# Supplementary material for: Genetic analysis of an elite super-hybrid rice parent using high-density SNP markers
Source: Rice (N Y). 2013 Aug 15;6:21. doi: 10.1186/1939-8433-6-21 (PMC4883714; doi:10.1186/1939-8433-6-21)
Supplement: Supplementary file 1 — Additional file 1: The SNPs information generated from F2 population. The documents including “chr01_filter.ab” to “chr12_filter.ab” are the samples genotype which converted to be a\b\h formats. It is marked “a” that the genotype of sample is the same to Nipponbare, or “b” represents the R1128 genotype and “h” is the heterozygous genotype; The deletion of sample gentoype is marked as “-” specially. Data files are generally TXT which compressed into a ZIP format. For Windows user,“Editplus” or “UltraEdit” is recommended as the browser program. Format description (left to right). 1. Chromosome. 2. Position. 3. Genotype of Nipponbare. 4. Genotype of R1128. 5. Genotype of sequencing sample. (ZIP 10 MB) [file 12284_2013_57_MOESM1_ESM.zip]

Archive with 13 entries (12 files):
- Additional file 1/
- Additional file 1/chr01_filter.ab
- Additional file 1/chr02_filter.ab
- Additional file 1/chr03_filter.ab
- Additional file 1/chr04_filter.ab
- Additional file 1/chr05_filter.ab
- Additional file 1/chr06_filter.ab
- Additional file 1/chr07_filter.ab
- Additional file 1/chr08_filter.ab
- Additional file 1/chr09_filter.ab
- Additional file 1/chr10_filter.ab
- Additional file 1/chr11_filter.ab
- Additional file 1/chr12_filter.ab
