# Supplementary material for: Genetic analysis of an elite super-hybrid rice parent using high-density SNP markers
Source: Rice (N Y). 2013 Aug 15;6:21. doi: 10.1186/1939-8433-6-21 (PMC4883714; doi:10.1186/1939-8433-6-21)
Supplement: Supplementary file 1 — Additional file 1: The SNPs information generated from F2 population. The documents including “chr01_filter.ab” to “chr12_filter.ab” are the samples genotype which converted to be a\b\h formats. It is marked “a” that the genotype of sample is the same to Nipponbare, or “b” represents the R1128 genotype and “h” is the heterozygous genotype; The deletion of sample gentoype is marked as “-” specially. Data files are generally TXT which compressed into a ZIP format. For Windows user,“Editplus” or “UltraEdit” is recommended as the browser program. Format description (left to right). 1. Chromosome. 2. Position. 3. Genotype of Nipponbare. 4. Genotype of R1128. 5. Genotype of sequencing sample. (ZIP 10 MB) [file 12284_2013_57_MOESM1_ESM.zip › Additional file 1/chr01_filter.ab]

chromosome	position	�ձ���	R1128	1	2	4	7	8	10	13	14	16	17	19	22	23	25	26	29	31	32	34	35	38	40	41	43	44	48	49	51	52	54	56	58	59	62	63	65	67	69	70	71	73	74	75	76	78	79
chr01	103818	C	T	-	-	-	-	-	-	-	-	b	-	-	-	-	b	-	-	a	-	a	a	b	a	-	a	b	b	a	-	-	-	-	-	-	-	-	-	-	-	-	-	-	-	-	-	-	-
chr01	194934	G	A	-	-	-	a	-	-	-	-	b	-	-	a	-	b	a	a	b	a	h	a	h	a	a	a	b	b	a	b	b	-	-	-	-	b	-	-	a	-	-	-	a	-	-	-	-	-
chr01	195026	A	G	-	-	-	-	-	-	-	-	-	-	-	-	-	b	-	a	h	a	-	a	a	a	h	a	b	b	a	-	-	-	-	-	-	-	-	-	a	-	-	-	-	-	-	-	-	-
chr01	201131	C	T	-	-	-	-	-	-	-	-	-	-	-	-	-	b	a	a	a	a	-	a	h	a	a	a	-	b	-	-	-	-	-	-	-	-	-	-	-	b	a	-	-	-	-	-	-	-
chr01	201797	C	G	a	a	a	a	b	a	a	b	b	b	b	a	b	b	a	h	-	a	b	a	b	a	a	a	b	b	a	b	-	a	a	b	b	b	-	a	-	b	a	-	a	a	b	-	a	b
chr01	201821	C	A	a	a	a	a	b	a	a	b	b	b	b	a	b	b	a	h	-	a	b	a	b	a	a	a	b	b	a	b	-	a	a	b	b	b	-	a	-	b	a	-	a	a	b	-	a	b
chr01	204765	A	G	a	-	-	-	-	b	a	-	-	a	-	b	b	b	-	-	-	-	-	-	b	-	-	-	b	-	-	-	-	-	a	b	-	b	-	-	-	-	a	b	-	a	b	-	a	b
chr01	212832	C	T	-	-	-	-	-	-	-	-	-	-	-	-	-	b	a	a	a	a	h	a	a	a	h	a	b	b	a	-	-	-	-	-	-	-	-	-	-	-	-	-	-	-	-	-	-	-
chr01	214222	T	C	a	a	a	a	b	b	-	b	b	-	b	b	b	b	-	-	b	-	-	-	a	a	a	a	b	-	a	b	b	-	a	b	b	b	a	-	a	b	a	b	-	-	h	b	a	-
chr01	214240	C	T	a	a	a	a	b	b	-	b	b	-	b	a	b	b	-	a	b	-	-	-	a	a	a	a	b	-	a	b	b	-	a	b	b	b	a	-	a	b	a	b	-	-	h	b	a	-
chr01	216210	T	A	-	-	-	-	-	-	-	-	-	-	-	-	-	b	a	a	a	a	a	a	a	a	b	a	b	b	-	-	b	-	-	-	-	b	-	-	-	-	-	b	-	-	-	-	-	-
chr01	218258	T	G	-	-	-	-	b	b	-	-	-	-	-	-	b	b	-	-	-	-	b	-	b	-	b	-	b	-	-	-	-	-	-	-	-	b	-	-	-	-	-	-	-	-	-	-	-	b
chr01	218899	A	G	a	-	a	a	b	b	a	b	b	b	a	b	b	b	a	-	b	a	a	-	a	a	-	-	b	b	-	b	b	a	a	b	b	b	-	a	a	b	a	b	a	-	a	a	a	b
chr01	218923	T	C	a	-	a	a	b	b	a	b	b	b	a	b	b	b	a	-	b	b	a	-	a	a	-	-	b	b	-	b	b	a	a	b	b	b	-	a	a	b	a	b	a	-	a	a	a	b
chr01	220502	T	G	-	-	-	-	-	-	-	-	-	-	-	-	-	b	a	a	b	a	b	a	-	a	a	a	b	b	a	-	-	-	-	-	-	-	-	-	-	-	-	-	-	-	-	-	-	-
chr01	220523	T	C	-	-	-	-	-	-	-	-	-	-	-	-	-	b	a	a	b	a	b	a	b	a	a	a	b	b	a	-	-	-	-	-	-	-	-	-	-	-	-	-	-	-	-	-	-	-
chr01	220577	A	G	-	-	-	-	-	-	-	-	-	-	-	-	-	b	a	a	b	a	b	a	a	a	a	a	b	b	a	-	-	-	-	-	-	-	-	-	-	-	-	-	-	-	-	-	-	-
chr01	220916	G	A	a	a	a	a	b	a	a	b	b	b	b	b	b	b	-	a	b	a	b	a	-	a	-	a	b	b	a	b	a	a	a	b	b	b	a	a	a	b	a	a	a	a	b	a	a	-
chr01	220924	G	A	a	a	a	a	b	a	a	b	b	b	b	b	b	b	-	a	b	a	b	a	-	a	-	a	b	b	a	b	a	a	a	b	b	b	a	a	a	b	a	a	a	a	b	a	a	-
chr01	221344	T	A	-	-	a	a	-	b	-	-	b	-	b	b	b	-	-	-	a	-	-	a	-	a	-	-	-	-	-	-	a	a	a	b	-	b	-	-	-	b	a	-	-	a	a	-	a	b
chr01	221820	C	T	a	a	a	a	b	a	-	b	b	b	b	-	b	b	a	-	-	-	h	a	b	a	b	a	b	-	a	-	b	a	a	b	b	b	a	-	-	b	a	b	a	a	a	a	-	-
chr01	221966	C	T	a	a	a	a	b	a	-	b	b	b	b	-	b	b	a	-	-	-	a	a	b	a	b	a	b	-	a	-	b	a	a	b	b	b	a	-	-	b	a	b	a	a	a	a	-	-
chr01	224462	A	G	a	a	a	a	b	b	a	b	b	b	b	a	b	b	a	a	a	a	h	-	a	a	a	a	b	-	a	b	a	a	-	b	b	b	-	a	-	b	-	-	a	-	a	-	-	-
chr01	225215	T	G	a	a	a	a	b	a	-	b	b	a	a	a	-	b	a	-	-	-	b	-	-	-	-	a	b	b	-	b	a	a	a	b	b	b	a	a	a	b	-	b	a	a	a	a	a	-
chr01	225478	T	G	a	a	a	a	-	a	-	b	b	a	a	a	-	b	a	-	-	-	b	-	-	-	-	a	b	b	-	b	a	a	a	b	b	b	a	a	a	b	-	b	a	a	a	a	a	-
chr01	225484	C	G	a	a	a	a	-	a	-	b	b	a	a	a	-	b	a	-	-	-	b	-	-	-	-	a	b	b	-	b	a	a	a	b	b	b	a	a	a	b	-	b	a	a	a	a	a	-
chr01	225561	C	T	-	-	a	a	b	a	-	b	-	-	a	-	-	b	-	-	-	-	-	-	a	a	-	-	-	-	a	-	b	a	a	b	b	b	a	-	a	-	-	-	a	a	a	a	a	-
chr01	232625	C	A	a	a	a	a	b	b	a	b	b	b	-	b	b	b	-	-	b	-	b	a	-	-	-	-	-	-	a	b	a	a	a	b	b	b	a	a	a	b	a	a	a	a	a	-	a	b
chr01	233546	G	T	a	a	a	a	b	b	-	b	-	a	-	a	b	-	-	-	-	-	-	a	-	a	-	-	b	-	a	b	b	a	a	b	b	b	a	a	a	b	a	b	a	a	b	a	a	-
chr01	239581	C	A	a	-	a	a	b	b	-	-	b	a	-	a	b	-	-	a	-	-	-	-	-	a	a	a	-	-	a	b	b	-	a	b	b	b	a	a	a	b	a	-	a	a	b	a	a	-
chr01	240013	T	C	a	a	a	a	b	b	a	b	b	b	b	a	b	-	-	-	-	-	a	a	-	a	b	-	b	-	a	b	b	a	a	b	b	b	a	a	a	b	a	b	a	a	a	a	a	-
chr01	245905	G	A	-	-	-	-	b	b	-	b	b	b	b	b	b	-	a	-	-	-	-	-	-	-	-	-	-	-	-	-	b	-	-	b	b	b	-	-	-	b	-	b	-	-	b	-	-	b
chr01	246862	T	C	a	a	b	a	-	a	b	-	-	a	a	a	-	-	-	a	a	-	-	a	a	a	-	a	-	-	a	-	a	b	b	-	-	-	a	b	a	-	b	a	b	b	a	a	b	-
chr01	247805	C	T	a	a	a	a	b	b	a	b	b	b	b	b	b	b	a	a	a	-	a	a	a	a	a	-	b	-	a	b	b	a	a	b	b	b	a	-	a	b	a	b	-	-	a	-	-	b
chr01	247817	C	A	a	a	a	a	b	b	a	b	b	b	b	b	b	h	a	a	a	-	a	a	a	a	a	-	b	-	a	b	b	a	a	b	b	b	a	-	a	b	a	b	-	-	a	-	-	b
chr01	247895	A	G	a	a	a	a	b	a	a	b	b	a	a	a	b	b	a	-	-	-	-	a	-	-	a	-	b	-	-	b	a	a	a	b	b	b	a	a	a	b	a	-	a	a	b	a	a	b
chr01	254629	A	T	a	a	a	a	b	b	a	b	b	a	a	b	b	b	a	-	b	a	a	a	a	a	a	a	b	b	a	b	b	a	a	b	b	b	a	a	a	b	a	a	b	a	a	a	a	b
chr01	254647	A	G	a	a	a	a	b	b	a	b	b	a	a	b	b	b	a	-	b	a	a	a	a	a	a	a	b	b	a	b	b	a	a	b	b	b	a	a	a	b	a	a	b	a	a	a	a	b
chr01	260293	G	A	a	a	a	a	b	b	a	b	b	b	a	b	b	-	a	a	a	-	a	a	a	a	-	a	-	-	a	-	b	a	a	b	b	b	-	-	-	b	a	a	a	a	a	a	b	-
chr01	260311	C	T	a	a	a	a	b	b	a	b	b	b	a	b	b	-	a	a	a	-	a	a	a	a	-	a	-	-	a	-	b	a	a	b	b	b	-	-	-	b	a	a	a	a	a	a	b	-
chr01	260330	C	T	a	-	a	a	b	b	-	-	b	a	b	a	b	b	a	a	-	-	-	-	b	a	b	a	b	b	-	b	b	a	a	b	b	b	-	a	a	b	a	a	a	a	a	a	a	b
chr01	266565	A	G	a	a	a	a	b	a	-	b	b	a	b	a	b	b	a	a	b	a	a	a	a	-	a	a	b	b	-	b	a	a	a	b	b	b	-	a	a	b	a	a	a	a	a	a	-	a
chr01	266818	T	A	a	-	a	a	b	b	a	b	b	a	a	a	b	b	-	a	a	a	a	a	a	a	a	-	b	b	a	-	b	a	a	-	b	b	-	a	-	b	-	b	a	a	a	-	-	-
chr01	267014	T	G	a	-	a	a	b	a	a	b	b	a	a	a	b	b	-	a	a	a	a	a	a	a	a	-	b	b	a	-	b	a	a	-	b	b	-	a	-	b	-	b	a	a	a	-	-	-
chr01	267840	T	G	-	-	a	a	b	b	-	b	-	-	-	b	b	-	-	-	-	a	-	-	-	-	-	-	-	-	-	b	b	a	a	-	b	b	-	-	a	-	-	b	-	a	b	-	-	-
chr01	270596	T	C	-	-	-	-	-	-	-	-	-	-	-	-	-	b	a	a	h	-	a	-	a	-	h	a	b	b	a	-	b	-	a	-	-	-	-	-	-	-	-	b	-	-	-	-	-	-
chr01	291235	G	A	a	a	a	a	b	-	a	-	-	a	b	b	b	b	a	a	-	a	b	a	-	a	b	a	-	b	-	b	b	a	a	b	b	b	a	-	a	b	-	a	a	a	a	a	a	b
chr01	291632	T	C	a	-	a	a	b	b	-	b	b	-	-	b	b	-	-	-	-	a	b	-	a	a	-	-	-	-	b	b	b	a	a	b	b	b	-	a	a	b	-	a	a	a	b	-	-	-
chr01	291678	G	A	a	-	a	a	b	b	-	b	b	-	-	b	b	-	-	-	-	a	b	-	a	a	-	-	-	-	a	b	b	a	a	b	b	b	-	a	a	b	-	a	a	a	b	-	-	-
chr01	293256	T	C	-	-	a	-	-	-	-	-	-	-	-	-	-	b	a	-	h	a	b	a	h	a	b	a	b	b	a	-	-	-	-	-	-	-	-	-	a	-	-	-	-	-	-	-	-	-
chr01	293369	T	A	-	-	a	-	-	-	-	-	-	-	-	-	-	b	a	-	a	a	b	a	h	a	b	a	b	b	a	-	-	-	-	-	-	-	-	-	a	-	-	-	-	-	-	-	-	-
chr01	294827	C	A	-	-	-	-	b	-	-	-	b	b	b	b	b	b	a	a	a	a	a	a	-	a	a	a	-	-	a	b	b	-	-	b	b	b	-	-	-	b	-	b	-	a	-	-	-	-
chr01	306330	C	T	a	a	a	a	b	a	-	b	-	b	a	b	b	b	a	-	b	a	-	a	a	a	a	a	b	-	a	b	b	a	a	b	b	b	a	a	a	b	a	a	a	a	a	a	a	b
chr01	306345	G	C	a	a	a	a	b	a	-	b	-	b	a	b	b	b	a	-	b	a	-	a	a	a	b	a	b	-	a	b	b	a	a	b	b	b	a	a	a	b	a	a	a	a	a	a	a	b
chr01	306898	A	G	-	-	-	-	b	b	-	b	-	-	b	b	b	-	-	-	-	-	-	-	-	-	b	-	-	-	-	b	b	-	-	b	b	b	-	-	-	b	-	-	-	-	b	-	-	-
chr01	307158	G	A	-	-	-	-	b	b	-	b	-	-	b	b	b	-	-	-	b	-	-	-	b	-	b	-	b	-	-	b	b	-	-	b	b	b	-	-	-	b	-	-	-	-	b	-	-	-
chr01	307850	A	G	-	-	a	-	b	-	-	-	-	-	a	b	-	b	a	a	b	a	b	a	a	a	a	a	b	b	a	b	-	-	-	b	b	b	-	-	-	b	-	-	-	a	b	-	-	-
chr01	313926	A	T	-	-	-	-	-	-	-	-	-	-	-	b	-	b	a	a	b	-	a	a	b	a	b	a	b	b	a	b	-	-	-	-	-	-	-	-	-	-	-	-	-	-	-	-	-	-
chr01	325646	T	C	a	-	-	-	-	-	-	b	-	-	-	-	-	b	a	a	h	a	a	-	a	a	a	a	b	b	a	-	-	-	-	-	-	-	-	-	-	-	-	-	-	-	-	a	-	-
chr01	325693	C	T	a	-	-	-	-	-	-	b	-	-	-	-	-	b	a	a	h	a	a	-	a	a	a	a	b	b	a	-	-	-	-	-	-	-	-	-	-	-	-	-	-	-	-	a	-	-
chr01	328480	A	G	a	a	a	a	b	a	a	b	b	b	b	a	b	b	a	a	a	-	a	a	b	a	b	a	b	b	a	b	b	-	a	b	-	b	a	a	-	b	a	b	-	a	a	a	a	b
chr01	334481	C	T	-	-	-	-	-	b	-	-	b	b	-	b	b	-	-	-	-	-	-	-	-	-	-	-	-	-	-	-	b	-	-	b	b	b	-	-	-	b	-	b	-	-	b	-	-	-
chr01	337497	G	C	-	-	-	-	-	-	-	-	-	-	-	-	-	b	a	a	a	a	b	a	h	a	b	a	b	b	a	-	-	-	-	-	-	-	-	-	a	-	-	-	-	-	-	-	-	-
chr01	337759	C	T	-	-	a	a	b	b	-	-	b	a	a	a	b	b	a	a	a	a	b	a	a	a	b	a	b	b	a	-	-	-	-	b	b	b	a	-	-	b	-	-	-	-	b	-	a	-
chr01	362376	G	A	-	a	-	a	b	b	a	b	b	a	b	a	b	-	a	a	a	a	b	a	-	a	b	a	-	b	-	b	a	-	a	-	-	b	a	a	a	b	-	b	a	a	b	a	a	-
chr01	362775	A	G	a	a	a	a	b	b	-	-	b	b	b	b	b	b	-	-	-	-	-	-	-	-	-	-	-	-	-	b	a	a	a	b	-	b	-	a	-	b	a	a	a	a	a	a	-	-
chr01	375415	G	A	a	a	a	a	b	b	a	b	b	a	b	b	b	b	a	-	h	a	a	a	a	-	-	a	b	b	-	b	b	a	a	b	b	b	-	a	a	b	a	b	a	a	a	a	a	b
chr01	384912	T	C	-	-	-	-	-	-	-	-	-	-	-	-	-	b	a	a	b	a	b	a	a	a	b	a	b	b	a	-	b	-	-	-	-	b	-	-	-	-	-	-	a	-	-	-	-	-
chr01	386338	G	A	-	-	-	-	-	-	-	-	-	-	-	-	-	b	a	a	b	a	a	-	a	a	-	a	b	b	-	-	-	-	-	-	-	-	-	-	-	-	-	-	-	a	-	-	-	-
chr01	386408	C	T	a	-	a	a	b	a	a	b	b	b	a	a	b	-	-	-	-	-	-	-	-	-	-	-	-	-	-	b	a	a	a	-	b	b	-	-	-	-	a	a	a	a	a	a	a	b
chr01	396267	G	A	-	-	-	-	-	b	-	-	-	-	-	-	b	-	-	-	b	-	-	-	-	-	b	-	b	b	-	-	-	-	-	-	-	-	-	-	-	-	-	b	-	-	-	-	-	-
chr01	398741	A	C	a	-	a	a	b	a	-	b	b	a	a	b	b	b	-	-	-	a	a	a	b	-	a	-	b	b	a	b	b	a	a	b	b	b	a	a	a	b	a	a	a	a	b	a	a	b
chr01	401486	G	C	-	-	-	-	-	-	-	-	-	-	-	-	b	b	a	a	a	a	-	a	a	a	a	a	b	b	a	-	-	-	-	-	-	-	-	-	a	-	-	-	-	-	-	-	-	-
chr01	414057	T	C	a	-	a	a	b	b	-	b	b	-	b	b	b	b	a	-	a	-	b	a	a	-	a	-	b	-	-	b	b	a	a	b	b	b	-	a	a	b	a	a	a	a	b	a	a	b
chr01	414302	C	T	a	-	a	a	b	b	-	b	b	-	-	b	b	-	a	-	a	-	-	a	a	-	a	-	-	-	-	b	a	a	a	b	b	b	-	a	a	b	a	a	a	a	a	a	a	b
chr01	414321	A	G	a	-	a	a	b	b	-	b	b	-	-	b	b	-	a	-	a	-	-	a	a	-	a	-	-	-	-	b	a	a	a	b	b	b	-	a	a	b	a	a	a	a	a	a	a	b
chr01	414341	C	A	a	-	a	a	b	b	-	b	b	-	-	b	b	-	a	-	a	-	-	a	a	-	a	-	-	-	-	b	b	a	a	b	b	b	-	a	a	b	a	a	a	a	a	a	a	b
chr01	422620	T	G	a	a	a	a	b	b	a	b	b	b	b	h	b	b	a	a	a	-	b	a	b	a	-	a	b	b	a	b	b	a	a	b	b	b	a	a	a	b	a	b	a	a	b	a	a	-
chr01	423121	C	A	a	a	a	a	b	b	-	-	b	b	b	b	b	b	a	-	a	a	b	a	b	a	b	a	-	-	-	b	b	a	a	b	b	b	a	a	-	-	a	a	a	a	a	-	a	b
chr01	425951	C	T	-	-	-	-	b	b	-	b	b	-	b	b	b	b	-	-	-	-	-	-	-	-	-	-	b	-	-	b	b	-	-	b	b	b	-	-	-	b	-	b	-	-	b	-	-	b
chr01	428980	A	T	a	a	a	a	b	b	-	-	-	b	a	b	b	b	-	-	a	-	-	-	a	a	-	-	-	-	-	-	b	-	-	b	b	b	a	-	-	-	a	b	-	-	b	a	-	b
chr01	429321	C	T	a	a	a	a	-	-	-	-	-	-	a	-	-	-	-	-	a	-	-	-	a	a	-	-	-	-	-	-	-	-	-	-	-	-	a	-	-	-	a	-	-	-	a	a	-	-
chr01	440421	G	A	-	-	-	-	b	b	-	b	-	-	b	b	b	b	a	a	a	a	a	a	a	a	a	a	b	-	a	b	b	-	-	b	-	b	-	a	-	b	-	-	-	-	-	-	-	-
chr01	440461	C	T	-	-	-	-	b	b	-	b	-	-	b	b	b	b	a	a	a	a	a	a	a	a	a	a	b	-	a	b	b	-	-	b	-	b	-	a	-	b	-	-	-	-	-	-	-	-
chr01	440598	C	T	-	-	-	-	b	-	-	b	-	-	b	b	b	b	a	a	h	a	a	a	h	a	a	a	b	-	a	b	b	-	-	b	-	b	-	a	-	b	-	-	-	-	-	-	-	-
chr01	440674	A	G	-	-	-	-	-	-	-	-	-	-	-	-	-	b	a	a	b	-	h	a	h	a	-	a	b	-	a	-	-	-	-	-	-	-	-	-	-	-	-	-	-	-	-	-	-	-
chr01	441733	T	C	a	a	a	a	b	b	-	b	b	b	b	b	b	b	a	-	b	a	a	a	b	a	a	-	b	b	a	b	b	-	a	b	b	b	a	a	a	a	a	b	a	a	a	a	a	b
chr01	441974	C	T	a	a	a	a	b	a	-	b	b	-	a	b	b	-	-	-	-	-	-	-	-	-	-	-	b	-	-	b	b	a	a	b	b	b	-	a	a	b	a	b	-	-	b	a	a	b
chr01	442313	T	C	a	a	a	a	b	a	-	b	b	-	a	b	b	-	-	-	-	-	-	-	-	-	-	-	b	-	-	b	b	a	a	b	b	b	-	a	a	b	a	b	-	-	b	a	a	b
chr01	455987	A	G	-	-	-	-	-	-	-	-	-	-	-	-	-	b	a	a	b	a	a	a	a	a	a	a	b	b	a	-	-	-	-	-	-	-	-	-	-	-	-	-	-	-	-	-	-	-
chr01	457260	C	T	a	a	a	a	b	a	-	b	b	a	-	h	b	b	a	-	-	a	a	a	a	a	b	a	b	-	-	b	h	a	a	b	b	b	a	a	a	b	a	b	a	a	b	a	a	-
chr01	458648	A	T	-	-	-	-	b	b	-	b	b	-	b	b	b	-	-	-	-	-	-	-	-	-	b	-	-	-	-	-	b	-	-	b	b	b	-	-	-	b	-	b	-	-	b	-	-	b
chr01	460207	C	T	a	a	a	a	b	a	a	b	b	a	a	b	b	b	a	a	a	-	a	a	b	a	-	a	-	b	a	b	b	a	a	b	b	b	a	a	a	b	a	b	a	a	a	a	a	-
chr01	460357	C	T	-	-	-	-	-	-	-	-	-	-	-	-	-	b	a	a	a	a	-	a	a	a	a	-	b	-	a	-	-	-	-	-	-	b	-	-	-	-	-	-	-	-	-	-	-	-
chr01	462204	T	G	-	-	-	-	-	-	-	-	-	-	-	-	-	b	a	a	a	a	-	a	b	a	b	-	b	b	a	-	-	-	-	-	-	-	-	-	-	-	-	-	-	-	-	a	-	-
chr01	463560	T	C	-	-	-	-	b	-	-	b	b	b	b	b	b	-	-	-	-	-	-	-	-	-	-	-	-	-	-	b	b	-	-	b	b	b	-	-	-	b	-	b	-	-	b	-	-	-
chr01	463595	A	G	-	-	-	-	b	-	-	b	b	b	b	b	b	-	-	-	-	-	-	-	-	-	-	-	-	-	-	b	b	-	-	b	b	b	-	-	-	b	-	b	-	-	b	-	-	-
chr01	463607	T	A	-	-	-	-	b	-	-	b	b	b	b	b	b	-	-	-	-	-	-	-	-	-	-	-	-	-	-	b	b	-	-	b	b	b	-	-	-	b	-	b	-	-	b	-	-	-
chr01	463625	A	G	-	-	-	-	b	-	-	b	b	b	b	b	b	-	-	-	-	-	-	-	-	-	-	-	-	-	-	b	b	-	-	b	b	b	-	-	-	b	-	b	-	-	b	-	-	-
chr01	539282	C	T	-	-	-	-	-	-	-	-	-	-	-	-	-	b	a	a	h	a	a	a	a	a	b	a	b	b	a	-	a	-	-	-	-	-	-	-	-	-	-	-	-	-	-	-	-	-
chr01	539359	T	G	-	-	-	-	-	-	-	-	-	-	-	-	-	b	a	a	a	a	a	a	a	a	b	a	b	b	a	-	-	-	-	-	-	-	-	-	-	-	-	-	-	-	-	-	-	-
chr01	548149	G	A	-	-	-	-	-	-	-	b	-	-	-	-	-	b	a	a	h	a	-	a	a	a	h	a	b	-	a	-	-	-	-	-	-	b	-	-	-	-	-	-	-	-	-	-	-	-
chr01	551907	G	A	-	-	-	-	-	-	-	-	-	-	-	-	-	b	-	-	b	-	b	-	b	-	b	-	b	b	-	b	-	-	-	-	-	-	-	-	-	-	-	-	-	-	-	-	-	-
chr01	552036	T	C	a	-	-	-	-	-	-	-	-	-	-	-	-	b	a	a	a	a	a	a	a	a	a	a	b	-	a	-	b	a	-	-	b	-	-	-	-	-	-	-	-	-	-	-	-	-
chr01	560558	G	A	a	a	a	a	b	a	a	-	b	-	a	b	-	-	a	-	-	-	-	-	-	a	-	a	b	-	-	b	a	a	a	b	b	b	-	-	-	b	-	b	a	a	a	a	a	-
chr01	569493	T	C	-	-	-	-	-	-	-	b	-	-	-	-	-	b	a	a	b	a	b	a	a	a	b	-	b	b	a	-	-	-	-	-	-	b	-	-	-	b	-	-	-	-	-	-	-	-
chr01	571278	A	T	a	a	a	a	b	a	-	b	-	a	b	a	b	-	a	-	a	-	-	-	-	-	-	-	-	-	-	b	-	a	a	b	b	b	-	a	a	b	a	b	a	-	b	a	a	-
chr01	571284	C	T	a	a	a	a	b	a	-	b	-	a	b	a	b	-	a	-	a	-	-	-	-	-	-	-	-	-	-	b	-	a	a	b	b	b	-	a	a	b	a	b	a	-	b	a	a	-
chr01	579525	C	A	a	a	a	a	b	a	-	b	-	-	b	a	b	-	-	-	a	-	a	-	-	a	-	-	b	-	-	b	a	a	a	b	b	b	-	a	a	b	a	b	a	a	b	a	a	b
chr01	579825	T	C	a	a	a	a	b	a	a	b	-	-	b	a	b	-	-	-	a	-	a	-	-	a	-	-	b	-	-	b	a	a	a	b	b	b	-	a	a	b	a	b	a	a	b	a	a	b
chr01	579866	T	C	a	a	a	a	b	a	a	b	-	-	b	a	b	-	-	-	a	-	a	-	-	a	-	-	b	-	-	b	a	a	a	b	b	b	-	a	a	b	a	b	a	a	b	a	a	b
chr01	579971	T	C	-	-	-	-	-	-	-	-	-	-	-	-	-	b	a	-	a	a	b	a	a	a	h	a	b	b	a	-	-	-	-	-	-	-	-	-	-	-	-	-	-	-	-	-	-	-
chr01	580840	T	C	a	-	a	a	-	a	-	b	b	-	-	a	b	-	a	-	-	a	-	a	b	-	a	a	-	b	a	b	a	a	a	-	b	b	-	a	-	-	a	-	a	a	a	a	a	b
chr01	581353	C	A	-	-	-	a	b	-	-	-	-	-	a	a	-	b	a	a	a	a	a	a	a	a	-	a	b	b	a	-	a	-	-	-	-	-	-	-	-	-	a	b	-	-	-	-	-	-
chr01	594046	C	T	a	-	a	a	b	b	a	-	b	-	b	b	b	b	a	a	a	a	a	a	a	a	-	a	-	-	a	b	b	-	a	b	b	b	-	-	-	b	a	b	-	-	b	-	-	b
chr01	594073	G	A	a	-	a	a	b	b	a	-	b	-	b	b	b	b	a	a	a	a	a	a	a	a	-	a	-	-	a	b	b	-	a	b	b	b	-	-	-	b	a	b	-	-	b	-	-	b
chr01	598531	A	G	-	-	-	-	-	-	-	-	-	-	-	-	-	b	a	a	b	a	h	a	h	a	h	a	b	b	a	-	a	-	a	-	b	-	-	-	-	-	-	-	-	-	-	-	a	-
chr01	626565	C	A	-	-	-	-	-	-	-	-	-	-	-	-	-	b	a	-	a	-	-	-	-	a	-	-	-	-	-	b	a	a	a	b	-	-	-	-	-	-	-	-	-	-	-	-	-	b
chr01	628140	A	G	a	-	a	a	-	a	a	-	b	-	-	-	b	b	-	-	a	-	-	a	a	a	-	-	b	b	-	-	a	-	a	b	b	b	-	-	-	-	a	b	a	a	b	a	a	-
chr01	628205	A	G	a	-	a	a	-	a	a	-	b	-	-	-	b	b	-	-	a	-	-	a	a	a	-	-	b	b	-	-	a	-	a	b	b	b	-	-	-	-	a	b	a	a	b	a	a	-
chr01	630110	G	C	-	-	-	-	-	-	-	-	-	-	-	-	b	b	a	a	b	a	h	a	b	a	a	a	b	b	a	-	a	-	-	-	b	-	-	-	-	-	-	-	-	-	-	-	-	-
chr01	639675	A	T	-	-	-	-	b	b	-	b	b	-	b	b	-	b	-	-	-	-	-	-	a	-	-	-	a	a	-	b	b	-	-	b	b	b	-	-	-	-	-	b	-	-	b	-	-	-
chr01	639916	C	T	-	-	-	-	b	b	-	b	b	-	-	b	b	-	-	-	-	-	-	-	b	-	-	-	b	b	-	b	-	-	-	b	b	b	-	-	-	b	-	b	-	-	b	-	-	-
chr01	650376	T	G	-	a	a	-	b	-	-	-	-	-	-	a	b	b	a	a	a	a	b	a	b	a	b	a	b	b	a	-	-	-	-	-	-	-	-	-	-	-	-	-	-	-	-	-	-	-
chr01	652762	A	T	-	-	a	a	b	-	-	-	-	b	-	-	b	b	-	a	-	-	a	a	-	a	-	-	-	b	-	b	-	-	a	-	-	b	-	a	-	-	a	-	-	a	a	-	a	b
chr01	652792	T	A	-	-	a	a	b	-	-	-	-	b	-	-	b	b	-	a	-	-	a	a	-	a	-	-	-	b	-	b	-	-	a	-	-	b	-	a	-	-	a	-	-	a	a	-	a	b
chr01	653125	T	C	-	-	a	a	b	-	-	-	-	b	-	-	b	b	-	a	-	-	a	a	-	a	-	-	-	b	-	b	-	-	a	-	-	b	-	a	-	-	a	-	-	a	a	-	a	b
chr01	654770	T	A	-	-	-	-	-	-	-	b	b	-	-	b	b	b	-	-	-	-	-	-	-	-	b	-	-	-	-	b	b	-	-	-	b	b	-	-	-	b	-	b	-	-	b	-	-	-
chr01	657684	A	G	a	-	a	-	-	-	-	-	-	-	b	-	-	-	-	a	-	-	-	-	-	-	-	-	b	-	-	-	b	a	a	b	-	b	a	-	-	-	a	-	a	a	b	-	a	-
chr01	699413	G	A	-	a	-	-	-	-	-	-	-	-	-	b	-	b	a	a	a	a	-	a	a	a	b	-	b	-	a	-	-	-	-	-	-	b	-	-	-	-	-	-	-	-	-	-	-	-
chr01	715703	T	C	a	a	a	a	b	a	-	-	-	-	-	a	-	-	a	-	a	-	a	-	-	a	-	a	b	-	-	b	a	a	a	b	b	b	-	a	-	b	a	b	a	a	b	a	a	-
chr01	718967	T	C	a	a	a	a	b	b	-	b	b	a	b	a	b	b	a	a	-	-	b	a	b	a	b	-	b	b	a	b	-	a	a	b	b	b	-	a	a	-	-	b	a	a	b	a	a	-
chr01	724411	C	A	-	-	a	-	b	-	-	-	-	-	-	-	-	b	a	a	a	a	b	a	h	a	a	a	b	b	a	-	-	-	a	b	-	-	-	-	-	-	-	-	-	-	-	-	-	-
chr01	724652	A	G	a	a	a	a	b	b	a	b	b	b	-	b	b	b	a	a	b	a	h	a	a	a	a	a	b	b	a	b	-	a	a	b	b	b	a	-	a	-	a	-	a	a	a	a	a	-
chr01	728693	C	T	-	-	-	-	b	b	-	b	b	b	b	b	b	b	-	-	-	-	b	-	-	-	-	-	b	b	-	b	b	-	-	b	b	b	-	-	-	b	-	b	-	-	b	-	-	b
chr01	728744	A	G	-	-	-	-	b	b	-	b	b	b	b	b	b	b	-	-	-	-	b	-	-	-	b	-	-	b	-	b	b	-	-	b	b	b	-	-	-	b	-	b	-	-	b	-	-	b
chr01	729070	A	G	a	-	a	a	b	a	a	b	b	-	b	b	b	-	-	a	-	-	-	a	-	a	b	-	-	-	-	b	-	a	a	b	-	b	a	a	-	b	a	b	a	-	b	a	a	b
chr01	729386	G	A	a	-	a	a	b	a	a	b	b	-	b	b	b	-	-	a	-	-	-	a	-	a	-	-	-	-	-	b	-	a	a	b	-	b	a	a	a	b	a	b	a	-	b	a	a	b
chr01	729410	C	G	a	-	a	a	b	a	a	b	b	-	b	b	b	-	-	a	-	-	-	a	-	a	-	-	-	-	-	b	-	a	a	b	-	b	a	a	a	b	a	b	a	-	b	a	a	b
chr01	729425	A	G	a	-	a	a	b	a	a	b	b	-	b	b	b	-	-	a	-	-	-	a	-	a	-	-	-	-	-	b	-	a	a	b	-	b	a	a	a	b	a	b	a	-	b	a	a	b
chr01	729488	T	C	a	a	a	a	b	a	a	b	b	a	a	a	b	b	a	a	b	a	-	a	-	a	a	a	-	-	a	b	b	a	a	b	b	b	a	a	a	b	a	-	a	a	a	a	a	-
chr01	729494	T	A	a	a	a	a	b	a	a	b	b	a	a	a	b	b	a	a	b	a	-	a	-	a	a	a	-	-	a	b	b	a	a	b	b	b	a	a	a	b	a	-	a	a	a	a	a	-
chr01	743226	C	T	a	-	a	a	-	a	-	-	-	-	-	-	-	b	a	-	a	a	a	-	a	a	b	-	b	b	a	-	-	-	a	b	-	-	-	a	-	b	-	-	-	-	-	a	-	-
chr01	743263	G	C	a	-	a	a	-	a	-	-	-	-	-	-	-	b	a	-	a	a	a	-	a	a	b	-	b	b	a	-	-	-	a	b	-	-	-	a	-	b	-	-	-	-	-	a	-	-
chr01	748351	A	G	-	-	-	-	-	-	-	-	-	-	-	a	-	b	a	a	b	-	h	a	a	a	a	a	b	b	a	-	-	a	-	-	-	-	-	-	-	-	-	-	-	-	-	-	-	-
chr01	773104	G	A	a	a	a	a	-	b	-	b	b	b	-	a	b	b	a	a	a	a	a	a	b	a	a	a	b	-	a	b	a	a	a	b	-	b	a	-	a	b	-	-	-	a	b	-	a	-
chr01	773120	A	G	a	a	a	a	-	b	-	b	b	a	-	a	b	b	a	a	a	a	a	a	a	a	a	a	b	-	a	b	a	a	a	b	-	b	a	-	a	b	-	-	-	a	b	-	a	-
chr01	778835	C	T	a	-	a	a	b	a	a	b	-	a	b	a	b	-	-	-	-	-	-	-	b	a	-	-	-	-	-	-	b	a	a	b	-	b	-	a	a	b	-	-	a	a	a	a	a	b
chr01	778842	C	G	a	-	a	a	b	a	a	b	-	a	b	a	b	-	-	-	-	-	-	-	b	a	-	-	-	-	-	-	b	a	a	b	-	b	-	a	a	b	-	-	a	a	a	a	a	b
chr01	778931	T	C	a	-	a	a	b	-	-	-	-	-	a	b	b	b	-	a	-	-	-	a	a	a	-	a	b	b	a	b	-	a	a	-	b	b	b	a	a	-	-	a	a	a	a	-	a	-
chr01	779207	C	G	-	-	-	-	-	-	-	-	-	-	-	-	-	b	a	a	b	a	a	a	-	a	-	a	b	b	a	-	-	-	-	-	-	-	-	-	-	-	-	-	-	-	-	-	-	-
chr01	779269	C	A	-	-	-	-	-	-	-	-	-	-	-	-	-	b	a	a	b	a	h	a	b	a	-	a	b	b	a	-	-	-	-	-	-	-	-	-	-	-	-	-	-	a	-	-	-	-
chr01	792068	A	G	a	a	a	a	b	b	-	b	b	b	b	a	b	b	-	a	b	-	a	a	a	-	b	a	b	-	a	b	b	a	a	b	b	b	a	a	a	b	a	a	a	-	b	a	a	b
chr01	792090	A	G	a	a	a	a	b	b	-	b	b	b	b	a	b	b	-	a	b	-	a	a	a	-	b	a	b	-	a	b	b	a	a	b	b	b	a	a	a	b	a	a	a	-	b	a	a	b
chr01	799461	T	C	a	a	a	a	b	a	a	b	b	a	b	a	b	b	a	-	a	a	b	a	h	a	-	a	b	-	a	b	b	a	a	b	b	b	a	a	a	b	a	b	a	a	b	a	a	b
chr01	800341	A	C	-	-	-	-	-	-	-	-	-	-	-	-	-	b	a	a	a	a	b	a	-	a	h	a	b	b	a	-	-	-	-	b	-	-	-	-	-	-	-	-	-	-	-	-	-	-
chr01	800497	A	G	-	-	-	a	-	-	-	-	-	b	-	b	b	b	a	a	a	a	a	a	b	a	-	a	b	b	a	-	-	-	-	-	-	-	-	-	-	b	a	b	-	-	-	-	-	-
chr01	800538	A	G	-	-	-	a	-	-	-	-	-	b	-	b	b	b	a	a	a	a	a	a	b	a	-	a	b	b	a	-	-	-	-	-	-	-	-	-	-	b	a	b	-	-	-	-	-	-
chr01	811748	A	G	a	-	a	a	a	a	a	b	-	-	a	b	b	b	a	-	a	a	b	a	h	a	a	a	b	b	a	b	-	-	a	-	b	b	-	-	a	-	-	a	a	a	a	-	a	-
chr01	838535	T	C	-	a	a	a	-	-	-	-	-	-	-	-	b	-	-	-	-	-	-	-	a	-	-	a	-	-	-	-	b	-	a	b	b	-	-	-	-	b	-	-	-	a	b	a	a	-
chr01	839853	C	T	a	a	-	a	-	a	a	-	-	a	-	a	b	-	a	-	-	-	a	-	-	-	-	-	-	-	-	-	-	a	a	b	b	-	-	a	a	-	-	-	a	a	a	a	a	-
chr01	840443	T	C	a	-	-	a	b	a	-	b	b	-	-	a	b	-	-	-	-	-	-	-	-	-	-	a	-	b	-	-	b	a	a	b	b	b	a	a	a	-	-	a	a	-	b	a	a	-
chr01	840898	T	G	-	-	-	-	-	-	-	-	-	-	-	-	-	b	-	a	a	a	h	a	b	a	h	-	b	b	a	-	-	-	-	-	-	-	-	-	-	-	-	-	a	-	-	-	-	-
chr01	846220	A	T	a	-	-	-	-	a	-	-	-	-	-	-	-	b	a	a	b	a	h	a	h	a	b	a	b	b	a	-	b	-	-	-	-	-	-	-	-	-	-	b	-	-	-	-	-	-
chr01	846301	A	G	a	-	-	-	-	a	-	-	-	-	-	-	-	b	a	a	b	a	h	a	h	a	b	a	b	b	a	-	b	-	-	-	-	-	-	-	-	-	-	-	-	-	-	-	-	-
chr01	854468	C	A	a	-	a	a	-	-	-	b	-	b	a	b	-	b	-	-	-	-	a	-	-	-	a	-	b	b	a	-	b	-	-	b	-	-	a	a	-	-	-	-	a	-	-	-	-	-
chr01	866833	A	G	a	a	a	a	b	a	a	b	b	a	b	b	b	b	a	a	a	a	a	a	-	a	a	a	b	-	a	b	b	a	a	b	b	b	a	a	a	b	a	a	-	a	a	a	a	-
chr01	911974	A	G	a	a	a	a	b	b	-	b	-	a	a	a	b	b	-	a	-	-	b	a	a	-	-	a	b	b	a	b	a	a	a	b	b	b	a	a	a	b	a	a	a	a	b	a	a	b
chr01	918972	A	C	-	-	a	a	-	-	-	-	-	-	-	b	-	b	-	-	-	-	-	-	-	a	b	-	-	-	-	-	-	-	a	-	b	b	-	-	a	-	a	-	-	-	a	a	-	-
chr01	925319	A	G	-	-	-	-	-	-	-	-	-	-	-	-	-	b	a	a	a	a	a	a	h	a	b	a	b	b	a	-	b	-	-	-	-	-	-	-	-	-	-	-	-	a	-	-	-	-
chr01	926403	C	T	a	a	a	a	b	b	a	b	b	b	b	b	b	b	a	a	a	a	b	a	a	a	-	-	b	b	a	b	a	-	a	b	b	b	a	-	a	b	-	a	a	a	a	a	a	-
chr01	930331	A	G	a	a	a	a	b	b	a	b	b	b	b	b	b	b	a	a	b	a	-	a	a	a	b	a	b	b	a	b	b	a	a	b	b	b	a	a	-	b	a	a	a	a	b	a	a	-
chr01	934908	G	A	-	-	-	-	-	b	-	-	-	-	b	b	b	-	-	-	-	-	-	-	b	-	-	-	-	-	-	-	-	-	-	-	-	b	-	-	-	-	-	b	-	-	b	-	-	-
chr01	938494	C	T	a	-	a	a	b	b	a	b	b	b	-	b	b	b	a	a	b	-	-	a	a	a	b	a	b	b	a	b	a	a	a	b	b	b	a	-	a	b	a	b	a	a	b	a	a	-
chr01	956012	T	C	-	a	-	-	-	-	-	b	b	-	b	-	-	-	a	-	-	a	-	-	-	a	-	a	-	b	-	b	-	-	a	-	-	b	-	-	a	-	-	b	-	a	a	a	a	-
chr01	956394	T	C	-	a	-	-	-	-	-	b	b	-	b	-	-	-	-	-	-	a	-	-	-	a	-	a	-	-	a	b	-	-	a	-	-	b	-	-	a	-	-	b	-	a	a	a	a	-
chr01	956405	T	C	-	a	-	-	-	-	-	b	b	-	b	-	-	-	-	-	-	a	-	-	-	a	-	a	-	-	a	b	-	-	a	-	-	b	-	-	a	-	-	b	-	a	a	a	a	-
chr01	956440	G	C	-	a	-	-	-	-	-	b	b	-	b	-	-	-	-	-	-	a	-	-	-	a	-	a	-	-	a	b	-	-	a	-	-	b	-	-	a	-	-	b	-	a	a	a	a	-
chr01	958338	A	G	-	-	-	-	-	-	-	-	-	-	-	-	-	b	-	a	-	a	a	a	a	a	-	a	b	b	a	-	b	-	-	-	-	-	-	-	-	-	a	-	-	-	a	-	-	-
chr01	959065	A	G	-	-	-	-	-	-	-	-	-	-	-	-	-	b	a	a	a	a	h	a	b	a	a	a	b	b	a	-	-	a	-	-	b	-	-	-	-	-	-	-	-	a	-	-	-	-
chr01	960650	C	T	-	-	-	-	-	-	a	-	-	-	-	-	b	-	a	a	a	a	a	a	b	a	a	a	b	b	a	-	b	-	-	-	-	-	-	-	-	-	-	-	-	-	-	-	-	-
chr01	961406	T	C	-	-	-	-	b	b	-	b	b	b	b	b	b	b	-	-	b	-	-	-	b	-	-	-	b	-	-	b	b	-	-	b	b	b	-	-	-	b	-	b	-	-	b	-	-	b
chr01	961442	A	C	-	-	-	-	b	b	-	b	b	b	b	b	b	b	-	-	b	-	-	-	b	-	-	-	b	-	-	b	b	-	-	b	b	b	-	-	-	b	-	b	-	-	b	-	-	b
chr01	1010904	T	C	a	-	-	-	b	a	-	-	b	-	-	-	-	b	a	a	h	a	a	a	b	a	a	a	b	b	a	-	-	-	-	-	-	-	-	a	-	-	-	-	-	-	-	-	-	-
chr01	1014028	A	T	-	-	-	-	-	-	-	-	-	-	-	b	-	b	a	-	a	a	a	a	h	a	a	a	b	b	a	-	-	-	-	-	-	-	-	-	-	-	-	-	-	-	-	-	-	-
chr01	1027774	T	C	a	-	-	-	-	a	-	-	b	-	-	-	b	-	-	-	-	-	-	a	-	-	-	-	-	-	a	b	a	-	a	b	-	b	a	-	-	b	-	-	-	-	a	a	a	-
chr01	1029434	A	T	a	a	a	a	b	a	a	b	b	b	-	b	b	b	-	a	-	-	a	a	a	a	a	-	-	b	a	b	b	a	a	b	b	b	a	a	a	b	a	a	a	a	b	a	a	a
chr01	1029487	C	T	a	a	a	a	b	a	a	b	b	b	-	b	b	b	-	a	-	-	a	a	a	a	a	-	-	b	a	b	b	a	a	b	b	b	a	a	a	b	a	a	a	a	b	a	a	a
chr01	1029817	A	T	-	-	-	-	-	-	-	-	b	-	-	-	-	b	a	a	a	a	a	a	h	a	h	a	b	b	a	-	-	a	-	-	-	-	-	-	-	-	-	-	-	-	-	-	-	-
chr01	1029932	G	A	a	a	-	a	-	a	-	-	b	a	b	-	b	b	a	a	b	a	h	a	b	a	h	a	b	b	a	-	a	-	-	-	-	-	a	-	-	-	-	-	a	-	-	-	-	b
chr01	1032126	G	A	-	-	-	-	b	b	-	b	b	b	b	b	b	b	-	-	b	-	-	-	-	-	-	-	b	b	-	b	b	-	-	b	b	b	-	-	-	-	-	-	-	-	b	-	-	b
chr01	1039577	A	G	-	-	-	-	-	-	-	-	-	-	-	-	-	b	a	a	a	a	h	a	b	a	a	a	b	b	a	-	-	-	-	b	-	-	-	-	-	b	-	-	-	-	-	-	-	-
chr01	1039648	C	T	-	-	-	-	-	-	-	-	-	-	-	-	-	b	a	a	a	a	h	a	b	a	a	a	b	b	a	-	-	-	-	b	-	-	-	-	-	b	-	-	-	-	-	-	-	-
chr01	1055028	G	C	a	-	a	a	b	b	-	b	b	-	b	b	b	b	-	-	-	-	-	a	-	-	a	-	-	b	-	-	a	a	a	b	b	b	-	a	a	b	a	a	a	a	b	a	a	-
chr01	1055289	A	G	a	-	a	a	b	b	-	b	b	-	b	b	b	b	-	-	-	-	-	a	-	-	a	-	-	b	-	-	a	a	a	b	b	b	-	a	a	b	a	a	a	a	b	a	a	-
chr01	1060364	T	C	a	a	a	a	-	a	a	-	-	a	a	a	-	-	-	a	-	a	-	a	-	a	a	-	b	-	a	-	a	a	a	-	b	-	a	a	a	-	a	b	a	a	a	a	a	-
chr01	1074778	G	T	-	-	-	-	b	b	-	b	-	-	b	b	b	-	-	-	b	-	-	-	-	-	-	-	-	-	-	-	-	-	-	-	-	b	-	-	-	-	-	b	-	-	b	-	-	-
chr01	1077382	G	A	-	-	a	-	-	-	-	-	-	-	-	a	-	b	-	-	-	-	-	a	-	-	-	-	-	-	-	-	-	a	a	b	b	b	-	-	a	-	a	b	a	-	b	a	a	-
chr01	1085623	A	C	a	-	-	-	-	b	-	-	b	-	-	-	-	b	a	a	a	a	b	a	b	a	b	a	b	b	a	-	a	-	a	-	-	b	-	-	-	b	-	-	-	-	a	-	-	-
chr01	1087362	C	A	a	a	a	-	b	b	a	-	b	b	b	a	b	b	a	a	b	a	a	a	a	a	a	a	b	b	a	b	a	a	a	-	b	b	a	a	a	b	a	b	-	a	a	-	-	-
chr01	1100584	C	T	-	-	-	-	-	-	-	-	-	-	-	-	-	b	-	-	h	a	-	a	a	a	a	a	b	b	a	-	-	a	-	-	-	-	-	a	-	-	-	a	-	-	-	-	-	-
chr01	1100923	T	C	a	a	a	a	b	b	a	b	-	b	a	b	b	b	-	a	a	a	-	a	b	-	a	-	b	b	-	b	b	-	-	b	b	b	-	-	a	-	a	-	a	a	b	a	a	b
chr01	1103986	G	A	a	-	a	a	b	a	a	b	b	b	a	b	b	b	a	a	b	-	b	a	-	-	a	-	b	-	-	b	b	a	a	b	-	b	-	a	a	-	a	a	a	a	a	a	-	b
chr01	1104112	G	T	-	-	a	a	-	-	-	b	b	-	-	-	b	-	-	-	-	-	-	-	a	-	a	a	-	b	a	-	-	-	-	-	b	b	-	a	a	-	a	-	-	a	a	a	a	-
chr01	1104428	C	T	-	-	a	a	-	-	-	b	b	-	b	-	b	-	-	-	-	-	-	-	-	-	a	a	-	b	a	-	-	-	-	-	b	b	-	a	a	-	a	-	-	a	a	a	a	-
chr01	1105553	A	C	-	-	-	-	-	b	-	b	b	b	b	-	b	-	-	-	-	-	-	-	-	-	-	-	-	-	-	b	b	-	-	b	-	b	-	-	-	b	-	-	-	-	b	-	-	-
chr01	1105588	G	A	-	-	-	-	-	b	-	b	b	b	b	-	b	-	-	-	-	-	-	-	-	-	-	-	-	-	-	b	b	-	-	b	-	b	-	-	-	b	-	-	-	-	b	-	-	-
chr01	1115499	C	T	-	a	a	a	b	a	a	b	-	a	a	a	b	b	-	a	-	-	-	-	-	-	-	-	-	-	-	b	a	a	a	-	-	b	-	a	a	b	a	a	a	-	b	a	a	-
chr01	1116352	C	T	a	a	a	a	b	b	a	b	b	-	a	b	b	-	-	a	-	-	-	a	-	-	-	a	b	-	-	b	a	a	a	b	b	b	-	a	-	b	a	b	-	-	b	a	a	b
chr01	1117034	G	T	-	-	-	-	-	-	-	-	-	-	b	-	-	b	a	a	a	a	a	a	b	a	a	a	b	b	a	-	-	-	-	b	b	b	-	-	-	-	-	a	-	-	-	-	-	-
chr01	1117858	T	C	a	a	a	a	b	b	-	b	b	-	b	b	b	-	a	a	a	-	-	a	a	-	-	-	-	-	a	b	b	a	a	b	b	b	a	a	-	b	a	b	a	a	b	a	-	-
chr01	1117890	G	A	a	a	a	a	b	b	-	b	b	-	b	b	b	-	a	-	a	-	-	a	a	-	-	a	-	-	a	b	b	a	a	b	b	b	a	a	-	b	a	b	a	a	b	a	-	-
chr01	1118209	A	G	a	a	a	a	-	a	-	-	-	-	-	a	-	b	a	-	a	-	b	a	a	-	b	a	b	b	a	-	-	a	a	-	-	-	a	a	-	-	a	-	a	a	a	a	-	-
chr01	1122879	C	G	a	-	a	a	b	a	a	-	b	-	a	b	b	b	-	-	b	-	-	a	-	a	b	a	-	b	-	-	b	a	a	b	b	b	-	a	a	b	a	a	a	a	b	a	a	b
chr01	1134042	A	C	-	a	a	a	b	b	-	-	-	a	-	b	b	b	a	-	b	a	a	a	a	a	b	a	-	b	a	-	-	-	a	b	-	b	-	-	-	-	-	b	-	-	-	-	-	-
chr01	1135463	A	G	-	-	-	-	b	-	-	b	b	b	-	b	b	b	-	-	-	-	-	-	b	-	b	-	b	b	-	b	b	-	-	b	b	b	-	-	-	b	-	b	-	-	b	-	-	-
chr01	1138117	C	T	-	-	-	-	-	-	-	-	-	-	-	-	-	b	a	a	a	a	h	a	b	a	b	a	b	b	a	-	-	-	-	b	-	b	-	-	-	-	-	-	-	-	-	-	-	-
chr01	1140905	C	T	a	-	a	-	-	-	-	b	-	b	-	-	-	b	a	a	a	a	b	a	b	a	a	a	b	b	a	-	-	-	a	-	-	-	-	a	a	-	-	b	a	a	-	-	a	-
chr01	1140978	G	A	a	-	-	a	-	-	-	b	-	-	-	-	-	b	a	a	a	a	a	a	a	a	a	a	b	b	a	-	-	a	-	-	b	-	-	-	-	b	-	a	-	-	-	-	-	-
chr01	1159513	T	C	a	a	a	a	b	a	a	b	b	b	b	a	b	b	a	-	b	-	a	a	b	a	a	-	b	-	a	b	b	a	a	b	b	b	a	a	a	-	a	a	a	a	a	a	-	a
chr01	1168753	G	C	-	-	-	-	b	-	-	-	-	-	-	-	-	b	-	-	b	-	-	-	-	-	-	-	b	b	-	b	-	-	-	b	b	b	-	-	-	-	-	-	-	-	-	-	-	-
chr01	1170515	T	C	-	-	-	-	-	-	-	-	-	-	-	-	b	h	a	a	b	-	a	a	a	a	b	a	-	h	a	b	-	-	a	-	-	-	-	-	-	-	-	-	-	-	-	-	-	-
chr01	1174585	A	G	a	a	a	a	b	a	a	-	b	b	a	a	b	b	a	a	b	-	b	a	-	a	h	a	b	b	a	-	b	-	a	b	-	b	-	a	a	b	a	a	a	a	a	-	-	-
chr01	1178175	G	T	-	-	-	-	-	-	-	-	-	-	-	-	b	b	-	-	-	-	-	-	-	-	b	-	-	-	-	-	-	-	-	-	-	b	-	-	-	-	-	-	-	-	-	-	-	b
chr01	1178577	C	T	a	-	a	a	b	a	a	-	-	-	b	a	b	-	-	-	-	-	-	-	-	-	-	-	b	-	-	b	-	a	a	b	b	b	-	-	a	-	-	-	a	a	b	a	a	-
chr01	1185413	C	T	a	a	a	a	b	a	a	b	b	a	a	a	b	b	a	a	b	-	b	a	-	a	h	a	b	b	a	b	-	a	a	b	b	b	a	a	a	b	a	a	a	a	a	a	a	-
chr01	1290790	C	A	a	a	a	a	b	b	a	b	b	b	b	a	b	-	-	a	-	a	b	a	-	a	-	-	-	-	-	b	b	a	a	b	b	b	a	a	a	b	a	a	a	a	a	a	a	-
chr01	1362385	A	G	a	a	b	a	b	b	-	-	b	-	b	a	b	b	-	a	a	-	-	-	b	b	-	-	-	-	b	b	a	a	b	b	b	b	-	-	b	b	b	a	a	b	a	a	b	-
chr01	1388209	T	C	-	-	-	-	-	-	-	-	b	-	-	-	-	b	-	a	h	b	h	h	h	h	b	a	b	b	a	-	-	-	-	-	-	b	b	-	-	-	b	a	-	-	-	-	-	-
chr01	1467110	T	C	a	a	-	-	b	-	-	b	b	a	-	a	b	b	b	a	a	b	a	h	-	b	-	a	-	b	b	-	-	-	-	-	-	-	-	-	-	-	-	-	-	b	-	-	-	-
chr01	1489991	G	A	-	-	-	-	-	-	-	-	-	-	a	-	b	b	a	a	a	a	a	a	b	a	b	a	b	b	a	-	-	-	-	-	-	-	-	-	-	-	-	-	-	a	-	-	-	-
chr01	1547576	G	A	b	-	a	a	b	b	a	-	b	b	-	a	b	-	a	-	-	-	-	-	b	-	-	-	-	-	-	-	b	-	a	-	b	b	a	a	a	-	a	b	a	a	a	a	a	b
chr01	1548116	C	T	-	-	-	-	-	-	-	-	-	-	-	-	-	b	a	a	a	a	a	a	h	a	b	a	b	b	a	-	-	-	a	-	-	-	a	-	-	-	-	-	a	-	-	-	-	a
chr01	1592580	C	T	-	-	-	-	-	a	-	-	-	-	-	-	-	-	-	-	-	-	-	-	-	-	-	-	-	-	-	-	-	-	-	-	-	-	-	-	-	-	-	-	-	-	-	-	-	-
chr01	1592642	C	G	-	-	-	-	-	a	-	-	-	-	-	-	-	-	-	-	-	-	-	-	-	-	-	-	-	-	-	-	-	-	-	-	-	-	-	-	-	-	-	-	-	-	-	-	-	-
chr01	1592701	C	T	-	-	b	-	-	-	-	-	-	-	-	-	-	b	a	a	b	b	a	h	a	a	-	a	-	b	h	-	-	-	a	-	-	-	-	-	-	-	-	-	-	-	-	-	-	a
chr01	1592760	C	T	-	-	b	-	-	-	-	-	-	-	-	-	-	b	a	a	b	b	a	a	a	a	-	a	a	b	h	-	-	-	a	-	-	-	-	-	-	-	-	-	-	-	-	-	-	a
chr01	1592766	T	C	-	-	b	-	-	-	-	-	-	-	-	-	-	b	a	a	b	b	a	a	a	a	-	h	b	b	h	-	-	-	a	-	-	-	-	-	-	-	-	-	-	-	-	-	-	a
chr01	1605595	A	G	b	-	a	a	b	a	-	-	b	a	a	a	b	b	a	a	b	a	b	a	b	a	b	a	b	b	a	b	b	-	a	b	b	b	a	-	-	b	-	a	-	-	a	a	a	b
chr01	1612143	G	A	a	a	b	a	a	b	a	a	a	b	a	a	a	a	-	a	a	a	-	a	h	a	-	b	b	b	a	b	a	a	b	b	a	-	a	a	b	a	a	a	a	a	b	-	-	b
chr01	1618234	C	T	-	-	-	-	b	-	-	-	-	-	-	-	-	b	a	a	a	a	a	a	a	a	b	a	b	b	a	-	-	-	a	b	-	-	-	-	a	-	-	-	-	-	-	-	-	-
chr01	1620450	A	C	a	-	a	a	-	a	-	-	b	b	-	-	b	-	-	-	-	-	-	-	-	-	-	-	-	-	-	b	b	-	a	-	b	-	-	a	-	-	-	a	a	a	a	-	-	-
chr01	1621257	C	T	-	-	-	-	-	-	-	-	b	a	-	-	-	-	-	-	-	-	-	-	-	-	-	-	-	-	-	b	-	-	-	b	-	b	-	-	-	-	-	-	-	-	a	-	a	-
chr01	1621501	T	G	-	-	-	-	b	-	-	-	-	-	a	-	-	b	a	a	-	a	a	a	a	a	b	a	b	b	a	-	b	-	-	b	-	b	-	-	-	-	-	a	-	-	-	-	-	-
chr01	1624482	A	T	a	a	a	a	b	a	-	b	b	b	b	a	b	b	-	a	a	a	-	a	b	a	-	a	b	b	-	-	b	a	-	b	b	b	a	a	a	b	-	a	-	-	a	a	-	-
chr01	1626779	G	A	b	-	-	b	b	b	b	b	b	a	b	a	b	b	-	-	a	-	-	b	-	b	b	a	b	b	-	b	b	a	b	b	b	b	b	a	-	b	b	a	b	b	a	-	b	b
chr01	1630233	C	G	a	-	a	a	b	b	-	b	a	-	a	a	b	b	a	a	a	a	a	a	b	a	b	a	b	b	a	b	-	a	a	b	b	b	a	-	a	b	a	b	a	a	a	-	a	-
chr01	1630395	T	G	a	-	a	b	b	b	-	b	b	-	a	a	b	b	b	b	b	b	b	a	b	b	b	a	b	b	a	b	-	a	b	b	b	b	b	-	b	b	b	b	b	b	a	-	b	-
chr01	1630836	T	G	-	-	-	-	-	-	-	-	-	-	-	-	-	b	a	a	b	a	h	a	h	a	b	a	b	b	a	-	-	-	-	-	-	-	-	-	a	-	-	-	-	-	-	a	-	-
chr01	1631268	T	C	b	-	a	a	-	-	-	b	b	-	-	-	b	-	-	a	a	-	-	-	-	-	-	-	-	b	a	-	-	-	a	-	b	b	-	-	-	b	a	-	a	-	a	a	-	-
chr01	1638627	C	T	-	-	-	-	-	-	-	-	-	-	-	-	-	b	a	a	-	a	a	a	b	a	b	a	b	b	a	-	-	-	-	b	-	-	-	-	-	-	-	-	-	-	-	-	-	-
chr01	1642235	G	T	a	a	a	a	b	b	a	b	b	a	b	a	b	-	b	-	a	b	-	a	a	a	b	a	b	-	a	b	b	b	b	b	b	b	b	a	a	b	b	a	b	b	a	a	b	b
chr01	1650826	C	T	a	-	-	-	b	b	-	-	b	b	b	-	-	b	a	-	-	a	b	a	b	-	b	a	b	b	-	-	b	-	a	-	b	b	-	-	a	-	-	-	-	-	-	-	-	-
chr01	1651757	T	C	-	-	-	-	-	-	-	-	-	-	-	-	-	b	-	a	b	-	-	a	b	a	-	a	-	b	a	-	-	-	-	-	b	-	-	-	-	-	-	-	-	-	-	-	-	-
chr01	1665712	T	A	a	-	a	a	b	b	a	b	b	a	b	a	b	b	-	-	-	-	-	-	b	a	b	-	-	-	a	b	b	a	a	b	b	b	a	-	a	b	a	a	a	a	a	a	a	-
chr01	1679472	T	C	b	-	-	-	b	b	-	b	b	-	a	a	-	b	-	a	a	a	-	a	a	a	b	-	b	b	a	-	b	-	a	-	-	-	-	-	a	-	-	-	-	-	a	-	-	-
chr01	1679877	C	T	b	a	a	a	b	a	a	-	-	a	a	a	b	b	a	a	b	-	-	a	-	a	b	a	-	-	a	b	b	-	-	b	b	b	a	a	a	b	a	b	a	a	a	a	a	b
chr01	1681097	T	C	-	-	-	-	-	a	-	-	-	-	-	-	-	b	a	a	b	a	a	a	-	a	b	a	b	b	a	-	-	-	a	b	-	-	-	-	-	b	-	-	-	-	-	-	-	-
chr01	1681131	T	C	-	-	-	-	-	a	-	-	-	-	-	-	-	b	b	a	b	b	a	h	-	a	b	a	b	b	h	-	-	-	b	b	-	-	-	-	-	b	-	-	-	-	-	-	-	-
chr01	1681193	C	T	-	-	-	-	-	b	-	b	-	-	-	a	b	b	a	a	a	a	b	a	a	a	b	a	b	b	a	-	-	-	-	b	-	-	-	-	-	-	-	-	a	-	-	-	-	-
chr01	1681327	T	C	-	-	-	-	-	b	-	b	-	-	-	a	b	b	b	b	a	b	b	a	a	a	b	a	b	b	a	-	-	-	-	b	-	-	-	-	-	-	-	-	a	-	-	-	-	-
chr01	1685748	G	A	a	a	a	a	b	a	-	b	b	a	b	b	b	b	-	-	a	-	b	-	-	a	b	-	b	b	a	b	b	-	-	b	b	b	a	-	a	b	-	a	a	-	a	a	a	b
chr01	1687633	A	G	b	-	a	-	b	a	-	b	b	b	b	b	b	b	-	-	-	-	-	a	-	-	-	a	-	-	a	-	b	a	a	b	b	b	-	a	a	b	a	b	-	a	a	a	a	-
chr01	1695244	G	T	a	-	-	-	-	-	-	-	-	-	-	-	-	b	a	a	h	a	a	a	a	a	b	a	b	b	a	-	-	-	-	-	-	-	-	-	-	-	-	-	-	-	a	-	-	-
chr01	1698023	T	G	b	-	-	a	-	b	-	-	-	b	a	a	b	-	a	a	-	-	-	-	-	-	-	-	b	-	-	b	b	-	a	b	b	b	-	-	a	b	a	b	-	-	a	a	a	b
chr01	1703879	C	T	-	a	a	a	b	-	a	b	-	-	-	b	b	-	-	-	-	-	-	-	-	-	-	-	-	b	-	b	b	a	a	b	b	b	-	a	-	b	-	b	-	a	a	-	a	-
chr01	1705656	A	T	b	-	b	b	-	b	b	b	b	a	b	b	-	b	-	-	-	-	-	a	-	-	-	-	-	b	a	b	b	-	b	b	b	b	-	b	a	b	b	b	b	b	a	a	a	b
chr01	1707228	T	A	b	a	a	a	b	a	a	b	b	a	b	a	b	b	a	a	b	a	a	a	h	a	b	a	b	b	a	b	b	a	a	b	b	b	a	a	a	b	a	b	a	a	a	a	a	-
chr01	1712687	A	G	-	-	-	-	-	-	-	-	-	-	-	-	-	b	-	a	b	a	b	a	h	a	b	a	b	b	a	-	-	-	-	-	-	-	-	-	-	b	-	-	-	-	-	-	-	-
chr01	1712707	C	A	-	-	-	-	-	-	-	-	-	-	-	-	-	b	-	a	b	a	b	a	h	a	b	a	b	b	a	-	-	-	-	-	-	-	-	-	-	b	-	-	-	-	-	-	-	-
chr01	1714985	A	G	-	-	-	-	-	-	-	b	-	-	-	-	b	b	b	-	a	-	a	a	a	a	b	a	b	b	a	-	-	-	b	b	-	-	-	-	-	-	-	-	-	-	-	-	-	-
chr01	1715173	T	C	-	-	-	-	-	-	-	-	-	-	-	b	-	-	-	-	a	b	-	a	a	a	-	a	-	-	b	-	-	-	b	-	-	-	-	-	-	-	-	-	-	-	-	-	-	-
chr01	1715296	C	T	b	a	a	a	b	b	-	-	b	a	a	a	b	b	-	-	b	-	b	a	b	a	b	a	b	b	-	b	-	-	-	-	b	b	-	-	a	-	-	b	a	-	-	-	-	-
chr01	1715355	G	A	b	a	a	a	b	b	-	-	b	a	a	a	b	b	-	-	b	-	b	a	b	a	b	a	b	b	-	b	-	-	-	-	b	b	-	-	a	-	-	b	a	-	-	-	-	-
chr01	1715862	T	C	b	a	a	a	b	a	a	b	b	a	b	b	b	b	a	h	-	a	b	a	-	a	-	-	b	b	a	b	b	a	a	b	b	b	a	a	a	b	a	a	a	a	a	a	a	b
chr01	1720116	C	T	-	-	-	-	-	-	-	-	-	-	-	-	-	b	b	-	h	-	a	b	-	h	b	-	b	b	h	-	-	-	-	-	-	-	-	-	-	-	-	-	-	-	-	-	-	-
chr01	1720272	C	T	-	-	-	-	-	b	-	-	-	-	-	-	-	-	-	b	b	b	a	h	-	a	b	-	b	b	a	-	-	-	-	-	-	-	-	-	-	-	-	-	-	-	-	-	-	-
chr01	1723926	G	A	-	-	-	-	-	-	-	-	-	-	-	-	b	b	a	a	h	a	a	a	b	a	b	a	b	b	-	-	-	-	-	-	-	-	-	-	a	-	-	-	-	-	-	-	-	-
chr01	1724546	C	G	b	a	a	a	b	b	a	b	b	b	a	b	b	b	a	a	a	a	-	a	a	a	-	-	-	b	a	b	-	-	a	-	b	b	a	a	a	-	a	a	a	a	a	a	-	b
chr01	1724595	A	G	b	a	a	a	b	b	a	b	b	b	a	b	b	b	a	a	a	a	-	a	a	a	-	-	-	b	a	b	-	-	a	-	b	b	a	a	a	-	a	a	a	a	a	a	-	b
chr01	1732839	A	T	-	-	-	-	-	a	-	-	-	-	-	-	-	b	-	a	b	a	a	a	b	a	b	a	b	b	a	b	-	-	-	-	-	-	-	-	-	-	-	-	-	-	-	-	-	-
chr01	1733202	A	G	b	a	a	a	b	a	-	-	b	a	a	a	b	-	-	-	-	-	-	a	-	-	-	-	-	-	a	b	-	a	-	-	b	b	-	a	-	b	-	a	a	-	a	a	-	b
chr01	1734210	G	A	-	-	a	-	-	-	-	-	-	-	-	-	-	b	-	-	a	-	h	a	a	a	-	a	b	b	-	b	-	a	-	-	-	-	-	-	-	-	a	b	-	-	-	-	-	-
chr01	1735691	T	C	a	a	a	a	b	b	-	b	b	-	a	b	b	-	-	a	-	-	-	a	a	a	-	-	-	-	a	b	-	a	-	b	b	b	a	a	a	-	-	b	a	a	-	a	-	b
chr01	1735718	T	G	a	a	a	a	b	b	-	b	b	-	a	b	b	-	-	b	-	-	-	a	a	a	-	-	-	-	a	b	-	a	-	b	b	b	a	b	b	-	-	b	a	b	-	a	-	b
chr01	1743171	T	A	-	-	-	-	-	-	-	-	-	-	-	-	b	b	a	a	b	-	b	a	h	a	b	a	b	b	a	-	b	-	a	-	-	b	-	-	-	-	-	-	-	-	-	-	-	-
chr01	1743185	T	G	-	-	-	-	-	-	-	-	-	-	-	-	b	b	b	b	b	-	b	h	h	h	b	a	b	b	h	-	b	-	b	-	-	b	-	-	-	-	-	-	-	-	-	-	-	-
chr01	1743886	A	C	b	a	a	a	-	b	a	b	b	-	b	b	b	b	-	-	b	-	-	-	a	a	-	a	-	b	a	-	b	a	a	b	b	b	a	-	-	-	-	-	-	a	a	-	a	b
chr01	1743929	T	C	b	a	b	b	-	b	b	b	b	-	b	b	b	b	-	-	b	-	-	-	a	a	-	a	-	b	b	-	b	a	b	b	b	b	b	-	-	-	-	-	-	b	a	-	b	b
chr01	1743996	T	C	a	a	a	b	-	a	a	-	-	-	-	-	-	-	-	-	-	b	-	a	-	h	-	a	-	-	-	-	-	a	b	-	-	-	a	-	-	-	b	a	a	-	-	-	-	-
chr01	1744006	T	C	a	a	a	b	-	a	a	-	-	-	-	-	-	-	-	-	-	b	-	a	-	h	-	a	-	-	-	-	-	a	b	-	-	-	a	-	-	-	b	a	a	-	-	-	-	-
chr01	1751492	A	G	b	-	-	-	b	b	-	b	b	b	b	b	b	-	-	-	b	-	-	-	-	-	b	-	b	-	-	b	b	-	-	b	b	b	-	-	-	b	-	b	-	-	-	-	-	b
chr01	1751546	A	G	b	-	-	-	b	b	-	b	b	b	b	b	b	-	-	-	b	-	-	-	-	-	b	-	b	-	-	b	b	-	-	b	b	b	-	-	-	b	-	b	-	-	-	-	-	b
chr01	1751551	C	T	a	-	-	-	b	b	-	b	b	b	b	a	b	-	a	a	h	a	a	a	-	a	b	a	b	-	a	b	b	-	-	b	b	b	-	-	-	b	-	b	-	a	-	-	-	b
chr01	1751608	T	C	a	-	-	-	-	-	-	-	-	-	-	a	-	-	b	b	a	b	a	h	-	a	-	a	-	-	a	-	-	-	-	-	-	-	-	-	-	-	-	-	-	b	-	-	-	-
chr01	1751737	G	C	b	-	-	-	b	b	-	b	b	b	b	b	b	-	a	a	b	a	a	a	b	a	b	a	b	-	a	b	b	-	-	b	b	b	-	-	-	b	-	b	-	a	-	-	-	b
chr01	1761380	C	A	b	-	-	-	-	-	-	-	-	-	-	-	-	-	-	-	-	-	-	-	-	-	-	-	-	b	-	b	-	-	b	-	b	-	-	-	-	-	-	-	-	-	a	a	-	-
chr01	1767213	T	C	-	-	-	a	-	-	-	-	-	-	-	-	-	b	a	a	a	a	a	a	a	a	b	a	b	b	a	-	-	a	-	-	-	-	-	-	-	-	-	-	-	-	-	-	-	-
chr01	1767225	G	A	-	-	-	b	-	-	-	-	-	-	-	-	-	b	b	b	a	b	a	h	a	b	b	a	b	b	h	-	-	a	-	-	-	-	-	-	-	-	-	-	-	-	-	-	-	-
chr01	1769814	G	A	-	-	-	-	-	b	-	-	-	-	-	-	-	b	-	-	a	-	b	a	b	a	b	a	b	b	a	-	a	a	-	-	-	-	-	-	-	-	-	-	-	-	-	-	-	-
chr01	1769829	G	C	-	-	-	-	-	b	-	-	-	-	-	-	-	b	-	-	a	-	b	a	b	a	b	a	b	b	a	-	a	a	-	-	-	-	-	-	-	-	-	-	-	-	-	-	-	-
chr01	1769848	C	A	-	-	-	-	-	b	-	-	-	-	-	-	-	b	-	-	a	-	b	a	b	a	b	a	b	b	a	-	a	a	-	-	-	-	-	-	-	-	-	-	-	-	-	-	-	-
chr01	1769878	T	C	-	-	-	-	-	b	-	-	-	-	-	-	-	b	-	-	a	-	b	a	b	a	b	a	b	b	a	-	a	a	-	-	-	-	-	-	-	-	-	-	-	-	-	-	-	-
chr01	1769983	C	T	-	-	-	a	-	b	-	-	-	-	-	-	-	b	a	a	a	-	b	a	b	a	b	a	b	b	a	-	a	a	a	-	-	-	-	-	-	-	-	-	-	-	-	-	-	-
chr01	1772519	T	C	b	a	a	b	b	b	b	b	-	a	b	b	b	b	b	-	a	b	a	a	a	a	b	a	b	-	b	b	b	a	b	b	b	b	b	-	a	b	b	b	b	b	a	a	b	-
chr01	1777041	G	T	a	a	a	a	b	a	a	-	-	a	-	a	b	b	a	a	-	a	a	-	-	-	b	a	b	b	a	-	b	a	a	b	b	b	a	a	a	-	a	-	-	a	a	-	-	-
chr01	1782371	A	C	-	-	-	-	b	-	-	-	-	-	-	-	-	b	b	b	b	b	h	a	a	h	b	a	b	b	h	-	b	-	-	-	-	-	-	-	-	b	-	-	-	-	-	-	-	-
chr01	1783139	G	C	b	-	-	-	b	-	-	b	-	-	-	b	b	-	-	-	-	-	-	-	-	-	b	-	-	-	-	-	b	-	-	b	b	b	-	-	-	-	-	-	-	-	-	-	-	b
chr01	1783724	C	T	a	a	a	a	b	a	-	-	b	a	a	b	b	-	-	-	a	-	-	a	-	a	b	a	-	b	-	b	b	a	a	b	b	b	-	a	a	-	-	-	-	a	a	a	a	-
chr01	1785445	G	A	-	-	a	-	-	a	-	-	-	-	-	-	-	-	-	-	-	-	-	-	-	a	-	-	a	-	-	-	-	-	-	-	-	-	-	a	-	-	-	-	-	-	-	-	-	-
chr01	1785494	C	T	-	-	a	-	-	a	-	-	-	-	-	-	-	-	-	-	-	-	-	-	-	a	-	-	a	-	-	-	-	-	-	-	-	-	-	a	-	-	-	-	-	-	-	-	-	-
chr01	1807141	C	T	b	a	b	a	b	b	-	b	b	a	b	b	b	-	-	-	-	-	-	-	a	a	-	-	-	-	-	b	b	b	b	b	b	b	b	b	-	b	b	a	a	b	a	a	b	b
chr01	1839592	A	G	b	-	a	a	b	b	-	b	b	b	-	a	b	-	-	-	a	-	a	-	-	-	-	-	-	b	-	b	b	a	-	b	b	b	-	a	a	b	-	a	a	-	a	a	-	b
chr01	1839615	G	T	b	-	a	a	b	b	-	b	b	b	-	a	b	-	-	-	a	-	a	-	-	-	-	-	-	b	-	b	b	a	-	b	b	b	-	a	a	b	-	a	a	-	a	a	-	b
chr01	1843071	G	A	a	a	a	a	b	b	a	b	b	-	b	b	b	b	a	a	-	-	a	-	a	-	b	-	-	-	a	-	b	a	a	b	-	b	-	a	a	b	a	a	-	a	a	a	a	-
chr01	1849855	G	T	b	a	a	a	b	a	a	-	b	b	a	a	b	b	-	a	b	-	a	a	-	a	-	a	b	b	a	b	b	a	a	b	b	b	a	-	a	b	a	a	a	a	a	a	a	b
chr01	1857365	T	C	a	-	a	a	b	a	-	-	b	-	a	a	b	b	a	a	a	a	b	a	a	a	b	a	b	b	a	b	b	a	a	b	b	b	a	a	a	b	-	b	a	a	-	a	a	-
chr01	1860772	T	C	a	-	-	a	-	-	-	b	-	-	b	-	-	-	-	-	-	-	-	-	-	-	-	-	-	-	-	b	-	-	a	-	b	b	-	a	-	b	-	b	a	a	a	a	a	b
chr01	1860779	T	C	a	-	-	a	-	-	-	b	-	-	b	-	-	-	-	-	-	-	-	-	-	-	-	-	-	-	-	b	-	-	a	-	b	b	-	a	-	b	-	b	a	a	a	a	a	b
chr01	1861043	T	C	b	a	a	a	b	a	a	b	b	b	a	b	b	b	-	-	b	-	b	a	b	-	b	a	b	b	-	b	b	a	a	b	b	b	a	a	a	b	a	a	a	-	a	a	a	-
chr01	1864320	A	C	b	a	a	a	b	a	-	-	b	b	b	b	b	b	a	a	a	-	b	a	a	a	b	a	b	b	a	-	b	a	a	b	b	b	a	a	a	b	a	b	a	a	a	a	a	-
chr01	1865170	T	C	a	-	a	a	b	b	a	b	b	b	b	b	b	b	a	a	a	a	a	-	a	a	b	-	b	b	-	b	b	a	a	b	b	b	a	a	a	b	a	b	a	a	a	-	a	b
chr01	1869305	G	T	b	a	a	b	b	a	b	b	b	a	-	a	b	b	b	b	b	b	-	a	-	a	-	a	b	-	a	b	b	a	b	b	b	b	a	a	b	b	b	a	b	b	a	a	-	b
chr01	1869350	T	A	b	a	a	a	b	a	a	b	b	a	-	a	b	b	a	a	b	a	-	a	-	a	-	a	b	b	a	b	b	a	a	b	b	b	a	a	a	b	a	a	a	a	a	a	-	b
chr01	1869448	T	C	a	a	a	a	b	b	a	b	-	b	-	b	b	b	a	a	h	a	-	a	a	-	b	a	b	-	-	b	b	a	a	b	b	b	a	a	a	b	-	b	a	a	a	a	a	b
chr01	1875531	A	G	a	-	a	b	-	-	-	-	-	a	-	a	-	-	b	b	a	b	-	b	-	a	-	-	-	-	a	-	-	b	b	-	-	-	b	b	a	-	b	-	a	b	a	a	b	-
chr01	1875860	T	C	b	-	a	a	b	b	-	b	b	b	-	b	b	b	a	a	a	a	-	a	-	a	-	-	-	b	a	b	b	a	a	b	b	b	a	a	a	b	a	b	a	a	a	a	a	-
chr01	1878978	A	G	a	-	-	a	-	-	a	-	-	-	-	a	-	-	-	b	-	b	-	-	-	a	-	a	b	-	-	-	-	a	-	-	-	-	-	-	-	-	-	a	-	-	a	a	a	-
chr01	1882787	G	A	-	-	-	-	-	-	-	-	-	-	-	-	-	b	a	a	b	a	b	a	h	a	b	a	b	b	a	-	-	-	-	-	-	-	-	-	-	b	-	b	a	-	-	-	-	-
chr01	1884231	G	T	b	-	-	-	-	-	-	b	-	-	-	-	-	b	a	-	b	a	a	a	b	-	b	a	b	b	a	-	-	-	-	-	-	-	-	a	-	-	-	-	-	-	-	-	-	-
chr01	1884798	C	T	b	a	a	a	b	a	a	b	b	a	a	b	b	b	a	a	b	a	b	a	b	a	b	-	b	b	a	b	b	a	a	b	b	b	-	a	a	b	a	a	a	a	a	a	a	b
chr01	1891779	C	T	b	a	a	-	b	-	-	-	-	-	-	-	b	b	a	a	b	a	b	a	h	a	b	a	b	b	a	-	-	-	-	-	-	b	-	-	-	b	-	-	-	a	-	-	-	-
chr01	1892989	C	T	b	a	a	a	b	b	-	-	b	b	a	-	b	-	-	-	b	-	a	-	-	a	b	a	b	b	a	-	b	-	-	-	-	-	-	-	a	-	-	b	-	-	-	-	-	b
chr01	1894141	C	T	a	a	a	a	b	b	a	b	b	a	a	b	b	b	-	-	b	-	b	a	a	a	-	-	b	b	-	b	b	-	-	b	b	b	a	a	-	b	-	a	a	-	a	a	a	-
chr01	1900211	C	G	a	a	a	a	b	a	a	b	b	a	b	b	b	b	-	-	b	-	-	a	b	-	b	a	b	b	a	b	b	a	-	b	b	b	-	-	-	b	-	b	-	-	-	a	a	b
chr01	1909343	T	C	b	a	a	a	b	b	a	-	b	b	b	a	b	b	-	-	b	-	b	a	a	a	-	-	b	b	-	b	b	a	-	b	b	b	-	-	-	b	-	b	a	-	a	a	-	b
chr01	1914253	C	G	b	a	a	a	b	b	a	b	b	a	b	a	b	b	a	-	-	-	-	a	-	a	-	-	b	b	-	b	b	a	a	b	b	b	a	a	a	-	a	b	a	a	a	a	a	b
chr01	1925309	G	C	b	-	a	a	b	b	-	b	b	b	b	b	b	-	-	-	-	-	-	-	-	a	-	-	-	-	a	b	b	a	-	b	b	b	a	a	a	-	-	b	-	-	a	b	-	-
chr01	1932700	A	C	a	a	a	a	a	a	a	-	-	-	a	a	-	-	-	-	h	-	-	a	-	a	b	a	-	-	a	b	-	a	-	b	-	-	-	-	-	-	-	-	a	a	a	a	a	-
chr01	1932707	G	A	a	a	a	a	b	a	a	-	-	-	a	a	-	b	-	-	h	-	-	a	b	a	b	a	-	b	a	b	-	a	-	b	-	-	-	-	-	-	-	-	a	a	a	a	a	-
chr01	1934982	T	C	b	-	-	-	b	b	-	-	b	-	b	b	b	-	-	-	a	-	a	a	-	-	b	a	-	-	a	b	b	-	-	-	b	b	-	a	-	b	-	-	-	-	a	-	-	-
chr01	1935024	T	C	b	-	-	-	b	b	-	-	b	-	b	b	b	-	-	-	a	-	a	a	-	-	b	a	-	-	a	b	b	-	-	-	b	b	-	a	-	b	-	-	-	-	a	-	-	-
chr01	1935376	G	A	b	a	a	a	b	b	-	-	b	a	-	b	b	b	-	-	a	-	a	-	h	-	-	a	b	b	-	b	b	-	-	b	b	b	a	-	a	-	-	-	-	-	a	a	-	-
chr01	1936166	T	A	b	a	a	a	b	b	-	-	b	-	-	a	b	b	-	-	a	-	-	-	b	-	b	a	b	b	-	-	b	-	-	b	b	b	-	a	-	-	-	b	a	-	-	a	-	-
chr01	1936655	A	G	-	-	-	a	b	-	-	-	-	-	-	-	b	b	-	-	b	-	h	a	h	a	b	a	b	b	a	b	-	-	-	b	-	b	-	-	-	-	-	-	a	-	-	-	-	-
chr01	1936792	G	T	-	-	-	a	b	-	-	-	-	-	-	-	b	-	-	-	a	-	a	a	a	a	-	a	-	-	a	b	-	-	-	b	-	-	-	-	-	-	-	-	a	-	-	-	-	-
chr01	1938225	C	T	b	-	-	-	b	b	-	b	b	b	b	b	b	b	-	-	b	-	b	-	b	-	b	-	b	b	-	b	b	-	-	b	b	b	-	-	-	b	-	b	-	-	-	-	-	b
chr01	1943509	C	A	b	a	a	a	b	b	a	b	b	b	b	a	b	-	a	a	-	a	-	a	a	-	-	-	b	-	-	b	b	a	a	b	b	b	a	a	a	b	a	b	a	a	a	a	a	-
chr01	1946192	A	T	-	a	-	b	-	a	b	-	-	-	a	a	-	-	b	b	-	-	-	-	a	-	-	-	-	-	-	-	-	a	b	-	-	-	-	b	a	-	b	-	a	b	a	-	-	-
chr01	1947486	A	G	-	-	-	-	-	-	-	-	-	-	-	-	-	-	-	-	-	-	-	-	-	-	-	-	-	-	-	-	-	-	-	b	b	-	-	-	-	-	-	-	a	a	-	-	-	-
chr01	1948468	T	G	a	-	a	b	b	b	b	-	b	b	a	a	b	b	-	b	a	b	a	b	b	a	b	a	b	b	a	-	b	-	-	-	b	b	-	-	b	b	-	-	-	-	-	-	-	-
chr01	1948598	A	T	a	-	a	b	b	b	b	-	b	b	a	a	b	-	-	-	b	-	a	a	b	a	b	a	b	b	a	-	b	-	-	-	b	b	-	-	b	b	-	-	-	-	-	-	-	-
chr01	1948625	T	A	b	-	a	a	b	b	a	-	b	b	a	a	b	b	-	-	b	-	a	a	b	a	b	a	b	b	a	-	b	-	-	-	b	b	-	-	a	b	-	-	-	-	-	-	-	-
chr01	1951759	T	A	a	-	a	a	-	a	-	-	-	-	-	a	-	b	a	a	b	a	a	a	a	a	-	-	-	-	-	-	-	a	a	-	-	-	-	a	a	-	-	-	a	a	-	-	-	-
chr01	1955518	T	C	-	-	-	-	-	-	-	-	-	-	-	-	-	b	b	b	b	b	a	a	-	a	-	-	b	b	-	-	-	-	b	-	-	-	-	-	-	-	-	-	-	-	-	-	-	-
chr01	1960686	C	G	-	-	a	-	b	b	-	b	b	-	-	-	b	-	-	-	b	-	-	-	-	-	-	-	-	-	-	b	b	-	-	-	b	b	-	-	-	-	-	b	-	-	-	-	-	b
chr01	1961411	G	A	a	a	a	-	-	b	-	-	b	-	a	b	-	b	-	-	h	-	a	a	b	a	b	a	b	b	a	-	-	-	-	b	-	-	-	-	-	-	-	-	a	-	a	-	-	-
chr01	1965934	C	A	b	-	-	b	-	-	-	-	-	-	-	-	-	b	b	b	a	b	a	h	h	h	b	a	b	b	a	b	-	-	-	-	-	-	-	-	-	-	-	b	-	b	-	-	-	-
chr01	1969884	A	C	b	a	b	a	b	-	b	b	-	-	a	b	-	-	b	b	-	b	-	a	-	-	-	-	b	-	-	-	b	b	b	b	b	b	-	b	-	b	-	b	b	-	a	a	a	b
chr01	1969912	C	T	b	a	b	a	b	-	b	b	-	-	a	b	-	-	b	b	-	b	-	a	-	-	-	-	b	-	-	-	b	b	b	b	b	b	-	b	-	b	-	b	b	-	a	a	a	b
chr01	1973913	T	A	-	-	-	-	-	-	-	-	-	-	-	-	-	b	b	-	b	-	h	a	a	a	b	a	b	b	a	-	-	-	-	-	-	-	-	-	-	-	-	b	-	-	-	-	-	-
chr01	1973930	T	C	-	-	-	-	-	-	-	-	-	-	-	-	-	b	b	-	b	-	h	a	a	a	b	a	b	b	a	-	-	-	-	-	-	-	-	-	-	-	-	b	-	-	-	-	-	-
chr01	1973991	G	T	-	-	-	-	-	-	-	-	-	-	-	-	-	b	b	a	a	b	h	h	h	-	b	a	b	b	a	-	-	-	b	-	-	b	-	-	-	-	-	-	-	-	-	-	-	-
chr01	1974022	T	A	-	-	-	-	-	-	-	-	-	-	-	-	-	b	b	a	a	b	h	h	h	-	b	a	b	b	a	-	-	-	b	-	-	b	-	-	-	-	-	-	-	-	-	-	-	-
chr01	1974378	G	A	a	a	b	b	b	b	a	b	b	a	a	b	b	b	-	-	-	-	-	a	b	-	-	-	b	-	a	b	b	a	b	b	b	b	-	a	b	b	b	b	a	b	a	a	a	-
chr01	1975318	T	G	-	-	b	b	-	-	b	-	-	-	-	-	-	-	b	-	-	-	-	b	-	-	-	-	-	-	-	-	-	b	b	-	-	-	b	-	b	-	b	-	b	b	-	-	b	-
chr01	1985010	T	C	b	a	a	a	b	a	a	b	b	a	a	a	b	b	a	a	a	a	-	a	a	a	b	a	b	b	a	b	b	a	a	b	b	b	-	a	a	b	a	b	a	a	a	a	a	b
chr01	1985199	G	A	b	a	a	a	b	a	a	b	b	a	a	a	b	b	a	a	a	a	-	a	a	a	b	a	b	b	a	b	b	a	a	b	b	b	-	a	a	b	a	b	a	a	a	a	a	b
chr01	1985215	C	T	b	a	a	a	b	a	a	b	b	a	a	a	b	b	a	a	a	a	-	a	a	a	b	a	b	b	a	b	b	a	a	b	b	b	-	a	a	b	a	b	a	a	a	a	a	b
chr01	1992774	T	A	b	a	a	a	b	a	a	b	b	-	b	b	b	-	-	-	a	-	a	a	a	-	-	-	-	-	a	-	b	-	-	b	b	b	-	a	-	b	-	-	a	-	a	-	-	b
chr01	1992801	C	T	b	a	a	a	b	a	a	b	b	-	a	b	b	-	-	-	a	-	a	a	a	-	-	-	-	-	a	-	b	-	-	b	b	b	-	a	-	b	-	-	a	-	a	-	-	b
chr01	1992893	C	T	-	-	-	-	b	b	-	b	b	-	-	-	b	-	-	-	b	-	-	-	b	-	-	-	-	-	-	b	-	-	-	-	b	b	-	-	-	-	-	b	-	-	-	-	-	b
chr01	1998365	G	A	b	a	a	b	b	a	a	b	b	a	b	b	b	b	-	b	a	b	h	b	b	b	b	a	b	b	b	b	b	b	b	b	b	b	b	a	a	b	b	b	b	b	a	a	b	b
chr01	2014705	C	G	-	-	-	-	-	b	-	-	b	-	b	b	b	-	-	-	-	-	-	-	-	-	-	-	-	-	-	-	-	-	-	b	-	-	-	-	-	b	-	-	-	-	a	-	-	-
chr01	2021761	C	T	a	a	a	a	b	a	-	-	b	a	a	b	-	b	-	-	b	-	-	a	a	-	-	-	b	b	a	b	b	-	-	b	b	b	-	-	a	b	-	b	a	-	a	a	a	b
chr01	2021952	A	G	a	a	a	a	-	a	-	-	b	a	a	b	b	b	-	-	b	-	-	a	a	-	-	-	b	b	a	b	b	-	-	b	b	b	-	-	a	b	-	b	a	-	a	a	a	b
chr01	2023337	T	C	-	-	a	a	-	b	-	-	b	-	a	b	b	-	-	-	-	-	-	a	a	a	-	a	-	-	a	b	b	a	-	b	b	b	-	-	a	b	-	b	a	-	a	a	a	-
chr01	2039120	T	A	b	-	a	a	b	b	-	b	b	b	b	b	b	b	-	-	a	-	b	a	-	-	b	a	b	-	-	b	b	-	-	b	b	b	a	a	a	b	-	b	a	-	a	a	a	-
chr01	2043542	C	T	a	-	-	-	-	-	-	-	-	-	-	-	-	b	-	-	b	-	b	a	h	a	b	a	b	b	-	-	b	-	-	b	-	b	-	-	-	-	-	-	-	-	-	-	-	-
chr01	2057068	A	T	b	a	a	a	b	a	a	b	b	a	a	a	b	b	a	-	a	a	a	a	h	a	-	-	b	b	a	b	b	a	a	b	b	b	-	a	a	b	a	b	a	a	a	a	a	b
chr01	2067359	A	G	a	a	-	a	-	-	-	-	-	a	-	a	-	-	-	-	-	-	-	-	-	-	-	-	-	-	-	-	-	-	a	-	-	-	a	-	-	-	a	-	a	a	a	a	a	-
chr01	2079373	C	T	-	-	-	-	-	-	-	-	-	-	-	-	-	b	a	a	h	a	h	a	h	a	b	a	b	b	a	-	-	-	-	-	-	-	-	-	-	-	-	-	-	-	-	-	-	-
chr01	2082172	A	G	-	a	a	-	-	-	-	-	-	b	-	-	-	b	a	a	b	a	b	a	-	a	b	a	-	-	a	-	-	a	a	-	-	b	-	-	-	-	-	-	-	a	-	-	-	-
chr01	2088516	G	A	-	-	-	-	-	-	-	-	-	-	-	-	-	-	-	-	-	-	-	-	a	a	-	-	-	-	-	-	-	-	a	b	-	b	-	-	-	-	-	-	-	-	-	a	-	b
chr01	2091330	C	T	-	-	a	a	b	a	-	b	b	a	-	b	b	-	a	b	-	-	-	a	-	-	-	-	-	-	-	-	b	a	a	-	b	b	a	a	a	b	-	-	a	a	a	a	a	b
chr01	2094934	T	G	a	a	a	a	b	a	-	b	b	b	-	b	b	-	-	-	-	-	-	-	-	-	-	-	-	-	-	b	b	a	a	-	-	b	a	a	-	b	-	-	a	-	a	-	a	-
chr01	2094942	C	T	a	a	a	a	b	a	-	b	b	b	-	b	b	-	-	-	-	-	-	-	-	-	-	-	-	-	-	b	b	a	a	-	-	b	a	a	-	b	-	-	a	-	a	-	a	-
chr01	2104342	G	C	a	a	a	a	b	b	a	b	b	-	-	b	b	-	a	-	a	-	b	a	a	-	b	-	-	-	a	-	b	a	a	b	b	b	a	a	a	b	a	b	a	a	a	a	a	b
chr01	2105426	T	C	a	a	a	a	b	b	a	b	b	b	a	b	b	-	-	-	-	a	-	-	-	-	-	a	-	-	-	-	b	-	a	b	b	b	a	-	a	b	a	b	-	a	a	a	-	-
chr01	2106138	G	A	-	-	-	-	b	-	-	b	-	-	-	-	b	-	a	-	a	a	a	a	a	a	-	a	-	-	a	-	-	-	a	b	-	-	-	-	-	-	-	-	-	a	-	-	-	-
chr01	2106153	C	A	-	-	-	-	b	-	-	b	-	-	-	-	b	-	a	-	a	a	a	a	a	a	-	a	-	-	a	-	-	-	a	b	-	-	-	-	-	-	-	-	-	a	-	-	-	-
chr01	2106175	T	C	-	-	-	-	b	-	-	b	-	-	-	-	b	-	a	-	a	a	a	a	a	a	-	a	-	-	a	-	-	-	a	b	-	-	-	-	-	-	-	-	-	a	-	-	-	-
chr01	2107729	A	G	-	-	-	-	-	-	-	-	-	-	-	-	-	b	a	a	a	a	h	a	h	a	b	a	b	b	a	-	-	-	-	-	-	-	-	-	-	-	-	b	-	-	a	-	-	-
chr01	2107770	G	A	-	-	a	a	b	-	-	-	b	-	-	b	b	b	a	a	a	a	a	a	h	a	b	a	b	b	a	-	-	-	-	-	b	b	-	-	-	-	-	b	-	a	-	a	-	-
chr01	2108649	A	T	-	-	-	-	-	-	-	-	-	-	-	-	-	b	-	-	-	-	b	-	b	-	-	-	b	b	-	-	-	-	-	b	-	-	-	-	-	-	-	-	-	-	-	-	-	-
chr01	2143024	G	C	b	a	a	a	b	b	-	-	b	a	a	b	b	b	a	a	a	a	b	a	h	a	b	a	b	b	a	-	-	a	a	b	-	-	-	-	a	-	a	-	a	-	-	-	-	-
chr01	2143387	G	A	a	-	a	a	b	b	a	-	-	a	a	a	b	b	a	-	-	a	-	-	-	-	-	-	-	b	-	-	b	a	a	b	b	b	a	a	a	-	a	b	-	a	a	-	-	-
chr01	2143412	T	G	a	-	a	a	b	b	a	-	-	a	a	a	b	b	a	-	-	a	-	-	-	-	-	-	-	b	-	-	b	a	a	b	b	b	a	a	a	-	a	b	-	a	a	-	-	-
chr01	2145863	G	T	-	-	a	-	-	-	-	-	-	-	-	-	-	b	-	b	a	-	b	a	a	a	b	a	b	b	a	-	-	-	-	-	-	-	-	-	-	-	b	-	-	b	-	-	-	-
chr01	2148282	T	G	-	-	-	-	-	-	-	-	-	-	-	-	-	-	-	b	a	b	a	-	-	a	-	a	-	-	h	-	-	-	-	-	-	-	b	-	-	-	b	-	-	-	-	-	-	-
chr01	2148583	A	G	a	-	b	a	-	a	b	-	-	a	a	a	-	-	-	-	a	b	-	-	-	a	-	-	-	-	a	-	-	a	b	-	-	-	b	b	b	-	b	-	b	b	a	-	a	b
chr01	2148673	C	T	-	-	-	-	-	-	-	-	-	-	-	-	-	b	a	-	b	a	-	a	b	a	b	a	-	b	a	-	-	-	-	-	-	-	-	-	-	-	-	-	-	a	-	-	-	-
chr01	2148709	C	T	-	-	-	-	-	-	-	-	-	-	-	-	-	b	a	-	b	a	-	a	b	a	b	a	-	b	a	-	-	-	-	-	-	-	-	-	-	-	-	-	-	a	-	-	-	-
chr01	2148739	C	T	-	-	-	-	-	-	-	-	-	-	-	-	-	b	a	a	h	a	b	a	b	a	b	a	b	b	a	-	-	-	-	-	-	-	-	-	-	-	-	-	-	a	-	-	-	-
chr01	2148845	C	T	b	-	-	-	b	b	-	b	b	b	b	b	b	b	-	-	b	-	b	-	-	-	b	-	b	b	-	b	b	-	-	b	b	b	-	-	-	-	-	b	-	-	-	-	-	b
chr01	2152325	T	G	-	-	-	-	-	-	-	-	-	-	-	-	-	b	a	a	a	a	a	a	a	a	b	a	b	b	a	-	-	-	-	-	-	-	-	-	-	-	-	-	-	a	-	-	-	-
chr01	2155818	A	G	b	a	a	b	b	a	b	-	-	-	b	b	b	-	-	-	-	-	-	a	a	a	-	a	-	-	-	b	b	a	b	b	b	b	-	b	a	b	b	b	b	b	a	a	a	b
chr01	2155828	T	C	b	a	a	a	b	b	a	-	-	-	b	b	b	-	-	-	-	-	-	a	a	a	-	a	-	-	-	b	b	a	a	b	b	b	-	a	a	b	a	b	a	a	a	a	a	b
chr01	2159110	T	A	b	-	-	a	b	b	-	b	b	-	-	b	b	-	a	-	-	a	-	-	b	a	-	-	-	-	-	b	b	-	a	b	b	b	-	a	a	b	a	b	a	a	-	-	a	b
chr01	2162543	C	T	-	-	-	-	-	b	-	-	-	-	-	-	-	b	a	a	a	a	h	a	h	a	b	a	b	b	a	-	-	-	-	-	-	-	-	-	-	-	-	-	-	-	-	-	-	-
chr01	2164145	G	A	b	a	b	a	b	b	a	b	b	b	b	b	b	-	-	-	b	-	-	-	b	b	-	-	-	-	a	b	b	a	b	b	b	b	b	a	b	b	b	b	a	b	a	a	a	-
chr01	2164193	T	C	b	a	b	a	b	b	a	b	b	b	b	b	b	-	-	-	b	-	-	-	b	b	-	-	-	-	a	b	b	a	b	b	b	b	b	a	b	b	b	b	a	b	a	a	a	-
chr01	2175526	T	C	-	-	-	-	-	-	-	-	-	-	-	-	-	b	b	b	b	b	h	b	h	a	b	a	b	b	h	-	-	-	-	-	-	-	-	b	-	-	-	-	-	-	-	-	-	-
chr01	2175633	G	C	-	-	b	b	-	a	-	-	-	a	a	a	-	-	b	-	a	-	a	a	a	a	-	a	-	-	a	-	-	b	b	-	-	-	-	b	a	-	b	-	b	b	-	-	b	-
chr01	2202225	A	T	-	-	-	-	-	-	-	-	-	-	-	-	-	b	b	b	b	b	a	h	a	h	b	a	b	b	h	-	-	-	-	-	-	b	-	-	-	-	-	-	-	-	-	-	-	-
chr01	2206294	C	A	b	a	b	b	b	b	-	b	b	a	b	b	b	b	-	-	-	-	-	b	-	-	-	-	b	b	-	-	b	b	b	b	b	b	a	b	-	b	b	b	b	-	-	-	b	b
chr01	2207645	C	T	b	-	-	a	b	-	-	-	b	-	-	a	b	-	b	-	a	-	-	-	-	a	-	-	-	-	-	b	b	a	b	-	b	-	b	-	b	-	b	b	-	b	a	-	a	-
chr01	2212927	T	A	-	a	-	-	-	-	-	-	-	-	-	-	-	-	-	-	-	-	-	-	-	-	-	-	-	-	-	-	-	-	-	-	-	-	-	-	-	-	-	b	a	-	-	-	-	-
chr01	2214941	T	C	-	-	-	a	-	-	-	-	-	-	-	-	-	b	b	b	b	b	h	h	a	h	b	a	b	b	h	-	-	-	-	-	-	-	-	-	-	-	-	-	-	-	-	-	-	-
chr01	2226117	G	T	b	-	a	a	b	-	-	b	b	b	-	a	b	-	-	-	b	-	-	-	-	a	-	-	b	-	-	-	-	a	b	b	b	b	-	-	a	b	b	b	a	-	a	a	-	b
chr01	2226218	T	C	b	-	a	b	-	b	-	b	b	b	a	a	-	b	-	-	a	-	-	a	-	-	-	-	-	-	b	b	b	a	b	b	b	b	b	-	-	b	b	b	b	b	a	a	b	-
chr01	2246751	C	T	a	a	a	a	b	a	a	b	b	b	a	a	b	b	b	-	a	-	-	a	b	b	-	-	b	-	-	b	b	b	b	b	b	b	a	b	a	b	b	b	b	b	a	-	a	-
chr01	2246805	A	C	a	a	a	b	b	a	-	-	b	b	-	b	b	-	-	-	-	-	a	a	a	a	-	-	-	-	a	b	b	a	b	b	b	b	-	a	a	b	-	b	b	b	a	a	b	-
chr01	2246827	G	A	a	a	b	b	b	a	-	-	b	b	-	b	b	-	-	-	-	-	a	a	a	a	-	-	-	-	a	b	b	a	b	b	b	b	-	a	a	b	-	b	b	b	a	a	b	-
chr01	2246851	C	T	a	a	a	b	b	a	-	-	b	b	-	b	b	-	-	-	-	-	a	a	a	a	-	-	-	-	a	b	b	a	b	b	b	b	-	a	a	b	-	b	b	b	a	a	b	-
chr01	2263783	G	A	-	-	-	-	-	-	-	-	-	-	-	a	-	b	b	b	b	b	h	b	b	a	a	a	b	b	a	-	-	-	-	-	b	b	-	-	-	-	-	-	-	-	-	-	-	-
chr01	2264327	C	T	b	-	a	-	b	-	a	b	-	-	-	a	-	-	-	-	a	-	-	-	-	a	-	-	-	-	a	b	-	b	b	-	b	b	b	-	-	b	b	-	b	-	a	a	a	-
chr01	2264333	A	T	b	-	a	-	b	-	a	b	-	-	-	a	-	-	-	-	a	-	-	-	-	a	-	-	-	-	a	b	-	b	b	-	b	b	b	-	-	b	b	-	b	-	a	a	a	-
chr01	2270313	T	C	-	-	-	-	b	-	-	-	-	-	-	-	-	b	-	-	a	b	b	b	a	a	-	a	b	b	b	-	-	-	-	-	-	-	-	-	-	-	-	-	-	-	-	-	-	-
chr01	2274475	A	C	-	-	-	-	-	-	-	-	-	-	-	-	b	b	b	b	b	b	b	h	b	h	b	a	b	b	b	-	-	-	-	-	-	-	-	-	-	-	-	-	-	-	-	-	-	-
chr01	2312453	T	G	a	b	a	a	b	a	b	-	-	a	b	b	b	b	-	b	-	-	a	b	b	b	b	a	b	b	b	b	b	a	b	b	b	b	b	-	b	b	b	b	b	-	a	a	a	b
chr01	2312962	C	A	a	-	b	a	b	a	b	-	b	b	b	a	b	-	-	-	-	-	a	b	-	-	-	a	-	b	-	b	b	b	b	b	b	b	b	b	a	b	b	b	a	b	a	a	b	-
chr01	2313234	A	T	-	-	-	-	-	b	-	-	-	-	-	-	-	b	b	b	a	b	h	a	a	a	b	a	b	b	b	-	-	-	-	-	-	b	-	b	-	-	b	a	a	-	-	-	-	-
chr01	2320187	T	C	a	a	b	b	b	b	-	b	b	a	b	b	b	b	-	b	b	b	b	a	-	b	b	-	b	b	b	b	b	b	b	b	b	b	-	b	b	b	b	b	b	b	a	a	-	b
chr01	2327794	C	A	a	-	-	-	-	a	-	-	-	-	-	-	b	b	b	-	h	-	b	a	h	a	b	a	b	b	a	-	-	-	-	-	-	-	-	-	-	-	-	-	a	-	-	-	-	-
chr01	2346396	T	C	a	-	b	a	b	a	a	b	b	b	b	b	b	-	-	b	a	-	b	-	b	a	b	-	b	b	-	b	b	b	b	b	b	b	b	a	b	b	b	b	b	b	a	a	b	b
chr01	2346621	T	G	a	-	a	a	b	a	a	b	b	b	b	b	b	-	-	b	a	-	b	-	b	a	b	-	-	-	-	b	b	b	b	b	b	b	b	a	b	b	b	b	b	b	a	a	b	b
chr01	2346863	G	T	b	b	b	a	b	b	a	b	b	b	a	a	b	-	b	-	b	b	a	a	h	a	-	-	b	b	a	b	b	a	b	b	b	b	-	b	b	b	b	b	a	b	a	-	-	-
chr01	2350898	T	G	a	a	b	a	b	b	b	b	b	a	b	b	b	b	b	b	a	-	b	b	b	a	h	a	b	b	a	-	b	a	b	b	b	b	a	a	b	b	-	b	b	b	a	a	b	b
chr01	2359814	A	G	-	-	-	-	-	-	-	-	-	-	a	a	-	-	-	-	-	-	-	-	-	-	-	-	-	-	-	b	b	-	-	-	-	b	-	-	-	-	-	-	-	-	-	-	-	-
chr01	2361099	A	G	-	-	a	b	b	a	-	b	-	a	-	b	b	b	b	b	b	b	a	h	a	a	a	a	b	b	a	-	b	-	b	-	-	-	-	-	-	-	-	-	a	b	a	-	-	-
chr01	2361576	A	C	a	-	-	-	-	-	-	-	-	-	-	a	-	b	b	b	a	b	-	b	a	a	a	a	b	b	a	-	-	-	b	-	b	-	-	-	-	-	b	-	-	-	-	-	a	-
chr01	2361788	T	C	-	-	-	-	-	-	-	-	-	-	-	-	-	b	b	b	b	b	a	a	b	a	a	a	b	b	a	-	-	-	-	-	-	-	-	-	-	-	-	-	-	-	-	-	-	-
chr01	2367856	T	G	-	-	-	-	-	-	-	-	-	-	-	b	-	b	-	-	b	b	-	b	-	b	-	-	b	-	b	-	b	-	b	-	-	-	-	-	-	-	b	-	-	-	-	-	-	-
chr01	2373391	C	T	a	b	a	a	b	b	b	-	-	a	-	a	b	-	-	-	-	-	-	-	-	-	-	-	-	-	-	-	-	-	-	-	-	-	a	-	-	-	-	-	-	-	-	-	a	-
chr01	2402349	A	G	-	-	-	-	-	-	-	-	-	-	-	-	-	b	b	b	b	b	a	b	a	a	a	a	b	b	a	-	-	-	-	-	-	-	-	-	-	-	-	-	-	-	-	-	-	b
chr01	2405939	C	T	-	-	-	-	-	-	-	-	-	-	-	-	-	b	b	b	b	b	h	h	b	h	b	a	b	b	h	b	-	-	-	-	-	-	b	-	-	b	-	b	-	-	-	-	-	-
chr01	2430704	T	G	-	-	-	a	-	-	-	-	-	-	-	-	b	-	-	-	-	-	-	-	-	-	-	-	b	-	-	b	b	-	b	b	-	-	a	b	-	-	b	-	-	-	a	-	b	-
chr01	2431413	A	G	b	a	b	a	b	b	-	b	b	b	a	b	b	-	-	b	-	-	a	b	a	b	-	a	-	-	a	b	b	a	b	b	b	b	a	a	a	b	b	b	b	b	a	a	b	-
chr01	2434338	A	G	-	-	-	-	-	-	-	-	-	-	-	-	-	b	b	b	a	b	b	h	a	h	h	a	b	b	b	-	-	-	b	b	-	-	-	-	b	-	-	-	-	-	-	-	-	-
chr01	2531612	T	G	a	b	b	a	b	a	-	b	-	b	a	b	b	-	b	b	a	b	b	a	-	a	-	-	b	b	-	b	b	a	b	b	b	b	b	a	-	b	b	b	b	b	a	a	b	b
chr01	2536109	G	A	a	b	a	a	b	b	-	b	b	a	a	a	b	-	-	-	a	-	b	a	a	-	b	-	-	-	-	b	b	a	b	b	-	-	b	a	a	-	b	-	a	b	a	a	b	-
chr01	2537684	A	T	-	-	b	-	b	b	-	b	b	b	b	b	b	-	-	-	-	-	-	-	b	-	-	-	-	b	-	b	-	b	b	b	b	-	b	-	-	b	b	b	b	b	-	b	-	-
chr01	2579046	A	G	a	-	-	-	-	a	-	-	-	-	-	-	-	a	b	b	a	a	h	h	a	a	h	a	a	h	a	-	-	a	-	-	-	-	-	-	-	-	b	-	-	-	-	-	a	-
chr01	2579076	A	G	a	-	-	-	-	a	-	-	-	-	-	-	-	a	b	b	a	a	h	h	a	a	h	a	a	h	a	-	-	a	b	-	-	-	-	-	-	-	b	-	-	-	-	-	a	-
chr01	2581655	A	C	b	a	b	b	b	b	a	b	b	a	a	b	b	b	b	b	b	b	b	a	a	a	h	a	b	b	a	b	b	-	b	b	-	b	a	-	-	-	-	-	b	b	a	-	-	-
chr01	2587329	A	T	-	-	a	a	b	a	-	-	b	-	b	a	b	b	b	b	a	b	h	a	a	b	-	a	b	b	a	-	-	b	-	-	b	b	a	-	-	b	-	b	-	b	a	-	-	-
chr01	2611893	A	T	-	-	-	-	-	-	-	-	b	-	-	-	-	b	-	b	a	-	-	-	a	a	a	-	-	b	a	-	-	-	-	-	-	-	-	-	-	-	-	-	-	-	-	-	-	-
chr01	2611899	C	T	-	-	-	-	-	-	-	-	b	-	-	-	-	b	-	b	a	-	-	-	a	a	a	-	-	b	a	-	-	-	-	-	-	-	-	-	-	-	-	-	-	-	-	-	-	-
chr01	2613028	G	A	-	-	-	-	-	-	-	-	-	-	-	-	-	b	b	b	b	b	h	b	a	h	-	a	b	b	b	-	-	-	-	-	b	-	-	-	-	-	-	-	-	-	-	-	-	-
chr01	2613089	A	T	-	-	-	-	-	-	-	-	-	-	-	-	-	b	b	b	b	b	h	b	a	h	a	a	b	b	b	-	-	-	-	-	b	-	-	-	-	-	-	-	-	-	-	-	-	-
chr01	2645538	T	C	a	a	b	b	b	b	a	b	b	b	a	b	b	b	b	-	a	-	a	-	a	b	a	a	b	b	h	b	b	a	b	b	b	b	b	b	a	b	b	b	b	b	a	a	b	-
chr01	2647659	A	T	a	-	b	a	-	a	a	b	b	a	b	a	b	-	b	b	-	-	-	-	b	-	-	a	-	b	a	-	b	a	b	b	b	b	-	a	a	b	b	-	b	b	a	a	-	b
chr01	2647967	G	T	a	-	b	a	-	a	a	b	b	a	b	a	b	-	-	-	-	-	-	-	-	-	-	a	-	-	a	-	b	a	b	b	b	b	-	a	a	b	b	-	b	b	a	a	-	b
chr01	2651353	C	A	a	b	b	b	b	b	a	-	b	b	b	a	b	b	b	-	b	-	a	b	a	-	b	-	-	-	a	b	b	-	b	b	b	-	b	-	-	b	b	b	-	-	a	a	a	-
chr01	2656288	A	G	a	-	a	a	b	b	b	b	b	a	b	a	b	b	-	-	-	-	-	-	-	-	-	-	b	b	-	b	b	-	b	b	b	b	-	-	a	-	b	b	b	b	a	a	a	-
chr01	2656504	A	G	a	-	a	a	b	b	b	b	b	a	-	a	b	-	-	-	-	-	-	-	-	-	-	-	b	b	-	b	b	a	b	b	b	b	-	a	a	-	b	b	a	b	a	a	a	-
chr01	2660476	T	C	b	a	b	b	b	b	-	b	b	-	b	b	b	-	-	-	a	-	a	a	-	a	a	a	-	-	a	b	b	a	-	b	b	b	-	a	-	b	-	-	a	b	-	a	b	-
chr01	2673100	A	C	-	-	-	-	-	-	-	-	-	-	-	-	-	b	b	b	a	b	b	h	h	h	b	-	b	b	b	-	-	-	b	b	-	-	-	-	-	-	-	-	-	-	-	-	-	-
chr01	2676425	A	G	-	-	-	-	-	-	-	-	-	-	-	-	-	h	-	h	a	h	-	a	a	a	a	a	h	-	b	-	-	b	-	-	-	-	-	-	-	b	-	-	-	-	-	-	-	-
chr01	2676563	A	G	a	a	a	a	b	a	a	b	b	a	a	a	b	b	b	b	a	-	-	a	-	h	-	a	b	b	b	b	b	a	b	b	b	b	b	a	a	b	b	b	a	b	a	a	a	b
chr01	2676813	T	C	b	b	a	b	b	b	a	b	b	b	b	a	b	b	b	b	a	-	-	a	-	a	-	a	b	b	b	b	b	b	b	b	b	b	b	a	a	b	b	b	a	b	a	a	b	b
chr01	2677519	T	C	b	a	b	a	b	a	a	b	b	b	b	b	b	b	-	b	b	b	a	b	-	b	-	-	b	b	-	b	b	b	b	b	-	b	a	b	-	b	-	b	a	b	a	a	-	-
chr01	2678966	T	C	b	b	b	b	b	a	-	-	b	b	b	a	b	b	b	b	a	b	a	-	a	a	a	a	b	b	b	-	-	-	b	-	b	b	-	-	a	-	-	b	b	b	-	-	-	-
chr01	2681831	T	C	a	-	b	b	-	a	-	-	-	a	-	a	b	-	-	-	-	-	-	b	-	-	-	-	-	-	-	b	b	-	b	b	-	b	b	-	-	b	-	b	-	b	a	a	-	-
chr01	2721839	C	T	a	a	a	b	b	b	b	b	b	a	b	a	b	b	b	b	h	b	a	a	a	h	b	a	b	b	b	b	b	b	b	b	-	b	a	b	a	b	b	-	a	b	a	a	a	b
chr01	2726905	A	G	-	-	-	-	-	-	-	-	-	-	a	-	-	a	a	a	a	a	a	a	a	a	a	a	a	a	a	-	-	-	-	-	-	-	-	-	-	-	-	-	-	-	-	-	-	-
chr01	2741248	A	G	b	a	b	a	b	a	a	b	b	a	a	b	b	b	b	-	h	-	b	a	a	h	a	a	b	b	a	b	b	b	b	b	b	b	b	a	a	b	b	b	a	b	a	a	a	b
chr01	2741386	C	T	b	a	b	a	b	a	a	b	b	a	a	b	b	b	b	-	a	-	a	a	a	h	a	a	b	-	a	b	b	b	b	b	b	b	b	a	a	b	b	b	a	b	a	a	a	b
chr01	2742081	G	A	-	-	-	-	-	-	-	-	-	-	-	-	-	b	b	b	a	b	h	h	h	h	a	a	b	b	h	-	-	-	-	-	-	-	-	-	-	-	-	b	-	-	-	a	-	-
chr01	2743144	G	A	-	-	-	-	-	-	-	-	-	-	a	-	-	b	-	-	-	b	b	a	a	a	b	a	b	b	b	-	-	-	-	-	-	-	-	-	-	-	-	-	-	-	-	-	-	-
chr01	2753756	T	G	-	-	-	-	-	-	-	-	-	-	-	-	-	b	-	a	b	b	h	b	b	h	-	h	b	b	a	-	-	-	b	-	-	a	b	-	-	-	-	-	-	-	-	-	-	-
chr01	2754124	T	C	a	b	b	b	b	a	a	b	b	b	b	b	b	b	a	b	a	b	b	a	a	b	h	a	b	h	h	a	a	b	b	b	-	a	b	a	b	a	-	a	b	-	b	b	b	a
chr01	2760544	G	A	-	-	b	b	b	b	-	-	-	a	-	a	b	-	-	-	-	-	-	-	-	a	-	-	-	-	-	b	b	a	b	b	-	b	-	-	b	b	-	b	a	b	a	a	a	-
chr01	2811725	A	G	b	a	b	b	b	a	a	b	b	-	-	a	b	b	b	-	a	-	a	-	a	b	b	-	b	-	a	b	b	b	b	b	b	b	b	b	a	b	b	b	a	-	a	a	a	-
chr01	2811744	A	G	b	a	b	b	b	a	a	b	b	-	-	a	b	b	b	-	a	-	a	-	a	b	b	-	b	-	a	b	b	b	b	b	b	b	b	b	a	b	b	b	a	-	a	a	a	-
chr01	2867179	T	A	b	b	b	b	b	a	a	b	b	a	b	a	b	-	-	-	a	-	-	a	-	a	a	a	-	b	a	b	b	a	b	b	b	b	b	b	b	b	b	b	b	b	a	a	-	b
chr01	2868402	T	G	a	-	-	-	-	a	-	-	b	-	-	a	-	-	-	-	a	-	-	a	a	a	-	a	-	-	a	-	-	-	-	-	b	-	-	-	-	-	-	-	-	a	a	-	-	-
chr01	2868420	A	C	a	-	-	-	-	a	-	-	b	-	-	a	-	-	-	-	a	-	-	a	a	a	-	a	-	-	a	-	-	-	-	-	b	-	-	-	-	-	-	-	-	a	a	-	-	-
chr01	2870043	T	C	-	-	-	-	b	a	b	-	-	-	-	-	b	b	-	b	a	-	a	b	-	-	a	-	-	-	-	-	-	a	b	-	b	b	-	b	-	-	-	-	a	b	a	a	-	-
chr01	2871355	T	C	b	a	b	b	b	b	a	b	b	b	-	b	b	b	b	-	-	-	-	-	-	a	a	-	b	b	a	b	b	a	b	-	b	b	-	b	a	b	b	b	b	b	a	b	-	b
chr01	2875362	A	T	a	-	-	a	-	-	-	-	-	-	-	-	-	b	b	b	a	b	a	h	b	b	a	a	b	b	h	-	-	-	b	-	b	-	b	-	a	-	-	b	-	b	-	-	-	-
chr01	2875406	A	G	a	-	-	a	-	-	-	-	-	-	-	-	-	b	b	b	a	b	a	h	b	b	a	a	b	b	h	-	-	-	b	-	b	-	b	-	a	-	-	b	-	b	-	-	-	-
chr01	2886137	T	C	a	-	b	a	b	a	-	b	b	b	b	b	b	b	b	b	a	b	b	b	b	a	b	a	b	b	b	-	b	a	b	-	b	b	-	a	-	b	b	-	a	b	a	-	-	-
chr01	2892795	T	C	b	b	b	b	b	b	a	-	b	b	b	b	b	b	-	-	a	b	b	-	b	a	a	a	b	b	b	b	b	b	b	b	b	b	b	a	a	b	b	b	h	b	a	b	b	b
chr01	2901838	C	T	-	-	-	a	b	-	-	-	b	-	-	-	b	b	b	-	a	b	b	h	h	h	a	a	b	b	a	b	-	-	b	-	-	b	-	-	a	-	-	-	a	-	-	-	-	-
chr01	2901933	A	T	-	-	-	a	b	-	-	-	b	-	-	-	b	b	b	-	a	b	b	h	h	h	a	a	b	b	a	b	-	-	b	-	-	b	-	-	a	-	-	-	a	-	-	-	-	-
chr01	2924187	G	A	b	b	a	b	b	a	a	b	b	b	b	a	b	b	-	-	-	-	-	b	-	-	-	a	-	b	a	b	b	b	b	b	b	b	-	-	b	b	b	b	b	b	a	b	b	b
chr01	2924460	A	G	b	b	a	a	b	a	a	b	b	b	b	a	b	b	-	-	-	-	-	a	-	-	-	a	-	b	a	b	b	a	b	b	b	b	-	-	a	b	b	b	a	b	a	a	b	b
chr01	2926409	G	A	a	-	a	a	b	-	-	-	b	b	b	b	b	b	b	b	a	b	b	b	b	b	a	a	b	-	h	b	b	b	-	-	-	b	-	-	-	-	b	b	-	b	-	-	-	-
chr01	2934884	T	C	b	-	-	-	b	b	-	-	-	-	-	-	b	b	b	b	a	b	a	a	h	a	-	a	b	b	a	-	-	-	b	-	b	-	-	-	-	-	-	-	-	-	-	-	-	-
chr01	2934948	A	C	-	b	-	-	-	-	-	b	b	-	-	-	-	b	-	-	a	b	a	-	a	a	b	a	b	b	h	-	-	-	-	-	-	b	-	-	-	-	-	-	-	-	-	-	-	-
chr01	2935745	A	G	a	b	a	a	-	a	-	-	-	a	a	a	-	-	-	-	a	-	a	-	-	a	a	a	-	b	a	-	-	a	-	-	b	-	a	-	a	-	-	-	a	-	a	a	a	-
chr01	2936607	C	T	-	-	-	-	-	-	-	-	-	-	-	-	-	b	b	b	b	b	-	b	b	b	-	-	b	b	-	-	b	-	-	-	-	-	-	-	-	-	-	-	-	-	-	-	-	-
chr01	2952919	T	C	-	-	-	-	-	-	-	-	-	-	-	a	-	b	b	-	b	b	b	a	-	h	a	a	-	-	a	-	-	-	-	-	-	-	-	-	-	-	-	-	-	-	-	-	-	-
chr01	2952936	G	A	-	-	-	-	-	-	-	-	-	-	-	a	-	b	b	-	b	b	b	a	-	h	a	a	-	-	a	-	-	-	-	-	-	-	-	-	-	-	-	-	-	-	-	-	-	-
chr01	2962250	A	G	-	-	-	-	-	-	-	-	-	-	-	-	-	b	b	b	b	b	a	-	b	a	b	a	b	-	h	-	-	-	-	-	-	-	-	-	-	-	-	-	-	-	-	-	-	-
chr01	2964408	T	C	-	-	-	-	-	-	-	-	-	-	-	-	-	b	b	b	a	-	h	h	b	b	b	a	b	-	-	-	-	-	-	-	-	-	-	-	-	-	-	-	-	-	-	-	-	-
chr01	2966225	T	C	b	a	b	b	b	a	a	b	b	a	a	b	b	b	b	b	a	-	-	a	a	-	a	a	b	b	-	b	b	b	b	b	b	b	a	a	b	b	b	b	b	-	a	b	b	b
chr01	2971185	T	C	b	a	b	b	b	a	a	b	b	b	b	b	b	b	-	b	b	-	b	-	-	-	-	a	b	b	b	b	b	a	b	b	b	b	b	a	a	b	b	b	a	b	a	b	b	-
chr01	3002956	A	C	-	-	-	b	-	-	-	-	-	-	-	-	-	b	b	b	h	b	a	a	a	a	a	a	b	h	a	-	-	-	-	-	-	-	-	-	-	-	-	-	b	-	-	-	-	-
chr01	3003719	G	A	b	b	b	b	b	b	-	b	b	-	-	-	b	-	-	-	a	-	a	a	a	a	a	a	-	-	a	b	b	b	b	b	b	b	-	-	a	b	b	b	b	-	-	b	-	-
chr01	3003730	T	A	b	b	b	b	b	b	-	b	b	-	-	-	b	-	-	-	a	-	a	a	a	a	a	a	-	-	a	b	b	b	b	b	b	b	-	-	a	b	b	b	b	-	-	b	-	-
chr01	3014535	T	C	-	-	-	-	b	-	-	-	-	-	-	-	b	b	b	b	a	b	a	h	a	b	a	a	b	b	h	-	-	-	-	-	-	-	-	-	-	b	-	-	-	b	-	-	-	-
chr01	3023281	T	C	b	a	a	b	b	b	b	b	b	a	a	b	b	-	-	-	a	b	-	b	-	a	-	-	b	-	-	b	b	b	b	b	b	b	b	-	a	b	-	b	b	b	a	a	a	b
chr01	3023316	C	T	b	a	a	b	b	b	a	b	b	a	a	b	b	-	-	-	a	b	-	b	-	a	-	-	b	-	-	b	b	b	b	b	b	b	a	-	a	b	-	b	b	b	a	a	a	b
chr01	3023869	T	G	a	b	a	a	b	b	a	b	b	a	a	a	b	b	b	b	b	b	b	b	b	b	a	a	b	-	b	b	b	b	b	b	b	b	b	b	b	b	-	b	a	b	a	b	b	-
chr01	3027071	G	A	b	-	-	-	b	-	-	-	-	-	-	-	b	b	b	b	b	b	b	b	b	-	a	-	b	b	b	b	-	-	-	b	b	b	-	-	b	-	-	-	-	b	-	-	-	-
chr01	3035092	T	C	b	a	a	a	b	b	a	-	b	-	a	-	b	b	b	-	b	-	b	b	b	b	-	a	-	b	b	b	b	-	b	b	b	b	a	b	a	b	b	b	b	b	a	b	b	b
chr01	3037962	T	C	-	-	-	-	-	-	-	-	-	-	-	-	-	b	b	b	a	b	b	b	b	b	b	a	b	b	b	-	-	-	-	-	-	b	-	-	-	-	-	-	-	-	-	-	-	-
chr01	3045380	T	G	-	-	-	-	-	-	-	-	-	-	-	-	-	b	-	b	b	b	a	h	h	a	a	a	b	b	b	-	b	a	-	-	b	-	-	-	-	-	-	b	-	b	-	-	-	-
chr01	3046520	C	G	a	a	b	b	b	a	-	b	b	b	b	b	b	b	b	b	-	b	a	b	a	a	a	a	b	b	b	b	b	-	b	b	b	b	-	-	-	b	b	b	b	b	a	-	a	-
chr01	3046757	C	A	-	-	-	-	-	-	-	-	-	-	-	-	-	b	b	b	b	b	b	b	a	a	-	a	b	b	a	-	-	-	-	-	-	-	-	-	b	-	-	b	-	b	-	-	-	-
chr01	3055062	T	A	a	-	-	a	b	-	-	b	-	-	-	a	b	-	-	-	-	-	-	-	-	-	-	-	-	b	-	b	b	b	b	b	b	b	-	-	-	-	b	b	-	b	a	b	b	-
chr01	3057936	A	G	a	-	a	a	b	a	-	-	b	b	b	a	b	-	-	-	b	-	-	a	-	-	-	a	b	-	-	b	-	b	b	b	b	b	a	a	b	b	b	b	a	b	a	b	a	b
chr01	3057957	C	A	a	-	a	a	b	a	-	-	b	b	b	a	b	-	-	-	b	-	-	a	-	-	-	a	b	-	-	b	-	b	b	b	b	b	a	a	b	b	b	b	a	b	a	b	a	b
chr01	3089388	T	C	a	a	b	a	-	b	-	b	b	a	b	a	b	b	-	-	-	-	-	a	-	-	a	-	-	b	b	b	b	b	b	b	b	b	-	a	b	-	b	b	a	b	a	b	b	b
chr01	3113779	A	C	-	-	-	-	-	-	-	-	-	-	-	b	-	b	b	b	a	b	a	h	h	h	b	a	b	b	h	-	-	-	-	-	-	b	-	-	-	-	-	b	a	-	-	-	b	-
chr01	3113797	G	T	-	-	-	-	-	-	-	-	-	-	-	b	-	b	b	b	a	b	a	h	h	h	b	a	b	b	h	-	-	-	-	-	-	b	-	-	-	-	-	b	a	-	-	-	b	-
chr01	3123640	G	A	-	-	-	b	-	-	-	-	-	-	-	-	-	b	-	b	-	b	a	a	a	a	b	a	b	b	a	-	-	-	b	-	-	b	-	-	-	-	-	b	-	-	-	b	-	-
chr01	3126776	A	T	b	-	b	b	b	b	-	-	-	a	-	a	b	b	b	-	a	b	b	h	-	h	a	-	b	b	a	b	b	a	b	-	-	b	a	a	b	-	b	-	-	b	a	-	-	-
chr01	3126978	G	A	b	-	b	b	b	b	-	-	-	a	-	a	b	b	b	-	b	b	b	h	-	h	b	a	b	b	b	b	b	a	b	-	-	b	a	a	b	-	b	-	-	b	a	-	-	-
chr01	3130549	T	C	-	-	-	-	b	-	-	-	-	b	-	-	-	b	b	b	b	b	b	a	h	h	-	a	b	b	b	-	b	-	-	-	b	-	-	-	-	-	-	-	-	-	-	-	-	-
chr01	3130554	T	C	-	-	-	-	b	-	-	-	-	b	-	-	-	b	b	b	b	b	b	a	h	h	b	a	b	b	b	-	b	-	-	-	b	-	-	-	-	-	-	-	-	-	-	-	-	-
chr01	3131908	C	T	a	b	a	a	a	a	a	b	a	a	b	a	a	-	a	-	h	b	-	a	-	a	a	a	-	-	a	a	a	a	a	a	a	a	a	a	a	a	a	a	a	b	a	a	a	a
chr01	3132110	C	T	a	-	b	-	-	-	-	-	-	a	-	a	-	b	b	b	b	b	b	h	a	a	a	a	b	b	a	b	-	-	a	-	-	a	-	-	-	-	-	a	a	-	-	-	-	-
chr01	3140010	T	C	b	b	b	b	b	b	b	b	b	b	b	b	b	b	b	-	a	b	-	-	b	a	b	a	b	b	a	b	b	b	b	b	b	b	-	b	a	b	b	b	a	b	a	b	-	b
chr01	3140030	C	A	b	b	b	b	b	b	b	b	b	b	b	b	b	b	b	-	a	b	-	-	b	a	b	a	b	b	a	b	b	b	b	b	b	b	-	b	a	b	b	b	a	b	a	b	-	b
chr01	3147598	C	A	-	-	-	-	-	-	-	-	-	a	a	-	-	b	b	b	a	a	h	h	h	a	a	a	b	b	a	-	-	-	-	-	-	-	-	-	-	-	-	-	a	b	-	-	-	-
chr01	3147726	C	T	-	-	-	-	-	-	-	-	-	a	a	-	-	b	b	b	a	b	h	h	h	a	a	a	b	b	a	-	-	-	-	-	-	-	-	-	-	-	-	-	a	b	-	-	-	-
chr01	3181636	G	A	-	-	-	-	-	-	-	-	-	-	-	-	-	-	b	-	h	b	a	a	a	a	a	a	b	b	a	-	-	-	-	-	-	b	-	-	-	-	-	-	-	-	-	-	-	-
chr01	3181703	C	T	-	-	-	-	-	-	-	-	-	-	-	-	-	-	b	-	a	b	a	a	a	a	a	a	b	b	a	-	-	-	-	-	-	b	-	-	-	-	-	-	-	-	-	-	-	-
chr01	3219127	A	G	h	b	b	b	b	a	a	b	b	a	b	b	b	-	-	-	-	b	a	b	a	b	a	a	b	-	a	b	b	a	b	b	b	b	a	b	b	b	b	b	b	b	a	a	b	-
chr01	3220293	T	C	a	a	a	a	-	a	a	-	-	a	a	a	-	-	-	-	-	-	-	a	a	a	a	a	-	-	a	-	b	a	-	-	-	-	-	-	-	-	-	-	-	-	a	a	-	-
chr01	3220328	A	G	a	a	a	a	-	a	a	-	-	a	a	a	-	-	-	-	-	-	-	a	a	a	a	a	-	-	a	-	b	a	-	-	-	-	-	-	-	-	-	-	-	-	a	a	-	-
chr01	3220345	A	G	a	a	a	a	-	a	a	-	-	a	a	a	-	-	-	-	-	-	-	a	a	a	a	a	-	-	a	-	b	a	-	-	-	-	-	-	-	-	-	-	-	-	a	a	-	-
chr01	3223081	A	G	b	-	-	a	b	a	-	b	b	a	b	a	b	b	-	-	a	-	-	-	-	-	-	-	-	-	-	b	-	a	b	b	b	b	b	-	a	b	b	b	b	b	a	a	a	-
chr01	3223459	A	G	a	b	a	-	b	a	-	-	b	-	-	-	b	b	b	b	b	b	a	a	a	h	a	a	b	b	a	-	b	-	b	-	-	-	-	-	-	b	-	-	-	-	-	-	-	-
chr01	3223483	T	C	a	b	a	-	b	a	-	-	b	-	-	-	b	b	b	b	b	b	b	a	a	h	a	a	b	b	b	-	b	-	b	-	-	-	-	-	-	b	-	-	-	-	-	-	-	-
chr01	3241137	T	C	b	a	b	a	b	b	a	-	b	b	b	b	b	b	b	-	b	b	b	a	-	b	b	a	b	b	b	-	b	a	b	b	b	b	a	a	b	b	b	b	b	b	a	b	b	-
chr01	3243827	T	C	a	b	b	a	b	b	a	-	-	b	-	a	-	b	-	b	-	-	b	-	-	b	b	a	b	b	b	-	b	a	-	-	-	-	-	-	-	-	-	-	a	-	a	a	a	-
chr01	3249266	C	T	-	-	-	-	-	-	-	-	-	-	-	b	-	b	b	b	a	-	a	h	h	a	a	a	b	b	b	-	-	-	-	-	-	b	-	-	-	-	-	-	-	-	-	-	-	-
chr01	3250520	C	G	-	a	-	-	-	-	-	-	-	-	-	-	-	b	b	b	h	b	b	b	a	a	-	a	b	b	a	-	-	a	-	-	-	-	-	-	-	-	-	-	-	-	-	-	-	-
chr01	3250569	A	T	-	a	-	-	-	-	-	-	-	-	-	-	-	b	b	b	h	b	b	b	a	a	-	a	b	b	a	-	-	a	-	-	-	-	-	-	-	-	-	-	-	-	-	-	-	-
chr01	3250693	G	T	-	a	-	-	-	-	-	-	-	-	-	-	-	b	b	b	h	b	a	-	a	b	b	a	-	b	a	-	-	a	-	-	-	-	-	-	-	-	-	-	-	-	-	-	-	-
chr01	3251639	A	G	-	-	-	-	-	a	-	-	-	-	-	-	-	b	b	b	a	b	a	a	a	b	a	a	b	b	h	b	b	-	-	b	-	-	-	-	-	-	b	-	-	-	a	-	-	-
chr01	3262314	A	G	b	b	b	b	b	a	b	b	b	b	b	-	b	b	-	b	b	-	b	-	b	a	a	-	b	-	b	b	b	b	b	b	b	b	-	a	b	b	b	b	b	b	a	b	b	-
chr01	3287600	T	C	-	-	-	a	-	-	-	-	-	-	-	-	-	-	b	-	a	b	b	a	a	a	b	a	b	b	-	-	-	-	-	-	-	-	-	-	-	-	-	-	-	-	-	-	-	-
chr01	3287879	C	G	a	a	a	b	b	a	-	b	b	a	b	a	b	-	-	-	a	-	a	a	a	a	a	a	-	-	-	b	b	-	b	b	b	b	-	-	-	-	-	b	-	b	-	-	a	-
chr01	3288032	A	G	-	-	-	-	-	-	-	-	-	-	-	-	-	b	-	b	b	-	b	b	-	-	b	-	b	b	b	-	-	-	-	-	-	-	-	-	-	-	-	-	-	-	-	-	-	-
chr01	3297161	C	T	b	-	-	-	-	-	-	-	-	-	-	-	b	b	b	-	a	-	a	a	-	a	-	a	b	b	a	-	-	-	-	-	-	-	-	-	a	b	-	-	b	-	-	-	-	-
chr01	3304800	T	C	-	-	b	-	b	b	-	b	-	b	b	b	b	-	-	-	-	-	-	-	-	-	-	-	-	-	-	-	b	-	b	b	b	b	-	-	-	-	b	b	b	b	-	-	-	-
chr01	3305631	A	G	-	-	-	-	b	-	-	-	-	-	-	-	-	b	b	b	a	-	h	-	a	a	b	a	b	b	a	-	b	-	-	-	-	-	-	-	-	-	-	-	-	b	-	-	-	-
chr01	3305865	G	A	b	a	b	a	b	b	a	b	b	b	a	b	b	b	b	b	a	b	a	a	b	a	a	a	b	b	h	b	b	-	b	b	b	b	-	-	b	-	b	b	a	b	a	-	b	-
chr01	3305945	T	G	-	-	-	-	-	-	-	-	-	-	-	-	b	b	b	b	b	b	-	a	-	b	-	a	b	b	a	-	-	-	-	-	-	-	-	-	-	-	-	-	-	-	a	-	-	-
chr01	3305980	A	T	-	-	-	-	-	-	-	-	-	-	-	-	b	b	b	b	b	b	-	a	-	a	-	a	b	b	a	-	-	-	-	-	-	-	-	-	-	-	-	-	-	-	a	-	-	-
chr01	3306014	C	T	-	-	-	-	-	-	-	-	-	-	-	-	b	b	b	b	b	b	b	a	-	h	-	a	b	b	a	-	-	-	-	-	-	-	-	-	-	-	-	-	-	-	a	-	-	-
chr01	3308680	T	C	-	a	-	a	-	-	a	-	b	-	-	-	-	b	-	-	a	-	h	a	a	a	a	a	b	b	b	-	-	-	-	-	-	-	-	-	-	-	-	-	-	-	-	-	-	-
chr01	3308709	C	T	-	a	-	a	-	-	a	-	b	-	-	-	-	b	-	-	a	-	h	a	a	a	a	a	b	b	b	-	-	-	-	-	-	-	-	-	-	-	-	-	-	-	-	-	-	-
chr01	3317801	G	A	-	-	-	-	-	a	-	-	-	-	-	-	-	b	-	b	a	-	-	h	a	h	b	a	b	b	a	-	-	-	-	b	-	-	-	-	-	-	-	-	-	-	-	-	-	-
chr01	3320715	T	A	b	-	-	b	b	-	-	-	b	-	b	b	b	-	-	-	-	-	-	-	-	-	-	-	-	-	b	b	b	b	b	b	b	b	-	b	-	b	-	-	-	b	a	b	b	b
chr01	3321538	A	C	b	b	a	b	b	b	b	b	b	-	b	b	b	b	-	b	a	-	a	a	a	b	-	a	b	-	a	b	b	b	b	-	b	-	a	-	-	-	-	b	-	b	a	-	-	-
chr01	3321666	T	A	b	b	b	b	b	b	b	b	b	-	b	b	b	b	-	b	a	-	a	a	a	b	-	a	b	-	a	b	b	b	b	-	b	b	a	-	-	-	-	b	-	b	-	-	-	-
chr01	3326391	A	G	a	a	-	b	-	-	-	-	b	-	a	-	b	-	-	-	b	-	-	b	-	a	-	a	-	-	b	-	-	b	b	b	-	b	a	b	a	-	b	b	b	-	a	a	-	-
chr01	3326410	G	C	a	b	-	b	-	-	-	-	b	-	a	-	b	-	-	-	b	-	-	b	-	a	-	a	-	-	b	-	-	b	b	b	-	b	a	b	a	-	b	b	b	-	a	a	-	-
chr01	3329975	C	T	-	-	-	-	-	-	-	-	-	-	-	-	-	b	b	b	a	b	b	a	h	h	a	a	b	b	a	-	-	-	-	b	-	-	-	-	-	-	-	-	-	-	-	-	-	-
chr01	3330078	T	C	-	-	-	-	-	-	-	-	-	-	-	-	-	b	b	b	b	b	a	a	h	h	a	a	b	b	a	-	-	-	-	b	-	-	-	-	-	-	-	-	-	-	-	-	-	-
chr01	3335121	C	T	a	-	b	b	b	b	-	-	b	a	-	b	b	-	-	b	a	b	-	-	-	b	b	-	-	-	-	b	b	b	b	b	b	b	b	b	-	b	-	b	a	b	a	b	a	b
chr01	3335173	C	T	a	-	b	b	b	b	-	-	b	a	-	b	b	-	-	b	a	b	-	-	-	b	a	-	-	-	-	b	b	b	b	b	b	b	b	a	-	b	-	b	a	b	a	b	a	b
chr01	3348748	C	A	b	b	b	b	b	b	b	b	b	a	b	b	b	b	-	-	-	-	-	a	-	-	b	a	b	-	-	b	b	a	b	b	b	b	-	a	b	b	b	b	b	b	a	b	b	b
chr01	3348776	T	C	b	b	b	b	b	b	b	b	b	a	b	b	b	b	-	-	-	-	-	a	-	-	b	a	b	-	-	b	b	a	b	b	b	b	-	a	b	b	b	b	b	b	a	b	b	b
chr01	3350106	A	G	-	-	a	b	-	-	-	-	b	-	-	-	-	b	-	-	a	-	-	-	-	-	-	-	-	-	b	b	-	-	b	b	b	b	-	-	-	-	-	-	-	-	a	b	-	-
chr01	3350125	T	A	-	-	a	b	-	-	-	-	b	-	-	-	-	b	-	-	a	-	-	-	-	-	-	-	-	-	b	b	-	-	b	b	b	b	-	-	-	-	-	-	-	-	a	b	-	-
chr01	3350475	G	A	-	-	-	b	-	-	-	-	-	-	-	-	-	b	-	-	a	-	-	-	-	-	-	-	-	-	b	b	-	a	b	b	b	b	-	-	-	-	-	-	-	-	a	b	-	-
chr01	3357599	A	T	a	-	-	b	b	b	b	-	b	b	b	b	b	-	-	-	-	-	b	b	-	-	-	-	-	b	-	b	b	b	b	b	b	b	-	a	a	b	-	b	-	b	a	b	a	b
chr01	3366841	T	C	a	a	a	b	b	a	b	-	-	b	a	a	b	-	b	-	a	-	a	a	-	a	-	-	-	b	-	b	b	a	-	b	b	b	-	-	a	b	b	-	b	b	-	-	a	-
chr01	3369725	C	T	-	-	-	-	-	-	-	-	-	-	-	-	-	b	b	b	b	b	b	h	b	b	a	a	b	b	b	-	-	-	-	b	-	b	-	-	-	-	-	b	-	-	-	-	-	-
chr01	3373018	A	T	a	a	b	a	b	a	a	b	b	a	a	a	b	b	b	b	b	b	b	a	a	h	b	a	b	b	b	b	b	a	b	b	b	b	a	b	a	b	b	b	b	b	a	a	b	b
chr01	3375184	A	G	b	-	-	b	b	b	b	-	b	-	b	b	b	h	b	b	a	b	-	a	a	b	a	-	b	b	a	b	-	a	-	-	-	-	-	b	-	-	-	-	-	-	-	b	-	-
chr01	3380788	T	C	b	b	b	a	b	b	b	b	b	a	a	b	b	b	-	b	b	b	-	b	a	b	-	a	-	-	a	b	b	b	b	b	b	b	b	b	b	b	-	b	b	b	a	b	a	b
chr01	3381050	G	C	b	b	b	a	b	b	b	b	b	a	a	b	b	b	-	b	a	b	-	b	a	b	-	a	b	-	a	b	b	b	b	b	b	b	b	b	b	b	-	b	b	b	a	b	a	b
chr01	3383620	T	C	b	a	a	b	b	b	a	b	b	a	a	a	b	b	b	b	a	-	-	b	-	b	-	a	b	b	-	b	b	a	b	b	b	b	b	a	b	b	b	b	a	b	a	b	a	b
chr01	3383686	A	G	a	a	a	b	b	a	a	b	b	a	a	a	b	b	b	b	a	-	-	a	-	a	-	a	b	b	-	b	b	a	b	b	b	b	b	a	b	b	b	b	a	b	a	a	a	b
chr01	3384072	A	G	-	-	-	-	-	-	-	b	-	-	-	-	-	b	b	b	b	b	h	a	h	h	h	a	b	b	b	-	-	-	-	-	-	-	-	-	-	-	-	-	-	-	-	-	-	-
chr01	3389019	C	T	b	b	b	b	-	a	a	b	b	a	b	a	b	b	-	b	a	b	b	b	b	a	a	a	b	b	b	b	b	a	b	b	b	b	b	a	a	b	b	b	b	b	a	a	a	b
chr01	3390368	C	A	-	-	-	-	b	-	-	-	-	-	-	-	-	b	-	b	a	b	a	a	b	b	b	a	b	b	b	-	-	-	-	-	-	-	-	-	b	-	-	-	b	-	-	-	-	-
chr01	3397934	C	A	-	-	-	-	-	-	-	-	b	-	-	-	-	b	b	b	b	b	a	a	h	-	a	a	b	b	h	-	b	-	b	-	-	b	-	-	-	-	-	-	-	-	-	-	-	-
chr01	3398103	G	C	-	-	-	-	-	-	-	-	b	-	-	-	-	b	b	b	a	b	a	a	a	-	a	a	b	b	h	-	-	-	b	-	-	b	-	-	-	-	-	-	-	-	-	-	-	-
chr01	3398156	A	C	-	-	-	-	-	-	-	-	-	-	b	-	-	b	b	b	a	b	a	a	a	h	a	a	b	b	a	-	-	-	-	-	-	-	-	-	-	-	-	-	-	b	-	-	-	-
chr01	3399615	C	T	-	a	-	b	b	a	a	b	b	-	b	a	b	b	b	-	-	b	-	b	a	a	a	a	-	b	b	-	b	a	-	b	b	b	a	-	-	b	-	b	-	b	-	-	-	-
chr01	3403921	A	G	b	b	a	h	b	b	a	b	b	a	a	a	b	b	-	b	a	b	a	a	-	a	a	a	b	-	a	b	b	a	b	b	b	b	-	-	b	b	b	b	b	b	a	b	a	b
chr01	3404847	G	A	a	a	a	b	b	a	b	-	b	b	a	a	b	b	-	b	a	-	-	b	h	b	b	a	b	b	b	b	b	a	b	b	b	b	a	b	b	b	b	b	b	b	a	-	b	-
chr01	3423589	A	G	-	-	-	-	-	-	-	-	-	-	-	b	-	b	b	b	b	b	a	a	h	h	b	a	b	b	h	-	-	-	-	-	-	b	-	-	-	-	-	-	-	-	-	-	-	-
chr01	3431871	T	C	b	a	a	b	b	b	a	-	b	a	-	a	b	b	b	b	a	-	a	a	-	b	-	-	b	-	-	b	b	b	b	b	b	b	-	b	a	b	b	b	a	b	a	b	a	-
chr01	3432807	C	A	b	-	b	a	b	b	b	-	-	-	b	b	b	b	b	b	b	b	a	b	b	b	a	a	-	-	a	-	-	-	b	b	-	b	a	b	-	-	-	-	-	-	a	-	-	a
chr01	3435988	G	A	h	b	b	b	b	h	b	b	b	b	b	h	b	-	b	b	a	-	-	a	a	a	a	-	b	-	-	b	b	b	h	b	b	b	b	b	b	b	b	b	b	b	a	b	a	-
chr01	3453301	T	A	a	-	a	b	b	a	a	-	b	a	-	a	b	-	-	-	-	-	-	-	-	-	-	-	-	-	-	b	b	a	b	b	b	b	-	-	a	-	b	-	-	b	a	b	b	-
chr01	3453651	A	G	-	-	-	-	-	-	-	-	-	-	-	-	-	-	-	-	-	-	-	-	-	-	-	-	-	-	-	-	-	-	-	b	-	b	-	-	-	b	-	b	-	b	-	-	-	-
chr01	3453683	A	G	-	-	-	-	-	-	-	-	-	-	-	-	-	-	-	-	-	-	-	-	-	-	-	-	-	-	-	-	-	-	-	b	-	b	-	-	-	b	-	b	-	b	-	-	-	-
chr01	3458646	A	G	b	-	-	b	b	b	-	b	b	-	b	b	b	b	b	-	-	-	-	-	-	-	-	-	-	b	-	b	b	b	b	b	b	b	b	-	-	-	-	-	b	b	-	b	-	-
chr01	3478871	A	G	-	-	-	-	-	-	-	-	-	-	-	-	-	b	b	b	b	b	h	b	b	h	h	a	b	b	h	-	-	-	-	-	-	-	a	-	-	-	-	-	-	-	-	-	-	-
chr01	3479097	C	T	a	a	b	a	b	a	b	b	b	a	-	a	b	b	-	b	b	b	a	a	-	b	b	a	b	b	a	b	b	a	b	b	b	b	a	a	a	b	-	b	b	b	a	a	b	-
chr01	3479350	A	G	a	a	b	a	b	a	b	-	b	a	-	a	b	b	-	b	b	b	-	a	-	b	-	a	b	b	a	b	b	a	b	b	b	b	a	a	a	b	-	b	b	b	a	a	b	-
chr01	3479541	T	C	-	-	-	b	-	-	-	-	-	-	-	-	-	-	-	-	h	b	a	b	h	a	a	a	b	b	h	-	-	-	-	-	-	-	-	-	-	-	-	-	-	-	-	-	-	-
chr01	3483297	A	G	-	-	-	-	-	-	-	-	-	-	-	-	-	b	b	b	h	b	b	b	h	b	b	a	b	b	h	-	-	b	-	-	b	-	-	-	-	-	-	-	-	-	-	-	-	-
chr01	3487628	C	T	a	-	a	b	b	a	-	-	b	b	-	a	b	b	b	b	b	b	b	a	b	h	-	a	b	b	b	b	b	b	a	b	b	b	-	a	b	b	b	b	-	-	a	-	-	-
chr01	3516166	T	C	a	b	a	b	b	b	-	b	b	b	a	a	b	b	b	b	a	b	b	a	b	b	b	-	-	b	a	b	b	-	a	b	-	b	-	-	a	b	b	b	b	b	a	a	b	b
chr01	3525519	T	G	-	-	-	a	-	-	-	-	-	-	a	a	b	b	b	-	b	-	-	-	b	-	-	a	b	b	-	b	b	-	a	-	b	b	-	-	-	-	b	-	a	-	a	-	a	-
chr01	3525540	A	G	-	-	-	a	-	-	-	-	-	-	a	a	b	b	b	-	b	-	-	-	b	-	-	a	b	b	-	b	b	-	a	-	b	b	-	-	-	-	b	-	a	-	a	-	a	-
chr01	3533153	T	C	b	-	b	a	b	b	-	b	b	a	b	b	b	b	b	b	a	-	-	a	-	h	a	-	-	b	b	b	b	b	-	b	b	b	b	b	a	b	b	-	b	b	-	-	-	-
chr01	3539538	A	G	b	b	b	b	b	b	-	b	b	b	b	b	b	b	-	-	-	-	-	-	-	-	b	-	b	-	-	b	b	b	b	b	b	b	b	b	b	b	b	b	b	b	-	b	b	b
chr01	3541452	G	A	-	-	-	-	-	-	-	-	-	-	-	b	-	-	-	b	a	-	-	-	-	b	-	-	b	-	-	-	-	-	b	-	-	b	a	-	-	-	-	b	-	-	-	-	-	-
chr01	3541578	A	T	-	-	-	-	-	-	-	-	-	-	-	b	-	-	-	b	a	-	-	-	-	b	-	-	b	-	-	-	-	-	b	-	-	b	a	-	-	-	-	b	-	-	-	-	-	-
chr01	3541690	G	T	-	-	a	-	-	-	-	-	-	-	-	-	-	b	-	b	a	-	b	a	a	a	a	a	b	b	h	-	-	-	-	b	-	-	-	-	-	-	-	-	-	-	-	-	-	-
chr01	3544968	C	T	-	a	b	b	b	b	-	-	-	-	-	b	b	-	b	-	b	-	-	-	b	-	-	-	-	-	-	b	b	-	a	b	-	b	-	b	a	b	-	b	-	-	a	-	a	-
chr01	3545023	C	A	-	a	b	b	b	b	-	-	-	-	-	b	b	-	b	-	b	-	-	-	b	-	-	-	-	-	-	b	b	-	a	b	-	b	-	b	a	b	-	b	-	-	a	-	a	-
chr01	3553876	C	T	a	a	a	b	b	a	a	b	b	a	a	a	b	-	-	-	-	-	-	-	-	-	-	-	-	-	-	b	b	a	a	b	b	b	a	b	-	b	-	b	a	-	a	a	a	b
chr01	3556493	T	C	b	-	-	a	-	-	-	b	-	a	-	b	b	b	b	b	a	b	a	a	h	h	b	a	b	b	a	-	-	-	b	-	b	-	-	-	-	-	b	b	-	-	-	-	-	-
chr01	3576771	C	G	-	-	-	-	-	-	-	-	-	-	-	-	-	b	-	b	a	-	a	a	b	b	-	a	b	b	a	-	-	-	a	b	-	-	-	-	-	b	-	-	-	-	-	-	-	-
chr01	3576851	C	T	-	-	-	-	-	-	-	-	-	-	-	-	-	b	-	b	b	b	b	b	a	a	-	a	b	b	b	-	b	-	-	-	b	-	-	b	-	b	b	b	-	b	-	-	-	-
chr01	3576856	A	T	-	-	-	-	-	-	-	-	-	-	-	-	-	b	-	b	b	b	b	b	a	a	-	a	b	b	b	-	b	-	-	-	b	-	-	b	-	b	b	b	-	b	-	-	-	-
chr01	3581530	A	C	-	-	-	-	-	-	-	b	b	-	-	b	-	-	-	-	-	-	-	-	-	-	-	-	b	-	-	-	b	-	b	-	-	-	-	-	-	-	-	-	a	-	-	-	-	-
chr01	3588596	T	G	a	a	b	b	b	a	b	b	b	b	a	b	b	b	-	b	b	b	b	b	-	b	b	a	b	b	b	b	b	b	b	b	b	b	b	-	a	b	b	b	a	-	a	-	a	-
chr01	3588757	C	T	a	a	a	b	b	a	b	b	b	b	a	b	b	b	-	b	b	b	b	b	-	a	a	a	b	b	a	b	b	b	a	b	b	b	b	-	a	b	b	b	b	-	a	-	a	-
chr01	3588814	A	G	a	a	b	b	b	a	a	-	b	b	b	a	b	-	b	-	a	-	-	-	-	-	a	a	b	b	a	b	b	a	a	b	b	b	b	a	a	b	b	b	a	b	a	a	a	-
chr01	3589057	G	A	a	a	b	b	b	a	a	-	b	b	b	a	b	-	b	-	a	-	-	-	-	-	b	a	-	b	a	b	b	b	a	b	b	b	b	a	a	b	b	b	a	b	a	a	a	-
chr01	3589062	G	A	a	a	b	b	b	a	a	-	b	b	b	a	b	-	b	-	a	-	-	-	-	-	b	a	-	b	a	b	b	b	a	b	b	b	b	a	a	b	b	b	a	b	a	a	a	-
chr01	3589592	A	G	-	-	b	b	b	-	b	-	-	a	b	b	b	b	b	b	a	b	a	a	a	b	a	a	b	b	h	-	-	b	b	-	b	-	-	-	-	-	-	-	-	-	-	-	-	-
chr01	3589789	G	A	-	-	b	b	b	-	b	-	-	a	b	b	b	b	b	b	a	b	a	b	a	b	b	a	b	b	h	-	-	b	b	-	b	-	-	-	-	-	-	-	-	-	-	-	-	-
chr01	3608856	G	A	-	-	-	-	-	-	-	-	-	-	-	-	-	b	b	b	b	b	a	b	h	b	b	a	b	b	a	-	-	-	-	-	b	-	-	-	-	-	-	-	-	b	-	-	-	-
chr01	3617537	C	T	a	-	a	a	b	a	b	b	b	a	b	a	b	b	b	h	b	-	b	-	-	-	b	a	b	b	b	b	b	a	a	b	b	b	b	b	a	b	b	b	b	b	a	b	b	b
chr01	3632784	T	C	a	-	b	b	b	-	a	b	b	-	a	b	b	b	b	b	a	b	b	-	b	b	b	a	b	-	a	b	-	-	b	-	-	-	b	a	-	-	-	b	a	b	a	-	-	-
chr01	3632962	G	T	-	b	-	a	b	-	-	-	-	-	a	b	b	-	-	-	a	b	-	b	-	a	-	-	-	-	-	-	-	b	-	-	-	b	-	-	b	b	b	-	-	b	a	b	b	b
chr01	3633402	C	A	-	-	-	-	-	-	-	-	-	-	-	-	-	-	-	-	-	-	-	-	-	-	-	-	-	-	-	-	-	-	-	-	-	b	-	-	-	-	-	-	-	-	-	-	a	-
chr01	3652796	T	C	-	-	-	-	-	-	-	-	-	-	a	-	-	b	b	-	b	-	a	-	-	h	b	-	b	-	b	-	-	-	-	-	-	-	-	-	b	-	-	-	-	-	-	-	-	-
chr01	3665220	C	G	a	a	b	b	b	a	a	b	b	b	b	b	a	b	b	b	b	b	b	a	a	h	a	a	b	b	a	b	b	b	-	b	b	b	-	a	a	-	-	b	a	b	a	a	b	-
chr01	3669975	G	A	b	a	a	a	b	a	a	b	b	b	a	a	b	b	-	-	b	-	-	-	-	-	-	a	b	-	-	b	b	-	a	b	b	b	a	a	a	b	b	b	a	-	a	b	b	-
chr01	3671250	A	G	-	-	-	b	-	-	-	-	-	-	-	b	-	b	b	b	h	-	a	b	h	h	a	a	b	b	a	-	b	-	b	-	-	-	-	-	b	-	-	-	a	b	-	-	-	-
chr01	3671311	G	C	-	-	-	b	-	-	-	-	-	-	-	b	-	b	b	b	b	b	b	b	b	b	-	-	b	b	b	-	b	-	b	-	-	-	-	-	b	-	-	-	-	b	-	-	-	-
chr01	3683943	C	T	a	b	b	b	b	b	-	-	-	-	a	a	b	-	-	-	-	b	-	b	b	-	-	-	b	-	a	b	b	a	b	b	b	b	-	-	a	b	b	b	a	b	a	b	a	-
chr01	3687977	T	C	-	a	b	b	b	b	a	b	b	a	b	b	b	-	-	-	a	b	a	a	-	-	a	a	b	-	-	b	b	-	b	b	b	b	a	b	b	b	b	b	b	b	a	b	b	-
chr01	3688033	A	C	-	a	b	b	b	b	a	b	b	a	b	a	b	-	-	-	a	b	a	a	-	-	a	a	b	-	-	b	b	-	b	b	b	b	a	a	b	b	b	b	a	b	a	b	a	-
chr01	3690499	C	G	a	b	a	b	b	b	b	b	b	a	a	b	b	b	b	b	a	-	a	b	b	a	a	-	b	b	h	-	b	a	b	b	b	b	a	a	a	b	b	b	a	b	a	a	b	-
chr01	3690539	C	T	a	b	a	b	b	b	b	b	b	a	a	b	b	b	b	b	a	-	a	b	b	a	a	-	b	b	h	-	b	a	b	b	b	b	a	a	a	b	b	b	a	b	a	a	b	-
chr01	3690735	G	A	a	b	b	b	b	b	b	b	b	a	a	b	b	b	b	b	b	-	b	b	b	a	a	-	b	b	h	-	b	a	b	b	b	b	a	a	a	b	b	b	a	b	a	a	b	-
chr01	3690807	T	C	-	-	-	-	-	-	b	-	-	-	-	-	-	b	h	b	b	b	a	b	b	a	a	a	b	b	a	-	b	-	-	-	-	b	-	-	-	-	-	-	-	-	-	-	-	-
chr01	3690907	T	G	-	-	-	-	-	-	b	-	-	-	-	-	-	b	b	b	a	b	h	b	b	a	a	a	b	b	a	-	b	-	-	-	-	b	-	-	-	-	-	-	-	-	-	-	-	-
chr01	3692609	T	G	-	-	-	-	-	-	-	-	-	-	-	-	-	b	b	b	b	b	a	b	-	a	a	a	b	b	a	-	-	-	b	-	b	-	-	-	-	-	-	-	-	-	-	-	-	-
chr01	3705648	A	G	-	-	-	a	-	b	a	-	-	-	-	-	b	b	b	-	h	b	b	a	a	h	a	a	b	b	a	-	-	a	b	-	b	b	-	-	-	-	-	-	-	-	-	-	-	-
chr01	3709118	C	T	b	-	b	b	b	b	-	b	-	b	-	-	b	b	-	-	b	b	-	-	-	-	-	-	-	-	-	-	-	-	-	b	-	-	-	-	b	-	-	b	-	b	-	-	-	-
chr01	3712538	A	T	-	-	-	-	-	-	-	-	-	-	-	-	-	-	-	-	-	-	-	-	-	-	-	-	-	-	-	-	-	-	-	-	-	-	-	-	-	-	-	-	-	-	-	-	-	-
chr01	3728504	G	T	a	a	b	b	b	b	-	b	b	a	a	a	b	-	-	-	-	-	-	-	-	-	a	a	-	-	-	b	b	a	a	b	b	b	a	a	b	b	b	b	b	b	a	b	b	-
chr01	3728751	G	A	a	a	a	a	b	a	a	a	a	a	a	a	a	a	a	a	a	a	a	-	a	a	a	a	a	b	b	a	b	a	b	a	a	a	a	a	a	b	a	a	a	a	a	a	a	-
chr01	3730054	A	T	a	a	b	b	b	b	b	b	b	a	a	b	b	b	b	b	a	-	a	a	a	a	a	a	-	b	a	-	b	b	b	-	b	b	-	-	-	b	b	-	b	b	-	-	-	-
chr01	3730073	T	C	b	b	b	b	b	b	b	b	b	b	b	b	b	b	b	b	a	-	a	a	a	a	b	a	-	b	a	-	b	b	b	-	b	b	-	-	-	b	b	-	b	b	-	-	-	-
chr01	3735880	T	C	a	a	a	a	b	b	-	-	b	a	a	b	b	b	b	b	b	b	b	b	-	a	-	a	b	b	a	-	b	b	a	b	b	b	b	a	a	b	b	b	a	b	a	a	b	b
chr01	3739040	C	T	b	a	b	a	b	a	a	b	b	a	a	a	b	b	b	b	b	-	a	b	a	a	b	-	b	b	a	b	b	-	a	b	b	b	b	a	a	b	b	b	b	b	a	a	b	b
chr01	3742466	T	A	a	b	a	b	b	b	-	b	b	b	b	b	b	b	-	-	h	b	b	-	b	b	b	-	b	b	-	b	b	b	b	b	b	b	a	a	b	b	b	b	b	b	a	b	a	-
chr01	3743774	C	T	a	a	b	a	b	a	-	-	b	b	-	b	b	-	-	-	-	-	a	b	a	-	-	-	b	b	-	b	b	-	b	b	b	b	-	a	-	-	-	b	a	b	a	-	-	b
chr01	3743792	G	A	a	b	b	a	b	a	-	-	b	b	-	b	b	-	-	-	-	-	a	b	b	-	-	-	b	b	-	b	b	-	b	b	b	b	-	a	-	-	-	b	a	b	a	-	-	b
chr01	3744917	T	C	a	a	a	a	b	a	-	-	-	a	a	a	-	b	-	-	a	b	a	b	a	a	b	-	b	b	-	-	-	a	a	-	-	-	a	a	a	-	b	-	a	-	a	a	a	-
chr01	3746832	A	G	a	a	a	b	b	a	a	b	b	b	a	a	b	b	b	-	a	-	-	a	a	a	a	-	b	b	a	b	b	b	a	b	b	b	b	b	b	b	b	b	a	b	a	b	a	-
chr01	3747180	T	G	-	-	-	-	b	b	-	-	b	-	b	b	b	-	-	-	-	-	-	-	-	-	-	-	-	-	-	-	b	b	b	-	-	b	b	-	b	-	-	b	-	b	-	b	b	b
chr01	3761258	G	A	-	-	b	-	-	-	-	-	-	-	-	-	-	b	b	b	a	b	b	b	h	h	b	a	b	b	a	-	-	-	a	-	-	-	-	-	b	b	-	-	-	-	-	-	-	-
chr01	3765056	G	A	-	b	b	b	b	b	-	-	b	-	b	a	b	-	-	-	-	b	-	a	-	-	-	-	b	b	a	b	b	a	b	b	b	b	-	b	-	b	b	b	b	-	a	a	a	-
chr01	3766410	A	G	b	b	b	b	-	b	-	-	b	-	a	b	b	b	-	-	a	b	a	a	a	-	a	a	b	b	a	-	-	-	-	b	b	-	-	-	-	-	b	-	-	b	-	-	-	b
chr01	3778537	G	A	a	a	a	b	b	a	a	-	b	a	b	b	b	-	-	b	-	-	-	-	a	a	-	-	b	-	a	b	b	a	b	b	b	b	b	b	a	-	b	b	b	b	a	a	a	b
chr01	3780222	T	A	-	-	-	a	-	b	-	-	-	-	-	a	-	-	-	-	-	-	-	-	-	-	-	-	-	-	-	b	b	-	a	-	-	b	-	-	-	-	-	b	-	-	a	-	-	-
chr01	3780261	C	T	-	-	-	a	-	b	-	-	-	-	-	a	-	-	-	-	-	-	-	-	-	-	-	-	-	-	-	b	b	-	a	-	-	b	-	-	-	-	-	b	-	-	a	-	-	-
chr01	3782808	G	A	a	b	a	b	b	-	-	-	-	-	-	-	b	-	-	-	b	b	a	-	a	b	-	a	-	b	a	-	b	-	-	b	b	-	b	-	-	b	b	-	-	-	-	-	-	-
chr01	3782847	T	G	a	b	a	b	b	-	-	-	-	-	-	-	b	-	-	-	b	b	a	-	a	b	-	a	-	b	a	-	b	-	-	b	b	-	b	-	-	b	b	-	-	-	-	-	-	-
chr01	3785698	T	A	b	b	b	b	b	a	-	b	b	-	b	b	b	b	-	-	b	-	a	-	a	a	a	a	b	b	a	b	b	a	a	b	b	b	a	b	b	-	b	b	a	b	a	-	a	a
chr01	3785719	A	G	b	b	b	b	b	a	-	b	b	-	b	b	b	b	-	-	b	-	a	-	a	a	a	a	b	b	a	b	b	a	a	b	b	b	a	b	b	-	b	b	a	b	a	-	a	a
chr01	3788810	A	G	b	a	a	a	b	a	a	b	b	-	a	b	b	-	-	-	a	b	-	-	a	a	-	-	b	-	-	b	b	-	a	b	b	b	a	a	a	b	b	-	a	b	a	b	a	b
chr01	3789837	G	A	a	-	b	a	-	a	-	-	-	a	-	a	b	-	-	b	a	-	-	a	-	-	-	-	-	b	b	-	-	a	a	b	b	b	a	a	a	b	-	b	-	-	a	b	a	-
chr01	3790214	T	C	-	-	-	a	-	-	-	-	-	-	-	-	b	-	-	-	-	-	-	-	-	-	-	-	-	b	a	-	b	-	b	b	b	-	-	-	-	-	-	-	-	b	a	a	b	-
chr01	3790649	C	T	-	-	-	b	-	-	-	-	-	-	-	b	-	-	b	b	b	b	b	-	b	-	b	-	b	b	-	-	b	-	-	-	-	-	-	-	-	-	-	-	-	-	-	-	-	-
chr01	3794002	A	G	-	-	-	-	-	-	-	-	-	-	-	-	-	b	b	-	a	b	b	h	b	h	b	-	b	b	-	-	-	a	-	-	-	-	-	-	-	-	-	-	-	-	-	-	-	-
chr01	3794595	T	C	b	b	b	b	b	b	b	b	b	b	-	b	b	-	-	-	a	-	a	a	a	a	-	a	-	-	-	b	-	-	b	b	b	b	b	-	b	b	b	-	a	b	-	-	b	-
chr01	3794601	A	G	b	b	b	b	b	a	b	b	b	b	-	a	b	-	-	-	a	-	a	a	a	a	-	a	-	-	-	b	-	-	b	b	b	b	b	-	b	b	b	-	a	b	-	-	b	-
chr01	3796312	A	T	-	-	-	-	-	-	-	-	-	-	-	-	-	b	b	b	b	b	a	h	b	b	-	a	b	b	a	-	-	b	b	-	-	-	-	-	-	-	-	-	-	-	-	-	-	-
chr01	3804990	C	A	b	b	a	b	b	b	a	b	-	b	a	b	b	b	b	-	a	b	a	h	a	h	b	a	b	b	b	b	b	a	b	b	b	b	b	a	b	b	b	b	b	b	a	b	b	b
chr01	3805240	T	C	b	b	a	b	b	b	a	b	-	b	a	a	b	a	b	-	a	b	a	b	a	h	b	a	b	b	h	b	b	a	a	b	b	b	b	b	b	b	b	b	b	b	a	b	b	b
chr01	3805260	G	A	b	b	a	b	b	b	a	b	-	b	a	a	b	b	b	-	a	b	a	b	a	h	b	a	b	b	h	b	b	a	a	b	b	b	b	b	b	b	b	b	b	b	a	b	b	b
chr01	3805557	A	G	-	-	a	a	-	a	-	-	-	a	a	-	-	b	b	b	b	b	b	b	b	b	b	a	b	b	b	-	-	-	a	-	-	-	a	a	-	-	-	-	a	-	a	-	a	-
chr01	3805866	T	C	-	b	a	a	-	a	-	-	-	a	a	-	-	b	b	b	b	b	b	b	b	b	b	a	b	b	b	-	-	-	a	-	b	-	a	a	-	-	-	-	a	-	a	-	a	-
chr01	3815021	G	A	a	b	a	b	b	a	a	b	b	b	a	b	b	b	b	b	-	b	a	h	b	-	a	a	b	-	b	b	-	a	b	b	b	b	b	-	-	b	b	b	b	b	a	-	-	-
chr01	3815185	T	A	a	b	a	b	b	a	a	b	b	b	a	b	b	b	b	b	-	b	a	h	b	-	a	a	b	-	b	b	-	a	b	b	b	b	b	-	-	b	b	b	b	b	a	-	-	-
chr01	3815209	C	T	a	b	a	b	b	a	a	b	b	b	a	b	b	b	b	b	-	b	a	h	b	-	a	a	b	-	b	b	-	a	b	b	b	b	b	-	-	b	b	b	b	b	a	-	-	-
chr01	3815274	A	G	a	-	a	a	b	a	a	-	-	a	-	a	-	b	b	b	b	b	b	b	b	b	a	a	b	b	a	-	-	-	a	-	b	-	a	-	a	-	-	-	a	-	a	a	-	-
chr01	3815283	A	G	a	-	a	a	b	a	a	-	-	a	-	a	-	b	b	b	b	b	b	b	b	b	a	a	b	b	a	-	-	-	a	-	b	-	a	-	a	-	-	-	a	-	a	a	-	-
chr01	3815447	A	G	-	-	-	-	b	-	-	-	-	-	-	-	-	-	-	-	b	b	-	b	b	b	b	-	b	b	b	-	-	-	b	-	b	-	-	-	-	-	-	-	-	-	-	-	-	-
chr01	3875842	T	C	-	-	a	-	-	-	-	-	-	-	-	-	-	b	b	b	a	b	b	a	a	b	h	a	-	b	b	-	-	-	-	-	-	-	-	-	-	b	-	-	-	b	-	-	-	-
chr01	3877200	A	G	-	-	-	-	-	-	-	-	-	-	-	-	-	-	-	-	a	-	-	a	-	-	-	a	-	-	-	-	-	-	b	-	-	-	-	-	-	b	-	-	-	-	a	b	-	-
chr01	3880537	A	G	-	-	a	-	-	a	-	-	-	a	-	-	-	-	-	-	-	-	-	-	-	a	-	-	-	-	-	-	-	-	a	-	-	-	-	a	-	-	-	-	-	-	a	a	-	-
chr01	3894725	G	A	a	-	-	-	-	a	-	-	-	-	-	-	-	b	b	b	-	b	-	a	b	a	a	a	b	b	a	-	-	a	-	-	-	-	-	-	-	-	-	-	-	-	-	-	-	-
chr01	3897754	A	G	-	-	-	-	-	-	-	-	-	-	-	-	-	b	b	b	b	b	b	h	a	b	a	a	b	b	b	-	-	-	a	-	-	-	a	-	-	-	-	-	-	-	-	-	-	-
chr01	3897987	C	A	-	-	-	-	-	-	-	-	-	-	-	-	b	b	b	b	a	b	a	a	h	a	a	-	b	b	a	b	b	-	-	-	-	b	b	-	a	-	-	-	-	-	-	-	-	-
chr01	3898101	G	A	-	-	-	-	-	-	-	-	-	-	-	-	b	b	b	b	b	b	a	a	h	a	a	-	b	b	a	b	b	-	-	-	-	b	b	-	a	-	-	-	-	-	-	-	a	-
chr01	3898110	G	A	-	-	-	-	-	-	-	-	-	-	-	-	b	b	b	b	b	b	a	a	h	a	a	-	b	b	a	b	b	-	-	-	-	b	b	-	a	-	-	-	-	-	-	-	a	-
chr01	3912000	G	T	-	-	-	-	-	-	-	-	-	-	-	b	b	b	b	b	a	b	b	h	b	a	a	a	b	b	h	-	b	b	-	-	-	-	-	-	-	-	-	b	-	-	-	-	-	-
chr01	3924369	C	T	b	b	b	a	b	b	a	b	b	a	a	b	b	b	b	b	b	b	a	a	a	a	a	a	b	b	b	b	b	a	b	b	b	b	b	b	b	b	b	b	b	b	a	b	b	b
chr01	3930410	A	G	-	-	-	a	-	-	-	-	-	-	a	-	-	-	-	-	-	-	-	-	-	-	-	-	-	-	-	-	b	-	a	-	-	-	-	-	-	-	b	-	-	-	-	-	-	-
chr01	3936760	A	G	b	-	a	b	b	b	-	-	b	-	a	b	b	b	b	-	-	b	-	-	-	-	-	-	b	-	-	b	b	-	b	b	-	b	a	b	b	b	b	-	-	b	a	b	-	-
chr01	3950812	G	T	b	b	a	b	b	b	b	b	b	a	a	b	b	b	b	b	b	b	a	a	-	h	a	a	b	b	b	b	b	a	a	b	b	b	b	-	-	-	b	b	a	b	a	b	b	-
chr01	3951939	A	G	-	-	-	-	-	-	-	-	-	-	-	-	-	b	b	b	b	b	h	h	b	a	a	a	b	b	a	-	-	-	-	-	-	b	-	-	-	b	-	-	-	-	-	-	-	-
chr01	3952012	A	G	-	-	-	-	-	-	-	-	-	-	-	-	b	b	b	-	a	b	h	h	b	a	a	a	b	b	a	-	-	-	-	-	-	b	-	-	-	b	-	-	-	-	-	-	-	-
chr01	3955383	T	C	-	-	-	a	b	b	-	b	-	-	-	a	-	-	-	-	a	-	a	-	-	-	a	-	b	-	-	-	-	-	-	b	-	b	-	-	-	b	-	b	-	b	a	a	-	b
chr01	3955744	G	A	b	b	b	b	b	b	b	b	b	b	a	a	b	b	-	-	-	-	b	-	-	b	-	-	b	b	-	b	b	a	b	b	b	b	b	a	-	b	b	b	b	b	a	b	b	b
chr01	3955750	G	C	b	b	b	b	b	b	b	b	b	b	a	a	b	b	-	-	-	-	b	-	-	b	-	-	b	b	-	b	b	a	b	b	b	b	b	a	-	b	b	b	b	b	a	b	b	b
chr01	3961900	C	A	-	-	-	-	-	-	-	-	-	-	-	-	-	-	-	b	a	-	a	a	a	a	a	-	-	-	a	-	-	-	-	-	-	-	-	-	-	-	-	-	-	-	-	-	-	b
chr01	3961910	T	C	-	-	-	-	-	-	-	-	-	-	-	-	-	-	-	b	a	-	a	a	a	a	a	-	-	-	a	-	-	-	-	-	-	-	-	-	-	-	-	-	-	-	-	-	-	b
chr01	3964311	A	C	b	b	a	b	b	b	-	b	b	a	a	a	b	b	-	-	a	-	-	-	-	a	a	a	b	b	a	b	b	b	a	b	b	b	b	a	a	b	b	b	a	b	a	-	a	b
chr01	3993223	G	A	b	-	b	b	b	b	-	-	b	-	b	b	b	b	b	-	a	-	h	a	a	a	b	a	-	b	a	b	b	b	a	-	b	-	-	b	b	-	b	-	a	b	a	a	-	-
chr01	3996118	A	G	-	-	-	-	-	a	-	-	-	a	-	-	-	-	-	-	-	-	a	a	a	a	-	a	-	-	a	-	-	-	-	-	-	-	-	-	-	-	-	-	-	-	-	-	-	-
chr01	4012788	A	G	-	-	-	b	b	-	-	b	-	-	-	-	-	-	-	-	-	-	-	-	-	-	-	-	-	-	b	-	-	-	b	-	b	-	-	-	-	-	b	-	b	-	a	a	-	b
chr01	4013193	A	C	-	-	-	b	-	-	-	b	-	-	-	-	-	-	-	-	-	-	-	-	-	-	-	-	-	-	b	-	-	-	b	-	b	-	-	-	-	-	b	-	b	-	a	a	-	b
chr01	4021184	T	C	b	b	b	b	b	b	b	b	b	b	-	b	b	-	-	-	-	-	-	-	-	-	-	-	-	-	-	b	b	b	b	b	b	b	b	b	b	b	-	b	b	b	a	b	-	-
chr01	4021631	G	A	-	-	b	a	-	b	-	b	b	a	a	b	b	b	b	b	a	b	h	a	a	-	b	a	b	b	a	b	-	a	-	-	-	-	a	-	-	-	-	b	-	-	-	-	-	-
chr01	4021655	A	G	-	-	b	a	-	b	-	b	b	a	a	b	b	b	b	b	a	b	h	a	a	-	b	a	b	b	a	b	-	a	-	-	-	-	a	-	-	-	-	b	-	-	-	-	-	-
chr01	4035278	A	G	b	b	a	b	b	a	b	-	b	b	b	a	b	b	-	-	a	b	a	a	a	b	b	-	-	b	a	b	b	b	a	b	b	b	-	-	-	b	b	b	b	b	a	-	b	b
chr01	4052079	G	C	b	b	b	b	b	b	-	-	b	a	a	b	b	-	-	-	-	b	-	-	b	-	b	a	b	-	b	-	b	a	a	-	b	b	-	b	-	-	b	b	b	b	a	a	b	-
chr01	4053507	T	G	-	-	-	-	-	-	-	-	-	-	-	-	-	b	b	b	b	b	b	b	b	a	b	a	b	b	a	-	b	-	-	-	-	-	-	-	-	-	-	-	-	-	a	-	-	-
chr01	4055361	A	C	-	-	-	-	b	-	b	-	-	-	-	-	b	b	b	b	a	b	b	h	a	b	a	a	b	b	h	-	-	-	-	b	b	b	-	-	-	-	-	-	-	-	-	a	-	-
chr01	4056438	C	G	b	b	a	a	b	a	a	b	b	a	b	b	b	b	-	b	b	b	-	a	a	b	a	-	b	b	a	b	b	a	a	b	b	b	a	a	a	b	b	b	a	b	a	b	b	-
chr01	4111778	G	A	-	-	-	-	-	-	-	-	-	-	-	-	-	b	b	a	b	b	h	b	h	h	a	a	b	b	h	-	-	-	-	-	-	-	-	-	-	-	-	-	-	-	-	a	-	-
chr01	4125126	T	C	-	-	-	-	-	-	-	-	-	a	-	b	-	b	b	b	a	b	b	h	a	a	h	a	b	b	h	-	-	b	b	-	-	-	a	-	-	b	-	-	-	-	-	-	-	-
chr01	4129028	T	C	-	-	-	-	-	-	-	-	-	-	-	-	-	b	b	b	a	b	b	b	h	h	b	a	b	b	h	-	-	-	a	b	b	b	-	-	-	-	-	-	-	-	-	-	-	-
chr01	4129973	C	T	-	-	-	-	-	-	-	-	-	-	-	a	b	b	b	b	b	b	a	h	a	a	b	a	b	b	a	-	-	-	b	-	-	b	-	-	-	-	-	-	-	-	-	-	-	-
chr01	4139625	T	C	b	b	b	b	b	b	-	b	b	b	a	b	b	b	-	b	b	b	a	b	-	b	-	a	-	b	b	b	b	a	a	b	b	b	b	a	a	b	b	b	a	b	a	b	b	-
chr01	4140583	T	C	-	-	-	b	b	-	-	-	b	a	-	-	-	b	-	-	-	-	-	-	-	a	a	-	-	-	-	-	-	a	b	b	b	b	-	-	a	-	b	-	-	-	a	a	b	-
chr01	4141538	C	G	b	b	b	a	b	-	b	b	b	b	b	a	b	b	-	b	-	-	-	a	-	a	-	a	-	-	b	b	-	a	a	b	b	b	-	b	a	-	b	b	b	b	-	b	b	-
chr01	4141603	C	A	b	b	b	a	b	-	b	b	b	b	b	a	b	b	-	b	-	-	-	a	-	a	-	a	-	b	b	b	-	a	a	b	b	b	-	-	a	-	b	b	b	b	-	b	b	-
chr01	4142469	G	A	-	-	-	-	b	a	-	-	-	-	-	a	b	-	-	-	-	-	-	-	-	-	-	-	-	-	-	b	-	b	-	-	b	-	b	-	b	-	-	-	-	-	a	b	a	-
chr01	4143982	T	A	b	-	a	b	-	b	-	-	-	-	a	-	-	-	-	-	-	-	-	-	-	-	-	-	b	b	b	b	b	b	a	-	b	b	-	-	a	b	b	b	-	-	a	a	b	-
chr01	4151166	T	C	b	b	b	a	b	a	-	b	b	a	-	a	b	b	b	b	-	b	b	b	-	a	a	a	b	b	b	b	-	a	b	b	b	b	-	b	a	b	b	b	-	b	a	b	b	b
chr01	4151213	G	A	b	b	b	a	b	b	a	b	b	a	b	b	b	b	-	b	h	b	h	b	a	a	h	a	b	b	-	-	b	b	b	b	b	b	-	-	a	b	b	b	-	b	a	-	-	-
chr01	4155273	G	A	b	-	a	a	b	a	-	-	b	a	b	b	b	b	-	b	-	-	-	-	-	-	b	-	-	-	-	b	b	a	-	b	b	b	a	-	-	-	-	b	-	-	a	-	b	-
chr01	4159930	A	G	b	b	-	b	b	a	-	-	-	-	-	-	b	-	b	-	b	-	-	-	-	-	-	-	-	-	a	b	b	a	b	b	b	b	b	a	-	b	-	b	-	-	a	-	b	b
chr01	4163124	C	G	-	-	-	b	-	-	-	-	-	-	-	-	-	b	b	b	b	b	h	b	h	h	a	a	b	b	-	-	b	-	b	-	-	-	-	-	-	-	-	-	-	-	-	-	-	-
chr01	4164835	A	C	b	b	b	b	b	b	b	b	b	a	a	b	b	-	b	-	b	-	a	b	-	-	a	a	b	b	h	b	b	a	a	b	b	b	a	b	a	b	b	b	-	b	a	a	a	-
chr01	4167411	T	C	b	b	b	b	b	b	b	b	b	b	b	b	b	b	b	b	b	b	b	b	b	b	b	a	b	b	-	b	b	b	a	b	b	b	a	b	a	b	b	b	b	b	a	a	a	b
chr01	4182700	T	C	-	-	-	b	-	-	-	-	-	-	-	-	-	-	-	-	-	-	-	-	-	-	-	-	-	-	-	-	-	-	-	-	-	-	-	-	-	b	b	-	-	b	-	-	-	-
chr01	4203352	C	G	b	b	-	-	b	b	-	-	-	b	-	-	-	b	-	-	-	-	-	-	-	-	-	-	-	-	-	b	b	-	b	b	b	b	-	b	-	b	b	b	b	-	-	-	-	-
chr01	4205077	C	T	-	-	b	-	-	b	-	-	-	-	-	-	-	b	b	b	b	b	b	h	a	b	a	a	b	b	h	b	-	b	b	-	b	-	-	-	-	-	b	-	a	-	a	-	-	-
chr01	4214441	A	G	b	-	-	-	-	-	-	-	-	-	-	-	-	b	-	-	-	b	a	h	a	h	-	a	b	b	h	-	-	b	-	-	-	b	-	-	-	-	-	b	-	-	-	-	-	-
chr01	4214467	C	G	b	-	-	-	-	-	-	-	-	-	-	-	-	b	-	-	a	b	a	h	a	a	-	a	b	b	h	-	-	b	-	-	-	b	-	-	-	-	-	b	-	-	-	-	-	-
chr01	4214574	G	C	b	-	-	-	-	b	-	-	-	-	-	-	-	b	-	-	a	b	a	h	a	a	-	a	b	b	h	-	-	b	-	-	-	b	-	-	-	-	-	b	-	-	-	-	-	-
chr01	4214622	G	A	b	b	b	b	b	b	a	b	b	b	b	b	b	b	b	-	a	b	b	-	-	h	b	-	b	b	-	b	b	a	a	b	b	b	a	b	b	-	b	b	b	b	a	a	b	-
chr01	4223438	G	A	-	b	-	a	b	a	a	-	b	b	-	a	b	b	b	b	b	b	b	b	a	h	b	a	b	b	a	-	-	-	-	b	-	b	-	-	-	-	-	b	b	b	-	-	-	b
chr01	4226164	C	A	b	b	b	b	b	b	b	b	b	b	b	b	b	-	-	-	-	b	-	b	-	b	-	-	b	-	-	b	b	a	b	b	b	b	b	a	b	b	b	-	b	b	a	b	b	-
chr01	4234884	A	G	b	b	-	b	b	b	-	-	b	b	a	a	b	-	-	-	a	-	a	b	-	b	b	-	b	b	-	b	b	a	a	b	-	b	-	-	a	b	b	-	-	b	a	a	-	-
chr01	4235226	A	G	-	-	b	b	b	b	b	b	b	a	-	a	b	b	b	b	a	b	a	b	h	b	a	a	b	b	a	b	b	-	a	-	b	-	b	b	-	-	-	-	-	-	-	-	b	-
chr01	4242664	C	A	-	b	b	b	b	-	-	-	b	-	-	-	b	b	-	-	b	-	-	-	b	a	-	-	-	-	-	b	-	-	a	-	-	-	-	-	a	b	-	b	a	b	a	a	a	b
chr01	4244872	C	A	b	b	a	a	b	a	a	b	b	a	a	a	b	b	b	b	b	b	b	a	-	a	-	a	b	b	a	b	b	b	b	b	b	b	-	a	b	b	b	b	a	b	a	a	a	-
chr01	4249784	T	C	-	-	-	b	b	-	-	b	b	-	-	b	b	-	-	-	-	-	-	-	b	-	b	-	-	-	b	b	b	b	b	b	b	b	-	b	b	-	b	b	b	b	-	b	b	-
chr01	4249822	C	A	-	-	-	b	b	-	-	b	b	-	-	b	b	-	-	-	-	-	-	-	b	-	b	-	-	-	b	b	b	b	b	b	b	b	-	b	b	-	b	b	b	b	-	b	b	-
chr01	4253284	A	T	b	-	b	b	-	-	-	-	-	-	-	-	-	b	b	-	b	-	-	b	b	-	b	-	b	b	-	-	-	-	b	b	-	-	-	-	-	-	-	b	-	-	-	-	-	-
chr01	4253302	A	C	b	-	b	b	-	-	-	-	-	-	-	-	-	b	b	-	b	-	-	b	b	-	b	-	b	b	-	-	-	-	b	b	-	-	-	-	-	-	-	b	-	-	-	-	-	-
chr01	4259347	T	G	-	b	-	b	b	a	-	-	b	b	-	b	b	b	b	-	b	-	b	a	h	a	a	a	b	b	h	-	b	-	-	-	-	-	a	-	-	-	-	-	-	-	-	-	-	-
chr01	4272565	C	T	b	b	b	b	b	b	-	b	b	a	-	b	b	b	b	b	b	b	a	a	a	b	b	a	b	b	-	b	b	b	b	b	b	b	a	a	b	b	b	b	b	b	a	b	b	-
chr01	4279782	C	T	b	-	a	a	-	b	-	-	b	a	a	a	b	b	b	b	a	b	b	a	b	a	a	b	b	b	b	b	a	a	a	a	a	b	-	a	b	b	b	b	b	-	a	-	a	-
chr01	4280355	A	G	b	b	-	a	b	a	a	b	-	a	-	a	b	b	b	b	a	-	-	a	a	a	a	-	b	b	a	b	-	-	b	b	b	b	-	b	-	b	-	b	a	b	a	b	-	-
chr01	4280919	A	G	b	-	-	-	b	b	b	-	-	-	-	a	b	b	b	b	a	-	a	a	a	h	a	a	b	b	a	b	-	-	-	-	-	b	-	-	-	-	-	b	a	-	-	-	-	-
chr01	4284384	G	A	-	-	-	-	-	-	-	-	-	-	-	-	-	b	b	b	a	b	h	h	a	a	h	a	b	b	h	-	-	a	-	-	-	-	-	-	a	-	-	-	-	-	-	-	-	-
chr01	4289000	A	G	b	b	h	b	b	b	a	b	b	b	a	h	b	b	-	b	a	-	-	a	-	a	-	a	b	-	b	b	b	b	h	b	b	b	a	a	a	b	b	b	a	b	a	b	b	b
chr01	4289682	T	C	-	-	a	a	-	a	a	-	-	a	a	a	-	-	-	-	-	-	a	a	a	a	a	a	-	-	a	b	-	a	a	a	-	b	a	a	a	-	-	b	a	-	a	-	a	-
chr01	4289704	T	G	-	-	a	a	-	a	a	-	-	a	a	a	-	-	-	-	-	-	a	a	a	a	a	a	-	-	a	b	-	a	a	a	-	b	a	a	a	-	-	b	a	-	a	-	a	-
chr01	4290732	T	C	-	-	-	-	b	-	-	-	b	-	-	-	b	b	b	b	b	b	b	h	b	b	b	a	b	b	b	-	-	-	-	b	-	-	-	-	a	b	-	-	a	b	-	-	a	-
chr01	4291102	A	G	b	b	b	a	b	a	-	-	b	b	a	b	b	b	-	-	-	-	-	b	-	-	-	-	b	-	a	b	b	b	b	-	-	b	b	-	-	-	b	-	a	b	a	b	-	-
chr01	4292546	G	A	-	-	-	-	-	a	-	-	-	-	-	a	-	-	-	-	-	-	-	-	-	-	-	a	-	-	-	-	-	-	b	a	-	-	a	a	-	-	-	-	b	b	a	a	a	-
chr01	4292852	G	A	-	-	-	-	-	a	-	-	-	-	-	a	-	-	-	-	-	-	-	-	-	-	-	a	-	-	-	-	-	-	b	a	-	-	a	a	-	-	-	-	-	b	a	a	a	-
chr01	4292866	A	G	-	-	-	-	-	a	-	-	-	-	-	a	-	-	-	-	-	-	-	-	-	-	-	a	-	-	-	-	-	-	a	a	-	-	a	a	-	-	-	-	-	b	a	a	a	-
chr01	4296093	T	A	-	-	-	a	-	-	-	-	-	-	-	-	-	b	b	-	a	b	h	h	b	a	b	a	b	b	b	-	-	b	-	-	-	-	-	-	-	-	-	-	b	-	-	-	-	-
chr01	4310682	A	G	b	-	a	a	b	a	b	b	b	-	a	a	b	b	-	b	-	-	b	a	a	b	b	a	-	-	b	b	b	b	a	b	b	b	-	a	b	b	b	b	a	b	a	a	-	-
chr01	4310733	G	A	b	-	a	a	b	a	b	b	b	-	a	a	b	b	-	b	-	-	b	a	a	b	b	a	-	-	b	b	b	b	a	b	b	b	-	a	b	b	b	b	a	b	a	a	-	-
chr01	4312541	C	T	b	b	b	a	b	a	b	-	b	b	b	b	b	b	-	-	b	b	-	-	-	a	a	a	-	b	a	b	b	a	b	a	b	b	a	a	a	b	b	b	b	b	a	a	-	-
chr01	4315807	A	T	b	-	-	-	-	-	-	-	-	-	-	-	-	-	-	-	-	-	-	-	-	-	-	-	-	-	-	-	-	-	-	-	-	-	-	-	-	-	-	-	-	-	-	-	-	-
chr01	4315830	G	A	b	-	-	-	-	-	-	-	-	-	-	-	-	-	-	-	-	-	-	-	-	-	-	-	-	-	-	-	-	-	-	-	-	-	-	-	-	-	-	-	-	-	-	-	-	-
chr01	4318057	A	G	b	-	b	b	-	a	a	b	b	b	-	a	b	-	-	b	a	-	a	a	b	a	b	a	b	b	b	-	b	-	b	-	-	b	b	a	a	-	b	-	a	b	a	-	b	-
chr01	4318206	T	C	b	-	b	b	-	a	a	b	b	b	-	a	b	-	-	-	a	-	a	a	-	a	-	a	-	-	a	-	b	-	b	-	-	b	b	a	a	-	b	-	a	b	a	-	b	-
chr01	4318247	T	C	b	-	b	b	-	a	a	b	b	b	-	a	b	-	-	-	a	-	a	a	-	a	-	a	-	-	a	-	b	-	b	-	-	b	b	a	a	-	b	-	a	b	a	-	b	-
chr01	4321264	A	G	b	-	b	a	b	a	a	b	-	b	a	a	b	-	-	-	-	-	-	-	a	a	-	-	-	-	-	b	b	-	b	b	b	b	b	b	b	b	b	b	-	b	a	b	b	-
chr01	4321271	G	A	b	-	b	a	b	a	a	b	-	b	a	a	b	-	-	-	-	-	-	-	a	b	-	-	-	-	-	b	b	-	b	b	b	b	b	b	b	b	b	b	-	b	a	b	b	-
chr01	4322529	T	C	b	-	-	b	-	-	-	b	b	-	a	b	b	b	-	-	-	-	a	-	-	-	-	-	b	b	-	b	-	b	b	a	b	b	b	b	b	b	b	b	-	b	a	b	a	-
chr01	4323610	A	G	-	-	-	-	-	a	-	-	-	-	-	-	b	b	b	b	b	-	a	h	b	h	h	a	b	b	h	-	-	-	-	-	-	-	-	-	-	-	-	b	-	b	-	-	a	-
chr01	4326027	T	C	b	-	a	b	b	b	-	b	b	b	a	b	b	b	-	b	b	b	a	a	a	b	a	a	b	b	b	b	b	a	a	a	b	b	-	b	a	b	-	b	-	b	a	b	b	b
chr01	4330795	G	A	b	-	a	b	b	a	a	b	b	b	a	b	b	b	b	b	a	-	b	-	b	-	-	a	b	-	b	-	b	b	b	-	b	b	a	a	a	b	b	b	b	b	a	a	b	b
chr01	4336485	A	G	-	-	-	-	-	-	-	-	-	-	a	-	-	b	b	b	a	b	h	h	h	a	a	a	b	b	h	-	-	-	-	-	b	-	-	-	-	-	-	-	-	-	-	-	-	-
chr01	4338792	G	A	b	-	-	b	b	-	-	-	b	b	b	b	b	-	-	-	-	-	-	-	-	-	-	-	-	-	-	-	-	-	-	-	b	b	a	-	-	b	-	-	a	-	a	-	-	-
chr01	4338842	T	C	b	-	-	b	b	-	-	-	b	b	b	b	b	-	-	-	-	-	-	-	-	-	-	-	-	-	-	-	-	-	-	-	b	b	a	-	-	b	-	-	a	-	a	-	-	-
chr01	4340135	C	T	b	-	a	b	b	a	-	-	-	-	a	a	b	b	-	-	a	-	b	-	-	-	-	-	-	-	-	b	b	a	a	a	b	b	-	-	a	b	-	b	b	b	a	a	b	b
chr01	4340447	A	C	b	-	b	b	b	a	-	-	-	-	a	a	b	b	-	-	b	-	-	-	-	-	-	-	-	-	-	b	b	a	a	a	b	b	-	-	a	b	-	b	b	b	a	a	b	b
chr01	4340469	T	C	b	-	b	b	b	a	-	-	-	-	a	a	b	b	-	-	b	-	-	-	-	-	-	-	-	-	-	b	b	a	a	a	b	b	-	-	a	b	-	b	b	b	a	a	b	b
chr01	4344469	A	G	b	b	a	b	b	a	-	-	b	b	a	a	b	b	-	-	b	-	-	a	-	a	b	-	b	b	a	b	b	b	b	b	b	b	b	a	b	b	-	-	a	b	a	b	-	b
chr01	4368060	T	C	b	b	a	-	b	b	b	b	-	b	a	-	b	-	-	-	-	-	-	-	-	-	-	-	-	-	-	-	b	b	a	a	b	-	-	b	b	b	-	b	b	-	a	-	a	-
chr01	4368069	A	G	b	b	a	-	b	b	b	b	-	b	a	-	b	-	-	-	-	-	-	-	-	-	-	-	-	-	-	-	b	b	a	a	b	-	-	b	b	b	-	b	b	-	a	a	a	-
chr01	4368122	T	C	b	b	a	-	b	b	b	b	-	b	a	-	b	-	-	-	-	-	-	-	-	-	-	-	-	-	-	-	b	b	a	a	b	-	-	b	b	b	-	b	b	-	a	a	a	-
chr01	4368264	A	G	-	-	-	-	-	-	-	-	-	-	-	-	b	b	b	b	a	b	a	a	a	h	-	a	b	b	-	-	-	-	-	-	-	b	-	-	-	-	-	-	-	-	-	-	-	-
chr01	4368291	A	G	-	-	-	-	-	-	-	-	-	-	-	-	b	b	b	b	a	b	a	a	a	h	-	a	b	b	-	-	-	-	-	-	-	b	-	-	-	-	-	-	-	-	-	-	-	-
chr01	4386688	C	T	b	b	b	b	b	b	b	b	b	a	a	a	b	b	b	-	-	-	a	a	b	a	a	-	b	-	b	b	b	b	b	a	b	b	b	b	a	b	b	b	a	b	a	b	a	b
chr01	4391204	A	C	b	-	a	-	-	b	-	-	b	b	-	a	b	b	b	b	b	b	a	b	b	h	b	a	b	b	h	-	-	b	-	a	-	b	-	-	b	-	-	b	-	b	-	-	a	-
chr01	4403109	T	C	b	b	a	b	b	a	b	b	b	b	-	a	b	b	b	-	b	-	b	-	a	a	-	-	-	-	b	b	b	a	a	b	b	b	b	b	-	b	b	b	a	b	a	-	b	-
chr01	4403122	T	C	b	b	a	b	b	a	b	b	b	b	-	a	b	b	b	-	b	-	b	-	a	a	-	-	-	-	b	b	b	a	a	b	b	b	b	b	-	b	b	b	a	b	a	-	b	-
chr01	4407351	T	A	-	-	a	b	-	-	-	-	-	-	-	-	-	b	b	b	a	b	h	h	h	b	a	a	b	b	h	-	-	-	-	-	-	-	-	-	-	-	-	-	-	-	-	-	-	-
chr01	4411374	T	C	b	-	a	b	b	a	a	b	b	a	a	b	b	b	b	-	b	-	-	b	-	-	-	-	b	-	a	b	b	b	b	a	b	b	a	b	a	-	b	b	b	b	a	b	b	b
chr01	4414041	C	T	-	-	a	-	-	-	-	-	-	-	a	a	-	b	-	b	a	-	b	a	b	a	b	a	b	b	b	-	-	a	-	-	-	-	a	-	-	-	-	-	-	-	-	-	-	-
chr01	4417206	T	C	-	-	a	-	-	a	-	b	b	-	a	b	b	b	-	b	a	b	h	h	b	b	-	a	b	b	h	-	-	-	a	b	-	b	-	b	-	-	-	-	-	-	-	-	-	-
chr01	4421961	A	C	-	-	-	-	-	-	-	-	-	-	-	-	-	b	b	-	b	-	-	-	b	-	-	-	-	-	-	-	-	-	-	-	-	-	-	-	-	-	-	-	-	-	-	-	-	-
chr01	4425659	G	A	-	-	-	-	-	a	-	-	-	-	-	a	-	b	b	b	a	-	a	a	b	a	a	-	-	b	b	-	-	a	-	-	-	-	a	a	-	-	-	-	a	-	a	-	a	-
chr01	4433892	C	T	b	-	-	-	-	a	-	-	-	-	-	-	b	-	-	-	-	b	-	b	-	-	-	-	b	-	-	-	-	-	a	-	b	b	b	b	b	-	-	-	-	-	a	b	b	-
chr01	4441109	T	C	-	-	a	-	-	a	-	-	-	-	-	-	b	b	b	b	b	b	h	h	a	h	h	-	b	b	b	b	b	-	-	-	-	-	-	-	-	-	-	-	-	-	-	-	-	-
chr01	4446178	T	G	b	b	-	-	-	-	a	b	b	-	a	-	b	b	b	b	a	b	a	b	a	h	a	a	b	b	h	-	b	-	a	a	b	b	-	a	-	-	-	b	-	-	-	-	-	-
chr01	4494710	A	C	b	b	b	b	b	b	-	b	b	b	-	b	b	b	-	-	-	b	-	-	b	-	b	-	-	b	b	b	b	b	b	-	b	b	b	-	b	-	b	b	-	b	-	b	-	-
chr01	4501902	A	G	b	-	-	b	-	a	-	-	-	-	-	b	-	b	-	-	a	-	-	-	-	-	b	-	-	-	b	-	-	-	-	b	-	b	-	-	b	-	b	-	-	-	a	a	b	-
chr01	4506102	T	C	b	-	a	b	b	a	b	b	b	a	a	a	b	b	-	-	-	b	b	a	b	b	b	a	b	-	-	b	b	b	a	b	b	b	-	b	b	b	b	b	a	b	a	-	b	b
chr01	4506141	G	A	b	-	a	b	b	a	b	b	b	a	a	a	b	b	-	-	-	b	b	a	b	b	b	a	b	-	-	b	b	b	a	b	b	b	-	b	b	b	b	b	a	b	a	-	b	b
chr01	4506375	G	T	-	-	-	-	-	a	-	-	-	-	-	-	b	-	-	-	-	-	-	-	-	-	-	-	-	-	-	-	-	a	-	-	-	b	-	-	-	-	-	-	-	-	-	-	-	-
chr01	4514276	G	C	-	b	-	b	-	-	-	-	-	a	b	-	-	b	b	b	a	b	b	h	b	b	h	a	b	b	b	-	-	b	b	-	-	-	-	-	-	-	-	-	-	b	-	-	-	-
chr01	4514425	T	C	-	b	-	b	-	-	-	-	-	a	b	-	-	b	b	b	b	b	b	h	b	b	h	a	b	b	b	-	-	b	b	-	-	-	-	-	-	b	-	-	-	b	-	-	-	-
chr01	4524419	A	G	b	b	b	b	b	a	b	b	b	a	b	b	b	b	-	-	a	-	b	a	a	a	a	a	b	-	-	b	b	a	a	b	b	b	a	b	a	b	b	b	b	b	a	a	b	b
chr01	4528795	T	C	b	b	b	b	b	b	-	b	b	b	b	b	b	b	-	b	b	b	-	b	b	b	b	-	b	-	-	-	-	-	a	b	b	b	-	-	-	b	-	b	-	b	a	-	-	-
chr01	4560215	T	G	b	-	-	-	-	-	-	-	-	a	a	a	-	b	-	-	-	-	-	-	-	-	-	-	-	-	-	-	-	-	b	-	-	b	-	-	-	-	-	b	-	-	a	b	b	-
chr01	4560718	C	T	-	-	-	-	-	-	-	-	-	-	-	-	-	b	b	b	b	b	a	h	h	h	h	a	b	b	h	-	-	-	-	-	-	-	-	-	-	-	-	-	-	-	-	-	-	-
chr01	4562583	C	T	b	b	b	b	b	b	b	-	-	b	-	b	b	-	-	b	-	-	-	-	-	-	a	-	-	-	-	b	b	b	a	a	-	b	b	a	a	-	b	-	-	-	a	a	b	-
chr01	4564670	C	T	-	-	-	-	b	-	-	-	-	-	-	-	-	-	-	-	-	-	-	-	-	-	-	-	b	b	-	-	-	-	-	-	b	b	-	-	-	-	-	-	-	-	-	-	b	-
chr01	4568102	A	C	-	-	-	-	-	-	-	-	-	-	-	-	-	-	-	-	-	-	-	-	-	-	-	-	-	-	-	b	-	-	a	-	-	-	-	-	-	-	-	-	-	-	-	-	-	-
chr01	4569014	C	T	-	b	a	-	-	-	-	-	-	-	a	a	-	-	-	-	-	-	-	-	a	-	-	-	-	-	-	-	-	-	a	a	-	-	-	-	-	-	-	-	-	-	a	-	-	-
chr01	4569024	A	C	-	b	a	-	-	-	-	-	-	-	a	a	-	-	-	-	-	-	-	-	a	-	-	-	-	-	-	-	-	-	a	a	-	-	-	-	-	-	-	-	-	-	a	-	-	-
chr01	4570527	G	C	b	b	b	b	b	a	b	b	b	a	a	b	b	b	b	b	a	-	b	-	-	-	b	a	b	-	a	b	b	b	b	a	b	b	b	b	a	b	b	b	b	b	a	-	b	-
chr01	4573808	A	G	b	-	b	b	b	b	-	-	b	a	b	b	b	b	b	-	-	b	-	-	a	a	-	a	b	-	-	-	b	-	a	b	b	b	b	b	a	-	b	-	a	b	a	b	a	b
chr01	4575604	G	C	-	-	-	-	-	-	-	-	b	-	-	a	-	-	-	-	-	-	b	-	-	-	b	-	-	b	a	-	-	-	-	-	b	-	-	-	-	-	b	b	a	b	a	-	b	-
chr01	4579410	G	A	b	-	-	b	-	-	-	-	-	-	-	-	-	b	b	b	b	b	h	h	b	h	b	a	b	b	h	-	-	-	-	-	-	-	-	-	-	-	-	-	-	b	-	-	-	-
chr01	4588255	T	C	-	-	-	-	-	-	-	-	-	-	-	-	-	-	-	-	-	-	-	-	-	-	-	-	-	-	-	-	-	-	-	-	-	-	-	-	-	-	-	-	-	-	-	-	-	-
chr01	4649818	C	T	b	b	a	b	b	b	-	b	-	a	-	a	-	-	-	b	a	-	-	b	-	a	b	-	-	-	-	-	b	b	b	a	b	b	-	-	-	b	-	b	b	-	a	-	b	-
chr01	4654517	A	T	-	-	-	-	-	-	-	-	-	-	-	-	-	b	-	b	b	b	a	a	b	a	b	a	b	b	a	-	-	-	-	-	-	-	-	-	-	-	-	-	-	-	-	-	-	-
chr01	4659591	G	A	b	-	a	b	b	a	a	b	b	b	b	a	b	-	b	-	-	b	-	-	-	a	-	a	-	-	-	b	-	b	b	b	b	b	a	a	a	b	-	b	b	b	a	-	b	-
chr01	4659896	A	C	b	-	a	b	b	a	a	b	b	a	b	a	b	-	b	-	-	b	-	-	-	a	-	a	-	-	-	b	-	b	b	b	b	b	a	a	a	b	-	b	b	b	a	-	b	-
chr01	4661492	G	T	-	-	-	-	-	-	-	-	-	-	-	-	-	b	b	b	a	b	a	h	b	a	h	a	b	b	a	-	b	-	-	-	-	-	-	-	-	-	-	-	-	-	-	-	-	-
chr01	4662708	T	C	b	-	b	b	b	b	-	-	b	-	-	b	b	-	b	-	-	-	-	a	-	-	-	a	-	-	-	b	b	-	a	b	b	-	b	b	a	-	-	b	-	b	a	-	a	-
chr01	4664182	C	T	b	b	a	b	b	a	a	-	b	b	b	a	b	-	-	-	-	-	-	-	-	-	-	-	-	-	-	-	b	-	b	b	b	b	b	b	b	b	b	b	b	b	a	b	-	b
chr01	4667419	T	C	b	-	-	-	-	a	-	-	-	-	-	-	-	b	b	b	b	-	a	-	a	h	a	a	b	b	h	-	b	a	-	-	-	b	-	b	-	b	-	-	-	-	-	-	-	-
chr01	4667450	T	G	b	-	-	-	-	a	-	-	-	-	-	-	-	b	b	b	b	-	a	-	a	h	a	a	b	b	h	-	b	a	-	-	-	b	-	b	-	b	-	-	-	-	-	-	-	-
chr01	4667554	C	A	b	b	a	b	b	b	a	-	b	a	b	a	b	b	b	-	b	b	-	b	a	h	b	a	b	b	h	-	-	-	b	a	b	b	a	-	-	-	-	-	-	b	b	-	-	b
chr01	4667564	G	A	b	b	a	b	b	b	a	-	b	a	b	a	b	b	b	-	b	b	-	b	a	h	b	a	b	b	h	-	-	-	b	a	b	b	a	-	-	-	-	-	-	b	b	-	-	b
chr01	4669608	T	C	b	b	a	b	b	a	b	-	b	b	b	b	b	b	b	-	a	b	b	a	a	b	-	a	b	b	b	b	b	a	a	a	b	b	a	a	a	b	b	b	a	b	a	a	a	b
chr01	4688139	C	T	b	-	-	-	b	b	-	-	b	-	a	-	b	b	b	b	b	b	b	b	b	b	b	a	b	b	b	-	b	-	-	-	b	b	-	-	b	b	-	-	-	-	-	-	-	b
chr01	4690865	C	T	b	b	a	b	b	b	-	b	b	a	-	a	b	b	a	-	-	-	a	b	-	a	b	a	b	b	b	b	b	b	b	a	b	b	b	b	b	b	b	b	a	b	a	a	b	b
chr01	4690913	G	A	b	b	b	b	b	b	-	b	b	a	-	a	b	b	b	-	-	-	a	b	-	a	b	a	b	b	b	b	b	b	b	b	b	b	b	b	b	b	b	b	b	b	a	a	b	b
chr01	4694644	A	G	b	b	a	b	b	b	b	b	b	b	a	b	b	b	b	-	b	b	h	a	h	b	h	a	b	b	a	b	b	b	a	-	b	b	-	a	a	-	-	b	-	-	-	-	-	-
chr01	4695302	A	C	-	-	-	-	-	-	-	-	-	-	-	-	-	b	b	-	b	b	-	-	-	b	-	-	b	b	b	-	-	-	-	-	-	-	-	-	-	-	-	-	-	-	-	-	-	-
chr01	4700929	G	T	b	-	b	b	b	-	b	b	b	-	b	a	-	-	-	-	-	-	-	-	-	-	-	-	-	-	-	b	b	-	b	a	b	-	-	a	a	-	-	-	a	-	a	-	-	-
chr01	4700974	C	A	b	-	b	b	b	-	b	b	b	-	b	a	-	-	-	-	-	-	-	-	-	-	-	-	-	-	-	b	b	-	b	a	b	-	-	a	a	-	-	-	a	-	a	-	-	-
chr01	4701150	T	C	b	-	b	b	b	-	b	b	b	-	b	a	-	-	-	-	-	-	-	-	-	-	-	-	-	-	-	b	b	-	b	a	b	-	-	a	a	-	-	-	a	-	a	-	-	-
chr01	4701641	G	T	-	b	a	b	-	-	-	-	-	b	-	a	b	b	-	-	-	b	-	-	b	b	-	-	b	-	a	b	-	a	a	a	b	-	-	-	b	b	b	-	b	b	-	-	a	b
chr01	4703732	T	C	b	-	-	-	-	-	-	-	-	-	-	-	-	b	b	b	b	b	a	h	h	h	b	a	b	b	h	-	b	-	-	-	-	b	-	-	-	-	-	-	-	-	-	-	-	-
chr01	4711855	A	C	-	-	-	b	-	a	-	b	-	-	-	-	b	b	b	b	a	b	b	h	a	h	a	h	b	b	b	-	b	-	-	b	-	-	-	-	-	-	-	b	-	-	a	b	-	b
chr01	4720876	G	A	b	b	b	b	b	a	b	b	b	b	b	a	b	b	b	b	a	b	-	a	-	b	h	a	b	b	a	b	b	a	a	b	b	b	-	-	-	b	-	b	a	b	-	b	a	-
chr01	4730278	G	C	-	-	-	-	-	a	-	-	-	-	-	-	-	b	b	b	a	b	h	h	a	h	a	a	b	b	h	-	-	a	-	-	-	-	-	-	a	-	-	-	-	-	-	-	-	-
chr01	4730975	T	A	-	-	-	b	-	-	-	-	-	-	-	a	-	b	b	-	b	b	b	a	b	a	b	-	b	b	h	-	-	-	-	-	b	-	-	-	-	-	-	b	-	-	a	-	-	-
chr01	4734918	T	G	b	b	-	-	b	-	-	-	-	-	-	-	-	-	b	-	-	-	-	-	-	-	-	-	-	-	-	b	-	-	b	-	-	-	-	b	-	b	-	-	-	-	a	-	-	-
chr01	4735769	A	C	b	b	a	b	b	a	a	-	b	a	a	a	b	-	-	b	a	-	b	a	a	-	-	a	-	-	b	b	b	a	a	a	b	b	a	a	b	b	b	b	-	b	a	b	a	b
chr01	4735800	T	C	b	b	a	b	b	a	a	-	b	a	a	b	b	-	-	b	a	-	b	a	a	-	-	a	-	-	b	b	b	a	a	b	b	b	a	a	b	b	b	b	-	b	a	b	a	b
chr01	4735824	A	G	b	b	a	b	b	a	a	-	b	a	a	a	b	-	-	b	a	-	b	a	a	-	-	a	-	-	b	b	b	a	a	a	b	b	a	a	b	b	b	b	-	b	a	b	a	b
chr01	4736704	C	G	b	-	b	b	-	b	-	-	-	-	-	-	-	b	b	b	h	-	b	a	b	b	b	a	b	-	b	-	-	-	-	-	-	b	-	-	-	-	-	b	-	-	-	-	-	-
chr01	4737677	T	A	-	-	-	-	-	-	-	-	-	-	-	-	-	b	b	b	b	b	b	a	b	b	b	a	b	b	h	-	-	-	-	-	-	b	-	-	a	-	-	-	-	-	a	-	-	-
chr01	4738264	G	C	-	-	-	-	-	-	-	-	-	-	-	-	-	b	b	b	a	-	-	b	b	a	-	-	b	b	b	-	-	-	-	a	-	-	-	a	-	-	-	-	-	-	-	-	-	-
chr01	4738310	T	G	-	-	-	-	-	-	-	-	-	-	-	-	-	b	b	b	a	-	-	b	b	a	-	-	b	b	b	-	-	-	-	a	-	-	-	a	-	-	-	-	-	-	-	-	-	-
chr01	4738970	G	A	-	-	-	-	-	-	-	-	-	-	-	-	-	-	-	b	a	b	b	h	h	h	a	a	b	b	a	-	-	-	-	-	-	-	-	a	a	-	-	-	-	-	-	-	-	-
chr01	4744883	A	T	-	-	-	b	-	a	-	b	b	-	-	a	b	-	-	b	-	b	a	-	a	b	-	a	-	-	-	b	-	b	b	-	b	b	-	-	-	b	b	b	-	b	a	b	a	-
chr01	4745188	G	A	-	-	-	-	-	-	-	-	b	-	-	-	b	-	-	-	-	-	-	-	a	a	-	a	-	-	a	b	-	-	a	a	-	-	-	a	b	-	b	b	-	-	a	-	-	-
chr01	4750270	G	A	b	-	-	b	b	a	-	b	b	b	b	a	b	b	-	b	b	-	-	a	b	b	a	-	b	b	b	-	b	a	a	a	b	b	a	b	a	b	b	b	b	b	a	a	a	-
chr01	4750416	G	A	b	-	-	b	b	a	-	b	b	b	b	a	b	b	-	b	b	-	-	a	b	b	a	-	b	b	b	-	b	a	a	a	b	b	a	b	a	b	b	b	b	b	a	a	a	-
chr01	4754409	A	G	b	b	b	b	b	b	-	b	b	b	-	b	b	b	b	b	b	b	-	b	a	a	-	-	b	-	b	b	b	b	a	a	b	b	a	a	a	b	b	b	a	b	a	b	b	b
chr01	4754631	T	C	b	b	b	b	b	b	a	b	b	a	b	b	b	b	b	-	b	b	b	a	b	a	a	a	b	b	b	b	b	b	a	b	b	b	b	b	a	b	b	b	a	b	a	a	-	-
chr01	4766383	G	A	b	-	b	b	b	a	-	b	b	b	-	a	b	b	-	b	-	b	a	-	b	-	-	-	b	-	-	-	b	b	a	b	b	b	-	b	b	-	-	b	b	b	a	b	b	-
chr01	4769765	A	T	b	b	b	b	b	b	-	b	b	a	a	b	b	-	b	b	-	-	b	b	b	a	b	a	-	b	a	b	b	a	a	a	b	b	-	a	a	b	b	b	b	b	a	a	b	b
chr01	4802631	C	T	b	b	a	b	b	a	-	b	b	a	-	b	b	b	b	b	a	b	a	a	-	b	a	a	b	b	a	b	b	b	a	b	-	b	a	b	-	b	b	b	b	b	a	-	-	-
chr01	4802798	T	C	b	b	b	b	b	b	-	b	b	b	-	b	b	b	b	b	a	b	a	a	-	b	a	a	b	b	a	b	b	b	b	b	-	b	b	b	-	b	b	b	b	b	a	-	-	-
chr01	4802806	T	C	b	b	b	b	b	b	-	b	b	b	-	b	b	b	b	b	a	b	a	a	-	b	a	a	b	b	a	b	b	b	b	b	-	b	b	b	-	b	b	b	b	b	a	-	-	-
chr01	4817868	G	A	-	b	-	-	-	-	-	b	-	-	-	-	-	b	b	b	a	b	a	b	h	h	b	a	b	b	h	-	-	-	b	-	-	b	-	-	-	-	-	-	-	-	-	-	-	-
chr01	4819473	C	T	-	-	-	-	-	-	-	-	-	-	-	-	-	b	b	b	a	a	h	b	h	a	a	a	b	b	b	-	-	-	-	-	-	-	-	-	-	b	-	-	-	-	-	-	-	-
chr01	4822396	A	G	b	b	b	b	b	b	-	b	b	b	a	a	b	b	-	-	b	b	-	a	a	a	-	a	b	-	-	b	b	b	b	a	b	b	-	a	a	b	b	b	b	b	a	a	b	-
chr01	4849889	G	A	b	b	b	b	b	b	a	b	b	a	b	b	b	b	b	b	a	-	b	h	b	b	b	a	-	b	a	b	b	a	a	a	b	b	-	a	-	b	b	b	-	b	a	-	a	-
chr01	4851683	C	T	b	b	b	b	-	a	a	-	b	b	a	a	b	b	-	-	a	-	-	b	b	-	-	-	-	b	-	b	b	b	b	b	b	b	a	-	a	b	b	b	a	b	a	a	b	-
chr01	4896087	T	A	-	-	a	-	a	-	-	-	-	-	a	-	a	-	-	-	a	a	-	-	-	-	-	-	a	-	-	-	a	a	a	-	-	a	-	-	-	-	a	a	-	a	a	-	a	a
chr01	4909022	G	A	b	b	-	-	-	-	-	-	-	-	-	-	-	b	b	b	b	b	h	h	h	h	b	h	b	b	b	-	b	-	-	-	-	-	-	-	-	-	-	b	-	-	-	-	-	-
chr01	4922484	G	T	b	b	a	b	b	a	b	b	b	a	a	a	b	b	b	-	-	b	a	b	b	a	a	-	-	b	-	b	b	b	b	a	b	b	b	b	a	b	b	b	a	b	a	b	a	b
chr01	4929814	C	G	b	b	-	-	b	a	-	-	-	-	a	b	-	b	b	b	b	b	b	a	b	a	-	a	b	b	b	b	-	-	-	-	-	b	b	-	-	-	-	b	-	-	-	-	-	-
chr01	4946419	C	T	b	-	a	b	b	-	a	b	b	b	a	a	b	-	-	-	-	-	-	-	-	a	-	a	-	b	a	-	b	-	b	-	b	b	a	a	b	b	-	b	b	b	a	a	-	-
chr01	4955532	A	C	-	-	b	-	-	-	-	-	-	-	-	-	-	b	b	b	b	b	-	h	b	-	a	a	b	b	h	-	-	-	-	-	-	-	-	-	-	b	-	-	-	-	-	-	-	-
chr01	4956526	A	C	b	b	a	-	b	a	-	-	b	b	-	b	b	-	-	-	a	b	-	b	b	a	-	a	b	b	b	-	-	-	a	b	b	-	-	-	-	b	b	b	b	-	a	-	b	-
chr01	4968473	T	C	-	-	-	-	-	-	-	-	-	-	-	-	-	b	b	b	a	-	h	b	-	-	b	a	b	b	-	-	-	-	-	-	-	-	-	-	-	-	-	-	-	-	-	-	-	-
chr01	4996218	C	T	b	b	b	b	b	a	b	-	b	a	-	a	b	b	-	-	b	-	a	-	-	b	-	-	-	-	-	b	-	-	b	b	b	b	b	b	b	-	b	b	-	b	a	a	a	-
chr01	4997517	A	T	b	-	a	b	b	a	-	-	-	a	-	a	b	b	b	b	b	b	b	a	b	b	-	a	b	b	a	-	-	-	-	-	-	-	-	-	-	b	b	b	a	-	-	-	-	-
chr01	5012863	G	A	b	b	a	b	b	b	-	b	-	b	-	b	b	b	-	-	b	-	a	a	-	-	a	a	-	b	a	b	b	a	b	b	b	b	a	-	b	b	b	b	a	-	a	b	-	b
chr01	5022457	G	T	b	b	a	b	b	b	a	b	b	-	b	a	b	b	-	-	a	b	-	b	-	a	b	a	b	b	-	b	b	b	a	b	b	b	-	a	a	b	b	b	b	b	a	a	b	-
chr01	5023931	T	A	b	-	b	b	b	b	a	-	b	b	b	-	b	b	b	-	b	b	-	b	a	b	-	a	b	b	b	b	b	a	b	a	b	b	a	b	b	b	b	b	b	b	a	b	b	b
chr01	5025533	T	C	b	b	b	b	b	b	-	b	b	b	b	b	b	b	b	b	b	b	a	h	b	b	b	a	b	-	b	b	b	b	b	b	b	b	b	-	b	b	b	b	b	b	a	b	b	b
chr01	5028045	T	C	b	b	b	b	b	a	a	b	b	a	b	a	b	b	-	-	-	b	b	-	-	a	-	a	-	-	a	b	b	a	b	a	b	b	a	-	b	b	b	b	a	b	a	a	b	b
chr01	5028470	C	T	b	b	b	-	-	b	-	b	-	-	-	b	-	b	b	-	a	-	-	-	-	-	-	-	-	-	-	b	-	a	a	-	-	b	a	-	a	-	-	b	b	b	a	a	a	b
chr01	5032732	A	T	b	b	a	b	b	b	a	b	b	b	b	a	b	b	b	-	b	-	-	a	-	b	a	-	b	b	b	b	b	b	b	b	b	b	b	b	b	b	b	b	a	b	a	b	a	-
chr01	5032768	A	G	b	b	a	b	b	b	a	b	b	b	b	a	b	b	b	-	b	-	-	a	-	b	a	-	b	b	b	b	b	b	b	b	b	b	b	b	b	b	b	b	a	b	a	b	a	-
chr01	5037546	A	G	-	-	-	-	-	-	-	-	-	-	-	-	-	b	b	b	a	b	a	b	b	h	a	a	b	b	b	-	-	-	-	-	-	-	-	-	-	-	-	-	-	-	-	-	-	-
chr01	5042246	T	C	b	b	b	b	b	-	b	b	b	-	a	a	b	b	-	b	-	-	-	-	-	-	-	-	-	b	-	b	b	b	b	b	b	b	-	-	a	b	b	b	b	-	a	a	b	-
chr01	5042469	G	A	b	b	b	b	b	-	b	b	b	-	a	a	b	b	-	b	-	-	-	-	-	-	-	-	-	b	-	b	b	b	b	b	b	b	-	-	a	b	b	b	b	-	a	a	b	-
chr01	5043353	C	G	-	-	a	-	-	a	a	-	-	a	a	a	-	-	b	-	a	-	-	a	-	a	a	a	-	-	-	-	-	-	h	a	-	-	-	-	-	-	b	-	a	-	a	-	-	-
chr01	5043368	C	T	-	-	a	-	-	a	a	-	-	a	a	a	-	-	b	-	a	-	-	a	-	a	a	a	-	-	-	-	-	-	a	a	-	-	-	-	-	-	b	-	a	-	a	-	-	-
chr01	5043384	A	G	b	b	b	b	b	b	-	b	b	b	-	b	b	-	-	-	-	-	a	b	-	-	-	-	-	-	b	b	b	b	b	b	b	b	-	a	-	b	b	-	b	b	a	b	-	-
chr01	5044635	C	T	b	-	a	b	b	a	b	b	-	a	a	a	b	b	b	b	h	b	a	a	-	b	-	a	b	b	-	-	-	-	a	a	b	b	-	-	-	-	b	b	a	-	a	a	-	-
chr01	5046161	T	C	b	b	a	b	b	b	a	b	b	b	a	b	b	b	b	b	b	b	-	-	a	b	a	a	b	-	-	b	b	b	a	a	b	b	a	a	b	b	b	b	b	b	a	a	a	b
chr01	5046561	A	T	-	-	-	b	b	b	-	-	-	-	-	a	b	-	-	-	-	-	-	-	-	-	-	-	-	-	-	b	b	-	a	-	b	b	b	-	-	-	-	-	a	-	a	-	-	-
chr01	5047777	C	T	b	b	b	b	b	b	-	b	b	b	b	a	b	-	b	-	-	-	-	-	-	-	-	-	b	b	a	b	b	a	b	a	b	b	b	-	a	b	b	b	a	b	a	a	a	-
chr01	5061372	C	T	-	-	-	-	-	-	-	-	-	-	-	-	b	b	b	b	h	b	b	b	h	a	-	a	b	b	b	-	-	-	-	-	-	-	-	-	-	-	-	-	-	-	-	-	-	-
chr01	5067793	C	T	-	-	-	-	-	-	-	-	-	-	-	-	-	b	b	b	b	b	b	b	b	h	a	-	b	b	h	-	-	-	-	-	-	b	-	-	-	-	-	-	-	-	-	-	-	-
chr01	5067992	T	G	b	-	b	b	b	b	-	b	b	b	-	b	b	-	-	b	-	b	-	-	-	a	-	-	-	-	b	b	b	-	b	b	b	b	-	a	b	-	b	-	a	-	a	b	-	b
chr01	5068028	T	A	b	-	b	b	b	b	-	b	b	b	-	b	b	-	-	b	-	b	-	-	-	a	-	-	-	-	b	b	b	-	b	b	b	b	-	a	b	-	b	-	a	-	a	b	-	b
chr01	5070078	C	A	-	-	-	-	-	-	-	-	-	-	-	-	-	b	b	b	a	b	a	a	h	b	a	a	b	b	-	-	-	-	-	-	-	-	-	-	-	-	-	-	-	-	-	-	-	-
chr01	5070322	T	C	b	b	b	b	b	a	-	b	b	b	a	b	b	-	-	-	a	-	a	a	a	a	a	a	-	-	a	-	b	-	b	b	-	-	-	-	-	b	-	-	-	b	-	-	-	-
chr01	5070360	G	A	b	b	b	b	b	a	-	b	b	b	a	b	b	-	-	-	a	-	a	a	a	a	a	a	-	-	a	-	b	-	b	b	-	-	-	-	-	b	-	-	-	b	-	-	-	-
chr01	5070379	A	T	b	b	b	b	b	a	-	b	b	b	a	b	b	-	-	-	a	-	a	a	a	a	a	a	-	-	a	-	b	-	b	b	-	-	-	-	-	b	-	-	-	b	-	-	-	-
chr01	5071200	G	A	-	-	-	-	-	-	-	-	-	-	-	-	-	b	b	b	a	-	b	b	b	b	h	a	b	b	b	-	-	-	-	-	-	b	-	-	-	-	-	-	-	-	-	-	-	-
chr01	5073252	C	T	-	-	a	-	-	a	a	-	-	-	a	a	-	b	b	b	a	-	b	a	-	a	a	a	-	-	-	-	-	a	a	a	-	-	-	a	a	-	-	-	a	-	a	a	a	-
chr01	5073842	A	G	-	-	b	-	-	a	-	-	-	-	-	-	-	b	b	b	h	b	h	h	h	h	h	a	b	b	h	-	-	-	-	b	-	-	-	-	-	-	-	-	-	-	-	-	-	-
chr01	5074440	G	A	-	-	a	-	-	-	a	-	-	-	a	a	-	-	-	-	-	-	-	-	-	a	a	-	-	-	-	-	-	-	a	-	-	-	-	-	-	-	-	-	-	-	a	-	-	-
chr01	5075940	A	G	b	b	a	b	b	b	-	b	b	-	a	b	b	b	-	-	a	b	a	a	a	a	a	a	-	b	a	-	b	-	b	a	b	b	b	b	-	b	b	b	b	-	-	a	b	-
chr01	5075996	G	A	b	b	b	b	b	b	-	b	b	-	a	b	b	b	-	-	a	b	a	a	a	a	a	a	-	b	a	-	b	-	b	a	b	b	b	b	-	b	b	b	b	-	-	b	b	-
chr01	5079352	A	G	-	-	-	-	-	-	-	-	-	b	-	-	b	-	-	-	-	-	-	-	-	a	b	a	-	-	-	-	-	-	a	-	-	-	-	-	-	-	-	-	-	b	a	b	a	b
chr01	5079359	C	T	-	-	-	-	-	-	-	-	-	b	-	-	b	-	-	-	-	-	-	-	-	a	b	a	-	-	-	-	-	-	a	-	-	-	-	-	-	-	-	-	-	b	a	b	a	b
chr01	5080408	A	G	-	-	-	-	-	b	-	-	-	-	-	-	-	-	-	-	-	-	-	-	-	-	-	-	-	-	-	-	-	-	-	-	-	b	-	-	-	-	-	-	-	-	-	-	-	-
chr01	5080939	G	A	b	b	b	b	b	b	-	b	b	a	b	b	b	b	-	-	b	b	-	a	-	-	-	a	-	-	a	b	b	a	a	b	b	b	-	a	b	b	b	b	a	b	a	b	-	b
chr01	5081160	T	C	b	b	b	b	b	b	-	b	b	a	b	b	b	b	-	-	b	b	-	a	-	-	-	a	-	-	a	b	b	a	a	b	b	b	b	a	b	b	b	b	a	-	a	b	-	b
chr01	5083743	C	T	-	-	-	-	-	-	-	-	-	-	-	-	-	b	b	b	h	b	a	a	a	a	a	a	b	b	b	-	-	-	-	-	-	-	-	-	-	-	-	-	-	-	-	-	-	-
chr01	5089133	G	A	-	-	-	-	-	-	-	-	-	-	-	-	-	b	-	b	a	b	a	a	a	a	-	a	b	b	a	-	-	-	-	-	-	-	-	-	-	-	-	-	-	-	-	-	-	-
chr01	5091253	C	G	-	b	b	-	b	b	a	b	b	a	b	b	b	-	b	b	b	-	-	-	-	-	a	-	-	-	a	b	b	b	h	a	b	b	b	a	b	b	-	-	b	b	a	a	-	-
chr01	5091259	T	C	-	a	b	-	b	b	a	b	b	b	b	b	b	-	b	b	b	-	-	-	-	-	a	-	-	-	a	b	b	b	b	a	b	b	b	a	b	b	-	-	b	b	b	a	-	-
chr01	5093406	G	A	-	-	-	-	-	-	-	b	-	-	-	b	-	-	b	-	-	-	-	-	-	-	-	-	b	-	-	-	-	-	b	a	-	b	-	-	-	-	-	-	-	b	a	-	-	-
chr01	5103809	C	T	-	-	-	-	-	a	-	-	b	-	-	-	-	b	-	-	a	b	b	h	a	b	a	a	b	b	b	-	-	-	-	-	-	-	-	-	-	-	-	-	-	-	-	-	-	-
chr01	5105208	G	A	-	-	-	b	-	-	-	-	-	-	-	-	-	b	b	b	h	b	b	b	a	h	b	a	b	b	h	-	-	-	-	a	-	b	-	-	-	b	-	-	b	-	-	-	-	-
chr01	5105439	A	C	-	-	-	-	-	-	-	-	-	-	-	-	-	b	b	b	b	b	b	b	a	h	b	a	b	b	-	-	-	-	a	-	b	-	-	-	-	b	b	b	-	b	-	-	-	-
chr01	5105580	G	A	-	-	-	-	-	-	-	-	-	-	-	-	-	b	b	b	a	b	b	b	b	h	b	a	b	b	-	-	-	-	a	-	b	-	-	-	-	b	b	b	-	b	-	-	-	-
chr01	5105951	T	C	b	b	a	b	b	b	a	b	b	-	b	a	b	b	b	b	b	-	-	a	b	b	-	a	b	-	b	b	b	b	a	b	b	b	a	b	b	b	b	b	a	b	a	b	a	-
chr01	5105992	T	G	b	b	a	b	b	b	a	b	b	-	b	a	b	b	b	b	b	-	-	a	b	b	-	a	b	-	b	b	b	b	a	b	b	b	a	b	b	b	b	b	a	b	a	b	a	-
chr01	5107517	C	T	-	-	-	-	-	-	-	-	-	-	-	a	-	b	a	b	a	b	b	b	a	a	b	a	-	b	a	-	-	-	-	-	-	-	-	-	-	-	-	b	a	-	-	-	-	-
chr01	5107620	G	A	-	-	-	b	-	-	-	-	-	-	-	-	-	b	b	b	b	b	a	a	b	b	a	a	b	b	b	-	b	-	b	-	-	-	-	b	-	-	-	-	-	b	a	-	-	-
chr01	5120056	C	A	b	-	a	b	-	a	b	b	b	a	a	a	-	-	-	-	-	-	-	-	-	-	-	-	-	b	-	b	b	b	a	b	-	-	-	-	-	b	b	-	-	-	a	b	-	-
chr01	5121243	A	C	b	-	a	b	b	b	a	b	b	b	a	b	b	b	b	b	b	-	a	-	-	h	a	a	b	b	a	b	b	a	a	b	b	b	-	-	a	b	b	b	b	b	a	b	b	b
chr01	5121279	C	T	b	-	a	b	b	b	a	b	b	b	a	-	b	b	b	b	b	-	a	-	-	h	a	a	b	b	a	b	b	a	a	b	b	b	-	-	a	b	b	b	b	b	a	b	b	b
chr01	5123429	A	G	-	-	-	-	-	-	-	-	-	-	-	-	-	b	b	b	a	b	b	h	b	h	h	a	b	b	h	-	-	-	-	-	-	-	-	-	-	-	-	-	b	-	a	-	-	-
chr01	5128541	T	C	b	b	b	b	b	b	b	b	-	b	-	b	b	-	-	b	a	-	-	-	b	a	b	a	-	b	-	-	-	-	a	b	-	b	b	a	-	-	-	b	-	-	-	-	-	-
chr01	5129441	G	A	-	-	a	-	b	a	-	-	-	-	-	-	-	b	b	b	a	b	h	h	h	h	b	a	b	b	a	-	-	-	-	-	b	-	-	-	-	-	-	-	-	-	-	-	-	-
chr01	5134464	G	C	b	b	a	b	b	a	b	b	b	a	b	a	b	b	-	-	a	-	b	b	-	b	-	a	b	b	a	b	b	-	b	a	b	b	b	a	a	b	b	b	b	b	a	b	a	b
chr01	5135729	A	T	b	b	a	b	b	b	-	b	b	a	a	a	b	-	-	-	-	-	-	-	-	-	-	-	-	-	-	b	b	a	a	-	b	b	a	b	a	b	b	b	-	b	a	b	b	-
chr01	5153479	C	T	b	b	a	b	b	a	b	b	b	b	b	a	b	b	b	-	-	-	a	a	a	b	b	a	b	b	b	b	b	b	a	a	b	b	-	b	b	b	b	b	a	b	a	b	a	-
chr01	5153630	C	T	b	-	-	-	-	-	-	-	-	-	-	-	-	b	b	b	h	b	h	a	h	h	a	a	b	b	b	-	-	-	-	-	-	b	-	-	-	-	-	b	-	-	-	-	-	-
chr01	5155515	C	T	-	-	-	-	-	-	-	-	-	-	a	a	-	-	-	-	-	-	-	-	-	-	-	a	-	-	-	-	-	a	a	-	-	-	-	-	-	-	-	-	-	-	-	a	-	-
chr01	5155933	C	T	b	b	a	b	b	b	b	b	b	-	a	a	b	-	b	-	-	-	-	a	-	a	b	a	-	-	b	b	b	b	a	a	b	b	a	-	a	b	-	b	a	b	a	a	a	b
chr01	5155952	T	G	b	b	a	b	b	b	b	b	b	-	a	b	b	-	b	-	-	-	-	b	-	a	b	a	-	-	b	b	b	b	b	a	b	b	a	-	a	b	-	b	a	b	a	a	a	b
chr01	5160904	T	C	b	-	b	b	b	a	b	b	b	b	-	a	b	b	b	b	a	-	b	-	-	a	-	a	b	b	b	b	b	a	b	a	b	b	b	a	a	b	b	b	b	b	a	a	b	-
chr01	5160922	G	A	b	-	b	b	b	a	b	b	b	b	-	a	b	b	b	b	a	-	b	-	-	a	-	a	b	b	b	b	b	a	b	a	b	b	b	a	a	b	b	b	b	b	a	a	b	-
chr01	5162290	C	T	-	-	-	-	-	-	-	-	-	-	-	-	-	b	b	-	b	b	a	h	a	a	b	a	b	b	a	-	-	-	-	b	-	b	-	-	-	-	-	-	a	-	-	-	-	-
chr01	5165247	C	T	-	b	-	b	b	a	-	-	-	-	-	a	-	-	-	-	-	-	-	-	-	-	-	-	-	-	-	-	b	-	a	-	b	b	a	-	-	-	b	-	-	-	a	-	-	-
chr01	5166798	G	A	-	-	-	-	-	-	-	-	-	-	-	-	-	b	b	b	a	-	b	b	b	a	b	a	b	b	b	-	-	-	-	-	-	-	-	-	-	-	-	-	-	-	-	-	-	-
chr01	5167030	T	C	-	-	-	b	-	a	-	-	-	-	-	-	-	b	b	b	b	b	h	a	b	h	b	a	b	b	h	-	b	-	a	-	-	b	-	-	-	-	-	b	-	b	-	-	-	-
chr01	5169076	T	C	b	-	a	b	b	b	b	-	-	-	-	b	b	-	-	-	-	-	-	-	-	-	-	a	-	-	-	-	-	-	b	-	-	b	-	-	-	-	b	b	-	b	a	-	-	-
chr01	5169087	A	G	b	-	a	b	b	b	b	-	-	-	-	b	b	-	-	-	-	-	-	-	-	-	-	a	-	-	-	-	-	-	b	-	-	b	-	-	-	-	b	b	-	b	a	-	-	-
chr01	5169116	G	A	b	-	a	b	b	b	b	-	-	-	-	b	b	-	-	-	-	-	-	-	-	-	-	a	-	-	-	-	-	-	b	-	-	b	-	-	-	-	b	b	-	b	a	-	-	-
chr01	5187831	C	T	-	-	-	-	-	-	-	-	-	-	-	-	-	b	b	b	a	b	a	a	a	a	a	a	b	b	a	-	b	-	b	-	-	-	-	-	-	-	-	-	-	b	a	-	-	b
chr01	5190349	A	G	b	b	a	b	b	b	b	b	b	b	b	b	b	b	b	-	a	b	-	b	-	a	a	a	-	b	a	b	b	-	b	-	b	b	-	b	b	-	-	b	b	b	-	-	b	b
chr01	5193084	T	G	b	-	-	-	-	-	-	-	-	-	-	-	-	-	-	-	-	-	-	-	-	-	-	-	b	-	-	-	-	-	a	b	-	b	-	-	-	-	-	-	b	-	a	b	-	-
chr01	5193460	A	C	b	-	-	-	-	-	-	-	-	-	-	-	-	-	-	-	-	-	-	-	-	-	-	-	-	-	-	-	-	-	a	b	-	b	-	-	-	-	-	-	b	-	a	b	-	-
chr01	5200318	G	A	b	-	-	b	b	-	-	-	-	-	-	a	b	-	-	-	-	-	-	a	a	-	-	-	-	-	-	-	b	-	a	-	b	b	-	-	a	-	b	b	-	b	-	-	-	-
chr01	5200810	T	G	-	-	-	b	-	-	-	-	-	-	-	-	-	b	b	b	a	-	b	h	h	h	h	a	b	b	b	-	-	-	-	-	b	b	-	-	-	-	-	b	-	-	-	-	-	-
chr01	5206909	G	T	-	-	-	-	-	-	-	-	-	-	-	-	-	b	b	b	a	b	a	h	h	h	a	a	b	b	a	-	-	-	-	-	-	-	-	-	a	-	-	-	b	-	-	-	-	-
chr01	5213317	T	C	-	-	b	b	b	a	b	b	b	a	b	a	b	b	-	-	-	b	-	a	b	a	-	a	b	b	a	b	b	b	b	a	b	b	-	-	a	b	b	b	b	b	a	-	b	b
chr01	5218634	G	A	-	-	-	-	-	-	-	-	-	-	-	b	-	b	b	b	a	b	h	a	h	h	b	a	b	b	h	-	-	-	-	-	-	-	-	-	-	-	-	-	-	-	-	-	-	-
chr01	5223157	T	C	b	-	a	b	-	a	-	-	b	-	b	b	b	-	-	-	-	-	-	b	-	-	-	-	b	-	-	b	-	a	b	a	b	b	-	a	b	b	b	b	b	b	a	b	b	-
chr01	5237328	C	T	-	-	-	-	-	-	-	-	-	-	-	-	-	b	-	b	a	b	a	h	-	-	a	a	b	b	a	-	-	-	-	a	-	-	-	-	-	-	-	-	b	-	-	-	-	-
chr01	5263559	A	G	b	b	a	b	b	a	-	b	b	a	b	b	b	b	b	b	a	b	b	a	-	b	-	a	b	b	h	-	b	-	a	-	-	b	b	-	-	-	-	-	a	-	-	-	-	-
chr01	5267668	G	A	b	-	-	b	b	-	-	-	-	a	b	-	b	b	-	-	b	-	-	-	-	-	a	-	-	b	-	-	-	b	a	b	b	b	-	-	-	-	b	b	a	b	a	b	b	b
chr01	5268014	G	T	b	-	-	b	b	-	-	-	-	a	-	-	b	-	-	-	b	-	-	-	-	-	a	-	-	b	-	-	-	b	a	b	b	b	-	-	-	-	b	b	a	b	a	b	b	b
chr01	5268026	T	C	b	-	-	b	b	-	-	-	-	a	-	-	b	-	-	-	b	-	-	-	-	-	a	-	-	b	-	-	-	b	a	b	b	b	-	-	-	-	b	b	a	b	a	b	b	b
chr01	5268314	T	C	b	b	b	b	b	b	-	b	b	a	b	b	b	-	-	-	-	-	b	b	a	b	-	a	b	b	b	b	b	b	b	a	b	b	a	b	b	b	b	b	b	b	a	b	a	b
chr01	5268671	T	C	b	b	b	b	b	b	a	b	b	a	a	b	b	b	b	b	b	b	b	-	a	-	a	-	-	b	-	b	b	b	b	b	b	b	b	b	a	b	b	b	b	b	b	b	-	b
chr01	5268977	G	C	b	b	b	b	b	b	a	b	b	a	b	b	b	b	b	b	h	b	b	-	-	-	a	-	-	-	b	b	b	b	b	b	b	b	b	b	a	b	b	b	b	b	b	b	-	b
chr01	5278216	T	G	-	-	-	-	-	-	-	-	-	-	-	-	-	b	b	-	b	b	h	h	a	h	a	a	b	b	b	-	-	-	-	-	-	-	-	-	-	-	-	-	-	-	-	-	-	-
chr01	5280999	G	A	-	-	a	-	-	-	-	-	-	-	-	-	-	b	b	b	h	-	h	a	b	h	h	a	b	b	a	-	-	-	a	-	-	-	-	-	-	b	-	-	-	-	-	-	-	-
chr01	5281066	A	G	b	b	a	b	b	a	b	b	b	b	b	a	b	b	b	b	b	b	b	-	-	b	-	a	b	-	b	a	b	a	a	a	b	b	a	a	a	b	b	b	a	b	a	a	b	b
chr01	5285926	G	C	-	-	-	-	-	-	-	-	-	-	-	-	b	b	b	h	a	b	b	h	h	b	h	a	b	b	b	-	-	-	-	-	-	-	-	-	-	-	-	-	-	b	-	-	-	-
chr01	5287739	C	T	-	-	-	-	-	-	-	-	-	-	-	-	-	b	-	b	a	b	a	a	a	a	a	a	b	b	b	-	-	-	-	-	-	-	-	-	-	-	-	-	-	b	-	-	-	-
chr01	5297649	C	A	-	-	b	-	-	-	-	-	-	-	b	b	-	b	b	b	a	b	a	h	h	h	b	a	b	b	h	-	-	a	-	-	-	-	b	-	-	-	-	-	-	-	-	-	-	-
chr01	5319266	G	A	-	-	-	-	-	b	-	-	-	-	-	-	b	b	b	-	b	b	b	b	b	b	b	-	b	b	b	-	-	-	-	-	-	-	-	b	-	-	-	-	-	-	-	-	-	-
chr01	5322185	G	A	b	-	-	b	-	-	-	-	-	-	a	b	-	-	-	b	-	-	-	-	-	-	-	-	-	-	-	-	-	-	b	a	b	-	a	-	-	-	-	b	-	-	a	a	b	-
chr01	5324910	A	G	b	-	a	b	b	b	-	b	b	a	a	a	-	b	-	-	a	-	a	b	b	-	-	a	b	-	-	-	b	-	b	a	b	b	b	a	a	b	b	b	a	b	a	-	a	-
chr01	5344589	T	C	-	-	-	b	b	-	-	b	-	-	-	-	-	-	-	-	-	-	-	-	-	-	-	-	-	-	-	a	b	-	-	b	-	-	-	b	-	b	b	-	a	-	-	a	-	-
chr01	5344971	A	G	b	-	a	-	-	-	-	b	-	a	-	-	-	-	-	-	-	-	-	-	-	-	-	-	-	-	-	-	-	-	-	-	-	b	-	-	-	-	-	-	-	-	-	-	-	-
chr01	5345294	C	G	b	b	a	b	b	b	-	-	b	b	b	b	b	b	-	b	-	-	-	-	b	b	-	a	-	-	a	b	-	b	a	b	b	b	a	b	a	b	-	b	b	b	a	a	b	-
chr01	5345976	A	G	b	-	b	b	b	b	-	b	b	b	-	b	b	-	-	b	-	-	-	-	-	-	-	-	-	-	-	a	-	-	-	-	b	b	-	-	-	b	-	b	-	-	-	-	-	-
chr01	5350286	T	A	-	-	b	b	-	a	a	-	b	a	b	b	b	b	-	-	a	-	a	-	a	-	a	a	-	-	-	a	-	b	a	b	-	-	b	a	a	-	-	-	a	b	a	-	a	-
chr01	5353138	A	T	b	b	a	b	b	a	a	b	b	-	a	a	b	b	-	-	b	b	-	b	a	-	-	-	-	-	b	b	b	b	a	a	b	b	b	-	b	b	-	b	a	b	a	b	a	b
chr01	5353404	A	G	b	b	a	b	b	a	a	b	b	-	a	a	b	b	-	-	a	-	-	-	a	-	-	-	-	-	b	b	b	b	a	a	b	b	b	-	b	b	-	b	a	b	a	b	a	b
chr01	5353490	A	G	b	-	-	-	-	-	-	-	-	-	-	-	-	b	-	b	a	b	b	b	b	h	b	a	b	b	a	-	-	b	-	-	-	-	-	b	-	-	-	-	-	-	-	-	-	-
chr01	5354656	T	C	b	-	b	b	b	b	-	-	b	b	a	-	-	-	b	-	a	-	-	-	-	b	-	-	-	-	-	-	-	b	a	b	b	b	-	a	-	b	-	-	-	-	a	a	-	-
chr01	5370938	A	T	b	-	b	b	b	a	b	b	-	b	a	b	-	-	b	-	-	-	-	-	-	-	b	a	b	-	-	a	b	a	b	a	b	-	a	-	-	-	b	b	b	-	a	-	b	-
chr01	5375518	C	T	b	-	-	b	b	a	a	-	b	-	-	-	b	b	-	-	-	-	-	-	-	b	-	-	-	-	-	-	-	a	b	-	-	b	-	-	b	-	b	b	a	b	-	-	a	-
chr01	5375814	T	C	b	-	-	b	b	b	a	-	b	-	-	-	b	-	-	b	-	-	-	-	-	b	-	-	b	-	-	-	-	a	b	-	-	b	-	-	b	-	b	b	a	b	-	-	a	b
chr01	5379254	A	T	b	b	a	b	b	a	-	b	b	b	a	a	b	b	-	b	b	-	a	h	h	h	a	a	b	b	b	-	b	a	a	b	b	b	a	b	-	b	b	b	a	-	a	-	b	-
chr01	5380552	C	T	b	-	b	b	b	b	-	-	-	b	-	b	b	b	-	-	b	b	-	a	a	a	a	a	-	-	a	-	-	a	a	-	b	b	-	a	-	-	b	-	a	-	-	-	-	b
chr01	5380770	A	G	b	-	b	b	b	b	-	-	-	b	-	b	b	b	-	b	b	b	-	a	a	a	a	a	-	b	a	-	-	a	a	-	b	b	-	a	-	-	b	-	a	-	-	-	-	b
chr01	5394148	T	C	b	b	b	b	b	a	a	-	b	a	b	b	b	b	b	b	a	-	-	a	b	b	a	-	-	b	b	b	b	-	b	b	b	b	a	a	b	b	b	b	b	b	a	b	a	-
chr01	5395391	A	G	b	-	-	-	-	b	a	b	b	-	b	a	-	b	-	-	b	-	b	-	-	-	-	-	-	-	-	-	b	b	b	-	b	b	b	b	a	b	b	b	a	b	a	a	b	b
chr01	5405598	T	C	-	-	-	-	-	-	-	b	-	-	b	-	-	b	-	-	a	-	a	a	a	a	b	a	b	-	a	-	-	a	a	-	-	-	-	-	-	b	-	b	-	-	a	-	-	-
chr01	5409984	A	G	b	b	a	b	b	a	b	b	-	-	a	a	b	b	b	b	a	b	b	h	-	b	a	a	b	b	b	b	b	b	a	b	-	b	-	-	b	b	-	b	b	b	a	a	-	b
chr01	5411121	G	T	-	b	-	-	b	-	-	-	-	-	-	-	b	b	b	b	b	b	h	a	b	h	a	a	b	b	h	a	b	b	-	-	b	-	-	a	-	-	-	b	-	-	-	b	-	-
chr01	5411353	A	G	b	b	a	b	b	a	a	-	-	b	a	b	b	b	a	b	b	b	a	a	a	b	b	a	b	b	a	b	b	b	b	a	-	b	-	b	-	b	b	b	a	-	a	a	b	-
chr01	5417829	T	C	-	-	-	-	-	a	-	-	-	a	-	-	-	-	-	-	-	-	-	-	-	-	-	-	-	b	-	-	-	-	a	-	-	b	-	-	-	-	b	b	-	-	a	b	b	-
chr01	5418236	A	G	-	-	-	-	-	-	-	-	-	-	-	-	-	b	-	b	b	b	h	a	a	a	-	a	b	b	a	-	-	-	-	-	-	-	-	-	-	-	-	-	-	-	-	-	-	-
chr01	5418610	C	T	-	-	-	b	b	-	-	b	-	-	-	b	-	b	b	b	a	b	b	b	b	b	a	a	b	b	b	a	b	-	a	-	-	-	-	-	-	-	-	-	-	-	-	-	-	-
chr01	5420503	C	T	-	-	-	-	-	-	-	-	-	-	-	-	-	b	b	b	a	b	b	a	a	a	a	a	b	a	a	a	-	-	-	-	-	b	-	-	b	-	-	b	-	-	-	-	-	-
chr01	5421136	C	A	b	b	a	b	b	a	-	b	-	a	a	a	b	-	-	-	-	-	-	-	-	-	-	-	-	-	-	b	b	a	b	b	b	b	b	b	b	b	b	b	b	b	a	a	a	b
chr01	5421144	C	G	b	b	a	b	b	a	-	b	-	a	a	a	b	-	-	-	-	-	-	-	-	-	-	-	-	-	-	b	b	a	b	b	b	b	b	b	b	b	b	b	b	b	a	a	a	b
chr01	5428928	A	C	b	b	a	b	b	b	a	b	b	a	a	a	b	b	b	b	b	b	a	a	b	h	-	a	-	b	a	b	b	b	b	a	b	b	b	a	b	b	b	b	b	b	a	a	b	b
chr01	5431565	C	T	b	-	a	b	b	-	b	b	b	-	a	b	b	b	-	-	-	-	a	-	-	-	b	a	-	b	a	a	b	-	b	a	b	b	b	a	-	b	b	b	-	b	a	-	a	b
chr01	5437679	C	T	b	-	a	b	b	b	b	b	b	a	a	b	b	b	b	-	-	-	b	a	a	a	-	a	b	b	a	b	b	b	b	b	b	b	a	a	b	-	b	b	a	b	a	a	b	b
chr01	5437732	T	C	b	-	a	b	b	b	b	b	b	a	a	b	b	b	b	-	-	-	b	b	a	a	-	a	b	b	a	b	b	b	b	b	b	b	a	a	b	-	b	b	a	b	a	a	b	b
chr01	5457761	A	T	b	-	-	-	-	-	-	-	b	-	-	-	-	b	b	b	b	b	b	a	a	h	a	a	b	b	h	-	-	-	-	-	-	-	-	-	-	-	-	b	-	-	-	-	-	-
chr01	5459774	T	A	b	b	b	b	b	a	b	-	b	a	a	b	b	-	-	b	b	-	a	b	-	b	-	a	b	b	a	b	b	b	b	b	b	b	-	a	a	b	b	b	a	b	a	b	a	b
chr01	5460011	G	A	-	-	-	-	-	a	-	-	-	-	-	a	-	b	b	-	b	-	-	a	a	a	a	-	b	-	b	-	-	-	-	-	-	-	-	-	-	-	-	-	-	-	-	-	-	-
chr01	5477479	G	T	-	b	-	-	b	-	-	-	-	-	-	a	-	b	b	b	b	-	b	a	a	b	a	a	-	b	a	-	-	b	b	-	b	-	-	-	a	-	b	-	-	-	-	-	-	-
chr01	5478320	G	C	b	-	-	b	b	a	-	-	b	-	-	-	b	-	-	-	a	-	-	-	-	-	-	-	-	-	-	-	b	-	a	b	-	b	-	-	-	-	-	b	-	-	-	b	-	-
chr01	5478645	T	C	-	-	-	-	-	b	-	-	-	-	-	-	-	h	h	h	a	b	h	h	h	h	h	a	b	b	h	-	-	-	-	-	-	b	-	-	-	-	-	b	b	-	a	-	-	-
chr01	5481338	T	C	-	-	-	-	-	-	-	-	-	-	-	-	-	b	b	b	a	b	b	a	h	a	a	a	b	b	h	-	-	-	-	-	-	-	-	a	-	-	-	b	-	-	-	-	-	-
chr01	5482955	T	C	-	-	a	b	b	b	a	b	b	a	a	-	b	b	-	-	-	-	-	-	-	-	-	-	-	-	-	a	b	a	a	b	b	b	b	b	a	b	-	b	-	b	a	b	b	b
chr01	5482983	T	C	-	-	a	b	b	b	a	b	b	a	a	-	b	b	-	-	-	-	-	-	-	-	b	-	-	-	-	a	b	a	a	b	b	b	b	b	a	b	-	b	-	b	a	b	b	b
chr01	5483598	C	T	b	b	b	b	b	b	b	-	b	a	a	b	b	-	-	-	-	-	-	b	a	-	a	-	-	b	-	b	b	b	a	-	b	b	b	-	b	-	b	-	b	b	a	a	b	b
chr01	5489312	T	C	-	-	-	-	-	-	-	-	-	-	b	-	-	b	b	b	b	b	b	a	a	h	b	a	b	b	h	-	b	-	-	-	-	b	-	b	-	-	-	-	-	-	-	-	-	-
chr01	5489340	C	T	-	-	-	-	-	-	-	-	-	-	b	-	-	b	b	b	b	b	a	a	a	h	a	a	b	b	h	-	b	-	-	-	-	b	-	b	-	-	-	-	-	-	-	-	-	-
chr01	5489433	C	T	-	-	-	-	-	-	-	-	-	-	b	-	-	b	b	b	a	b	a	a	a	h	b	a	b	b	h	-	b	-	-	-	-	b	-	b	-	-	-	-	-	-	-	-	-	-
chr01	5489467	C	T	-	-	-	-	-	-	-	-	-	-	b	-	-	b	b	b	a	b	a	a	a	h	b	a	b	b	h	-	b	-	-	-	-	b	-	b	-	-	-	-	-	-	-	-	-	-
chr01	5491467	A	G	-	b	b	-	b	-	-	-	-	-	-	b	-	-	-	-	b	a	-	-	-	-	-	-	-	-	a	-	b	-	a	b	b	b	b	b	-	-	-	-	-	b	a	a	-	-
chr01	5495124	T	C	-	-	-	-	-	-	-	-	-	-	-	-	-	b	-	h	b	b	-	b	b	b	-	-	b	b	a	-	-	-	b	-	-	-	-	-	-	-	-	-	-	-	-	-	-	-
chr01	5499327	T	G	b	b	-	b	b	a	-	b	b	-	-	b	b	b	b	-	b	-	a	a	-	-	b	-	b	b	-	b	b	b	a	a	b	b	a	b	b	b	-	b	b	b	a	a	-	b
chr01	5499748	A	G	b	-	a	b	b	a	a	b	b	-	a	b	b	b	-	-	a	-	-	-	a	a	-	a	b	b	-	b	b	a	a	b	b	b	b	b	a	b	b	b	b	b	a	a	-	-
chr01	5499753	T	C	b	-	a	b	b	a	a	b	b	-	a	b	b	b	-	-	a	-	-	-	a	a	-	a	b	b	a	b	b	a	a	b	b	b	b	b	a	b	b	b	b	b	a	a	-	-
chr01	5500001	A	G	b	b	b	b	b	b	a	b	-	a	a	b	b	b	-	-	a	-	a	-	b	a	b	a	b	-	a	b	b	a	b	b	b	b	a	a	b	b	b	b	b	b	a	-	a	-
chr01	5500071	A	C	b	b	b	b	b	b	a	b	-	a	a	b	b	b	-	-	a	-	a	-	b	a	b	a	b	-	a	b	b	a	b	b	b	b	a	a	b	b	b	b	b	b	a	-	a	-
chr01	5502821	T	C	b	-	b	b	b	b	b	-	b	-	b	a	b	-	b	-	a	b	-	b	a	b	-	a	b	b	b	a	b	a	b	b	b	b	-	a	a	b	b	-	-	b	a	-	-	-
chr01	5502990	A	G	b	-	b	b	b	a	b	-	b	-	b	a	b	-	b	-	a	b	-	a	a	a	-	a	b	b	a	a	b	a	b	b	b	b	-	a	a	b	b	-	-	b	a	-	-	-
chr01	5505757	A	C	b	b	b	b	b	a	a	b	-	-	b	b	b	b	b	b	b	b	b	a	-	h	b	-	b	b	a	b	b	a	b	a	b	b	-	-	-	b	b	b	-	b	a	a	b	-
chr01	5510410	A	G	b	-	-	-	-	-	-	-	b	-	-	b	b	b	b	b	h	b	a	h	a	b	h	-	b	b	b	-	b	-	b	-	b	-	-	-	-	-	-	-	-	-	-	-	b	-
chr01	5511728	G	A	-	-	-	-	-	-	-	-	-	-	-	-	-	b	b	b	a	b	a	a	h	a	a	a	b	b	a	-	-	-	-	-	-	-	-	-	-	-	-	-	a	-	-	-	-	-
chr01	5511773	A	G	-	-	-	-	-	-	-	-	-	-	-	-	-	b	b	b	a	b	a	a	h	a	a	a	b	b	a	-	-	-	-	-	-	-	-	-	-	-	-	-	a	-	-	-	-	-
chr01	5514942	A	G	-	-	-	-	-	-	-	-	-	-	-	-	-	b	b	b	b	b	a	b	h	h	h	a	b	-	b	-	-	-	-	a	-	b	a	-	-	-	-	-	-	-	-	-	-	-
chr01	5515647	C	T	b	b	b	b	b	a	b	b	b	a	a	b	b	-	b	-	b	-	a	-	b	-	b	-	b	-	a	b	b	a	b	b	b	b	-	a	b	b	b	b	b	b	a	a	a	b
chr01	5515703	C	G	b	b	b	b	b	a	b	b	b	a	a	b	b	-	b	-	b	-	a	-	b	-	b	-	b	-	a	b	b	a	b	b	b	b	-	a	b	b	b	b	b	b	a	a	a	b
chr01	5515717	G	A	b	b	b	b	b	b	b	b	b	a	a	b	b	-	b	-	b	-	a	-	b	-	b	-	b	-	b	b	b	a	b	b	b	b	-	a	b	b	b	b	b	b	a	a	b	b
chr01	5516152	C	T	-	-	-	-	-	-	-	b	-	-	-	-	-	b	b	b	a	-	-	a	a	-	-	a	b	b	a	b	-	-	-	-	-	-	-	b	-	-	-	-	-	-	-	-	-	-
chr01	5516223	A	G	-	-	-	-	-	-	-	-	-	-	-	-	-	b	b	b	a	-	a	h	h	a	-	a	b	b	a	-	-	-	-	-	-	-	-	-	b	-	-	-	-	-	-	-	-	-
chr01	5524541	C	A	b	-	b	b	b	a	b	b	b	b	b	a	b	b	b	-	-	-	b	a	a	a	-	-	b	b	a	b	b	-	b	a	b	b	-	b	a	b	b	b	a	-	a	b	-	b
chr01	5525520	T	C	-	-	-	-	-	-	-	-	-	-	-	-	b	b	b	b	h	b	a	h	b	b	b	a	b	b	h	-	-	-	-	a	-	-	-	-	-	-	b	-	b	b	-	-	-	-
chr01	5544094	A	G	-	-	-	-	-	-	-	-	-	-	-	-	-	b	b	b	b	b	h	h	h	a	a	a	b	b	h	-	-	-	-	-	-	-	-	-	-	-	-	-	-	-	-	-	-	-
chr01	5545535	C	T	-	-	-	b	-	-	-	-	-	-	-	-	-	b	-	-	a	-	-	a	-	-	-	-	-	-	-	-	-	-	-	-	-	b	-	-	-	-	-	-	-	b	-	-	-	-
chr01	5545554	C	T	-	-	-	b	-	-	-	-	-	-	-	-	-	b	-	-	a	-	-	-	-	-	-	-	-	-	-	-	-	-	-	-	-	b	-	-	-	-	-	-	-	b	-	-	-	-
chr01	5547370	T	C	-	-	-	b	-	-	-	-	-	-	-	-	-	b	b	b	a	b	a	a	b	h	a	a	b	b	b	-	-	b	-	-	-	-	-	-	-	-	-	-	-	-	-	-	-	-
chr01	5547485	A	G	-	-	-	b	-	-	-	-	-	-	-	-	-	b	b	b	b	b	a	a	b	h	a	a	b	b	b	-	-	b	-	-	-	-	-	-	-	-	-	-	-	-	-	-	-	-
chr01	5548441	C	G	-	-	-	-	-	-	-	-	-	-	-	-	b	b	b	b	b	b	a	a	b	a	a	a	b	b	h	-	-	-	-	-	-	-	-	-	-	-	-	-	-	-	-	-	-	-
chr01	5557963	T	G	b	b	-	b	b	a	-	b	b	b	b	b	b	b	-	-	a	-	-	a	-	a	-	a	-	b	-	a	b	-	b	b	b	b	b	-	b	-	b	b	a	b	a	b	b	-
chr01	5559521	T	G	b	b	a	b	b	a	a	b	b	a	b	b	b	b	b	b	-	-	b	a	-	-	-	-	b	-	b	a	b	a	b	a	b	b	-	a	-	b	-	b	a	b	a	a	a	b
chr01	5572440	C	A	-	-	-	-	-	-	a	-	-	-	-	-	-	-	-	-	-	-	-	-	-	-	-	-	-	-	-	-	-	-	-	-	-	-	-	-	-	-	-	-	-	-	-	-	-	-
chr01	5573896	T	C	b	b	a	b	b	a	-	b	b	-	-	-	b	-	-	-	-	-	-	-	-	-	-	a	-	-	-	-	-	b	a	b	b	-	a	-	a	-	b	b	a	-	a	-	b	-
chr01	5576104	C	T	-	-	-	-	-	-	-	-	-	-	-	-	-	b	-	-	b	-	a	a	a	a	-	a	b	b	a	-	-	-	b	-	-	-	-	-	-	-	-	-	-	a	-	-	-	-
chr01	5577012	G	T	b	b	a	b	b	b	-	b	-	-	-	a	b	b	-	-	a	-	-	-	-	a	-	-	-	b	-	a	b	a	a	a	b	b	-	a	a	b	b	b	a	-	a	a	b	b
chr01	5577038	G	A	b	b	b	b	b	b	-	b	-	-	-	b	b	b	-	-	a	-	-	-	-	a	-	-	-	b	-	a	b	a	b	a	b	b	-	a	a	b	b	b	a	-	a	a	b	b
chr01	5577746	C	A	-	-	a	-	b	a	-	-	b	a	a	a	-	b	b	b	a	b	h	b	-	h	a	a	-	b	b	a	b	a	b	a	-	-	a	a	a	-	-	-	a	-	a	a	a	-
chr01	5577897	A	T	-	-	a	-	-	a	-	-	-	a	a	a	-	-	-	-	a	-	a	a	-	a	a	a	-	-	a	a	-	h	b	a	-	-	a	a	a	-	-	-	a	-	a	a	a	-
chr01	5577942	A	C	-	-	a	-	-	a	-	-	-	a	a	a	-	-	-	-	a	-	a	a	-	a	a	a	-	-	a	a	-	h	b	a	-	-	a	a	a	-	-	-	a	-	a	a	a	-
chr01	5581602	A	G	b	-	b	b	b	b	-	b	b	-	-	b	b	-	-	-	-	-	-	a	-	-	-	-	-	-	-	a	b	a	a	a	b	b	-	b	a	b	b	b	-	b	a	a	a	b
chr01	5584724	C	T	b	b	b	b	-	b	b	b	-	a	b	b	b	b	b	b	a	-	-	b	h	b	a	a	b	b	h	b	b	b	b	a	b	b	-	-	-	-	b	b	-	b	a	-	b	-
chr01	5584786	C	T	b	b	b	b	-	b	b	b	-	a	b	b	b	b	b	b	a	-	-	b	h	b	a	a	b	b	h	b	b	b	b	a	b	b	-	-	-	-	b	b	-	b	a	-	b	-
chr01	5585213	A	C	b	b	-	b	b	-	b	-	b	a	a	b	b	-	-	-	-	-	-	-	-	-	-	-	-	-	b	a	b	b	a	-	b	b	b	a	b	b	-	b	b	b	a	b	-	-
chr01	5588891	T	C	b	b	a	b	b	a	b	-	b	-	a	b	b	b	b	-	a	-	-	b	a	a	a	a	b	-	a	-	b	b	a	-	b	b	-	-	-	b	-	b	a	b	-	-	-	-
chr01	5589082	G	A	b	-	b	b	b	b	a	b	b	a	b	b	b	-	-	-	a	b	a	-	-	-	-	a	b	b	b	a	b	-	b	b	b	b	-	b	-	-	b	b	a	b	a	a	b	b
chr01	5589113	A	G	b	-	a	b	b	b	a	b	b	a	b	b	b	-	-	-	a	b	a	-	-	-	-	a	b	b	b	a	b	-	b	b	b	b	-	a	-	-	b	b	a	b	a	a	b	b
chr01	5596376	A	T	b	b	a	b	b	b	-	b	-	a	b	b	b	b	-	b	-	-	-	-	a	a	-	-	b	b	-	b	b	b	b	a	b	b	b	a	a	b	-	b	b	b	a	b	b	b
chr01	5596459	G	A	b	-	-	b	-	-	-	-	-	-	-	-	-	-	b	b	a	b	a	h	b	-	a	a	b	b	h	-	-	-	-	-	-	-	-	-	-	-	-	-	-	-	-	-	-	-
chr01	5596859	T	C	b	b	b	b	b	a	b	-	b	a	a	b	b	b	b	b	a	b	h	b	h	h	a	a	b	b	b	a	b	a	a	b	b	b	b	-	a	b	b	b	b	b	a	-	a	b
chr01	5610304	T	G	b	-	a	b	b	a	-	-	-	-	a	a	-	-	-	-	a	-	-	-	-	-	-	-	-	-	-	a	b	-	a	-	-	b	-	-	-	b	-	-	b	b	a	b	-	b
chr01	5624098	A	T	b	-	b	b	b	a	-	b	b	b	a	a	b	b	b	b	-	b	-	b	a	b	a	-	b	b	-	a	b	a	b	a	b	b	b	a	b	b	b	-	a	b	a	-	-	-
chr01	5624512	G	T	-	-	a	-	b	-	-	-	-	-	-	a	-	-	-	-	a	-	-	a	a	a	a	a	-	-	-	a	-	-	-	a	-	-	-	a	-	-	-	-	a	-	-	-	a	-
chr01	5626158	A	T	-	-	-	-	-	b	-	-	-	-	-	-	-	-	-	b	b	-	-	-	-	-	-	-	-	-	-	-	-	-	-	-	b	-	-	-	a	-	b	-	a	-	a	-	-	b
chr01	5631171	A	G	b	-	b	b	b	b	a	b	b	a	b	a	b	b	-	-	-	-	a	-	-	-	a	a	b	-	-	b	b	a	a	b	b	b	-	-	h	b	b	b	a	b	a	-	-	-
chr01	5631248	A	T	b	-	b	b	b	b	a	b	b	a	b	a	b	b	-	-	-	-	a	-	-	-	a	a	b	-	-	b	b	a	a	b	b	b	-	-	h	b	b	b	a	b	a	-	-	-
chr01	5633805	T	A	-	-	-	-	-	-	-	-	-	-	-	-	-	b	-	-	a	-	-	a	a	a	a	a	-	-	-	b	-	-	-	-	-	-	-	-	-	-	-	-	-	-	-	-	-	-
chr01	5633901	G	A	-	-	-	-	-	-	-	-	-	-	b	-	-	b	b	-	b	b	b	b	a	a	b	a	b	b	-	b	-	-	-	-	-	-	-	-	-	-	-	-	-	-	-	-	-	-
chr01	5634410	A	G	b	b	a	b	b	a	-	b	b	a	a	b	b	b	-	-	-	-	b	-	b	b	a	-	b	-	b	a	b	b	a	a	b	b	b	a	a	b	-	b	a	b	a	b	b	b
chr01	5634744	T	C	b	b	b	b	b	b	-	-	b	-	-	-	-	-	-	-	-	b	-	-	-	-	-	-	b	-	-	-	b	-	b	-	b	-	-	-	-	-	-	b	-	b	a	a	b	b
chr01	5635088	A	G	b	b	a	b	b	b	-	-	b	-	-	-	-	-	-	-	-	-	-	-	-	-	-	-	b	-	-	-	b	-	b	-	b	-	-	-	-	-	-	b	-	b	a	a	b	b
chr01	5658591	C	T	b	-	b	b	b	b	b	b	b	b	a	a	b	b	-	-	a	-	-	-	a	b	a	-	b	b	a	a	b	-	b	b	b	b	-	a	a	b	b	b	a	b	a	a	b	b
chr01	5658979	A	G	-	-	-	-	-	-	-	-	-	-	b	-	-	b	b	-	h	-	-	-	a	a	a	a	b	b	a	-	b	-	-	-	-	-	b	-	-	-	-	-	b	-	-	a	-	-
chr01	5661758	T	A	b	b	a	b	b	b	b	b	b	a	a	b	b	b	b	-	a	b	a	b	b	b	b	a	b	b	b	a	b	b	a	a	b	b	b	a	a	b	b	b	a	b	a	b	a	-
chr01	5667646	T	G	-	-	-	-	-	-	-	-	-	-	-	-	-	b	b	b	b	b	a	h	h	h	-	a	b	b	b	-	-	-	-	-	-	-	-	-	-	-	-	-	-	-	-	-	-	-
chr01	5668550	A	G	-	-	-	-	-	-	-	-	-	-	-	-	-	b	b	b	b	-	h	h	b	a	a	a	b	b	b	-	-	-	-	-	-	-	-	-	-	b	-	-	-	-	-	-	-	-
chr01	5668555	C	A	-	-	-	-	-	-	-	-	-	-	-	-	-	b	b	b	b	-	h	h	b	a	a	a	b	b	b	-	-	-	-	-	-	-	-	-	-	b	-	-	-	-	-	-	-	-
chr01	5670569	A	G	b	-	b	b	b	a	b	-	b	b	a	b	b	b	-	-	a	-	-	-	-	a	-	a	b	b	-	a	-	a	b	b	b	b	b	a	b	-	-	b	a	b	a	a	a	b
chr01	5679001	C	T	b	-	-	b	-	-	-	b	-	-	b	b	-	-	-	-	-	b	-	a	a	-	-	a	-	-	-	-	-	b	a	-	-	-	a	-	-	-	-	-	-	b	a	-	-	b
chr01	5679164	G	A	-	-	-	-	-	-	-	-	-	-	-	-	-	b	b	b	a	-	b	h	h	h	b	a	b	b	h	-	-	-	-	a	-	-	-	-	-	-	-	-	-	b	a	-	-	-
chr01	5679910	T	C	-	-	-	-	-	-	-	-	-	-	-	-	-	b	b	b	b	b	-	b	h	a	-	a	b	b	a	-	-	-	a	-	-	-	-	-	-	-	-	-	-	-	-	-	-	-
chr01	5680154	A	G	-	-	-	-	-	-	-	-	-	-	-	-	-	b	b	b	a	b	b	b	h	h	b	a	b	b	b	-	-	-	-	-	-	-	-	-	-	-	-	-	-	-	-	-	-	-
chr01	5680216	T	C	b	b	a	b	b	a	a	-	b	a	b	b	b	-	-	b	a	-	-	-	b	a	a	a	-	-	a	a	b	b	b	a	b	b	b	-	b	b	b	b	b	b	a	a	b	b
chr01	5680225	T	G	b	b	a	b	b	a	a	-	b	a	b	b	b	-	-	b	a	-	-	-	b	a	a	a	-	-	a	a	b	b	b	a	b	b	b	-	b	b	b	b	b	b	a	a	b	b
chr01	5680512	T	C	b	b	a	b	b	b	a	-	b	a	b	b	b	b	-	b	a	-	-	-	b	a	a	a	-	-	a	a	b	b	b	a	b	b	b	-	b	b	b	b	b	b	a	a	b	b
chr01	5683479	A	C	-	-	-	-	-	-	-	-	-	-	-	-	-	b	b	b	b	b	h	a	b	b	b	a	b	b	-	-	-	-	-	-	b	-	-	-	-	-	-	-	-	-	-	-	-	-
chr01	5701395	G	A	b	b	a	b	b	a	a	b	b	a	b	a	b	b	-	-	a	-	-	-	a	-	-	a	b	-	a	b	b	a	b	b	b	b	a	a	a	b	-	-	a	b	a	-	a	b
chr01	5704439	T	A	-	b	b	b	b	-	-	b	b	-	a	b	b	b	-	-	-	-	-	-	-	a	-	-	b	-	-	-	b	a	b	b	b	b	-	-	a	b	-	b	a	-	a	-	b	b
chr01	5706321	T	G	-	-	-	-	-	-	-	-	-	-	-	-	-	b	b	b	a	b	a	a	h	h	a	a	b	b	h	-	-	-	-	-	-	-	-	-	-	b	-	-	-	-	-	-	-	-
chr01	5709482	A	G	-	-	-	-	-	-	-	-	b	-	-	-	-	b	b	b	a	-	b	h	-	a	-	a	b	-	a	-	-	-	-	-	-	-	-	-	-	b	-	b	-	-	-	-	-	-
chr01	5723641	A	G	b	b	b	b	b	a	b	b	b	a	a	b	b	b	-	b	a	b	-	a	-	-	b	-	b	b	a	b	b	b	b	b	b	b	b	b	b	b	b	b	a	b	a	a	b	b
chr01	5723805	G	A	b	-	b	b	b	a	b	b	b	a	a	b	b	-	-	-	a	-	-	a	-	-	b	-	-	-	a	b	b	b	b	b	b	b	b	b	b	b	b	b	a	b	a	a	b	b
chr01	5723869	G	A	b	b	b	b	b	a	b	b	b	a	a	b	b	b	-	b	a	-	-	a	-	-	b	-	b	b	a	b	b	b	b	b	b	b	b	b	b	b	b	b	a	b	a	a	b	b
chr01	5725193	C	T	-	-	-	-	-	-	-	-	-	-	-	-	-	b	b	b	a	b	h	a	b	h	h	a	b	b	a	-	-	-	-	-	-	b	-	-	-	-	-	-	a	-	-	-	-	-
chr01	5739507	C	T	-	-	-	-	-	-	-	-	-	-	-	-	-	a	b	b	h	b	a	h	h	h	h	a	b	b	h	a	-	-	b	b	b	-	-	-	-	-	b	-	-	-	a	-	-	-
chr01	5739961	T	C	b	b	b	b	b	b	b	b	b	b	b	a	b	b	b	b	b	b	a	b	b	b	b	b	b	b	a	b	b	a	b	b	b	b	b	b	a	b	b	b	a	b	b	a	b	b
chr01	5740265	T	C	b	b	a	b	b	a	b	b	-	a	b	a	b	b	-	-	b	b	a	-	a	a	-	a	-	b	b	b	b	b	a	b	b	b	b	a	b	b	b	b	b	b	a	a	a	-
chr01	5742377	T	A	b	-	-	-	-	-	-	b	-	b	-	-	b	b	b	b	b	b	b	a	b	b	h	a	b	b	a	-	b	-	b	-	-	-	b	-	-	-	-	b	-	b	-	-	-	-
chr01	5742433	T	A	b	-	-	-	-	-	-	b	-	b	-	-	b	b	b	b	b	b	b	a	b	b	h	a	b	b	a	-	b	-	b	-	-	-	b	-	-	-	-	b	-	b	-	-	-	-
chr01	5745205	C	T	-	-	-	-	-	b	-	-	-	-	a	-	-	b	b	b	b	b	-	b	a	a	a	a	b	b	a	-	-	-	-	-	-	b	-	a	-	-	-	-	-	-	-	-	-	-
chr01	5745372	G	A	b	b	a	b	b	a	b	b	b	a	a	b	b	b	-	b	b	-	-	a	a	b	-	a	-	b	a	a	b	b	b	b	b	b	-	a	a	b	b	b	a	b	a	a	a	b
chr01	5852849	G	A	b	b	a	b	b	b	a	-	b	b	a	a	b	b	-	-	a	-	-	a	-	-	-	-	b	b	b	b	b	a	b	a	b	b	-	a	a	-	b	b	a	b	a	a	a	-
chr01	5869878	A	G	b	b	b	b	b	a	-	b	-	a	a	b	b	-	-	b	-	-	-	-	b	-	a	-	-	-	-	b	b	-	a	b	b	b	a	-	b	b	b	b	a	-	a	a	a	-
chr01	5879868	G	A	-	-	-	-	-	-	-	-	-	-	-	-	-	b	b	b	a	b	b	b	b	b	a	a	b	b	h	-	-	-	-	-	-	-	-	-	-	-	-	-	-	-	-	-	-	-
chr01	5918667	C	T	b	b	-	b	b	b	a	-	-	-	-	b	b	-	-	-	-	-	a	-	-	b	-	-	-	-	a	a	b	b	b	b	b	b	-	a	a	-	b	b	a	b	a	-	a	-
chr01	5936732	C	T	b	-	b	b	b	b	b	-	b	-	b	a	b	-	b	-	b	b	b	b	b	a	-	a	b	-	a	b	b	b	b	b	b	b	-	-	a	b	a	b	b	b	a	a	b	b
chr01	5940827	A	G	-	-	-	-	-	-	-	-	-	-	-	-	-	-	-	-	-	-	-	b	-	-	-	-	-	-	a	-	-	-	b	-	-	-	-	-	-	-	-	-	-	-	a	-	b	-
chr01	5941120	C	T	b	-	b	b	b	b	b	b	b	a	b	a	b	b	-	b	a	-	b	-	a	b	b	a	b	b	a	-	b	-	a	b	b	b	a	a	b	b	b	-	b	b	a	a	b	b
chr01	5941193	G	T	b	-	b	b	b	b	b	b	b	a	b	a	b	b	-	b	a	-	b	-	a	b	b	a	b	b	a	-	b	-	a	b	b	b	a	a	b	b	b	-	b	b	a	a	b	b
chr01	5944058	A	G	b	b	a	b	b	b	-	b	b	a	a	b	b	-	-	-	a	-	a	h	a	b	-	-	-	-	a	b	b	a	a	b	b	b	-	a	a	b	b	b	a	b	a	a	a	-
chr01	5944134	G	A	b	b	a	b	b	b	a	b	b	a	a	b	b	b	b	b	a	b	a	h	b	b	b	-	-	-	a	b	b	a	b	b	b	b	-	a	a	b	b	b	a	b	a	a	a	-
chr01	5951491	T	C	-	-	-	-	-	-	-	-	-	a	-	-	-	-	-	-	a	-	-	-	-	-	a	-	-	-	-	-	-	-	a	-	-	-	-	a	-	-	-	-	a	-	a	a	-	-
chr01	5952669	G	T	-	-	-	-	-	-	-	-	-	-	-	-	-	b	b	b	b	-	-	a	a	b	b	a	b	b	b	-	-	-	b	-	-	-	-	a	-	-	-	-	-	-	-	-	-	-
chr01	5957615	G	A	b	b	b	b	b	b	b	b	b	b	a	b	b	b	-	-	a	b	-	b	a	a	b	-	b	b	a	a	b	b	b	b	b	b	-	a	b	b	b	b	a	b	a	a	a	b
chr01	5957935	T	G	b	b	b	b	b	b	b	b	b	b	a	b	b	b	-	b	a	b	-	b	a	b	b	-	-	b	a	a	b	b	b	b	b	b	-	a	b	b	b	b	a	b	a	a	a	b
chr01	5958021	C	T	b	b	a	b	b	a	b	b	b	b	b	b	b	-	b	-	a	b	b	h	a	b	b	a	b	b	a	a	b	a	a	a	b	b	b	a	a	b	b	b	a	b	a	a	a	b
chr01	5958230	C	T	b	b	a	b	b	a	b	b	b	b	b	a	b	-	b	-	a	b	b	a	a	b	b	a	b	b	a	a	b	a	a	a	b	b	b	b	a	b	b	b	a	b	a	a	b	b
chr01	5959327	G	A	-	-	-	-	-	-	-	-	-	-	-	-	-	b	b	-	a	b	b	a	a	a	-	a	-	b	a	-	-	-	-	-	-	-	-	-	-	-	-	-	-	-	a	-	-	-
chr01	5961089	G	A	b	-	-	-	-	-	-	-	-	-	-	-	-	b	b	b	b	b	b	b	b	h	b	a	b	b	a	-	-	-	-	-	-	-	-	-	-	-	-	-	-	-	-	-	-	-
chr01	5961873	G	A	b	b	a	b	b	a	-	b	b	b	a	b	b	b	b	b	-	-	b	b	a	b	-	a	b	b	a	a	b	a	b	a	b	b	b	b	b	b	b	b	a	b	a	a	b	-
chr01	5961901	G	A	b	b	a	b	b	a	-	b	b	b	a	b	b	b	b	b	-	-	b	b	a	b	-	a	b	b	a	a	b	a	b	a	b	b	b	b	b	b	b	b	a	b	a	a	b	-
chr01	5962065	A	C	-	-	-	-	-	-	-	-	b	-	-	-	-	-	b	b	a	b	a	a	a	b	h	a	-	b	a	-	-	-	-	-	-	b	-	-	a	-	-	-	-	-	a	-	-	-
chr01	5962086	G	A	-	-	-	-	-	-	-	-	b	-	-	-	-	-	b	b	a	b	a	a	a	b	h	a	-	b	a	-	-	-	-	-	-	b	-	-	a	-	-	-	-	-	a	-	-	-
chr01	5962094	A	G	-	-	-	-	-	-	-	-	b	-	-	-	-	-	b	b	a	b	a	a	a	b	h	a	-	b	a	-	-	-	-	-	-	b	-	-	a	-	-	-	-	-	a	-	-	-
chr01	5962222	T	C	-	-	-	-	-	-	-	-	b	-	a	-	-	b	b	b	a	b	b	a	a	b	h	a	b	b	h	-	-	-	-	-	-	b	-	-	a	-	-	-	-	-	a	-	-	-
chr01	5962256	A	G	b	b	a	b	b	b	-	-	b	a	a	b	b	b	b	b	a	-	-	-	a	a	-	a	b	b	b	a	b	-	a	a	b	b	-	-	-	b	b	b	b	-	a	-	-	-
chr01	5962313	T	C	b	b	a	b	b	b	-	-	b	a	a	b	b	b	b	b	a	-	-	-	a	a	-	a	b	b	b	a	b	-	a	a	b	b	-	-	-	b	b	b	b	-	a	-	-	-
chr01	5962440	G	A	b	b	a	b	b	b	-	-	-	a	a	b	b	-	-	-	a	-	-	-	a	a	-	a	-	-	-	a	b	-	a	a	b	b	-	-	-	b	b	b	-	-	a	-	-	-
chr01	5962455	T	C	b	b	a	b	b	b	-	-	-	a	a	b	b	-	-	-	a	-	-	-	a	a	-	a	-	-	-	a	b	-	a	a	b	b	-	-	-	b	b	b	b	-	a	-	-	-
chr01	5967330	C	A	b	b	a	b	b	b	b	-	b	a	b	a	b	-	-	b	a	b	-	-	a	b	-	-	b	-	b	b	b	a	b	b	b	b	b	b	a	b	b	b	-	b	a	a	a	-
chr01	5969722	T	C	-	-	-	b	b	b	-	b	-	-	a	a	b	b	-	-	-	-	-	-	-	-	-	-	b	-	-	-	b	b	a	a	b	b	-	a	a	b	-	b	-	b	a	a	b	-
chr01	5972897	G	A	b	b	a	b	b	b	a	-	b	-	a	b	b	-	-	b	a	b	-	-	a	b	a	a	b	b	a	a	-	a	a	b	b	b	-	-	-	-	-	b	b	-	a	-	b	-
chr01	5972941	G	A	b	b	a	b	b	b	a	-	b	-	a	b	b	-	-	b	a	b	-	-	a	b	a	a	b	b	a	a	-	a	a	b	b	b	-	-	-	-	-	b	b	-	a	-	b	-
chr01	5973102	G	T	b	b	a	b	b	b	a	-	b	-	a	b	b	b	-	b	b	b	-	-	a	-	a	a	b	b	a	a	-	a	a	b	b	b	-	-	-	-	-	b	b	-	a	-	b	-
chr01	5977192	G	A	b	b	b	b	b	b	b	b	b	b	b	b	b	b	b	b	h	b	b	-	-	a	b	a	b	b	a	b	b	b	b	b	b	b	-	b	b	b	b	b	b	b	a	b	b	b
chr01	5977234	C	T	b	b	a	b	b	a	a	b	b	a	a	a	b	b	b	b	h	b	a	-	-	a	b	a	b	b	a	a	b	a	a	a	b	b	-	b	b	b	b	b	b	b	a	a	a	b
chr01	5977241	A	C	b	b	a	b	b	a	a	b	b	a	a	a	b	-	b	-	a	b	a	-	-	a	a	a	b	-	a	a	b	a	a	a	b	b	-	b	b	b	b	b	b	b	a	a	a	b
chr01	6014427	A	G	b	-	-	b	b	a	-	b	b	a	a	b	b	-	-	-	a	-	-	b	a	a	-	a	-	-	-	b	b	a	b	b	b	b	-	b	b	-	b	b	b	b	a	a	a	-
chr01	6015910	A	G	b	b	b	b	b	b	b	b	b	b	b	b	b	b	b	b	b	-	-	b	-	b	-	-	-	-	-	b	b	-	b	b	b	b	-	b	-	b	-	b	-	b	-	b	b	-
chr01	6015934	C	A	b	b	b	b	b	b	b	b	b	b	b	b	b	b	b	b	b	-	-	b	-	b	-	-	-	-	-	b	b	-	b	b	b	b	-	b	-	b	-	b	-	b	-	b	b	-
chr01	6018944	G	A	b	b	b	b	b	a	a	b	b	a	a	b	b	b	b	b	a	b	-	a	b	b	a	a	b	b	a	a	b	a	a	-	-	b	b	a	-	b	-	-	a	b	a	a	a	-
chr01	6021991	A	G	-	-	-	-	-	-	-	-	-	-	-	-	-	b	b	b	b	b	b	a	h	h	b	a	b	b	a	b	-	-	-	-	-	-	-	-	-	-	-	-	-	-	-	-	-	-
chr01	6022078	G	T	b	b	b	b	b	-	-	b	b	-	-	b	b	b	-	-	-	-	a	-	b	-	-	-	b	-	b	a	b	a	b	a	b	b	-	-	a	-	b	b	b	b	a	-	b	-
chr01	6148077	G	A	-	-	-	-	-	-	-	-	-	-	-	-	-	-	b	b	a	-	a	b	b	b	h	a	b	b	-	-	-	-	-	-	-	b	-	b	-	-	-	-	-	-	-	-	-	-
chr01	6167277	A	C	b	-	a	a	b	a	-	b	b	b	a	b	b	b	-	-	b	-	-	b	-	a	-	-	b	-	-	-	-	a	b	a	b	b	-	b	b	b	b	b	b	b	a	a	a	-
chr01	6169422	T	C	-	-	a	a	-	a	a	-	-	-	-	-	b	b	b	-	b	b	b	a	-	-	a	a	b	b	a	a	-	a	a	-	-	-	-	a	-	-	-	-	-	b	a	a	a	-
chr01	6173021	T	A	b	-	b	b	b	b	-	b	b	b	b	b	b	-	-	-	-	-	-	-	-	-	-	-	-	-	-	b	b	-	b	b	b	b	-	-	b	-	b	b	b	b	-	b	b	-
chr01	6173264	T	G	b	-	b	b	b	b	-	b	b	b	b	b	b	-	-	-	-	-	-	-	-	-	-	-	-	-	-	b	b	-	b	b	b	b	-	-	b	-	b	b	b	b	-	b	b	-
chr01	6178749	T	C	b	-	b	b	b	b	b	b	b	b	a	b	b	b	-	b	-	-	-	-	a	a	b	a	b	-	a	b	b	-	b	b	b	b	-	b	a	b	b	b	b	b	a	b	a	b
chr01	6179136	T	A	b	-	b	b	b	b	b	b	b	b	-	b	b	b	-	-	a	b	a	-	b	a	a	a	b	b	a	-	b	-	-	b	b	b	-	-	-	b	b	b	-	b	-	-	-	-
chr01	6185659	T	C	b	b	b	b	b	b	b	b	b	a	a	a	b	-	-	-	a	-	-	-	-	a	-	-	-	-	a	b	b	b	a	b	b	b	b	b	a	b	b	b	a	b	a	a	a	b
chr01	6185762	A	T	-	-	-	-	-	-	-	-	-	-	b	-	-	b	b	b	h	b	a	a	a	a	a	a	b	b	h	-	-	-	a	-	-	-	-	-	-	-	-	-	-	-	-	-	-	-
chr01	6185975	G	A	-	-	-	-	-	-	-	-	-	-	-	-	-	b	b	b	b	b	h	a	a	b	a	a	b	b	b	-	-	-	b	-	-	b	-	-	-	b	-	b	a	-	-	-	-	-
chr01	6186082	A	T	b	b	-	-	-	-	a	-	b	-	-	a	-	-	-	-	-	-	-	-	-	a	-	-	-	-	-	-	b	a	a	-	b	b	-	b	-	b	b	b	-	b	a	-	a	-
chr01	6186095	G	A	b	b	-	-	-	-	a	-	b	-	-	b	-	-	-	-	-	-	-	-	-	a	-	-	-	-	-	-	b	a	a	-	b	b	-	b	-	b	b	b	-	b	a	-	a	-
chr01	6201470	G	A	-	-	-	a	-	a	-	-	-	-	-	a	-	-	-	b	-	-	-	b	b	-	-	-	b	b	a	a	-	-	a	a	-	b	b	a	a	-	b	-	a	b	a	b	-	-
chr01	6204671	T	C	-	-	-	-	b	-	-	-	-	-	-	-	-	b	-	b	b	b	h	b	b	a	b	a	b	b	b	-	b	-	-	-	-	b	-	-	-	b	-	-	-	b	-	-	-	-
chr01	6204795	T	C	-	-	-	-	b	-	-	-	-	-	-	-	-	b	-	b	b	b	a	b	b	a	b	a	b	b	b	-	b	-	-	-	-	b	-	-	-	b	-	-	-	b	-	-	-	-
chr01	6212937	C	T	-	-	-	-	-	-	-	-	-	-	-	-	-	b	b	-	a	b	a	b	-	a	a	a	-	b	h	-	-	-	-	-	-	-	-	-	-	-	-	-	a	-	-	-	-	-
chr01	6212958	G	A	-	-	-	-	-	-	-	-	-	-	-	-	-	b	b	-	a	b	a	b	-	a	a	a	-	b	h	-	-	-	-	-	-	-	-	-	-	-	-	-	a	-	-	-	-	-
chr01	6213477	T	A	b	b	a	a	b	b	b	b	b	b	-	a	b	-	b	b	-	-	-	a	-	b	a	-	-	-	a	b	b	a	b	a	b	b	a	b	b	b	-	b	b	b	a	-	b	-
chr01	6213651	G	A	-	-	-	-	-	-	-	-	-	-	-	-	-	b	-	b	a	b	b	h	h	h	h	a	b	b	h	-	-	-	a	-	-	-	-	-	-	-	-	-	-	-	-	-	-	-
chr01	6213757	C	A	b	b	a	b	b	b	-	b	b	b	b	b	b	b	-	-	a	-	b	-	-	b	-	a	b	b	-	a	b	b	b	b	b	b	-	-	b	b	b	b	-	b	a	-	b	b
chr01	6214363	C	T	b	b	a	a	b	b	-	b	b	-	b	a	b	b	b	-	-	b	-	-	-	a	-	-	-	b	-	-	b	a	b	b	b	b	a	a	a	b	b	b	a	b	a	-	-	-
chr01	6215884	C	T	b	-	b	-	-	a	a	-	b	b	a	b	b	b	-	-	a	b	a	a	b	b	a	a	b	b	b	a	b	b	a	b	-	b	a	a	-	b	b	b	b	b	a	a	-	b
chr01	6220965	A	T	-	-	-	-	-	-	-	-	-	-	-	-	-	b	b	-	b	b	b	b	a	a	-	a	b	b	b	-	-	-	-	-	-	b	-	-	-	-	-	-	-	-	-	-	-	-
chr01	6228587	T	C	b	-	-	-	-	-	-	-	-	-	-	-	b	b	b	b	b	b	h	a	a	b	a	a	b	b	b	-	-	-	-	-	b	-	a	-	-	-	-	-	-	-	-	-	-	-
chr01	6237440	C	T	-	-	-	-	-	-	-	-	-	-	-	-	-	b	b	b	a	b	b	h	a	b	a	a	b	b	a	-	-	-	a	-	-	-	-	-	-	-	-	-	-	b	-	-	-	-
chr01	6237447	G	A	-	-	-	-	-	-	-	-	-	-	-	-	-	b	b	b	a	b	b	h	a	b	a	a	b	b	a	-	-	-	a	-	-	-	-	-	-	-	-	-	-	b	-	-	-	-
chr01	6240404	C	T	b	b	-	a	b	-	b	b	-	-	a	-	b	b	-	-	b	b	a	b	b	a	a	a	b	b	a	b	-	-	b	-	-	b	-	-	b	-	b	-	-	-	-	a	-	-
chr01	6240530	A	C	b	b	-	a	b	-	b	-	-	-	a	-	b	b	-	-	a	-	a	b	b	a	a	a	b	b	a	b	-	-	b	-	-	b	-	-	b	-	b	-	-	-	-	a	-	-
chr01	6240545	C	A	b	b	-	a	b	-	b	-	-	-	a	-	b	b	-	-	a	-	a	b	b	a	a	a	b	b	a	b	-	-	b	-	-	b	-	-	b	-	b	-	-	-	-	a	-	-
chr01	6256777	G	A	b	b	b	b	b	h	a	b	b	b	b	b	b	b	-	-	b	-	a	-	a	a	b	a	-	b	b	a	b	b	b	a	b	b	b	a	b	b	b	b	b	b	a	b	b	b
chr01	6258589	T	C	-	-	-	-	b	a	-	-	-	a	-	b	b	b	b	b	a	b	a	b	b	h	a	a	b	b	h	-	-	a	-	b	-	b	-	-	-	b	-	-	-	-	-	-	-	-
chr01	6260217	C	T	-	-	-	-	-	-	-	-	-	-	-	-	-	b	b	-	b	-	a	b	a	-	-	a	b	b	-	-	-	-	-	-	-	-	-	-	-	-	-	-	-	-	a	-	-	-
chr01	6267060	G	C	b	b	b	b	b	a	b	b	b	-	b	a	b	b	-	b	b	b	b	b	-	-	a	-	b	b	-	-	b	b	b	b	b	b	-	b	-	b	-	-	b	b	a	-	-	-
chr01	6267346	T	G	b	b	b	b	b	a	b	b	b	-	b	a	b	b	b	b	b	b	b	b	-	-	a	-	b	b	-	-	b	b	b	b	b	b	-	b	-	b	-	-	b	b	a	-	-	-
chr01	6267389	C	T	-	-	-	-	-	a	-	-	b	-	-	-	b	-	-	-	-	-	-	a	-	a	b	-	-	-	-	-	-	a	b	a	-	-	-	-	-	b	-	b	-	-	a	-	-	-
chr01	6275833	A	G	-	-	-	-	-	-	-	-	-	-	-	-	-	b	b	b	a	b	h	h	h	a	h	a	b	b	h	b	-	-	-	-	-	-	-	-	a	-	-	-	-	-	-	-	-	-
chr01	6275883	A	G	-	-	-	-	-	-	-	-	-	-	-	-	-	b	b	b	a	b	h	h	h	a	h	a	b	b	h	b	-	-	-	-	-	-	-	-	a	-	-	-	-	-	-	-	-	-
chr01	6275972	A	G	-	-	-	-	-	-	-	-	-	-	-	-	-	b	b	b	b	b	h	h	h	a	h	a	b	b	h	b	-	-	-	-	-	-	-	-	a	-	-	-	-	-	-	-	-	-
chr01	6276529	T	C	b	b	b	a	-	a	a	b	b	a	b	b	b	b	b	b	a	b	a	h	b	a	h	a	-	b	b	-	b	-	a	a	b	b	-	-	a	b	-	b	a	b	a	b	-	-
chr01	6276741	T	C	b	b	b	a	-	a	a	b	b	a	b	b	b	b	b	b	a	b	a	h	b	a	h	a	-	b	b	-	b	-	a	a	b	b	-	-	a	b	-	b	a	b	a	b	-	-
chr01	6276752	T	C	b	b	b	a	-	a	a	b	b	a	b	b	b	b	b	b	a	b	a	h	b	a	h	a	-	b	b	-	b	-	a	a	b	b	-	-	a	b	-	b	a	b	a	b	-	-
chr01	6282052	T	G	b	-	-	-	-	-	-	-	-	-	-	-	b	b	b	b	a	b	-	h	a	b	a	a	b	b	h	-	-	-	-	-	b	-	-	b	-	-	-	b	-	-	-	-	-	-
chr01	6296837	A	G	b	-	-	-	-	-	-	-	-	-	-	-	-	b	b	b	b	b	a	h	h	h	a	a	b	b	a	-	-	-	-	-	-	b	-	-	-	-	b	b	a	-	-	-	-	-
chr01	6296894	C	T	-	-	a	a	-	a	-	-	-	-	-	b	b	b	-	-	a	b	a	a	a	a	a	a	b	b	b	-	-	-	a	a	-	b	-	-	-	b	-	-	-	-	-	-	-	-
chr01	6297772	G	A	b	b	b	b	b	b	b	b	b	a	a	b	b	b	-	b	b	b	b	b	b	h	b	a	b	b	-	a	b	a	b	a	b	b	-	a	a	b	b	b	a	b	a	a	a	-
chr01	6300626	C	T	b	b	a	a	b	b	-	-	b	b	b	b	b	b	b	b	a	b	b	h	b	a	-	a	b	b	a	-	-	-	b	a	-	b	-	-	-	-	b	b	b	b	a	-	-	-
chr01	6304231	A	G	-	-	-	-	-	-	-	-	-	-	-	-	-	b	-	b	-	-	b	-	h	a	a	-	b	b	-	-	-	-	-	-	-	-	-	-	-	-	-	-	-	-	-	-	-	-
chr01	6305402	C	T	-	-	a	a	b	-	-	b	b	-	a	a	b	-	-	-	a	-	-	b	a	a	-	a	-	-	-	-	-	-	a	-	-	b	a	a	a	b	b	b	a	b	a	a	a	-
chr01	6315111	A	G	-	-	-	b	-	-	-	-	-	-	-	-	b	b	-	-	a	-	-	h	a	h	b	a	b	b	h	-	-	-	-	-	-	-	-	-	-	-	-	-	-	-	-	-	-	-
chr01	6321103	G	T	-	-	-	-	-	-	-	-	-	-	-	-	-	b	b	b	a	b	b	b	a	a	a	a	b	b	h	-	-	-	a	-	-	-	-	-	-	-	-	b	-	-	-	-	-	-
chr01	6321198	T	A	-	-	-	-	-	-	-	-	-	-	-	-	-	b	b	b	b	b	b	b	a	a	a	a	b	b	h	-	-	-	a	-	-	-	-	-	-	-	-	b	-	-	-	-	-	-
chr01	6321420	G	A	b	b	b	b	b	a	b	b	b	b	a	b	b	b	b	-	b	-	a	b	a	b	a	a	-	-	a	a	-	a	-	a	b	b	-	b	-	b	b	b	b	b	-	-	-	-
chr01	6330618	G	A	b	-	b	a	b	a	b	-	b	a	b	b	b	-	-	-	-	-	-	-	-	-	-	-	-	-	-	-	b	-	b	b	b	b	b	-	b	b	b	b	b	b	a	b	-	-
chr01	6334535	T	C	b	-	b	a	-	a	-	-	b	a	-	a	b	-	-	-	-	-	-	-	-	-	-	-	-	-	-	b	-	-	b	-	-	b	-	-	-	b	b	-	-	b	a	-	-	-
chr01	6337264	A	G	-	-	-	a	-	-	-	-	-	-	-	-	-	b	b	b	a	b	a	a	a	a	h	a	b	b	a	-	-	-	-	-	-	-	-	-	-	-	b	-	-	-	-	-	-	-
chr01	6337294	G	A	-	-	-	a	-	-	-	-	-	-	-	-	-	b	b	b	a	b	a	a	a	a	h	a	b	b	a	-	-	-	-	-	-	-	-	-	-	-	b	-	-	-	-	-	-	-
chr01	6337366	A	C	-	-	-	a	-	-	-	-	-	-	-	-	-	-	-	-	a	-	a	a	a	a	a	a	-	-	a	-	-	-	-	-	-	-	-	-	-	-	b	-	-	-	-	-	-	-
chr01	6337414	T	C	-	-	-	a	-	-	-	-	-	-	-	-	-	-	-	-	a	-	a	a	a	a	a	a	-	-	a	-	-	-	-	-	-	-	-	-	-	-	b	-	-	-	-	-	-	-
chr01	6337478	C	T	-	-	-	-	-	-	-	-	-	-	-	-	-	b	b	b	h	b	h	h	h	h	-	a	b	b	h	-	b	b	-	-	-	-	-	-	-	-	b	b	-	-	-	-	-	-
chr01	6351303	G	A	b	b	b	a	b	a	-	-	b	-	b	a	b	b	-	-	-	-	-	-	a	-	-	-	-	-	-	b	-	a	b	-	b	b	-	-	-	-	-	-	-	-	a	-	-	-
chr01	6351320	G	A	b	b	b	a	b	a	-	-	b	-	b	a	b	b	-	-	-	-	-	-	a	-	-	-	-	-	-	b	-	a	b	-	b	b	-	-	-	-	-	-	-	-	a	-	-	-
chr01	6351938	A	C	b	b	b	b	b	b	b	b	b	a	b	b	b	-	b	-	a	-	a	a	-	a	a	a	b	b	a	a	b	b	b	a	b	b	a	a	b	b	b	b	a	b	a	a	-	b
chr01	6439062	T	G	b	b	b	b	b	-	-	b	b	b	b	b	b	-	b	-	a	-	-	-	-	h	-	a	b	b	-	b	b	b	b	b	b	b	-	b	a	b	b	b	b	b	a	b	a	b
chr01	6439073	T	A	b	b	b	b	b	-	-	b	b	b	b	b	b	-	b	-	a	-	-	-	-	h	-	a	b	b	-	b	b	b	b	b	b	b	-	b	a	b	b	b	b	b	a	b	a	b
chr01	6440638	G	A	b	-	-	a	-	b	-	-	b	b	a	a	b	-	-	-	b	-	b	-	-	-	a	-	-	-	b	b	b	-	b	b	b	b	-	a	a	b	b	b	-	b	a	a	b	-
chr01	6443474	C	T	a	b	a	a	b	a	a	b	b	b	a	b	b	b	b	b	a	b	a	h	b	h	b	a	b	b	h	a	b	a	b	-	-	b	a	-	a	b	b	b	-	-	a	-	-	-
chr01	6455843	G	A	a	-	a	a	b	-	-	b	b	b	b	b	b	-	-	-	a	-	-	-	-	-	-	-	-	b	-	-	b	a	a	-	-	-	a	-	b	b	-	-	-	-	a	-	a	-
chr01	6455892	G	A	a	-	a	a	b	-	-	b	b	b	b	b	b	-	-	-	a	-	-	-	-	-	-	-	-	b	-	-	b	-	a	-	-	-	a	-	b	b	-	-	-	-	a	-	a	-
chr01	6457183	C	T	a	-	a	b	b	b	-	b	b	a	b	a	b	-	-	b	-	-	-	-	-	-	-	a	-	b	-	b	b	a	a	a	b	b	a	b	a	b	b	b	b	a	a	a	b	b
chr01	6457370	A	G	a	-	a	b	b	b	-	b	b	a	b	a	b	b	-	b	b	-	-	-	-	-	b	a	b	b	-	b	b	a	a	b	b	b	a	b	a	b	b	b	b	a	a	a	b	b
chr01	6458394	T	C	a	-	-	-	-	-	-	-	-	-	-	-	b	b	b	b	b	b	a	h	h	h	b	a	b	b	h	b	-	-	-	-	-	-	-	-	-	-	-	-	-	-	-	-	-	-
chr01	6467497	G	C	-	-	-	-	-	-	-	-	-	-	-	-	-	b	b	b	a	b	h	h	a	h	a	a	b	b	h	-	-	-	-	-	b	-	-	-	b	-	-	-	-	-	-	-	-	-
chr01	6467502	G	C	-	-	-	-	-	-	-	-	-	-	-	-	-	b	b	b	a	b	h	h	a	h	a	a	b	b	h	-	-	-	-	-	b	-	-	-	b	-	-	-	-	-	-	-	-	-
chr01	6469262	A	G	-	-	-	-	-	-	-	-	-	-	-	b	b	b	b	b	b	b	b	h	b	b	b	a	b	b	h	a	b	-	-	-	b	-	b	-	-	-	-	-	-	-	-	-	-	-
chr01	6486783	A	T	a	b	-	a	b	b	-	b	-	b	-	a	b	b	-	b	a	b	-	b	-	a	-	-	b	b	-	a	b	a	a	a	-	-	a	a	-	b	-	b	a	a	a	-	a	-
chr01	6487086	C	T	b	-	a	a	b	a	a	b	-	a	b	b	b	b	b	b	a	b	a	a	a	b	a	a	b	b	a	-	-	b	b	a	b	b	b	-	a	-	b	b	b	a	a	-	a	-
chr01	6487277	G	A	b	-	a	a	b	a	a	b	-	a	b	-	b	b	b	b	a	b	a	a	b	b	a	a	b	b	a	-	-	b	b	a	b	b	b	-	a	-	b	b	b	a	a	-	a	-
chr01	6487392	C	T	b	b	a	a	b	a	b	b	b	-	a	a	b	b	b	b	a	b	-	b	-	a	a	a	-	b	-	a	-	b	b	a	b	b	-	b	b	b	b	b	a	a	a	b	-	-
chr01	6487601	T	C	b	b	a	a	b	a	b	b	b	b	a	a	b	b	b	b	a	b	-	b	-	a	a	a	-	b	-	a	b	b	b	a	b	b	-	b	b	b	b	b	a	b	a	b	-	-
chr01	6488147	T	C	-	-	a	b	b	a	b	b	-	a	a	a	b	b	-	-	a	b	-	b	-	b	-	a	-	b	b	b	-	-	a	-	b	-	-	-	-	-	-	-	b	b	a	-	b	-
chr01	6499044	T	A	-	b	b	b	b	a	a	-	-	-	a	a	-	-	-	-	-	-	-	b	-	-	-	a	-	-	-	b	b	-	b	b	b	b	a	-	b	b	b	b	b	-	a	-	a	-
chr01	6507497	G	A	-	-	a	-	-	-	-	-	-	-	-	-	-	b	b	b	a	b	h	h	b	h	a	a	b	b	a	-	-	-	b	-	-	b	-	-	a	-	-	b	-	-	-	-	-	-
chr01	6514509	A	G	-	-	-	-	-	-	-	-	-	-	-	-	-	b	b	-	-	-	a	-	a	a	-	a	b	b	-	-	-	-	b	-	-	b	-	-	-	-	-	-	-	-	-	-	-	-
chr01	6520777	C	A	b	-	b	b	b	b	a	b	b	-	-	b	b	-	b	-	b	-	b	b	a	b	-	-	b	b	b	a	b	-	a	a	-	-	-	-	b	-	-	b	-	-	-	-	-	-
chr01	6521122	C	T	b	b	b	b	b	b	b	b	b	b	b	b	b	b	b	b	a	-	b	a	b	a	-	a	-	-	a	b	b	b	b	b	b	b	b	b	b	b	b	b	-	b	b	b	b	b
chr01	6521590	T	G	-	-	-	-	-	-	-	-	-	-	-	-	-	b	b	b	b	b	h	h	h	h	h	a	b	b	b	-	-	-	-	b	-	-	-	-	-	-	b	-	-	-	-	-	-	-
chr01	6529160	T	G	-	-	a	-	-	-	-	-	-	-	-	-	-	b	b	b	a	b	h	h	h	h	b	a	b	b	h	-	b	-	-	-	-	b	-	-	-	b	-	-	a	b	-	-	-	-
chr01	6534831	A	G	-	-	-	a	b	b	b	-	b	-	-	b	b	b	b	b	b	b	b	a	-	h	b	a	b	b	h	-	-	-	-	a	-	-	b	-	-	-	-	-	a	-	-	-	-	-
chr01	6534843	C	G	-	-	-	a	b	b	b	-	b	-	-	b	b	b	b	b	b	b	b	a	-	h	b	a	b	b	h	-	-	-	-	a	-	-	b	-	-	-	-	-	a	-	-	-	-	-
chr01	6534955	T	C	-	-	-	a	b	b	b	-	b	-	-	b	b	b	b	b	b	b	b	h	-	h	b	a	b	b	h	-	-	-	-	a	-	-	b	-	a	-	-	-	a	-	-	-	-	-
chr01	6561239	C	T	b	b	b	b	b	a	b	b	b	b	a	b	b	b	b	b	b	b	b	b	a	a	b	a	b	b	b	b	b	-	a	a	b	b	-	-	-	-	b	b	b	-	a	a	-	b
chr01	6561739	T	A	b	-	b	b	-	b	a	-	b	a	a	b	b	b	b	b	-	b	b	a	b	h	b	a	-	b	b	-	b	b	a	b	b	b	-	a	b	b	-	b	b	-	-	-	a	-
chr01	6563676	G	T	a	-	a	b	b	a	b	b	b	b	a	b	b	b	b	b	b	b	h	b	b	b	a	a	b	b	b	a	b	a	b	a	-	b	a	b	-	b	b	b	a	a	a	a	b	-
chr01	6563751	G	A	b	-	-	-	b	-	-	b	-	-	a	b	-	b	b	b	a	b	-	h	b	h	a	a	b	b	b	-	-	-	-	-	-	b	-	-	a	b	-	-	-	-	-	-	-	-
chr01	6566633	G	T	-	-	b	-	b	-	a	-	-	-	-	-	-	b	-	-	b	b	b	b	b	b	b	a	b	b	b	-	-	-	-	-	-	-	a	-	-	-	-	-	-	-	-	-	-	-
chr01	6579042	T	C	a	b	b	a	b	b	a	b	b	-	b	b	b	-	-	-	-	-	a	a	a	a	-	a	-	-	-	a	b	b	a	-	b	b	-	a	-	b	b	b	b	a	a	b	-	-
chr01	6579052	G	T	a	b	b	a	b	b	a	b	b	-	b	b	b	-	-	-	-	-	a	a	a	a	-	a	-	-	-	a	b	b	a	-	b	b	-	a	-	b	b	b	b	a	a	b	-	-
chr01	6579110	A	C	a	b	b	a	b	b	a	b	b	-	b	b	b	-	-	-	-	-	a	a	a	a	-	a	-	-	-	a	b	b	a	-	b	b	-	a	-	b	b	b	b	a	a	b	-	-
chr01	6602631	G	T	b	-	a	b	-	-	a	-	b	-	-	b	b	-	-	b	b	b	b	b	a	h	b	-	b	b	h	-	b	-	-	-	-	b	b	-	-	-	-	-	a	-	-	-	-	-
chr01	6605308	G	A	b	b	b	a	b	a	-	-	b	a	a	a	b	-	b	-	a	-	b	b	-	-	-	-	-	-	a	b	b	-	b	b	b	b	a	a	-	-	-	b	a	-	a	b	b	b
chr01	6607940	T	C	a	b	b	b	b	a	-	b	b	a	a	b	b	b	b	-	b	b	-	b	b	a	-	-	-	b	b	a	b	a	a	a	b	b	-	-	-	b	b	b	b	a	a	-	a	-
chr01	6615604	A	G	a	b	a	b	b	b	-	b	-	-	-	b	b	-	-	-	-	-	-	-	-	-	-	a	-	b	-	-	b	a	a	-	b	b	a	-	b	b	-	b	b	a	a	-	-	b
chr01	6636065	A	G	-	-	-	-	-	a	-	-	-	a	-	b	b	-	-	-	-	-	-	-	-	-	b	a	-	-	-	-	b	-	-	a	b	-	-	-	-	-	-	-	b	-	b	-	-	-
chr01	6636090	G	A	-	-	-	-	-	a	-	-	-	a	-	b	b	-	-	-	-	-	-	-	-	-	b	a	-	-	-	-	b	-	-	a	b	-	-	-	-	-	-	-	b	-	b	-	-	-
chr01	6651170	T	C	a	-	b	a	b	a	-	b	b	b	b	a	b	b	-	-	-	b	-	-	-	b	-	a	-	-	-	a	b	b	b	-	-	b	a	-	a	b	-	b	b	a	a	-	-	-
chr01	6682603	A	G	-	-	-	-	-	-	-	-	-	-	-	-	-	b	b	b	b	b	h	a	b	h	h	a	b	b	a	-	-	-	-	-	-	-	-	-	-	-	-	-	-	-	-	-	-	-
chr01	6698290	G	T	b	b	a	a	b	b	a	b	b	a	a	a	b	b	-	b	a	b	b	a	a	a	a	a	b	b	h	a	b	b	a	a	b	b	b	b	a	b	b	b	a	b	a	a	a	b
chr01	6776420	T	C	b	b	a	b	b	a	a	b	b	b	-	a	b	-	-	-	-	b	a	b	-	-	b	a	-	-	a	a	b	b	a	b	b	b	-	-	b	b	b	b	a	a	b	a	a	-
chr01	6776731	A	C	b	b	b	a	b	a	b	b	b	b	b	a	b	b	-	-	a	b	a	-	b	a	b	-	b	b	b	b	b	a	a	b	b	b	b	a	a	b	b	b	a	b	a	b	b	b
chr01	6780857	T	C	-	-	-	-	b	a	-	-	-	-	-	b	b	b	b	b	b	b	a	h	h	b	b	a	b	b	h	-	-	-	-	-	-	b	-	-	-	-	-	-	-	-	-	-	-	-
chr01	6788448	C	A	-	-	a	-	b	-	-	-	-	a	-	a	b	-	-	-	-	-	-	-	-	-	b	-	-	b	-	-	-	-	b	b	b	b	-	-	b	b	-	-	a	a	a	a	-	-
chr01	6795329	C	T	-	-	-	-	-	b	-	-	-	-	-	-	-	b	b	-	b	b	b	h	b	h	b	a	b	b	h	-	-	-	-	-	-	-	-	-	-	-	-	-	-	-	-	-	-	-
chr01	6799826	C	T	-	-	-	-	-	-	-	-	-	-	-	-	-	b	b	-	a	-	a	b	b	a	b	a	b	b	b	-	-	-	-	-	-	-	-	-	-	-	-	-	-	-	-	-	-	-
chr01	6803711	A	G	a	b	a	a	b	a	-	-	b	b	a	b	b	-	-	-	-	-	-	-	-	-	-	-	-	-	-	a	b	b	b	a	b	b	b	b	a	-	b	-	a	b	a	-	-	-
chr01	6803734	T	C	a	b	a	a	b	a	-	-	b	b	a	b	b	-	-	-	-	-	-	-	-	-	-	-	-	-	-	a	b	b	b	a	b	b	b	b	a	-	b	-	a	b	b	-	-	-
chr01	6803776	C	T	a	-	-	a	b	a	-	b	-	-	-	b	-	-	-	-	a	-	-	a	a	-	-	-	-	b	-	-	-	-	-	b	-	b	-	-	a	-	-	b	-	-	-	-	-	-
chr01	6804320	C	T	-	-	-	b	-	-	-	-	-	-	-	-	-	-	-	-	-	b	b	a	-	h	-	a	b	b	b	-	-	-	-	-	-	-	-	-	-	-	-	-	-	b	-	-	-	-
chr01	6805291	C	T	b	b	b	b	b	b	a	b	b	b	b	b	b	b	-	b	b	b	-	b	b	a	a	a	b	b	h	a	b	b	a	b	b	b	a	a	b	b	b	b	b	a	a	b	a	b
chr01	6805327	A	T	b	b	b	b	b	b	a	b	b	b	b	b	b	b	-	b	b	b	-	b	b	a	a	a	b	b	h	a	b	b	a	b	b	b	a	a	b	b	b	b	b	a	a	b	a	b
chr01	6810822	G	A	-	-	-	-	-	a	-	-	-	-	-	-	-	-	-	-	-	-	-	-	-	-	-	-	-	-	a	b	-	-	-	-	-	b	-	-	-	-	-	-	-	-	-	-	-	-
chr01	6810841	A	G	-	-	-	-	-	a	-	-	-	-	-	-	-	-	-	-	-	-	-	-	-	-	-	-	-	-	a	b	-	-	-	-	-	b	-	-	-	-	-	-	-	-	-	-	-	-
chr01	6814885	C	G	-	-	-	-	-	-	a	-	-	b	a	-	-	-	-	-	-	-	-	-	-	-	-	-	-	-	-	a	-	b	a	-	-	-	-	-	-	-	b	-	-	-	h	b	-	-
chr01	6820378	T	G	-	-	a	-	-	-	-	-	-	-	-	-	-	b	b	b	b	b	a	a	b	h	-	a	b	b	b	-	-	-	-	-	-	-	-	-	a	-	-	-	a	-	-	-	-	-
chr01	6825690	G	T	b	-	a	a	b	a	-	b	b	b	b	a	b	b	b	b	a	b	a	-	b	a	b	a	-	b	a	b	b	a	a	b	b	b	-	b	b	a	-	b	b	b	b	b	-	-
chr01	6830646	A	T	a	-	a	b	b	a	-	b	-	-	a	b	a	b	-	b	a	b	-	a	a	h	b	a	b	b	h	a	-	-	a	b	b	b	-	-	-	-	b	b	b	b	-	-	-	-
chr01	6830659	T	C	-	-	a	b	b	a	-	b	-	-	a	b	a	b	-	b	a	b	-	a	a	h	b	a	b	b	h	a	-	-	a	b	b	b	-	-	-	-	b	b	b	b	-	-	-	-
chr01	6843069	G	A	b	b	a	b	b	b	b	b	b	a	b	a	b	b	-	b	b	b	a	a	a	b	b	a	b	b	b	a	b	a	b	b	b	b	a	b	b	b	b	b	a	b	a	b	b	a
chr01	6846173	A	G	b	b	b	b	b	a	-	b	b	b	b	a	a	b	b	b	a	b	b	a	a	h	b	a	b	b	a	a	b	b	a	a	b	b	-	-	a	b	b	b	b	a	b	b	b	-
chr01	6846456	C	T	b	b	b	b	-	b	-	-	b	-	-	-	a	-	-	-	-	-	-	-	-	-	b	-	-	-	-	a	a	a	a	b	b	b	-	b	b	-	-	b	a	b	b	b	b	-
chr01	6846821	T	C	b	b	b	b	-	b	-	-	b	-	-	-	a	-	-	-	-	-	-	-	-	-	b	-	b	b	-	a	b	a	a	b	b	b	-	b	b	-	-	b	a	b	b	b	b	-
chr01	6849789	T	C	-	-	a	-	-	-	-	-	-	-	-	-	-	b	b	b	b	b	a	h	a	b	a	a	b	b	a	-	-	-	-	-	-	b	-	b	b	-	-	-	-	-	-	-	-	-
chr01	6853433	G	A	-	-	-	-	-	-	-	-	-	-	-	-	-	b	-	b	a	b	a	a	a	b	a	a	-	b	a	-	-	-	-	a	-	-	-	-	-	-	-	-	-	-	-	-	-	-
chr01	6853694	A	G	b	b	a	a	b	a	a	b	b	b	a	a	a	b	-	b	a	b	a	a	a	a	-	a	b	b	a	-	b	a	b	a	b	b	-	-	-	b	b	-	a	a	b	-	a	-
chr01	6855901	G	T	b	-	b	a	b	b	b	b	b	a	b	b	a	b	-	-	a	-	-	b	-	a	a	a	b	b	a	a	b	b	b	a	-	-	a	-	b	-	b	b	a	a	-	-	a	-
chr01	6865199	T	A	a	-	a	a	-	a	-	-	-	a	-	a	a	-	-	-	a	-	-	a	-	-	-	a	-	-	-	a	-	a	a	a	-	-	-	-	-	-	-	-	-	-	-	-	-	-
chr01	6869165	A	G	-	-	-	-	-	-	-	-	-	-	-	-	-	b	b	b	b	b	a	h	a	b	a	a	b	b	b	-	-	-	a	b	-	-	-	b	-	-	-	-	-	a	-	-	-	-
chr01	6869378	A	G	-	-	-	-	-	-	b	-	-	-	-	-	-	b	b	b	b	b	a	a	h	a	b	a	b	b	b	-	-	-	-	-	-	-	-	-	-	-	-	-	-	-	b	-	-	-
chr01	6869610	T	A	-	-	-	-	-	-	-	b	b	a	-	-	-	b	b	b	a	b	b	b	a	b	-	a	b	b	a	-	-	b	b	-	-	-	-	-	-	-	b	-	-	-	-	-	-	-
chr01	6869737	C	T	-	-	-	-	-	-	-	b	b	a	-	-	-	b	-	b	b	b	b	b	a	a	-	a	b	-	a	-	-	b	b	-	-	-	-	-	-	-	b	-	-	-	-	-	-	-
chr01	6869760	C	T	-	-	-	-	-	-	-	b	b	a	-	-	-	b	-	b	b	b	b	b	a	a	-	a	b	-	a	-	-	b	b	-	-	-	-	-	-	-	b	-	-	-	-	-	-	-
chr01	6870065	C	T	b	b	a	a	b	a	b	b	b	a	a	a	b	b	b	b	a	-	-	-	-	-	-	-	b	-	-	a	b	a	a	b	b	b	-	a	a	b	b	b	b	b	a	b	a	-
chr01	6873318	C	T	-	-	-	-	-	-	-	-	-	-	-	-	-	b	b	b	b	b	a	h	a	h	b	a	b	b	h	-	-	b	-	a	-	-	-	-	-	-	-	-	-	-	b	-	-	-
chr01	6873688	A	G	a	b	a	a	b	b	a	b	b	b	a	a	b	b	b	b	a	b	a	b	-	h	a	a	b	-	b	b	b	a	a	a	b	b	a	b	a	b	b	b	a	b	b	a	a	b
chr01	6874051	C	T	-	-	a	-	-	-	-	-	-	b	-	-	-	b	-	b	a	b	a	h	a	h	a	a	b	b	a	-	-	-	a	a	-	-	-	-	-	-	-	-	-	-	-	-	-	-
chr01	6877240	G	T	b	b	b	b	b	a	b	b	b	-	a	a	a	b	-	-	b	b	h	a	b	a	-	a	b	b	b	b	b	-	b	a	b	b	b	-	a	b	-	b	a	a	b	a	a	-
chr01	6877304	G	A	b	b	b	b	b	a	b	b	b	-	a	a	a	b	-	-	b	b	h	a	b	b	-	a	b	b	b	b	b	-	b	a	b	b	b	-	a	b	-	b	a	a	b	a	b	-
chr01	6877426	G	A	b	b	b	b	b	a	b	b	b	-	a	a	a	b	-	-	a	b	h	a	b	b	-	a	b	b	b	b	b	-	b	a	b	b	b	-	a	b	-	b	a	a	b	a	a	-
chr01	6877462	T	C	b	b	b	b	b	a	b	b	b	-	a	a	a	b	-	-	a	b	h	a	b	b	-	a	b	b	b	b	b	-	b	a	b	b	b	-	a	b	-	b	a	a	b	a	a	-
chr01	6877909	T	G	b	b	a	a	b	a	a	b	b	a	b	b	a	b	-	-	b	b	-	a	b	a	-	a	-	b	-	-	-	a	-	a	b	b	-	a	-	b	-	-	-	b	-	-	-	-
chr01	6882640	C	T	-	-	-	-	-	-	-	-	-	-	b	-	-	b	b	b	a	b	a	a	-	a	a	-	b	b	-	-	-	-	-	-	-	b	-	-	-	b	-	-	-	-	-	-	-	-
chr01	6884517	A	G	b	b	a	a	b	b	a	b	b	b	a	a	b	b	b	b	b	b	-	a	a	b	b	-	b	b	-	b	b	b	b	a	b	b	a	a	-	b	b	b	a	b	b	b	b	b
chr01	6891105	C	T	a	b	a	a	-	b	-	-	b	-	a	a	a	b	b	b	b	b	a	b	b	a	b	a	-	b	a	a	-	a	a	-	b	b	-	a	-	-	-	b	-	b	a	b	-	-
chr01	6902610	A	T	a	b	-	-	b	a	-	-	b	a	a	a	-	-	-	-	-	b	-	-	-	b	a	-	-	-	-	-	-	a	b	b	b	b	-	a	b	b	-	b	a	a	b	a	a	-
chr01	6902987	G	A	a	b	-	-	b	a	-	-	b	a	a	a	-	b	-	-	-	b	-	-	-	b	b	-	-	-	-	-	-	a	b	b	b	b	-	a	b	b	-	b	a	a	b	a	a	-
chr01	6910169	T	C	a	b	a	b	b	b	a	b	b	b	b	b	a	b	b	-	b	b	b	-	-	a	a	a	b	b	-	b	b	b	b	b	b	b	-	-	b	b	b	b	a	b	b	-	b	b
chr01	6910181	A	T	a	b	a	b	b	b	a	b	b	a	a	b	a	b	b	-	b	b	a	-	-	a	a	a	b	b	-	b	b	b	b	b	b	b	-	-	b	b	b	b	a	b	b	-	b	b
chr01	6916905	A	G	-	-	-	-	-	-	-	-	-	-	-	-	-	b	b	b	a	b	a	h	h	h	a	a	b	b	b	-	-	-	-	-	-	b	b	-	-	-	-	-	-	-	-	-	-	-
chr01	6961047	A	G	b	b	a	a	b	b	b	b	b	a	b	b	b	b	-	-	b	b	-	-	-	a	a	a	b	-	b	b	b	b	a	a	b	b	b	b	a	b	b	b	b	a	b	b	b	b
chr01	6961295	T	C	b	b	a	a	b	b	b	b	b	a	b	b	b	b	b	-	a	b	-	-	-	a	b	a	b	-	b	b	b	b	a	a	b	b	b	b	a	b	b	b	b	a	b	b	b	b
chr01	6964655	T	C	-	-	-	a	-	-	-	-	-	-	a	-	-	b	-	-	-	-	-	b	b	b	-	a	-	b	a	-	-	-	-	-	-	b	-	-	-	-	-	-	-	-	-	-	-	-
chr01	6964725	G	A	-	-	-	a	-	-	-	-	-	-	a	-	-	b	-	-	-	-	-	b	b	b	-	a	-	-	a	-	-	-	-	-	-	-	-	-	-	-	-	-	-	-	-	-	-	-
chr01	6970867	T	C	-	-	b	-	-	-	-	-	-	-	-	-	-	b	b	b	h	b	h	b	h	h	a	a	b	b	h	-	-	-	-	-	-	-	-	-	-	-	b	-	-	-	-	-	-	-
chr01	6982039	C	G	-	b	a	a	b	a	b	-	b	a	-	b	b	-	-	-	-	-	b	a	-	-	-	a	b	-	-	a	b	b	a	b	b	b	-	b	a	b	b	b	b	b	b	-	b	-
chr01	6989394	G	A	-	b	-	-	-	-	-	-	-	-	-	-	-	b	b	b	a	b	a	a	b	h	a	a	b	-	h	-	-	-	-	a	-	b	-	b	b	-	-	-	-	-	-	-	-	-
chr01	6992317	A	C	a	b	a	a	b	a	-	b	b	b	b	b	a	b	-	b	b	b	a	a	b	a	a	a	b	b	a	b	b	b	a	a	b	b	b	a	b	b	b	b	a	a	b	a	b	b
chr01	6992477	A	G	-	-	-	-	-	-	-	-	-	-	-	-	b	b	b	b	a	b	a	a	a	-	h	a	b	b	b	-	-	-	a	-	-	-	-	-	-	b	-	-	b	-	-	-	-	-
chr01	6992701	G	C	b	b	b	b	b	b	b	b	b	b	b	b	b	b	-	b	-	b	-	-	b	b	b	-	b	b	b	b	b	b	b	-	b	b	-	b	b	b	b	b	-	b	b	-	b	b
chr01	6994328	G	C	b	-	b	a	-	b	a	b	b	a	-	-	a	-	-	b	b	-	-	-	-	-	-	-	b	b	-	-	b	a	b	-	b	b	-	b	a	-	-	-	b	a	a	a	-	-
chr01	7000473	G	A	b	-	b	b	b	-	-	-	b	b	a	b	b	b	-	b	-	-	-	-	-	-	-	-	-	b	-	b	-	-	a	b	b	b	-	a	a	-	b	b	b	b	b	b	b	b
chr01	7001521	C	G	b	-	-	a	-	a	-	-	-	-	-	-	a	-	-	-	-	-	a	b	a	-	-	-	b	-	a	-	b	a	a	b	b	b	-	a	b	-	-	b	a	a	a	a	b	-
chr01	7003963	A	C	-	-	-	b	-	-	-	-	-	-	-	-	-	b	b	b	h	b	h	h	a	h	h	a	b	b	a	-	-	b	-	-	-	b	-	-	-	-	b	-	-	-	-	-	-	-
chr01	7011230	C	T	b	-	b	b	b	-	b	-	-	a	a	b	a	b	-	-	-	-	-	-	b	b	-	a	-	-	b	-	b	a	b	a	a	b	a	-	a	b	-	-	b	a	b	b	-	b
chr01	7011941	G	A	b	b	b	-	b	b	a	b	b	b	-	a	b	b	b	-	-	b	a	a	a	b	-	a	b	b	a	-	b	b	b	b	b	b	b	b	b	b	b	b	b	-	b	b	-	-
chr01	7013248	A	G	a	-	a	a	-	a	-	-	-	a	a	a	a	b	-	-	-	-	-	-	-	-	-	a	-	-	-	a	b	a	a	a	b	-	-	a	-	-	-	-	-	a	a	b	b	-
chr01	7014859	G	A	a	-	-	-	-	-	-	-	-	-	-	-	-	-	-	-	-	-	b	-	-	-	-	-	-	-	-	-	b	-	-	-	b	b	-	-	b	-	-	-	-	b	a	-	b	-
chr01	7017643	C	T	-	b	-	b	b	a	b	b	-	-	-	-	a	b	b	b	b	b	h	h	h	h	a	a	b	b	h	-	b	-	b	a	-	b	-	a	-	-	b	-	-	a	-	a	-	-
chr01	7022040	C	G	-	-	-	-	-	-	-	-	-	-	-	-	-	b	-	b	b	b	a	h	b	a	b	a	b	b	b	-	b	-	-	-	b	b	b	-	-	-	b	b	-	-	-	-	-	-
chr01	7033737	T	C	-	-	b	-	-	-	-	-	b	-	-	-	b	b	b	b	b	b	b	h	h	b	b	a	b	b	b	-	-	-	b	-	-	-	-	-	-	-	-	-	-	-	-	-	-	-
chr01	7033843	C	A	-	-	b	-	-	-	-	-	b	-	-	-	b	b	b	b	b	b	b	h	h	b	b	a	b	b	b	-	-	-	b	-	-	-	-	-	-	-	-	-	-	-	-	-	-	-
chr01	7034215	C	T	a	b	a	a	b	b	-	b	b	-	b	b	a	b	-	b	-	-	-	a	a	b	a	a	-	a	b	b	b	b	b	a	b	b	b	b	a	b	b	b	b	a	a	b	a	b
chr01	7041805	G	A	b	-	b	-	b	a	-	b	b	-	b	b	b	b	b	b	a	b	a	a	b	a	a	-	b	b	h	a	-	a	b	b	b	-	-	-	-	b	b	-	-	b	a	-	-	-
chr01	7044903	T	A	a	-	b	b	b	b	b	b	b	-	a	b	a	b	-	-	-	b	-	-	-	b	-	a	-	-	-	-	b	-	b	a	b	b	a	b	-	b	b	b	-	a	a	b	b	b
chr01	7050577	T	A	-	b	-	-	-	-	-	-	b	-	-	-	-	b	b	-	a	b	a	b	a	a	-	a	b	-	-	-	-	b	a	b	-	-	-	-	-	-	-	-	-	-	-	-	-	-
chr01	7050703	C	G	-	b	-	-	-	-	-	-	-	-	-	-	-	b	-	-	a	b	a	b	a	a	-	a	-	-	-	-	-	b	a	b	-	-	-	-	-	-	-	-	-	-	-	-	-	-
chr01	7050738	A	G	-	b	-	-	-	-	-	-	-	-	-	-	-	b	-	-	a	b	a	b	a	a	-	a	-	-	-	-	-	b	a	b	-	-	-	-	-	-	-	-	-	-	-	-	-	-
chr01	7063816	G	A	a	b	b	a	b	b	a	b	b	a	b	b	b	-	-	-	h	-	a	-	b	a	-	a	b	-	a	a	b	b	b	a	b	b	a	a	a	b	b	b	b	b	b	a	b	-
chr01	7063835	T	C	a	b	b	a	b	b	a	b	b	a	b	b	b	-	-	-	h	-	a	-	b	a	-	a	b	-	a	a	b	b	b	a	b	b	a	a	a	b	b	b	b	b	b	a	b	-
chr01	7067683	G	A	-	-	-	b	b	-	-	-	-	-	-	b	b	b	b	b	b	-	b	b	-	a	-	a	b	b	a	-	-	-	b	-	-	b	-	a	-	-	-	-	-	-	-	-	-	-
chr01	7068480	A	G	a	-	-	-	-	b	-	-	-	-	a	-	-	b	b	-	a	b	b	h	a	a	a	a	b	b	h	-	-	-	a	-	-	-	-	-	-	-	-	-	-	-	-	-	-	-
chr01	7068522	G	A	a	-	-	-	-	b	-	-	-	-	a	-	-	b	b	-	a	b	b	h	b	a	b	a	b	b	h	-	-	-	a	-	-	-	-	-	-	-	-	-	-	-	-	-	-	-
chr01	7068608	T	G	a	-	-	-	-	b	-	-	-	-	a	-	-	b	b	-	b	b	b	h	b	a	b	a	b	b	b	-	-	-	a	-	-	-	-	-	-	-	-	-	-	-	-	-	-	-
chr01	7068807	G	A	-	-	-	a	-	-	-	-	-	-	-	-	-	b	-	b	a	-	b	h	a	a	b	a	b	b	b	-	-	-	b	b	-	-	-	-	-	-	-	-	-	-	-	-	-	-
chr01	7068843	T	C	-	-	-	a	-	-	-	-	-	-	-	-	-	b	-	b	a	-	b	h	a	a	b	a	b	b	b	-	-	-	b	b	-	-	-	-	-	-	-	-	-	-	-	-	-	-
chr01	7072655	A	G	a	-	a	a	b	a	-	b	b	b	a	a	a	b	b	b	b	b	-	a	a	a	-	a	-	-	a	a	b	a	a	a	b	b	b	a	a	b	b	b	a	a	b	a	b	b
chr01	7075607	C	A	-	-	-	-	-	-	-	-	-	-	-	-	-	b	b	b	a	-	a	a	a	b	b	a	b	b	h	-	-	-	a	-	-	-	-	-	-	-	-	-	-	-	-	-	-	-
chr01	7085117	A	G	a	b	a	a	b	b	-	b	b	-	-	a	a	-	-	-	b	-	-	-	-	b	a	-	-	b	-	a	b	a	a	b	b	b	a	-	a	b	b	b	a	a	a	a	a	b
chr01	7089954	A	G	a	-	-	-	-	-	-	-	-	-	-	-	-	-	-	-	-	-	-	-	-	-	-	-	-	-	-	-	-	a	-	-	-	b	-	-	-	-	b	b	b	b	-	-	b	-
chr01	7089975	T	C	a	-	-	-	-	-	-	-	-	-	-	-	-	-	-	-	-	-	-	-	-	-	-	-	-	-	-	-	-	a	-	-	-	b	-	-	-	-	b	b	b	b	-	-	b	-
chr01	7090002	A	T	a	-	-	-	-	-	-	-	-	-	-	-	-	-	-	-	-	-	-	-	-	-	-	-	-	-	-	-	-	a	-	-	-	b	-	-	-	-	b	b	b	b	-	-	b	-
chr01	7096661	G	A	b	-	-	b	b	b	b	b	-	-	-	a	a	b	-	-	-	b	-	a	h	a	b	a	-	-	a	-	-	-	-	-	b	b	-	-	-	-	-	-	-	-	-	-	-	-
chr01	7103916	C	G	b	b	a	b	b	b	b	b	b	b	b	b	a	b	b	-	a	-	a	a	a	-	a	a	-	b	a	b	b	b	b	a	b	b	-	b	a	b	b	b	a	a	a	a	b	b
chr01	7113583	C	T	a	-	a	-	b	b	-	b	b	-	b	b	a	b	-	-	-	-	-	-	-	-	-	a	-	b	-	-	-	a	b	a	-	b	b	-	a	-	b	-	b	b	a	b	-	b
chr01	7113641	A	G	a	-	a	-	b	b	-	b	b	-	b	b	a	b	-	-	-	-	-	-	-	-	-	a	-	b	-	-	-	a	b	b	-	b	b	-	a	-	b	-	b	b	a	b	-	b
chr01	7113945	C	T	a	-	a	-	b	a	-	b	b	-	b	b	a	b	-	-	-	-	-	-	-	b	-	a	-	b	-	-	-	a	b	a	b	b	b	-	a	-	b	-	a	b	a	b	-	b
chr01	7122672	A	T	b	-	-	-	-	-	-	-	-	-	-	a	-	b	-	b	a	b	a	h	a	h	a	h	b	b	a	-	-	-	-	-	b	b	-	-	-	b	-	-	-	-	-	-	-	-
chr01	7123184	G	A	b	-	-	b	b	a	-	-	b	-	b	a	a	-	b	-	a	b	b	-	-	b	-	-	b	b	-	a	b	b	b	a	b	b	a	-	a	b	b	b	-	b	b	b	b	b
chr01	7123319	C	A	b	b	b	b	b	b	-	b	b	-	b	b	a	b	b	-	a	b	-	a	a	b	a	a	-	b	b	b	b	b	b	b	b	b	-	-	-	b	b	b	b	b	a	b	a	-
chr01	7123337	G	A	b	b	b	b	b	b	-	b	b	-	b	b	a	b	b	-	a	b	-	a	a	b	a	a	-	b	b	b	b	b	b	b	b	b	-	-	-	b	b	b	b	b	a	b	a	-
chr01	7149328	C	A	-	-	-	-	-	-	-	-	-	-	-	-	-	b	b	b	b	-	a	h	a	a	h	-	b	b	b	-	-	-	-	-	-	-	-	-	-	-	-	-	a	a	-	-	-	-
chr01	7153159	G	T	-	-	-	-	-	-	-	-	-	-	-	-	-	b	b	b	h	b	b	a	a	b	a	a	b	b	h	-	-	a	-	-	-	b	-	b	-	-	-	-	-	a	-	-	-	-
chr01	7153545	G	A	-	-	-	-	-	-	-	-	-	-	-	-	-	-	-	-	-	-	-	-	-	-	-	-	-	-	-	-	-	-	-	-	-	-	-	-	a	-	-	-	-	-	-	-	-	-
chr01	7154176	T	C	-	-	-	b	-	-	-	-	-	-	-	-	-	b	-	b	a	b	a	b	a	a	a	b	b	b	a	-	b	-	b	-	-	-	-	-	-	-	-	-	-	-	-	-	-	-
chr01	7154401	C	T	b	b	a	b	b	b	-	-	b	a	b	b	a	b	-	-	a	-	b	b	-	b	-	-	-	b	a	-	b	a	b	a	b	b	a	b	a	b	b	b	a	-	b	a	a	b
chr01	7154818	T	C	a	b	b	a	b	b	b	-	b	b	a	b	a	b	b	b	h	b	b	b	b	a	-	-	b	-	b	a	b	a	b	a	b	b	-	b	a	b	b	b	a	a	a	b	b	b
chr01	7155092	C	T	b	b	b	b	-	b	-	b	b	a	-	b	a	-	-	-	-	-	-	-	a	b	-	-	-	-	-	b	b	-	b	a	b	b	-	a	a	b	b	b	a	-	a	a	a	b
chr01	7155421	A	G	b	b	b	b	-	b	-	b	b	a	-	b	a	-	-	-	-	b	-	-	a	b	-	-	-	-	-	b	b	-	b	a	b	b	-	a	a	b	b	b	a	-	a	-	a	b
chr01	7155486	G	A	b	b	b	b	-	b	-	b	b	a	-	b	a	-	-	-	-	b	-	-	a	b	-	-	-	-	-	b	b	-	b	b	b	b	-	b	a	b	b	b	b	-	a	-	a	b
chr01	7155517	C	T	b	b	a	b	b	b	b	b	b	a	a	a	a	b	-	-	a	b	-	a	b	a	-	a	-	-	a	a	b	b	b	b	b	b	a	b	a	b	b	b	b	b	b	b	a	b
chr01	7155543	G	A	b	b	a	b	b	b	b	b	b	a	a	a	a	b	-	-	a	b	-	a	b	a	-	a	-	-	b	b	b	b	b	b	b	b	a	b	a	b	b	b	b	b	b	b	a	b
chr01	7155821	A	G	b	b	a	b	b	b	b	b	b	a	a	a	a	b	-	-	b	b	b	a	b	a	-	a	-	b	a	a	b	b	a	b	b	b	-	b	a	b	b	b	b	b	b	b	a	b
chr01	7155843	T	C	b	b	a	b	b	b	b	b	b	a	a	a	a	b	-	-	b	b	b	a	b	a	-	a	-	b	b	a	b	b	b	b	b	b	-	b	a	b	b	b	b	b	b	b	a	b
chr01	7158106	T	C	b	b	b	b	b	a	b	b	-	b	b	b	a	b	-	b	-	b	b	b	-	a	b	-	b	-	b	b	b	b	b	b	b	b	a	b	-	b	b	b	b	b	b	b	b	b
chr01	7165205	T	C	-	-	-	b	-	-	-	-	-	-	-	-	-	b	b	b	b	b	b	b	b	h	b	h	b	b	h	-	b	-	-	-	-	-	-	-	-	-	-	-	-	-	-	-	-	-
chr01	7168483	C	T	b	b	b	b	b	b	-	b	b	b	-	a	-	b	-	-	-	b	-	-	-	-	-	-	b	b	b	-	b	a	a	b	b	b	b	b	a	b	b	b	a	-	b	-	b	b
chr01	7170653	C	T	-	-	-	-	-	-	-	-	-	-	-	-	-	b	b	b	a	b	h	b	a	a	a	b	b	b	b	b	-	-	b	-	-	-	-	-	-	-	-	-	-	-	-	-	-	-
chr01	7174624	T	C	-	-	-	-	-	-	-	-	-	-	-	-	-	b	-	b	b	b	h	b	a	a	h	h	b	b	h	-	b	-	-	-	-	-	-	-	-	-	-	-	-	-	-	-	-	-
chr01	7174732	T	C	b	b	b	-	b	a	b	b	b	b	b	a	a	b	-	-	-	-	b	-	b	b	a	a	b	-	-	a	b	b	a	b	b	b	a	a	a	b	-	b	a	b	a	a	b	b
chr01	7177149	C	T	-	-	b	b	b	b	-	-	-	-	-	a	a	-	-	-	-	-	-	a	-	-	-	-	-	-	a	-	-	-	-	-	b	-	b	b	a	b	-	b	-	a	-	-	-	-
chr01	7177628	G	A	a	-	-	-	-	-	-	-	-	-	-	-	-	b	-	b	b	b	a	b	a	b	b	b	b	b	a	-	-	-	-	-	-	-	-	b	-	-	-	-	-	-	-	-	-	-
chr01	7185290	T	G	b	b	-	a	b	-	-	-	b	-	a	b	a	b	b	b	-	-	a	a	-	b	a	a	b	-	-	-	b	a	a	a	b	b	a	a	a	-	b	b	b	a	a	b	a	-
chr01	7187765	C	T	-	-	b	a	b	b	a	b	b	b	a	a	a	-	-	-	-	-	-	b	a	-	-	b	-	-	b	a	-	a	b	a	b	b	a	-	a	b	b	b	b	-	a	b	a	b
chr01	7187829	C	T	-	-	b	a	b	b	-	b	b	b	a	a	a	-	-	-	-	-	-	b	a	-	-	b	-	-	b	a	-	a	b	a	b	b	a	-	a	b	b	b	b	-	a	b	a	b
chr01	7191359	T	C	-	b	b	b	-	-	-	-	-	-	-	b	-	-	-	-	-	-	-	-	-	-	-	-	-	-	-	-	-	b	-	-	-	-	-	-	-	-	-	b	b	-	-	-	-	b
chr01	7206299	T	C	a	b	a	a	b	b	-	b	b	a	b	b	a	b	-	-	b	-	-	b	b	-	a	a	-	b	-	b	b	a	a	b	b	b	-	a	a	b	b	b	a	b	a	b	a	b
chr01	7207857	C	T	b	b	b	a	b	b	a	b	-	a	a	b	a	-	-	b	a	b	-	-	-	a	a	-	-	-	b	a	b	a	b	-	b	b	-	b	a	-	b	b	a	a	b	a	a	-
chr01	7208624	G	A	a	b	-	a	-	a	-	-	-	a	-	a	a	b	-	-	-	-	a	a	a	a	-	a	-	-	-	a	-	a	a	a	-	-	-	a	a	-	-	b	a	a	a	a	a	-
chr01	7208937	A	T	a	b	b	b	b	b	-	b	b	a	-	b	a	b	-	-	-	-	a	a	a	a	-	a	b	b	-	b	b	a	b	a	b	b	-	a	a	b	b	b	a	b	b	b	h	b
chr01	7209205	C	T	-	-	-	-	-	-	-	-	-	-	-	-	-	b	b	b	a	b	h	a	h	a	a	a	b	b	a	-	-	a	-	-	-	-	-	-	-	-	-	-	b	-	-	-	-	-
chr01	7209331	C	T	-	-	-	-	-	-	-	-	-	-	-	-	-	b	-	b	a	b	a	a	h	a	a	-	b	b	a	-	-	a	-	-	-	-	-	-	-	-	-	-	b	-	-	-	-	-
chr01	7209349	G	A	-	-	-	-	-	-	-	-	-	-	-	-	-	b	-	b	a	b	a	a	h	a	b	-	b	b	a	-	-	a	-	-	-	-	-	-	-	-	-	-	b	-	-	-	-	-
chr01	7209597	C	T	-	-	-	b	-	-	-	-	-	-	-	-	a	-	b	-	-	-	a	-	b	-	b	-	-	-	-	-	-	-	-	-	b	b	-	-	-	-	-	-	a	-	a	a	b	-
chr01	7209640	T	C	-	-	-	b	-	-	-	-	-	-	-	-	a	-	b	-	-	-	a	-	b	-	b	-	-	-	-	-	-	-	-	-	b	b	-	-	-	-	-	-	a	-	a	b	b	-
chr01	7209991	C	G	-	-	-	a	-	-	-	-	-	-	-	-	a	-	b	-	-	-	a	-	b	-	b	-	b	-	a	-	-	-	-	-	b	-	-	-	-	-	-	-	a	-	a	a	b	-
chr01	7210717	C	T	a	-	a	a	-	a	a	-	-	a	a	a	a	b	-	b	a	-	-	a	a	a	a	a	-	-	-	a	-	a	a	a	b	b	a	a	a	-	-	-	a	a	a	a	a	-
chr01	7210725	G	A	a	-	a	a	-	a	a	-	-	a	a	a	a	b	-	b	a	-	-	a	a	a	a	a	-	-	-	a	-	a	a	a	b	b	a	a	a	-	-	-	a	a	a	a	a	-
chr01	7210786	C	T	a	b	h	a	b	a	b	b	b	b	a	a	a	-	b	-	a	-	-	b	b	a	b	-	b	b	a	a	b	a	a	a	b	b	-	b	-	b	b	b	a	a	a	a	a	b
chr01	7211029	T	G	b	b	a	b	b	b	b	b	b	b	a	b	a	-	b	-	a	-	-	b	b	a	b	-	b	b	b	b	b	-	b	a	b	b	-	b	-	b	b	b	a	b	b	b	b	b
chr01	7211144	T	C	b	b	b	a	b	b	b	b	b	a	a	b	a	b	b	b	b	-	b	b	a	b	-	b	b	b	a	-	-	a	b	-	b	b	-	a	a	b	b	b	-	b	b	a	b	-
chr01	7211363	C	T	b	b	a	a	b	a	a	b	b	a	a	b	a	b	b	b	b	-	b	a	a	b	-	b	b	b	a	-	-	a	b	-	b	b	-	a	a	b	b	b	-	b	b	a	b	-
chr01	7211555	C	T	-	-	-	-	-	-	-	-	-	-	-	-	-	b	b	b	b	b	a	h	h	a	b	a	b	b	a	-	-	-	-	-	-	-	-	-	-	-	-	-	-	-	-	-	-	-
chr01	7211601	T	C	-	-	-	-	-	-	-	-	-	-	-	-	-	b	b	b	b	b	b	h	h	a	b	a	b	b	a	-	-	-	-	-	-	-	-	-	-	-	-	-	-	-	-	-	-	-
chr01	7211881	C	T	-	-	-	-	-	-	-	-	-	-	-	-	a	b	-	b	h	-	a	-	b	a	a	h	b	b	a	-	-	-	-	-	-	b	-	-	-	-	-	-	-	-	a	-	-	-
chr01	7211892	G	A	-	-	-	-	-	-	-	-	-	-	-	-	a	b	-	b	h	-	a	-	b	a	a	a	b	b	a	-	-	-	-	-	-	b	-	-	-	-	-	-	-	-	a	-	-	-
chr01	7212342	G	A	b	b	b	b	b	b	-	b	b	a	b	b	a	-	b	-	h	-	a	a	a	a	b	a	-	b	a	b	b	b	b	b	b	b	-	a	a	b	b	b	b	b	h	a	b	b
chr01	7213428	G	A	a	b	a	b	b	a	-	-	-	-	-	-	-	b	-	b	b	b	a	a	a	a	a	-	b	-	b	-	-	-	b	-	-	-	-	-	-	-	b	-	-	-	-	-	-	-
chr01	7215152	C	T	b	-	a	-	b	a	-	b	b	-	b	-	a	b	-	-	-	-	b	-	-	a	-	-	-	-	a	b	b	b	a	a	-	b	-	b	-	-	b	b	-	b	a	-	b	b
chr01	7215421	G	A	b	-	a	-	b	a	-	b	b	-	b	b	a	b	-	-	-	-	b	-	-	a	-	-	-	-	b	b	b	b	a	b	-	b	-	b	-	-	-	b	-	-	a	-	b	b
chr01	7225240	G	A	-	b	a	a	b	b	-	-	-	-	-	a	a	-	-	-	a	-	-	b	-	a	a	-	-	b	-	-	b	-	b	-	b	b	-	-	-	-	-	b	a	-	-	-	-	-
chr01	7225276	G	A	-	b	a	a	b	b	-	-	-	-	-	a	a	-	-	-	a	-	-	b	-	a	a	-	-	b	-	-	b	-	b	-	b	b	-	-	-	-	-	b	a	-	-	-	-	-
chr01	7225416	A	G	-	b	a	a	b	b	-	-	-	-	-	a	a	-	-	-	a	-	-	a	-	a	-	-	-	b	-	-	b	-	a	-	b	b	-	-	-	-	-	b	a	-	-	-	-	-
chr01	7227940	T	A	a	b	b	a	b	b	-	b	b	-	-	a	a	b	b	b	a	b	a	h	b	h	h	b	b	b	b	-	b	a	a	a	-	b	-	a	a	-	-	b	-	b	a	-	-	b
chr01	7228685	T	C	b	b	a	a	b	a	a	b	-	a	b	a	a	b	-	b	a	-	b	h	b	h	b	b	b	b	b	b	b	a	b	b	b	b	b	a	a	b	-	b	b	a	a	b	a	-
chr01	7233444	A	C	-	-	-	-	-	-	-	-	-	-	-	-	-	b	b	b	b	b	a	h	a	a	a	h	b	b	a	-	-	-	-	-	-	b	-	-	-	-	-	-	-	-	-	-	-	-
chr01	7235877	C	T	b	b	a	a	b	b	-	b	b	a	a	-	a	b	b	-	b	-	b	-	a	a	-	a	b	b	-	b	b	b	a	a	b	b	b	-	-	b	b	b	b	b	a	b	a	b
chr01	7235882	T	C	b	b	a	a	b	b	-	b	b	a	b	-	a	b	b	-	b	-	b	-	a	a	-	b	b	b	-	b	b	b	b	a	b	b	b	-	-	b	b	b	b	b	a	b	a	b
chr01	7236245	T	G	b	-	a	b	b	-	b	b	-	-	-	a	a	-	-	-	-	-	-	-	-	a	-	-	-	-	-	b	-	-	b	b	b	b	-	-	a	-	b	b	b	-	b	-	a	b
chr01	7236250	G	A	b	-	b	b	b	-	b	b	-	-	-	a	a	-	-	-	-	-	-	-	-	a	-	-	b	-	-	b	-	-	b	b	b	b	-	-	a	-	b	b	b	-	b	-	a	b
chr01	7236295	T	C	b	-	-	b	b	-	b	b	-	-	-	a	a	-	-	-	-	-	-	-	-	a	-	-	b	-	-	b	-	-	b	b	b	b	-	-	a	-	b	b	b	-	b	-	a	b
chr01	7239180	A	G	a	b	-	b	b	a	-	b	b	b	b	a	a	b	-	b	a	-	a	a	-	a	-	b	b	b	a	-	-	b	b	b	b	b	b	a	-	b	b	b	-	b	b	-	b	-
chr01	7239361	A	G	a	b	-	b	b	a	-	b	b	b	b	a	a	b	-	b	b	-	a	a	-	a	-	b	b	b	a	-	-	b	b	b	b	b	b	a	-	b	b	b	-	b	b	-	b	-
chr01	7245632	C	T	-	-	-	b	-	-	-	-	-	-	-	-	-	b	b	b	b	b	a	a	a	h	b	h	b	b	a	-	-	a	a	a	-	-	-	-	-	b	-	b	-	-	-	-	-	-
chr01	7250367	A	G	-	-	-	-	-	-	-	-	-	-	-	-	-	b	b	b	a	b	b	h	a	h	b	b	b	b	a	-	-	-	a	-	-	-	-	-	-	-	-	-	-	-	-	-	-	-
chr01	7257529	G	T	b	b	b	a	b	a	a	b	b	b	a	b	a	b	b	b	b	b	a	h	a	a	a	a	b	b	b	b	b	a	a	a	b	b	-	a	a	b	-	b	a	-	a	-	a	-
chr01	7264367	A	G	b	-	a	b	b	b	b	-	b	a	b	b	a	b	b	-	-	b	a	-	b	b	b	b	-	b	-	a	b	-	b	-	-	-	a	-	-	b	b	b	b	-	-	-	-	a
chr01	7264392	G	C	b	-	a	b	b	b	b	-	b	a	b	b	a	b	b	-	-	b	a	-	b	b	b	b	-	b	-	a	b	-	b	-	-	-	a	-	-	b	b	b	b	-	-	-	-	a
chr01	7282562	G	T	a	b	a	a	b	a	b	b	b	-	a	a	a	-	-	-	b	b	-	a	a	-	a	a	b	b	b	b	b	b	b	b	b	b	a	b	a	b	b	b	b	b	a	b	b	b
chr01	7286152	A	G	a	b	b	b	b	a	-	b	-	b	b	b	a	b	-	-	b	-	-	a	-	-	-	-	-	-	a	a	b	b	h	b	b	b	a	a	a	b	b	b	a	a	b	b	b	-
chr01	7289656	T	C	-	-	-	-	b	-	-	-	-	-	-	-	-	b	b	b	a	b	h	h	a	h	b	a	b	b	b	-	-	-	-	-	b	-	-	-	-	b	-	-	-	-	-	-	-	-
chr01	7295380	G	A	-	-	-	b	-	-	-	-	-	-	-	-	-	-	-	-	-	-	-	-	b	-	-	-	-	-	-	-	b	-	-	-	-	-	-	a	-	-	-	-	-	b	a	-	-	-
chr01	7296487	T	C	-	-	-	-	-	-	-	-	-	-	-	-	-	-	-	-	a	-	-	a	a	a	-	-	-	-	a	-	-	-	-	-	-	-	-	-	-	-	-	-	-	-	-	-	-	-
chr01	7301039	A	G	-	-	-	-	-	-	-	-	-	-	-	-	-	-	b	b	-	b	h	h	b	h	-	h	h	b	a	-	-	-	-	b	b	-	-	-	-	-	-	-	-	-	-	-	-	-
chr01	7301059	G	A	-	-	-	-	-	-	-	-	-	-	-	-	-	b	b	b	a	b	h	h	b	h	b	h	b	b	a	-	-	-	-	b	b	-	-	-	-	-	-	-	-	-	-	-	-	-
chr01	7303938	G	A	-	-	-	-	b	-	-	-	-	-	-	-	-	b	b	b	a	b	a	a	b	a	b	h	b	b	h	a	-	-	-	-	b	-	-	-	-	-	-	-	-	-	-	-	-	-
chr01	7305420	A	G	-	-	-	a	-	-	-	-	-	a	-	-	a	b	b	-	h	-	a	a	b	a	b	-	b	-	b	-	-	-	a	-	-	-	-	-	-	-	-	-	a	-	-	-	-	-
chr01	7306652	A	T	b	b	a	a	b	b	b	b	b	b	b	b	a	b	-	b	b	b	-	a	b	a	b	a	-	b	a	b	b	a	b	b	b	b	a	b	a	b	b	b	a	b	a	b	a	-
chr01	7306673	G	A	b	b	a	a	b	b	b	b	b	b	b	b	a	b	-	b	b	b	-	b	b	a	b	b	-	b	b	b	b	a	b	b	b	b	a	b	a	-	b	b	a	b	a	b	a	-
chr01	7309403	T	C	a	-	b	b	-	b	b	b	-	a	b	b	a	-	-	-	-	-	a	-	-	-	-	a	-	-	-	-	-	a	a	a	b	b	-	a	a	b	b	-	b	a	a	-	b	b
chr01	7309412	C	T	a	-	a	b	-	a	b	b	-	a	b	b	a	-	-	-	-	-	a	-	-	-	-	a	-	-	-	-	-	a	a	a	b	b	-	a	a	b	b	-	b	a	-	-	b	b
chr01	7309444	C	T	a	-	a	b	-	a	b	b	-	a	b	b	a	-	-	-	-	-	a	-	-	-	-	a	-	-	-	-	-	a	a	a	b	b	-	a	a	b	b	-	b	a	a	-	b	b
chr01	7309460	C	T	a	-	a	b	-	a	b	b	-	a	b	b	a	-	-	-	-	-	a	-	-	-	-	a	-	-	-	-	-	a	a	a	b	b	-	a	a	b	b	-	b	a	a	-	b	b
chr01	7311405	A	G	-	-	a	-	-	-	-	-	-	-	-	-	a	b	b	b	h	b	b	h	h	h	a	h	b	b	b	-	-	-	-	-	b	-	-	-	a	-	-	-	-	-	-	-	-	-
chr01	7312736	C	T	a	b	-	a	b	-	-	b	-	-	a	b	a	-	-	-	-	-	-	-	-	-	-	-	-	-	b	b	b	-	a	a	b	b	b	a	-	-	b	b	-	a	b	a	-	-
chr01	7315037	T	A	b	b	a	b	b	b	-	-	b	b	b	b	a	-	-	-	a	b	b	b	-	-	a	-	b	b	a	a	b	b	b	b	b	b	b	a	a	b	b	b	b	a	b	b	a	b
chr01	7315084	T	A	b	b	a	b	b	b	-	-	b	b	b	b	a	-	-	-	a	b	b	b	-	-	a	-	b	b	a	a	b	b	b	b	b	b	b	a	a	b	b	b	b	a	b	b	a	b
chr01	7315102	T	C	-	-	-	-	-	-	-	-	-	-	-	-	-	-	b	-	-	b	b	h	b	a	h	-	b	b	b	-	-	a	-	-	-	b	-	-	-	-	-	-	-	-	-	-	-	-
chr01	7321124	C	T	a	b	b	a	b	a	b	b	b	a	-	b	a	-	-	-	-	-	-	a	a	a	a	-	-	-	a	a	b	a	b	b	b	b	b	a	a	b	b	b	a	a	b	a	a	b
chr01	7321135	C	T	a	b	b	a	b	a	b	b	b	a	-	b	a	-	-	-	-	-	-	a	a	a	a	-	-	-	a	a	b	a	b	b	b	b	b	a	a	b	b	b	a	a	b	a	a	b
chr01	7321155	T	G	b	b	b	a	b	a	b	b	b	a	-	b	a	-	-	-	-	-	-	a	a	a	a	-	-	-	a	a	b	a	b	b	b	b	b	a	a	b	b	b	a	a	b	a	a	b
chr01	7321182	T	G	b	b	b	a	b	a	b	b	b	a	-	b	a	-	-	-	-	-	-	a	a	a	a	-	-	-	a	a	b	a	b	b	b	b	b	a	a	b	b	b	a	a	b	a	a	b
chr01	7321354	A	G	b	-	-	-	-	-	-	-	-	-	-	-	-	b	-	b	a	b	a	a	-	a	a	a	b	b	b	-	b	-	b	-	-	b	-	-	-	-	-	-	-	-	-	-	-	-
chr01	7323450	T	C	b	b	a	b	b	b	-	-	-	-	a	a	a	-	-	-	-	-	-	-	-	-	-	a	-	-	-	-	b	b	b	a	b	b	-	-	-	b	-	b	-	-	a	b	b	b
chr01	7326641	A	G	a	-	-	-	-	a	-	-	-	b	-	-	a	b	b	b	a	b	a	h	h	a	a	h	b	b	a	-	-	-	a	-	-	b	-	-	-	-	b	-	-	-	-	-	-	-
chr01	7335348	T	G	a	-	a	a	b	-	a	b	b	b	a	a	a	b	b	b	a	b	-	a	b	a	b	b	b	b	b	-	b	a	a	-	-	-	a	a	-	-	-	-	-	-	-	-	-	-
chr01	7350755	G	T	a	b	a	b	b	a	b	b	b	a	a	a	a	b	b	b	a	b	-	a	b	b	-	b	b	b	b	a	b	b	a	b	b	b	a	b	a	b	b	b	b	b	a	a	a	b
chr01	7359912	G	A	-	-	-	-	-	a	-	-	-	-	-	-	-	b	-	b	-	-	b	-	b	-	-	-	-	-	a	-	-	-	-	-	-	b	-	-	-	-	-	-	-	-	-	-	-	-
chr01	7365668	G	A	-	-	-	-	-	-	-	-	-	-	-	-	a	-	b	-	b	b	b	-	a	a	-	-	-	b	b	-	-	-	-	-	-	-	-	-	-	-	-	-	-	-	-	-	-	-
chr01	7365821	T	C	-	-	-	b	-	-	-	-	-	-	-	b	a	-	b	-	-	-	-	-	-	b	-	-	-	-	-	b	-	-	-	-	-	-	-	-	a	-	-	-	b	-	b	-	a	b
chr01	7366342	A	G	b	-	-	-	-	-	-	-	-	-	-	-	-	b	-	-	a	b	b	a	b	-	a	a	-	b	a	-	b	-	a	-	-	b	-	-	-	-	-	-	b	-	-	-	-	-
chr01	7366459	C	T	a	b	a	b	b	a	-	b	b	-	-	a	a	-	-	-	-	b	-	-	a	b	-	-	-	-	-	-	-	-	b	a	b	b	b	b	-	-	-	b	-	b	b	b	-	-
chr01	7391216	G	A	-	-	-	-	-	b	-	-	-	-	-	-	a	b	b	b	b	-	h	b	b	b	h	b	b	b	b	-	-	-	-	-	-	-	-	-	-	-	-	-	-	-	-	-	-	-
chr01	7397789	A	G	-	-	-	-	-	-	-	-	-	-	-	-	-	b	b	b	b	b	a	h	-	a	a	b	b	b	a	-	-	b	-	-	-	-	-	-	-	b	-	b	-	-	-	-	-	-
chr01	7399075	C	A	-	-	b	-	-	-	-	-	b	-	-	-	-	b	-	b	b	-	-	a	a	b	b	a	b	b	a	-	-	a	-	-	-	-	-	-	-	-	b	-	-	-	-	-	-	-
chr01	7399252	G	T	-	-	b	-	-	-	-	-	b	-	-	-	-	b	-	-	b	-	-	a	a	a	a	a	b	b	a	-	-	a	-	-	-	-	-	-	-	-	b	-	-	-	-	-	-	-
chr01	7399307	G	A	b	b	a	b	b	b	-	b	b	b	a	b	a	-	-	-	-	-	a	b	a	b	-	-	b	b	a	a	b	-	b	b	b	b	a	b	a	b	b	b	a	a	b	a	a	-
chr01	7403960	G	A	a	-	-	-	-	b	-	-	-	-	-	-	-	b	b	b	b	b	b	a	b	b	a	b	b	b	h	-	-	-	-	-	-	b	-	b	-	b	-	-	-	-	-	-	a	-
chr01	7411738	A	G	-	-	-	-	-	-	-	-	-	-	-	b	-	b	b	b	a	b	a	b	h	h	a	h	b	b	a	b	-	-	-	-	b	-	-	-	-	-	-	-	-	-	-	-	-	-
chr01	7415411	C	T	a	-	-	-	b	a	-	-	b	-	-	-	-	b	b	-	b	b	-	b	h	b	b	a	b	-	b	-	b	-	b	-	-	-	-	-	-	-	b	-	-	a	-	-	-	-
chr01	7417786	T	C	a	b	b	b	b	b	b	b	b	a	b	a	a	b	b	b	b	-	a	-	-	b	-	b	-	b	b	b	b	b	a	a	b	b	a	b	-	b	-	b	b	a	b	a	b	b
chr01	7420797	A	C	-	-	-	-	-	-	-	-	-	-	-	-	a	b	b	b	b	b	a	h	h	h	b	h	b	b	a	-	-	-	-	b	-	b	-	-	-	-	b	-	b	-	-	-	-	-
chr01	7433738	T	C	h	b	b	b	b	b	a	b	b	-	a	b	a	-	b	-	-	-	a	-	b	-	-	a	b	-	-	a	b	b	b	-	b	b	b	a	a	b	-	b	b	a	b	b	b	-
chr01	7434741	C	T	-	-	a	-	-	-	-	-	-	-	-	-	-	b	b	b	b	-	a	a	a	h	a	h	b	b	b	-	b	-	-	-	-	b	-	-	-	-	-	b	-	-	-	-	-	-
chr01	7438164	G	A	-	-	-	-	-	-	-	-	-	-	-	-	-	b	b	b	b	b	a	h	h	b	b	b	b	b	h	-	-	-	-	-	-	-	-	-	-	-	-	-	-	-	-	-	-	-
chr01	7444450	G	A	a	-	a	a	b	b	-	b	b	b	a	b	a	b	-	-	-	b	a	-	a	-	-	-	b	b	b	b	b	-	a	a	b	b	a	b	a	b	b	-	a	a	b	-	a	-
chr01	7444654	T	C	a	-	a	a	b	b	-	b	-	b	a	a	a	b	-	-	-	b	a	-	a	-	-	-	-	b	b	b	b	-	a	a	b	b	a	b	a	b	b	-	a	a	b	-	a	-
chr01	7444684	C	A	a	-	a	a	b	b	-	b	-	b	a	a	a	b	-	-	-	b	a	-	a	-	-	-	-	b	b	b	b	-	a	a	b	b	a	b	a	b	b	-	a	a	b	-	a	-
chr01	7464173	A	G	-	b	-	b	b	b	a	-	b	b	a	a	a	b	b	b	b	b	a	a	a	b	h	a	b	b	h	-	-	-	b	a	-	b	-	-	-	-	-	-	a	a	-	-	a	-
chr01	7465665	A	G	b	b	b	b	b	a	a	b	b	b	a	h	a	-	-	b	-	-	-	b	a	-	b	a	b	-	a	b	b	b	b	b	b	b	a	b	a	b	b	b	b	a	b	b	b	-
chr01	7465976	G	A	-	-	-	-	-	b	-	-	-	b	-	-	-	-	-	-	-	-	-	-	-	-	-	-	-	-	-	-	b	b	a	-	-	b	-	a	-	-	-	-	-	-	-	-	-	-
chr01	7466719	A	C	a	b	b	b	b	a	-	b	b	b	b	b	a	b	-	-	b	-	-	b	a	a	b	-	b	b	a	b	b	b	b	b	b	b	-	b	a	b	-	b	b	b	b	a	a	-
chr01	7468324	T	C	a	-	b	b	b	b	-	b	b	b	-	b	a	-	-	-	-	-	-	a	-	-	-	b	-	-	-	b	b	b	b	a	-	-	b	-	-	-	-	b	b	b	b	b	a	-
chr01	7474250	G	A	-	-	-	a	-	a	-	-	-	-	-	-	-	b	b	b	b	b	a	h	b	b	b	a	b	b	a	-	-	-	a	b	-	-	-	a	-	-	-	-	-	-	-	-	-	-
chr01	7477004	A	T	a	b	b	a	b	a	a	b	b	b	b	a	a	b	b	b	b	b	a	-	-	-	-	a	b	-	a	a	b	-	b	b	b	b	a	b	a	b	b	b	a	a	b	a	-	b
chr01	7484263	G	A	-	-	-	-	-	-	-	-	-	a	-	-	-	b	b	b	a	-	-	b	a	-	-	h	b	b	b	-	-	-	-	-	-	-	-	-	-	-	-	-	-	-	-	-	-	-
chr01	7487887	A	G	a	-	a	a	b	a	a	b	-	-	-	a	a	b	-	-	a	b	a	-	a	b	-	a	b	b	a	-	b	a	a	-	-	-	-	a	a	-	-	b	a	a	a	-	-	-
chr01	7489329	A	G	-	-	-	-	b	-	-	-	-	-	-	-	-	b	b	b	h	b	a	a	b	a	a	b	b	b	a	-	-	-	-	-	-	-	-	-	-	-	-	-	-	-	-	-	-	-
chr01	7489473	A	T	b	-	a	b	b	a	b	b	-	a	a	a	a	-	-	-	a	-	a	a	b	a	b	a	-	-	-	b	b	a	b	b	b	b	a	a	a	b	b	b	b	a	a	a	a	b
chr01	7490466	C	T	-	-	-	-	-	-	-	-	-	-	-	-	-	b	-	b	a	b	a	h	a	b	-	a	b	b	a	-	-	-	a	-	b	-	-	-	-	-	-	b	-	-	-	-	-	-
chr01	7498153	A	G	a	b	a	a	b	a	a	b	b	b	b	b	a	b	-	-	b	-	-	h	b	a	a	a	b	b	a	b	b	b	a	a	b	b	b	b	a	b	b	b	a	a	b	-	a	-
chr01	7499717	G	A	b	b	b	b	b	b	b	b	b	b	-	b	-	b	-	h	-	a	-	-	-	-	-	a	-	b	-	-	b	b	b	b	b	b	-	b	-	b	b	b	b	-	b	-	-	b
chr01	7500691	T	A	a	b	b	b	b	b	-	b	b	a	b	a	a	b	-	b	b	b	a	b	a	b	a	a	b	-	-	a	b	a	a	b	b	b	a	b	a	b	b	b	a	b	a	-	a	b
chr01	7500742	A	T	b	-	a	b	b	b	a	b	b	a	a	a	a	-	b	-	-	b	-	-	b	a	-	a	-	-	-	a	b	b	a	a	b	b	b	b	a	b	b	b	a	b	b	b	-	b
chr01	7500755	C	G	b	-	a	b	b	b	a	b	b	a	a	a	a	-	b	-	-	b	-	-	b	a	-	a	-	-	-	a	b	b	a	a	b	b	b	b	a	b	b	b	a	b	b	b	-	b
chr01	7504647	C	A	-	-	b	-	b	b	-	-	b	a	-	b	-	-	b	-	-	-	-	-	-	-	-	-	-	-	-	-	-	-	-	a	-	-	-	-	-	-	-	-	-	a	-	-	b	-
chr01	7504656	T	C	-	-	b	-	b	b	-	-	b	a	-	b	-	-	b	-	-	-	-	-	-	-	-	-	-	-	-	-	-	-	-	a	-	-	-	-	-	-	-	-	-	a	-	-	b	-
chr01	7532818	T	C	b	-	a	a	b	a	b	b	b	a	a	b	a	b	b	-	-	b	a	a	a	b	b	b	-	-	a	-	b	b	b	a	b	b	-	-	-	b	b	b	b	a	b	a	-	-
chr01	7533037	T	C	b	-	a	a	b	a	b	b	b	a	a	b	a	b	b	-	b	b	a	a	a	b	b	b	-	-	a	-	b	b	b	a	b	b	-	-	-	b	b	b	b	a	b	a	-	-
chr01	7542837	A	C	-	-	-	b	-	-	-	-	-	-	-	-	-	-	b	-	-	-	-	-	-	-	-	-	-	-	-	-	-	-	-	-	-	-	-	-	-	-	-	-	b	-	-	a	-	-
chr01	7542996	C	T	-	-	-	b	-	-	-	-	-	-	-	-	-	-	b	-	-	-	-	-	-	-	-	-	-	-	-	-	-	-	-	-	-	b	-	-	-	-	-	-	b	-	-	a	-	-
chr01	7549634	G	A	a	b	a	b	b	b	b	b	b	a	b	a	a	b	-	-	b	-	-	b	-	a	-	-	b	b	-	b	b	a	a	a	b	b	a	b	a	b	b	b	b	b	b	b	b	b
chr01	7556768	C	T	a	b	b	a	b	b	-	b	b	b	-	b	a	b	b	-	a	b	a	h	b	h	h	b	b	b	a	-	b	b	a	b	b	b	b	-	-	-	-	b	b	b	b	b	a	-
chr01	7561652	T	A	a	b	a	a	b	a	-	b	-	-	b	b	a	b	b	b	a	-	-	-	-	b	a	b	b	-	b	-	b	b	b	-	-	b	-	-	-	-	b	b	-	-	-	b	-	-
chr01	7562642	G	A	a	b	b	b	b	a	a	b	b	a	a	b	a	b	-	-	a	b	a	a	-	b	b	a	b	b	a	b	b	b	b	b	b	b	a	-	a	b	b	b	b	b	a	b	b	-
chr01	7562923	G	A	-	-	-	-	-	b	-	-	-	-	-	-	-	b	b	b	b	b	a	b	a	h	b	b	b	b	b	-	-	-	-	-	-	-	-	-	-	-	-	-	a	-	-	-	-	-
chr01	7563128	C	A	-	-	-	-	-	a	-	-	-	-	-	b	-	b	-	b	a	b	a	h	h	a	a	h	b	b	a	-	-	-	a	-	-	-	-	-	-	-	-	-	a	-	-	-	-	-
chr01	7564987	C	T	-	-	-	-	-	-	-	-	-	-	-	-	a	b	b	-	a	-	a	a	a	b	a	a	b	b	a	-	-	-	-	-	-	-	-	-	-	-	-	-	-	-	-	-	-	-
chr01	7565207	C	A	b	-	a	a	b	a	a	b	b	b	-	a	a	b	-	-	a	b	a	b	a	h	a	b	b	b	b	b	b	b	b	a	b	b	a	-	-	b	b	b	b	a	a	b	-	-
chr01	7567594	G	A	-	b	-	b	b	b	-	-	b	b	b	b	-	b	-	b	b	b	a	a	a	a	-	b	b	b	a	-	-	-	b	-	b	b	-	-	-	-	-	-	-	b	-	-	-	-
chr01	7569151	T	C	-	-	b	b	b	-	-	-	-	-	-	b	a	-	-	-	-	-	-	a	-	-	-	b	-	-	-	a	b	-	-	-	b	b	-	a	-	-	b	b	a	a	b	-	-	b
chr01	7573023	G	T	-	-	-	-	-	-	-	-	-	-	-	-	-	b	b	b	h	b	a	a	a	h	b	h	b	b	h	-	-	-	b	-	-	b	-	-	-	b	-	-	-	-	-	-	-	-
chr01	7575012	T	G	-	-	-	-	-	a	-	-	b	-	-	-	-	b	b	b	h	b	a	h	h	h	b	h	b	b	h	-	-	-	-	-	-	-	-	-	-	-	-	-	-	-	-	-	-	-
chr01	7581084	A	C	a	b	b	a	b	b	a	-	b	b	a	b	a	b	-	-	-	-	-	-	-	a	-	-	-	b	-	b	b	a	a	b	b	b	a	a	a	b	b	b	a	a	b	-	b	b
chr01	7581101	T	C	a	b	b	a	b	b	a	-	b	b	a	b	a	b	-	-	-	-	-	-	-	b	-	-	-	b	-	b	b	b	a	b	b	b	a	a	a	b	b	b	b	a	b	-	b	b
chr01	7583713	A	G	-	-	-	-	-	-	-	-	-	-	-	-	-	b	-	-	a	-	a	-	a	a	a	b	b	-	a	-	-	a	-	b	-	-	-	-	-	-	-	-	-	-	-	-	-	-
chr01	7583727	C	T	-	-	-	-	-	-	-	-	-	-	-	-	-	b	-	-	a	-	a	-	a	a	a	b	b	-	a	-	-	a	-	b	-	-	-	-	-	-	-	-	-	-	-	-	-	-
chr01	7583732	C	T	-	-	-	-	-	-	-	-	-	-	-	-	-	b	-	-	a	-	a	-	a	a	a	b	b	-	a	-	-	a	-	b	-	-	-	-	-	-	-	-	-	-	-	-	-	-
chr01	7590717	A	T	a	b	b	a	b	a	b	b	b	a	a	b	a	b	b	-	a	-	-	b	a	b	a	b	b	b	a	b	b	-	a	a	b	b	b	b	a	b	b	b	a	a	a	a	a	b
chr01	7592949	G	A	-	-	-	-	-	-	-	-	-	-	-	-	-	b	b	b	a	b	a	h	a	a	a	a	b	b	a	-	-	b	-	-	-	-	-	-	-	-	-	-	-	-	-	-	-	-
chr01	7596969	A	G	-	-	-	a	b	-	-	-	-	-	-	-	-	-	-	-	-	-	a	-	-	-	-	-	-	-	-	-	-	-	b	b	b	-	-	-	a	-	-	-	-	-	a	b	b	-
chr01	7596987	T	C	-	-	-	a	b	-	-	-	-	-	-	-	-	-	-	-	-	-	a	-	-	-	-	-	-	-	-	-	-	-	b	b	b	-	-	-	a	-	-	-	-	-	a	b	b	-
chr01	7597000	G	A	-	-	-	a	b	-	-	-	-	-	-	-	-	-	-	-	-	-	a	-	-	-	-	-	-	-	-	-	-	-	b	b	b	-	-	-	a	-	-	-	-	-	a	b	b	-
chr01	7602088	G	T	a	b	a	a	b	-	b	-	b	a	a	a	a	b	b	b	-	b	a	b	a	b	a	a	b	b	b	a	b	a	-	a	b	-	-	a	-	b	b	b	a	b	a	-	-	-
chr01	7604593	C	T	-	-	-	-	-	-	-	-	-	-	-	-	-	b	b	b	a	b	a	h	h	b	a	h	b	b	b	-	-	-	-	-	-	-	-	-	-	-	-	-	-	-	-	-	-	-
chr01	7609899	T	C	-	-	-	-	-	-	-	-	b	-	a	-	-	-	-	-	a	-	a	-	a	-	a	a	-	-	-	-	-	-	-	-	-	-	-	-	-	-	-	-	-	-	-	-	-	-
chr01	7609942	G	A	-	-	-	-	-	-	-	-	b	-	a	-	-	-	-	-	a	-	a	-	a	-	a	a	-	-	-	-	-	-	-	-	-	-	-	-	-	-	-	-	-	-	-	-	-	-
chr01	7610411	G	A	-	-	b	-	b	-	-	-	-	-	-	-	-	-	-	-	-	-	-	-	-	-	-	-	-	-	-	b	-	-	b	-	-	b	-	-	-	b	-	b	-	-	b	-	b	b
chr01	7616686	C	A	-	-	-	-	-	-	-	-	-	-	-	-	-	b	b	b	b	b	a	a	h	h	h	h	b	b	a	a	-	-	b	-	-	b	-	-	-	-	-	-	-	-	-	-	-	-
chr01	7617792	T	G	a	-	a	a	-	a	a	-	-	a	a	a	a	-	b	b	a	-	-	b	b	h	b	b	b	b	b	a	b	a	a	a	-	b	a	-	a	-	-	-	a	a	a	a	a	-
chr01	7618209	C	T	a	-	b	a	b	b	b	-	b	b	a	a	a	-	-	-	-	b	a	a	a	b	a	a	b	b	a	a	b	a	a	b	b	b	b	b	-	b	b	b	b	b	b	a	b	-
chr01	7621222	C	T	-	-	-	-	-	-	-	-	-	-	-	b	-	b	b	b	b	b	a	h	a	-	a	a	b	b	a	-	b	-	a	-	-	-	-	-	-	-	-	-	-	-	-	-	-	-
chr01	7624200	A	G	-	-	a	-	-	-	-	-	-	-	-	-	a	b	b	b	a	-	a	h	a	a	a	a	b	b	b	-	-	-	-	-	b	-	-	-	-	-	b	-	-	-	-	-	-	-
chr01	7624233	G	A	-	-	a	-	-	-	-	-	-	-	-	-	a	b	b	b	a	-	a	h	b	b	a	a	b	b	b	-	-	-	-	-	b	-	-	-	-	-	b	-	-	-	-	-	-	-
chr01	7624647	C	T	b	-	a	a	b	b	-	-	-	b	-	b	a	-	-	b	a	-	-	-	a	-	-	-	-	-	-	a	b	a	b	a	b	b	a	-	-	b	-	b	a	a	b	h	-	-
chr01	7631941	G	A	-	-	-	-	-	-	-	-	-	-	-	-	a	b	b	-	h	b	a	h	h	h	b	b	b	b	a	-	-	-	-	a	-	-	-	-	-	-	-	-	-	-	-	-	-	-
chr01	7631964	G	A	-	-	-	-	-	-	-	-	-	-	-	-	a	b	b	-	h	b	a	h	h	h	b	b	b	b	a	-	-	-	-	a	-	-	-	-	-	-	-	-	-	-	-	-	-	-
chr01	7635354	T	C	a	b	b	a	b	b	a	b	b	b	b	a	a	b	b	-	b	b	-	-	b	b	a	a	-	-	-	a	b	-	a	b	b	b	a	a	a	b	b	-	a	b	a	b	a	b
chr01	7635685	G	A	-	-	-	-	-	-	-	-	-	-	-	-	-	b	-	b	b	-	a	h	-	b	-	-	b	b	b	-	-	-	-	-	-	-	-	-	-	-	-	-	a	-	-	-	-	-
chr01	7636596	A	G	a	-	-	a	-	b	-	-	-	a	-	-	-	b	-	-	b	-	a	b	b	-	-	-	b	b	a	-	b	-	a	-	b	-	-	-	a	-	-	-	-	-	a	a	a	-
chr01	7636814	G	A	b	-	-	-	-	-	-	-	-	-	-	-	-	b	b	b	b	b	a	a	h	b	a	a	b	b	a	-	-	-	-	-	-	-	-	-	-	-	-	-	a	-	b	-	-	-
chr01	7637234	C	A	-	-	-	-	-	-	-	-	-	-	-	-	-	b	b	b	b	b	a	a	h	b	h	a	b	b	a	-	-	-	-	-	-	-	-	-	-	-	-	-	-	-	-	-	-	-
chr01	7638235	C	T	b	-	-	-	-	-	-	-	-	-	-	-	-	b	b	-	b	b	a	a	a	h	a	a	b	b	a	-	-	a	-	-	-	-	b	-	-	-	-	-	-	-	-	-	-	-
chr01	7638249	A	G	b	-	-	-	-	-	-	-	-	-	-	-	-	b	b	-	b	b	a	a	a	h	a	a	b	b	a	-	-	a	-	-	-	-	b	-	-	-	-	-	-	-	-	-	-	-
chr01	7638333	A	G	-	-	-	-	-	-	-	-	-	-	-	-	a	-	-	-	a	-	a	h	a	b	-	b	b	b	b	-	-	-	-	-	-	-	a	-	-	-	-	-	-	-	-	-	-	-
chr01	7639252	C	T	b	b	b	b	b	b	a	b	b	-	a	b	a	-	-	-	a	-	a	a	a	-	a	a	-	-	a	a	b	b	a	a	b	b	b	b	a	b	b	b	a	b	b	b	a	-
chr01	7639265	C	A	b	b	b	b	b	b	a	b	b	-	b	b	a	-	-	-	a	-	a	a	a	-	a	a	-	-	a	a	b	b	a	a	b	b	b	b	a	b	b	b	a	b	b	b	a	-
chr01	7639316	A	G	b	b	b	b	b	b	a	b	b	-	a	b	a	-	-	-	a	-	a	a	a	-	a	a	-	-	a	a	b	b	a	a	b	b	b	b	a	b	b	b	a	b	b	b	a	-
chr01	7639525	C	A	a	b	b	a	b	b	a	b	b	a	a	b	a	b	b	b	b	-	a	a	a	a	h	a	b	b	h	b	b	-	b	a	b	b	a	a	a	b	b	b	a	b	-	a	b	-
chr01	7652540	T	C	a	b	a	a	b	a	b	-	b	a	b	a	a	b	-	-	b	-	-	b	-	b	-	b	b	-	-	b	b	a	a	a	b	b	a	b	-	b	b	b	a	a	b	a	a	-
chr01	7662792	C	T	-	-	b	-	b	-	-	-	-	b	-	a	-	-	-	-	b	-	-	-	-	-	-	-	-	-	-	-	-	-	a	b	-	b	-	-	-	-	-	-	-	b	a	-	a	-
chr01	7663123	T	C	-	-	b	-	b	-	-	-	-	b	-	a	-	-	-	-	b	-	-	-	-	-	-	-	-	-	-	-	-	-	a	-	-	b	-	-	-	-	-	-	-	b	a	-	a	-
chr01	7663185	G	C	-	-	b	-	b	-	-	-	-	b	-	a	-	-	-	-	b	-	-	-	-	-	-	-	-	-	-	-	-	-	a	-	-	b	-	-	-	-	-	-	-	b	a	-	a	-
chr01	7663431	G	A	b	b	b	b	b	b	-	b	b	b	b	b	-	b	b	b	-	b	-	b	b	b	b	b	-	b	-	b	b	b	b	b	b	b	-	-	-	b	b	b	b	b	b	b	b	b
chr01	7666525	T	G	-	-	-	-	b	-	-	-	-	-	-	-	-	b	b	b	b	b	-	b	h	h	a	a	b	b	-	-	-	-	-	-	-	-	-	-	-	-	-	-	b	-	-	-	-	-
chr01	7666976	T	C	-	b	b	a	b	a	-	b	b	b	a	a	a	b	-	b	a	-	a	h	a	a	b	b	-	b	a	b	b	-	b	b	b	b	b	-	a	b	-	b	-	-	-	-	-	b
chr01	7667000	C	T	-	b	b	a	b	a	-	b	b	b	a	a	a	b	-	b	a	-	a	h	a	a	b	b	-	b	a	b	b	-	b	b	b	b	b	-	a	b	-	b	-	-	-	-	-	b
chr01	7672709	T	G	-	-	-	a	b	b	-	-	b	-	-	a	a	b	b	-	b	b	a	a	a	a	a	a	b	b	-	b	b	-	-	-	b	b	-	-	-	-	-	-	-	a	-	-	-	-
chr01	7672792	A	G	a	-	-	-	a	-	-	-	b	b	-	a	a	b	-	-	-	-	-	a	-	-	-	-	b	-	-	-	-	-	a	-	b	-	b	-	-	-	b	b	-	-	b	a	b	b
chr01	7691225	C	G	-	-	a	-	-	-	-	-	-	-	-	-	a	b	-	-	b	b	-	b	b	-	-	-	b	b	-	-	-	a	a	-	-	-	-	-	a	-	-	-	a	a	a	-	-	-
chr01	7691237	C	G	-	-	a	-	-	-	-	-	-	-	-	-	a	b	-	-	b	b	-	b	b	-	-	-	b	b	-	-	-	a	a	-	-	-	-	-	a	-	-	-	a	a	a	-	-	-
chr01	7708138	C	G	b	b	b	a	b	b	-	-	b	b	a	a	a	b	b	b	a	b	-	a	b	a	a	b	b	b	b	a	b	a	b	b	b	b	b	-	b	b	b	b	a	a	b	-	b	-
chr01	7723390	C	A	b	b	a	b	b	b	a	b	b	b	-	a	a	b	-	-	-	b	a	a	-	b	-	-	b	-	a	a	b	b	b	b	b	b	a	b	b	b	b	b	b	b	b	b	a	b
chr01	7724080	C	T	-	-	-	-	-	-	-	-	-	-	-	-	-	b	-	b	a	-	a	h	a	b	h	a	b	b	a	-	-	-	-	-	-	-	-	-	-	-	-	-	-	-	-	-	-	-
chr01	7731577	C	A	-	-	-	-	-	-	-	-	-	-	-	-	-	b	b	b	-	b	a	a	b	h	-	a	b	b	b	-	-	-	-	-	-	-	-	-	-	-	-	-	-	-	-	-	-	-
chr01	7731674	G	A	-	-	-	-	-	-	-	-	-	-	-	-	-	b	b	b	h	-	a	a	h	a	b	h	b	b	h	-	-	-	a	-	-	-	-	b	-	-	-	-	-	-	-	-	-	-
chr01	7732029	C	T	b	-	b	a	b	b	b	b	-	b	a	a	a	-	-	-	-	-	-	-	a	a	a	-	-	-	-	a	b	a	b	b	b	b	a	-	a	b	b	b	b	b	b	b	a	b
chr01	7732086	C	T	-	-	-	-	-	-	-	-	b	-	-	-	-	b	b	-	b	-	a	h	h	h	b	a	b	b	b	-	-	-	-	-	-	b	-	-	-	-	-	b	-	-	-	-	-	-
chr01	7734475	T	C	-	-	-	-	-	-	-	-	-	-	a	-	a	b	b	b	b	b	a	b	b	b	b	b	b	b	b	-	-	-	b	-	-	b	-	-	-	-	-	-	b	-	-	-	-	-
chr01	7739785	G	T	b	b	b	b	b	a	a	b	b	a	a	a	a	b	b	b	b	b	a	-	a	b	b	a	b	b	a	a	b	a	a	a	b	b	a	b	a	a	b	b	a	b	b	b	-	-
chr01	7740681	A	G	-	-	-	-	-	-	-	-	-	-	-	-	-	-	b	b	a	b	-	h	h	a	h	h	-	b	-	-	-	-	-	-	-	-	-	-	-	-	-	-	-	-	-	-	-	-
chr01	7741870	A	T	-	-	b	-	-	-	-	b	b	-	-	-	-	b	b	b	b	b	-	b	b	b	b	-	b	b	b	-	-	-	-	-	b	-	b	-	-	b	-	-	-	-	-	-	-	-
chr01	7742106	G	T	-	-	-	-	b	-	-	-	-	-	-	a	-	b	-	b	a	b	a	b	-	h	h	a	b	b	b	-	-	-	-	b	-	b	-	-	-	a	-	-	b	-	-	-	-	-
chr01	7743665	C	G	b	b	b	b	b	b	a	b	b	b	a	a	a	b	b	b	-	b	a	b	h	a	a	b	b	b	h	-	-	-	a	a	b	b	-	a	-	a	b	b	b	a	b	-	a	-
chr01	7748261	T	C	-	-	a	-	-	-	-	-	-	-	-	-	-	-	-	-	-	-	-	-	-	-	-	-	-	-	a	a	-	-	a	-	-	b	-	-	b	-	b	b	-	a	b	-	-	-
chr01	7749756	T	C	-	-	-	a	b	-	-	-	-	-	-	-	-	b	b	b	b	b	-	h	b	h	b	h	b	b	a	-	-	-	-	-	-	b	-	-	-	b	-	-	-	-	-	-	-	-
chr01	7749767	G	A	-	-	-	a	b	-	-	-	-	-	-	-	-	b	b	b	b	b	-	h	b	h	b	h	b	b	a	-	-	-	-	-	-	b	-	-	-	b	-	-	-	-	-	-	-	-
chr01	7751224	T	C	-	-	-	a	-	-	-	b	-	b	-	-	-	-	-	-	a	-	-	-	-	-	-	a	-	-	-	a	-	-	-	-	b	-	b	-	b	-	-	b	a	-	b	a	-	-
chr01	7753998	G	A	-	-	-	-	-	-	-	-	-	-	-	-	-	b	b	b	-	b	-	b	h	h	b	b	b	b	h	-	-	-	-	-	-	-	-	-	-	b	-	-	a	-	-	-	-	-
chr01	7754103	T	A	-	-	-	-	-	-	-	-	-	-	-	a	-	b	b	b	b	b	-	a	h	h	a	-	b	b	h	-	-	-	-	-	-	-	-	-	-	-	-	-	-	a	-	-	-	-
chr01	7755829	T	C	b	-	a	-	b	a	-	-	-	a	b	a	a	-	-	-	a	-	a	a	a	a	a	-	-	-	-	-	-	a	-	b	b	b	-	b	-	b	b	-	-	-	-	-	a	-
chr01	7755862	C	T	b	-	a	-	b	a	-	-	-	a	b	a	a	-	-	-	a	-	a	a	a	a	a	-	-	-	-	-	-	a	-	a	b	b	-	b	-	b	b	-	-	-	-	-	a	-
chr01	7755902	A	G	b	-	a	-	b	a	-	-	-	a	b	a	a	-	-	-	a	-	a	a	a	a	a	-	-	-	-	-	-	a	-	a	b	b	-	b	-	b	b	-	-	-	-	-	a	-
chr01	7767009	T	C	a	b	b	b	b	b	-	b	b	a	a	a	a	-	-	b	-	-	a	a	a	a	-	-	-	-	-	-	b	-	a	b	b	b	-	b	-	b	b	b	a	b	b	a	b	-
chr01	7767243	C	T	a	b	a	b	b	b	-	b	b	a	a	a	a	-	-	-	-	-	a	a	a	a	-	-	-	-	-	-	b	-	a	b	b	b	-	b	-	b	b	b	a	b	b	a	b	-
chr01	7767279	T	C	a	b	a	b	b	b	-	b	b	a	a	a	a	-	-	-	-	-	a	a	a	a	-	-	-	-	-	-	b	-	a	b	b	b	-	b	-	b	b	b	a	b	b	a	b	-
chr01	7770169	A	G	a	b	a	a	b	b	-	b	b	b	a	a	a	b	-	b	-	b	a	b	b	-	b	-	b	-	-	b	b	-	b	a	b	b	-	a	a	b	b	b	a	b	b	a	b	b
chr01	7774787	G	C	-	-	-	-	-	-	-	-	-	-	-	-	-	b	b	b	a	-	a	b	-	-	h	a	-	-	b	-	-	-	-	-	-	-	a	-	-	-	-	-	-	b	-	-	-	-
chr01	7776910	C	T	b	-	a	-	b	-	b	b	-	b	-	a	a	-	-	-	-	b	-	-	a	-	-	-	-	-	-	a	b	-	-	-	-	b	-	-	-	-	-	b	a	-	b	-	-	-
chr01	7777488	T	A	b	b	a	b	b	b	-	b	b	a	-	a	a	-	-	-	-	-	-	-	a	-	-	-	-	-	a	-	b	a	b	b	b	b	a	-	a	a	b	-	b	b	b	a	b	b
chr01	7777537	G	A	b	b	a	b	b	b	-	b	b	a	-	a	a	-	-	-	-	-	-	-	a	-	-	-	-	-	a	-	b	a	b	b	b	b	a	-	a	a	b	-	b	b	b	a	b	b
chr01	7797359	A	T	a	b	-	a	b	b	-	b	b	-	b	a	-	-	-	-	a	b	-	-	a	a	-	-	-	-	-	-	b	a	b	-	b	b	b	b	b	-	b	-	a	a	b	a	a	b
chr01	7797647	G	C	a	b	b	b	b	a	-	b	b	a	b	a	a	-	-	-	a	-	-	-	-	-	-	-	-	-	-	b	b	a	b	b	b	b	a	a	a	-	b	b	a	b	b	-	a	-
chr01	7797874	T	C	a	b	b	b	b	a	-	b	b	a	b	a	a	-	-	-	a	-	-	-	-	-	-	-	-	-	-	b	b	a	b	b	b	b	a	a	a	-	b	b	a	b	b	-	a	-
chr01	7798062	T	C	-	-	-	-	-	-	-	-	-	-	-	-	-	-	-	b	a	b	-	-	b	a	a	b	b	b	b	-	-	-	-	-	-	b	b	-	-	-	-	-	-	-	-	-	-	-
chr01	7798109	C	T	-	-	-	-	-	-	-	-	-	-	-	-	-	-	-	b	a	b	-	-	a	a	a	b	b	b	b	-	-	-	-	-	-	b	b	-	-	-	-	-	-	-	-	-	-	-
chr01	7799527	G	A	a	b	a	a	b	b	b	b	b	a	b	a	a	-	-	-	-	-	-	-	-	-	-	-	-	-	-	b	-	a	b	-	b	b	a	a	-	a	-	-	b	a	b	b	-	-
chr01	7800158	G	A	b	-	a	a	-	a	-	-	-	b	-	a	-	-	-	-	-	-	-	-	-	-	-	-	-	-	-	-	-	a	b	-	b	-	-	-	-	-	-	-	b	-	-	-	b	-
chr01	7800444	T	C	b	-	a	a	-	a	-	-	-	b	-	a	-	-	-	-	-	-	-	-	-	-	-	-	-	-	-	-	-	a	b	-	b	b	-	-	-	-	-	-	a	-	-	-	-	-
chr01	7800461	A	G	b	-	a	a	-	a	-	-	-	b	-	a	-	-	-	-	-	-	-	-	-	-	-	-	-	-	-	-	-	a	b	-	b	b	-	-	-	-	-	-	a	-	-	-	-	-
chr01	7800494	C	T	b	-	a	a	-	a	-	-	-	b	-	a	-	-	-	-	-	-	-	-	-	-	-	-	-	-	-	-	-	a	b	-	b	b	-	-	-	-	-	-	a	-	-	-	-	-
chr01	7800508	A	G	b	-	a	a	-	a	-	-	-	b	-	a	-	-	-	-	-	-	-	-	-	-	-	-	-	-	-	-	-	a	b	-	b	b	-	-	-	-	-	-	a	-	-	-	-	-
chr01	7801377	G	A	b	-	a	a	b	a	a	b	b	a	a	a	a	-	-	-	-	-	-	a	b	b	-	b	-	b	-	a	b	-	a	b	b	b	a	-	a	-	b	b	a	b	b	b	b	b
chr01	7802505	G	T	a	b	b	a	b	a	b	b	b	a	a	a	a	b	b	b	b	b	a	a	a	a	b	-	b	b	a	-	b	b	a	a	b	b	-	a	a	-	-	b	-	b	-	-	-	-
chr01	7808634	T	A	a	b	b	b	b	b	a	b	b	-	b	a	a	b	-	b	a	-	-	-	h	b	-	-	b	-	b	a	b	a	b	b	b	b	-	a	b	b	b	b	a	b	b	b	b	-
chr01	7811235	G	A	a	-	b	b	b	a	b	b	b	a	a	a	a	b	-	-	a	-	a	a	a	b	-	b	-	b	-	a	b	b	b	b	b	b	a	b	a	a	b	b	a	a	b	b	b	-
chr01	7811528	C	T	-	-	-	-	-	-	-	-	-	-	-	-	-	b	b	-	a	-	a	b	h	h	a	a	b	b	-	-	-	-	-	-	-	-	b	-	-	-	-	-	-	a	-	-	-	-
chr01	7811626	G	A	b	-	-	-	-	-	-	-	-	a	-	a	-	-	-	-	-	-	-	-	-	-	-	-	-	-	-	-	-	-	b	-	-	-	-	b	-	-	-	-	-	-	-	-	-	-
chr01	7812229	A	G	b	b	a	b	b	b	-	b	b	a	b	a	a	-	-	-	a	b	-	a	-	a	a	-	-	b	-	a	b	b	b	b	b	b	-	b	b	a	b	b	b	b	b	b	b	b
chr01	7812246	C	T	b	b	a	a	b	b	-	b	b	a	b	a	a	-	-	-	a	b	-	a	-	a	a	-	-	b	-	a	b	b	b	b	b	b	-	b	b	a	b	b	b	b	b	b	b	b
chr01	7812607	C	T	a	b	a	a	-	a	-	b	-	a	a	a	a	-	-	-	a	-	-	a	-	a	-	-	-	-	a	a	-	a	a	b	b	b	b	a	a	a	-	-	a	-	b	a	a	-
chr01	7813575	A	C	-	-	-	-	-	-	-	-	-	-	-	a	a	b	b	b	h	b	a	a	a	a	b	a	b	b	b	-	-	-	-	a	-	-	-	-	b	-	b	b	-	-	-	-	-	-
chr01	7818125	T	G	-	-	-	-	-	b	-	-	-	-	-	-	-	-	-	-	-	-	-	-	-	-	-	-	-	-	-	-	-	-	-	-	-	-	-	-	-	-	-	b	-	-	-	-	-	-
chr01	7839614	A	G	b	b	a	a	b	a	-	b	b	a	a	a	a	b	-	b	-	-	a	b	-	h	a	a	b	b	-	b	b	b	b	b	b	b	a	b	b	b	b	b	a	b	b	b	-	b
chr01	7851173	A	G	-	-	-	-	-	-	-	b	-	-	-	-	-	b	b	b	b	b	a	b	a	h	a	a	b	b	b	-	-	-	-	-	-	-	-	-	-	-	-	-	a	a	-	-	-	-
chr01	7851256	A	G	-	-	-	-	-	-	-	-	-	-	-	-	-	b	b	b	b	b	a	b	a	h	a	a	b	b	b	-	-	-	-	-	-	-	-	-	-	-	-	-	-	a	-	-	-	-
chr01	7859532	A	T	-	-	-	-	-	-	-	-	-	-	-	-	-	b	b	-	a	-	-	b	h	b	a	a	b	b	a	-	-	-	-	-	-	b	-	-	-	-	-	-	-	-	-	-	b	-
chr01	7859620	T	C	-	b	-	b	-	b	-	b	-	b	-	a	a	-	b	-	a	-	-	b	-	-	-	b	b	-	b	-	b	-	-	b	b	b	b	a	b	b	b	b	b	a	b	-	-	b
chr01	7881028	G	A	b	b	b	a	b	a	b	b	b	b	a	a	a	-	-	b	-	-	-	b	-	b	b	b	b	b	b	b	b	b	a	b	-	b	a	b	a	b	b	b	b	a	b	b	b	b
chr01	7881787	T	A	b	b	b	-	b	b	-	b	b	a	a	a	a	b	-	-	b	-	-	b	-	b	-	-	b	b	b	a	b	b	a	b	b	b	a	a	b	a	b	b	b	b	b	b	-	-
chr01	7883700	C	T	a	-	a	a	b	a	a	-	b	b	a	a	a	-	-	-	-	-	a	a	-	a	-	a	b	-	-	-	b	b	a	-	b	b	-	-	b	a	-	b	a	-	b	-	-	-
chr01	7895934	A	G	a	-	b	b	b	a	b	b	b	a	a	a	a	b	-	-	a	-	-	a	a	a	-	b	b	b	-	a	b	a	b	b	b	b	-	a	a	a	b	b	a	b	b	a	b	b
chr01	7899805	G	T	-	-	-	a	-	-	-	-	-	-	-	-	-	b	b	b	a	b	a	a	h	b	a	-	b	b	a	-	-	-	b	-	b	b	-	-	-	-	-	b	-	-	-	-	-	-
chr01	8063234	A	T	-	b	a	b	b	a	-	-	-	-	a	a	a	b	b	b	a	b	a	h	a	a	b	a	-	b	b	-	-	-	-	-	-	b	-	-	-	-	b	-	-	-	-	-	-	-
chr01	8124834	A	T	-	b	b	-	b	b	-	-	b	-	-	a	a	b	b	b	a	-	a	b	h	b	a	a	b	b	h	-	-	-	-	-	-	-	-	-	a	a	-	-	-	-	-	-	-	-
chr01	8142745	A	T	-	-	-	-	-	-	-	-	-	-	b	-	-	b	-	b	a	-	a	h	h	b	a	a	b	b	h	-	-	-	-	-	-	-	-	-	-	-	-	-	-	b	-	-	-	-
chr01	8143642	T	C	-	-	-	-	-	-	-	-	-	-	-	-	a	b	-	b	h	b	a	a	a	b	a	h	b	b	h	-	-	-	-	-	-	-	-	-	-	-	-	-	-	-	-	-	-	-
chr01	8441328	T	C	a	b	b	b	b	b	-	b	b	b	b	a	a	b	-	-	-	b	-	-	b	b	b	a	b	-	a	b	b	b	h	a	b	b	-	b	b	b	b	b	b	a	b	b	b	b
chr01	8455106	G	C	-	-	b	b	-	b	-	-	b	-	-	a	a	b	b	b	a	-	a	a	h	b	b	b	b	b	a	a	-	a	-	-	b	-	-	-	-	-	-	b	-	-	-	-	-	-
chr01	8679466	A	G	-	-	-	a	-	-	-	-	-	-	-	-	-	b	-	-	-	-	-	a	-	-	-	-	-	b	a	-	-	-	-	-	-	b	-	-	-	-	-	-	-	-	-	-	-	-
chr01	8753882	G	A	-	-	-	-	-	-	-	-	-	-	-	-	-	b	b	b	a	b	a	a	h	b	a	h	b	b	h	-	-	-	-	-	-	-	-	b	-	-	-	-	-	-	-	-	-	-
chr01	8757246	G	A	-	-	-	-	-	-	-	-	-	-	-	-	-	b	b	b	b	b	a	a	b	b	-	a	b	b	h	-	-	-	-	-	-	-	b	-	-	-	-	-	-	-	-	-	-	-
chr01	8757273	C	T	-	-	-	-	-	-	-	-	-	-	-	-	-	b	b	b	b	b	a	a	a	b	-	a	b	b	h	-	-	-	-	-	-	-	b	-	-	-	-	-	-	-	-	-	-	-
chr01	8766682	T	A	-	-	b	a	b	a	b	b	b	a	a	a	a	b	-	b	b	b	a	h	a	b	h	h	b	b	a	-	b	b	a	b	b	b	-	-	-	a	-	-	b	b	b	-	-	-
chr01	8771180	G	A	-	b	a	a	a	b	-	b	b	-	b	a	a	-	-	b	-	-	-	b	-	-	b	-	b	-	-	a	-	b	a	b	b	b	b	-	-	-	-	b	-	-	-	b	b	-
chr01	8771413	T	C	b	-	-	-	-	-	-	-	-	-	-	-	-	b	b	b	a	b	a	a	b	b	a	b	b	b	a	-	-	-	-	-	-	-	-	-	-	-	a	-	-	b	-	-	-	-
chr01	8782817	A	G	a	b	b	h	a	b	-	b	b	-	b	a	a	a	-	-	a	-	a	b	b	b	a	-	-	-	b	b	b	b	b	a	-	b	a	b	b	a	b	b	b	a	b	-	-	b
chr01	8791782	C	G	-	b	b	b	b	a	b	b	b	-	-	a	a	a	b	b	a	b	a	a	a	b	b	b	b	b	a	a	b	b	a	a	b	-	-	a	a	-	b	b	b	a	b	-	-	b
chr01	8792143	C	A	a	b	a	b	b	a	a	b	b	b	a	a	a	a	b	b	b	b	a	a	b	b	a	a	b	b	h	b	b	b	b	a	b	b	-	-	b	a	b	b	-	a	b	b	a	b
chr01	8798677	C	T	-	-	-	a	-	b	-	-	b	-	-	-	a	-	-	-	-	-	-	-	-	-	-	-	-	-	-	-	-	-	b	-	-	-	-	-	-	a	-	b	-	-	b	-	-	-
chr01	8809365	G	A	b	-	b	a	b	a	b	b	-	a	-	a	a	b	b	b	a	b	a	b	h	b	b	h	b	b	h	a	b	b	-	b	b	b	-	-	-	-	-	b	-	-	b	b	b	-
chr01	8827366	T	G	b	-	a	b	a	a	-	-	-	a	-	-	a	b	-	b	-	-	a	a	a	b	a	-	b	b	a	a	b	a	b	-	-	-	-	-	-	-	-	-	-	-	-	-	-	-
chr01	8836572	T	C	a	b	b	b	a	b	b	-	-	-	-	a	a	a	-	-	-	-	-	-	-	-	-	-	-	-	-	b	b	-	a	-	b	b	-	-	-	b	b	-	b	b	b	-	-	b
chr01	8836580	G	A	a	b	b	b	a	b	b	-	-	-	-	a	a	a	-	-	-	-	-	-	-	-	-	-	-	-	-	b	b	-	a	-	b	b	-	-	-	b	b	-	b	b	b	-	-	b
chr01	8836586	C	T	a	b	b	b	b	b	a	-	b	-	b	a	a	a	-	b	-	b	-	-	b	b	a	b	b	-	-	a	-	b	b	b	b	b	b	a	b	b	b	b	b	b	b	b	b	b
chr01	8836935	T	C	a	b	b	b	b	b	a	-	b	b	b	a	a	a	-	b	-	b	-	-	-	b	a	b	b	-	-	a	-	b	b	b	b	b	b	a	b	b	b	b	b	b	b	b	b	b
chr01	8837015	A	G	b	-	b	b	a	a	-	-	b	-	b	a	a	b	b	b	a	b	a	a	a	b	-	a	b	b	b	b	-	-	a	-	b	b	-	a	a	-	-	-	b	a	b	-	-	-
chr01	8837120	A	G	b	-	b	b	a	a	-	-	b	-	b	a	a	b	b	b	a	b	a	a	a	b	-	a	b	b	b	b	-	-	a	-	b	b	-	a	-	-	-	-	b	a	b	-	-	-
chr01	8837437	C	T	a	b	b	a	a	b	a	b	b	a	b	a	a	b	b	-	-	-	-	-	-	a	a	a	a	a	-	a	b	a	a	b	b	b	b	b	a	b	b	b	b	b	b	b	a	a
chr01	8837496	A	G	a	b	b	a	a	b	a	b	b	a	b	a	a	b	b	-	-	-	-	-	-	-	a	a	-	-	-	a	b	a	a	b	b	b	b	b	a	b	b	b	b	b	b	b	a	a
chr01	8837631	C	T	-	-	-	-	-	-	-	-	-	-	-	-	-	h	b	-	a	b	-	b	a	b	-	-	b	-	b	-	-	a	-	a	-	-	-	-	-	-	-	-	-	-	-	-	-	-
chr01	8837637	C	T	-	-	-	-	-	-	-	-	-	-	-	-	-	h	b	-	a	b	-	b	a	b	-	-	b	-	b	-	-	a	-	a	-	-	-	-	-	-	-	-	-	-	-	-	-	-
chr01	8850570	C	A	-	-	-	-	-	-	-	-	-	-	-	-	-	h	-	-	-	b	-	h	h	-	b	h	b	-	a	-	-	-	-	-	-	-	-	-	-	-	-	-	-	-	-	-	-	-
chr01	8850601	C	A	-	-	-	-	-	-	-	-	-	-	-	-	-	h	-	-	-	b	-	h	h	-	b	h	b	-	a	-	-	-	-	-	-	-	-	-	-	-	-	-	-	-	-	-	-	-
chr01	8850955	A	T	b	b	b	a	b	a	b	b	b	a	a	a	a	-	-	-	-	-	-	-	-	b	-	-	-	-	-	a	b	b	a	b	b	b	-	b	a	b	-	b	b	a	b	b	a	a
chr01	8851512	A	G	b	b	-	b	b	b	b	b	b	-	b	-	-	-	-	-	-	-	-	-	-	b	-	-	b	-	b	b	b	b	b	b	b	b	b	-	b	-	b	b	b	-	b	b	-	-
chr01	8851565	A	C	b	b	-	b	b	b	b	b	b	-	b	-	-	b	-	-	b	-	-	-	-	b	-	-	b	-	b	b	b	b	b	b	b	b	b	-	b	-	b	b	b	-	b	b	-	-
chr01	8852988	T	C	-	-	a	a	b	-	b	-	-	a	a	a	a	h	-	-	b	-	a	a	-	b	-	b	-	b	b	-	-	-	-	-	-	-	b	-	b	-	-	-	-	-	-	b	-	-
chr01	8853025	G	A	-	-	a	a	b	-	b	-	-	a	a	a	a	h	b	-	b	b	a	a	-	b	-	b	-	b	b	-	-	-	-	-	-	-	b	-	b	-	-	-	-	-	-	b	-	-
chr01	8853040	T	C	-	-	a	a	b	-	b	-	-	a	a	a	a	h	b	-	b	b	a	a	-	b	-	b	-	b	b	-	-	-	-	-	-	-	b	-	b	-	-	-	-	-	-	b	-	-
chr01	8857601	A	G	b	-	a	-	a	b	a	b	b	b	b	a	a	a	b	b	b	b	a	h	b	b	a	a	b	b	b	-	-	-	-	-	b	b	-	b	-	-	-	-	-	b	-	-	-	-
chr01	8857659	G	T	-	-	-	-	b	-	-	-	b	-	-	-	-	a	-	b	a	b	a	a	a	b	a	a	b	-	h	-	-	-	b	-	-	-	-	-	-	-	-	-	-	-	-	-	-	-
chr01	8857664	C	T	-	-	-	-	b	-	-	-	b	-	-	-	-	a	-	b	a	b	a	a	a	b	a	a	b	-	h	-	-	-	b	-	-	-	-	-	-	-	-	-	-	-	-	-	-	-
chr01	8857738	G	T	-	-	-	-	b	-	-	-	b	-	-	a	-	a	-	b	a	b	a	a	a	b	a	a	b	-	h	-	-	-	b	-	-	-	-	-	-	-	-	-	-	-	-	-	-	-
chr01	8857791	G	A	-	-	-	-	b	-	-	-	b	-	-	a	-	a	-	b	a	b	a	b	a	b	b	a	b	-	h	-	-	-	b	-	-	-	-	-	-	-	-	-	-	-	-	-	-	-
chr01	8877038	C	T	a	-	b	a	b	b	b	b	b	b	a	a	a	a	-	-	a	-	a	a	-	-	b	-	b	b	a	a	b	b	b	a	b	b	a	b	b	b	b	b	b	a	b	b	a	-
chr01	8878335	A	G	-	-	-	-	-	-	-	-	b	b	-	-	-	b	b	b	a	b	a	h	h	b	b	h	b	b	a	b	-	-	a	-	b	-	-	-	-	-	-	-	-	-	-	-	-	-
chr01	8878386	G	A	-	-	-	-	-	-	-	-	b	b	-	-	-	b	b	b	a	b	a	h	h	b	b	h	b	b	a	b	-	-	a	-	b	-	-	-	-	-	-	-	-	-	-	-	-	-
chr01	8899033	A	G	a	b	a	b	a	b	b	-	b	-	-	a	a	-	-	-	-	-	-	-	-	-	-	-	-	-	-	-	b	b	-	b	b	b	-	-	-	b	-	-	-	-	b	b	b	a
chr01	8905084	C	A	-	-	-	-	-	-	-	-	-	-	-	-	a	b	b	b	a	b	-	-	a	b	-	-	a	b	b	-	-	-	b	-	-	-	-	-	-	-	-	-	-	-	-	-	-	-
chr01	8906830	C	A	b	-	b	b	b	a	b	b	b	b	b	a	a	-	-	-	a	-	a	a	a	b	-	-	-	-	-	a	b	a	b	b	b	b	-	a	-	h	b	b	b	-	b	b	-	-
chr01	8910208	G	A	b	b	a	b	b	b	a	b	b	b	a	a	a	a	b	-	b	b	a	-	a	b	a	b	a	b	b	a	b	b	b	b	b	b	-	b	a	b	b	b	b	b	b	-	a	-
chr01	8910222	A	G	b	b	a	b	b	b	a	b	b	b	a	a	a	a	b	-	b	b	a	-	a	b	a	b	a	b	b	a	b	b	b	b	b	b	-	b	a	b	b	b	b	b	b	-	a	-
chr01	8917873	T	C	b	-	a	a	a	b	b	-	b	b	-	a	a	b	-	b	b	-	-	-	-	b	-	-	a	-	-	a	b	b	a	b	b	b	-	b	b	-	b	b	-	a	b	b	a	a
chr01	8918195	C	A	b	-	a	a	a	b	b	-	b	b	-	a	a	b	-	b	b	-	-	-	-	b	-	-	a	-	-	a	b	b	a	b	b	b	-	b	b	-	b	b	-	a	b	b	a	a
chr01	8938125	C	T	a	-	b	a	a	b	a	-	b	-	b	-	a	a	b	b	b	-	a	h	-	b	b	h	a	b	b	-	b	-	b	-	-	-	-	a	-	-	-	-	-	-	-	-	a	-
chr01	8938270	T	C	a	-	b	a	a	b	a	-	b	-	b	-	a	a	b	b	a	-	a	h	-	b	b	h	a	b	b	-	b	-	b	-	-	-	-	a	-	-	-	-	-	-	-	-	a	-
chr01	8938306	G	A	-	-	b	-	-	-	-	-	-	-	-	-	-	b	b	-	a	b	a	b	a	b	a	b	b	b	a	-	-	-	-	a	-	-	-	b	-	-	-	-	-	-	-	-	-	-
chr01	8938312	C	T	-	-	b	-	-	-	-	-	-	-	-	-	-	b	b	-	a	b	a	b	a	b	a	a	b	b	a	-	-	-	-	a	-	-	-	b	-	-	-	-	-	-	-	-	-	-
chr01	8938349	T	C	-	-	b	-	-	-	-	-	-	-	-	-	-	b	b	-	a	b	a	b	a	b	a	b	b	b	a	-	-	-	-	a	-	-	-	b	-	-	-	-	-	-	-	-	-	-
chr01	8942097	A	G	-	-	-	-	-	-	-	-	-	-	-	-	-	h	-	-	b	b	a	-	-	-	-	a	-	-	a	b	-	-	-	-	-	-	-	-	-	a	-	-	-	-	-	-	-	-
chr01	8942784	G	A	-	-	b	-	a	b	-	-	-	-	-	-	-	a	-	-	-	-	-	-	-	-	-	-	a	-	b	b	b	b	a	-	b	b	-	-	-	-	b	b	-	-	b	b	a	-
chr01	8942867	A	G	a	b	a	a	a	a	-	b	-	b	-	a	a	b	b	b	b	b	a	h	b	b	a	a	a	b	a	-	-	a	b	-	b	-	-	-	a	-	-	-	-	-	-	-	-	-
chr01	8942873	C	A	a	b	a	a	a	a	-	b	-	b	-	a	a	b	b	b	b	b	a	h	b	b	a	b	a	b	b	-	-	a	b	-	b	-	-	-	a	-	-	-	-	-	-	-	-	-
chr01	8943014	G	A	a	b	a	a	a	a	-	b	-	b	-	a	a	b	b	b	b	b	a	h	b	b	a	b	h	b	b	-	-	a	b	-	b	-	-	-	a	-	-	-	-	-	-	-	-	-
chr01	8943066	A	G	-	-	-	b	-	-	-	-	-	-	a	-	-	b	b	b	b	b	a	b	b	b	a	-	a	b	a	-	b	-	a	a	-	-	-	-	-	-	-	-	-	-	-	-	-	-
chr01	8943195	T	C	-	-	-	b	-	-	-	-	-	-	-	-	-	b	b	b	b	b	a	b	b	b	a	-	a	b	a	-	b	-	a	-	-	-	-	-	-	-	-	-	-	-	-	-	-	-
chr01	8943565	G	A	b	b	a	a	b	b	b	b	b	b	b	a	a	a	b	b	a	b	a	a	b	b	b	b	a	-	b	b	b	b	a	b	b	b	-	b	b	b	b	b	b	a	b	b	b	-
chr01	8943975	G	T	b	b	a	a	a	a	-	b	b	a	b	a	a	a	-	-	a	b	-	a	-	b	-	a	-	-	a	a	b	b	a	a	b	b	a	a	b	a	b	b	b	a	b	b	a	-
chr01	8944538	C	T	-	-	-	-	-	-	-	-	-	-	-	-	-	-	b	b	-	b	a	h	-	b	h	h	h	-	-	-	-	-	-	-	-	-	-	-	-	-	-	-	-	-	-	-	-	-
chr01	8944855	G	T	-	-	-	-	-	b	-	-	-	-	-	-	-	b	b	-	b	-	a	a	a	b	a	a	a	b	a	-	-	-	-	-	-	b	-	-	-	a	-	-	-	-	-	-	-	-
chr01	8944890	A	G	b	b	-	b	-	b	-	b	b	-	-	-	-	a	b	b	b	b	a	h	h	b	a	h	a	b	a	-	-	-	-	b	-	b	-	-	b	-	-	-	-	-	-	-	-	-
chr01	8948830	C	T	-	-	-	-	-	-	-	-	-	-	-	-	-	a	b	b	h	b	a	a	a	b	-	h	a	b	h	a	-	-	-	-	-	-	-	-	-	-	-	-	-	b	-	-	-	-
chr01	8951828	G	A	b	-	b	a	b	a	-	-	b	b	a	a	a	a	-	-	-	-	-	-	a	-	a	a	-	-	-	b	b	b	b	-	b	b	a	b	a	a	b	b	b	a	b	-	a	-
chr01	8951845	T	C	b	-	b	a	b	a	-	-	b	b	a	a	a	a	-	-	-	-	-	-	a	-	a	a	-	-	-	b	b	b	b	-	b	b	a	b	a	a	b	b	b	a	b	-	a	-
chr01	8956432	T	C	b	-	a	b	-	a	-	-	b	a	b	b	a	-	b	b	a	b	-	b	b	-	-	b	-	b	b	a	-	a	a	-	-	b	-	a	a	-	-	-	-	-	b	-	a	-
chr01	8956517	T	G	b	-	-	b	-	-	-	-	b	-	b	b	-	-	b	b	b	b	-	b	b	-	-	b	-	b	b	-	-	-	-	-	-	b	-	-	-	-	-	-	b	-	b	-	-	-
chr01	8956595	A	G	b	-	-	b	-	-	-	-	b	-	b	b	-	-	b	-	-	-	-	-	-	-	-	b	-	b	b	-	-	-	-	-	-	b	-	-	-	-	-	-	b	-	b	-	-	-
chr01	8956912	A	G	a	b	a	b	a	b	-	b	b	b	b	a	a	b	-	-	b	b	a	b	a	b	a	a	a	b	a	b	b	a	a	-	b	b	-	b	b	b	b	b	b	b	b	b	a	b
chr01	8956997	C	A	-	-	-	-	-	b	-	-	-	-	-	-	-	a	b	b	b	b	a	h	b	b	a	h	h	b	b	-	-	-	-	-	b	-	-	-	-	-	-	-	-	-	-	-	-	-
chr01	8957009	A	G	-	-	-	-	-	b	-	-	-	-	-	-	-	a	b	b	b	b	a	h	b	b	a	h	h	b	b	-	-	-	-	-	b	-	-	-	-	-	-	-	-	-	-	-	-	-
chr01	8957077	C	T	-	-	-	-	-	b	-	-	-	-	-	-	-	b	-	b	b	b	a	h	a	b	a	h	h	b	b	-	-	-	-	-	b	-	-	-	-	-	-	-	-	-	-	-	-	-
chr01	8965468	G	A	-	-	-	-	-	-	-	-	-	-	a	a	-	a	b	b	a	b	a	a	a	b	a	a	a	b	b	-	-	-	-	a	-	-	-	a	-	-	b	-	b	-	-	-	-	-
chr01	8971261	G	A	a	-	a	a	b	-	-	-	-	-	a	a	-	b	b	b	a	-	a	b	a	-	a	b	a	b	h	-	-	-	a	b	-	-	b	-	-	b	-	b	-	-	-	b	a	-
chr01	8972349	G	C	a	b	b	b	b	b	b	b	b	b	a	a	a	b	-	-	b	b	a	-	b	b	-	b	a	b	a	b	b	b	a	b	b	b	a	a	b	b	b	b	b	-	b	b	a	b
chr01	8982347	C	T	a	b	b	a	b	b	-	b	b	a	-	a	a	a	-	-	b	-	a	a	a	-	-	-	-	-	a	b	b	-	b	a	b	b	b	b	-	a	b	b	-	a	b	-	a	-
chr01	8982819	G	A	b	b	a	a	a	a	a	-	b	a	b	a	a	b	b	b	a	b	a	b	b	b	-	a	a	b	a	a	b	b	a	a	-	b	a	-	-	a	-	-	-	a	b	-	-	-
chr01	8985507	T	G	-	-	-	-	-	-	-	-	-	-	-	-	-	b	b	b	b	-	a	b	a	b	b	b	b	b	h	-	-	-	-	a	-	-	-	-	-	-	-	-	-	-	-	-	-	-
chr01	8990140	C	T	a	b	a	b	a	a	-	b	b	a	b	a	a	a	b	-	b	-	a	b	-	-	a	-	a	b	a	a	b	a	a	b	b	b	-	-	a	b	b	b	b	b	b	b	b	a
chr01	8998389	C	T	a	b	b	a	a	a	a	-	-	-	-	a	a	-	-	-	a	-	-	a	-	b	a	-	-	b	a	b	-	-	a	b	b	b	a	-	a	a	b	b	b	a	b	b	-	-
chr01	8999698	T	C	a	b	b	b	b	b	-	b	-	b	b	a	a	a	-	b	a	b	-	-	-	-	-	-	b	-	-	a	b	b	a	b	b	b	-	b	b	-	b	b	b	a	b	b	a	-
chr01	9002675	C	T	b	b	b	a	a	b	-	b	b	a	b	a	a	a	-	b	b	b	-	-	a	b	b	a	a	-	-	b	b	a	a	b	b	b	a	b	a	b	b	b	b	b	b	b	a	b
chr01	9002699	A	C	b	b	b	a	a	b	-	b	b	a	b	a	a	a	-	b	-	-	-	-	a	b	-	a	a	-	-	b	b	a	a	b	b	b	a	b	a	b	b	b	b	b	b	b	a	b
chr01	9009251	G	A	b	b	-	b	b	b	-	b	b	b	a	b	a	-	-	-	-	-	-	-	-	-	-	-	-	-	-	a	b	b	h	-	-	b	-	a	b	a	b	b	b	b	b	b	a	-
chr01	9009278	A	T	b	b	-	b	b	b	-	b	b	a	a	a	a	-	-	-	-	-	-	-	-	-	-	-	-	-	-	a	b	b	h	-	-	b	-	a	b	a	b	b	b	a	b	b	a	-
chr01	9014190	C	T	b	-	b	a	a	a	a	b	b	a	a	a	a	b	b	-	a	-	-	-	b	b	a	-	a	b	a	b	b	a	b	a	b	b	b	a	b	b	b	b	b	b	b	-	-	-
chr01	9014547	G	T	a	b	a	b	a	b	a	b	b	b	-	a	a	b	b	b	a	-	-	-	-	-	b	-	a	-	a	a	b	a	a	-	b	-	a	a	a	a	-	b	b	a	b	b	b	-
chr01	9022140	A	G	a	b	b	a	a	a	b	b	b	b	b	a	a	b	b	b	a	b	a	-	-	b	-	a	b	b	a	a	b	b	a	a	b	b	b	a	b	a	b	b	b	b	b	b	b	a
chr01	9023758	T	A	-	-	b	-	-	-	-	-	-	-	-	-	-	a	-	-	a	-	a	a	a	-	-	a	a	-	a	-	-	-	a	-	-	-	-	-	-	-	-	-	-	-	-	-	-	-
chr01	9036669	G	A	b	b	a	b	a	a	b	b	b	a	b	a	a	a	b	-	-	-	-	-	a	-	-	-	b	b	-	a	-	b	a	b	b	b	a	a	a	-	b	b	b	a	b	b	a	b
chr01	9036676	A	G	b	b	a	b	a	a	b	b	b	a	b	a	a	a	b	-	-	-	-	-	a	-	-	-	b	b	-	a	-	b	a	b	b	b	a	a	a	-	b	b	b	a	b	b	a	b
chr01	9036919	T	C	b	b	a	b	a	b	b	b	b	a	b	a	a	a	b	-	-	-	-	-	a	-	-	-	b	b	-	a	-	b	a	b	b	b	b	a	b	-	b	b	b	a	b	b	a	b
chr01	9036936	T	C	b	b	a	b	a	b	b	b	b	a	b	a	a	a	b	-	-	-	-	-	a	-	-	-	b	b	-	a	-	b	a	b	b	b	b	a	b	-	b	b	b	a	b	b	a	b
chr01	9047108	T	C	b	-	b	b	-	a	-	b	b	-	b	-	-	-	-	-	-	-	-	-	-	b	-	b	b	-	-	-	b	-	a	b	b	-	-	a	b	-	-	b	b	-	b	b	-	-
chr01	9047397	G	A	b	-	b	b	-	a	-	b	b	-	b	-	-	-	-	-	-	-	-	-	-	b	-	b	b	-	-	-	b	-	a	b	b	-	-	a	b	-	-	b	b	-	b	b	-	-
chr01	9048398	G	A	a	-	b	a	b	b	b	b	b	-	-	a	a	-	b	a	-	-	-	-	b	-	-	-	-	a	-	b	b	a	a	b	b	b	a	b	a	a	b	b	b	a	b	b	b	b
chr01	9051873	C	T	-	-	-	-	-	-	-	-	-	-	-	-	-	b	-	b	b	b	a	a	-	b	a	b	h	b	-	b	-	-	-	-	-	-	-	-	-	-	-	-	-	-	-	-	-	-
chr01	9052148	T	A	b	b	b	b	b	a	b	b	b	-	b	-	-	-	-	-	-	-	-	-	-	-	-	-	-	-	-	b	b	-	b	b	b	b	b	b	b	b	b	b	b	b	b	b	b	-
chr01	9053854	C	T	-	-	-	-	-	-	-	-	-	-	-	-	a	a	-	b	a	b	a	a	a	b	a	b	b	b	a	-	-	-	-	-	-	-	-	-	-	-	-	-	-	-	-	-	-	-
chr01	9053877	T	C	-	-	-	-	-	-	-	-	-	-	-	-	a	a	-	b	a	b	a	b	b	b	a	b	b	b	a	-	-	-	-	-	-	-	-	-	-	-	-	-	-	-	-	-	-	-
chr01	9069739	G	A	-	-	-	-	-	-	-	-	-	b	-	-	a	a	b	b	b	b	-	b	b	b	a	h	a	b	b	-	-	-	-	-	-	-	-	-	-	-	-	-	-	-	-	-	-	-
chr01	9071133	G	A	a	b	b	a	b	a	-	b	-	a	a	a	a	-	-	-	a	-	-	-	-	-	-	a	-	-	-	a	b	a	b	a	-	b	a	a	a	b	b	b	b	b	b	b	a	a
chr01	9071157	G	A	a	b	b	a	b	a	-	b	-	a	a	a	a	-	-	-	a	-	-	-	-	-	-	a	-	-	-	a	b	a	b	a	-	b	a	a	a	b	b	b	b	b	b	b	a	a
chr01	9071169	A	T	a	b	b	a	b	a	-	b	-	a	a	a	a	-	-	-	a	-	-	-	-	-	-	a	-	-	-	a	b	a	b	a	-	b	a	a	a	a	b	b	b	b	b	b	a	a
chr01	9071194	C	T	a	b	b	a	b	a	-	b	-	a	a	a	a	-	-	-	a	-	-	-	-	-	-	a	-	-	-	a	b	-	b	a	-	b	a	a	a	a	b	b	b	b	b	b	a	a
chr01	9071552	T	C	a	b	a	a	b	b	b	b	b	b	b	a	a	a	-	b	b	b	a	a	b	b	b	a	b	-	a	b	b	a	a	b	b	b	a	b	a	a	b	b	b	a	b	b	b	-
chr01	9071904	G	A	a	-	-	b	-	-	-	-	-	-	b	-	a	a	b	b	a	b	a	b	a	b	a	a	a	b	a	-	-	-	a	a	b	b	-	-	-	-	-	-	b	-	-	-	b	-
chr01	9083282	C	A	b	-	b	-	-	-	b	-	-	-	-	a	-	b	-	-	b	-	-	-	-	-	-	b	b	-	-	-	-	-	a	-	b	-	-	-	b	-	-	-	-	-	-	-	b	-
chr01	9083321	G	A	b	-	b	-	-	-	b	-	-	-	-	a	-	b	-	-	b	-	-	-	-	-	-	b	b	-	-	-	-	-	a	-	b	-	-	-	b	-	-	-	-	-	-	-	b	-
chr01	9083599	C	T	-	-	-	-	-	-	-	-	-	-	-	-	a	b	b	b	a	b	a	a	b	b	a	b	h	b	h	-	-	-	-	-	-	b	-	-	-	-	-	-	-	-	-	b	-	-
chr01	9086770	C	T	-	-	-	-	-	-	-	-	-	-	-	-	-	a	b	b	a	b	a	h	b	b	a	a	h	b	a	a	-	-	-	-	-	-	-	-	-	-	-	-	-	-	-	-	-	-
chr01	9086793	G	T	-	-	-	-	-	-	-	-	-	-	-	-	-	b	b	b	a	b	a	a	b	b	a	a	h	b	a	a	-	-	-	-	-	-	-	-	-	-	-	-	-	-	-	-	-	-
chr01	9090158	A	T	-	-	-	-	-	-	-	-	-	-	-	-	-	a	b	b	a	b	a	h	h	b	a	a	a	-	a	-	-	-	-	-	-	b	-	-	a	-	b	-	-	-	-	-	-	-
chr01	9095649	T	C	-	-	-	-	-	a	-	-	-	-	-	-	-	b	-	b	b	b	a	h	a	b	-	a	a	b	a	-	-	-	b	-	-	-	a	-	-	-	-	-	-	-	b	-	-	-
chr01	9095977	C	T	-	-	-	b	-	-	-	-	-	-	-	-	-	a	b	b	b	b	a	a	h	b	a	h	h	b	a	b	b	-	-	-	-	-	-	-	-	-	-	-	-	-	-	-	-	-
chr01	9096126	G	T	-	-	-	b	-	-	-	-	-	-	-	a	-	b	b	b	b	b	a	a	h	b	a	h	h	b	a	b	b	-	-	-	-	-	-	-	-	-	-	-	-	-	b	-	-	-
chr01	9107797	A	G	a	b	a	b	a	a	b	-	-	b	a	-	a	a	-	-	a	b	a	a	a	b	a	a	a	-	a	a	-	a	-	-	-	b	b	b	-	-	-	b	b	b	b	-	-	-
chr01	9117222	G	A	b	b	b	a	b	a	a	b	b	b	-	a	a	-	-	-	b	-	a	b	a	b	-	-	-	b	b	b	b	a	b	b	b	b	b	a	a	b	b	b	b	-	b	b	a	b
chr01	9133539	C	T	-	-	-	-	-	-	-	-	-	-	-	-	-	b	b	b	h	b	a	h	a	b	a	b	h	b	a	-	-	-	-	-	-	-	-	-	-	-	-	-	-	-	-	-	-	-
chr01	9138895	A	T	a	b	a	b	a	b	-	b	b	a	b	a	a	b	-	-	-	b	-	b	h	b	-	a	-	b	-	b	b	a	a	a	b	b	b	a	b	b	b	b	b	b	b	b	b	-
chr01	9139444	C	G	a	b	a	a	-	a	-	b	-	-	a	a	-	b	b	-	-	-	-	-	-	-	-	-	a	-	-	a	b	-	b	b	b	b	-	-	-	a	-	-	-	-	b	b	a	-
chr01	9140303	C	A	b	-	-	b	-	a	b	b	b	b	b	a	a	-	-	-	a	-	-	b	-	b	b	a	-	-	-	a	b	-	b	b	b	b	-	b	-	a	-	b	b	b	b	b	a	-
chr01	9147045	C	T	b	b	a	a	a	a	-	b	b	a	b	a	a	b	b	-	-	-	-	-	-	b	-	-	-	-	a	b	b	a	b	a	b	b	a	a	-	b	b	b	b	b	b	-	b	-
chr01	9147891	G	T	-	-	b	b	-	a	-	b	-	b	a	a	a	a	-	-	-	-	a	-	a	-	-	-	-	-	-	-	b	-	a	-	-	-	b	-	-	a	b	-	b	b	b	-	-	-
chr01	9149942	G	T	a	b	-	a	b	a	a	b	b	a	a	a	a	b	-	b	a	-	-	a	a	b	b	a	a	-	a	b	b	a	a	b	b	b	-	a	a	a	b	b	b	a	b	b	a	a
chr01	9150192	A	G	a	b	-	a	b	a	b	b	b	a	a	a	a	b	-	-	a	-	-	a	a	b	b	a	a	-	a	b	b	a	a	b	b	b	-	a	a	a	b	b	b	a	b	b	a	a
chr01	9150199	A	C	a	b	-	a	b	a	b	b	b	a	a	a	a	b	-	-	a	-	-	a	a	b	b	a	a	-	a	b	b	a	a	b	b	b	-	a	a	a	b	b	b	a	b	b	a	a
chr01	9151294	G	C	b	b	a	a	b	b	-	-	-	b	-	a	a	-	-	-	-	-	-	b	a	-	-	b	b	b	-	a	b	-	b	b	-	-	-	b	b	-	-	b	-	a	b	b	a	-
chr01	9152206	C	T	b	b	b	b	a	b	-	b	b	b	-	a	a	a	-	-	h	-	a	b	a	b	a	-	a	b	b	b	b	b	a	b	b	b	a	b	b	b	b	b	b	a	b	b	b	a
chr01	9171890	C	T	-	-	-	-	-	-	-	-	-	-	-	-	-	a	b	b	b	b	a	a	h	b	b	h	a	b	h	-	b	-	-	-	-	-	-	-	-	b	-	b	-	a	-	-	-	-
chr01	9188442	T	C	b	-	-	-	-	-	-	-	-	-	-	-	-	b	b	b	a	b	a	h	a	b	h	a	a	b	h	-	-	-	-	-	-	-	-	-	-	-	-	-	-	-	-	-	-	-
chr01	9189799	A	G	-	-	-	-	-	-	-	-	-	-	-	-	-	a	b	b	a	-	a	b	-	b	a	b	a	b	a	-	-	-	b	-	-	-	-	-	b	-	-	-	-	-	-	-	-	-
chr01	9202668	G	A	b	-	-	-	a	-	-	-	-	-	-	-	-	a	b	b	a	b	a	a	b	b	b	a	a	b	a	-	-	-	-	-	-	b	-	-	-	-	b	-	b	b	a	-	-	-
chr01	9212459	A	G	b	-	b	b	a	-	-	b	-	b	b	a	a	b	b	b	a	b	a	h	h	b	a	a	a	b	b	-	-	-	a	b	b	b	-	-	-	a	-	-	b	-	b	-	-	-
chr01	9221638	C	T	-	-	-	-	-	-	-	-	-	-	-	-	-	a	b	-	a	b	a	h	h	b	a	h	h	b	b	-	-	-	-	b	b	-	-	-	-	-	-	-	-	-	-	-	-	-
chr01	9221718	G	A	a	b	b	b	a	b	a	b	b	b	a	a	a	b	b	b	-	b	a	a	b	b	-	h	b	b	a	b	b	-	a	b	b	b	b	-	b	b	b	b	b	a	b	b	a	-
chr01	9222836	G	A	b	b	b	b	-	b	a	b	b	a	a	a	a	a	-	-	a	b	-	-	a	-	b	-	b	b	b	b	-	a	a	a	b	b	b	a	a	a	-	b	b	-	-	-	a	a
chr01	9233139	A	G	-	-	-	-	-	-	-	-	-	-	-	-	-	a	b	b	b	b	a	h	a	b	b	a	a	b	a	-	-	-	b	a	-	-	-	-	-	-	-	-	-	a	-	-	-	-
chr01	9233162	A	G	-	-	-	-	-	-	-	-	-	-	-	-	-	a	b	b	b	b	a	h	a	b	b	a	a	b	a	-	-	-	b	a	-	-	-	-	-	-	-	-	-	a	-	-	-	-
chr01	9233373	T	C	-	-	-	-	-	-	-	-	-	-	-	-	-	a	b	b	a	b	a	b	h	b	b	a	h	b	h	-	-	b	-	-	-	-	-	-	-	-	-	-	-	b	-	-	-	-
chr01	9233589	C	T	-	-	-	-	-	-	-	-	b	-	-	a	-	b	-	b	a	b	a	a	b	b	a	b	b	b	h	a	-	-	a	-	b	-	-	-	-	-	b	-	b	-	-	-	-	-
chr01	9238620	C	T	-	b	b	b	-	-	-	-	-	-	-	-	-	-	-	-	-	-	-	-	-	-	-	-	-	-	-	-	b	-	a	b	-	b	-	-	-	-	-	b	b	-	b	-	-	-
chr01	9247283	T	C	a	b	a	a	a	b	b	b	b	a	b	a	a	b	b	-	-	-	a	-	-	b	b	b	b	-	a	b	b	b	b	a	b	b	b	a	b	b	b	b	b	b	b	b	a	-
chr01	9247988	G	A	-	-	-	a	-	a	-	-	-	-	-	-	-	b	-	b	a	b	a	a	a	b	b	h	h	b	b	-	-	-	-	-	-	-	-	-	-	-	-	-	-	a	-	-	-	-
chr01	9248009	G	A	-	-	-	a	-	a	-	-	-	-	-	-	-	b	-	b	a	b	a	a	a	b	b	h	h	b	b	-	-	-	-	-	-	-	-	-	-	-	-	-	-	a	-	-	-	-
chr01	9249654	G	A	b	b	a	-	a	a	-	-	b	b	b	a	a	a	-	b	-	-	-	b	-	b	b	-	b	-	a	a	b	b	a	a	b	b	a	b	a	b	b	b	b	b	b	b	-	b
chr01	9249731	C	G	b	-	a	b	b	b	a	b	b	b	b	a	a	b	-	-	a	b	a	b	-	b	b	a	a	b	a	b	b	a	b	a	b	b	a	b	a	b	b	b	b	b	b	b	b	-
chr01	9250033	G	A	b	-	-	b	-	-	-	-	-	-	a	-	-	-	-	-	-	-	-	-	-	-	-	b	-	-	-	-	b	-	-	-	-	b	-	-	-	-	-	-	-	a	b	-	a	-
chr01	9251104	G	C	-	-	-	-	-	-	-	-	-	-	-	-	-	b	b	b	-	b	a	h	h	b	h	b	h	b	h	-	-	-	-	-	-	-	b	a	-	-	-	-	-	-	-	-	-	-
chr01	9254723	A	G	a	-	-	a	-	b	-	-	-	-	-	-	-	-	-	-	b	-	-	-	-	-	-	-	-	-	-	a	-	b	b	b	b	b	-	b	a	a	b	-	-	-	b	b	a	b
chr01	9255272	G	A	-	-	-	-	-	-	-	-	-	-	-	a	-	a	b	b	a	-	a	a	a	b	b	h	b	b	a	-	-	a	-	-	-	-	-	-	-	-	-	-	-	-	-	-	-	-
chr01	9255341	C	T	-	-	-	-	-	-	-	-	-	-	-	-	-	a	b	b	h	b	a	a	h	b	a	a	b	b	a	-	b	-	-	-	-	-	-	-	-	-	-	-	b	-	-	-	-	-
chr01	9255638	T	G	a	-	b	b	-	a	-	-	-	-	-	-	-	a	b	b	a	b	a	b	a	-	b	b	a	b	a	-	-	-	-	-	-	-	-	b	-	-	b	-	-	-	-	-	-	-
chr01	9263567	T	C	b	b	b	b	b	b	b	b	b	b	b	a	a	b	b	-	a	-	a	b	-	b	a	-	a	b	b	a	b	b	a	b	b	b	-	a	-	a	b	b	b	b	b	b	-	-
chr01	9280117	C	T	a	b	b	a	b	a	b	-	-	a	-	a	a	a	-	-	b	-	-	b	-	-	-	a	-	-	-	b	b	a	b	b	b	b	b	a	b	a	b	b	b	-	b	b	a	-
chr01	9282393	G	A	a	-	a	a	b	a	-	b	b	b	b	a	a	-	-	-	b	-	-	-	-	b	-	-	-	-	-	-	b	b	b	b	b	b	a	b	b	a	b	b	-	-	b	b	b	-
chr01	9282745	T	C	a	-	a	a	b	a	-	b	-	b	b	a	a	-	-	-	-	-	-	-	-	-	-	-	-	-	-	-	b	b	b	b	b	b	a	b	b	a	b	b	-	-	b	b	b	-
chr01	9285575	G	A	b	b	a	a	a	b	a	b	-	b	a	a	a	a	-	-	b	-	-	-	-	-	a	b	-	-	-	a	b	a	a	a	b	b	b	a	a	a	b	b	b	b	b	b	a	a
chr01	9289411	A	T	b	-	h	h	b	b	a	b	b	a	b	a	a	b	-	-	a	-	-	-	-	b	-	b	a	-	-	b	b	b	b	b	b	b	-	b	a	b	b	b	b	b	b	b	a	a
chr01	9291119	G	A	-	b	a	a	a	a	a	-	-	a	-	a	a	-	-	b	b	b	-	-	b	b	-	-	a	b	-	b	-	-	-	a	-	-	-	-	a	a	-	-	-	a	-	-	a	-
chr01	9291473	A	G	-	-	-	-	-	-	-	-	-	-	-	-	-	a	-	-	a	-	-	-	-	-	a	-	a	-	a	-	-	-	-	-	-	-	-	-	-	-	-	-	-	-	-	-	-	-
chr01	9292697	C	T	a	b	a	a	a	a	a	b	b	a	a	a	a	h	-	-	a	-	a	a	a	b	-	-	a	b	a	a	b	a	a	a	b	b	a	a	b	b	b	b	b	b	b	b	b	-
chr01	9296281	C	T	b	b	b	b	-	b	b	-	b	-	b	a	a	b	-	b	-	-	a	-	-	b	-	-	-	-	-	a	b	a	a	b	b	b	a	b	b	-	-	b	-	a	b	b	b	-
chr01	9303020	A	G	-	-	-	-	-	-	-	-	-	-	-	-	-	-	-	-	a	-	a	b	h	b	-	b	a	b	a	-	-	-	-	-	-	-	-	-	-	-	-	-	-	-	-	-	-	-
chr01	9303476	G	A	b	b	a	b	b	a	-	-	b	b	a	a	a	b	-	-	a	-	a	-	-	-	a	-	-	-	a	-	-	b	b	-	b	b	-	a	-	b	-	b	b	a	b	b	b	b
chr01	9305192	G	A	a	-	-	a	a	a	-	-	b	-	a	a	a	-	-	b	-	-	-	a	b	-	-	-	b	-	a	-	-	a	b	a	b	-	-	a	-	a	-	-	-	-	b	b	b	-
chr01	9306066	C	A	a	b	b	b	a	a	-	b	b	a	b	a	a	a	b	b	b	b	a	b	a	b	b	-	a	b	a	a	b	a	a	b	b	b	-	a	a	a	b	-	b	a	b	b	-	a
chr01	9306083	A	T	a	b	b	b	a	a	-	b	b	a	b	a	a	a	b	b	b	b	a	b	a	b	a	-	a	b	a	a	b	a	a	b	b	b	-	a	a	a	b	-	b	a	b	b	-	a
chr01	9307675	C	G	b	-	-	b	-	a	-	-	-	-	-	-	-	a	b	b	a	b	a	h	a	b	a	a	a	b	b	-	-	-	-	-	-	-	-	-	-	-	-	b	-	-	-	-	-	-
chr01	9310889	A	G	a	b	a	b	b	b	b	b	b	a	-	a	a	b	-	b	-	b	-	-	a	-	-	a	-	-	a	a	b	b	a	b	b	b	-	-	-	a	b	b	b	a	b	b	a	-
chr01	9310906	A	G	a	b	a	b	b	b	b	b	b	a	-	a	a	b	-	-	-	b	-	-	a	-	-	a	-	-	a	a	b	b	a	b	b	b	-	-	-	a	b	b	b	a	b	b	a	-
chr01	9316030	A	T	b	b	b	b	b	a	b	b	b	a	a	a	a	b	-	-	-	b	-	b	a	b	-	-	a	b	a	b	b	b	a	a	b	b	b	-	a	b	b	b	b	a	b	b	b	a
chr01	9316257	A	G	b	b	b	b	b	a	b	b	b	a	a	a	a	a	-	-	-	b	-	b	a	b	-	-	a	b	a	b	b	b	a	a	b	b	b	-	a	b	b	b	b	a	b	b	b	a
chr01	9316320	A	G	b	b	b	b	b	a	b	b	b	a	a	a	a	a	-	-	-	b	-	b	a	b	-	-	a	b	a	b	b	b	a	a	b	b	b	-	a	b	b	b	b	a	b	b	b	a
chr01	9316332	A	G	-	-	-	-	-	-	-	-	-	-	b	-	-	h	b	b	-	b	a	b	b	b	-	a	a	b	h	-	-	-	-	-	-	-	-	-	-	-	-	-	-	-	-	-	-	-
chr01	9329487	A	C	-	-	-	-	-	-	-	-	-	-	-	-	-	b	b	b	a	b	a	h	a	b	h	h	h	b	b	-	-	-	-	b	-	-	-	-	-	-	-	-	-	-	-	-	-	-
chr01	9329643	G	T	-	-	-	-	-	-	-	-	-	-	-	-	-	a	b	b	b	b	a	h	a	b	h	h	h	b	b	-	-	-	-	b	-	-	-	-	-	-	-	-	-	-	-	-	-	-
chr01	9329944	C	T	-	-	-	-	-	-	-	-	-	-	-	-	-	a	b	b	a	b	a	h	h	b	b	a	h	b	h	-	-	-	-	-	-	-	-	-	-	-	-	-	-	-	-	-	-	-
chr01	9335133	T	C	b	-	b	b	b	b	-	-	b	-	a	a	-	b	-	-	-	-	a	-	-	b	-	-	b	b	b	b	b	-	b	a	b	b	a	-	-	b	b	b	b	b	b	b	b	b
chr01	9337211	C	T	a	b	b	a	b	b	a	b	b	a	b	a	a	a	-	b	a	b	a	b	-	-	-	a	a	b	a	a	b	b	b	a	b	b	a	b	a	b	b	b	b	b	b	b	a	-
chr01	9339007	T	C	-	-	-	-	-	-	-	-	b	-	-	-	-	b	b	b	b	b	a	b	b	b	b	b	b	b	b	-	b	-	-	-	-	b	-	-	b	-	-	-	b	-	-	-	-	-
chr01	9340962	C	T	a	-	-	-	-	-	-	-	-	-	-	-	-	a	b	b	a	b	a	b	b	b	b	-	a	b	h	-	-	-	-	-	-	-	-	a	-	a	-	-	-	-	-	b	-	-
chr01	9342219	A	G	-	-	-	-	-	-	-	-	-	-	-	-	-	b	b	-	a	b	a	a	-	b	b	a	a	b	a	-	-	-	-	-	-	-	-	b	-	-	-	-	b	-	-	-	-	-
chr01	9342370	C	G	-	-	-	-	-	-	-	-	-	-	-	-	-	a	b	-	b	b	a	h	a	b	a	-	h	b	h	-	-	-	-	-	b	b	-	-	-	-	-	-	-	-	-	-	-	-
chr01	9345270	G	A	b	-	-	-	-	-	-	-	-	-	-	-	-	h	b	b	h	b	a	b	h	b	h	h	h	b	h	-	-	-	-	-	-	-	-	-	-	-	-	b	-	a	-	-	-	-
chr01	9351355	T	C	a	b	b	b	a	b	a	b	b	b	b	a	a	b	b	b	b	b	a	a	a	b	a	-	a	b	a	b	b	a	b	a	b	b	a	a	a	b	b	-	b	b	b	-	b	b
chr01	9351372	C	T	a	b	b	b	a	b	a	b	b	b	b	a	a	b	b	b	b	b	a	a	a	b	a	-	a	b	a	b	b	a	b	a	b	b	a	a	a	b	b	-	b	b	b	-	b	b
chr01	9351456	T	C	b	-	-	-	-	-	-	-	-	-	-	-	-	b	-	-	b	-	a	b	b	b	a	a	h	-	a	-	-	-	-	-	-	-	-	-	-	-	-	-	-	-	-	-	-	-
chr01	9351590	G	C	b	-	b	-	b	b	a	-	-	a	b	a	a	a	-	b	-	-	-	-	-	-	-	-	-	b	-	b	b	b	b	a	-	b	-	-	-	-	b	-	-	-	b	b	-	-
chr01	9351601	A	C	b	-	b	-	b	b	a	-	-	a	a	a	a	a	-	b	-	-	-	-	-	-	-	-	-	b	-	b	b	b	b	a	-	b	-	-	-	-	b	-	-	-	b	b	-	-
chr01	9351619	A	G	b	-	b	-	b	b	a	-	-	a	a	a	a	a	-	b	-	-	-	-	-	-	-	-	-	b	-	b	b	b	b	a	-	b	-	-	-	-	b	-	-	-	b	b	-	-
chr01	9357184	T	C	b	-	b	-	b	b	b	b	b	b	b	-	-	-	-	-	-	-	-	b	b	b	-	b	b	-	b	-	b	b	-	-	b	b	b	b	b	-	b	b	b	-	b	b	-	-
chr01	9358076	C	T	a	-	a	-	-	a	-	-	-	-	-	-	a	a	-	-	a	-	a	a	-	-	-	a	a	-	-	b	b	-	a	-	b	b	-	a	b	-	-	b	-	-	-	-	-	-
chr01	9358103	G	A	a	-	a	-	-	a	-	-	-	-	-	-	a	a	-	-	a	-	a	a	-	-	-	a	a	-	-	b	b	-	a	-	b	b	-	a	b	-	-	b	-	-	-	-	-	-
chr01	9359416	T	C	-	-	-	-	-	-	-	-	-	-	-	-	-	a	b	b	a	b	a	a	a	b	b	a	a	-	a	-	-	-	-	-	-	-	-	-	-	-	-	-	-	-	-	-	-	-
chr01	9359598	C	T	-	-	-	-	-	b	-	-	-	-	-	a	a	a	-	-	a	b	a	a	a	b	a	a	a	b	a	-	-	-	a	a	-	b	b	a	-	-	-	b	-	-	-	-	-	-
chr01	9359966	C	G	-	-	-	-	-	-	-	-	-	-	-	-	-	b	b	b	a	b	a	b	b	b	h	-	a	b	b	-	-	-	-	-	b	-	-	-	-	-	-	-	-	-	-	-	-	-
chr01	9362969	A	G	-	-	-	-	-	-	-	-	-	-	-	-	-	a	b	-	a	b	a	a	a	-	a	-	a	b	a	-	-	b	a	-	-	-	-	-	-	-	-	-	-	-	-	-	-	-
chr01	9363790	G	A	b	-	b	-	-	-	-	-	-	-	-	a	-	a	b	-	b	b	a	h	a	b	b	h	a	b	b	-	b	-	-	-	-	-	-	-	-	-	-	-	-	-	b	-	-	-
chr01	9364379	T	C	b	b	a	b	b	b	-	b	b	b	b	a	b	a	b	b	b	b	a	h	h	b	-	b	h	b	b	-	b	a	a	b	b	b	b	b	-	a	b	b	b	b	b	-	a	-
chr01	9365603	G	A	-	-	-	-	-	-	-	-	-	-	-	-	-	a	-	b	a	b	a	b	-	-	a	a	a	b	a	a	-	-	-	-	-	-	-	-	-	-	-	-	-	-	-	-	-	-
chr01	9365768	T	C	b	b	a	b	b	a	b	b	b	a	-	a	a	b	b	-	b	-	-	b	a	b	b	-	-	-	b	b	b	b	a	a	b	b	b	a	a	-	b	b	b	b	b	b	b	-
chr01	9366197	C	T	-	-	-	-	-	-	-	-	-	-	-	-	-	b	b	b	a	b	a	a	a	b	a	h	h	b	b	-	-	-	-	-	-	b	-	a	-	-	-	-	-	-	a	-	-	-
chr01	9367161	A	G	-	-	-	b	a	a	-	-	-	a	-	a	a	b	-	-	a	b	-	b	a	-	-	a	a	b	b	a	b	-	-	-	-	b	-	-	-	-	-	b	-	-	-	-	-	-
chr01	9367186	A	G	-	-	-	b	a	a	-	-	-	a	-	a	a	b	-	-	a	b	-	b	a	-	-	a	a	b	b	a	b	-	-	-	-	b	-	-	-	-	-	b	-	-	-	-	-	-
chr01	9368258	A	T	b	-	a	b	-	b	-	b	b	-	b	-	-	a	-	-	a	b	a	-	a	-	a	a	a	-	a	-	b	b	b	b	b	b	b	-	b	b	-	-	b	b	b	-	b	-
chr01	9368266	T	G	b	-	b	b	-	b	-	b	b	-	b	-	-	a	-	-	a	b	a	-	a	-	a	a	a	-	a	-	b	b	b	b	b	b	b	-	b	b	-	-	b	b	b	-	b	-
chr01	9371872	G	T	b	b	a	b	a	b	a	b	b	b	a	a	a	a	b	b	-	b	a	b	a	b	b	b	h	b	a	a	b	-	a	b	b	b	a	b	b	b	b	b	b	b	b	b	b	-
chr01	9371988	G	T	a	b	a	a	a	a	b	b	-	a	a	a	a	a	b	-	b	b	a	a	a	b	a	b	b	-	b	b	b	a	a	a	b	b	a	b	a	a	b	b	b	a	b	-	a	b
chr01	9372748	T	C	-	-	-	-	-	a	-	b	-	a	-	-	-	-	b	-	-	-	a	-	-	-	-	-	-	-	-	-	b	-	b	-	b	b	-	b	-	-	-	b	-	b	b	-	b	-
chr01	9383274	C	T	a	b	b	a	a	b	a	b	b	b	a	a	a	b	b	b	a	b	a	a	h	b	a	a	b	b	a	-	b	-	a	b	b	b	-	a	-	b	-	b	-	a	-	-	-	-
chr01	9384043	G	A	a	b	a	a	-	b	-	b	b	a	a	a	a	a	-	-	a	-	-	-	a	-	a	a	-	-	a	-	b	b	b	a	b	b	a	a	-	a	-	-	-	a	b	b	-	-
chr01	9384048	C	T	a	b	a	a	-	a	-	b	b	a	a	a	a	a	-	-	a	-	-	-	a	-	a	a	-	-	a	-	b	b	b	a	b	b	a	a	-	a	-	-	-	a	b	b	-	-
chr01	9384107	T	C	a	b	a	a	-	b	-	b	b	a	a	a	a	a	-	-	a	-	-	-	a	-	a	a	-	-	a	-	b	b	b	a	b	b	a	a	-	a	-	-	-	a	b	b	-	-
chr01	9388359	T	G	b	b	b	-	b	b	a	-	b	-	a	a	a	b	b	-	b	b	a	b	b	b	a	a	h	-	-	b	-	-	b	-	b	b	-	-	-	-	-	-	-	b	b	-	-	-
chr01	9390833	A	G	b	b	a	b	b	b	-	b	b	-	-	a	a	-	-	-	a	b	-	a	a	-	a	b	a	-	-	a	b	a	b	a	b	b	-	b	a	a	b	b	b	b	b	b	a	-
chr01	9390858	A	G	b	b	a	b	b	b	-	b	b	-	-	a	a	-	-	-	a	b	-	a	a	-	a	b	a	-	-	a	b	a	b	a	b	b	-	b	a	a	b	b	b	b	b	b	a	-
chr01	9391682	T	C	-	-	-	b	-	-	-	-	-	-	-	-	-	b	b	b	a	-	-	-	-	b	b	-	b	b	b	-	-	-	-	-	-	-	-	-	-	b	-	-	-	-	-	-	-	-
chr01	9391737	A	G	-	-	-	b	-	-	-	-	-	-	-	-	-	b	b	b	a	-	-	-	-	b	b	-	b	b	b	-	-	-	-	-	-	-	-	-	-	b	-	-	-	-	-	-	-	-
chr01	9395555	C	G	-	-	-	-	a	-	-	-	-	-	-	-	-	b	-	b	a	b	a	a	b	b	a	-	b	-	a	-	-	-	-	-	b	-	-	-	b	-	-	-	-	b	-	-	-	-
chr01	9395681	T	A	-	-	-	-	a	-	-	-	-	-	-	-	-	b	b	b	b	b	a	a	b	b	a	-	b	-	a	-	-	-	-	-	b	-	-	-	b	-	-	-	-	b	-	-	-	-
chr01	9395736	G	A	-	-	-	-	-	a	-	-	-	-	-	-	-	-	-	-	a	-	-	-	-	-	-	-	-	-	-	-	-	-	-	a	-	-	-	a	-	-	-	-	-	a	b	b	b	-
chr01	9396928	A	G	b	b	a	a	b	a	a	b	b	a	a	a	a	b	-	b	a	-	-	b	a	b	-	a	-	b	b	-	b	b	b	a	b	b	b	b	b	a	b	b	b	a	b	b	b	a
chr01	9396948	T	C	b	b	b	a	b	a	a	b	b	a	b	a	a	b	-	b	a	-	-	b	a	b	-	a	-	b	b	-	b	b	b	b	b	b	b	b	b	a	b	b	b	a	b	b	b	a
chr01	9397153	C	T	-	-	-	a	-	-	-	-	-	-	-	-	-	a	b	-	-	-	a	a	-	b	b	a	b	b	a	-	-	-	-	-	-	b	-	-	-	-	-	-	-	-	-	-	-	-
chr01	9397162	T	C	-	-	-	a	-	-	-	-	-	-	-	-	-	a	b	-	-	-	a	b	-	b	b	a	b	b	a	-	-	-	-	-	-	b	-	-	-	-	-	-	-	-	-	-	-	-
chr01	9398097	C	T	-	b	-	b	-	-	-	-	-	-	-	-	-	a	-	-	a	b	-	b	h	b	b	a	a	-	b	b	-	-	a	-	-	-	-	-	-	a	b	-	-	-	-	b	-	-
chr01	9404947	T	A	-	-	-	a	-	a	-	-	-	-	-	-	-	a	b	-	b	-	a	b	b	b	-	a	b	b	b	-	-	-	-	-	b	b	-	b	a	b	-	-	-	-	-	-	-	-
chr01	9405444	T	C	b	b	b	b	a	a	-	b	b	-	b	a	a	a	-	-	b	-	-	-	b	-	-	-	-	-	a	-	b	-	b	b	-	b	-	-	b	a	b	b	-	b	b	-	a	-
chr01	9407993	T	C	b	b	b	b	b	a	-	b	b	a	a	a	a	a	-	b	-	b	-	a	-	b	-	-	-	b	-	b	b	a	a	a	b	b	-	a	a	b	-	-	b	b	b	b	b	a
chr01	9408345	C	T	b	b	b	b	b	a	-	b	b	a	a	a	a	a	-	b	-	a	-	a	a	b	-	-	-	-	-	b	b	a	a	a	b	b	-	a	a	b	-	-	b	b	b	b	b	a
chr01	9416492	C	A	b	b	a	b	a	b	b	b	b	-	a	a	a	-	-	b	-	-	-	-	-	-	-	-	-	-	-	a	b	b	b	b	b	b	b	b	-	a	-	b	b	a	b	-	a	b
chr01	9416497	T	C	b	b	a	b	a	b	b	b	b	-	a	a	a	-	-	b	-	-	-	-	-	-	-	-	-	-	-	a	b	b	b	b	b	b	b	b	-	a	-	b	b	a	b	-	a	b
chr01	9419401	C	T	b	-	b	-	a	b	-	b	b	b	-	-	a	a	-	-	b	b	a	a	a	-	a	a	a	b	a	a	b	-	-	-	-	b	-	-	-	-	-	-	-	-	-	-	a	-
chr01	9419433	T	C	b	-	b	-	a	b	-	b	b	b	-	-	a	a	-	-	b	b	a	a	a	-	a	a	a	b	a	a	b	-	-	-	-	b	-	-	-	-	-	-	-	-	-	-	a	-
chr01	9422484	T	C	-	-	-	-	a	-	-	-	-	-	-	-	a	a	b	b	a	b	a	b	b	b	a	h	h	b	h	-	-	-	-	a	-	b	-	-	-	-	-	-	-	-	-	-	-	-
chr01	9425350	T	C	a	b	b	-	b	b	a	-	b	b	a	a	a	b	b	b	a	-	-	b	b	b	h	-	a	b	b	b	b	-	a	b	b	b	-	-	b	-	b	b	-	b	b	-	-	-
chr01	9428237	G	C	-	b	a	b	-	-	-	-	-	-	-	a	-	b	b	b	a	b	a	b	b	b	b	a	h	b	a	-	-	a	-	-	-	-	-	-	-	-	-	-	-	a	-	-	-	-
chr01	9430358	G	A	a	-	-	b	-	b	-	-	b	-	-	-	a	-	-	-	-	-	-	-	b	-	-	-	-	b	-	-	-	a	b	a	b	b	-	a	-	-	b	b	b	b	b	b	-	-
chr01	9430398	T	C	a	-	-	b	-	b	-	-	b	-	-	-	a	-	-	-	-	-	-	-	b	-	-	-	-	b	-	-	-	a	b	a	b	b	-	a	-	-	b	b	b	b	b	b	-	-
chr01	9438470	C	G	-	-	-	-	a	b	a	-	b	-	-	a	a	a	b	-	a	b	a	a	h	b	b	a	h	b	a	-	-	-	b	b	b	-	-	-	-	-	-	b	-	-	-	b	-	a
chr01	9438823	C	G	-	-	-	-	-	-	-	-	-	-	-	-	-	b	b	-	-	b	a	a	b	b	-	b	b	b	a	-	-	-	-	a	-	-	-	-	-	-	b	-	b	-	-	-	-	-
chr01	9443123	G	C	a	-	-	b	b	a	b	-	b	-	b	-	a	-	-	-	-	-	-	-	-	-	-	-	-	-	-	-	b	-	a	-	-	-	-	-	-	a	-	b	-	b	b	b	b	-
chr01	9450414	A	G	-	-	-	-	-	-	-	-	-	-	-	-	-	a	b	-	a	b	-	a	b	b	a	b	a	b	a	-	-	-	-	-	-	b	-	-	-	-	-	-	-	-	-	-	-	-
chr01	9450447	A	G	-	-	-	-	-	-	-	-	-	-	-	-	-	a	b	-	a	b	-	a	b	b	a	b	a	b	a	-	-	-	-	-	-	b	-	-	-	-	-	-	-	-	-	-	-	-
chr01	9455337	G	A	-	-	b	a	b	-	b	-	-	-	-	a	a	b	b	b	a	b	a	b	h	b	a	b	h	b	b	-	-	-	-	-	-	-	-	-	-	-	-	-	-	a	-	-	-	-
chr01	9463100	G	A	-	-	-	-	-	-	-	-	-	-	-	-	-	b	b	b	b	b	-	b	b	b	-	b	b	b	b	-	-	-	b	-	-	-	-	-	-	-	-	-	-	b	-	-	a	-
chr01	9463118	C	T	-	-	-	-	-	-	-	-	-	-	-	-	-	b	a	b	b	b	-	a	b	b	-	b	b	b	b	-	-	-	b	-	-	-	-	-	-	-	-	-	-	b	-	-	a	-
chr01	9466949	T	C	a	-	-	-	-	-	-	-	-	-	-	-	-	b	b	b	b	b	a	a	h	b	h	a	a	b	h	-	-	-	-	-	-	-	-	-	-	-	-	-	-	-	-	-	-	-
chr01	9467060	T	G	a	-	-	-	-	-	-	-	-	-	-	-	-	b	b	b	b	b	a	b	h	b	h	a	a	b	h	-	-	-	-	-	-	-	-	-	-	-	-	-	-	-	-	-	-	-
chr01	9476399	T	C	a	-	a	a	-	a	-	-	b	a	a	a	-	-	-	-	a	-	-	-	-	-	-	-	-	-	-	a	b	b	b	b	b	-	-	a	-	b	b	b	-	-	b	b	a	-
chr01	9479693	C	T	a	b	b	a	a	b	a	b	b	a	-	a	a	a	b	-	a	b	-	a	a	b	-	b	a	b	a	a	b	b	a	a	b	b	-	a	b	a	-	b	b	a	b	b	a	-
chr01	9479747	G	A	a	b	b	a	a	b	a	b	b	a	-	a	a	a	b	-	a	b	-	a	b	b	-	b	a	b	b	a	b	b	b	a	b	b	-	a	b	a	-	b	b	a	b	b	a	-
chr01	9479884	T	C	a	b	b	a	a	b	a	b	b	a	-	a	a	a	b	-	a	b	-	a	b	b	-	b	a	b	b	a	b	b	b	a	b	b	-	a	b	a	-	b	b	a	b	b	a	-
chr01	9482568	G	A	b	-	-	b	b	-	-	-	b	-	b	-	-	-	-	b	-	-	-	-	-	b	-	-	-	b	-	-	b	b	b	b	b	b	-	-	-	b	b	b	-	b	b	b	b	-
chr01	9482908	A	G	b	-	-	b	b	-	-	-	b	-	b	-	-	-	-	b	-	-	-	-	-	b	-	-	-	b	-	-	b	b	b	b	b	b	-	-	-	b	b	b	b	b	b	b	b	-
chr01	9485927	C	T	a	-	b	a	a	a	a	-	-	a	b	a	a	b	-	-	-	-	-	a	a	-	-	a	a	-	a	a	b	a	a	a	b	b	-	a	a	a	b	b	b	-	b	-	a	a
chr01	9489299	T	G	-	b	-	-	-	a	-	-	-	-	-	-	a	-	b	-	a	b	a	a	a	b	-	a	a	b	b	-	b	-	-	-	b	-	-	-	-	-	-	-	-	b	-	-	-	-
chr01	9489338	T	A	-	b	-	-	-	a	-	-	-	-	-	-	a	a	b	-	a	b	a	a	a	b	-	a	a	b	b	-	b	-	-	-	b	-	-	-	-	-	-	-	-	b	-	-	-	-
chr01	9518198	A	G	-	-	a	-	-	-	-	-	-	-	-	-	-	-	-	-	-	-	-	-	-	-	-	-	-	-	-	-	-	-	-	-	-	-	-	-	-	-	-	-	b	-	-	-	-	-
chr01	9526581	G	A	a	-	-	-	a	a	-	-	-	a	-	-	-	a	-	-	a	b	a	h	a	-	a	a	a	b	a	-	-	-	a	-	-	-	-	-	b	-	-	b	-	b	b	-	-	-
chr01	9526675	T	C	a	b	b	b	a	a	b	-	-	a	b	a	a	a	-	-	b	-	-	a	a	b	-	-	a	-	-	a	b	b	b	b	b	b	-	a	b	b	b	-	b	a	b	b	a	a
chr01	9526709	A	G	a	b	a	a	a	a	b	-	-	a	b	a	a	a	-	-	b	-	-	a	a	b	-	-	a	-	-	a	b	b	b	b	b	b	-	a	b	b	b	-	b	a	b	b	a	a
chr01	9528024	G	A	b	-	b	a	b	-	b	b	b	a	-	a	a	-	-	-	a	-	-	a	a	-	-	-	-	b	a	-	b	a	a	a	-	b	-	-	a	a	-	b	-	a	b	-	-	-
chr01	9543532	G	A	b	-	b	b	b	b	a	b	-	-	-	a	a	-	-	-	b	-	a	-	-	-	a	-	a	b	b	b	b	b	b	b	b	b	-	-	b	b	-	b	-	b	b	-	b	a
chr01	9549534	A	G	-	-	b	b	a	b	-	-	-	-	-	a	a	b	b	b	a	b	a	h	b	b	b	a	a	b	a	-	-	-	-	b	b	-	-	-	-	-	-	b	-	-	-	-	-	-
chr01	9549590	C	T	b	b	-	b	-	-	-	-	-	b	-	-	-	a	-	-	a	-	a	a	a	b	a	a	a	b	a	-	b	b	-	-	-	b	-	-	-	b	b	b	-	-	b	b	-	-
chr01	9549612	C	T	b	b	-	b	-	-	-	-	-	b	-	-	-	a	-	-	a	-	a	a	a	b	a	a	a	b	a	-	b	b	-	-	-	b	-	-	-	b	b	b	-	-	b	b	-	-
chr01	9549923	T	C	b	b	a	b	-	-	-	-	-	b	-	-	-	a	-	-	a	-	-	a	a	b	-	-	a	b	a	-	b	b	a	-	-	b	-	-	a	b	b	b	-	-	b	b	-	-
chr01	9549967	G	T	a	b	a	b	-	-	-	-	-	b	-	-	-	a	-	-	a	-	-	a	a	b	-	-	a	b	a	-	b	b	a	-	-	b	-	-	a	b	b	b	-	-	b	b	-	-
chr01	9550114	A	T	b	b	-	a	-	b	-	-	-	-	-	a	a	-	-	b	-	-	-	b	-	-	-	-	-	-	-	b	b	-	a	-	-	b	-	-	-	-	-	-	b	-	b	b	-	b
chr01	9550158	G	A	b	b	-	a	-	b	-	-	-	-	-	a	a	-	-	b	-	-	-	b	-	-	-	-	-	-	-	b	b	-	a	-	-	b	-	-	-	-	-	-	b	-	b	b	-	b
chr01	9550494	A	G	b	b	-	a	-	b	-	-	-	-	b	a	a	-	-	b	-	-	-	b	-	-	-	-	-	-	-	b	b	-	a	-	-	b	-	-	-	-	-	-	b	-	b	b	b	b
chr01	9550575	A	G	b	b	b	b	a	a	a	b	b	b	b	a	a	a	b	b	b	-	-	-	-	b	-	-	a	b	a	b	b	a	a	b	b	b	-	b	b	b	-	b	-	a	b	b	a	b
chr01	9550927	C	T	-	-	-	-	-	-	-	-	-	-	-	-	-	b	b	b	b	b	a	b	a	b	a	b	h	b	h	-	-	b	-	-	-	-	-	-	-	-	-	-	-	-	-	-	-	-
chr01	9552750	A	G	a	-	a	b	a	b	-	b	b	a	-	a	a	-	-	-	-	-	-	-	a	b	-	a	b	-	-	-	b	b	a	b	b	b	-	a	-	a	-	b	b	-	b	b	-	a
chr01	9553394	G	T	-	-	-	a	b	-	-	-	-	-	a	-	-	-	-	-	-	-	-	-	-	-	-	-	-	-	-	a	b	b	b	-	b	b	b	-	b	b	-	b	-	-	b	b	a	a
chr01	9553694	A	G	-	-	-	a	b	-	-	-	-	-	a	-	-	-	-	-	-	-	-	-	-	-	-	a	-	-	-	a	b	b	-	b	b	b	b	-	b	a	b	b	-	-	b	b	a	a
chr01	9553699	G	A	-	-	-	a	b	-	-	-	-	-	b	-	-	-	-	-	-	-	-	-	-	-	-	b	-	-	-	a	b	b	b	b	b	b	b	-	b	b	b	b	-	-	b	b	a	a
chr01	9554666	G	A	b	b	-	b	b	b	b	b	-	b	b	-	-	-	-	-	-	-	-	-	-	-	-	-	-	-	-	b	-	b	b	b	b	b	-	-	b	b	b	b	b	b	b	b	b	-
chr01	9561172	C	T	a	-	a	a	b	a	-	-	-	a	a	a	a	-	-	-	-	-	a	a	a	b	-	-	-	-	-	-	-	a	a	a	b	-	-	-	a	-	-	-	-	-	-	-	-	-
chr01	9561193	G	A	a	-	a	a	b	a	-	-	-	a	a	a	a	-	-	-	-	-	a	a	a	b	-	-	-	-	-	-	-	a	a	a	b	-	-	-	a	-	-	-	-	-	-	-	-	-
chr01	9563267	A	G	a	b	-	-	-	b	-	-	-	b	b	a	-	a	b	-	b	-	a	-	a	b	-	b	-	b	a	-	-	-	-	-	-	-	-	-	-	-	-	b	-	-	-	-	-	-
chr01	9563296	T	G	a	b	-	-	-	b	-	-	-	b	b	a	-	a	b	-	b	-	a	-	a	b	-	b	-	b	a	-	-	-	-	-	-	-	-	-	-	-	-	b	-	-	-	-	-	-
chr01	9563781	T	A	-	-	-	-	-	-	-	-	-	-	-	-	-	b	b	b	h	b	a	h	h	b	h	h	h	b	h	b	-	-	-	-	-	-	b	-	-	-	-	-	-	-	-	-	-	-
chr01	9569337	T	C	b	b	b	b	b	b	b	b	b	b	b	a	a	-	-	-	a	b	a	-	b	b	-	b	-	-	b	b	b	b	b	h	b	b	b	-	b	b	b	b	b	b	b	b	b	-
chr01	9569728	A	T	a	-	b	a	a	b	a	b	b	a	a	a	a	b	-	-	a	-	-	a	-	b	-	-	a	-	-	a	b	b	b	b	b	b	b	-	b	a	b	b	b	a	b	b	a	a
chr01	9570115	A	G	-	-	-	-	-	-	-	-	-	-	-	-	-	b	b	b	b	b	-	b	a	b	-	-	-	b	b	-	-	-	-	-	-	b	-	-	-	-	b	-	-	-	b	-	-	-
chr01	9597247	T	A	a	b	a	b	a	b	a	b	b	a	b	a	a	a	-	-	b	-	a	b	-	-	-	-	-	-	a	b	-	a	b	b	b	b	b	a	a	a	b	b	b	b	b	b	a	b
chr01	9601550	T	C	b	b	b	b	b	b	b	b	b	b	b	a	a	b	b	b	b	b	-	-	b	b	-	-	-	-	-	b	b	b	b	b	b	b	a	-	b	a	b	b	b	-	b	b	b	-
chr01	9601796	T	C	b	b	-	-	-	b	b	-	b	-	b	-	b	-	-	-	-	-	-	-	-	-	-	-	-	-	-	b	b	b	b	b	b	b	-	b	-	-	b	b	b	b	b	b	b	-
chr01	9603941	T	C	b	-	b	b	-	a	-	b	-	a	a	a	a	b	-	-	a	b	-	b	a	-	b	a	a	b	-	b	b	-	b	-	b	b	-	-	b	b	b	b	b	b	b	-	-	-
chr01	9604353	C	T	a	-	a	a	-	-	-	-	-	a	-	a	a	-	-	-	a	-	-	-	-	-	-	-	-	-	-	-	-	a	a	-	-	-	-	-	-	a	-	b	-	-	-	-	-	-
chr01	9604622	G	A	a	-	a	a	-	-	-	-	-	a	-	a	a	-	-	-	a	-	-	-	b	b	-	-	-	b	-	-	-	a	a	-	-	b	-	-	-	a	-	-	b	-	b	-	-	-
chr01	9604632	T	C	a	-	a	a	-	-	-	-	-	a	-	a	a	-	-	-	a	-	-	-	b	b	-	-	-	b	-	-	-	a	a	-	-	b	-	-	-	a	-	-	b	-	b	-	-	-
chr01	9615983	A	G	a	b	a	a	a	a	a	b	b	a	a	a	a	a	b	b	a	-	a	a	a	b	a	-	-	-	a	a	b	a	a	a	b	b	-	b	a	a	b	b	b	b	b	b	-	-
chr01	9616149	C	T	a	b	a	a	a	a	a	b	b	b	a	a	a	a	b	-	a	-	a	a	a	-	a	-	a	-	a	b	b	a	b	a	b	b	-	b	a	a	b	b	b	b	b	b	-	-
chr01	9618008	G	A	a	b	b	b	b	a	a	b	b	a	a	a	a	b	-	-	b	b	a	b	b	b	a	-	-	b	b	b	b	a	b	a	b	b	-	a	a	a	b	b	b	b	b	b	a	a
chr01	9626165	G	A	a	b	h	b	b	b	a	b	b	b	-	a	a	b	-	b	a	-	a	a	-	b	a	a	-	b	b	b	b	b	b	a	b	b	b	-	b	a	b	b	b	b	b	b	a	a
chr01	9626800	T	C	-	b	-	-	-	-	-	-	-	-	-	-	-	b	b	b	a	b	a	b	a	b	b	a	h	b	a	-	-	-	-	-	-	-	-	-	-	-	-	-	-	-	-	-	-	-
chr01	9627091	G	A	a	b	a	b	a	a	a	b	b	b	b	a	a	h	b	b	a	b	a	b	a	b	a	b	a	b	b	a	b	b	b	b	b	b	-	a	b	-	-	b	b	-	b	b	b	b
chr01	9628631	G	A	-	-	-	-	-	-	-	-	-	-	-	-	-	b	b	b	b	b	a	b	h	b	b	h	h	b	h	-	-	-	-	-	b	b	-	-	-	-	-	-	-	-	-	-	-	-
chr01	9636295	T	A	b	-	-	b	b	b	-	b	b	-	b	-	-	b	b	-	b	b	-	-	-	b	-	b	b	-	b	-	b	b	-	b	b	b	-	b	-	-	-	b	b	b	b	-	-	-
chr01	9638172	A	G	a	b	b	a	b	a	-	b	b	b	-	a	a	b	-	-	a	b	a	a	a	b	h	b	b	-	a	a	b	a	a	a	b	-	a	a	a	a	b	-	b	b	b	-	-	-
chr01	9638402	G	T	a	b	b	b	a	b	a	b	b	b	a	a	a	b	b	-	a	b	a	a	-	b	b	b	a	-	b	a	b	a	b	b	b	b	-	-	b	-	b	b	b	b	b	b	a	a
chr01	9639884	A	G	-	b	-	-	-	-	b	-	-	a	-	a	-	b	b	b	h	-	a	h	h	b	h	h	b	b	h	-	b	-	a	-	-	-	-	-	-	b	-	b	-	-	b	-	-	-
chr01	9640269	T	C	-	-	-	-	a	-	a	-	-	-	-	a	-	b	b	a	b	b	a	h	h	b	a	b	b	b	a	a	-	a	a	-	-	-	-	-	-	-	-	-	-	-	-	-	-	-
chr01	9640404	T	C	-	-	-	-	a	-	a	-	-	-	-	a	-	b	b	b	a	b	a	h	b	b	a	b	b	b	a	a	-	a	a	-	-	-	-	-	-	-	-	-	-	-	-	-	-	-
chr01	9640435	G	A	-	-	b	-	b	b	-	-	-	-	b	a	-	b	b	b	a	b	a	a	b	b	b	b	b	b	h	-	-	-	a	-	-	b	-	a	-	b	-	b	-	a	-	-	a	-
chr01	9641335	A	G	b	-	a	b	b	b	b	b	b	a	a	a	a	b	-	b	b	-	a	-	-	b	a	b	a	b	-	b	b	a	-	-	b	b	-	b	b	a	b	b	b	-	-	-	a	b
chr01	9641651	G	A	-	-	b	a	-	-	-	-	-	-	-	-	-	a	b	-	b	b	a	a	a	b	b	b	b	b	b	b	-	-	-	-	b	-	-	-	-	a	-	-	-	-	-	b	-	-
chr01	9645502	T	C	a	-	-	-	-	-	-	-	-	-	-	-	-	b	b	-	h	b	a	h	h	b	h	a	h	b	b	a	-	-	-	-	b	b	b	-	-	-	-	-	b	-	-	-	-	-
chr01	9651260	C	T	b	b	-	b	a	b	a	b	b	b	a	a	a	-	b	b	a	-	-	-	a	b	b	a	b	b	a	a	b	a	a	-	b	b	-	b	a	b	b	b	b	a	b	-	-	-
chr01	9651289	T	C	b	b	-	b	a	b	a	b	b	b	a	a	a	-	b	b	a	-	-	-	a	b	b	a	b	b	b	a	b	a	a	-	b	b	-	b	a	b	b	b	b	a	b	-	-	-
chr01	9654656	T	A	a	b	b	a	b	a	a	b	-	a	-	a	a	b	b	-	b	-	a	-	-	-	-	b	-	-	-	b	b	a	b	-	-	-	b	-	-	-	-	b	b	-	-	b	a	-
chr01	9655303	C	A	b	b	b	a	a	a	-	b	b	b	a	a	a	a	b	b	b	b	a	h	-	b	b	b	b	b	b	b	b	b	a	-	b	b	-	b	a	a	-	b	b	b	b	b	a	-
chr01	9655319	A	T	b	b	b	a	a	a	-	b	b	b	a	a	a	a	b	b	b	b	a	h	-	b	b	a	a	b	b	b	b	a	a	-	b	b	-	b	a	a	-	b	b	b	b	b	a	-
chr01	9655625	A	T	b	b	a	a	-	a	-	b	-	a	b	-	a	-	-	-	-	-	-	-	-	-	-	-	-	-	-	-	-	a	a	-	b	-	-	b	b	-	-	b	b	-	b	b	-	-
chr01	9655634	G	C	b	b	b	b	-	a	-	b	-	a	b	-	a	-	-	-	-	-	-	-	-	-	-	-	-	-	-	-	-	a	a	-	b	-	-	b	b	-	-	b	b	-	b	b	-	-
chr01	9655946	C	T	b	b	a	a	-	a	-	b	-	a	b	-	a	-	-	-	-	-	-	-	-	-	-	-	-	-	-	-	-	a	a	-	b	-	-	b	b	-	-	b	b	-	b	b	-	-
chr01	9655986	T	C	b	b	a	a	-	a	-	b	-	a	b	-	a	-	-	-	-	-	-	-	-	-	-	-	-	-	-	-	-	a	a	-	b	-	-	b	b	-	-	b	b	-	b	b	-	-
chr01	9655997	C	T	b	b	a	a	-	a	-	b	-	a	b	-	a	-	-	-	-	-	-	-	-	-	-	-	a	a	-	-	-	a	a	-	b	-	-	b	b	-	-	b	b	-	b	b	-	-
chr01	9656043	C	T	-	-	-	-	-	-	-	-	-	-	-	-	-	a	b	b	b	b	a	h	a	b	h	b	h	b	b	-	-	-	-	-	-	b	-	b	-	-	-	-	b	-	-	-	-	-
chr01	9656331	T	C	-	-	-	-	-	b	-	-	-	-	-	-	-	-	b	b	b	b	a	a	b	-	-	b	a	b	b	-	-	-	-	-	-	b	-	-	-	-	-	-	-	-	-	-	-	-
chr01	9658692	C	A	b	-	b	a	b	a	b	b	b	b	a	a	a	a	b	b	b	b	a	a	h	b	h	a	h	b	a	-	-	-	a	a	b	b	b	-	a	-	-	-	-	-	b	b	-	-
chr01	9662205	C	A	a	b	b	a	b	b	-	b	-	-	b	a	a	a	-	-	a	-	a	-	-	b	-	b	-	-	b	a	b	b	b	a	b	b	a	a	a	a	-	b	b	b	b	b	a	-
chr01	9662231	A	G	a	b	b	a	b	b	-	b	-	-	b	a	a	a	-	-	a	-	a	-	-	b	-	b	-	-	a	a	b	b	b	a	b	b	a	a	a	a	-	b	b	a	b	b	a	-
chr01	9662453	G	A	a	b	b	a	b	b	-	b	-	-	b	a	a	-	b	-	a	-	a	-	-	b	-	b	-	-	b	a	b	b	b	a	b	b	a	a	a	a	-	b	b	b	b	b	a	-
chr01	9662477	T	C	a	b	b	a	b	b	-	b	-	-	b	a	a	-	b	-	a	-	a	-	-	b	-	b	-	-	b	a	b	b	b	a	b	b	a	a	a	a	-	b	b	b	b	b	a	-
chr01	9663298	C	T	-	-	a	a	a	a	-	b	-	b	-	-	-	-	-	-	-	-	-	-	a	-	-	-	-	-	-	b	b	-	a	a	-	b	-	-	a	-	b	b	b	b	b	b	-	-
chr01	9663355	G	A	-	-	a	a	a	a	-	b	-	b	-	-	-	-	-	-	-	-	-	-	a	-	-	-	-	-	-	b	b	-	a	a	-	b	-	-	a	-	b	b	b	b	b	b	-	-
chr01	9669086	T	C	a	-	b	b	a	a	-	b	b	-	-	a	a	-	-	-	-	-	-	-	b	-	b	b	-	-	-	a	b	a	b	a	-	b	b	b	-	a	b	b	-	a	b	b	-	-
chr01	9669297	G	A	b	b	b	b	a	b	a	b	b	b	b	a	a	a	b	b	b	b	a	b	a	b	a	-	-	b	h	b	-	a	a	b	b	b	a	b	b	b	-	b	b	b	b	b	a	-
chr01	9669481	C	T	b	b	a	a	a	b	a	b	b	b	b	a	a	a	b	b	b	b	a	a	a	b	a	-	-	b	h	b	b	a	a	a	b	b	a	b	b	b	a	b	b	b	b	b	a	-
chr01	9669541	C	A	-	-	-	-	-	-	-	-	-	-	-	-	-	a	b	b	a	b	a	h	h	b	a	h	b	b	b	-	-	-	-	-	-	-	-	-	-	-	b	-	-	-	-	-	-	-
chr01	9669674	G	A	-	-	-	-	-	-	-	-	-	-	-	-	-	b	b	b	a	b	a	h	h	b	a	h	b	b	b	-	-	-	-	-	-	-	-	-	-	-	b	-	-	-	-	-	-	-
chr01	9669804	T	A	a	-	-	-	-	-	-	-	b	-	-	-	-	a	b	b	a	b	a	a	a	b	a	b	b	b	b	-	-	-	b	-	b	-	-	-	-	-	-	-	-	-	-	-	-	-
chr01	9675367	A	G	-	-	-	-	-	-	-	-	-	-	b	-	-	b	b	b	a	b	a	b	h	b	b	h	h	b	h	-	-	-	-	-	-	-	-	-	-	-	-	-	-	-	-	-	-	-
chr01	9675387	T	C	-	-	-	-	-	-	-	-	-	-	b	-	-	b	b	b	a	b	a	b	h	b	b	h	h	b	h	-	-	-	-	-	-	-	-	-	-	-	-	-	-	-	-	-	-	-
chr01	9676827	A	C	-	-	-	-	-	-	-	-	-	-	-	-	-	a	b	b	b	b	a	a	a	b	b	-	h	b	h	-	-	-	-	b	-	-	-	-	-	-	-	-	b	-	-	-	-	-
chr01	9680315	G	C	-	-	-	-	-	-	-	-	-	-	-	-	-	a	b	h	h	b	a	h	h	b	h	a	h	b	h	-	-	-	-	-	-	-	-	-	b	-	-	-	-	-	-	-	-	-
chr01	9682149	T	C	-	-	-	-	-	-	-	-	-	-	-	-	-	b	b	b	a	b	a	h	a	b	b	b	h	b	b	-	-	-	-	-	-	-	-	-	-	b	-	-	-	-	-	-	-	-
chr01	9689452	C	T	b	b	a	b	a	b	b	b	b	a	b	a	a	a	b	b	h	-	a	a	a	b	a	-	h	-	a	b	b	a	a	a	b	b	a	a	-	a	b	b	b	a	b	b	a	a
[truncated: 6,063 more rows]
[truncated: 735 more columns]
