# Supplementary material for: Genetic analysis of an elite super-hybrid rice parent using high-density SNP markers
Source: Rice (N Y). 2013 Aug 15;6:21. doi: 10.1186/1939-8433-6-21 (PMC4883714; doi:10.1186/1939-8433-6-21)
Supplement: Supplementary file 1 — Additional file 1: The SNPs information generated from F2 population. The documents including “chr01_filter.ab” to “chr12_filter.ab” are the samples genotype which converted to be a\b\h formats. It is marked “a” that the genotype of sample is the same to Nipponbare, or “b” represents the R1128 genotype and “h” is the heterozygous genotype; The deletion of sample gentoype is marked as “-” specially. Data files are generally TXT which compressed into a ZIP format. For Windows user,“Editplus” or “UltraEdit” is recommended as the browser program. Format description (left to right). 1. Chromosome. 2. Position. 3. Genotype of Nipponbare. 4. Genotype of R1128. 5. Genotype of sequencing sample. (ZIP 10 MB) [file 12284_2013_57_MOESM1_ESM.zip › Additional file 1/chr02_filter.ab]

chromosome	position	�ձ���	R1128	1	2	4	7	8	10	13	14	16	17	19	22	23	25	26	29	31	32	34	35	38	40	41	43	44	48	49	51	52	54	56	58	59	62	63	65	67	69	70	71	73	74	75	76	78	79
chr02	9619	T	C	-	a	a	-	a	b	-	b	a	-	b	b	a	b	a	-	b	a	b	a	h	h	b	b	b	b	b	-	-	-	a	b	b	-	-	-	-	-	-	a	-	-	-	-	-	-
chr02	49903	C	T	-	-	-	-	-	-	-	-	a	-	-	-	-	a	a	a	b	a	b	a	h	h	b	a	a	b	b	-	-	-	-	-	-	-	-	-	-	-	-	-	-	b	-	-	-	-
chr02	116847	G	A	-	-	-	-	-	b	-	-	-	-	-	-	a	a	a	a	b	a	-	a	a	a	-	-	-	b	b	a	-	-	a	b	-	b	-	-	-	-	-	-	a	-	b	-	-	-
chr02	120219	C	A	b	a	a	b	b	b	b	b	-	-	-	b	b	a	a	-	b	-	b	a	a	-	-	-	-	b	-	-	a	-	a	b	b	b	-	-	-	a	a	a	a	-	b	a	b	-
chr02	123137	T	C	a	b	a	a	a	b	b	b	a	-	b	a	b	b	-	-	b	a	-	a	a	a	b	-	b	b	-	a	b	a	a	-	b	b	b	a	a	-	b	a	a	b	b	-	a	b
chr02	125562	T	C	b	-	a	-	-	-	a	b	-	-	b	b	a	b	-	-	-	-	-	a	-	b	-	-	a	-	-	-	-	-	a	b	a	-	-	b	-	-	-	-	-	b	b	a	b	-
chr02	129227	C	T	a	b	a	b	a	b	a	b	a	a	b	a	b	a	a	-	b	-	b	a	a	a	b	b	b	-	b	a	a	b	a	b	a	b	a	a	a	a	b	a	-	b	b	a	b	-
chr02	132059	T	G	-	-	-	-	-	-	-	-	-	-	-	-	-	a	a	-	b	a	b	a	b	b	-	b	a	b	-	-	a	-	-	-	-	-	a	-	-	-	-	-	-	-	-	-	-	-
chr02	134859	G	A	b	-	-	b	-	-	-	-	-	-	-	-	-	b	a	a	b	a	b	a	a	h	b	h	h	b	b	a	-	-	a	-	-	-	-	-	-	-	-	-	-	-	-	-	-	-
chr02	135089	A	G	-	-	-	-	-	-	-	-	-	-	-	-	-	b	a	a	b	a	b	a	a	h	b	b	h	b	b	-	a	-	-	-	-	-	-	-	a	-	-	-	-	-	-	-	-	-
chr02	135194	T	C	-	-	-	-	-	-	-	-	-	-	-	-	-	b	a	a	b	a	b	a	b	h	b	b	h	b	b	-	a	-	-	-	-	-	-	-	a	-	-	-	-	-	-	-	-	-
chr02	136986	G	C	a	-	a	b	b	b	b	-	a	a	b	b	b	-	a	a	b	a	-	a	a	b	-	b	-	-	-	a	b	b	a	b	a	b	-	b	a	-	b	a	a	b	b	a	-	-
chr02	137272	C	A	a	-	a	b	-	b	b	-	a	a	b	b	b	-	a	a	b	a	-	a	a	-	-	-	-	-	-	a	b	b	a	b	a	b	-	b	a	-	b	a	a	b	b	a	-	-
chr02	137295	T	C	a	-	a	b	-	b	b	-	a	a	b	b	b	-	a	a	b	a	-	a	a	-	-	-	-	-	-	a	b	b	a	b	a	b	-	b	a	-	b	a	a	b	b	a	-	-
chr02	137311	G	A	a	-	a	b	-	b	b	-	a	a	b	b	b	-	a	a	a	a	-	a	a	-	-	-	-	-	-	a	b	b	a	b	a	b	-	b	a	-	b	a	a	b	b	a	-	-
chr02	137737	A	G	b	-	-	-	-	-	-	-	-	-	-	-	-	b	a	a	b	a	b	a	b	a	b	b	a	b	b	-	-	-	-	-	-	-	-	-	-	-	-	-	-	-	-	-	-	-
chr02	138149	C	T	-	-	-	-	-	-	-	-	-	-	-	-	-	-	-	-	-	-	-	-	-	-	-	-	-	-	-	-	-	b	-	-	-	b	-	-	-	b	-	-	-	-	b	b	-	-
chr02	144936	A	T	-	-	-	-	-	-	-	-	-	-	-	-	-	a	a	a	-	a	-	a	a	a	-	a	a	b	-	-	-	-	-	-	-	b	-	-	-	b	-	-	a	-	b	b	-	-
chr02	150223	C	G	b	a	a	a	a	b	a	b	a	a	b	a	b	b	a	-	b	a	b	a	a	a	-	-	b	-	b	a	b	b	a	b	a	b	-	a	a	b	b	a	-	b	b	b	a	-
chr02	151517	A	T	a	-	a	-	b	-	a	b	-	a	-	b	a	b	a	-	b	a	b	a	b	a	b	b	h	b	b	a	-	-	a	-	a	-	b	-	a	-	-	-	-	b	-	-	-	-
chr02	167559	G	T	-	-	a	b	a	b	-	b	a	-	b	a	a	b	-	a	-	-	b	-	-	-	b	b	-	-	-	a	a	-	a	b	a	b	a	a	-	b	a	a	-	b	b	a	b	-
chr02	170718	A	G	-	-	-	a	-	-	-	-	-	-	-	-	-	a	a	-	b	a	b	a	b	h	b	b	h	b	b	-	b	-	a	-	-	-	-	-	-	-	-	-	-	-	-	-	-	-
chr02	174294	G	T	-	-	-	-	-	-	-	-	-	-	-	-	-	b	a	a	b	-	-	a	a	a	b	-	a	b	b	-	-	b	-	-	-	-	-	-	-	b	-	-	-	-	-	-	-	-
chr02	184565	G	T	a	b	a	b	b	b	b	b	a	a	b	a	a	b	-	a	b	a	-	a	-	h	b	a	b	b	b	a	a	b	a	b	a	b	a	b	a	b	a	a	a	b	b	a	a	b
chr02	184716	G	A	-	-	-	-	-	-	-	-	-	-	-	-	-	a	a	-	b	-	b	a	h	h	-	h	h	b	b	-	-	-	-	-	-	-	-	-	-	-	-	a	-	-	b	-	-	-
chr02	188557	T	C	-	-	a	a	-	-	b	-	-	a	b	b	b	a	-	-	b	-	b	-	-	-	-	-	-	b	-	a	-	-	a	b	-	b	b	-	a	b	-	-	-	b	b	b	b	-
chr02	188850	A	T	a	a	a	a	b	b	b	b	a	a	b	b	a	b	-	-	b	-	-	a	a	b	-	b	a	b	b	a	b	b	a	b	a	b	b	b	a	a	a	a	a	b	b	b	a	-
chr02	194255	G	A	-	-	-	-	-	-	-	-	-	-	-	-	-	a	a	a	-	a	-	a	b	a	b	-	-	b	b	-	a	-	-	-	-	b	-	-	-	a	b	-	-	b	-	-	-	-
chr02	199708	T	C	-	-	-	-	-	-	-	-	-	-	-	-	-	b	a	a	b	-	b	a	b	a	b	a	h	b	b	-	-	-	-	-	-	-	-	-	-	-	-	-	-	b	-	-	-	-
chr02	201580	T	A	b	b	a	a	a	b	-	-	-	a	-	a	b	a	a	a	b	a	-	-	-	-	-	-	-	b	b	-	-	-	a	-	a	b	-	a	-	a	-	a	-	-	b	-	-	-
chr02	201595	C	T	b	b	a	a	a	b	-	-	-	a	-	a	b	a	a	a	b	a	-	-	-	-	-	-	-	b	b	-	-	-	a	-	a	b	-	a	-	a	-	a	-	-	b	-	-	-
chr02	204148	A	C	a	-	-	-	-	b	-	-	-	-	-	-	-	-	-	-	-	-	-	-	-	-	-	-	-	-	-	-	-	-	-	-	-	-	-	-	-	-	-	-	a	-	-	-	-	-
chr02	204185	A	G	a	a	a	a	a	b	a	b	a	a	b	a	a	a	a	a	b	-	b	-	a	a	-	a	a	b	-	a	a	b	a	b	a	b	-	a	a	a	a	a	a	-	b	a	a	a
chr02	204439	T	C	b	a	a	b	b	b	b	b	a	a	b	b	b	a	a	a	b	-	b	-	a	b	-	a	h	b	-	a	b	b	a	b	b	b	-	b	a	a	a	a	a	-	b	b	b	a
chr02	204541	A	G	-	-	-	-	-	-	-	-	-	-	-	-	-	b	a	a	b	a	b	a	h	h	b	h	h	b	b	-	-	-	-	-	-	-	-	-	-	a	-	-	-	-	-	-	-	-
chr02	204676	T	C	b	-	a	b	b	b	-	b	a	a	b	b	a	-	a	-	b	-	b	a	b	b	b	a	a	-	b	a	b	b	a	b	-	b	a	a	a	b	b	a	a	b	b	b	b	-
chr02	205078	T	C	a	-	-	-	-	-	-	-	-	-	-	-	-	b	-	a	b	a	b	a	h	h	b	b	b	b	b	-	b	-	-	-	-	-	-	b	-	-	-	-	-	-	-	-	-	-
chr02	209765	G	A	a	a	a	b	b	b	b	-	a	-	b	b	b	-	-	-	-	a	b	a	b	b	-	a	a	b	b	a	b	b	a	b	b	b	b	-	a	a	-	a	a	b	b	b	b	a
chr02	214079	G	C	a	b	a	b	b	b	b	-	a	a	b	a	b	-	-	a	-	a	-	a	b	a	b	a	b	b	b	a	b	b	a	b	a	b	-	a	a	b	b	a	a	b	b	a	b	-
chr02	218288	C	G	-	-	-	-	-	-	-	-	-	-	-	-	-	a	a	a	-	a	b	a	a	h	-	b	a	b	b	-	-	b	a	-	-	-	-	-	-	-	-	-	a	-	-	-	-	-
chr02	223737	A	C	-	-	-	-	-	-	b	-	-	-	-	a	-	a	a	a	b	a	b	a	a	a	b	-	b	-	b	-	-	-	-	-	-	b	-	-	-	-	-	-	-	b	-	a	-	-
chr02	223743	A	G	-	-	-	-	-	-	b	-	-	-	-	a	-	a	a	a	b	a	b	a	a	a	b	-	b	-	b	-	-	-	-	-	-	b	-	-	-	-	-	-	-	b	-	a	-	-
chr02	223928	C	T	-	-	-	-	-	-	-	-	-	-	-	-	-	a	-	a	b	a	b	a	h	b	b	b	h	b	b	-	-	-	-	-	-	-	-	-	-	a	-	-	-	-	-	-	-	-
chr02	223955	T	C	-	-	-	-	-	-	-	-	-	-	-	-	-	a	-	a	b	a	b	a	h	b	b	b	h	b	b	-	-	-	-	-	-	-	-	-	-	a	-	-	-	-	-	-	-	-
chr02	224012	G	C	-	-	-	-	-	-	-	-	-	-	-	-	-	a	-	a	b	a	b	a	a	b	b	b	h	b	b	-	-	-	-	-	-	-	-	-	-	a	-	-	-	-	-	-	-	-
chr02	224073	A	C	b	-	a	a	a	b	-	b	a	a	b	b	a	b	-	a	-	a	-	a	-	a	b	a	a	-	-	a	b	a	a	b	a	b	a	-	a	-	a	a	-	b	b	-	-	b
chr02	224092	T	C	b	-	a	a	a	b	-	b	a	a	b	b	a	b	-	a	-	a	-	a	-	b	b	a	a	-	-	a	b	a	a	b	a	b	a	-	a	-	a	a	-	b	b	-	-	b
chr02	224124	A	C	b	-	a	a	a	b	-	b	a	a	b	b	a	b	-	a	-	a	-	a	-	a	b	a	a	-	-	a	b	a	a	b	a	b	a	-	a	-	a	a	-	b	b	-	-	b
chr02	224301	G	T	b	-	a	a	a	b	-	b	a	a	b	b	a	b	-	a	b	a	b	a	b	b	b	h	b	b	-	a	b	a	a	b	a	b	a	-	a	-	a	-	-	b	b	-	-	b
chr02	224945	A	G	-	-	-	-	-	-	-	-	-	-	-	-	-	a	a	a	b	a	b	a	b	a	-	h	a	-	b	-	-	-	-	-	-	b	-	-	-	-	-	-	-	-	-	-	-	-
chr02	224967	G	A	-	-	-	-	-	-	-	-	-	-	-	-	-	a	a	a	b	a	b	a	b	a	-	h	a	-	b	-	-	-	-	-	-	b	-	-	-	-	-	-	-	-	-	-	-	-
chr02	225064	T	A	-	-	-	-	-	-	-	-	-	-	-	-	-	b	a	a	b	a	b	a	b	h	b	h	h	b	b	-	-	-	-	-	-	b	-	-	-	-	-	-	-	-	-	-	-	-
chr02	226516	C	A	-	-	-	-	-	-	-	-	-	-	-	-	-	b	a	a	-	a	b	-	b	a	b	a	b	b	b	-	b	-	-	-	b	-	-	-	-	-	b	-	a	-	-	-	-	-
chr02	228115	G	A	-	-	-	-	-	-	-	-	-	-	-	a	-	b	a	a	b	a	b	a	h	b	b	b	b	b	b	-	-	-	-	-	-	-	-	-	a	b	-	a	a	-	-	-	-	-
chr02	229345	C	A	a	a	a	b	b	b	a	b	a	a	b	a	a	b	a	a	-	a	b	a	b	h	b	a	b	b	b	a	a	a	a	b	b	b	b	b	a	b	b	a	a	b	b	b	a	-
chr02	244202	T	A	a	b	a	a	b	b	b	b	a	a	b	b	a	a	-	-	b	a	b	a	-	a	b	-	b	b	b	a	b	a	a	b	b	b	-	b	a	b	-	a	a	b	b	a	b	b
chr02	244736	A	C	a	-	a	b	-	b	b	b	a	a	b	-	a	a	a	a	b	a	b	a	b	h	b	a	a	b	b	-	b	a	-	b	b	b	b	-	-	-	b	a	-	b	b	a	-	-
chr02	245509	G	A	a	-	a	a	b	b	b	-	a	a	-	b	a	-	-	-	b	-	-	-	-	a	-	-	-	-	-	a	a	b	a	b	-	b	-	a	a	-	b	a	a	-	b	a	b	-
chr02	246032	A	C	a	a	a	b	b	b	a	b	-	a	b	b	a	b	a	-	-	-	-	a	a	-	-	-	a	b	-	a	a	a	a	-	b	b	b	a	-	a	b	a	a	b	b	b	-	-
chr02	246170	A	G	a	a	a	b	b	b	b	-	-	-	b	a	b	b	-	-	b	-	-	a	a	-	-	-	b	b	b	a	a	a	a	b	a	b	a	a	a	b	a	a	a	-	b	-	b	b
chr02	246381	G	C	a	a	a	b	b	b	b	-	-	-	b	a	b	b	-	-	b	-	-	a	a	-	-	-	b	b	b	a	a	a	a	b	b	b	a	a	a	b	b	a	a	-	b	-	b	b
chr02	248485	G	C	a	a	a	-	-	-	a	-	-	a	-	a	-	a	a	a	b	a	b	a	b	b	b	a	b	-	b	a	-	-	-	b	-	-	-	-	-	-	-	a	a	-	-	-	-	-
chr02	249425	C	T	b	a	a	b	a	b	b	b	a	a	b	b	a	b	a	-	b	-	-	a	b	a	b	a	b	b	b	a	a	b	a	b	b	b	b	a	a	a	b	a	a	b	b	b	b	b
chr02	266256	T	A	-	-	-	-	-	-	-	-	-	-	-	-	-	a	a	a	b	a	b	a	a	b	b	h	a	b	b	-	-	-	-	-	-	-	-	-	a	-	-	-	-	-	-	-	-	-
chr02	268534	C	T	a	a	a	a	b	b	-	-	a	a	b	b	a	b	a	-	b	a	b	a	-	b	b	a	a	b	b	a	a	b	a	-	b	b	-	-	a	-	-	a	a	b	b	a	b	-
chr02	268579	G	C	b	a	a	-	-	a	a	-	-	-	b	b	b	b	a	a	b	a	b	a	-	a	b	b	a	b	b	-	-	-	-	b	b	-	-	a	a	-	-	-	-	-	-	-	-	-
chr02	268726	A	G	b	a	a	-	-	b	a	-	-	-	b	b	b	b	a	a	b	a	b	a	-	a	b	-	a	b	b	-	-	-	-	b	b	-	-	a	a	-	-	-	-	-	-	-	-	-
chr02	269388	T	C	a	a	b	b	b	b	a	b	b	a	b	b	a	b	a	a	b	b	b	a	b	b	-	b	a	b	b	b	-	-	b	b	-	b	b	b	a	-	b	-	a	b	b	-	-	-
chr02	269513	T	A	a	a	a	b	b	b	a	b	b	a	b	b	a	b	a	a	b	-	b	a	b	b	-	a	a	-	-	b	-	-	b	b	-	b	b	b	a	-	b	-	a	b	-	-	-	-
chr02	269551	A	C	a	a	a	b	b	b	a	b	b	a	b	b	a	b	a	a	b	-	b	a	b	a	-	a	a	-	-	b	-	-	b	b	-	b	b	b	a	-	b	-	a	b	-	-	-	-
chr02	269611	C	A	-	-	a	-	b	-	-	-	-	-	b	a	-	a	a	a	b	b	b	b	b	a	b	b	b	b	b	b	-	-	-	b	-	b	-	b	-	-	-	-	-	-	-	-	-	-
chr02	287867	A	G	a	-	-	-	a	-	-	-	-	-	-	-	b	b	a	a	b	a	b	a	a	b	b	h	b	b	b	-	a	-	-	-	-	-	-	-	-	-	-	-	a	-	-	-	-	-
chr02	290856	T	A	-	-	-	b	b	b	-	b	-	-	-	-	-	b	-	-	-	-	-	-	-	-	-	a	-	-	b	-	-	-	a	b	-	b	-	-	-	-	-	-	-	-	b	-	-	-
chr02	290871	C	G	-	-	-	b	b	b	-	b	-	-	-	-	-	b	-	-	-	-	-	-	-	-	-	b	-	-	b	-	-	-	a	b	-	b	-	-	-	-	-	-	-	-	b	-	-	-
chr02	300656	A	G	-	-	-	-	-	-	-	-	-	-	-	a	-	a	a	a	-	-	b	a	-	-	-	-	b	b	b	-	-	-	a	-	-	-	-	-	-	-	-	-	-	-	-	-	-	-
chr02	304521	G	T	-	-	-	-	-	-	-	-	-	-	-	-	-	a	a	a	b	a	b	a	a	a	b	b	h	b	b	-	a	-	-	-	-	-	-	-	-	-	b	a	-	-	-	-	-	-
chr02	305019	C	T	a	b	a	-	-	b	a	-	a	-	b	-	a	a	a	-	b	a	-	a	a	-	-	a	-	a	a	a	a	a	a	-	a	b	-	-	-	a	-	a	-	b	b	a	-	-
chr02	305718	A	T	a	a	-	a	b	b	a	b	-	a	b	b	a	b	a	-	b	a	b	a	a	a	b	a	h	b	b	-	a	-	-	-	b	-	-	b	-	-	-	-	a	-	-	-	-	-
chr02	305858	A	C	a	a	a	a	a	-	-	-	a	a	-	a	a	-	a	a	-	a	-	a	-	-	-	-	a	-	-	a	a	a	a	-	a	-	-	a	a	-	a	a	a	-	-	a	a	-
chr02	306106	A	G	a	a	a	a	a	-	-	-	a	a	-	a	a	a	a	a	b	a	-	a	-	-	-	-	a	b	-	a	a	a	a	-	a	-	-	a	a	-	a	a	a	-	-	a	a	-
chr02	311881	G	T	a	b	a	a	b	b	a	b	a	a	b	b	b	b	a	-	b	a	b	a	b	h	b	a	a	b	b	a	b	a	a	b	b	b	b	b	a	-	a	a	a	b	b	b	a	a
chr02	314655	G	C	a	-	-	a	b	-	b	-	a	-	-	-	-	a	a	a	b	a	b	a	a	b	b	-	h	b	b	-	a	-	-	-	b	b	-	-	-	-	-	-	-	-	-	-	-	-
chr02	316621	G	A	b	b	a	b	b	b	-	b	a	a	b	b	b	-	-	-	b	a	b	a	a	b	b	-	-	b	-	a	a	a	a	b	-	b	-	a	-	b	-	a	a	b	b	b	a	-
chr02	332008	A	C	-	-	-	-	-	-	-	-	-	-	-	-	-	a	a	a	b	a	b	a	h	h	b	-	h	b	b	-	-	a	-	-	b	b	-	-	-	a	-	-	a	-	-	-	-	-
chr02	336833	T	G	b	a	a	a	b	b	-	-	a	a	b	b	a	a	-	a	b	-	b	-	-	-	b	-	-	-	-	-	b	a	a	b	b	b	a	b	a	a	b	a	-	b	b	b	b	-
chr02	338290	C	G	-	-	-	-	-	-	-	-	a	-	-	-	-	b	a	a	b	a	b	a	b	h	b	h	h	b	b	-	-	-	-	-	b	-	-	-	-	-	-	-	a	-	-	-	-	-
chr02	338309	C	T	-	-	-	-	-	-	-	-	a	-	-	-	-	b	a	a	b	a	b	a	b	h	b	h	h	b	b	-	-	-	-	-	b	-	-	-	-	-	-	-	a	-	-	-	-	-
chr02	341205	G	A	a	-	a	a	a	b	b	-	-	a	-	a	a	a	a	-	-	-	b	-	-	b	-	a	-	b	-	-	a	b	a	-	b	b	-	a	a	a	a	a	a	b	b	-	-	-
chr02	347634	G	A	b	-	a	b	b	b	b	b	a	a	b	b	b	a	-	a	-	-	b	a	a	a	-	a	-	-	b	a	a	-	a	b	a	b	a	b	a	a	b	a	a	-	b	b	-	-
chr02	347847	T	C	b	-	a	b	b	b	b	b	a	a	b	b	b	a	-	a	-	-	-	a	a	a	-	a	-	-	b	a	a	-	a	b	a	b	a	b	a	a	b	a	a	-	b	b	-	-
chr02	385346	A	G	-	-	-	a	b	-	a	b	-	-	-	-	a	a	a	a	b	a	b	a	b	h	b	-	a	b	b	-	-	-	-	-	-	-	-	a	-	a	b	-	a	-	-	-	-	-
chr02	387402	T	C	-	-	-	-	-	-	-	-	-	-	b	-	-	b	a	a	b	a	b	a	a	b	b	b	b	b	b	-	-	-	a	-	-	-	-	-	a	-	-	-	-	-	b	-	-	-
chr02	390756	C	T	-	-	a	-	a	-	-	-	-	-	-	-	-	-	-	-	-	-	-	-	-	-	-	-	-	-	-	-	-	-	-	-	-	-	-	-	-	-	-	-	-	b	-	-	-	-
chr02	446759	A	G	-	-	-	-	-	-	-	-	-	-	-	-	-	b	a	a	b	a	b	a	a	a	a	h	h	b	b	-	-	-	-	-	a	b	-	-	-	-	-	-	-	-	-	-	-	-
chr02	448138	G	A	-	-	-	-	-	-	-	-	-	-	-	-	-	a	a	a	b	a	b	a	a	a	b	a	a	b	b	-	a	b	-	-	-	-	-	-	-	-	-	a	-	b	-	-	-	-
chr02	518882	C	T	b	-	-	-	b	b	-	b	-	-	-	b	b	-	-	-	-	-	-	-	-	-	-	-	-	-	-	-	b	-	-	b	b	b	b	-	-	b	-	-	-	b	b	-	-	-
chr02	526218	A	G	a	b	a	a	b	-	-	b	a	a	-	b	b	-	a	-	b	-	-	-	-	b	-	-	-	-	-	a	b	a	a	b	-	b	-	a	-	b	b	a	a	b	b	b	b	a
chr02	533509	C	A	-	-	a	b	b	-	-	b	a	-	b	b	b	a	a	-	b	-	-	a	-	-	-	-	a	-	b	a	b	b	a	b	b	b	a	b	-	a	b	a	-	-	b	a	b	-
chr02	535410	A	G	a	b	a	a	a	b	b	b	a	-	b	a	a	b	-	-	-	-	b	a	-	a	-	b	a	-	-	a	a	-	a	b	b	b	a	-	a	a	a	a	a	b	b	a	a	-
chr02	560310	C	T	a	-	a	a	a	b	b	-	a	a	b	b	b	-	-	-	-	-	-	a	a	-	-	-	-	-	-	-	a	a	a	b	-	b	b	-	-	-	-	b	-	-	-	-	b	-
chr02	564718	T	A	b	a	a	a	b	b	-	-	a	a	b	b	b	b	-	-	b	a	b	a	b	b	b	-	b	b	b	-	b	b	a	-	b	-	b	a	-	a	-	b	a	-	b	-	-	-
chr02	564756	T	C	b	-	a	-	-	-	-	-	-	-	-	a	b	b	-	a	b	-	-	a	b	b	b	b	h	b	b	-	-	-	-	-	a	-	-	-	-	-	-	a	-	b	-	-	-	-
chr02	564804	T	C	b	-	a	-	-	-	-	-	-	-	-	a	b	b	-	a	b	-	-	a	b	b	b	b	h	b	b	-	-	-	-	-	a	-	-	-	-	-	-	a	-	b	-	-	-	-
chr02	568359	A	G	-	b	-	-	a	-	b	-	-	-	b	-	-	a	a	a	b	a	b	a	b	h	b	b	a	b	b	-	b	-	-	-	-	b	-	-	-	-	-	b	a	b	b	-	-	-
chr02	568523	A	C	-	-	-	-	-	-	-	-	-	-	-	-	-	b	-	a	b	a	b	a	h	h	-	a	h	b	b	-	-	-	-	-	b	-	-	-	-	-	-	-	-	-	b	-	-	-
chr02	568585	A	G	-	-	-	-	-	-	-	-	-	-	-	-	-	b	-	a	b	a	b	a	h	h	-	a	h	b	b	-	-	-	-	-	b	-	-	-	-	-	-	-	-	-	b	-	-	-
chr02	574453	G	A	a	b	a	b	a	b	-	-	a	a	b	b	a	a	a	-	b	-	b	a	b	b	b	a	b	-	b	a	a	b	a	b	b	b	a	a	a	b	a	a	a	b	b	b	b	a
chr02	575859	C	G	-	-	-	-	-	-	-	-	-	-	-	-	-	a	a	a	b	a	-	a	a	-	-	a	h	b	b	-	a	-	-	-	-	-	-	-	-	-	-	b	-	-	-	-	-	-
chr02	586869	C	A	b	b	a	b	b	b	-	b	a	a	b	b	a	-	-	-	-	-	-	-	-	-	-	-	-	-	-	a	b	b	a	b	b	b	a	-	-	b	-	b	-	b	b	-	b	-
chr02	613126	C	T	a	b	a	a	b	b	b	b	a	a	b	a	a	b	a	-	-	-	b	a	a	b	b	a	a	b	-	a	b	a	a	b	a	b	b	a	-	b	a	a	a	b	b	a	a	-
chr02	613313	A	G	a	b	a	a	b	b	b	b	a	a	b	a	a	a	a	-	-	-	-	a	a	b	-	a	a	b	-	a	b	a	a	b	a	b	b	b	-	b	b	b	a	b	b	a	-	-
chr02	613522	C	T	-	-	-	-	-	-	-	-	-	-	-	-	-	a	a	-	b	-	b	a	h	b	b	h	h	b	b	-	-	-	-	-	a	-	-	-	-	-	-	-	-	-	-	-	-	-
chr02	613638	T	C	-	-	-	-	-	-	-	-	-	-	b	-	-	-	-	-	b	-	-	-	-	-	-	-	-	-	-	-	-	-	-	b	b	-	-	-	a	-	-	-	a	-	b	-	a	-
chr02	614098	C	T	-	-	-	-	a	-	-	-	-	-	-	-	-	b	a	a	b	a	b	a	a	h	b	h	h	b	b	-	-	-	-	b	b	b	-	-	-	a	-	-	-	-	-	-	-	-
chr02	624311	T	C	a	a	a	a	a	b	b	-	a	-	b	b	a	a	-	a	b	-	b	a	b	b	b	b	b	b	b	a	a	a	a	b	a	b	a	a	-	b	-	b	a	b	b	-	-	-
chr02	628865	G	A	b	a	-	b	a	b	-	b	a	-	-	b	a	-	-	a	-	-	-	a	a	-	-	-	-	-	b	a	b	b	a	b	b	b	-	a	a	a	b	b	-	b	b	b	a	-
chr02	631556	A	G	b	a	a	b	-	b	a	b	a	a	b	b	b	b	a	-	b	a	b	a	a	a	b	h	h	b	b	-	-	a	-	-	-	b	-	-	a	a	-	b	a	-	b	-	-	-
chr02	631565	A	G	b	a	a	b	-	b	a	b	a	a	b	b	b	b	a	-	b	a	b	a	a	a	b	h	h	b	b	-	-	a	-	-	-	b	-	-	a	a	-	b	a	-	b	-	-	-
chr02	645306	G	A	a	a	a	b	b	b	b	b	a	a	b	b	a	b	-	-	-	a	-	-	-	-	-	-	-	-	-	a	-	-	-	b	a	b	-	-	a	a	-	-	-	b	b	-	a	-
chr02	654879	A	G	a	a	a	a	b	b	-	b	a	a	b	b	a	a	-	a	b	a	-	a	-	a	b	-	a	-	b	a	b	a	a	b	a	b	a	b	a	b	b	a	a	b	b	a	b	-
chr02	666970	C	T	b	b	-	b	b	b	-	-	-	-	b	b	b	-	-	-	b	-	-	-	-	-	-	-	-	-	-	-	b	-	-	b	b	b	-	-	-	-	b	b	-	-	b	-	-	-
chr02	719174	C	A	-	-	-	a	-	-	-	-	-	-	b	a	-	b	-	a	b	a	b	a	a	a	b	a	b	b	b	-	-	-	a	-	-	b	-	-	-	-	-	-	-	b	-	-	-	-
chr02	719189	A	T	-	-	-	a	-	-	-	-	-	-	b	a	-	b	-	a	b	a	b	a	a	a	b	a	a	b	b	-	-	-	a	-	-	b	-	-	-	-	-	-	-	b	-	-	-	-
chr02	772819	T	C	b	a	a	b	-	b	b	b	a	a	b	b	a	-	-	a	b	-	b	a	-	a	b	-	-	-	-	a	b	a	a	b	a	b	-	a	-	b	b	b	a	b	b	b	b	-
chr02	775617	G	A	a	b	a	b	a	b	-	b	a	a	-	b	a	-	-	-	b	a	-	-	-	b	-	a	a	b	-	-	a	b	a	-	a	b	a	-	-	b	b	b	-	b	b	a	a	a
chr02	775674	A	T	a	b	a	a	a	b	-	b	a	a	-	b	a	-	-	-	b	a	-	-	-	a	-	a	a	-	-	-	a	b	a	-	a	b	a	-	-	b	b	b	-	b	b	a	a	a
chr02	778362	C	T	-	-	-	-	-	-	-	-	-	-	-	-	-	a	a	-	-	a	-	a	a	a	b	a	b	b	b	-	-	-	-	-	-	-	-	-	-	-	-	b	a	-	-	-	-	-
chr02	778375	C	G	-	-	-	-	-	-	-	-	-	-	-	-	-	a	a	-	-	a	-	a	a	a	b	a	b	b	b	-	-	-	-	-	-	-	-	-	-	-	-	b	a	-	-	-	-	-
chr02	787948	T	G	-	-	-	-	-	b	-	-	a	-	-	b	a	-	a	-	-	-	-	a	-	a	-	b	-	-	-	-	-	b	a	b	b	-	-	-	a	-	-	-	a	-	b	b	a	a
chr02	788874	A	G	b	-	a	a	a	b	b	b	a	-	b	b	b	-	a	-	b	-	b	-	a	-	b	-	b	b	-	a	a	b	a	b	b	-	-	b	a	a	-	a	a	b	b	b	b	-
chr02	789214	T	A	b	-	a	a	a	b	b	b	a	-	b	b	b	-	a	-	b	-	b	-	b	-	b	-	b	b	b	a	a	b	a	b	b	-	-	b	-	a	b	a	a	b	b	b	b	-
chr02	797585	G	A	a	-	-	-	-	b	-	-	a	-	-	-	-	a	a	a	b	a	b	a	b	a	b	b	a	b	b	-	-	-	-	-	b	-	-	-	-	-	-	-	a	-	-	-	-	-
chr02	797680	A	G	a	-	-	-	-	b	-	-	a	-	-	-	-	a	a	a	b	a	b	a	b	a	b	b	a	b	b	-	-	-	-	-	b	-	-	-	-	-	-	-	a	-	-	-	-	-
chr02	814423	A	G	b	b	a	a	b	b	a	b	a	a	b	a	b	a	a	a	b	a	-	-	a	a	b	-	-	b	b	a	b	b	a	b	a	b	a	a	a	a	b	a	a	b	b	a	b	b
chr02	840103	G	A	-	-	-	-	-	-	-	-	-	-	-	-	-	h	a	a	b	-	b	a	h	b	b	b	h	b	b	-	-	a	-	-	-	b	-	-	-	-	-	-	-	-	-	-	-	-
chr02	842568	A	T	-	-	-	-	-	-	-	-	-	-	-	-	-	h	a	a	b	a	b	a	a	a	b	h	a	b	b	-	-	-	-	-	-	-	-	-	-	-	-	-	a	-	-	-	-	-
chr02	868862	G	A	-	-	a	-	a	-	-	-	-	-	-	-	-	a	-	a	b	a	b	a	b	b	b	b	a	b	b	-	-	-	-	-	-	-	-	-	-	-	-	-	-	-	-	-	-	-
chr02	885786	G	A	b	b	a	a	a	b	b	b	a	a	b	b	b	a	a	a	b	a	b	a	h	b	-	a	h	b	b	a	b	a	a	b	a	b	b	a	a	b	a	a	a	b	b	a	a	a
chr02	888507	A	T	b	a	a	b	b	b	a	b	a	-	b	b	a	b	-	-	-	-	-	a	a	b	b	a	a	-	-	a	b	a	a	b	a	b	a	b	a	-	b	a	a	b	b	a	a	-
chr02	905708	T	C	-	-	-	-	-	-	-	-	-	-	-	-	-	a	a	a	b	a	b	a	h	h	b	a	a	b	b	-	-	-	-	-	-	-	-	-	-	-	-	a	-	b	-	-	-	-
chr02	918810	C	T	-	-	a	-	a	-	-	-	a	-	-	a	a	-	a	-	-	a	-	-	a	-	-	-	a	-	-	a	a	a	a	-	a	-	a	-	a	a	a	a	a	-	-	a	-	-
chr02	919916	T	C	b	-	a	-	a	b	-	b	a	-	b	a	b	b	a	-	b	a	-	a	-	a	b	a	-	b	-	a	b	-	a	b	b	b	-	-	a	a	-	a	-	b	b	a	b	b
chr02	922816	G	A	-	-	-	-	-	-	-	-	-	-	-	-	-	a	a	a	b	a	-	a	a	a	-	-	a	-	b	-	-	-	-	-	-	-	-	-	-	-	-	-	-	-	-	-	-	-
chr02	928206	G	A	-	a	a	b	-	-	-	-	a	-	-	-	b	-	-	-	-	a	-	-	-	-	-	b	-	-	-	a	a	-	-	b	b	b	-	a	a	a	-	-	a	-	b	a	b	a
chr02	929156	G	A	a	b	a	b	a	b	a	b	a	a	b	b	b	a	-	a	b	a	b	a	a	b	-	a	b	b	b	a	b	a	a	b	a	b	b	a	a	a	b	a	a	b	b	a	b	b
chr02	939406	A	G	-	-	-	-	-	-	-	-	-	-	-	-	-	b	a	a	b	a	b	a	b	h	b	b	a	b	b	-	-	-	-	-	-	-	-	-	-	-	-	-	-	-	-	-	-	-
chr02	939845	A	G	a	b	a	b	a	b	b	b	a	a	b	a	a	a	-	-	b	-	-	a	-	a	-	-	a	-	-	a	a	b	a	b	b	b	-	-	a	b	b	b	a	b	b	a	a	-
chr02	963848	A	C	-	a	a	a	a	-	-	-	-	a	-	-	a	-	-	-	-	-	-	-	-	a	b	-	-	-	-	a	-	-	a	-	a	b	a	a	-	a	a	-	-	-	b	a	a	-
chr02	972000	C	T	-	-	-	-	-	-	-	-	-	-	-	-	-	a	a	a	-	-	b	a	a	a	-	b	h	b	b	-	-	-	-	-	-	b	-	-	-	-	-	-	-	-	-	-	-	-
chr02	975892	T	G	-	-	-	-	-	-	-	-	-	-	-	-	-	b	a	a	b	a	b	a	a	h	b	h	b	b	b	-	-	-	-	-	-	-	-	-	-	-	-	-	-	-	-	-	-	-
chr02	983248	G	A	b	-	-	a	b	b	a	b	a	a	b	b	a	a	a	a	-	-	-	a	a	a	-	a	b	b	b	a	-	-	-	-	a	b	-	-	-	a	b	-	-	-	-	-	-	a
chr02	983271	A	G	b	-	-	a	b	b	a	b	a	a	b	b	a	a	a	a	-	-	-	a	a	a	-	a	b	b	b	a	-	-	-	-	a	b	-	-	-	a	b	-	-	-	-	-	-	a
chr02	990544	T	C	a	-	-	-	-	-	-	-	-	-	-	-	-	a	a	a	b	a	b	a	h	h	b	h	h	b	b	a	-	-	-	-	-	b	-	-	-	b	-	-	-	b	-	-	-	-
chr02	992913	T	G	-	-	a	a	b	-	-	-	-	-	-	-	-	a	a	a	b	a	b	a	h	h	b	h	b	b	b	a	b	-	a	-	-	b	-	-	-	-	-	a	-	-	b	-	-	-
chr02	1001650	T	C	b	-	a	b	b	b	-	-	a	a	b	a	b	b	a	a	b	a	b	a	b	b	b	a	h	b	b	-	-	b	-	-	-	b	-	-	a	-	b	-	-	b	b	-	-	-
chr02	1002804	A	G	-	-	-	-	-	-	-	-	-	-	-	-	-	a	a	b	b	a	b	a	h	h	b	h	h	b	b	-	-	-	a	-	-	-	-	-	-	-	-	-	-	-	a	-	-	-
chr02	1003164	G	A	b	b	a	a	b	b	a	b	-	a	b	b	a	-	a	-	-	a	b	-	-	a	-	-	b	-	b	a	a	a	a	b	a	b	a	b	a	a	b	b	a	b	b	b	-	a
chr02	1003202	G	A	b	b	a	a	b	b	a	b	-	a	b	b	a	-	a	-	-	a	b	-	-	a	-	-	b	-	b	a	a	a	a	b	a	b	a	b	a	a	b	b	a	b	b	b	-	a
chr02	1003734	A	C	b	a	a	a	a	b	a	-	a	a	b	a	b	a	a	-	-	a	-	a	a	a	b	b	a	b	b	a	b	b	a	b	a	b	a	b	-	b	b	a	a	-	b	b	a	a
chr02	1006591	T	C	b	a	a	a	b	-	b	-	-	a	-	b	-	a	a	a	b	a	b	a	b	b	b	b	b	-	-	a	-	a	-	-	a	-	-	-	-	-	-	b	a	-	-	-	-	-
chr02	1006623	T	C	b	a	a	a	b	-	b	-	-	a	-	b	-	a	a	a	b	a	b	a	b	b	b	-	b	-	-	a	-	a	-	-	a	-	-	-	-	-	-	b	a	-	-	-	-	-
chr02	1008394	T	A	a	a	a	b	a	b	a	-	a	a	b	b	b	b	a	-	b	a	-	-	b	a	b	-	b	b	-	a	b	a	a	a	a	b	a	a	a	b	b	a	-	b	b	-	b	b
chr02	1008419	T	C	a	a	a	b	a	b	a	-	a	a	b	b	b	b	a	-	b	a	-	-	b	a	b	-	b	b	-	a	b	a	a	a	a	b	a	a	a	b	b	a	-	b	b	-	b	b
chr02	1008682	T	C	a	a	a	b	a	b	a	-	a	a	b	a	b	b	a	-	b	a	-	-	b	a	b	-	b	b	-	a	b	a	a	a	a	b	a	a	a	b	b	a	-	b	b	-	b	-
chr02	1016278	C	T	-	-	a	a	-	b	-	b	-	-	-	a	a	a	a	a	-	a	-	a	a	b	-	a	a	b	b	-	-	a	a	-	-	-	-	-	-	-	-	-	-	-	-	-	-	-
chr02	1024183	G	A	-	-	-	-	-	-	-	-	-	-	-	a	b	a	a	a	b	a	b	a	b	h	b	a	h	b	b	-	-	-	-	-	-	-	-	b	-	-	-	-	-	-	-	-	-	-
chr02	1026306	T	C	b	-	a	b	b	b	b	-	a	-	b	a	-	-	-	-	-	-	-	a	b	b	b	b	-	-	-	a	a	a	a	b	b	b	b	-	a	a	a	a	a	b	b	b	-	b
chr02	1040902	A	C	-	-	-	-	-	-	-	-	-	-	-	-	-	b	-	-	b	a	b	a	-	-	-	b	b	-	b	-	-	-	-	-	-	-	-	-	-	-	-	-	-	-	-	-	-	-
chr02	1047823	T	A	-	-	-	-	-	-	-	-	-	-	-	-	-	b	a	a	b	a	b	a	a	h	b	h	a	b	b	-	-	-	-	-	-	-	-	-	-	-	-	-	-	-	-	-	-	-
chr02	1059414	A	G	a	-	-	-	-	-	-	b	-	-	-	-	a	b	a	a	b	a	-	a	a	b	b	h	b	b	b	-	-	-	-	-	b	-	-	a	a	-	b	-	-	-	-	-	-	-
chr02	1059750	C	A	b	-	-	b	b	-	-	-	-	-	-	-	-	a	a	a	b	a	b	a	h	a	b	-	a	b	b	-	-	-	a	-	-	b	a	-	-	a	a	a	-	-	-	-	-	-
chr02	1060523	T	C	b	-	-	b	a	b	-	-	a	-	b	b	b	-	-	-	-	-	-	-	-	-	-	-	-	-	-	a	-	a	a	b	b	b	a	-	-	-	b	b	-	b	b	-	-	-
chr02	1061304	A	T	b	b	a	a	b	b	-	b	a	a	b	b	b	a	-	-	b	-	-	-	a	b	b	-	-	-	b	a	a	a	a	b	-	b	-	-	a	-	a	-	a	b	b	a	a	-
chr02	1176344	A	C	a	-	a	a	a	a	-	a	a	a	a	a	a	-	a	-	a	-	-	a	a	a	a	-	a	-	-	a	a	a	a	a	a	a	a	-	a	a	a	a	a	-	a	a	a	a
chr02	1437479	A	C	-	-	-	-	-	-	-	-	-	-	-	-	-	a	a	b	a	a	a	a	a	a	a	a	a	a	a	-	-	-	-	a	-	-	-	-	-	a	-	-	-	a	-	-	-	-
chr02	1757033	A	G	-	-	-	-	-	-	-	-	-	-	-	-	-	-	-	-	-	-	-	-	-	-	-	-	-	-	-	-	-	-	-	-	-	-	-	-	-	-	-	-	-	b	-	-	-	-
chr02	2056149	G	T	b	a	a	a	b	a	-	b	a	a	-	b	a	-	a	-	-	-	-	-	-	-	-	-	a	-	a	a	b	a	a	b	b	b	-	-	-	-	b	b	a	b	b	a	b	-
chr02	2063059	C	A	b	-	b	a	b	-	-	-	-	-	a	b	b	-	-	-	-	-	-	a	-	-	-	-	-	-	-	a	a	-	a	b	b	b	b	a	a	-	a	-	-	b	a	a	a	-
chr02	2063076	T	C	b	-	b	a	b	-	-	-	-	-	a	b	b	-	-	-	-	-	-	a	-	-	-	-	-	-	-	a	a	-	a	b	b	b	b	a	a	-	a	-	-	b	a	a	a	-
chr02	2068308	T	C	b	b	a	a	b	b	b	b	a	b	a	a	a	b	a	b	b	a	-	a	-	a	b	a	b	b	-	a	b	a	a	b	a	b	-	a	a	a	a	b	a	b	a	b	b	-
chr02	2069343	C	T	b	-	b	b	-	a	a	b	a	a	-	a	a	a	a	-	b	-	-	a	-	a	-	b	b	-	-	a	a	-	a	b	b	b	b	-	a	b	b	a	a	b	a	a	a	b
chr02	2072252	T	C	-	-	-	-	-	-	-	-	-	-	-	-	a	b	a	a	b	a	b	a	a	h	b	b	h	b	h	-	a	-	-	-	-	-	-	-	a	-	-	-	-	-	-	-	-	-
chr02	2082768	A	G	-	-	-	-	-	-	-	-	-	-	-	-	-	a	a	-	b	a	b	a	h	a	-	a	a	b	b	-	-	-	-	-	-	-	-	-	-	-	-	-	-	-	-	-	-	-
chr02	2099752	G	A	b	b	a	a	a	b	b	b	a	b	a	b	b	a	a	a	b	a	b	a	b	b	b	a	b	-	b	a	a	a	a	b	-	b	a	a	a	a	b	b	a	b	b	b	a	b
chr02	2118477	A	G	-	a	-	b	-	b	-	-	a	-	b	a	-	a	a	a	b	a	b	a	a	a	b	-	a	b	a	-	b	-	-	-	-	b	a	-	-	-	-	-	-	-	-	-	-	-
chr02	2124266	T	C	b	a	b	b	b	a	b	-	-	b	b	a	b	-	-	-	b	-	-	-	-	-	-	-	a	-	-	a	b	-	a	b	a	b	-	a	a	-	a	b	a	b	b	-	a	b
chr02	2125755	T	A	-	-	-	-	-	-	-	-	-	-	-	-	-	a	a	b	b	-	b	a	b	a	b	h	b	-	-	-	-	-	-	-	-	-	-	-	-	-	-	-	-	-	-	-	-	b
chr02	2138140	A	G	b	b	b	b	a	a	a	-	a	a	-	b	a	b	a	b	b	-	b	a	a	h	b	b	a	b	a	-	a	a	a	-	a	-	-	a	a	-	-	b	-	-	a	-	-	-
chr02	2138338	A	G	b	b	a	a	a	a	-	b	a	a	a	b	a	a	a	b	b	-	-	-	b	b	b	-	b	b	a	a	b	a	a	b	b	b	b	a	a	b	a	a	a	b	b	a	b	a
chr02	2146381	C	A	-	-	-	-	b	-	-	-	-	-	-	-	-	a	a	a	-	a	-	a	-	-	-	-	a	-	a	-	-	-	-	-	a	-	-	-	-	-	a	-	-	-	-	-	-	-
chr02	2158967	G	A	-	-	-	-	-	-	-	-	-	-	-	-	-	h	a	b	b	a	b	a	b	b	b	a	-	b	b	-	-	-	-	-	-	-	-	-	-	-	-	-	-	b	-	-	-	-
chr02	2159035	C	T	-	-	-	-	-	-	-	-	-	-	-	-	-	h	a	b	b	a	b	a	b	b	b	a	-	b	b	-	-	-	-	-	-	-	-	-	-	-	-	-	-	b	-	-	-	-
chr02	2176707	T	C	-	b	b	a	a	a	a	-	-	b	a	-	a	a	a	a	b	a	-	a	b	a	b	-	a	b	b	-	-	-	a	b	b	b	-	-	-	-	-	a	-	b	-	-	-	-
chr02	2191690	T	C	-	-	-	-	-	-	-	-	-	-	-	-	b	b	-	-	b	-	b	-	b	b	b	-	b	b	b	-	-	-	-	-	a	-	-	-	-	-	-	-	-	-	-	-	-	-
chr02	2197062	G	A	b	-	b	a	-	-	-	-	-	-	-	a	-	-	-	-	-	a	-	-	-	-	-	b	-	b	-	a	a	-	a	b	a	-	-	-	-	-	-	a	-	b	b	a	-	-
chr02	2197625	C	T	-	-	-	-	-	-	-	-	-	-	-	a	-	b	a	-	b	a	-	a	a	h	-	h	h	b	a	-	-	a	-	-	-	-	-	-	-	-	-	-	a	-	-	-	-	-
chr02	2201975	A	G	-	-	b	b	a	a	-	-	a	a	-	b	b	-	a	-	b	-	-	-	b	-	-	a	-	b	-	-	b	-	a	b	b	b	b	-	a	-	a	a	a	-	a	a	-	a
chr02	2203747	A	G	b	-	-	a	-	a	a	-	-	-	a	b	b	a	-	b	b	a	b	a	a	a	b	a	b	b	a	-	-	-	-	-	-	b	-	-	-	b	a	b	a	-	-	-	-	-
chr02	2203890	C	T	b	-	-	a	-	a	a	-	-	-	a	b	b	a	-	b	b	a	b	a	a	a	b	a	b	b	a	-	-	-	-	-	-	b	-	-	-	b	a	b	a	-	-	-	-	-
chr02	2206979	C	T	-	-	-	-	-	-	-	-	-	-	-	-	-	a	a	h	b	-	b	a	a	h	b	b	a	b	h	-	-	-	-	-	-	-	-	-	-	-	-	-	-	-	-	-	b	-
chr02	2208222	A	G	b	-	-	b	a	a	-	b	a	b	-	a	a	b	a	b	b	a	b	-	-	a	b	h	h	b	a	-	a	a	-	b	b	-	-	-	a	a	a	-	-	b	-	-	-	-
chr02	2208323	A	C	b	a	b	b	b	a	-	b	a	a	a	a	b	b	a	-	b	a	b	a	a	a	-	b	a	b	a	a	b	a	a	b	b	b	-	-	a	a	a	b	a	b	a	a	a	a
chr02	2223401	A	T	-	-	-	-	-	-	-	-	-	-	-	-	-	a	a	-	b	a	b	a	a	a	b	a	h	b	a	-	b	-	-	-	b	-	-	-	-	-	-	-	-	b	-	-	-	-
chr02	2223579	G	A	-	-	-	-	-	-	-	-	-	-	-	-	-	a	a	-	b	a	b	a	a	a	b	a	h	b	a	-	b	-	-	-	b	-	-	-	-	-	-	-	-	b	-	-	-	-
chr02	2226882	A	G	-	-	-	-	-	-	-	-	-	-	-	-	-	a	a	-	b	a	b	a	b	a	b	h	a	b	b	-	-	-	a	-	-	b	-	-	-	-	a	a	-	-	-	-	-	-
chr02	2307428	A	G	b	-	b	b	-	b	-	b	-	-	-	b	b	-	-	-	b	-	b	-	-	-	-	-	-	-	-	-	b	-	-	b	b	b	-	-	-	b	-	b	-	b	b	b	b	-
chr02	2321714	T	C	-	-	-	-	-	-	-	-	-	-	a	-	-	a	a	a	b	a	b	a	a	h	b	h	h	b	a	-	-	-	-	-	-	-	-	-	-	-	-	-	-	-	-	-	-	-
chr02	2346730	A	G	-	-	-	-	-	-	-	-	-	-	-	-	-	a	-	a	b	a	b	a	h	b	b	a	h	b	b	a	-	-	-	-	-	-	-	-	-	-	-	-	-	-	-	-	-	-
chr02	2357348	T	C	a	-	b	a	b	b	-	b	b	b	b	b	b	-	a	-	-	a	-	a	-	-	-	a	a	-	a	b	b	b	b	b	b	b	-	-	-	b	b	-	b	a	b	-	a	-
chr02	2367851	G	C	b	b	b	a	a	-	a	b	a	b	-	a	a	-	a	b	-	a	-	a	-	-	-	b	a	b	-	a	a	a	a	b	a	b	-	a	a	b	-	b	a	b	a	b	a	-
chr02	2370898	A	C	b	b	b	b	b	a	b	a	-	-	a	a	b	-	-	-	-	-	-	-	-	b	-	-	-	b	b	a	-	a	a	b	a	b	-	a	-	b	-	a	a	b	b	b	b	a
chr02	2417366	C	T	b	-	a	b	b	a	a	b	a	a	a	a	a	b	-	b	b	a	b	a	-	a	b	-	-	-	-	a	b	a	a	b	b	b	a	a	a	a	-	b	a	b	b	b	b	a
chr02	2425125	T	C	-	-	a	-	-	a	-	-	-	-	-	-	a	-	-	-	-	-	-	-	-	-	-	a	-	-	-	-	-	-	a	b	-	b	-	-	-	-	a	a	-	-	b	a	b	-
chr02	2425722	C	T	b	b	-	b	-	b	a	b	-	-	-	b	-	a	a	-	b	a	-	a	a	a	b	a	a	-	a	a	b	-	a	-	a	b	-	a	-	-	-	b	-	-	-	-	-	-
chr02	2427974	A	G	-	-	-	-	a	a	-	-	-	-	-	-	-	a	a	a	b	a	b	a	b	a	b	a	-	b	b	-	-	-	-	-	-	-	-	-	-	-	-	-	-	-	-	-	-	-
chr02	2431581	A	G	b	a	a	b	a	b	a	b	a	a	a	a	a	a	a	-	b	a	-	a	a	-	-	a	-	b	b	a	a	a	a	b	a	b	a	a	a	a	a	a	a	b	b	b	a	-
chr02	2438270	C	T	b	-	b	b	b	b	a	b	b	b	a	b	b	-	-	-	-	-	-	-	-	-	-	-	-	-	-	-	b	b	b	b	b	b	b	b	-	-	b	b	-	-	a	b	-	-
chr02	2468036	T	C	-	-	-	-	-	-	-	-	-	-	-	a	-	h	a	a	h	-	b	a	h	h	b	h	b	b	h	-	-	-	-	-	-	-	-	-	-	a	-	-	-	-	-	-	-	-
chr02	2471027	C	T	-	-	a	-	-	-	-	-	a	-	-	-	a	a	a	a	b	a	b	-	h	a	b	a	b	b	b	-	b	-	-	-	-	b	-	a	-	-	-	-	-	-	-	-	-	-
chr02	2473272	T	C	b	b	b	b	a	a	a	b	a	b	b	b	b	b	a	a	b	a	-	a	b	b	-	b	a	b	h	a	b	a	a	b	a	b	-	a	a	b	a	a	a	b	b	a	a	b
chr02	2476962	T	C	b	b	b	a	b	a	-	b	a	a	a	b	b	a	a	a	-	-	-	a	-	-	-	b	-	-	a	a	b	a	a	b	b	b	b	a	a	a	a	a	a	b	a	b	a	b
chr02	2477040	C	G	-	-	-	-	-	-	-	-	-	-	-	-	b	a	a	a	b	a	b	a	a	a	-	a	h	b	a	-	-	-	b	-	-	-	-	-	-	-	-	a	-	-	-	-	-	-
chr02	2477182	A	G	-	-	-	-	-	-	-	-	-	-	-	-	-	b	a	b	b	a	b	a	a	a	-	a	h	b	a	-	-	-	-	-	-	-	-	-	-	-	-	a	-	-	-	-	-	-
chr02	2479045	T	C	-	-	-	-	-	-	-	-	-	-	-	-	a	a	a	b	b	-	b	a	b	a	b	b	h	b	a	a	-	-	-	-	-	-	-	-	-	-	-	-	-	-	-	-	-	-
chr02	2479859	T	G	-	-	-	-	-	-	-	-	-	-	-	-	-	a	a	a	b	a	b	a	a	h	b	h	h	b	h	-	-	-	-	b	-	-	-	-	-	b	-	-	-	-	-	-	-	-
chr02	2481294	G	A	-	-	-	-	b	b	-	-	-	-	-	-	-	a	a	b	b	a	b	a	h	h	b	a	b	b	a	-	-	-	a	-	b	b	-	-	a	-	-	-	-	-	a	-	-	-
chr02	2481893	A	G	-	-	b	b	-	-	-	-	-	-	-	-	-	b	a	b	b	a	-	a	a	a	b	a	h	b	-	-	-	-	-	-	-	-	-	-	-	-	-	-	-	-	-	-	-	-
chr02	2482685	T	C	-	-	-	b	-	b	-	-	-	-	-	-	-	b	a	a	-	a	b	a	b	h	b	b	b	b	a	-	-	-	a	-	b	b	-	a	-	b	-	-	-	-	-	-	-	-
chr02	2490833	T	C	b	b	a	a	b	a	a	b	a	b	a	a	b	a	a	-	b	a	b	a	b	b	b	b	-	b	b	a	b	a	a	b	a	b	-	a	a	a	a	-	a	b	b	-	b	-
chr02	2494591	G	C	-	-	-	-	-	-	-	-	-	-	-	-	-	a	a	-	b	a	-	a	b	b	b	a	a	b	b	-	-	-	-	-	-	-	-	a	-	-	-	-	-	-	-	-	-	-
chr02	2494993	A	G	b	a	a	a	b	a	b	b	a	a	b	b	b	a	a	-	-	-	b	-	a	a	-	a	a	-	b	a	a	a	a	b	b	b	a	a	a	a	a	a	a	b	b	b	b	b
chr02	2509749	G	A	-	-	-	-	-	b	-	-	-	-	-	-	-	a	h	h	b	h	b	h	a	b	b	h	h	-	-	-	b	a	b	-	-	-	-	-	-	b	b	-	-	-	-	-	-	-
chr02	2516523	A	G	-	-	-	-	-	-	-	-	-	-	-	-	-	a	a	a	b	a	b	a	a	a	-	a	a	b	h	-	-	-	-	-	a	-	-	-	-	-	a	-	-	-	-	-	-	-
chr02	2531922	A	G	b	a	b	a	b	b	b	b	a	b	b	a	b	-	-	a	-	a	-	a	a	a	-	a	a	-	a	a	b	a	a	b	b	b	a	b	a	b	a	a	b	b	b	b	b	b
chr02	2536346	A	C	b	-	b	b	a	a	a	-	a	b	b	b	b	-	a	a	-	-	b	a	-	a	b	-	b	b	a	a	b	a	a	b	a	b	a	-	a	b	-	a	a	b	a	b	b	-
chr02	2537662	T	C	b	a	a	b	b	b	-	b	a	b	b	b	a	-	-	-	b	a	b	a	b	b	b	a	-	b	b	a	b	a	a	b	a	b	a	a	a	a	a	b	a	b	a	b	b	b
chr02	2539202	T	C	b	b	b	h	b	h	a	b	a	b	a	b	b	a	-	-	b	a	-	-	a	a	-	-	a	b	b	a	b	a	a	b	b	b	a	a	a	b	a	b	a	b	b	b	b	a
chr02	2539699	T	C	b	b	-	b	b	a	-	-	a	a	b	a	a	b	a	b	b	a	b	a	a	a	-	h	-	b	-	-	b	a	a	-	b	-	-	-	-	-	a	-	-	b	-	-	-	-
chr02	2539838	G	A	b	b	-	b	b	a	-	-	a	a	b	a	a	b	a	b	b	a	b	-	a	a	-	h	b	b	-	-	b	a	a	-	b	-	-	-	-	-	a	-	-	b	-	-	-	-
chr02	2540410	G	A	b	-	-	-	b	b	-	b	-	-	b	a	-	-	a	-	-	-	-	a	b	-	-	-	b	-	-	-	b	a	-	b	-	b	-	-	a	-	a	a	a	-	a	b	-	b
chr02	2540438	T	C	b	-	-	-	b	b	-	b	-	-	b	a	-	-	a	-	-	-	-	a	b	-	-	-	b	-	-	-	b	a	-	b	-	b	-	-	a	-	a	a	a	-	a	b	-	b
chr02	2545341	A	T	-	-	-	b	-	-	-	-	-	-	-	-	-	b	a	-	b	-	b	a	a	b	b	h	b	b	b	-	-	-	-	b	-	-	-	-	a	-	-	-	-	-	-	-	-	-
chr02	2551851	G	C	b	-	-	-	-	-	-	-	-	-	-	-	-	b	a	b	a	a	h	a	h	h	b	h	h	h	h	a	-	-	-	-	-	-	-	-	-	-	a	-	-	b	-	-	-	-
chr02	2558273	C	T	b	-	a	a	a	a	-	b	a	a	a	a	a	h	-	-	b	-	-	a	a	b	-	-	-	-	a	-	a	a	a	b	a	b	-	a	a	a	-	b	-	b	a	b	b	b
chr02	2571066	G	A	-	-	-	-	-	-	-	-	-	-	-	-	-	a	a	b	b	h	b	a	h	h	b	h	h	b	h	-	-	-	-	-	-	b	-	-	-	-	-	-	-	-	-	-	-	-
chr02	2580966	C	T	b	b	b	b	b	b	b	b	b	-	b	b	b	a	a	b	b	a	-	a	b	a	-	b	a	b	a	a	b	-	b	b	b	b	-	b	b	-	b	b	b	b	b	-	b	b
chr02	2581102	G	A	-	-	-	b	-	-	-	-	-	-	-	b	a	a	a	-	-	a	-	a	-	a	-	-	a	-	a	a	-	-	-	-	-	-	-	a	-	-	-	-	-	-	-	-	-	-
chr02	2586000	C	T	b	a	b	a	b	b	a	b	a	-	b	b	b	h	a	b	b	a	b	a	b	h	b	b	b	b	b	-	b	-	a	b	b	b	a	a	a	a	a	a	-	b	b	-	b	-
chr02	2593471	G	A	b	b	b	b	b	b	-	b	a	a	b	h	h	b	-	-	b	a	b	a	-	h	-	b	-	b	b	a	a	a	a	b	b	b	a	a	a	b	a	a	a	b	b	b	a	b
chr02	2606173	T	C	-	-	a	-	-	-	b	-	-	-	b	a	a	-	-	-	-	-	b	-	-	-	b	-	b	-	-	-	b	-	a	b	b	b	b	-	-	-	-	-	-	-	b	b	b	b
chr02	2645417	A	G	b	a	b	a	b	b	b	b	a	a	b	a	a	b	-	a	-	a	b	a	h	h	b	a	a	b	a	a	b	a	a	b	a	b	b	a	a	a	a	a	a	b	b	-	b	a
chr02	2674478	C	T	-	-	-	-	-	-	-	-	-	-	-	-	-	b	-	b	b	-	b	-	-	b	-	-	b	b	b	-	-	-	-	-	-	-	-	-	-	-	-	b	-	-	-	-	-	-
chr02	2681592	A	G	-	b	-	-	-	-	-	b	-	-	b	-	b	b	a	a	-	a	-	a	a	a	-	h	a	-	a	-	-	-	b	-	b	b	-	b	-	b	b	-	-	-	b	b	-	-
chr02	2687060	G	A	-	-	-	-	-	-	-	-	-	-	-	-	-	b	-	-	b	-	b	a	h	-	-	h	-	b	a	-	-	-	a	-	-	-	-	-	-	-	-	-	-	-	-	-	-	-
chr02	2722253	C	A	b	a	a	a	b	b	b	-	a	a	b	b	b	a	a	b	b	a	b	a	a	b	b	b	a	b	a	-	-	-	a	b	b	b	-	a	-	b	-	b	a	b	-	a	-	-
chr02	2722298	C	T	b	a	a	a	b	b	b	-	a	a	b	b	a	a	a	b	b	a	b	a	a	b	b	b	a	b	a	-	-	-	a	b	b	b	-	a	-	b	-	b	a	b	-	a	-	-
chr02	2722305	G	A	b	a	a	a	b	b	b	-	a	a	b	b	b	a	a	b	b	a	b	a	a	b	b	b	a	b	a	-	-	-	a	b	b	b	-	a	-	b	-	b	a	b	-	a	-	-
chr02	2747774	C	T	-	-	-	-	-	-	-	-	-	-	-	-	-	b	a	h	b	a	b	a	h	h	b	-	h	b	h	-	-	-	-	-	-	-	-	-	-	-	-	-	-	-	-	-	-	-
chr02	2751403	T	G	b	a	a	b	a	b	-	b	-	a	a	b	b	b	a	b	b	-	b	a	-	b	-	-	a	-	b	a	b	a	a	-	a	b	a	a	a	-	a	b	a	b	a	-	a	-
chr02	2765420	C	T	b	a	a	b	b	a	b	b	a	a	a	b	b	b	a	b	b	-	b	a	b	a	b	a	-	b	a	a	b	a	a	b	a	b	a	-	a	b	a	b	a	b	a	a	a	-
chr02	2881029	G	A	-	-	b	b	-	-	-	b	-	-	-	b	b	b	a	b	b	-	b	a	b	h	b	h	b	b	h	-	b	-	-	b	a	-	-	a	-	-	a	b	-	-	b	-	-	-
chr02	2929518	T	C	-	-	-	-	-	-	-	-	-	-	-	-	a	b	a	b	b	a	b	a	a	h	b	a	b	b	b	-	-	-	-	b	-	-	-	-	a	-	-	-	-	-	-	-	-	-
chr02	2931691	C	G	b	a	-	b	a	b	-	b	a	b	-	a	b	b	a	-	b	a	b	a	a	-	-	a	a	-	a	-	a	a	a	b	a	a	-	a	-	-	a	b	a	-	a	b	a	-
chr02	2931968	G	A	b	a	-	b	a	b	-	b	a	b	-	a	b	-	a	-	-	a	-	a	a	-	-	a	a	-	a	-	a	a	a	b	a	a	-	a	-	-	a	b	a	-	b	b	b	-
chr02	2932037	A	T	b	a	-	b	a	b	-	b	a	b	-	a	b	-	a	-	b	a	b	a	a	-	-	a	a	-	a	-	a	a	a	b	a	a	-	a	-	-	a	b	a	-	b	b	a	-
chr02	2937195	T	C	-	-	a	b	-	-	-	-	-	-	-	a	-	-	-	-	-	-	-	a	a	a	-	-	-	b	-	a	a	-	a	b	b	-	-	-	-	a	a	b	-	b	b	b	b	-
chr02	2937257	A	T	-	a	a	a	a	a	-	-	a	-	-	a	a	-	-	-	-	a	-	a	-	-	-	a	-	-	-	-	a	a	a	-	a	a	-	a	a	a	-	-	a	-	a	-	-	a
chr02	2941648	A	G	b	b	a	a	b	b	-	b	a	a	b	a	b	a	-	a	b	a	-	a	a	a	-	a	a	b	b	a	a	a	a	b	a	b	-	a	a	a	a	b	a	b	b	a	b	b
chr02	2953404	C	T	b	a	a	b	b	a	-	-	a	a	b	b	a	a	-	b	-	a	b	a	a	-	-	-	-	-	b	b	a	a	a	b	a	a	b	a	a	b	a	a	a	a	a	b	a	-
chr02	2989369	T	A	b	a	b	a	b	a	a	-	a	-	a	a	a	-	a	b	-	a	-	a	-	b	-	-	a	-	a	b	a	a	a	b	-	b	a	a	a	a	a	a	a	-	b	a	-	a
chr02	3177496	T	C	-	-	-	-	-	-	-	-	-	-	-	-	-	a	a	b	b	a	b	a	a	h	b	h	a	b	a	-	-	-	-	-	-	-	-	-	-	-	-	-	-	-	-	-	-	-
chr02	3177509	A	G	-	-	-	-	-	-	-	-	-	-	-	-	-	a	a	b	b	a	b	a	a	h	b	h	a	b	a	-	-	-	-	-	-	-	-	-	-	-	-	-	-	-	-	-	-	-
chr02	3222861	A	C	b	b	a	b	b	b	b	b	a	b	a	a	b	a	a	-	b	-	-	a	a	b	b	a	a	b	a	a	b	a	a	b	a	b	-	a	-	a	a	a	-	-	b	b	b	-
chr02	3235857	A	C	b	-	b	-	-	a	b	-	-	-	a	-	-	a	-	-	b	-	-	-	-	-	b	-	-	-	a	b	-	a	-	-	-	b	-	-	-	-	a	-	-	-	a	a	-	-
chr02	3236271	G	A	b	-	b	-	-	a	-	-	-	-	a	b	-	a	-	b	-	-	-	-	-	-	b	-	-	-	a	b	-	a	-	-	-	b	-	-	-	-	a	-	-	-	a	a	-	-
chr02	3264226	T	C	b	b	b	b	b	b	b	b	a	a	a	b	b	b	a	a	b	-	b	a	a	h	-	b	a	b	a	a	b	a	a	b	b	a	a	a	a	a	a	a	a	b	b	a	a	a
chr02	3266733	A	C	b	-	-	b	a	a	-	-	-	-	-	-	a	-	-	-	-	-	-	-	-	-	-	-	-	-	-	a	-	-	a	b	a	-	-	a	-	b	a	-	a	b	-	-	-	-
chr02	3270141	A	C	b	-	b	b	b	-	b	b	a	b	a	b	b	b	-	-	-	-	-	-	-	a	b	-	-	-	-	a	a	-	a	b	a	b	-	a	a	b	-	-	-	b	a	b	b	a
chr02	3276389	T	C	-	b	-	b	-	-	a	-	-	-	b	-	b	b	a	b	b	a	-	a	a	b	b	b	a	b	a	-	a	-	a	b	-	a	a	-	a	-	-	a	-	-	-	-	-	-
chr02	3276421	G	T	-	b	-	b	-	-	a	-	-	-	b	-	b	b	a	b	b	a	-	a	a	b	b	a	a	b	a	-	a	-	a	b	-	a	a	-	a	-	-	a	-	-	-	-	-	-
chr02	3291059	A	G	b	a	a	b	a	b	-	b	a	a	a	a	b	b	-	-	b	-	-	a	a	-	-	-	-	b	a	-	-	a	a	b	a	b	a	a	a	a	a	a	a	b	b	a	b	-
chr02	3322896	A	C	b	a	a	b	b	b	-	b	a	a	a	b	a	a	a	-	b	a	b	a	a	a	-	b	a	b	a	b	-	-	a	b	b	b	a	a	a	a	-	a	a	b	a	-	-	b
chr02	3325050	G	T	b	b	a	b	a	b	-	b	a	b	a	a	a	a	a	b	b	a	-	a	-	a	-	a	-	-	a	a	a	a	-	b	a	b	a	-	a	a	a	a	a	b	a	a	a	a
chr02	3328940	A	G	b	-	b	b	a	a	a	b	a	a	a	a	b	b	a	-	b	a	b	a	a	b	b	a	b	b	a	b	a	a	a	b	a	a	b	a	a	b	a	a	a	b	b	a	b	b
chr02	3328984	A	G	-	-	-	a	-	-	-	-	-	-	-	-	-	b	a	a	b	a	a	a	a	a	b	b	a	b	a	-	-	-	-	b	-	-	-	a	-	-	-	-	-	-	-	-	-	-
chr02	3340213	T	A	b	a	a	b	b	a	b	b	a	a	-	a	a	a	-	-	b	-	-	-	a	b	-	-	b	b	a	b	a	a	a	b	b	a	-	-	a	-	a	a	a	b	a	-	a	-
chr02	3340605	C	T	b	b	b	b	a	b	-	b	-	a	b	b	b	a	a	b	-	a	b	a	a	b	b	-	-	b	a	b	a	a	a	b	a	b	-	a	a	a	a	a	-	b	a	-	b	a
chr02	3340936	G	A	b	b	b	b	b	b	-	b	-	b	b	b	b	a	a	b	-	a	b	a	a	b	b	-	-	b	a	b	a	a	a	b	a	b	-	a	a	a	a	a	-	b	a	-	b	a
chr02	3364587	T	A	b	a	b	b	a	a	b	b	a	a	b	b	a	-	-	-	b	a	b	a	a	a	b	b	-	-	-	b	b	a	a	-	a	b	-	a	a	b	a	a	a	b	b	b	a	-
chr02	3375691	A	C	b	-	-	b	b	b	-	b	-	b	-	b	-	-	-	-	-	-	-	-	-	-	-	-	b	-	-	b	b	-	-	-	-	b	-	-	-	-	-	-	-	-	b	-	-	b
chr02	3433062	C	T	-	-	-	-	-	-	-	-	-	-	-	-	-	h	a	-	b	h	-	a	a	a	-	a	a	b	h	-	-	-	b	-	-	-	-	-	b	-	-	-	-	-	-	-	-	-
chr02	3445578	G	A	-	b	-	-	b	-	-	-	-	b	b	-	-	b	-	-	-	-	-	-	-	-	-	-	-	-	b	-	-	-	-	-	-	-	-	-	-	-	-	-	-	-	-	-	-	-
chr02	3458808	A	G	b	a	b	b	a	a	a	b	a	b	a	b	a	-	a	-	-	-	-	-	a	-	-	-	a	-	a	a	a	a	a	b	b	b	-	a	a	a	a	a	a	-	b	a	b	-
chr02	3658950	G	A	-	-	-	-	-	a	-	b	-	-	-	-	-	a	-	-	-	-	-	-	-	-	-	-	b	-	-	-	-	-	a	-	-	-	-	-	-	b	-	-	-	-	-	a	b	-
chr02	3687030	C	T	-	b	b	b	a	a	a	-	a	a	b	b	a	-	-	-	-	-	-	-	-	-	-	-	-	-	-	b	b	a	a	b	b	b	a	a	a	-	a	b	a	b	a	b	b	-
chr02	3688515	T	G	-	-	-	-	-	-	-	-	-	-	-	-	-	h	a	-	b	a	b	a	a	b	b	h	b	b	a	-	-	-	-	-	-	a	-	a	-	b	-	-	-	-	-	-	-	-
chr02	3695594	C	T	b	-	b	b	a	b	-	b	a	b	b	a	a	a	a	b	b	a	b	-	-	b	b	a	b	b	a	b	b	a	a	b	b	a	a	a	a	b	a	a	a	b	b	-	b	b
chr02	3727320	C	T	-	-	-	-	-	-	-	-	-	-	-	-	b	b	a	b	b	a	b	a	a	h	b	h	b	b	a	-	-	-	-	-	-	-	-	-	-	b	-	-	-	-	-	-	-	-
chr02	3764637	A	C	-	-	-	-	-	-	-	-	-	-	-	-	-	a	a	a	b	a	b	a	a	a	b	b	-	b	a	-	-	-	-	-	-	-	-	-	-	-	-	-	-	-	-	-	-	-
chr02	3764959	C	T	-	-	-	-	-	-	-	-	-	a	-	-	-	b	a	b	b	a	b	a	a	h	b	b	b	b	a	-	a	-	-	-	a	-	-	-	-	b	-	-	a	-	-	-	-	-
chr02	3770336	T	C	-	-	-	b	-	b	-	-	a	-	a	-	-	-	-	-	-	-	-	-	a	a	-	-	-	-	-	-	b	a	a	-	b	a	-	-	a	b	a	a	a	b	b	b	b	b
chr02	3782419	T	G	b	-	a	-	a	-	-	-	-	-	-	a	b	b	a	b	b	a	b	a	a	b	b	b	b	b	a	b	-	-	a	b	-	-	-	-	-	-	a	-	-	-	-	-	-	-
chr02	3836514	C	A	b	-	-	b	a	b	-	-	-	-	a	-	a	a	a	-	b	a	b	-	a	a	b	b	-	-	a	b	a	a	a	-	b	a	a	a	a	b	a	a	-	-	a	b	b	-
chr02	3842700	G	A	-	-	-	-	-	-	-	-	-	-	a	-	b	a	a	-	b	a	b	a	a	a	b	b	b	b	a	-	-	-	-	b	-	-	-	-	-	b	-	-	-	-	-	-	-	-
chr02	3842731	C	T	-	-	-	-	-	-	-	-	-	-	a	-	b	a	a	-	b	a	b	a	a	a	b	b	b	b	a	-	-	-	-	b	-	-	-	-	-	-	-	-	-	-	-	-	-	-
chr02	3842833	C	T	-	-	-	-	-	-	-	-	-	-	-	-	-	a	a	h	b	a	-	a	-	-	-	b	b	b	a	-	-	-	-	-	-	-	-	-	-	b	a	-	-	-	-	-	-	-
chr02	3843412	G	T	b	a	b	b	a	a	b	b	a	b	b	b	b	b	a	-	-	a	-	-	-	a	-	-	-	b	a	b	b	a	a	b	b	b	a	a	a	b	a	b	a	b	b	b	b	a
chr02	3844776	G	A	b	b	a	b	a	a	-	-	-	a	b	a	b	b	a	a	b	a	b	a	-	a	b	b	-	-	a	b	a	a	a	a	b	a	a	-	a	b	a	a	a	-	a	-	-	-
chr02	3852359	G	A	b	b	a	b	a	a	a	b	a	b	a	a	b	a	a	-	b	a	b	-	a	b	-	-	b	-	-	b	b	a	a	a	a	b	a	a	a	b	a	b	a	b	b	a	a	-
chr02	3852384	T	C	b	b	a	b	a	a	a	b	a	b	a	a	b	a	a	-	b	a	b	-	a	b	-	-	b	-	-	b	b	a	a	a	a	b	a	a	a	b	a	b	a	b	b	a	a	-
chr02	3854271	T	A	-	-	-	-	-	-	-	-	-	-	-	a	a	a	a	a	b	a	b	a	-	a	b	-	b	b	a	-	a	a	-	a	-	a	-	-	-	b	-	-	-	b	-	-	-	-
chr02	3855285	G	C	b	a	b	b	a	a	b	b	a	b	a	b	b	b	-	b	b	-	-	a	-	b	-	-	-	-	a	b	a	a	a	b	a	b	-	a	-	-	a	a	a	-	a	b	b	-
chr02	3860224	A	T	b	a	a	b	a	a	b	b	a	a	b	b	a	b	-	b	b	a	b	a	a	a	b	b	b	b	a	b	a	a	a	a	b	b	a	a	a	b	a	b	a	b	b	b	a	-
chr02	3863555	A	T	-	-	-	-	-	-	-	-	-	-	-	-	-	a	a	b	b	a	b	a	a	a	b	b	b	b	a	-	a	-	-	-	-	b	-	-	-	-	-	-	a	-	-	-	-	-
chr02	3865553	G	A	-	-	a	b	-	-	-	-	-	-	-	a	-	a	a	a	b	a	b	a	a	h	-	b	b	b	a	b	-	-	a	-	a	-	-	-	-	-	-	a	-	-	-	-	-	-
chr02	3865649	A	G	b	-	a	b	-	-	-	-	-	-	-	a	-	b	a	a	b	a	b	a	a	h	-	b	b	b	a	b	-	-	a	-	a	-	-	-	-	-	-	a	-	-	-	-	-	-
chr02	3865666	G	A	b	-	a	b	-	-	-	-	-	-	-	a	-	b	a	a	b	a	b	a	a	h	-	b	b	b	a	b	-	-	a	-	a	-	-	-	-	-	-	a	-	-	-	-	-	-
chr02	3869380	G	A	b	-	b	b	a	b	a	b	a	a	-	b	b	a	a	b	-	a	-	-	a	a	-	-	-	b	a	b	-	a	-	b	-	b	-	-	-	b	-	-	-	-	a	-	-	-
chr02	3870720	G	A	b	-	-	-	-	-	-	-	-	-	-	-	-	b	a	b	b	a	b	a	a	h	b	b	b	b	a	-	-	a	a	-	-	-	-	-	-	b	-	a	-	-	-	-	-	-
chr02	3870730	G	A	b	-	-	-	-	-	-	-	-	-	-	-	-	b	a	b	b	a	b	a	a	h	b	b	b	b	a	-	-	a	a	-	-	-	-	-	-	b	-	a	-	-	-	-	-	-
chr02	3874936	A	G	-	-	-	-	-	-	-	-	-	-	-	-	-	a	a	a	b	a	b	a	a	h	b	b	b	b	a	-	-	-	a	-	-	-	-	-	-	-	-	-	a	-	-	-	-	-
chr02	3876361	T	C	b	a	b	b	a	b	a	-	a	a	b	b	b	b	a	-	-	-	-	a	a	-	-	b	-	-	a	b	b	a	a	b	b	b	a	a	a	b	a	b	a	b	b	b	a	a
chr02	3877455	T	C	-	b	a	-	a	a	-	-	-	-	a	a	a	-	-	-	-	-	-	-	-	-	-	-	-	-	a	-	a	-	a	a	-	a	a	-	-	-	a	a	a	-	a	-	-	-
chr02	3877723	G	A	-	-	-	-	-	-	-	-	-	-	-	-	-	h	a	a	b	a	b	a	a	h	b	b	b	b	a	-	-	-	-	a	-	-	-	-	-	-	-	-	-	-	-	-	-	-
chr02	3877734	T	C	-	-	-	-	-	-	-	-	-	-	-	-	-	a	a	a	b	a	b	a	a	h	b	b	b	b	a	-	-	-	-	a	-	-	-	-	-	-	-	-	-	-	-	-	-	-
chr02	3881765	G	T	-	-	-	-	-	-	-	-	-	-	-	-	b	a	a	a	b	a	b	a	a	a	b	b	b	b	a	-	-	-	a	b	-	-	-	a	a	-	-	-	a	-	-	-	-	-
chr02	3887468	T	C	b	-	-	b	-	-	-	-	-	-	-	-	-	b	a	a	b	-	b	a	a	a	b	b	b	b	a	b	-	-	a	-	-	-	-	-	-	-	-	-	-	-	-	-	-	-
chr02	3890246	T	C	-	b	a	-	a	b	-	b	a	a	a	a	a	b	-	-	-	-	-	-	-	a	-	-	-	-	-	b	a	a	a	b	-	b	a	a	a	-	a	a	-	b	b	-	a	-
chr02	3890966	C	G	-	-	-	-	-	-	-	-	-	-	-	-	-	b	a	b	b	a	b	a	a	h	b	b	b	b	a	-	-	a	a	-	-	-	a	-	-	-	-	-	-	-	-	-	-	-
chr02	3924328	C	T	-	-	-	-	-	-	-	-	-	-	-	-	-	b	-	b	b	-	b	a	a	b	b	b	b	b	a	-	-	-	-	-	-	-	-	-	a	-	-	-	-	-	-	-	-	-
chr02	3924357	G	A	-	-	-	-	-	-	-	-	-	-	-	-	-	b	-	b	b	-	b	a	a	b	b	b	b	b	a	-	-	-	-	-	-	-	-	-	a	-	-	-	-	-	-	-	-	-
chr02	3924501	C	T	-	-	-	b	-	-	-	-	-	-	-	-	-	a	a	a	b	a	b	a	a	h	-	b	b	b	a	-	-	-	-	-	-	-	-	a	-	-	-	-	-	-	-	-	-	-
chr02	3924510	G	A	-	-	-	b	-	-	-	-	-	-	-	-	-	a	a	a	b	a	b	a	a	h	-	b	b	b	a	-	-	-	-	-	-	-	-	a	-	-	-	-	-	-	-	-	-	-
chr02	3933194	G	A	-	-	-	b	-	-	-	-	-	-	-	-	-	a	a	a	b	a	b	a	a	a	b	b	b	b	a	-	-	-	-	-	-	-	-	-	-	-	-	-	a	-	-	-	-	-
chr02	3947494	A	G	-	-	-	-	a	-	-	-	-	-	-	-	-	a	-	b	b	a	b	-	a	a	b	b	b	b	a	-	-	-	a	-	-	-	-	-	-	-	a	-	-	-	-	-	-	-
chr02	3957217	C	A	-	a	-	-	-	-	-	-	-	-	-	-	-	b	a	a	b	-	b	a	-	b	b	b	b	b	a	-	-	-	a	-	-	-	-	-	-	-	-	-	-	-	-	-	-	-
chr02	3963497	C	T	-	-	-	-	-	-	-	-	a	-	-	-	-	-	a	-	-	a	-	a	-	-	-	-	-	-	a	-	-	-	-	-	-	-	-	-	-	-	-	-	-	-	-	-	-	-
chr02	3984092	T	C	-	-	-	-	-	-	b	-	-	-	-	-	-	a	a	a	b	a	b	a	a	a	b	b	b	b	a	-	-	a	-	-	-	-	-	a	-	-	-	-	-	-	-	-	-	-
chr02	3988979	G	T	b	a	a	b	-	b	-	-	a	a	a	b	b	-	-	-	-	-	-	a	-	-	-	-	-	-	-	-	a	a	a	-	-	b	-	a	-	-	a	-	a	b	b	-	b	b
chr02	4002783	T	G	b	-	a	-	-	b	a	b	-	-	-	-	b	-	-	-	b	-	-	-	-	-	-	-	-	-	-	b	-	a	a	-	a	a	a	-	-	-	-	-	-	b	b	b	-	a
chr02	4030789	A	C	-	-	-	-	-	-	-	-	-	-	-	-	-	b	-	-	-	a	b	a	a	h	b	b	b	b	a	-	-	-	-	-	-	-	-	-	-	-	-	-	-	-	-	-	-	-
chr02	4032339	G	A	-	a	-	-	-	-	-	-	-	b	-	-	b	b	a	a	b	a	b	a	a	a	h	b	b	b	a	-	-	a	a	-	-	-	a	-	-	b	-	-	a	-	-	-	-	-
chr02	4080568	A	C	b	-	-	-	-	-	-	-	-	-	-	-	b	b	a	b	b	a	-	b	a	a	b	b	h	b	a	-	-	-	-	-	-	-	a	-	-	b	-	-	-	b	-	-	-	-
chr02	4210970	G	C	b	-	-	b	-	b	-	b	-	-	-	b	b	b	-	-	b	-	-	-	-	b	-	-	-	-	-	-	a	-	-	b	-	b	-	-	-	-	-	-	-	b	b	a	-	-
chr02	4211517	T	C	b	a	b	b	a	b	-	a	a	-	a	b	a	-	-	-	-	-	-	-	-	-	-	-	-	-	-	b	b	a	a	b	b	a	a	-	a	b	a	-	-	b	a	-	b	-
chr02	4211806	A	T	b	a	b	b	a	a	-	a	a	-	a	b	a	-	-	-	-	-	-	-	-	-	-	-	-	-	-	b	a	a	a	a	b	a	a	-	a	b	a	-	-	b	a	-	-	-
chr02	4218489	G	A	-	-	-	-	a	a	-	-	a	-	-	b	-	-	-	-	-	-	-	-	a	-	-	-	-	-	-	-	b	-	a	b	-	a	-	a	a	b	a	-	-	-	-	-	-	-
chr02	4218782	C	T	b	-	b	b	a	a	-	b	a	a	-	a	b	b	-	a	b	-	b	b	a	a	-	-	-	b	a	b	a	a	a	b	a	b	a	a	a	b	a	b	a	b	a	a	a	-
chr02	4218809	T	G	b	-	b	b	a	b	-	b	a	a	-	a	b	b	-	a	b	-	b	b	a	a	-	-	-	b	a	b	a	a	a	b	a	b	a	a	a	b	a	b	a	b	a	a	a	-
chr02	4219928	C	T	-	-	-	-	a	-	-	-	a	-	b	a	-	b	a	-	b	a	b	a	a	a	b	b	b	-	a	-	b	-	-	-	-	-	-	a	-	-	a	-	-	-	-	-	-	-
chr02	4219956	G	C	-	-	-	-	a	-	-	-	a	-	b	a	-	b	a	-	b	a	b	a	a	a	b	b	b	-	a	-	b	-	-	-	-	-	-	a	-	-	a	-	-	-	-	-	-	-
chr02	4220044	T	C	-	-	-	-	a	-	-	b	a	-	-	a	-	b	a	-	b	a	b	h	a	b	b	b	b	b	a	-	b	-	-	-	-	-	-	a	-	-	a	-	-	-	-	a	-	-
chr02	4220062	G	A	-	-	-	-	a	-	-	b	a	-	-	a	-	b	-	-	b	a	b	h	a	b	b	b	b	b	a	-	b	-	-	-	-	-	-	a	-	-	a	-	-	-	-	a	-	-
chr02	4220193	T	C	b	-	-	b	-	b	-	a	-	-	-	b	b	-	a	a	-	a	-	-	a	b	a	b	a	b	a	-	b	-	-	-	a	b	-	-	a	b	-	a	a	b	b	-	b	-
chr02	4227908	T	C	b	a	b	b	-	b	-	b	-	-	a	a	a	-	-	-	b	-	-	-	a	-	a	b	-	-	-	-	a	a	a	b	-	-	-	-	-	b	a	b	a	-	b	-	-	-
chr02	4228168	A	G	b	a	b	b	-	b	-	b	-	-	a	a	a	-	-	-	b	-	-	-	a	-	a	b	-	-	-	-	a	a	a	b	-	-	-	-	-	b	a	-	a	-	b	-	-	-
chr02	4232560	C	T	b	-	b	-	-	-	-	b	-	-	-	-	b	-	-	-	-	-	-	-	-	-	-	-	-	-	-	b	-	-	-	-	-	b	-	-	-	b	-	-	-	b	b	b	-	-
chr02	4232620	C	T	b	-	b	-	-	-	-	b	-	-	-	-	b	-	-	-	-	-	-	-	-	-	-	-	-	-	-	b	-	-	-	-	-	b	-	-	-	b	-	-	-	b	b	b	-	-
chr02	4238919	C	T	b	a	b	b	a	a	b	-	a	b	b	b	b	b	-	a	b	a	b	b	a	a	a	b	a	b	a	-	b	a	-	b	a	b	-	-	-	-	a	-	-	-	-	-	-	-
chr02	4238955	G	T	b	a	b	b	a	a	b	-	a	b	b	b	b	b	-	a	b	a	b	b	a	a	a	b	a	b	a	-	b	a	-	b	a	b	-	-	-	-	a	-	-	-	-	-	-	-
chr02	4243299	G	C	-	-	-	-	-	-	-	-	-	-	-	-	-	b	a	b	b	a	b	h	a	h	b	b	a	b	a	-	-	-	-	-	-	-	-	-	-	-	-	-	-	-	-	-	-	-
chr02	4243680	A	C	b	-	b	-	-	a	-	-	-	a	a	-	-	b	-	-	-	-	-	-	-	-	-	-	-	-	a	-	-	-	a	b	a	b	-	a	a	b	-	-	-	-	b	-	-	-
chr02	4243713	A	T	b	-	b	-	-	a	-	-	-	a	a	-	-	b	-	-	-	-	-	-	-	-	-	-	-	-	a	-	-	-	a	b	a	b	-	a	a	b	-	-	-	-	b	-	-	-
chr02	4246050	G	A	b	-	a	b	a	a	a	a	a	a	b	-	a	b	a	a	b	-	b	a	-	a	-	-	b	-	-	b	b	a	a	a	b	b	-	-	-	b	a	b	a	b	a	a	-	-
chr02	4269509	T	C	b	b	a	b	a	b	a	a	a	a	a	a	b	-	a	a	-	a	-	-	a	a	-	-	a	-	a	b	b	a	a	b	b	b	a	a	a	b	a	a	a	b	b	b	b	a
chr02	4274231	A	G	-	-	-	-	-	-	-	-	-	-	-	-	b	b	a	-	-	a	-	a	a	b	a	b	-	-	a	-	-	-	-	-	a	a	-	-	-	-	-	-	-	-	a	-	-	-
chr02	4277415	G	T	b	a	a	b	a	h	-	a	a	h	a	b	a	b	-	-	b	a	-	-	-	-	b	-	-	-	-	b	a	a	a	a	a	a	a	a	a	b	a	a	a	b	b	b	a	a
chr02	4282285	T	G	b	-	-	b	a	a	-	a	-	-	-	b	a	-	-	a	-	-	-	-	a	-	-	-	-	-	-	b	a	-	a	a	-	a	-	a	a	-	a	b	-	b	a	-	a	a
chr02	4287852	T	C	-	-	-	-	-	-	-	-	-	-	-	a	-	b	-	-	-	a	b	b	a	-	b	b	-	b	a	-	a	-	-	-	-	a	-	-	-	-	-	-	-	-	-	-	-	-
chr02	4287870	A	G	-	-	-	-	-	-	-	-	-	-	-	a	-	b	-	-	-	a	b	a	a	-	b	b	-	b	a	-	a	-	-	-	-	a	-	-	-	-	-	-	-	-	-	-	-	-
chr02	4289699	A	G	-	-	a	b	a	a	a	-	a	a	-	a	a	b	a	a	-	-	b	-	a	a	-	-	-	-	-	-	a	a	a	a	a	a	-	-	a	-	a	a	a	-	b	a	a	-
chr02	4290792	A	G	-	-	-	-	-	-	-	-	-	-	-	-	-	b	a	b	b	a	b	a	a	h	b	b	h	b	a	-	-	-	-	-	-	-	-	-	-	-	-	-	a	-	-	-	-	-
chr02	4291635	T	A	-	-	a	-	a	a	-	-	-	a	a	-	b	b	a	a	b	-	-	a	a	h	a	b	a	b	a	-	a	a	a	-	-	a	a	a	a	-	-	-	-	-	-	a	-	-
chr02	4291807	C	T	-	-	a	-	a	a	-	-	-	a	a	-	a	b	a	h	b	-	-	a	a	h	a	-	a	b	a	-	a	a	a	-	-	a	a	a	a	-	-	-	-	-	-	a	-	-
chr02	4302027	T	A	b	-	b	b	a	b	b	b	a	a	a	h	h	b	a	a	b	-	b	b	a	b	-	-	-	b	a	b	-	-	-	-	a	-	a	a	-	b	-	b	-	b	-	b	-	-
chr02	4313719	A	G	b	-	a	b	a	a	-	a	a	a	-	a	a	b	a	a	-	a	b	-	a	a	a	-	-	-	a	b	a	a	a	a	a	a	a	a	a	-	a	a	a	-	a	-	b	-
chr02	4313977	A	T	-	a	a	b	a	a	a	a	a	a	b	a	a	b	a	-	b	-	-	a	-	a	-	b	a	b	a	-	a	a	a	a	b	a	a	a	a	-	-	a	a	-	a	-	a	-
chr02	4321863	A	G	b	-	a	b	a	b	-	-	a	b	a	a	a	-	-	-	b	a	-	b	a	b	-	b	a	-	-	b	a	a	a	b	a	a	a	a	a	b	-	a	a	b	a	b	b	a
chr02	4321943	C	T	b	b	b	b	a	b	-	a	a	b	a	a	a	b	-	-	-	-	b	-	-	-	-	-	-	b	a	b	b	a	a	b	b	b	-	a	a	b	-	-	a	b	b	a	a	-
chr02	4331504	C	T	-	-	-	-	-	-	-	-	-	-	-	-	-	b	-	h	b	-	b	b	-	b	b	b	b	b	-	-	-	-	-	-	-	-	-	-	-	b	-	-	-	-	-	-	-	-
chr02	4335708	G	T	b	-	a	b	a	b	b	b	a	a	a	b	a	b	a	-	b	a	-	a	a	a	-	-	a	b	a	b	a	-	a	b	b	a	-	a	a	-	a	b	a	b	a	b	a	-
chr02	4336633	C	T	b	-	-	b	-	a	a	a	-	b	-	a	a	b	-	-	-	-	-	-	-	-	b	-	b	-	-	-	-	a	a	b	a	-	a	a	a	b	-	-	a	b	a	b	a	-
chr02	4338694	C	T	b	b	a	b	a	a	-	a	a	a	b	a	b	b	a	-	-	a	-	-	-	-	-	-	-	-	a	b	a	a	a	b	b	a	a	a	a	b	a	a	a	b	a	b	b	b
chr02	4357722	A	C	b	b	a	b	a	a	-	b	a	a	a	b	a	b	a	a	b	b	b	a	a	b	-	-	h	b	a	b	a	a	a	b	a	a	a	a	a	b	a	b	a	b	a	a	b	b
chr02	4358311	A	G	b	-	b	b	a	a	-	b	a	a	-	a	-	b	-	-	-	-	b	-	-	-	-	-	-	-	-	-	-	a	a	-	-	a	-	a	a	b	a	b	a	b	a	b	-	-
chr02	4365145	C	T	-	-	-	-	-	-	-	-	-	-	-	-	-	b	a	-	b	b	-	a	a	a	a	b	a	b	a	-	b	a	a	-	-	-	-	a	-	-	-	-	-	-	-	-	-	-
chr02	4367129	C	T	b	-	a	b	a	b	-	b	a	b	a	a	a	-	-	-	-	a	-	-	a	-	-	-	-	-	-	b	a	a	a	a	a	a	-	a	a	-	-	a	a	b	-	a	b	-
chr02	4367156	A	G	b	-	a	b	a	b	-	b	a	b	a	a	a	-	-	-	-	a	-	-	a	-	-	-	-	-	-	b	a	a	a	a	a	a	-	a	a	-	-	a	a	b	-	a	b	-
chr02	4368124	G	A	b	-	b	b	-	b	-	-	-	-	-	-	b	b	-	-	-	-	-	-	-	-	-	b	-	-	-	b	b	-	-	b	-	b	-	-	-	b	-	b	-	b	b	-	-	-
chr02	4371028	T	C	b	b	b	b	a	b	b	-	a	-	b	b	b	b	-	-	-	-	-	-	-	-	-	-	b	-	-	b	a	a	a	b	b	b	-	-	-	b	a	b	a	b	b	b	b	-
chr02	4377058	A	G	b	-	-	-	-	-	-	-	-	-	-	-	-	b	a	b	b	a	b	h	a	h	a	b	h	b	a	-	-	-	-	-	b	b	-	-	-	-	-	-	-	-	-	-	-	-
chr02	4380601	C	T	-	-	-	-	-	-	-	-	-	-	-	-	a	-	-	-	-	-	-	-	-	a	-	-	-	-	a	-	-	-	a	-	-	a	a	-	-	b	a	-	a	-	b	-	-	b
chr02	4389307	G	A	-	a	a	b	a	b	-	b	a	a	b	b	b	-	-	-	-	-	-	b	-	a	-	b	-	-	-	b	-	-	a	-	-	b	-	-	a	-	a	b	a	b	b	b	a	-
chr02	4392523	G	A	-	-	-	-	-	-	-	-	-	-	a	-	-	b	a	-	b	b	b	a	a	h	h	b	h	b	a	-	-	-	-	-	-	-	-	-	-	-	-	-	-	-	-	-	-	-
chr02	4412504	T	G	b	b	b	b	a	b	-	a	a	b	-	a	b	b	a	-	b	b	-	h	a	b	a	b	a	-	a	b	b	a	a	a	a	b	a	a	a	b	a	b	a	b	a	b	a	-
chr02	4433732	A	T	-	-	a	-	a	-	-	-	-	-	-	-	-	b	a	a	b	b	b	b	a	b	b	h	h	b	a	-	-	-	a	a	-	-	-	-	-	-	-	-	-	-	-	-	-	-
chr02	4436402	A	T	-	-	-	-	-	-	-	-	-	-	-	-	-	b	a	a	b	a	b	b	a	h	b	b	h	b	a	-	-	-	a	b	-	a	-	-	-	b	-	-	-	-	-	-	-	b
chr02	4448778	A	G	b	b	a	b	a	a	b	-	a	-	a	-	a	b	a	a	b	a	b	a	a	h	a	b	b	-	a	b	b	-	a	-	-	-	-	-	-	b	a	a	a	-	-	-	-	-
chr02	4450624	G	A	b	b	b	b	a	a	a	a	a	-	-	a	a	b	-	a	b	b	b	a	a	h	b	b	-	b	a	b	b	a	a	b	a	b	-	a	a	b	a	-	a	-	a	-	-	-
chr02	4457111	C	T	b	a	a	b	a	b	b	b	-	-	-	b	a	b	a	-	-	a	b	a	a	h	b	b	b	b	a	b	b	-	a	a	a	b	-	-	-	b	-	-	a	b	-	-	-	-
chr02	4458364	G	A	-	-	-	-	-	-	-	-	-	-	-	-	-	b	a	b	b	a	b	b	a	h	h	b	h	b	a	-	-	-	-	-	-	-	-	a	-	-	-	-	-	-	-	-	-	-
chr02	4458441	G	T	b	-	b	-	-	-	-	b	-	-	-	-	-	b	-	-	b	-	b	-	-	b	b	b	-	b	-	-	-	-	-	-	b	b	-	-	-	b	-	-	-	-	-	-	-	-
chr02	4474807	T	A	-	-	b	b	a	a	-	b	a	-	-	a	-	-	-	-	b	a	-	-	-	a	-	-	-	-	-	b	a	a	-	-	b	b	-	-	-	b	a	a	-	b	b	a	b	a
chr02	4475250	C	T	-	-	-	-	-	-	-	-	-	-	-	-	-	-	a	a	-	a	b	a	a	-	a	-	a	-	a	-	-	-	-	-	-	-	-	-	-	-	-	-	-	-	-	-	-	-
chr02	4478826	T	C	-	-	a	-	a	-	-	a	-	a	a	a	a	b	a	-	b	a	b	-	a	b	b	-	-	b	a	-	a	a	a	-	a	a	a	a	a	-	a	a	a	-	a	a	-	a
chr02	4480075	A	G	-	-	-	-	-	-	-	-	-	-	-	-	-	-	-	-	b	-	-	-	a	a	-	-	-	-	a	-	-	-	-	-	-	b	-	-	-	b	-	-	-	-	-	-	-	-
chr02	4497873	C	G	-	b	a	-	a	b	a	a	a	b	a	b	b	b	-	-	-	-	b	-	-	-	-	b	a	-	a	b	a	a	a	b	b	-	a	-	a	b	-	a	a	-	a	b	b	b
chr02	4519753	G	T	-	-	-	-	-	-	-	-	-	-	-	-	-	b	-	-	b	a	b	a	a	a	a	-	a	b	a	b	-	a	a	-	-	a	-	-	-	-	-	-	-	-	-	-	-	-
chr02	4519758	C	A	-	-	-	-	-	-	-	-	-	-	-	-	-	b	-	-	b	a	b	a	a	a	b	-	b	b	a	b	-	a	a	-	-	a	-	-	-	-	-	-	-	-	-	-	-	-
chr02	4519800	C	T	-	-	-	-	-	-	-	-	-	-	-	-	-	b	-	b	b	a	b	a	a	a	b	b	a	b	a	b	-	a	-	-	-	a	-	-	-	-	-	-	-	-	-	-	-	-
chr02	4520989	T	C	-	-	-	-	a	a	-	-	-	b	-	-	a	-	-	-	-	-	-	-	-	-	-	-	-	-	-	-	-	-	a	-	-	a	-	-	-	b	-	-	-	-	-	-	-	-
chr02	4521171	T	A	b	-	b	b	a	b	-	b	a	a	-	a	b	-	a	-	b	-	-	-	-	-	-	-	-	-	a	-	-	a	a	a	a	b	a	a	a	b	a	-	-	b	a	-	b	b
chr02	4522062	T	G	b	a	b	b	a	b	a	b	a	b	b	a	a	b	a	a	-	b	b	b	a	a	-	-	a	b	a	b	a	-	a	b	a	b	-	a	-	b	a	b	a	b	a	b	a	a
chr02	4522277	A	G	-	-	-	-	-	-	-	-	-	-	-	-	-	b	a	b	b	a	b	h	a	a	h	b	h	b	a	-	-	-	a	-	-	-	-	-	-	-	-	-	-	-	-	-	-	-
chr02	4522355	T	G	-	-	-	-	-	-	-	-	-	-	-	-	-	b	a	b	b	a	b	h	a	a	h	b	h	b	a	-	-	-	a	-	-	-	-	-	-	-	-	-	-	-	-	-	-	-
chr02	4522542	G	A	-	b	-	b	-	b	-	-	-	b	-	b	-	b	a	a	b	a	b	a	a	a	b	b	h	b	a	-	-	-	a	a	a	b	a	a	a	b	-	-	a	-	-	-	-	-
chr02	4522643	C	T	-	-	-	-	a	-	-	-	-	-	-	a	-	b	a	-	b	b	b	h	a	h	h	b	h	b	a	-	-	-	-	-	-	-	-	-	-	b	-	-	-	-	-	-	b	-
chr02	4522660	T	C	-	-	-	-	a	-	-	-	-	-	-	a	-	b	a	-	b	b	b	h	a	h	a	b	h	h	a	-	-	-	-	-	-	-	-	-	-	b	-	-	-	-	-	-	b	-
chr02	4526519	A	G	-	-	-	-	-	-	-	-	a	-	-	-	-	b	a	b	b	a	b	h	a	h	h	b	h	b	-	-	-	-	-	-	-	-	-	-	-	-	-	-	-	b	-	-	-	-
chr02	4527864	G	A	b	a	a	b	a	a	b	a	a	a	a	b	a	b	a	a	-	-	-	b	a	b	a	b	a	b	a	b	b	a	a	a	a	a	-	a	a	b	a	b	a	b	a	b	b	a
chr02	4530577	A	G	-	-	-	-	-	-	-	-	-	-	-	-	-	b	a	h	b	b	b	a	a	a	a	b	h	b	a	b	-	-	-	-	-	-	-	-	-	-	-	-	-	-	-	-	-	-
chr02	4539017	A	C	-	-	-	-	-	-	-	-	-	-	-	-	-	b	-	b	b	-	b	a	a	a	a	b	a	-	a	-	-	-	-	-	-	-	-	-	-	-	-	-	-	-	-	-	-	-
chr02	4545019	C	A	b	-	-	b	-	-	-	-	-	-	-	-	-	-	-	-	-	-	b	-	-	a	-	-	-	-	-	-	-	-	-	-	-	-	-	-	-	-	a	b	-	b	b	-	a	a
chr02	4552925	T	G	b	a	a	b	a	b	-	b	a	b	-	b	b	b	-	-	-	b	-	-	-	-	-	-	-	-	-	b	-	-	a	a	b	b	-	a	a	-	-	a	-	b	b	a	a	-
chr02	4553194	G	A	b	a	a	b	a	b	-	b	a	b	-	-	b	b	-	-	-	b	-	b	-	b	-	-	-	-	-	-	-	-	a	a	b	b	-	a	a	-	-	a	-	-	a	a	a	-
chr02	4553222	A	T	b	a	a	b	a	b	-	b	a	b	-	-	b	b	-	-	-	b	-	b	-	b	-	-	-	-	-	-	-	-	a	a	b	b	-	a	a	-	-	a	-	-	a	a	a	-
chr02	4554073	A	T	-	a	a	-	a	a	-	-	a	-	a	a	a	b	a	a	-	-	-	a	a	a	-	b	b	-	a	-	-	a	a	-	a	a	a	-	a	-	a	a	a	-	-	-	-	-
chr02	4554117	C	T	-	a	a	-	a	a	-	-	a	-	a	a	a	-	a	a	-	-	-	a	a	a	-	-	-	-	a	-	-	a	a	-	a	a	a	-	a	-	a	a	a	-	-	-	-	-
chr02	4554505	G	A	-	-	-	-	-	b	-	-	-	-	-	-	a	-	-	-	-	-	-	-	-	-	-	b	-	-	-	b	-	-	-	b	-	b	-	-	-	-	a	-	a	-	a	-	-	-
chr02	4558315	T	G	b	-	-	b	-	-	-	-	-	-	-	-	b	-	-	-	-	-	-	-	-	-	-	-	-	-	-	-	-	-	-	b	b	-	-	-	-	-	-	b	-	b	b	-	-	b
chr02	4562199	T	A	b	-	-	b	a	a	-	a	a	-	-	a	-	b	-	a	b	b	b	-	-	-	-	b	a	-	-	-	-	a	a	b	-	a	-	a	a	-	a	a	a	-	a	b	-	-
chr02	4562395	G	A	-	-	-	-	-	-	-	-	a	-	-	-	b	-	a	a	-	-	-	-	a	a	a	-	-	-	a	-	-	a	-	b	-	-	-	-	-	-	-	-	-	-	-	-	-	-
chr02	4562409	G	A	-	-	-	-	-	-	-	-	a	-	-	-	b	-	a	a	-	-	-	-	a	a	a	-	-	-	a	-	-	a	-	b	-	-	-	-	-	-	-	-	-	-	-	-	-	-
chr02	4574143	C	T	b	a	b	b	a	a	a	a	a	a	b	b	b	b	-	-	-	a	-	a	a	b	b	-	b	b	a	b	a	a	a	b	b	a	a	a	a	b	-	-	a	b	b	b	a	-
chr02	4577610	G	A	b	a	-	b	a	a	-	-	-	-	-	-	-	b	-	a	b	-	b	h	a	a	a	b	-	b	a	-	b	a	a	b	-	-	a	a	a	-	-	b	a	-	a	-	-	-
chr02	4577790	G	A	b	a	-	b	a	a	-	-	-	-	-	-	-	b	-	a	b	-	-	h	a	a	a	b	b	b	a	-	b	a	a	b	-	-	a	a	-	-	-	b	a	-	a	-	-	-
chr02	4586368	G	A	b	-	a	b	a	b	-	b	-	a	b	a	a	-	-	-	-	-	-	-	a	-	a	-	-	-	-	b	a	a	a	-	-	a	a	a	a	b	a	b	a	b	b	a	-	-
chr02	4586405	C	T	b	-	a	b	a	b	-	b	-	a	b	a	a	-	-	-	-	-	-	-	a	-	a	-	-	-	-	b	a	a	a	-	-	a	a	a	a	b	a	a	a	b	b	a	-	-
chr02	4586422	A	C	b	-	a	b	a	b	-	b	-	a	b	a	a	-	-	-	-	-	-	-	a	-	a	-	-	-	-	b	a	a	a	-	-	a	a	a	a	b	a	a	a	b	b	a	-	-
chr02	4586917	A	C	b	a	a	b	a	b	a	b	a	a	a	a	a	b	-	b	b	a	b	b	a	a	-	-	a	b	-	b	a	a	a	a	a	b	-	a	a	b	a	a	a	b	b	b	b	b
chr02	4592609	G	A	b	b	b	b	-	b	b	b	-	b	b	b	b	b	-	b	b	-	b	b	-	-	b	b	b	b	-	b	b	-	-	b	-	b	-	-	-	-	-	b	-	b	-	b	-	-
chr02	4604739	T	C	b	-	a	b	a	-	b	-	-	-	-	a	b	-	-	-	-	b	-	-	-	a	-	-	a	-	-	b	b	a	a	a	b	b	-	a	a	b	a	b	a	b	a	a	-	-
chr02	4651648	A	G	b	a	b	b	a	a	a	a	a	a	a	a	b	-	a	a	-	a	-	-	a	a	a	-	a	-	a	-	a	a	a	b	a	b	-	a	a	b	a	-	a	-	a	-	-	-
chr02	4679162	G	A	b	-	a	b	a	b	b	b	a	a	a	a	a	b	-	a	b	a	b	-	a	-	a	b	a	-	a	b	-	a	a	b	a	a	-	a	a	b	a	a	a	b	b	a	b	-
chr02	4695375	G	A	b	b	a	b	a	a	b	a	a	a	b	b	b	b	a	b	b	-	b	a	-	a	-	b	b	b	a	b	b	a	a	b	a	a	-	a	a	b	a	b	a	b	b	a	b	-
chr02	4700428	A	G	-	-	-	-	-	-	-	-	-	-	-	-	-	b	a	b	b	a	b	a	a	a	b	a	h	b	a	-	-	-	a	-	-	-	-	-	-	-	-	-	-	-	-	-	-	-
chr02	4704217	T	C	b	-	b	b	-	a	b	a	a	b	-	a	b	b	-	-	b	b	-	-	a	a	a	-	-	-	-	-	b	a	a	b	b	a	a	-	a	b	a	a	a	b	b	b	a	-
chr02	4704228	G	A	b	-	b	b	-	a	b	a	a	b	-	a	b	b	-	-	b	b	-	-	a	a	a	-	-	-	-	-	b	a	a	b	b	a	a	-	a	b	a	a	a	b	b	b	a	-
chr02	4706214	C	T	-	-	-	-	-	-	-	-	-	-	-	-	-	b	a	a	b	-	b	h	a	h	a	b	a	b	a	-	-	-	-	b	-	a	-	-	-	-	-	-	-	-	-	-	-	-
chr02	4706259	C	T	-	-	-	-	-	-	-	-	-	-	-	-	-	b	a	a	b	-	b	b	a	h	-	b	a	b	a	-	-	-	-	b	-	a	-	-	-	-	-	-	-	-	-	-	-	-
chr02	4706320	G	C	-	-	-	b	-	-	-	-	-	-	-	-	-	b	a	a	b	-	b	h	a	h	a	b	a	b	a	-	-	-	-	b	-	a	-	-	-	-	-	-	-	-	-	-	-	-
chr02	4706327	G	A	-	-	-	b	-	-	-	-	-	-	-	-	-	b	a	a	b	-	b	h	a	h	a	b	a	b	a	-	-	-	-	b	-	a	-	-	-	-	-	-	-	-	-	-	-	-
chr02	4706434	T	C	b	-	-	-	-	-	-	-	-	-	-	-	-	b	a	b	b	b	b	h	a	h	b	a	h	b	a	-	-	-	-	-	-	-	-	-	-	-	-	-	-	-	-	-	-	-
chr02	4706497	C	T	b	-	-	-	-	-	-	-	-	-	-	-	-	b	a	b	b	b	b	h	a	h	b	a	h	b	a	-	-	-	-	-	-	-	-	-	-	-	-	-	-	-	-	-	-	-
chr02	4716256	A	G	-	-	-	-	-	-	-	-	-	-	-	-	-	b	a	b	b	b	b	-	a	a	h	h	b	b	a	-	-	a	a	-	-	-	-	-	-	-	-	-	-	a	-	-	-	-
chr02	4723071	A	G	b	b	b	b	-	a	-	a	a	a	a	a	a	b	-	-	-	-	-	-	-	a	b	-	b	-	a	b	a	-	a	b	a	a	a	a	-	b	a	a	-	b	b	a	a	a
chr02	4723382	A	G	b	b	b	b	-	a	-	a	a	a	a	a	a	b	-	-	-	-	-	-	-	a	b	-	b	-	a	b	a	-	a	b	a	a	a	a	-	b	a	a	-	b	b	a	a	a
chr02	4744164	C	T	b	a	a	b	a	b	b	-	a	b	a	b	b	b	a	b	b	a	-	a	-	a	a	a	-	-	a	b	b	a	a	b	b	b	-	a	a	b	a	b	a	b	b	a	a	b
chr02	4746061	G	A	-	-	-	b	-	-	-	-	-	-	a	a	b	-	-	-	-	-	-	-	-	-	-	a	-	-	-	-	-	-	a	-	b	a	-	a	-	-	-	a	-	-	a	a	-	-
chr02	4746077	G	A	-	-	-	b	-	-	-	-	-	-	a	a	b	-	-	-	-	-	-	-	-	-	-	a	-	-	-	-	-	-	a	-	b	a	-	a	-	-	-	a	-	-	a	a	-	-
chr02	4756140	A	G	b	a	b	b	a	b	a	b	a	b	a	a	a	b	a	-	-	-	-	b	-	-	b	-	b	-	-	b	a	-	a	b	a	b	a	a	a	b	a	-	a	b	b	b	b	b
chr02	4757744	A	G	b	b	a	b	a	b	b	b	a	b	b	b	b	b	a	b	b	b	b	a	a	a	a	a	-	-	a	b	b	a	a	-	b	a	a	a	a	b	a	b	a	b	b	-	a	a
chr02	4757749	C	T	b	b	a	b	a	b	b	b	a	b	b	b	b	b	a	b	b	b	b	a	a	a	a	a	-	-	a	b	b	a	a	-	b	a	a	a	a	b	a	b	a	b	b	-	a	a
chr02	4757775	T	C	-	-	-	-	-	-	-	-	-	-	-	-	-	b	a	a	b	b	b	a	a	b	a	-	b	b	a	-	a	-	-	-	-	b	-	-	-	-	-	-	-	-	-	-	-	-
chr02	4758375	C	T	b	b	b	b	a	b	-	a	a	a	-	b	b	-	a	a	b	-	b	-	a	a	-	a	a	-	a	b	-	a	a	a	a	a	-	-	-	b	-	a	a	-	a	a	b	-
chr02	4758387	A	C	b	b	b	b	a	b	-	a	a	a	-	b	b	-	a	a	b	-	b	-	a	a	-	a	a	-	a	b	-	a	a	a	a	a	-	-	-	b	-	a	a	-	a	a	b	-
chr02	4761913	C	T	-	-	-	-	a	-	-	-	-	-	-	-	b	b	a	-	b	a	-	b	a	a	b	-	b	b	-	-	-	-	-	-	-	-	-	a	-	-	-	-	a	b	-	b	-	-
chr02	4762364	G	A	b	b	a	b	a	b	-	-	-	b	a	b	a	b	-	-	b	b	-	-	-	a	-	-	-	-	-	b	-	a	a	-	b	b	a	a	a	-	a	b	-	b	b	-	-	-
chr02	4764201	G	A	b	-	b	b	-	a	b	b	-	-	-	b	-	b	-	b	-	-	b	b	-	b	b	-	b	b	-	b	b	-	-	-	b	b	a	-	-	b	-	-	-	b	-	-	-	-
chr02	4776404	T	C	b	-	a	b	a	b	b	b	a	-	b	b	a	b	-	-	b	a	b	-	-	-	-	b	b	-	-	b	a	a	a	b	b	b	a	a	a	b	-	a	a	b	a	a	b	a
chr02	4786931	A	G	b	-	b	b	a	a	a	a	a	b	b	b	a	b	a	a	b	-	b	-	-	b	-	b	a	b	a	b	a	a	a	a	b	a	a	a	a	b	a	a	a	b	a	a	b	-
chr02	4787229	G	A	b	-	b	b	a	b	a	a	a	b	b	b	a	b	a	a	b	-	b	b	-	b	-	b	b	b	a	b	a	a	a	a	b	a	a	a	a	b	a	a	a	b	a	b	b	-
chr02	4789183	T	C	b	-	a	b	a	b	a	a	a	a	a	a	b	-	-	-	b	-	-	a	-	-	-	-	-	-	-	-	b	a	a	a	a	a	a	a	a	-	a	a	a	b	b	b	b	-
chr02	4792612	T	G	b	a	b	b	a	b	-	a	a	b	a	a	a	-	a	-	b	a	b	a	-	a	-	b	a	b	-	b	b	a	a	a	a	b	a	a	a	b	a	-	a	b	b	a	a	a
chr02	4792694	A	G	b	b	a	b	a	a	-	b	a	a	a	b	a	b	a	a	b	b	b	b	a	b	b	b	b	b	a	b	b	a	a	b	b	b	a	a	a	b	a	a	a	b	a	a	b	a
chr02	4792911	G	C	b	b	a	b	a	a	-	b	a	a	a	b	a	b	a	a	b	b	-	-	a	b	b	-	-	b	a	b	b	a	a	b	b	b	a	a	a	b	a	a	a	b	a	b	b	b
chr02	4792967	C	T	b	b	a	b	a	a	-	b	a	a	a	b	a	b	a	a	b	b	b	b	a	b	b	b	b	b	a	b	b	a	a	b	b	b	a	a	a	b	a	a	a	b	a	a	b	a
chr02	4797219	G	A	b	-	a	b	a	b	b	b	a	a	b	b	a	b	a	a	-	a	-	b	a	a	b	-	a	b	a	b	-	a	-	b	b	b	a	-	-	-	-	b	-	b	b	-	a	-
chr02	4797985	A	T	b	b	a	b	a	b	-	a	a	a	b	b	b	b	-	b	b	b	-	a	-	b	-	-	b	-	a	b	b	a	a	a	b	a	-	a	a	b	a	b	a	b	b	a	b	-
chr02	4798319	G	A	b	-	a	b	a	-	-	-	a	a	-	a	-	b	a	-	-	-	-	-	-	-	-	-	-	-	-	b	a	a	a	-	b	a	a	-	a	-	a	b	-	-	b	b	-	-
chr02	4804923	T	A	-	b	-	b	-	a	-	-	a	-	b	a	b	b	a	b	b	b	b	a	a	b	b	a	h	b	a	-	a	-	-	-	-	-	-	-	-	b	-	a	-	-	-	-	-	-
chr02	4812809	G	A	-	-	-	-	-	-	-	-	-	-	-	-	-	b	-	-	b	-	b	h	a	b	b	b	b	b	-	-	b	-	-	-	-	-	-	-	-	-	-	-	a	b	-	-	-	-
chr02	4813251	T	C	-	-	-	-	-	-	-	-	-	-	-	-	-	b	a	b	b	b	b	b	a	b	b	a	a	b	a	b	-	-	-	-	-	-	-	-	-	-	-	-	a	-	-	-	-	-
chr02	4814498	G	A	-	-	-	-	-	-	-	-	-	-	-	-	-	b	a	b	b	a	b	a	a	h	h	h	b	b	a	-	-	-	a	b	b	-	-	-	-	-	-	-	-	-	-	-	-	-
chr02	4818201	T	C	-	-	-	-	-	-	-	b	-	-	-	-	-	b	a	a	b	-	b	h	a	b	b	a	h	b	a	-	-	a	a	-	-	-	-	-	-	-	-	-	-	-	-	-	-	-
chr02	4818222	C	A	-	-	-	-	-	-	-	b	-	-	-	-	-	b	a	a	b	-	b	h	a	b	b	a	h	b	a	-	-	a	a	-	-	-	-	-	-	-	-	-	-	-	-	-	-	-
chr02	4818539	G	A	b	-	b	b	a	b	-	b	a	-	-	b	a	-	-	a	-	-	-	a	a	b	-	-	-	b	a	b	-	a	a	b	b	b	-	-	a	b	-	b	a	b	b	b	-	-
chr02	4818576	A	G	b	-	a	b	a	a	-	b	a	-	-	a	a	-	-	a	-	-	-	a	a	b	-	-	-	b	a	b	-	a	a	a	a	a	-	-	a	b	-	b	a	b	a	b	-	-
chr02	4818827	G	A	b	-	b	b	a	b	-	b	a	-	-	b	a	-	-	a	-	-	-	a	a	b	-	-	-	b	a	b	-	a	a	b	b	b	-	-	a	b	-	b	a	b	b	b	-	b
chr02	4818863	C	T	b	-	a	b	a	a	-	b	a	-	-	a	a	-	-	a	-	-	-	a	a	b	-	-	-	b	a	b	-	a	a	a	a	a	-	-	a	b	-	b	a	b	a	b	-	b
chr02	4820907	A	T	b	a	b	b	a	a	b	b	a	a	-	b	a	b	a	a	b	a	b	h	a	a	-	a	a	b	-	b	a	a	a	a	b	b	-	a	a	b	a	b	a	b	b	b	b	-
chr02	4820984	G	A	b	b	-	b	a	-	-	a	a	a	a	a	a	b	-	-	-	-	b	-	a	a	-	a	-	b	-	b	a	a	a	-	a	a	a	-	a	b	-	b	-	b	a	a	b	-
chr02	4827697	T	C	b	-	-	b	-	b	-	-	-	-	b	b	b	b	-	-	b	-	-	b	-	b	-	b	-	b	-	b	-	-	-	-	b	b	-	-	-	b	-	-	-	-	b	-	b	-
chr02	4827878	A	G	b	a	a	b	a	b	-	b	a	b	b	a	a	b	-	-	b	-	b	a	a	-	a	-	a	b	a	b	a	a	a	a	a	b	a	a	a	b	a	a	a	b	b	-	a	b
chr02	4833580	C	T	b	a	a	b	a	a	a	a	a	-	-	-	a	-	-	-	-	-	-	a	-	-	-	-	-	-	-	-	a	a	a	a	a	a	a	a	a	b	a	-	a	-	a	b	a	a
chr02	4833585	C	T	b	a	a	b	a	a	a	a	a	-	-	-	a	-	-	-	-	-	-	a	-	-	-	-	-	-	-	-	a	a	a	a	a	a	a	a	a	b	a	-	a	-	a	b	a	a
chr02	4833593	A	C	b	a	a	b	a	a	a	a	a	-	-	-	a	-	-	-	-	-	-	a	-	-	-	-	-	-	-	-	a	a	a	a	a	a	a	a	a	b	a	-	a	-	a	b	a	a
chr02	4836093	G	T	b	a	a	b	a	a	a	a	-	a	a	-	b	b	a	-	-	-	b	-	a	-	a	b	a	-	a	b	-	a	a	a	a	a	a	a	a	b	a	a	a	b	a	a	-	-
chr02	4836340	C	T	b	a	a	b	a	a	a	a	-	a	a	a	a	b	a	-	-	-	b	-	a	-	a	b	a	-	a	b	-	a	a	a	a	a	a	a	a	b	a	a	a	b	a	a	a	-
chr02	4836482	A	C	-	-	a	-	-	-	-	-	-	-	-	-	-	b	a	h	b	a	b	a	a	h	a	a	b	b	a	-	-	-	a	-	-	-	-	-	-	-	-	a	-	-	-	-	-	-
chr02	4838783	G	A	b	b	a	b	a	a	-	-	-	-	b	b	b	b	-	-	-	-	-	a	-	-	-	-	-	-	a	-	b	-	a	a	a	b	a	-	a	b	-	a	a	b	a	a	a	-
chr02	4842630	G	A	b	a	a	b	a	b	-	a	a	b	a	a	a	b	a	a	-	-	-	a	a	a	a	a	b	b	a	b	b	a	a	a	b	b	-	a	a	b	a	a	-	b	a	-	a	-
chr02	4842678	C	T	b	a	a	b	a	b	-	a	a	b	a	a	a	b	a	a	-	-	-	a	a	a	a	a	a	b	a	b	b	a	a	a	b	b	-	a	a	b	a	a	-	b	a	-	a	-
chr02	4842683	C	A	b	a	a	b	a	b	-	a	a	b	a	a	a	b	a	a	-	-	-	a	a	a	a	a	b	b	a	b	b	a	a	a	b	b	-	a	a	b	a	a	-	b	a	-	a	-
chr02	4843300	A	G	b	-	b	b	-	b	b	-	a	b	-	b	b	-	-	b	-	-	-	b	-	-	-	a	-	-	-	b	b	-	a	b	b	b	-	-	-	b	-	a	a	b	a	b	b	a
chr02	4848283	C	T	-	-	-	b	-	-	b	-	a	a	-	b	-	-	-	-	-	-	-	-	-	-	-	-	-	-	-	b	-	-	a	-	-	a	-	-	a	-	-	-	-	-	b	-	-	-
chr02	4848304	G	A	-	-	-	b	-	-	b	-	a	a	-	b	-	-	-	-	-	-	-	-	-	-	-	-	-	-	-	b	-	-	a	-	-	a	-	-	a	-	-	-	-	-	b	-	-	-
chr02	4865126	A	G	-	-	-	-	-	-	-	-	-	-	-	-	-	b	a	a	-	-	-	a	a	a	a	-	a	b	a	-	-	-	-	-	-	-	-	-	-	-	-	-	-	-	-	-	-	-
chr02	4869091	C	T	-	-	-	b	-	-	-	-	-	-	-	-	-	b	-	a	b	a	-	a	-	h	a	-	a	b	a	-	a	a	-	-	-	-	-	-	a	-	-	-	-	-	-	-	-	-
chr02	4869324	C	G	b	a	-	-	a	a	a	a	-	a	-	-	a	b	a	-	-	-	-	a	a	a	-	b	-	-	-	b	a	a	-	b	a	a	-	a	a	b	a	b	-	b	b	b	b	-
chr02	4871843	A	G	-	-	-	-	-	-	-	-	-	-	a	-	-	b	a	b	b	a	b	a	a	a	b	h	h	b	a	-	-	-	a	b	-	-	-	-	-	-	-	-	a	-	-	-	-	-
chr02	4874553	G	A	b	b	a	b	a	b	b	a	a	-	b	a	b	-	-	-	-	b	-	-	a	-	-	-	a	-	-	b	a	a	a	a	a	a	-	a	a	b	b	a	-	b	a	b	b	a
chr02	4875757	G	A	b	-	a	b	a	b	a	-	a	b	a	a	a	b	-	a	-	-	-	a	-	-	-	-	b	b	-	b	a	a	a	b	b	a	-	a	-	b	-	-	-	b	b	-	-	-
chr02	4877320	C	T	-	-	b	b	a	-	-	-	a	-	-	b	a	b	a	b	b	b	b	a	a	h	a	a	a	-	a	-	b	-	-	-	b	a	-	-	-	-	-	b	a	-	-	-	-	-
chr02	4877401	G	T	b	-	a	b	a	-	b	a	a	-	-	a	a	b	a	-	b	b	b	a	a	-	-	-	-	-	a	b	a	a	-	a	a	b	-	-	a	b	a	a	a	a	a	-	b	-
chr02	4877678	T	G	b	-	a	b	a	-	b	a	a	-	-	a	a	b	a	-	b	b	b	a	a	-	-	-	-	-	a	b	a	a	-	a	a	b	-	-	a	b	a	a	a	a	a	-	b	-
chr02	4878885	A	G	b	b	a	b	a	a	-	a	a	b	a	b	b	-	a	-	-	a	-	-	a	a	a	a	a	-	a	-	a	-	a	-	-	b	-	a	a	b	a	b	-	-	a	a	-	-
chr02	4878895	G	A	b	b	b	b	a	a	-	a	a	b	a	b	b	-	a	-	-	a	-	-	a	a	a	a	a	-	a	-	a	-	a	-	-	b	-	a	a	b	a	b	-	-	a	a	-	-
chr02	4878907	C	T	b	b	a	b	a	a	-	a	a	b	a	b	b	-	a	-	-	a	-	-	a	a	a	a	a	-	a	-	a	-	a	-	-	b	-	a	a	b	a	b	-	-	a	a	-	-
chr02	4879080	T	C	-	-	-	-	-	-	-	-	-	-	-	-	-	-	-	-	b	b	b	b	-	-	b	-	b	-	-	b	-	-	-	-	-	b	-	-	-	-	-	-	-	-	-	-	-	-
chr02	4879152	T	C	-	-	a	-	a	a	a	-	a	a	a	a	a	-	a	a	-	a	-	a	a	a	a	a	a	-	a	b	a	a	a	a	a	b	-	a	-	-	-	a	a	-	a	-	-	a
chr02	4879897	T	C	-	-	-	-	a	-	-	-	-	-	-	-	-	b	a	a	b	a	-	a	a	a	a	a	a	b	a	-	-	-	-	-	-	-	-	-	-	b	-	-	-	-	-	-	-	-
chr02	4880007	T	G	-	-	-	-	a	-	-	-	-	-	-	-	-	b	a	a	b	a	b	h	a	a	a	h	a	b	a	-	-	-	-	-	-	-	-	-	-	b	-	-	-	-	-	-	-	-
chr02	4881937	A	G	b	a	b	b	a	a	-	-	a	b	a	b	b	b	a	b	b	b	b	a	a	b	-	b	a	b	a	b	-	-	a	b	b	a	-	-	a	-	a	a	a	-	-	-	-	a
chr02	4882216	A	G	-	-	-	-	-	-	-	-	-	-	-	-	-	b	a	b	b	a	b	a	a	b	a	a	a	b	a	b	-	-	-	-	-	-	a	-	a	-	-	-	-	b	-	-	-	-
chr02	4882420	G	A	-	-	-	-	-	b	-	-	-	-	-	-	-	b	a	a	b	b	b	h	a	a	b	a	a	b	a	b	-	-	a	a	a	-	-	-	-	-	-	-	a	-	-	-	-	-
chr02	5011462	A	G	a	a	-	a	a	a	-	a	a	a	a	a	a	a	-	-	b	b	a	-	a	-	-	a	a	-	a	a	a	a	a	a	a	a	-	a	a	a	a	a	a	a	a	a	-	a
chr02	5035398	G	C	-	-	-	b	-	-	-	-	-	-	-	a	a	-	-	-	-	-	-	-	-	-	-	-	-	-	-	b	-	-	-	b	-	a	a	-	-	b	-	-	-	b	-	-	-	-
chr02	5045871	A	G	b	b	a	b	a	b	a	a	-	a	a	b	a	h	a	a	b	b	b	-	-	a	b	a	a	b	a	b	a	a	a	a	a	a	a	a	a	b	a	a	a	b	b	b	b	b
chr02	5055481	A	G	-	-	-	-	-	-	-	a	-	-	-	-	-	b	b	b	b	a	b	h	a	h	a	h	a	b	a	-	-	-	-	-	-	b	-	-	-	-	-	-	-	-	-	-	-	-
chr02	5057523	A	G	b	-	a	b	a	b	a	a	a	b	a	b	a	b	b	a	b	a	b	a	a	h	a	a	a	b	a	b	b	a	a	a	b	a	-	a	a	b	b	a	a	b	a	a	a	-
chr02	5063476	A	G	-	-	-	-	-	-	b	-	-	-	-	-	b	b	b	a	b	b	b	h	a	h	a	a	a	b	a	-	-	-	a	-	-	-	-	a	-	-	-	-	-	-	-	-	-	-
chr02	5066602	T	C	-	-	-	-	-	-	-	-	-	-	-	-	-	b	-	a	b	b	b	a	a	h	b	h	b	b	a	-	-	-	-	-	-	b	-	-	-	-	-	-	-	-	-	-	-	-
chr02	5066627	A	C	-	-	-	-	-	-	-	-	-	-	-	-	-	b	-	a	b	b	b	a	a	h	a	h	b	b	a	-	-	-	-	-	-	b	-	-	-	-	-	-	-	-	-	-	-	-
chr02	5067265	T	C	b	-	b	b	a	b	b	a	a	b	b	b	b	b	-	a	b	-	-	b	-	b	b	-	-	-	-	b	b	a	-	a	b	b	-	a	a	b	a	a	a	b	a	b	b	b
chr02	5067307	A	T	b	-	b	b	a	b	b	a	a	b	b	b	b	b	-	a	b	-	-	a	-	b	b	-	-	-	-	b	b	a	-	a	b	b	-	a	a	b	a	a	a	b	a	b	b	b
chr02	5073803	T	C	b	-	-	-	-	-	-	-	-	-	-	-	-	-	a	-	-	a	-	a	a	a	a	a	a	-	a	-	-	-	-	-	-	-	-	-	-	-	-	-	-	-	-	-	-	-
chr02	5074038	T	C	-	-	b	-	-	-	-	-	-	-	-	-	-	b	a	b	b	a	b	b	a	h	h	b	a	b	a	-	-	-	-	-	-	b	-	-	a	-	a	-	-	-	-	-	-	-
chr02	5075795	G	A	b	a	b	b	a	b	a	a	a	a	-	a	a	-	-	-	-	b	b	-	-	b	-	-	-	-	-	b	b	a	a	a	b	a	a	a	a	-	a	a	a	b	b	b	a	b
chr02	5077444	A	C	-	-	b	-	a	a	-	-	-	-	-	-	-	b	b	b	b	-	-	a	a	b	-	b	b	b	a	-	a	-	-	-	-	-	-	-	-	-	-	-	-	-	-	-	-	-
chr02	5077522	G	A	-	-	-	-	a	a	-	-	-	-	-	-	-	b	b	b	b	-	b	a	a	b	b	b	b	b	a	-	-	-	-	-	-	-	-	-	-	-	-	-	-	-	-	-	-	-
chr02	5077847	C	T	b	b	a	b	a	a	b	a	a	a	a	a	b	b	a	-	b	b	b	h	a	h	-	a	b	b	a	b	b	a	a	b	-	a	a	a	-	b	a	a	a	b	a	a	a	-
chr02	5078121	A	T	b	a	-	b	a	-	-	-	a	b	-	b	a	b	b	a	b	b	-	b	a	h	a	b	a	b	a	b	-	-	-	b	-	a	a	-	a	-	-	b	-	b	-	-	-	-
chr02	5078235	G	A	b	a	-	b	a	-	-	-	a	b	-	b	a	-	-	a	-	-	-	a	a	a	a	-	a	-	a	b	-	-	-	b	-	a	a	-	a	-	-	b	-	-	-	-	-	-
chr02	5078250	A	G	b	-	-	b	a	-	-	-	a	b	-	b	a	-	-	a	-	-	-	a	a	a	a	-	a	-	a	b	-	-	-	b	-	a	a	-	a	-	-	b	-	-	-	-	-	-
chr02	5078281	T	C	b	a	-	b	a	-	-	-	a	b	-	b	a	-	-	a	-	-	-	a	a	a	a	-	a	-	a	b	-	-	-	b	-	a	a	-	a	-	-	b	-	-	-	-	-	-
chr02	5088232	C	A	b	-	-	-	-	-	-	-	-	-	-	-	-	-	-	-	-	-	-	-	-	-	-	-	-	-	-	-	-	-	-	-	-	-	-	-	-	b	-	-	a	-	-	-	-	-
chr02	5099722	T	C	-	-	-	-	-	b	-	-	-	-	a	-	a	b	a	a	b	a	b	a	a	a	a	a	a	b	a	b	-	-	a	-	-	a	-	-	-	-	a	-	-	-	-	-	-	-
chr02	5102103	A	G	-	a	-	-	a	a	-	-	a	-	-	a	a	-	a	a	-	-	-	-	a	-	-	-	a	-	-	-	a	a	a	a	-	a	-	-	a	-	a	-	a	-	a	a	a	-
chr02	5103289	T	A	-	b	b	b	a	b	-	-	a	-	-	-	-	-	-	-	-	-	-	-	-	-	-	-	-	-	-	b	b	a	-	b	a	b	-	-	-	-	a	-	-	b	a	a	b	-
chr02	5103302	C	T	-	b	b	b	a	a	-	-	a	-	-	-	-	-	-	-	-	-	-	-	-	-	-	-	-	-	-	b	b	a	-	a	a	b	-	-	-	-	a	-	-	b	a	a	b	-
chr02	5104570	T	A	-	-	-	-	-	-	-	-	-	-	-	b	-	b	b	a	h	b	b	h	a	h	a	a	a	b	a	-	-	-	-	-	-	b	-	-	-	-	a	-	-	-	-	-	-	a
chr02	5104618	A	C	-	-	-	-	-	-	-	-	-	-	-	b	-	b	b	a	b	b	b	h	a	h	a	a	a	b	a	-	-	-	-	-	-	b	-	-	-	-	a	-	-	-	-	-	-	a
chr02	5104748	T	G	-	-	-	-	-	-	-	-	-	-	-	b	-	b	b	b	b	b	b	h	a	h	a	h	a	b	a	-	-	-	-	-	-	b	-	-	-	-	a	-	-	-	-	-	-	a
chr02	5106088	A	C	-	-	-	-	a	-	-	-	-	-	-	a	-	b	a	b	b	-	b	a	a	a	a	b	b	b	a	-	-	-	-	-	-	b	-	-	-	-	-	-	-	-	a	-	-	-
chr02	5106188	C	T	-	-	-	a	a	-	-	-	-	-	-	a	-	b	a	a	b	a	b	a	a	h	a	a	h	b	a	b	-	-	-	-	-	-	-	-	-	-	-	-	-	-	-	-	-	-
chr02	5107506	C	T	-	a	a	-	a	-	-	-	-	-	-	a	-	b	a	-	-	-	-	-	-	b	-	-	-	-	-	-	a	a	a	-	a	-	a	a	a	-	a	a	a	-	a	-	a	a
chr02	5113290	A	G	b	b	b	b	a	b	b	a	a	b	b	b	b	b	a	a	b	b	b	a	a	-	a	a	h	b	a	b	a	a	a	a	a	a	a	a	a	b	a	a	a	b	a	b	a	b
chr02	5125257	A	C	-	b	b	b	-	a	-	-	-	-	a	-	b	b	-	-	-	-	-	-	-	-	-	-	-	-	a	-	b	a	-	b	b	-	-	a	a	-	-	-	a	-	a	a	b	-
chr02	5125768	G	T	-	-	a	b	-	a	-	a	a	a	a	-	a	-	-	-	b	-	-	a	-	-	-	-	-	-	-	-	-	a	a	-	-	b	-	-	-	-	-	-	a	-	-	a	a	-
chr02	5135797	A	G	b	-	-	-	-	-	-	-	-	-	-	-	-	b	-	h	b	b	b	h	a	b	h	a	a	b	a	-	-	-	-	-	-	-	-	-	-	b	-	-	-	-	-	-	-	-
chr02	5136049	A	G	-	-	a	-	-	b	b	-	-	b	b	-	a	b	a	a	b	a	b	b	a	a	h	h	h	b	a	-	b	-	a	-	-	a	-	-	-	-	-	a	a	-	-	-	-	-
chr02	5136232	T	C	-	-	-	-	-	-	-	-	-	-	-	-	-	b	h	a	b	a	b	h	a	h	h	-	h	b	a	-	-	-	-	-	-	-	-	-	-	-	-	a	-	-	-	-	-	a
chr02	5136326	C	T	b	-	-	-	-	-	-	-	-	-	-	-	-	b	b	a	b	a	b	a	a	h	a	h	b	b	a	-	-	-	-	-	-	-	-	-	-	-	-	-	-	-	-	-	-	-
chr02	5136666	C	T	-	-	-	-	-	-	-	-	a	-	-	-	b	b	b	a	b	a	b	a	a	a	a	b	b	b	a	-	-	-	a	-	a	-	-	-	-	-	-	-	-	-	-	-	-	-
chr02	5136761	T	A	-	a	-	b	-	-	-	-	-	b	-	a	-	b	b	b	b	b	b	a	a	b	a	a	a	b	a	-	-	-	a	-	-	a	-	-	-	-	-	-	-	-	-	-	-	-
chr02	5140622	G	A	b	-	b	b	a	b	-	-	-	-	-	b	b	-	-	-	b	-	b	-	-	-	-	-	b	-	-	-	a	a	a	b	a	b	-	-	-	b	-	-	-	-	a	b	a	-
chr02	5140915	A	G	b	-	a	-	a	b	-	-	a	-	a	a	b	b	a	a	b	a	-	a	-	a	a	b	a	b	a	-	-	-	-	-	-	-	-	-	a	-	-	-	-	-	-	-	a	-
chr02	5159205	C	T	b	a	b	b	a	b	a	a	a	b	b	a	a	b	b	a	b	a	-	-	a	b	a	-	-	b	a	b	b	a	a	b	b	a	a	a	a	b	a	a	a	b	a	a	a	a
chr02	5159248	C	A	b	a	b	b	a	b	a	a	a	b	b	b	a	b	b	a	b	a	-	-	a	b	a	-	-	b	a	b	b	a	a	b	b	a	a	a	a	b	a	a	a	b	a	a	a	a
chr02	5159442	T	A	b	a	b	b	a	b	a	a	a	b	b	a	a	b	b	b	b	a	-	-	a	b	a	-	-	b	a	b	b	a	a	b	b	a	a	a	a	b	a	a	a	b	a	a	a	a
chr02	5159833	G	A	-	-	-	-	-	-	-	-	-	-	-	-	-	b	-	-	b	a	b	a	a	b	-	a	a	-	a	-	-	-	-	-	-	-	-	-	-	-	-	-	-	-	-	-	-	-
chr02	5159843	C	T	-	-	-	-	-	-	-	-	-	-	-	-	-	b	-	-	b	a	b	a	a	b	-	a	a	-	a	-	-	-	-	-	-	-	-	-	-	-	-	-	-	-	-	-	-	-
chr02	5159862	C	T	-	-	-	-	-	-	-	-	-	-	-	-	-	b	-	-	b	a	b	a	a	b	-	a	a	-	a	-	-	-	-	-	-	-	-	-	-	-	-	-	-	-	-	-	-	-
chr02	5162113	A	C	b	-	b	-	a	a	-	a	-	b	-	b	-	-	-	-	b	-	-	a	-	-	b	b	b	b	a	-	-	a	a	b	a	-	a	a	a	b	a	-	a	b	a	b	b	-
chr02	5162814	C	T	-	a	a	b	a	a	-	a	a	b	a	a	a	b	-	a	b	b	b	a	-	a	-	b	h	b	a	-	a	a	a	-	a	a	-	-	-	-	a	-	a	-	a	-	-	-
chr02	5163266	A	C	-	-	-	-	-	-	-	-	-	-	-	-	-	b	b	b	b	-	b	h	a	h	a	h	b	b	a	-	-	-	-	-	-	b	-	-	-	-	-	-	-	-	-	-	-	-
chr02	5176408	T	G	-	-	-	-	-	-	-	-	-	-	-	-	-	-	-	a	-	a	-	-	-	-	-	-	a	-	a	-	-	a	a	-	-	b	-	-	-	b	-	-	-	-	-	b	-	-
chr02	5188089	A	G	b	b	a	b	a	b	a	a	a	b	b	a	b	b	b	-	-	h	b	a	a	b	-	a	a	b	a	b	a	a	a	a	b	a	a	a	-	b	a	a	a	a	b	-	a	-
chr02	5191174	T	C	b	-	b	b	-	b	-	-	-	-	b	b	b	b	b	-	-	b	-	b	a	b	-	b	b	b	-	-	b	-	-	b	b	b	-	-	-	b	-	-	-	b	b	-	-	b
chr02	5191293	G	C	-	-	-	-	-	-	-	-	-	-	-	-	-	b	-	b	b	-	b	a	a	b	b	b	b	b	-	-	a	-	-	-	-	a	a	-	-	-	-	-	-	-	-	-	-	-
chr02	5203145	T	G	b	-	a	b	a	a	-	a	-	-	b	b	b	-	-	-	b	-	b	-	-	b	-	-	-	-	-	b	a	-	a	a	b	a	a	a	a	b	a	-	a	a	b	b	b	a
chr02	5203173	G	A	b	-	a	b	a	a	-	a	-	-	b	b	b	-	-	-	b	-	b	-	-	b	-	-	-	-	-	b	a	-	a	a	b	a	a	a	a	b	a	-	a	a	b	b	b	a
chr02	5207648	A	G	b	b	a	b	a	a	a	a	a	a	-	a	b	b	-	-	b	-	-	a	-	-	-	a	-	-	a	b	a	a	a	a	b	b	a	-	a	b	-	-	a	b	b	b	b	a
chr02	5215286	T	C	b	-	b	b	a	b	b	a	a	b	a	a	b	b	a	b	-	a	-	-	a	b	-	-	-	b	a	-	a	-	a	a	b	b	a	a	a	b	a	a	a	b	a	a	b	b
chr02	5218151	C	T	b	b	b	b	a	b	-	a	a	a	b	a	b	b	-	-	-	b	-	-	a	a	-	-	a	-	b	b	a	-	a	a	b	b	-	-	a	b	-	b	a	a	-	a	b	b
chr02	5218524	T	G	b	b	b	b	a	a	a	a	a	b	b	b	b	b	a	a	b	a	-	-	a	b	-	-	-	b	a	b	b	a	a	a	b	a	a	a	-	-	-	b	a	b	b	a	b	-
chr02	5225175	C	T	-	-	a	b	-	b	-	-	a	-	-	b	b	b	b	h	b	a	b	-	a	h	a	h	h	b	a	b	a	-	a	b	-	b	-	-	-	-	-	-	-	-	-	-	-	-
chr02	5231992	T	C	b	a	b	b	a	a	a	a	a	h	a	b	b	b	b	b	-	a	b	-	-	a	-	a	b	b	a	b	b	a	a	b	b	a	a	a	a	b	a	b	a	a	h	b	a	b
chr02	5232046	T	A	b	a	b	b	a	a	a	a	a	h	a	b	b	b	b	b	-	a	b	-	-	a	-	a	b	b	a	b	b	a	a	b	b	a	a	a	a	b	a	b	a	a	h	b	a	b
chr02	5235458	T	C	-	-	-	-	-	-	-	-	-	a	-	a	b	b	-	-	-	-	-	-	a	a	a	-	-	-	-	-	-	-	-	-	a	-	-	a	-	-	a	a	-	-	-	-	a	-
chr02	5237176	C	T	-	-	-	-	-	-	-	-	-	-	-	-	-	b	a	a	b	b	b	h	a	h	a	b	a	b	a	-	-	-	-	-	-	-	-	-	-	-	-	-	-	-	-	-	-	-
chr02	5242065	T	C	b	a	b	b	a	b	-	a	a	a	a	a	b	b	b	a	-	a	-	-	a	a	-	-	b	b	a	b	b	a	a	a	a	b	-	a	a	b	a	a	b	b	a	a	b	-
chr02	5250190	T	G	-	-	-	-	-	-	-	-	-	-	a	-	-	-	-	-	-	a	-	b	b	a	a	-	b	-	a	-	-	-	-	-	-	-	-	-	-	b	-	-	-	-	-	-	-	-
chr02	5250285	G	A	-	-	-	-	-	-	-	-	-	-	a	-	-	-	-	-	-	-	-	-	a	a	a	-	-	-	a	-	-	-	-	-	-	-	-	-	-	b	-	-	-	-	-	-	-	-
chr02	5258464	G	A	-	-	-	-	-	-	-	-	-	-	-	-	-	-	-	-	-	-	-	-	-	-	-	-	-	-	-	-	-	-	a	-	-	a	a	-	-	-	-	-	a	-	-	-	-	-
chr02	5261265	C	T	b	-	a	b	a	b	-	a	a	a	b	a	b	b	a	b	b	a	-	-	a	b	a	-	h	b	a	b	b	-	a	-	a	a	a	-	-	b	a	a	-	a	-	-	-	-
chr02	5262602	C	T	b	b	-	b	-	a	-	-	-	-	b	b	b	b	a	a	b	a	-	a	a	b	a	a	a	-	a	-	b	-	-	b	-	b	-	-	-	b	-	b	-	b	b	-	b	-
chr02	5264638	C	T	b	-	-	-	-	-	-	-	-	-	-	-	-	b	b	a	b	a	b	b	a	h	h	h	h	b	a	-	-	-	-	-	-	-	-	-	-	-	-	-	-	-	-	-	-	-
chr02	5266842	C	T	b	-	b	b	a	a	-	a	-	-	-	-	b	-	-	-	-	-	-	-	-	-	-	-	-	-	-	-	a	a	a	a	b	b	-	-	a	b	a	a	a	a	b	b	-	-
chr02	5268267	T	A	-	-	-	-	-	-	-	-	-	-	-	b	b	-	-	b	b	b	b	b	-	b	-	-	-	-	-	b	-	-	-	-	-	-	-	-	-	b	-	-	-	-	-	-	-	-
chr02	5274032	A	G	b	b	b	b	a	b	b	a	a	a	b	b	b	b	-	-	b	b	-	b	a	a	-	a	a	-	a	b	a	a	a	b	b	a	a	-	-	b	a	a	a	b	b	b	a	-
chr02	5274066	G	A	b	b	b	b	a	b	b	a	a	a	b	b	b	b	-	-	b	b	-	b	a	b	-	b	a	-	a	b	a	a	a	b	b	a	a	-	-	b	a	a	a	b	b	b	a	-
chr02	5274267	T	C	b	b	b	b	a	b	b	a	a	a	b	b	b	b	-	b	b	-	-	b	a	a	-	b	a	-	a	b	b	a	a	b	b	a	a	-	-	b	a	a	a	b	b	b	a	-
chr02	5275880	C	A	-	-	-	-	a	b	-	-	-	-	-	-	-	b	h	h	-	-	b	-	a	-	b	h	a	b	a	-	-	-	-	-	-	-	-	-	-	-	-	-	-	-	-	-	-	-
chr02	5279784	T	C	b	-	-	b	-	-	-	-	-	-	-	a	b	-	-	-	-	-	-	-	-	-	-	-	-	-	-	b	-	-	a	-	-	-	-	-	-	-	a	-	-	-	-	-	-	-
chr02	5279808	G	A	b	-	a	b	-	b	a	a	a	b	a	a	b	b	-	a	-	-	-	b	a	b	-	-	-	-	-	b	a	a	a	b	a	b	-	-	a	b	a	-	a	a	b	b	a	-
chr02	5283101	G	C	b	b	a	b	a	a	-	a	a	b	b	b	b	-	-	-	b	-	-	b	a	h	a	a	a	-	a	b	a	a	a	a	a	b	-	a	a	b	a	a	a	a	a	-	a	a
chr02	5283116	G	T	b	b	a	b	a	a	-	a	a	b	b	b	b	-	-	-	b	-	-	b	a	h	a	a	a	-	a	b	a	a	a	a	a	b	-	a	a	b	a	a	a	a	a	-	a	a
chr02	5284796	A	T	-	-	-	-	-	-	-	-	-	-	-	-	-	b	b	a	b	a	b	a	a	h	h	h	h	b	a	-	-	-	-	-	-	-	-	-	a	-	-	-	-	-	-	-	-	-
chr02	5287105	T	G	b	-	a	b	a	b	a	-	a	b	a	a	b	-	-	-	b	-	b	-	a	-	-	-	-	-	a	b	b	a	a	a	-	a	-	a	a	b	a	b	a	-	b	a	-	-
chr02	5290360	T	G	-	-	-	-	-	-	-	-	-	-	-	-	-	b	a	b	b	b	b	h	a	h	a	a	h	b	a	b	-	-	-	-	-	-	-	-	-	-	-	-	-	-	-	-	-	-
chr02	5295018	C	A	-	-	b	-	a	a	-	a	a	a	-	-	-	b	b	-	b	b	-	h	a	h	b	a	b	b	-	b	b	a	a	-	-	a	-	a	a	-	-	-	-	-	-	-	-	-
chr02	5298261	A	C	b	b	a	b	a	b	b	-	-	a	-	a	b	b	-	-	-	b	-	a	a	b	-	-	-	b	-	-	-	-	a	a	b	-	-	-	a	-	a	-	a	b	a	-	-	a
chr02	5305275	C	G	b	b	a	b	a	b	a	a	a	a	b	a	b	b	a	-	b	-	-	a	a	a	a	b	b	b	-	b	b	a	a	b	a	a	a	a	a	b	a	a	a	b	a	b	b	b
chr02	5305514	A	C	b	b	a	b	a	b	a	a	a	a	b	a	b	b	a	-	b	-	-	a	a	a	a	b	b	b	-	b	a	a	a	b	a	a	a	a	a	b	a	a	a	b	a	b	b	b
chr02	5309057	A	G	-	-	-	-	-	-	-	-	-	-	-	-	-	b	h	h	b	b	b	b	a	b	b	a	a	b	a	-	-	-	-	-	-	-	-	-	-	-	a	b	-	-	-	-	-	-
chr02	5309133	A	G	-	-	-	-	-	-	-	-	-	-	-	-	-	b	b	b	b	a	b	b	a	b	b	h	a	b	a	-	-	-	-	-	-	-	-	-	-	-	a	b	-	-	-	-	-	-
chr02	5310054	C	T	-	-	-	-	-	-	-	-	-	-	-	-	b	b	a	a	b	a	b	b	a	a	a	h	b	b	a	-	-	-	-	-	-	-	-	-	-	-	-	-	-	-	-	-	-	-
chr02	5310116	T	C	-	-	-	-	-	-	-	-	-	-	-	-	b	b	a	a	b	a	b	b	a	a	a	h	b	b	a	-	-	-	-	-	-	-	-	-	-	-	-	-	-	-	-	-	-	-
chr02	5310281	T	C	b	a	b	b	a	b	b	a	a	b	b	b	b	b	a	-	b	b	b	b	a	a	h	a	b	b	a	b	a	a	a	b	a	b	a	a	a	b	a	b	a	a	b	b	b	-
chr02	5310780	G	A	b	b	b	b	a	a	a	a	a	a	a	b	b	-	-	-	-	-	-	-	-	-	-	-	-	-	-	b	b	a	a	a	a	a	-	a	a	b	a	b	a	a	a	-	b	-
chr02	5313937	A	G	b	a	b	b	-	-	-	-	-	b	-	a	-	b	a	a	b	b	b	h	a	h	a	a	h	b	-	-	-	-	a	b	a	a	-	-	-	-	-	a	-	-	a	-	-	-
chr02	5314131	T	G	b	b	b	b	a	b	a	a	-	b	a	b	b	b	b	a	b	-	b	b	a	a	b	b	b	b	-	b	a	a	a	a	-	b	-	-	a	b	-	b	a	-	a	-	b	a
chr02	5337477	G	A	-	-	-	-	-	-	-	-	-	-	-	-	-	b	a	-	-	-	-	-	a	-	-	-	a	-	a	-	-	-	-	-	-	-	-	-	-	-	-	-	-	-	b	-	-	-
chr02	5338765	G	T	-	-	-	-	-	a	-	-	-	a	-	-	-	b	b	a	b	b	b	a	a	b	a	b	h	b	a	-	-	-	-	b	-	a	a	-	a	-	-	-	-	-	-	-	-	-
chr02	5338784	T	G	-	-	-	-	-	a	-	-	-	a	-	-	-	b	b	a	b	b	b	a	a	b	a	b	h	b	a	-	-	-	-	b	-	a	a	-	a	-	-	-	-	-	-	-	-	-
chr02	5338889	G	A	-	-	-	-	-	a	-	-	-	a	-	a	-	b	b	a	b	b	b	a	a	b	h	b	h	b	a	-	-	-	-	b	-	a	a	-	a	-	-	-	-	-	-	-	-	-
chr02	5343738	A	G	b	-	-	b	-	b	-	a	a	b	-	b	b	b	h	a	b	a	b	h	a	a	a	a	h	b	a	-	-	a	a	-	-	a	-	-	-	-	a	-	-	-	-	-	-	-
chr02	5343977	T	C	-	-	-	-	-	-	-	-	-	-	-	-	-	b	b	a	b	a	b	a	a	a	b	h	h	b	a	-	b	-	-	-	-	-	-	-	-	-	-	-	a	-	-	-	-	-
chr02	5347264	G	A	-	-	a	-	-	-	-	a	a	-	-	-	-	-	-	-	-	-	-	a	a	-	-	-	-	-	-	-	a	-	a	-	a	a	-	-	-	-	-	a	a	a	b	a	-	-
chr02	5351055	G	A	b	b	a	b	a	a	a	a	a	a	a	a	b	b	-	-	b	-	b	b	-	a	a	a	a	-	a	b	b	a	a	b	a	b	a	a	a	b	a	b	a	a	a	a	a	-
chr02	5355219	G	T	-	-	b	-	a	-	a	-	-	-	-	a	-	-	-	-	-	-	-	-	-	-	-	-	-	-	-	-	-	-	a	-	b	b	a	a	a	b	-	a	-	b	b	a	-	-
chr02	5357660	T	C	b	b	b	b	a	b	-	a	a	b	b	b	b	b	a	a	b	-	b	-	-	-	a	a	b	-	-	b	b	a	a	b	a	a	a	a	a	b	a	b	a	a	b	a	b	a
chr02	5363523	T	C	b	a	b	-	a	a	b	-	-	-	-	b	b	b	-	-	-	-	b	b	a	b	a	-	-	-	-	b	-	a	a	a	a	b	-	-	a	b	-	b	a	a	a	-	b	-
chr02	5368760	A	G	-	-	-	-	-	b	-	-	-	-	-	-	-	h	a	b	b	b	b	b	a	h	h	h	h	b	a	-	-	-	a	a	-	-	-	-	-	-	-	-	a	b	-	-	-	-
chr02	5371246	G	A	b	b	b	b	a	b	a	a	a	a	a	-	b	b	a	a	-	-	-	a	a	b	-	-	-	-	-	b	b	-	a	a	-	b	-	a	a	b	a	b	a	b	b	b	b	a
chr02	5376312	A	G	b	b	a	b	a	a	b	-	a	b	a	a	b	b	b	-	b	b	b	b	a	a	b	b	a	b	a	-	b	a	a	a	b	a	a	-	-	b	a	-	a	b	a	a	-	a
chr02	5378493	G	A	-	-	-	-	-	-	-	-	-	-	-	-	-	b	-	a	b	b	-	a	a	a	-	-	b	-	a	-	-	-	-	-	-	-	-	-	-	-	-	-	-	-	-	-	-	-
chr02	5380238	T	G	-	-	-	b	-	-	-	-	-	-	-	-	b	b	a	a	-	-	-	-	a	a	-	a	a	-	a	b	-	a	-	b	-	-	-	-	-	-	-	-	-	b	b	b	b	-
chr02	5380569	C	T	-	-	-	b	a	-	-	a	-	-	-	-	b	b	a	-	-	a	-	-	a	a	-	-	a	-	a	b	-	-	-	b	a	-	-	a	-	-	-	-	-	b	-	b	b	-
chr02	5380586	T	C	-	-	-	b	a	-	-	a	-	-	-	-	b	b	a	-	-	a	-	-	a	a	-	-	a	-	a	b	-	-	-	b	a	-	-	a	-	-	-	-	-	b	-	b	b	-
chr02	5381472	G	A	b	b	-	-	-	b	a	-	a	-	b	b	b	b	a	b	b	-	b	h	a	a	a	-	b	b	a	-	-	-	-	-	-	a	a	-	-	b	a	-	a	-	b	-	-	-
chr02	5391603	C	T	a	-	-	-	-	-	-	-	-	-	-	b	b	a	-	-	-	-	-	-	-	-	-	-	-	-	-	-	-	-	-	a	-	b	-	-	-	-	-	-	-	-	-	-	-	-
chr02	5402706	G	A	b	-	a	b	a	a	-	-	a	a	-	b	b	-	-	-	b	-	b	-	-	b	-	a	a	-	-	-	a	a	a	b	a	a	-	a	-	b	a	-	-	b	b	b	-	-
chr02	5408482	A	T	b	a	a	b	a	b	-	-	a	-	b	-	b	b	-	-	-	-	-	-	-	-	b	-	-	-	-	-	a	a	a	a	b	-	-	a	-	b	a	b	-	-	b	b	-	-
chr02	5414935	C	T	-	-	-	-	-	-	-	a	-	-	-	-	-	b	b	a	b	-	b	h	a	a	a	b	h	b	a	-	-	-	a	-	-	-	a	-	-	-	-	-	-	-	-	-	-	-
chr02	5416557	T	C	b	a	a	b	a	b	b	-	a	a	b	a	b	b	a	b	b	-	-	b	a	a	b	b	a	b	a	b	b	a	a	a	b	a	a	a	a	b	a	b	a	a	a	a	a	-
chr02	5420438	G	A	-	-	-	-	-	-	-	-	-	-	-	-	-	b	a	-	b	a	-	h	a	a	a	-	h	b	a	-	-	-	-	-	-	-	-	-	-	-	-	-	-	-	-	-	-	-
chr02	5428241	A	G	b	-	-	-	-	-	-	-	-	b	b	b	-	b	h	a	b	h	b	b	a	h	b	h	h	b	-	-	-	-	-	-	-	b	-	-	-	-	-	a	-	-	b	-	-	-
chr02	5428369	T	G	-	-	-	-	-	-	-	-	-	b	b	b	-	b	a	a	b	h	b	a	a	a	a	a	h	-	a	-	-	-	-	-	-	b	-	-	-	-	-	-	-	-	-	-	-	-
chr02	5428386	T	C	-	-	-	-	-	-	-	-	-	b	b	b	-	b	a	a	b	h	b	a	a	a	a	a	h	-	a	-	-	-	-	-	-	b	-	-	-	-	-	-	-	-	-	-	-	-
chr02	5428928	T	C	b	a	a	b	a	b	b	a	-	a	a	a	b	-	-	-	-	-	-	-	-	b	-	-	-	-	-	b	b	a	a	a	a	b	a	a	a	b	a	a	a	-	b	b	a	b
chr02	5429489	G	A	-	-	a	b	a	-	-	-	-	-	-	a	a	b	-	a	b	a	b	a	a	b	b	h	b	b	a	a	a	a	a	-	a	b	a	-	a	a	a	a	a	-	a	a	a	-
chr02	5432832	A	G	b	-	b	b	a	a	b	a	a	a	a	a	b	b	-	a	-	a	b	a	a	a	a	a	b	b	a	-	a	a	a	a	-	-	a	-	a	b	a	-	a	a	a	-	-	-
chr02	5433993	T	G	b	a	b	b	a	a	a	b	a	b	b	b	b	b	b	a	-	-	-	a	a	a	a	a	a	-	a	b	a	a	a	b	b	b	a	a	a	b	a	a	a	a	a	a	a	b
chr02	5434228	A	G	b	a	b	b	b	h	a	b	a	a	b	b	b	b	b	a	b	-	-	a	a	a	a	a	a	b	a	b	a	a	a	b	b	b	a	a	a	b	a	a	a	a	a	a	a	b
chr02	5434983	C	T	-	a	-	-	-	-	-	a	a	-	-	-	-	b	b	b	b	-	b	a	-	b	-	b	-	b	-	-	-	-	a	a	a	a	-	a	a	-	a	a	a	-	a	-	a	-
chr02	5436055	T	C	-	-	-	-	-	-	-	-	-	-	-	-	-	b	b	-	b	a	b	-	a	a	b	b	h	b	a	-	-	-	-	a	-	b	-	-	-	-	-	-	-	b	-	-	-	-
chr02	5437846	A	G	b	b	a	a	a	a	b	a	a	b	a	a	b	b	-	-	-	a	-	b	a	a	a	-	a	b	a	a	b	a	a	a	b	a	a	a	a	b	a	a	a	a	a	a	a	a
chr02	5438225	C	A	b	a	h	a	b	a	a	b	b	a	a	b	b	b	-	a	b	b	-	a	a	-	-	a	-	-	a	b	a	b	b	b	b	a	b	b	a	b	a	b	h	a	b	b	b	b
chr02	5438593	A	C	-	-	-	-	-	-	-	-	-	-	-	-	-	-	-	a	b	a	-	a	a	a	-	h	a	b	a	-	-	-	-	-	-	-	-	-	-	-	-	-	-	-	-	-	-	-
chr02	5438671	T	C	-	-	-	-	-	-	-	-	-	-	-	-	-	-	-	b	b	a	-	a	a	a	-	h	a	b	a	-	-	-	-	-	-	-	-	-	-	-	-	a	-	-	-	-	-	-
chr02	5439279	A	G	-	-	-	-	-	-	-	a	-	-	-	-	-	b	a	h	b	b	b	h	a	h	b	h	h	b	a	-	b	-	-	-	-	a	-	-	-	-	-	-	-	-	-	-	-	-
chr02	5439312	T	C	-	-	-	-	-	-	-	a	-	-	-	-	-	b	a	b	b	b	b	a	a	b	b	h	a	b	a	-	b	-	-	-	-	a	-	-	-	-	-	-	-	-	-	-	-	-
chr02	5439667	T	G	b	a	-	-	-	-	-	-	-	-	-	-	-	-	-	-	-	-	-	-	-	-	-	-	-	-	-	-	b	-	-	-	a	b	a	-	-	-	-	-	-	-	a	b	-	-
chr02	5439712	A	G	b	a	-	-	-	-	-	-	-	-	-	-	-	-	-	-	-	-	-	-	-	-	-	-	-	-	-	-	b	-	-	-	a	b	a	-	-	-	-	-	-	-	a	b	-	-
chr02	5439744	A	G	b	-	b	b	a	a	a	a	a	b	b	b	b	b	b	-	b	a	-	a	a	b	a	a	-	b	a	b	a	a	a	a	a	b	-	a	a	b	-	b	a	b	a	a	a	-
chr02	5440332	C	T	-	a	a	-	a	a	a	a	a	-	-	a	-	-	-	a	-	-	-	-	a	-	-	-	-	-	-	-	a	a	a	a	a	a	-	a	a	-	a	-	a	-	a	-	a	-
chr02	5449818	C	A	b	b	b	b	a	a	a	-	a	b	b	b	b	-	-	b	b	-	-	-	-	-	-	-	-	b	-	b	b	a	a	b	b	a	-	-	a	b	a	b	a	a	b	b	a	a
chr02	5449893	A	G	b	b	b	b	a	a	a	-	a	b	b	b	b	-	-	b	-	-	-	-	-	-	-	-	-	-	-	b	b	a	a	b	b	a	-	-	a	b	a	b	a	a	b	b	a	a
chr02	5456190	T	G	b	-	-	b	a	b	-	-	-	-	-	b	-	-	-	-	b	-	b	-	a	b	a	-	a	b	-	-	-	a	a	b	-	b	a	-	a	-	-	b	-	b	a	-	b	-
chr02	5456652	A	G	b	-	a	-	-	-	a	-	-	-	-	-	b	-	-	-	-	-	-	-	-	-	-	-	-	-	-	b	a	-	a	a	-	a	-	-	a	b	-	-	a	b	b	a	b	-
chr02	5456943	T	C	b	-	a	-	-	-	a	-	-	-	-	-	b	-	a	-	-	-	-	-	-	-	-	-	-	-	-	b	a	-	a	-	-	a	-	-	a	b	-	-	a	b	b	a	b	-
chr02	5465833	G	A	-	-	-	-	-	-	-	-	-	-	-	-	-	-	b	-	-	-	b	h	a	b	a	a	a	b	a	-	b	-	-	-	-	-	-	a	-	-	-	-	-	-	-	-	-	-
chr02	5469262	A	G	-	-	-	-	-	-	-	-	-	-	-	-	-	b	a	a	b	h	b	h	a	a	b	a	h	b	a	-	b	-	a	-	-	-	-	-	a	-	-	-	-	-	-	a	-	-
chr02	5471509	C	T	b	b	b	b	a	-	-	-	a	-	b	a	b	b	-	-	b	b	-	-	a	-	-	-	a	-	-	b	-	a	a	b	-	-	-	a	-	-	-	b	a	-	a	a	-	-
chr02	5475253	C	A	-	-	-	-	-	-	-	-	-	-	-	-	-	b	-	a	b	-	-	-	-	a	b	h	a	b	a	-	-	-	-	-	-	-	-	a	-	-	-	-	-	-	-	-	-	-
chr02	5475350	C	A	b	a	-	b	a	a	-	-	a	a	-	a	b	b	-	-	-	-	-	-	-	b	-	-	a	-	-	b	-	-	a	a	b	-	-	-	-	-	a	-	a	a	b	-	a	-
chr02	5475357	G	T	b	a	-	b	a	a	-	-	a	a	-	a	b	b	-	-	-	-	-	-	-	a	-	-	a	-	-	b	-	-	a	a	b	-	-	-	-	-	a	-	a	a	b	-	a	-
chr02	5475649	A	G	b	-	b	b	a	a	-	-	a	a	-	a	b	b	-	-	-	a	b	-	a	b	-	-	b	b	a	b	a	a	a	b	a	a	a	a	a	b	a	b	a	a	b	a	a	-
chr02	5475988	T	C	b	-	b	b	a	a	-	-	a	a	-	a	b	b	-	-	-	a	b	-	a	b	-	-	b	b	a	b	a	a	a	b	a	a	a	a	a	b	a	b	a	a	b	a	a	a
chr02	5476083	G	A	b	-	-	-	-	-	-	-	-	-	-	-	-	b	b	b	b	b	b	h	a	a	a	h	h	b	a	-	-	-	-	-	-	-	-	-	-	b	-	-	-	-	-	-	-	-
chr02	5476119	A	G	b	-	-	-	-	-	-	-	-	-	-	-	-	b	b	b	b	b	b	h	a	a	a	h	h	b	a	-	-	-	-	-	-	-	-	-	-	b	-	-	-	-	-	-	-	-
chr02	5476351	G	T	-	-	-	-	-	-	-	-	a	b	-	a	-	b	-	-	b	a	b	a	a	a	a	a	a	-	a	-	-	-	a	-	-	b	-	a	-	-	-	-	-	-	-	-	-	-
chr02	5476424	T	C	-	-	-	-	-	-	-	-	a	-	-	a	-	b	-	-	b	h	b	a	a	a	a	a	a	-	a	-	-	-	a	-	-	-	-	a	-	-	-	-	-	-	-	-	-	-
chr02	5487958	A	C	b	-	b	-	a	-	-	-	-	-	-	-	b	b	b	a	b	b	b	h	a	h	a	h	h	b	a	-	-	-	-	-	b	a	a	-	-	-	-	-	a	-	-	-	-	-
chr02	5499847	C	T	-	a	-	-	a	a	-	a	a	a	-	a	-	-	-	h	-	-	-	-	-	a	b	-	-	b	a	-	a	a	a	-	a	a	-	a	a	-	a	-	a	a	a	a	a	-
chr02	5507528	C	A	-	-	-	b	-	a	-	-	-	-	-	-	b	b	b	h	b	a	b	h	a	a	a	b	b	b	a	-	-	-	-	-	-	b	-	-	b	-	-	-	-	-	-	-	-	-
chr02	5508618	A	T	-	-	-	-	-	-	-	-	-	-	-	-	-	b	b	h	b	b	b	a	a	h	h	a	h	b	a	-	-	-	-	-	-	-	-	a	-	-	-	-	-	a	-	-	-	-
chr02	5509083	T	C	-	-	-	-	-	-	-	-	-	-	-	-	-	b	b	a	b	b	b	h	a	b	b	h	h	b	a	-	-	-	-	-	-	-	-	-	b	-	-	-	-	-	-	-	-	-
chr02	5509550	G	A	b	-	-	-	a	-	-	-	-	-	-	-	-	b	-	a	b	b	b	b	a	-	a	b	b	b	a	-	-	-	-	-	-	-	-	-	-	-	-	-	-	-	-	-	-	-
chr02	5509568	C	A	b	-	-	-	a	-	-	-	-	-	-	-	-	b	-	h	b	b	b	b	a	-	h	b	b	b	a	-	-	-	-	-	-	-	-	-	-	-	-	-	-	-	-	-	-	-
chr02	5509837	A	G	-	-	-	-	-	a	-	-	-	-	-	-	-	b	b	a	b	a	b	a	a	h	a	h	a	b	a	-	-	-	-	-	-	-	-	-	a	-	-	-	-	-	-	-	-	-
chr02	5527905	C	A	b	-	a	b	a	a	-	a	a	-	b	b	b	b	b	b	b	h	b	b	a	a	-	b	a	b	a	b	b	a	a	b	-	b	a	a	a	-	-	b	-	b	b	-	b	a
chr02	5528025	C	A	b	-	a	b	a	a	-	a	a	-	b	b	b	b	b	b	b	a	b	b	a	a	-	b	a	b	a	b	b	a	a	b	-	b	a	a	a	-	-	b	-	-	b	-	b	a
chr02	5528088	T	C	b	-	a	b	a	a	-	a	a	-	b	b	b	b	b	b	b	a	b	b	a	a	-	b	a	b	a	b	b	a	a	b	-	b	a	a	a	-	-	b	-	-	b	-	b	a
chr02	5535908	T	C	b	a	b	b	a	b	a	a	a	a	b	b	b	-	-	a	-	-	-	-	a	-	-	-	-	-	a	b	a	a	a	a	b	b	-	a	a	b	b	b	a	a	b	b	b	b
chr02	5543946	T	C	-	-	-	-	-	-	-	a	-	a	a	-	-	-	-	-	-	-	-	-	-	-	-	a	-	-	-	-	a	a	-	-	a	-	-	-	-	-	a	-	-	-	a	a	a	-
chr02	5544307	G	A	-	-	-	-	-	-	-	a	-	a	a	a	-	-	-	-	-	-	-	-	-	-	-	a	-	-	-	-	a	a	-	-	a	-	-	-	-	-	a	-	-	-	a	a	a	-
chr02	5545226	C	T	b	-	b	b	-	b	a	-	-	b	b	b	b	b	b	-	b	-	-	b	-	b	b	-	-	-	a	b	b	a	a	b	b	b	-	-	b	b	-	-	a	b	-	-	b	-
chr02	5545375	C	A	-	-	-	-	-	-	-	-	-	-	-	-	-	h	-	h	b	a	b	b	a	b	a	h	a	b	a	-	-	-	-	-	-	-	-	-	-	b	-	-	-	-	-	-	-	-
chr02	5548277	A	T	-	-	-	-	-	-	-	-	-	-	-	-	-	b	b	-	b	h	b	h	a	h	h	h	h	b	a	-	-	-	a	-	b	-	-	-	-	-	-	-	-	-	-	-	-	-
chr02	5549927	G	C	b	-	a	b	-	a	-	a	-	a	a	a	b	-	-	-	b	b	b	-	-	b	b	-	b	-	-	-	b	-	a	-	b	b	-	-	a	b	-	-	a	a	b	b	-	-
chr02	5551843	A	G	b	a	a	b	a	a	b	a	a	a	-	a	b	-	b	b	-	b	b	-	-	a	-	b	b	-	a	b	a	a	a	a	a	a	a	a	-	b	a	-	-	a	b	b	b	a
chr02	5561388	G	A	-	-	-	-	-	-	-	-	-	-	-	-	-	b	a	b	b	-	b	h	a	h	h	a	h	b	a	-	-	-	-	b	-	-	-	-	-	-	-	-	-	-	-	-	-	-
chr02	5561396	C	T	-	-	-	-	-	-	-	-	-	-	-	-	-	b	a	b	b	-	b	h	a	h	h	a	h	b	a	-	-	-	-	b	-	-	-	-	-	-	-	-	-	-	-	-	-	-
chr02	5561546	C	T	-	-	a	-	-	-	-	-	-	-	-	a	-	b	b	b	b	a	b	h	a	h	a	b	h	b	a	-	-	-	a	b	-	-	-	-	-	-	-	-	-	a	-	-	-	-
chr02	5561613	T	C	-	-	a	-	-	-	-	-	-	-	-	a	-	b	b	b	b	a	b	h	a	h	a	b	h	b	a	-	-	-	a	b	-	-	-	-	-	-	-	-	-	a	-	-	-	-
chr02	5569636	A	G	b	a	-	b	a	b	-	a	-	-	-	-	b	b	-	-	-	b	-	-	-	-	-	-	-	-	-	b	a	a	a	b	b	a	a	-	a	b	-	b	-	a	a	b	b	-
chr02	5569644	C	T	b	a	-	b	a	b	-	a	-	-	-	-	b	b	-	-	-	b	-	-	-	-	-	-	-	-	-	b	a	a	a	b	b	a	a	-	a	b	-	b	-	a	a	b	b	-
chr02	5579876	T	C	b	-	b	b	a	b	-	b	a	-	b	b	b	-	-	-	-	-	-	-	-	-	-	-	-	-	a	b	-	-	a	a	b	a	a	-	-	b	a	a	-	b	a	b	-	-
chr02	5579894	A	G	b	-	a	b	a	b	-	b	a	-	b	b	b	-	-	-	-	-	-	-	-	-	-	-	-	-	a	b	-	-	a	a	b	a	a	-	-	b	a	a	-	b	a	a	-	-
chr02	5581639	A	G	-	-	-	-	-	b	-	-	-	-	-	-	b	-	-	-	b	-	-	a	-	-	-	-	-	-	-	-	-	a	a	-	b	-	-	-	-	-	a	a	-	a	b	a	-	-
chr02	5581669	G	A	-	-	-	-	-	b	-	-	-	-	-	-	b	-	-	-	b	-	-	a	-	-	-	-	-	-	-	-	-	a	a	-	b	-	-	-	-	-	a	a	-	a	b	a	-	-
chr02	5581677	G	A	-	-	-	-	-	b	-	-	-	-	-	-	b	-	-	-	b	-	-	a	-	-	-	-	-	-	-	-	-	a	a	-	b	-	-	-	-	-	a	a	-	a	b	a	-	-
chr02	5582039	C	T	-	-	-	-	-	b	-	-	-	-	-	-	-	-	-	b	b	-	-	a	-	-	-	-	-	-	-	-	-	a	a	-	b	-	-	-	-	-	a	-	-	a	b	-	-	-
chr02	5583117	T	A	b	a	b	b	a	a	b	b	a	b	b	b	b	-	a	a	b	-	-	-	a	-	-	a	b	-	-	b	a	-	a	-	a	a	a	a	a	b	a	a	-	b	b	a	-	-
chr02	5587418	G	T	b	a	a	b	a	a	b	b	a	-	b	b	b	b	-	-	b	a	-	a	a	-	a	a	a	-	-	b	-	a	a	a	a	a	-	-	a	b	a	a	-	b	b	a	a	b
chr02	5587818	C	T	-	-	-	-	-	b	-	-	-	-	-	-	-	b	b	b	b	a	b	a	a	a	a	a	h	b	a	-	-	-	-	-	-	-	-	-	-	-	-	-	-	-	-	-	-	-
chr02	5591267	G	A	b	a	b	b	a	a	b	b	a	b	b	b	b	b	a	b	b	b	b	-	a	a	a	-	b	b	a	b	a	a	a	-	b	-	a	-	a	b	b	a	a	a	a	b	b	-
chr02	5614964	G	A	b	a	a	b	a	b	a	a	a	-	a	b	b	b	-	a	-	b	-	-	a	a	-	-	-	b	a	b	-	a	a	a	b	b	a	a	b	b	a	b	a	-	b	b	-	-
chr02	5614973	G	T	b	a	a	b	a	b	a	a	a	-	a	b	b	b	-	a	-	b	-	-	a	a	-	-	-	b	a	b	-	a	a	a	b	b	a	a	b	b	a	b	a	-	b	b	-	-
chr02	5616183	C	T	b	a	b	b	a	b	-	-	a	a	a	a	b	-	-	-	-	-	-	b	a	a	a	-	a	-	-	b	a	a	a	b	a	a	a	a	a	-	b	a	a	b	a	a	a	b
chr02	5616190	G	T	b	a	b	b	a	b	-	-	a	a	a	a	b	-	-	-	-	-	-	b	a	a	a	-	a	-	-	b	a	a	a	b	a	a	a	a	a	-	b	a	a	b	a	a	a	b
chr02	5622384	T	C	b	-	a	b	a	b	b	a	a	b	b	b	b	b	-	-	b	a	-	b	a	-	b	b	-	-	a	b	b	-	a	a	b	a	a	a	b	-	a	a	a	a	b	a	a	a
chr02	5622628	T	C	-	-	-	b	-	-	-	-	-	-	-	-	-	b	a	a	b	a	b	a	a	h	b	b	a	b	a	-	-	-	-	-	-	-	-	-	-	-	-	-	-	-	-	-	-	-
chr02	5622710	A	T	-	-	-	b	-	-	-	-	-	-	-	-	-	b	a	b	b	b	b	h	a	h	a	b	a	b	a	-	-	-	-	-	-	-	-	-	-	-	-	-	-	-	-	-	-	-
chr02	5624402	T	C	-	-	-	-	-	b	-	-	-	-	-	-	-	b	b	-	b	b	b	a	a	a	h	h	b	b	a	-	-	-	a	-	b	-	-	-	b	-	-	-	-	-	-	-	-	-
chr02	5628793	A	G	b	a	a	b	a	a	a	b	a	b	a	a	b	b	b	a	b	b	b	a	a	a	a	h	a	b	-	b	a	a	a	b	a	a	a	a	b	b	a	b	a	a	a	b	a	-
chr02	5628813	A	G	b	a	a	b	a	a	a	b	a	b	a	a	b	b	b	a	b	b	b	a	a	a	a	h	a	b	-	b	a	a	a	b	a	a	a	a	b	b	a	b	a	a	a	b	a	-
chr02	5629194	G	T	-	-	-	-	-	-	-	-	-	-	-	-	-	b	a	a	b	b	b	h	a	h	a	h	b	b	a	b	-	-	a	a	-	-	-	-	-	-	-	a	-	-	-	-	-	-
chr02	5632087	C	T	-	-	-	-	-	-	-	-	-	-	-	-	-	b	-	b	-	a	b	-	a	a	-	a	a	b	-	-	a	-	-	-	-	-	-	-	-	-	-	-	-	-	-	-	-	-
chr02	5632103	C	T	-	-	-	-	-	-	-	-	-	-	-	-	-	b	-	b	-	a	b	-	a	a	-	a	a	a	-	-	a	-	-	-	-	-	-	-	-	-	-	-	-	-	-	-	-	-
chr02	5632127	C	A	-	-	-	-	-	-	-	-	-	-	-	-	-	b	-	b	b	h	b	b	a	a	b	a	h	b	-	-	a	-	-	-	-	-	-	-	-	-	-	-	-	-	-	-	-	-
chr02	5641945	C	A	b	b	b	b	a	b	-	a	a	b	b	a	b	b	-	b	b	a	b	a	a	-	a	a	a	b	a	b	a	a	a	b	a	b	a	a	a	b	-	b	a	a	b	-	a	a
chr02	5657066	G	A	-	-	a	b	a	a	-	a	a	-	b	b	b	b	-	-	-	-	-	a	-	a	-	a	-	-	a	b	b	-	a	b	a	a	a	a	a	b	a	a	-	b	b	b	a	-
chr02	5660254	G	A	b	-	a	b	a	a	a	a	a	-	b	a	b	b	-	a	-	-	-	-	-	b	-	b	-	-	-	b	a	a	a	a	-	a	-	-	-	b	a	-	-	a	-	a	a	-
chr02	5667228	A	C	b	-	b	b	-	a	-	-	a	b	-	a	b	b	a	b	b	b	b	a	a	h	a	b	h	b	a	-	b	a	a	b	-	b	-	a	-	-	-	-	a	-	b	-	-	-
chr02	5667245	T	C	b	-	b	b	-	a	-	-	a	b	-	a	b	b	a	b	b	b	b	a	a	h	a	b	h	b	a	-	b	a	a	b	-	b	-	a	-	-	-	-	a	-	b	-	-	-
chr02	5667379	A	G	b	-	b	b	-	a	-	-	a	b	-	a	b	b	b	b	b	b	b	a	a	b	a	b	h	b	a	-	b	a	a	b	-	b	-	a	-	-	-	-	a	-	b	-	-	-
chr02	5677795	G	A	b	b	-	b	-	b	-	-	-	-	b	b	b	-	a	-	-	-	-	-	-	-	-	-	-	-	-	b	-	-	-	-	-	b	-	-	-	-	-	-	-	-	b	-	-	b
chr02	5678863	C	T	b	-	a	b	a	a	a	b	a	a	a	b	b	b	-	a	b	a	b	b	a	b	a	a	a	b	a	b	a	a	a	-	b	a	-	a	b	-	a	b	a	a	a	-	a	b
chr02	5681196	T	C	-	-	a	-	a	b	-	-	-	-	b	a	-	-	-	-	-	-	b	-	a	a	-	b	-	-	-	b	b	-	a	-	-	-	-	-	a	-	-	-	a	a	b	-	-	-
chr02	5681829	A	G	b	b	b	-	-	-	a	a	-	-	a	-	b	b	-	-	b	b	b	a	a	-	-	b	h	b	-	-	a	-	-	-	-	-	-	-	b	-	-	-	a	-	-	-	-	-
chr02	5681841	C	T	b	b	b	-	-	-	a	a	-	-	a	-	b	b	-	-	b	b	b	a	a	-	-	b	h	b	-	-	a	-	-	-	-	-	-	-	b	-	-	-	a	-	-	-	-	-
chr02	5683208	C	T	b	b	b	b	a	b	-	a	a	a	b	b	b	b	-	a	b	b	-	a	a	h	-	a	-	-	a	b	-	a	a	a	a	b	-	a	-	-	a	a	a	b	b	a	a	a
chr02	5683216	C	T	b	b	b	b	a	b	-	a	a	a	b	b	b	b	-	a	b	b	-	a	a	h	-	a	-	-	a	b	-	a	a	a	a	b	-	a	-	-	a	a	a	b	b	a	a	a
chr02	5685912	G	A	-	-	-	-	-	-	-	-	-	-	-	-	-	b	a	b	b	a	b	h	a	h	a	h	h	b	a	-	-	-	-	-	a	-	-	-	-	-	-	-	-	a	-	-	-	-
chr02	5686254	G	C	-	-	-	-	-	-	a	-	-	b	-	-	-	b	b	a	b	a	b	a	a	h	b	a	h	b	a	-	a	-	-	-	b	-	-	-	-	-	a	-	a	-	-	-	-	-
chr02	5698194	A	G	b	-	-	b	-	a	-	-	-	-	-	a	b	b	-	a	-	b	b	a	a	a	a	a	b	b	-	b	-	-	-	a	-	a	-	-	b	-	-	-	-	-	-	-	a	-
chr02	5698575	T	C	-	-	-	-	-	-	-	-	-	-	-	b	-	b	a	a	b	a	b	a	a	h	h	b	a	b	a	-	-	-	-	b	a	-	-	-	-	b	-	-	a	-	b	-	-	-
chr02	5701722	G	A	b	-	b	b	a	b	-	a	a	a	b	b	b	b	-	b	b	a	-	a	a	-	a	-	b	b	a	b	b	-	a	a	a	a	-	a	-	-	-	a	a	-	b	a	-	-
chr02	5701771	A	G	b	a	a	b	a	a	-	-	a	-	b	a	b	b	a	-	b	-	b	a	a	a	a	b	a	b	a	b	a	a	a	b	a	b	a	a	a	b	a	a	a	b	b	b	a	-
chr02	5701837	G	A	b	a	a	b	a	a	-	-	a	-	b	a	b	b	a	-	b	-	b	a	a	b	a	b	b	b	a	b	a	a	a	b	a	b	a	a	a	b	a	a	a	b	b	b	a	-
chr02	5702276	A	G	b	a	b	b	a	b	-	b	a	b	a	a	b	-	-	a	-	-	-	-	-	-	a	-	b	-	-	b	a	a	a	b	a	b	-	-	b	b	a	b	a	b	a	b	a	a
chr02	5703544	C	T	b	b	b	b	a	b	b	a	a	a	a	b	b	b	b	b	b	b	b	a	a	b	-	b	-	b	a	b	b	a	a	b	b	a	a	a	a	b	a	b	a	a	-	b	a	a
chr02	5704022	T	C	b	-	b	b	a	a	b	-	a	b	-	b	b	-	-	b	b	-	b	-	-	b	-	a	-	b	a	-	-	-	a	a	a	a	-	a	-	-	-	a	a	a	a	b	-	-
chr02	5704518	T	A	-	-	a	b	a	-	-	a	a	-	b	b	b	b	-	-	-	-	-	b	-	-	-	-	-	-	-	b	b	-	a	b	b	b	-	-	-	b	-	-	-	-	b	a	-	a
chr02	5733451	T	C	-	-	-	-	-	-	-	-	-	-	-	-	-	b	b	b	b	-	b	a	a	b	b	a	a	b	-	-	-	-	a	-	-	-	-	-	-	-	a	-	-	-	-	-	-	-
chr02	5734030	C	T	a	-	-	-	-	a	-	-	-	-	a	-	a	b	-	-	b	-	b	a	a	b	a	a	a	b	a	-	a	-	-	-	b	-	-	-	-	-	a	-	-	a	-	-	-	-
chr02	5734122	T	G	b	-	a	b	a	b	a	b	a	-	a	b	b	-	-	-	b	-	-	-	-	-	-	-	b	b	a	-	b	a	a	a	-	a	-	-	a	b	a	a	a	b	b	b	-	a
chr02	5734606	C	T	b	a	a	b	a	a	b	-	a	a	a	a	b	b	a	h	b	-	-	a	a	b	b	-	a	b	a	b	a	a	a	a	a	a	a	a	a	b	-	a	a	a	a	a	a	a
chr02	5734841	G	A	b	b	b	b	a	b	b	-	a	a	b	b	b	b	a	a	b	-	b	b	a	b	b	-	a	b	a	b	a	a	a	b	b	b	a	a	b	b	-	b	a	b	b	b	a	a
chr02	5735417	C	A	b	a	b	b	a	b	-	b	a	a	a	b	b	b	a	b	b	a	b	b	a	a	-	-	b	b	a	b	-	a	a	a	-	a	-	a	-	-	a	b	a	b	a	b	a	a
chr02	5735507	G	A	b	a	b	b	a	b	b	b	a	b	b	b	b	b	b	a	-	-	b	a	a	-	b	a	a	b	a	b	a	a	a	b	a	b	a	a	b	b	-	a	a	a	b	a	a	b
chr02	5735551	C	T	b	a	b	b	a	b	b	b	a	b	b	a	b	b	b	a	-	-	b	a	a	-	a	a	a	b	a	b	a	a	a	a	a	b	a	a	b	b	-	a	a	a	b	a	a	b
chr02	5735698	G	T	b	a	b	b	a	b	b	b	a	b	b	a	b	b	-	a	b	b	b	a	a	-	a	a	a	b	a	b	a	a	a	b	a	b	a	a	b	b	a	a	a	a	b	a	a	b
chr02	5735733	C	A	b	b	b	b	a	b	b	b	a	b	b	b	b	b	-	a	b	b	b	a	a	-	b	a	a	b	a	b	a	a	a	b	a	b	a	a	b	b	a	a	a	a	b	a	a	b
chr02	5744191	G	A	b	-	-	-	-	-	-	-	-	-	-	-	-	b	b	a	b	-	b	h	a	a	h	h	a	b	-	-	-	-	-	-	-	-	-	-	-	-	-	-	-	-	-	-	-	-
chr02	5752391	C	T	b	b	b	b	a	b	a	a	a	b	a	a	b	b	a	-	b	b	b	a	a	a	-	-	-	b	a	b	a	a	a	a	b	b	a	a	a	b	a	b	a	a	a	b	a	-
chr02	5752638	C	G	b	b	b	b	a	b	a	a	a	b	a	a	b	b	a	-	b	b	b	a	a	a	-	-	b	b	a	b	a	a	a	a	b	b	a	a	a	b	a	b	a	a	b	b	a	-
chr02	5754187	C	T	b	a	a	b	a	b	b	a	a	a	-	a	b	b	-	-	b	b	b	a	a	a	b	-	-	-	a	b	a	a	a	-	b	b	a	a	b	b	a	b	-	a	a	b	a	b
chr02	5754597	T	C	b	-	b	b	a	a	b	b	a	a	a	b	b	b	b	-	-	a	-	-	a	-	a	-	-	b	-	-	b	a	a	b	a	b	a	a	a	-	a	b	a	a	a	-	-	-
chr02	5754797	A	G	-	-	-	-	-	-	-	-	-	-	-	-	-	b	h	a	b	a	b	a	a	h	h	b	a	b	a	-	-	-	-	-	-	-	-	-	-	-	-	-	-	-	-	-	-	-
chr02	5759136	C	T	b	-	-	b	a	a	-	b	-	-	a	a	-	b	-	-	b	-	-	-	-	-	b	-	-	b	a	-	a	a	a	b	-	b	-	-	b	-	a	a	a	b	b	-	-	a
chr02	5768608	G	A	-	-	-	-	-	-	-	-	-	-	-	-	-	b	a	-	b	b	b	b	a	b	a	h	h	b	a	-	-	-	-	-	-	b	-	-	-	-	-	-	a	-	-	-	-	-
chr02	5769794	C	A	b	-	-	-	-	-	-	-	-	-	-	-	-	b	b	a	b	-	b	a	-	a	-	-	b	b	a	-	b	-	a	a	-	-	-	a	-	-	-	-	-	-	-	-	-	-
chr02	5771800	C	G	b	-	b	b	a	a	-	a	-	b	-	a	b	b	b	b	b	a	-	a	-	-	a	a	-	b	-	-	b	a	a	-	-	-	-	-	-	b	a	-	a	-	-	-	-	a
chr02	5775231	T	A	-	-	-	b	-	-	-	a	-	-	-	-	b	b	b	-	-	b	b	a	a	b	b	b	b	b	a	-	-	-	a	-	-	-	-	-	-	-	-	-	-	-	-	-	a	-
chr02	5781302	A	G	-	a	-	b	a	-	-	-	a	-	-	a	-	b	b	b	b	b	b	b	-	-	b	b	a	b	-	-	a	a	a	a	a	a	-	-	-	b	a	-	a	-	a	-	a	-
chr02	5784312	G	A	-	-	-	-	-	-	-	-	-	-	-	-	-	b	a	-	-	b	-	b	a	a	b	-	h	b	-	-	-	-	a	-	-	-	-	-	-	-	-	-	-	-	-	-	-	-
chr02	5786363	A	G	b	b	a	b	a	b	a	a	-	-	-	b	b	b	a	-	b	-	b	-	a	-	-	a	-	-	-	b	b	-	a	b	b	b	-	a	b	b	a	a	a	a	b	a	a	-
chr02	5786691	T	C	b	a	b	b	a	b	a	b	a	a	b	b	b	b	a	b	b	-	b	b	a	a	b	b	-	b	-	b	b	a	a	b	a	b	-	a	a	b	a	b	a	b	b	b	-	-
chr02	5788240	T	G	b	a	b	b	a	b	b	-	a	a	b	a	b	-	-	a	-	-	-	b	-	-	a	a	-	b	a	b	a	a	a	-	-	b	a	a	b	b	-	b	a	b	a	b	a	b
chr02	5801602	G	A	b	-	-	-	a	-	-	-	-	-	-	b	b	-	-	-	-	a	-	-	-	-	b	b	a	b	-	-	-	-	a	b	-	-	-	-	a	-	-	-	-	a	a	-	a	-
chr02	5808606	G	C	b	a	b	b	a	a	-	b	a	b	b	b	b	-	-	-	-	-	-	-	-	-	-	-	-	-	a	b	b	-	a	b	b	b	-	a	b	b	a	-	a	b	b	b	-	-
chr02	5825211	G	A	-	-	-	-	-	a	-	-	-	-	-	b	-	b	-	b	b	-	-	a	a	b	-	-	a	b	-	-	-	-	-	-	-	-	-	a	-	-	-	-	-	-	-	-	-	-
chr02	5832588	G	A	b	b	b	b	a	a	a	a	a	a	a	a	b	b	b	-	b	a	b	a	a	a	b	b	a	b	a	b	b	a	a	a	b	b	a	a	a	b	a	b	a	a	a	b	a	b
chr02	5832904	G	A	-	-	-	-	-	-	-	-	-	-	-	-	-	b	b	b	b	b	b	h	a	h	a	h	b	b	a	-	-	-	-	-	-	-	-	-	-	-	-	-	-	b	-	-	-	-
chr02	5832911	T	C	-	-	-	-	-	-	-	-	-	-	-	-	-	b	b	b	b	b	b	h	a	h	a	h	b	b	a	-	-	-	-	-	-	-	-	-	-	-	-	-	-	b	-	-	-	-
chr02	5836045	C	A	-	-	-	-	-	-	-	-	-	-	-	-	b	b	a	a	b	a	b	a	-	h	b	h	b	b	a	b	-	-	-	-	-	b	-	-	-	-	-	-	a	-	a	-	-	-
chr02	5838762	G	A	-	-	-	-	-	-	-	-	-	-	a	-	b	b	b	b	b	b	b	b	a	h	b	a	h	b	a	b	-	-	-	-	a	-	-	-	-	b	-	-	a	-	-	-	-	-
chr02	5839424	G	A	b	-	-	-	a	a	b	-	a	-	-	-	-	b	a	a	b	-	-	b	a	a	-	a	b	b	a	b	-	-	a	-	-	a	-	-	-	-	-	-	a	-	-	-	-	-
chr02	5852476	T	A	-	-	-	-	-	-	-	-	-	-	-	-	-	b	b	-	b	b	-	b	-	a	-	a	a	b	a	-	-	-	-	-	a	-	-	-	a	-	-	-	-	-	-	-	-	-
chr02	5852528	C	T	-	-	-	-	-	-	-	-	-	-	-	-	-	b	h	-	b	b	-	h	-	a	-	h	a	b	a	-	-	-	-	-	a	-	-	-	a	-	-	-	-	-	-	-	-	-
chr02	5852551	T	C	-	-	-	-	-	-	-	-	-	-	-	-	-	b	a	-	b	b	-	b	-	b	-	a	a	b	a	-	-	-	-	-	a	-	-	-	a	-	-	-	-	-	-	-	-	-
chr02	5857845	G	A	b	-	a	b	a	b	-	-	-	a	a	b	-	-	-	-	-	-	-	a	a	a	-	-	-	-	-	b	a	-	a	-	a	b	-	-	-	-	-	-	-	a	b	-	-	a
chr02	5863464	T	C	-	-	b	-	-	-	-	-	a	-	-	-	-	b	b	b	b	a	b	b	a	h	b	b	b	b	a	-	-	-	a	-	-	a	a	-	-	-	a	-	-	-	a	-	-	-
chr02	5868474	A	G	-	-	-	-	-	-	-	-	-	-	-	-	-	b	b	b	b	-	b	h	a	a	h	a	h	b	a	-	-	-	a	b	-	b	-	-	-	-	-	b	a	a	-	-	-	-
chr02	5869508	T	C	b	-	a	b	a	a	b	b	a	a	-	b	b	-	-	-	b	-	b	-	a	b	-	-	-	-	a	-	a	a	a	b	b	a	a	a	-	b	a	a	a	-	b	-	-	-
chr02	5871924	T	C	b	b	b	b	a	a	a	-	-	a	b	a	b	b	b	-	b	b	b	a	a	h	b	a	b	b	a	-	-	a	a	b	a	a	-	-	a	-	-	-	a	a	a	-	-	-
chr02	5871983	G	A	-	-	-	-	-	-	-	a	-	-	-	-	-	b	b	b	b	a	b	a	a	a	b	a	b	b	a	-	-	-	-	-	-	-	-	-	-	b	-	-	-	-	-	-	-	-
chr02	5877627	G	A	b	-	-	-	-	-	-	-	a	-	a	a	-	-	-	-	-	-	-	-	-	-	-	-	-	b	-	b	a	-	a	-	-	-	-	-	-	-	-	-	-	a	b	b	a	-
chr02	5877652	T	C	b	-	-	-	-	-	-	-	a	-	a	a	-	-	-	-	-	-	-	-	-	-	-	-	-	b	-	b	a	-	a	-	-	-	-	-	-	-	-	-	-	a	b	b	a	-
chr02	5878682	T	G	b	-	b	b	a	a	b	-	a	b	b	b	b	b	a	b	b	a	b	a	a	b	a	b	b	b	a	-	b	a	a	b	a	-	a	-	-	b	-	a	-	b	b	-	-	-
chr02	5881483	C	T	b	b	a	b	a	b	a	b	a	a	a	b	b	b	-	-	b	a	b	b	a	b	b	b	a	b	a	b	a	a	a	a	b	b	-	a	b	b	a	a	-	b	b	b	a	-
chr02	5882202	A	T	-	-	b	b	a	a	-	-	a	a	-	b	b	-	-	-	-	-	-	-	-	-	-	-	-	-	a	b	a	a	a	a	a	b	a	-	a	b	a	b	-	a	b	a	a	b
chr02	5882277	C	T	-	-	-	b	-	-	-	-	-	-	-	-	b	b	a	b	b	b	b	h	a	h	b	a	h	b	a	-	-	-	a	-	-	-	-	-	a	-	a	-	-	-	-	-	-	-
chr02	5882463	T	C	b	a	b	b	a	a	b	b	a	b	a	a	b	-	-	-	-	-	-	-	-	-	-	-	-	-	-	-	b	a	a	a	a	a	-	-	-	b	a	b	a	b	a	-	-	-
chr02	5883182	G	A	b	a	-	b	a	a	-	a	a	b	a	a	b	-	-	-	-	-	-	-	-	-	-	-	-	-	-	b	a	a	a	a	b	a	-	a	-	b	-	a	a	-	b	b	a	-
chr02	5885930	T	C	-	-	a	-	a	-	b	-	a	-	-	b	-	-	b	-	-	-	-	b	-	-	-	-	a	-	-	-	b	a	-	b	b	b	-	-	-	-	-	a	a	a	a	a	a	-
chr02	5885995	T	C	-	-	a	-	a	-	b	-	a	-	-	b	-	-	b	-	-	-	-	b	-	-	-	-	a	-	-	-	b	a	-	b	b	b	-	-	-	-	-	a	a	a	a	a	a	-
chr02	5889978	C	G	-	-	-	-	-	-	-	-	-	-	-	-	-	b	b	b	b	b	b	a	a	h	a	-	a	b	a	-	-	-	a	-	-	-	-	-	-	-	-	-	-	-	-	-	-	-
chr02	5890437	G	A	-	-	-	-	-	-	-	-	-	-	b	-	-	b	a	b	b	b	b	a	a	h	h	a	h	b	a	-	b	-	a	-	-	-	-	-	-	b	-	-	-	-	b	-	-	-
chr02	5893418	G	A	b	b	a	b	a	a	b	b	a	-	a	a	b	-	a	-	-	-	-	b	a	-	-	-	-	b	-	b	b	a	a	b	a	b	-	a	a	b	a	b	a	-	a	b	a	b
chr02	5893719	T	C	b	b	a	b	a	a	b	b	a	-	a	a	b	-	a	-	-	-	-	b	-	-	-	-	-	b	-	b	b	a	a	b	a	b	-	a	a	b	a	b	a	-	a	b	a	b
chr02	5894112	A	T	-	-	-	-	-	-	-	-	-	-	-	-	-	b	a	b	b	-	b	a	a	b	a	b	a	b	a	-	-	-	-	-	-	-	-	-	-	-	-	-	-	-	-	-	-	-
chr02	5894170	C	A	-	-	-	-	-	-	-	-	-	-	-	-	-	b	h	b	b	-	b	h	a	h	h	h	a	b	a	-	-	-	-	-	-	-	-	-	-	-	-	-	-	-	-	-	-	-
chr02	5894726	A	G	b	a	b	b	a	a	-	a	a	b	a	b	b	-	-	-	-	-	-	-	a	-	-	-	a	-	a	b	a	a	a	a	b	b	-	-	a	b	a	a	a	a	b	a	a	-
chr02	5894755	A	G	b	a	b	b	a	a	-	a	a	b	a	b	b	-	-	-	-	-	-	-	a	-	-	-	a	-	a	b	a	a	a	a	b	b	-	-	a	b	a	a	a	a	b	a	a	-
chr02	5895584	C	T	b	b	b	b	a	a	b	-	a	b	a	a	b	b	-	-	b	-	b	-	a	-	-	b	a	-	a	b	a	a	a	a	b	b	-	-	a	b	-	b	a	a	a	a	a	b
chr02	5895639	G	T	b	b	b	b	a	a	b	-	a	b	a	a	b	b	-	-	b	-	b	-	a	-	-	b	a	-	a	b	a	a	a	a	b	b	-	-	a	b	-	b	a	a	a	a	a	b
chr02	5901402	T	C	b	b	b	b	-	b	-	b	a	a	b	b	b	b	-	b	-	-	-	b	a	-	-	-	-	-	a	-	a	-	a	b	-	b	a	-	-	b	a	-	a	a	b	a	a	b
chr02	5901451	T	C	b	b	b	b	-	b	-	b	a	a	b	b	b	-	-	b	-	-	-	-	a	-	-	-	-	-	a	-	a	-	a	b	-	b	a	-	-	b	a	-	a	a	b	a	a	b
chr02	5905234	C	T	-	b	-	-	-	-	-	-	-	-	-	b	-	b	a	b	b	b	b	h	a	a	-	a	h	b	a	-	-	-	-	b	-	-	-	-	-	-	-	-	a	-	-	-	-	-
chr02	5906048	G	A	-	-	a	-	a	b	-	-	-	-	a	-	-	-	-	-	a	-	-	-	-	a	-	-	-	b	a	b	a	a	a	a	b	a	a	a	a	b	a	b	a	-	b	a	a	-
chr02	5906299	T	C	-	-	b	-	-	-	-	-	-	-	-	a	-	b	-	-	b	b	b	-	a	a	h	b	b	-	a	-	-	-	-	-	-	-	-	-	-	-	a	-	-	-	-	-	-	b
chr02	5908695	G	T	-	-	-	b	-	-	-	-	-	-	-	-	-	b	a	b	b	-	b	h	a	b	b	b	b	b	a	-	-	-	-	-	-	b	-	-	-	b	-	-	-	-	-	-	-	-
chr02	5910008	G	T	b	-	a	b	a	a	-	-	a	a	b	b	b	b	-	b	-	-	-	-	-	b	-	-	a	-	a	-	b	a	a	b	a	b	a	a	a	b	a	b	a	a	a	b	-	a
chr02	5917173	T	G	-	-	-	-	-	-	-	-	-	-	-	-	-	b	a	-	a	b	-	h	a	a	b	b	a	b	a	-	-	-	-	-	b	b	-	-	-	-	-	-	a	-	-	-	-	-
chr02	5918072	C	A	b	b	a	b	a	b	b	a	a	a	-	b	b	-	-	-	a	b	-	-	-	b	a	-	b	-	a	b	a	a	a	b	b	a	a	a	b	b	a	a	a	a	b	a	a	-
chr02	5919684	A	C	b	b	a	b	a	a	a	b	a	b	a	a	b	b	a	b	b	a	b	b	a	a	-	a	b	b	-	b	b	a	a	b	b	b	a	a	b	b	a	a	a	a	a	b	a	-
chr02	5934286	A	T	b	b	b	b	a	b	b	-	a	b	a	b	b	-	-	-	-	a	-	b	a	a	-	a	-	-	a	b	a	-	a	b	b	b	a	a	a	b	a	b	a	b	h	b	a	-
chr02	5934346	A	T	b	b	b	b	a	b	b	-	a	b	a	b	b	-	-	-	-	a	-	b	a	a	-	a	-	-	a	b	a	-	a	b	b	b	a	a	a	b	a	b	a	b	h	b	a	-
chr02	5935411	C	T	b	b	a	b	a	a	a	a	a	b	a	a	b	b	b	b	b	a	-	b	a	h	a	h	a	b	a	b	a	a	a	b	a	b	a	a	a	b	a	b	a	a	a	a	a	b
chr02	5936174	T	C	b	a	b	b	a	a	-	b	a	-	a	a	b	b	b	b	-	a	b	a	a	a	-	-	b	b	a	-	a	-	a	a	a	a	a	-	a	-	a	-	a	a	-	b	-	-
chr02	5936237	G	A	b	a	b	b	a	a	-	b	a	-	a	a	b	b	b	b	-	a	b	a	a	a	-	-	b	b	a	-	a	-	a	a	a	a	a	-	a	-	a	-	a	a	-	b	-	-
chr02	5936588	A	G	b	a	b	b	a	a	b	a	a	-	b	b	b	b	b	-	b	a	-	b	-	b	a	b	-	b	a	b	a	a	a	b	a	a	a	a	b	b	a	a	a	a	a	a	a	a
chr02	5938687	C	T	-	a	b	b	a	a	-	-	a	-	b	b	b	b	-	-	-	b	b	b	a	b	-	a	-	-	a	-	b	a	a	a	a	a	a	-	a	-	a	-	a	a	a	a	a	a
chr02	5943733	G	A	-	-	-	-	-	-	-	-	-	-	-	-	-	b	b	-	a	-	b	h	a	b	a	b	a	b	a	-	a	-	-	-	-	-	-	-	-	-	-	-	-	-	-	-	-	-
chr02	5943927	T	C	-	-	-	-	-	-	-	-	-	-	-	-	-	b	b	b	b	b	b	b	a	b	a	b	b	b	a	-	-	-	-	-	-	-	-	-	-	b	-	-	-	-	-	-	-	-
chr02	5943936	C	T	-	-	-	-	-	-	-	-	-	-	-	-	-	b	b	b	b	b	b	b	a	b	a	a	b	b	a	-	-	-	-	-	-	-	-	-	-	b	-	-	-	-	-	-	-	-
chr02	5947000	C	T	b	b	a	b	-	b	-	b	a	-	a	b	b	-	-	b	-	-	b	-	a	a	-	-	-	-	a	b	a	a	a	a	a	a	-	a	-	-	a	a	a	a	a	b	a	a
chr02	5948332	A	G	b	-	-	b	a	b	a	-	a	-	a	b	-	b	-	-	a	-	-	b	-	-	-	-	-	b	-	b	b	-	a	a	b	a	a	-	b	b	a	a	a	a	a	b	a	b
chr02	5951617	G	A	-	-	-	-	-	-	-	-	-	-	-	-	-	-	-	-	-	-	-	-	-	-	-	-	-	-	-	-	-	-	a	-	-	a	-	-	-	-	-	-	-	-	-	-	-	-
chr02	5951981	G	A	b	-	b	b	a	b	-	-	-	-	-	-	b	-	-	-	-	-	-	-	-	-	-	-	-	-	-	-	-	a	a	-	-	b	-	-	-	-	-	-	-	-	-	-	-	-
chr02	5954560	G	A	b	-	b	b	-	a	-	-	-	b	-	b	-	b	a	-	a	a	b	b	a	b	b	b	a	b	a	-	-	-	a	-	-	a	a	-	a	-	-	-	-	-	-	-	-	-
chr02	5954571	A	G	b	-	b	b	-	a	-	-	-	b	-	b	-	b	a	-	a	a	b	b	a	b	a	b	a	b	a	-	-	-	a	-	-	a	a	-	a	-	-	-	-	-	-	-	-	-
chr02	5954763	G	A	-	-	-	-	-	-	-	-	-	-	-	-	-	b	a	b	a	b	b	h	a	h	b	a	h	b	a	-	a	-	-	-	-	-	-	-	-	-	-	-	-	b	-	-	-	-
chr02	5961247	G	A	-	-	-	-	a	-	-	-	-	-	-	-	-	b	-	b	h	-	b	a	a	h	b	a	h	b	a	-	-	-	-	-	-	a	-	-	-	-	-	-	a	-	-	-	-	-
chr02	5961287	C	T	-	-	-	-	a	-	-	-	-	-	-	-	-	b	-	b	h	-	b	a	a	h	a	-	h	b	a	-	-	-	-	-	-	a	-	-	-	-	-	-	a	-	-	-	-	-
chr02	5962144	C	T	b	a	b	b	-	-	a	a	-	-	-	a	b	-	-	b	-	-	-	-	-	b	-	-	-	-	-	-	-	-	a	-	-	a	-	a	-	b	-	b	a	b	a	a	a	-
chr02	5962844	C	T	b	b	b	b	a	a	a	a	a	a	b	b	b	b	b	a	b	-	-	-	a	a	a	b	a	h	a	b	a	a	a	b	a	a	-	a	a	b	a	b	a	b	b	a	a	a
chr02	5977517	C	T	-	-	-	-	-	-	-	-	-	-	-	-	-	b	a	b	b	a	b	a	a	a	a	a	h	b	a	-	-	-	-	b	b	-	-	-	-	-	-	-	-	-	-	-	-	-
chr02	6002157	A	G	-	-	-	-	-	-	-	-	-	-	-	-	-	b	-	b	a	a	-	b	a	b	-	-	b	b	a	b	-	a	a	-	a	-	-	-	-	-	-	b	-	-	-	-	-	-
chr02	6002937	T	A	-	-	-	-	-	-	-	a	-	-	-	-	-	-	a	-	a	a	b	a	a	a	-	a	a	-	a	-	-	-	-	-	-	-	-	-	-	-	-	-	-	-	-	-	-	-
chr02	6007125	A	C	-	-	-	-	-	-	-	-	-	-	-	-	-	b	-	-	a	b	b	a	a	a	h	-	h	-	-	-	-	-	a	-	-	-	-	-	-	-	-	-	-	-	-	-	-	-
chr02	6009374	G	A	b	-	a	b	a	b	-	-	-	a	-	a	b	b	-	b	a	b	b	h	a	a	-	b	a	b	a	-	-	-	-	-	a	a	-	a	-	-	-	-	a	a	-	-	-	-
chr02	6009398	G	A	b	-	a	b	a	b	-	-	-	a	-	a	b	b	-	b	a	b	b	h	a	a	-	b	a	b	a	-	-	-	-	-	a	a	-	a	-	-	-	-	a	a	-	-	-	-
chr02	6011760	C	T	-	-	b	-	-	b	-	-	-	-	-	-	-	-	-	-	-	-	-	-	-	-	a	-	-	-	-	b	-	-	a	a	-	a	-	-	-	-	a	a	a	-	b	-	-	-
chr02	6020632	T	C	b	-	b	b	a	-	-	a	a	a	a	a	b	-	a	-	b	-	-	-	a	b	-	b	b	-	-	-	a	a	a	a	a	a	a	-	-	-	-	b	a	a	a	b	a	-
chr02	6020931	A	G	b	-	b	b	a	-	-	a	a	a	-	a	b	-	a	-	b	-	-	-	a	b	-	b	b	-	-	-	a	a	a	a	a	a	a	-	-	b	-	b	a	a	a	b	a	-
chr02	6026736	T	C	b	-	-	b	a	b	b	-	a	-	-	a	b	b	b	-	-	b	-	b	-	b	-	-	a	-	-	b	-	-	a	-	b	b	a	a	-	b	a	b	-	b	a	a	a	-
chr02	6026954	A	C	b	-	-	b	a	b	b	-	a	-	-	a	b	b	-	-	-	b	b	a	-	b	-	-	a	-	-	b	-	-	a	-	b	b	a	a	-	b	a	b	-	b	a	a	a	-
chr02	6029876	G	A	-	-	a	-	a	a	-	a	a	a	a	a	-	-	-	-	-	a	-	-	a	-	-	-	-	-	a	-	a	a	a	a	-	a	a	a	-	-	a	a	a	a	a	-	a	-
chr02	6032631	G	A	b	a	b	b	a	b	b	a	-	a	a	a	b	b	-	b	a	a	-	b	-	-	-	b	-	b	a	b	a	a	a	a	a	a	a	a	b	b	a	-	a	b	b	b	a	a
chr02	6036800	C	A	b	-	a	b	a	b	-	b	a	-	a	-	b	b	a	-	-	-	-	-	a	-	-	-	-	b	-	b	-	a	a	-	b	-	a	-	a	-	a	b	a	-	b	b	-	a
chr02	6036819	C	T	b	-	a	b	a	a	-	b	a	-	a	-	b	b	a	-	-	-	-	-	a	-	-	-	-	b	-	b	-	a	a	-	a	-	a	-	a	-	a	a	a	-	a	b	-	a
chr02	6036856	A	G	b	-	a	b	-	a	-	b	a	-	a	-	b	-	a	-	-	-	-	-	a	-	-	-	-	-	-	b	-	a	a	-	a	-	a	-	a	-	a	a	a	-	a	b	-	a
chr02	6036917	T	C	-	-	a	-	-	-	-	b	-	-	-	-	-	b	-	b	b	-	-	a	a	b	b	b	b	b	a	-	-	-	-	-	-	-	-	-	-	-	-	-	-	-	-	-	-	-
chr02	6036943	T	C	-	-	a	-	-	-	-	b	-	-	-	-	-	b	-	b	b	-	-	a	a	b	b	b	b	b	a	-	-	-	-	-	-	-	-	-	-	-	-	-	-	-	-	-	-	-
chr02	6037018	G	A	-	-	a	-	-	-	-	b	-	-	-	-	-	b	-	b	b	-	-	a	a	b	b	b	b	b	a	-	-	-	-	-	-	-	-	-	-	-	-	-	-	-	-	-	-	-
chr02	6037651	C	T	b	b	b	b	-	b	-	-	-	-	-	b	b	-	-	-	-	-	-	-	-	-	-	-	-	-	-	b	-	-	-	b	b	-	-	-	-	-	-	-	-	-	b	-	-	-
chr02	6037685	G	A	b	b	b	b	-	b	-	-	-	-	-	b	b	-	-	-	-	-	-	-	-	-	-	-	-	-	-	b	-	-	-	b	b	-	-	-	-	-	-	-	-	-	b	-	-	-
chr02	6037719	T	G	b	b	b	b	-	b	-	-	-	-	-	b	b	-	-	-	-	-	-	-	-	-	-	-	-	-	-	b	-	-	-	b	b	-	-	-	-	-	-	-	-	-	b	-	-	-
chr02	6039875	A	G	-	-	b	b	-	-	-	-	-	-	-	-	b	b	a	b	a	b	-	a	a	a	a	-	b	b	a	-	-	-	a	-	-	b	-	a	-	-	-	b	-	-	b	-	-	-
chr02	6039883	C	T	-	-	b	b	-	-	-	-	-	-	-	-	b	b	a	b	a	b	-	a	a	a	a	-	b	b	a	-	-	-	a	-	-	b	-	a	-	-	-	b	-	-	b	-	-	-
chr02	6049776	T	C	-	-	-	-	-	-	-	-	-	-	-	-	b	b	b	b	b	-	b	b	a	a	b	h	b	b	a	-	-	-	-	-	a	-	-	-	-	-	-	-	-	-	-	-	-	-
chr02	6049811	A	G	-	-	-	-	-	-	-	-	-	-	-	-	b	b	b	b	b	-	b	b	a	a	b	h	h	b	a	-	-	-	-	-	a	-	-	-	-	-	-	-	-	-	-	-	-	-
chr02	6050061	A	G	b	-	b	b	a	a	-	b	a	a	-	-	b	b	a	b	a	a	a	a	a	a	a	b	a	b	a	b	b	-	a	a	-	b	-	-	-	b	a	-	-	b	a	-	a	-
chr02	6050084	T	C	b	-	b	b	a	a	-	b	a	a	-	-	b	b	a	b	a	a	b	b	a	a	b	b	b	b	a	b	b	-	a	a	-	b	-	-	-	b	a	-	-	b	a	-	a	-
chr02	6055157	A	G	-	-	-	-	-	-	-	-	-	-	-	-	-	b	-	-	a	-	b	b	-	a	b	a	a	b	-	-	-	-	-	-	-	-	-	-	-	-	-	-	-	-	-	-	-	-
chr02	6058730	A	G	b	b	b	b	a	a	-	a	a	a	-	a	b	b	-	-	b	b	-	a	-	a	-	-	a	b	a	b	b	a	a	b	a	b	a	a	b	b	a	a	a	a	a	-	a	-
chr02	6060437	T	C	-	-	-	-	-	b	-	-	-	-	-	-	-	b	-	-	b	-	-	-	-	-	-	-	-	-	-	-	-	-	-	b	-	-	-	-	-	-	-	-	-	-	-	-	-	-
chr02	6060801	C	T	-	-	b	b	-	a	-	-	-	-	b	a	-	b	a	b	a	b	b	a	a	h	h	a	b	b	a	-	-	a	a	a	-	b	-	-	-	b	-	-	-	-	-	-	-	-
chr02	6068056	G	A	b	-	a	b	a	b	a	-	-	a	b	b	b	-	a	-	-	-	-	a	a	-	a	a	-	-	a	b	a	a	a	b	-	b	-	-	a	b	a	b	a	a	b	b	a	b
chr02	6072065	A	G	-	a	-	b	-	a	a	-	-	a	-	-	b	b	b	-	a	a	-	a	a	a	-	a	a	-	a	b	b	-	a	-	-	a	-	-	-	-	-	a	a	-	b	-	-	-
chr02	6076617	T	C	b	-	a	b	a	b	a	b	a	-	b	b	b	-	-	b	a	b	b	a	-	b	-	b	b	b	a	b	a	b	a	a	b	b	-	a	a	b	a	a	a	a	a	b	a	b
chr02	6076811	T	C	b	a	a	b	a	b	b	a	a	b	-	b	b	b	b	b	a	-	b	h	a	a	b	a	b	-	a	b	b	a	a	b	b	b	-	a	b	b	a	a	a	b	a	b	a	a
chr02	6090736	C	T	-	-	-	-	-	-	-	-	-	-	-	b	-	-	-	-	-	-	-	-	-	-	-	-	-	-	-	b	-	-	-	-	-	-	-	-	-	-	-	-	-	-	-	-	-	-
chr02	6097258	C	A	b	b	-	b	a	b	-	b	a	a	b	b	-	-	-	-	b	b	-	-	-	-	-	-	b	-	a	-	b	a	a	b	a	b	-	-	b	b	a	a	a	-	a	a	a	-
chr02	6101837	C	T	b	b	a	b	a	a	-	a	a	-	-	b	b	-	a	-	a	-	-	-	a	a	-	-	-	-	a	b	b	a	a	a	a	a	-	a	b	b	-	a	-	b	b	b	a	b
chr02	6104840	G	A	b	b	h	b	a	b	b	b	a	b	b	b	b	b	a	b	b	b	b	a	a	a	b	b	a	b	a	b	b	a	a	b	b	b	a	a	b	b	a	b	a	b	h	b	a	-
chr02	6105025	C	T	b	a	a	b	a	a	b	a	a	a	a	a	b	-	a	-	a	a	-	a	a	a	-	a	a	-	a	b	a	a	a	a	a	a	a	a	a	b	a	a	a	a	a	b	a	-
chr02	6105045	T	G	b	b	a	b	a	b	b	b	a	b	b	b	b	b	a	b	h	h	b	a	a	a	b	a	a	b	a	b	a	a	a	b	b	a	a	a	b	b	a	b	a	b	a	b	a	-
chr02	6105103	C	T	b	a	a	b	a	a	b	a	a	a	a	a	b	b	a	b	h	h	b	a	a	a	b	a	a	b	a	b	a	a	a	a	a	a	a	a	a	b	a	a	a	a	a	b	a	-
chr02	6107378	A	G	b	-	-	-	-	-	-	-	-	-	-	-	-	b	a	-	b	a	-	-	a	a	b	-	a	b	a	-	a	-	a	-	-	-	-	-	-	-	-	-	-	b	-	-	-	-
chr02	6107423	A	G	b	-	-	-	-	-	-	-	-	-	-	-	-	b	a	-	b	a	-	-	a	a	b	-	a	b	a	-	a	-	a	-	-	-	-	-	-	-	-	-	-	b	-	-	-	-
chr02	6107452	C	A	b	b	b	b	a	a	-	a	a	b	a	b	b	b	a	-	b	a	-	b	a	h	b	a	b	-	a	b	b	-	a	b	b	a	a	a	b	-	-	b	a	a	a	a	a	-
chr02	6107464	A	G	b	b	b	b	a	a	-	a	a	b	a	b	b	b	a	-	b	a	-	a	a	h	b	a	b	-	a	b	b	-	a	b	b	a	a	a	b	-	-	b	a	a	a	a	a	-
chr02	6107635	C	A	b	b	b	b	a	a	-	a	a	b	a	b	b	b	a	-	b	a	-	b	a	h	-	a	b	-	a	b	b	-	a	b	b	a	a	a	b	-	-	b	a	a	a	a	a	-
chr02	6107677	C	T	b	b	b	b	a	a	-	a	a	b	a	b	b	b	a	-	b	a	-	b	a	h	-	a	b	-	a	b	b	-	a	b	b	a	a	a	b	-	-	b	a	a	a	a	a	-
chr02	6117806	C	T	b	a	b	b	a	b	a	a	a	a	a	a	b	b	b	b	b	a	b	b	a	a	a	-	b	b	a	b	b	a	a	a	b	b	a	a	b	b	a	a	a	b	b	b	a	b
chr02	6117947	C	T	b	a	b	b	a	b	a	a	a	a	a	a	b	b	b	b	b	a	b	b	a	a	a	-	b	b	a	b	b	a	a	a	b	b	a	a	b	b	a	a	a	b	b	b	a	b
chr02	6127893	G	A	b	a	-	b	a	a	-	-	a	a	b	a	b	-	-	b	a	-	-	b	a	-	b	-	-	-	-	-	b	a	a	b	a	a	a	-	b	b	a	b	a	a	a	b	a	-
chr02	6127920	G	C	b	a	-	b	a	a	-	-	a	a	b	a	b	-	-	b	a	-	-	b	a	-	b	-	-	-	-	-	b	a	a	b	a	a	a	-	b	b	a	b	a	a	a	b	a	-
chr02	6128909	C	A	b	b	a	b	a	a	b	a	a	b	a	a	b	b	b	b	b	a	b	h	a	h	b	a	b	b	a	b	a	a	a	b	a	b	a	a	b	b	a	a	a	b	b	a	a	a
chr02	6128915	G	A	b	b	a	b	a	a	b	a	a	b	a	a	b	b	b	b	b	a	b	h	a	h	b	a	b	b	a	b	a	a	a	b	a	b	a	a	b	b	a	a	a	b	b	a	a	a
chr02	6132333	C	A	b	b	a	b	a	a	-	-	a	a	a	a	b	b	a	-	b	a	b	b	a	-	b	-	b	-	a	b	a	a	a	b	b	b	-	a	b	b	a	b	a	a	b	b	a	-
chr02	6132526	T	C	b	b	a	b	a	a	-	-	-	a	a	a	b	b	a	-	b	a	b	b	a	-	b	-	b	-	a	b	a	a	a	b	b	b	-	a	b	b	a	b	a	a	b	b	a	-
chr02	6158700	C	T	b	b	b	b	-	b	-	-	a	b	a	b	b	b	-	-	b	b	-	-	-	a	-	-	-	-	a	b	b	-	a	b	a	b	a	-	b	b	-	b	a	b	b	b	-	b
chr02	6159993	G	A	-	-	-	-	-	-	-	-	-	-	-	-	-	b	a	b	a	b	b	a	a	a	a	a	a	b	a	-	-	-	-	-	-	-	-	a	-	-	-	-	-	-	-	-	-	-
chr02	6163246	G	A	-	-	-	-	-	a	-	-	-	-	-	a	-	b	b	b	h	a	-	b	a	a	a	a	b	b	a	-	-	-	-	-	b	-	-	-	-	b	-	b	-	-	-	-	-	-
chr02	6163306	G	A	-	-	-	-	-	a	-	-	-	-	-	a	-	b	b	b	a	a	-	b	a	a	a	a	b	b	a	-	-	-	-	-	b	-	-	-	-	b	-	b	-	-	-	-	-	-
chr02	6163599	G	T	-	b	a	b	-	a	b	-	a	-	b	a	b	-	-	-	-	-	-	-	-	-	-	-	-	-	-	-	-	-	a	b	a	-	-	-	a	b	-	a	-	a	b	a	-	-
chr02	6163875	G	A	-	-	-	-	-	-	-	-	-	-	-	-	-	h	b	-	b	a	b	h	a	b	h	b	h	b	a	-	-	-	-	-	-	-	-	-	-	-	-	-	a	-	-	-	-	-
chr02	6170450	A	G	b	a	b	b	a	b	-	a	a	a	b	b	b	-	-	-	-	-	-	-	-	a	b	-	-	b	-	b	a	-	a	b	a	b	-	a	a	b	a	a	a	a	b	a	-	-
chr02	6171612	C	T	-	-	-	-	-	-	-	-	-	-	-	-	b	-	-	-	-	-	-	-	-	-	-	-	-	-	-	-	a	-	a	-	b	b	-	-	-	-	-	-	-	-	b	-	-	-
chr02	6172018	C	A	-	-	-	-	-	-	-	-	-	-	-	-	b	-	-	-	-	-	-	-	-	-	-	-	-	-	-	-	a	-	a	-	b	b	-	-	-	-	-	-	-	-	b	-	-	a
chr02	6175088	A	G	b	-	a	b	a	a	b	a	-	-	a	b	b	b	-	-	b	-	b	a	a	b	a	b	-	b	a	-	a	a	a	a	a	a	-	a	-	-	a	a	a	a	a	-	-	a
chr02	6175180	T	G	-	-	-	b	-	-	-	-	-	-	-	-	-	-	-	-	-	-	-	-	-	-	-	-	-	-	-	-	-	-	-	-	b	-	-	-	-	-	-	-	-	-	-	-	-	-
chr02	6175211	T	C	-	-	-	b	-	-	-	-	-	-	-	-	-	-	-	-	-	-	-	-	-	-	-	-	-	-	-	-	-	-	-	-	b	-	-	-	-	-	-	-	-	-	-	-	-	-
chr02	6179261	T	C	b	b	a	b	-	a	-	b	a	a	-	a	b	-	-	-	b	-	-	-	-	b	-	-	-	-	-	b	b	a	a	b	b	a	-	-	a	b	a	a	-	b	a	b	a	-
chr02	6183909	C	T	b	b	a	b	a	a	b	a	a	b	a	a	b	b	-	-	b	a	b	b	a	-	-	-	a	b	a	b	-	a	a	a	b	b	a	-	b	-	a	b	a	b	a	b	a	-
chr02	6184465	C	T	b	-	a	b	a	a	-	a	a	a	a	b	b	-	a	-	-	-	-	-	a	-	-	-	a	-	a	b	a	a	a	b	b	b	a	-	a	-	a	a	a	b	b	a	a	-
chr02	6192380	A	C	b	-	a	b	-	b	-	a	a	-	a	a	b	-	-	b	b	-	-	a	-	-	-	-	-	-	-	-	a	-	a	b	a	b	-	-	b	b	a	a	-	-	b	a	-	-
chr02	6199713	C	T	b	a	a	b	a	a	a	b	a	b	b	a	b	b	-	-	a	a	b	a	a	a	a	-	a	-	a	b	b	a	a	b	a	a	a	a	b	b	a	b	a	a	a	b	a	a
chr02	6199730	G	A	b	b	a	b	a	a	a	b	a	b	b	a	b	a	-	-	a	a	b	a	a	b	a	-	a	-	a	b	b	a	a	b	b	a	a	a	b	b	a	b	a	a	b	b	a	a
chr02	6199742	A	G	b	a	a	b	a	a	a	b	a	b	b	a	b	b	-	-	a	a	b	a	a	a	a	-	a	-	a	b	b	a	a	b	a	a	a	a	b	b	a	b	a	a	a	b	a	a
chr02	6199767	T	C	b	b	a	b	a	a	a	b	a	b	b	a	b	b	-	-	a	a	b	a	a	b	a	-	a	-	a	b	b	a	a	b	b	a	a	a	b	b	a	b	a	a	b	b	a	a
chr02	6236130	A	G	b	-	b	b	a	b	-	-	a	a	a	b	b	-	-	-	-	-	-	-	a	a	-	a	-	-	-	b	a	a	a	b	b	a	a	a	a	-	a	a	a	-	b	a	a	-
chr02	6254749	G	A	b	a	b	b	a	a	a	b	a	b	a	b	b	b	a	-	b	-	-	a	-	a	b	b	b	b	a	b	a	a	a	b	b	b	-	a	b	b	-	b	a	a	b	a	a	-
chr02	6268295	C	G	-	-	-	b	-	a	-	-	-	-	-	-	b	b	a	b	a	a	b	h	a	h	a	a	h	b	a	-	-	-	-	b	-	b	-	-	-	-	-	-	-	-	-	-	-	-
chr02	6274707	A	T	b	a	b	b	a	a	b	a	a	-	b	b	b	b	-	b	a	-	b	a	-	a	-	a	a	b	a	b	b	a	a	b	b	a	a	a	b	b	a	a	a	a	b	b	-	b
chr02	6282408	T	A	b	a	a	b	a	a	a	a	-	b	a	-	b	b	-	-	b	-	-	-	a	b	b	-	-	-	a	b	a	a	a	a	b	a	-	a	a	-	a	a	a	-	b	a	a	-
chr02	6283863	T	A	-	-	-	-	-	-	-	-	-	-	-	b	-	-	-	-	-	-	-	-	a	-	-	-	-	-	-	-	-	-	a	-	-	a	-	a	-	-	a	-	-	a	-	-	-	-
chr02	6284169	A	G	-	-	-	-	-	-	-	-	a	-	-	-	-	-	a	-	a	a	a	-	a	a	a	-	a	a	a	a	-	-	a	-	-	a	-	-	-	-	-	-	a	-	b	-	-	-
chr02	6284968	T	C	-	-	-	-	-	-	-	-	-	-	-	-	-	-	a	-	a	a	b	b	a	a	b	a	h	b	a	-	b	-	-	-	-	b	-	-	-	b	-	-	-	a	-	-	-	-
chr02	6285710	G	A	-	-	-	-	-	-	-	-	-	-	-	-	-	b	a	-	a	-	b	-	a	-	a	a	-	-	a	-	-	-	-	a	-	-	-	-	-	-	-	-	-	b	-	-	-	-
chr02	6285799	C	T	-	-	-	b	-	-	-	-	-	-	-	-	-	b	a	-	a	-	-	b	a	b	a	a	-	-	a	-	a	-	-	a	-	-	-	-	-	-	-	-	-	b	-	-	-	-
chr02	6285804	T	C	-	-	-	b	-	-	-	-	-	-	-	-	-	b	a	-	a	-	-	b	a	b	a	a	-	-	a	-	a	-	-	a	-	a	-	-	-	-	-	-	-	b	-	-	-	-
chr02	6286725	A	G	-	-	-	b	-	-	-	-	-	-	-	-	-	b	-	-	-	-	b	a	a	a	-	-	b	b	a	-	-	-	a	-	-	-	-	-	-	-	-	-	-	-	-	-	-	-
chr02	6287854	G	A	-	-	-	-	-	-	-	-	-	-	-	-	-	-	a	-	a	-	-	a	a	a	a	a	a	-	a	-	-	-	-	-	b	-	-	-	-	-	-	-	-	-	-	-	-	-
chr02	6287893	A	T	-	-	-	-	-	-	-	-	-	-	-	-	-	-	a	-	a	-	-	a	a	a	a	a	a	-	a	-	-	-	-	-	b	-	-	-	-	-	-	-	-	-	-	-	-	-
chr02	6291106	C	T	b	a	b	b	a	a	-	b	a	b	a	h	b	-	a	-	-	-	-	-	a	-	a	b	-	-	a	b	b	a	a	a	h	b	a	-	a	b	a	a	a	b	h	b	a	a
chr02	6298281	G	A	b	a	a	b	a	b	-	b	a	a	-	b	b	-	-	b	a	a	b	a	a	-	-	-	a	b	a	b	b	a	a	b	a	b	-	a	a	b	a	b	a	b	b	a	a	a
chr02	6298750	C	T	b	a	a	b	a	b	b	a	a	b	b	a	b	b	-	-	-	-	-	-	-	-	a	a	-	-	a	b	a	a	a	h	b	b	a	-	a	b	-	b	-	a	a	a	a	a
chr02	6299999	A	T	b	a	b	b	a	b	b	b	a	a	b	a	b	b	a	b	a	b	b	h	a	a	a	h	a	b	a	b	a	a	a	a	b	b	a	-	b	b	a	a	a	b	b	b	-	b
chr02	6300125	G	A	-	-	-	-	-	b	-	-	-	-	-	-	-	b	-	b	a	a	-	-	a	a	-	h	h	b	a	-	-	-	-	-	-	-	-	-	-	-	-	-	-	-	-	-	-	-
chr02	6300130	T	C	-	-	-	-	-	b	-	-	-	-	-	-	-	b	-	b	a	a	-	-	a	a	-	h	h	b	a	-	-	-	-	-	-	-	-	-	-	-	-	-	-	-	-	-	-	-
chr02	6300516	C	T	b	b	a	b	a	a	b	a	a	b	b	b	b	b	a	b	a	a	-	a	a	a	b	b	a	b	a	b	-	a	a	b	a	a	a	a	a	b	a	a	a	a	a	a	a	-
chr02	6304667	T	C	b	a	a	b	a	-	-	b	a	a	a	a	b	b	-	b	-	-	-	-	a	-	a	b	a	-	-	b	b	a	a	b	a	a	-	a	a	b	a	a	a	a	a	a	a	-
chr02	6305011	T	C	b	a	a	b	a	-	-	b	a	a	a	a	b	b	-	b	-	-	-	-	a	-	-	b	a	-	-	b	b	a	a	b	a	a	-	a	a	b	a	a	a	a	a	a	a	-
chr02	6305244	G	A	b	b	b	b	-	b	b	b	-	-	b	b	b	b	b	-	b	-	-	-	a	a	-	a	a	b	a	b	b	-	-	b	b	b	-	-	b	b	-	b	-	b	b	b	-	-
chr02	6305680	T	C	b	b	b	b	a	a	a	b	a	b	a	a	b	b	b	b	-	a	b	b	a	b	a	a	a	-	a	b	a	a	a	b	a	b	-	a	b	b	a	a	a	a	a	a	a	-
chr02	6306841	G	C	b	-	b	b	a	-	-	b	-	b	-	b	b	b	-	b	b	b	b	b	-	b	b	b	-	-	-	-	b	-	-	b	-	b	-	a	-	-	-	b	-	-	b	-	-	-
chr02	6313235	T	G	-	-	-	-	-	-	-	-	-	-	-	-	-	b	b	b	a	b	b	h	a	h	b	a	b	b	a	-	-	a	-	-	-	-	-	-	-	-	-	-	-	-	-	-	-	-
chr02	6382108	A	T	b	-	b	-	-	-	-	-	-	b	b	-	b	-	-	-	-	-	-	-	-	-	a	-	-	-	-	-	-	-	-	-	-	-	-	-	-	b	-	-	-	-	b	b	-	-
chr02	6386143	C	G	-	-	-	-	a	-	b	-	-	-	-	-	-	-	-	b	-	-	-	-	-	-	-	-	-	-	-	-	-	-	-	-	b	-	-	-	-	-	-	-	-	-	-	-	-	-
chr02	6388453	T	C	-	-	-	-	-	-	-	-	-	-	b	-	-	b	a	b	a	b	b	a	a	a	b	b	a	b	a	b	-	-	-	-	-	-	-	-	-	-	-	-	-	-	-	-	-	-
chr02	6395568	T	C	-	-	b	-	-	-	-	-	a	-	-	-	-	b	a	b	a	h	b	a	a	h	-	a	h	b	a	-	b	a	-	b	-	-	-	-	a	-	-	-	-	-	-	-	-	-
chr02	6396210	T	A	b	b	a	b	a	b	b	b	a	b	b	a	b	-	a	b	-	a	-	a	a	a	a	-	b	-	a	b	b	a	a	b	a	a	a	a	a	b	a	a	a	-	a	a	a	a
chr02	6403372	T	C	-	-	-	-	-	-	-	-	-	-	-	-	-	-	-	-	-	-	b	-	-	-	-	-	-	-	-	b	-	-	-	b	-	-	-	-	b	-	-	-	-	-	b	b	-	-
chr02	6404088	G	A	b	a	b	b	a	b	a	b	a	b	b	a	b	b	a	-	a	b	-	b	a	b	b	b	a	b	a	b	b	a	a	a	b	a	-	a	b	b	a	b	a	a	b	b	a	b
chr02	6439272	C	T	b	b	a	b	-	a	-	a	a	b	b	a	b	b	b	b	b	b	b	h	a	h	a	h	b	b	a	-	a	-	-	-	b	b	-	a	a	-	-	-	a	-	-	-	-	-
chr02	6439278	A	G	b	b	a	b	-	a	-	a	a	b	b	a	b	b	b	b	b	b	b	h	a	h	a	h	b	b	a	-	a	-	-	-	b	b	-	a	a	-	-	-	a	-	-	-	-	-
chr02	6445174	G	A	b	b	a	b	a	a	a	b	a	b	a	b	b	-	a	-	-	-	-	a	a	-	a	-	a	-	a	b	h	-	a	b	a	b	b	a	b	b	a	b	a	b	b	b	a	b
chr02	6445198	G	A	b	b	a	b	a	a	a	b	a	b	a	b	b	-	a	-	-	-	-	a	a	-	a	-	a	-	a	b	h	-	a	b	a	b	b	a	b	b	a	b	a	b	b	b	a	b
chr02	6471781	G	C	b	b	-	b	-	a	-	-	-	-	-	a	b	b	h	b	b	a	b	b	a	h	-	a	b	b	a	-	-	a	-	-	-	a	-	a	-	-	-	-	a	a	-	-	a	-
chr02	6485531	G	A	b	b	b	-	a	b	-	b	a	-	a	b	b	-	-	-	-	-	-	-	-	b	a	-	a	-	a	b	a	a	a	b	b	b	-	-	a	-	-	a	a	b	b	b	a	-
chr02	6675839	T	C	b	b	a	b	b	b	-	b	b	-	-	a	b	h	b	b	b	b	b	h	h	h	b	a	h	a	b	-	-	-	-	-	b	-	-	a	-	-	-	b	-	b	-	-	-	-
chr02	6691125	C	T	-	-	-	-	-	-	-	-	a	-	-	-	-	b	a	b	b	-	b	b	a	h	h	a	b	b	a	-	-	-	-	-	b	a	-	-	-	-	-	-	-	-	a	-	-	-
chr02	6691141	C	T	-	-	-	-	-	-	-	-	a	-	-	-	-	b	a	b	b	-	b	b	a	h	h	a	b	-	a	-	-	-	-	-	b	a	-	-	-	-	-	-	-	-	a	-	-	-
chr02	6691380	A	G	b	a	b	b	a	b	-	-	a	a	-	b	b	b	-	-	-	-	b	-	-	a	b	-	b	b	a	b	b	a	a	a	a	a	-	a	-	b	a	b	a	-	a	a	a	-
chr02	6691634	G	A	b	a	b	b	a	b	-	-	a	a	b	b	b	b	-	-	-	-	b	-	-	a	-	-	b	b	a	b	b	a	a	a	a	a	-	a	-	b	a	b	a	-	a	a	a	-
chr02	6695169	G	A	b	a	b	b	a	b	b	b	a	b	b	b	b	-	-	-	a	a	b	a	-	b	h	a	a	-	a	b	b	a	a	b	b	b	b	a	b	b	-	-	a	b	b	b	a	b
chr02	6695184	T	C	b	a	b	b	a	b	b	b	a	b	b	b	b	-	-	-	a	a	b	a	-	b	h	a	a	-	a	b	b	a	a	b	b	b	b	a	b	b	-	-	a	b	b	b	a	b
chr02	6703257	T	A	-	-	-	-	-	-	-	-	-	-	-	-	-	b	a	-	b	b	b	-	-	a	a	a	a	b	a	-	-	-	-	-	a	-	-	-	-	-	-	-	-	-	-	-	-	-
chr02	6711553	C	T	b	a	-	b	a	a	a	a	a	a	a	b	b	b	b	-	b	b	b	b	-	-	-	-	-	b	-	b	-	a	a	a	a	a	a	a	-	b	a	a	a	a	b	a	a	a
chr02	6738736	A	G	b	a	b	b	a	b	-	a	a	a	-	a	b	b	b	b	a	-	b	a	a	a	-	a	a	b	-	a	b	a	a	b	b	a	-	-	-	b	a	b	a	b	a	-	a	b
chr02	6752237	A	C	b	b	-	-	-	a	-	-	-	b	-	-	-	b	b	b	a	a	b	a	a	h	a	h	h	b	a	b	-	-	a	b	-	-	-	-	-	-	-	a	-	-	-	-	-	-
chr02	6753504	T	C	b	-	b	b	-	b	b	b	-	-	b	b	b	b	b	b	a	a	b	a	a	a	a	b	a	b	a	b	-	-	-	b	b	b	-	-	-	-	-	b	a	b	b	b	-	-
chr02	6753574	A	T	-	-	-	-	-	-	-	-	-	-	-	-	-	b	-	b	b	b	b	a	a	a	b	h	b	b	a	-	-	-	-	a	-	-	-	-	-	-	-	-	-	-	-	-	-	-
chr02	6775569	T	C	b	b	b	b	a	b	a	b	a	b	b	b	b	b	-	b	a	-	b	-	-	a	a	b	-	-	a	-	a	a	a	a	b	b	-	-	-	b	a	a	a	b	a	a	a	-
chr02	6775923	A	G	b	a	a	b	a	a	b	a	a	a	a	b	b	b	-	b	a	a	b	b	a	a	a	b	a	b	-	b	a	a	a	b	a	a	-	a	-	b	a	a	a	a	b	-	a	a
chr02	6776089	T	C	b	a	a	b	a	a	b	a	a	a	a	b	b	b	-	b	a	b	b	b	a	a	a	b	b	b	-	b	a	a	a	b	a	a	-	a	-	b	a	a	a	a	b	-	a	a
chr02	6777769	A	C	-	-	-	-	-	-	-	-	-	-	-	-	-	-	-	-	a	a	-	a	a	a	a	a	a	-	a	-	-	-	-	-	-	-	-	-	-	-	-	-	-	a	-	-	-	-
chr02	6777814	T	G	-	-	-	-	-	-	-	-	-	-	-	-	-	-	a	-	a	a	-	a	a	a	a	a	a	-	a	-	-	-	-	-	-	-	-	-	-	-	-	-	-	a	-	-	-	-
chr02	6778242	T	C	b	a	b	b	a	a	a	-	a	b	a	b	b	-	-	b	a	b	b	a	-	b	b	-	b	b	-	b	a	a	a	b	a	b	a	a	b	b	a	a	a	b	b	b	-	a
chr02	6802998	C	T	b	a	a	b	a	a	b	-	a	b	a	a	b	-	a	-	-	-	-	-	-	b	-	a	-	b	a	b	a	a	a	a	a	a	a	a	a	-	a	a	a	b	a	a	a	-
chr02	6806795	C	G	b	a	a	b	a	b	a	a	a	b	a	b	b	b	-	b	b	b	-	a	-	a	a	b	a	b	a	b	b	a	a	b	a	b	a	a	a	b	a	a	a	a	a	a	a	a
chr02	6807255	T	C	b	a	b	b	a	b	-	b	a	b	a	b	b	b	-	-	b	a	b	a	a	b	b	b	a	b	a	b	a	a	a	b	a	-	-	-	-	-	-	a	a	-	a	b	-	-
chr02	6809141	C	T	b	-	a	b	a	a	-	b	a	a	b	a	b	b	-	-	b	a	b	a	-	-	a	-	b	-	a	b	b	a	a	a	b	b	a	-	a	b	a	b	a	-	b	a	a	-
chr02	6817110	T	C	-	-	-	b	-	-	-	-	-	-	-	-	-	b	b	b	a	a	b	a	a	b	b	a	a	-	a	-	-	-	-	-	-	-	-	-	-	b	-	-	-	-	-	-	-	-
chr02	6826296	C	T	-	-	-	-	-	-	-	-	-	-	-	-	-	b	a	-	a	a	b	a	a	b	a	a	b	b	a	-	-	-	-	-	-	-	-	-	-	-	-	-	-	-	-	-	-	-
chr02	6829669	G	A	-	-	-	-	a	-	-	-	-	-	-	-	-	-	a	-	-	-	-	-	a	a	a	-	a	-	a	-	-	-	-	-	-	-	-	-	-	-	-	-	-	-	-	-	-	-
chr02	6853087	C	A	-	-	-	-	-	-	-	-	-	-	-	-	-	b	b	b	b	b	b	b	-	b	b	b	b	b	-	-	-	-	-	-	-	-	-	-	-	-	-	-	-	-	-	-	-	-
chr02	6853137	A	G	-	-	-	-	-	-	-	-	-	-	-	-	-	b	b	b	b	b	b	b	-	b	b	b	b	b	-	-	-	-	-	-	-	-	-	-	-	-	-	-	-	-	-	-	-	-
chr02	6867802	T	A	-	-	b	-	-	-	-	-	-	-	-	b	-	-	-	b	a	a	b	b	a	b	b	b	b	b	a	-	-	-	-	b	-	-	-	-	-	-	-	-	a	-	-	-	-	-
chr02	6867870	C	T	b	-	b	b	a	-	b	b	a	a	b	a	b	b	-	-	a	-	-	-	a	-	-	-	-	-	-	b	-	a	a	a	-	b	-	a	b	b	-	a	a	b	b	-	a	-
chr02	6873202	G	T	-	-	-	-	-	-	-	-	-	-	-	a	-	-	-	-	a	a	-	a	a	a	a	a	a	-	a	-	-	-	-	-	-	-	a	-	-	-	-	b	-	-	-	-	-	-
chr02	6873287	C	T	-	-	-	-	-	-	-	-	-	-	-	-	-	-	-	-	a	-	b	a	a	a	-	a	b	-	a	-	a	-	-	-	a	-	-	a	-	-	-	-	-	-	-	-	-	-
chr02	6873294	A	G	-	-	-	-	-	-	-	-	-	-	-	-	-	-	-	b	a	-	b	a	a	a	-	a	b	-	a	-	a	-	-	-	a	-	-	a	-	-	-	-	-	-	-	-	-	-
chr02	6874538	A	G	-	-	a	-	a	-	-	-	-	-	-	-	-	-	-	-	-	-	-	-	-	-	-	-	-	-	-	-	-	-	a	-	-	a	-	-	-	-	a	-	a	-	a	a	a	-
chr02	6874801	T	A	b	b	a	b	a	a	-	-	a	-	b	a	b	b	a	-	b	a	-	b	a	a	-	-	b	b	-	b	a	a	a	b	a	a	-	a	-	-	a	b	a	a	b	a	a	a
chr02	6881740	C	T	-	-	-	-	-	-	-	-	-	-	-	-	-	a	a	a	a	a	a	-	a	-	a	a	a	a	a	-	-	-	-	-	b	-	-	-	-	-	a	a	-	a	a	-	-	-
chr02	6901427	A	C	-	-	-	-	-	-	-	-	-	-	-	-	-	b	b	b	-	a	b	a	a	a	h	a	a	b	a	-	-	-	-	-	-	-	-	-	-	-	-	-	a	-	-	a	-	-
chr02	6939286	C	G	-	-	-	-	-	-	-	-	-	-	-	-	-	b	a	b	h	a	b	h	a	h	h	h	a	b	a	-	-	-	a	-	-	-	-	-	-	-	-	-	-	-	-	-	-	-
chr02	6942213	T	C	-	-	-	-	-	a	-	-	-	-	-	-	-	b	a	b	h	b	b	a	a	b	a	b	b	b	a	-	-	-	a	-	-	-	-	-	-	b	-	-	-	-	a	b	-	-
chr02	6945181	T	G	b	a	a	b	a	a	a	a	-	-	b	a	b	-	-	-	a	-	-	-	a	-	b	b	a	b	-	b	b	a	a	b	b	b	a	-	b	b	a	b	a	b	b	b	b	-
chr02	6955855	G	A	b	-	a	b	a	b	a	-	a	b	-	b	-	-	-	b	-	-	-	-	-	-	-	-	a	-	-	b	a	a	a	-	a	b	-	-	-	-	-	a	a	-	a	-	-	-
chr02	6960632	C	T	b	-	-	b	-	b	-	b	a	a	-	-	b	-	-	-	a	-	-	-	-	a	b	-	a	-	-	-	a	-	a	b	-	b	a	-	-	b	-	a	a	-	a	-	a	-
chr02	6961310	G	C	-	-	-	-	-	b	-	-	-	-	-	-	-	b	a	b	b	a	b	b	a	h	a	h	h	b	a	-	a	-	-	-	-	-	-	a	-	-	-	-	-	-	-	-	-	-
chr02	6962466	G	A	-	a	-	b	a	b	a	-	-	-	-	b	b	-	-	-	b	-	-	-	-	-	a	-	-	-	-	-	a	-	a	b	b	-	-	a	-	b	-	a	a	-	a	a	a	-
chr02	6962482	T	C	-	a	-	b	a	b	a	-	-	-	-	b	b	-	-	-	b	-	-	-	-	-	a	-	-	-	-	-	a	-	a	b	b	-	-	a	-	b	-	a	a	-	a	a	a	-
chr02	6962490	G	A	-	a	-	b	a	b	a	-	-	-	-	b	b	-	-	-	b	-	-	-	-	-	a	-	-	-	-	-	a	-	a	b	b	-	-	a	-	b	-	a	a	-	a	a	a	-
chr02	6973847	A	G	b	-	-	b	a	-	-	-	-	a	-	b	-	b	b	-	b	a	b	b	a	b	b	a	b	b	a	-	-	-	a	a	-	b	-	-	-	-	a	-	a	-	a	-	-	-
chr02	6973976	T	G	b	-	-	b	a	-	-	-	-	a	-	b	-	b	b	-	b	b	b	b	a	b	b	a	b	b	a	-	-	-	a	a	-	b	-	-	-	-	a	-	a	-	a	-	-	-
chr02	6992556	G	C	-	-	-	-	-	-	-	-	a	-	-	-	-	b	b	b	b	a	-	h	a	b	b	-	a	b	a	-	b	-	a	-	-	-	-	-	-	-	-	-	a	b	-	-	-	-
chr02	7013020	T	C	b	a	b	b	a	a	-	a	a	b	a	a	b	b	b	-	b	b	b	a	a	b	b	a	a	b	a	-	-	a	a	a	b	a	a	a	-	b	a	-	a	-	a	a	a	-
chr02	7013039	C	G	b	a	b	b	a	a	-	a	a	b	a	a	b	b	b	-	b	b	b	a	a	b	b	a	a	b	a	-	-	a	a	a	b	a	a	a	-	b	a	-	a	-	a	a	a	-
chr02	7013129	G	A	b	b	b	b	-	b	b	-	-	-	b	b	b	b	a	b	a	a	b	a	a	h	b	a	a	b	a	-	b	-	a	b	-	b	a	-	-	-	-	-	a	a	-	-	-	-
chr02	7013134	A	G	b	a	b	b	-	b	b	-	-	-	b	b	b	b	a	b	a	a	b	a	a	h	a	a	a	b	a	-	b	-	a	b	-	b	a	-	-	-	-	-	a	a	-	-	-	-
chr02	7016225	A	G	b	a	b	b	a	b	-	b	a	b	-	b	b	b	-	b	a	-	a	-	a	b	a	-	-	-	a	-	b	a	a	b	a	a	-	a	-	b	a	a	a	b	b	b	a	a
chr02	7016411	A	G	b	a	b	b	a	b	-	b	a	b	-	b	b	-	-	-	a	-	-	-	a	-	a	-	-	-	a	-	b	a	a	b	a	a	-	a	-	b	a	a	a	b	b	b	a	a
chr02	7016432	C	G	b	a	b	b	a	b	-	b	a	b	-	b	b	-	-	-	a	-	-	-	a	-	a	-	-	-	a	-	b	a	a	b	a	a	-	a	-	b	a	a	a	b	b	b	a	a
chr02	7016456	A	T	b	a	b	b	a	b	-	b	a	b	-	b	b	-	-	-	a	-	-	-	a	-	a	-	-	-	a	-	b	a	a	b	a	a	-	a	-	b	a	a	a	b	b	b	a	a
chr02	7019791	C	T	-	-	-	-	-	-	-	-	-	-	-	-	-	b	-	-	a	-	-	-	-	-	-	-	-	-	-	-	-	a	-	b	a	b	-	-	-	-	-	-	-	-	a	b	a	-
chr02	7019822	T	C	-	-	-	-	-	-	-	-	-	-	-	-	-	b	-	-	a	-	-	-	-	-	-	-	-	-	-	-	-	a	-	b	a	b	-	-	-	-	-	-	-	-	a	b	a	-
chr02	7036593	A	C	b	a	b	b	a	b	-	a	a	a	a	a	b	b	-	-	-	-	-	b	a	a	b	a	b	-	-	b	-	a	a	b	b	a	-	-	a	-	-	a	a	-	a	-	a	a
chr02	7043119	A	G	-	b	-	-	a	-	-	-	-	-	b	a	b	-	-	-	-	-	-	-	-	-	-	-	-	-	-	-	-	a	a	-	-	a	-	-	-	-	a	-	a	-	-	-	-	-
chr02	7076526	G	A	-	-	a	b	a	a	-	-	a	-	a	b	b	-	-	b	-	-	-	-	a	-	b	-	a	b	a	b	b	a	a	b	a	b	a	-	a	b	a	b	a	a	b	a	a	-
chr02	7092589	A	C	b	-	b	b	a	a	-	a	a	b	b	-	b	b	-	b	a	a	b	-	a	a	a	-	a	b	a	b	b	-	a	b	b	a	a	-	a	b	-	a	a	a	a	-	a	-
chr02	7139121	T	C	b	a	a	b	a	b	b	b	a	a	b	b	b	b	-	-	a	-	-	a	a	b	-	b	a	b	a	b	b	a	a	-	a	a	a	a	-	b	a	b	a	a	b	-	a	a
chr02	7154717	C	T	-	a	a	-	a	a	-	-	a	a	a	a	-	-	a	b	a	-	b	a	a	a	a	a	-	-	a	-	a	a	a	a	a	a	a	a	a	-	a	a	a	-	a	-	a	a
chr02	7155337	T	C	b	b	a	b	a	a	a	a	a	a	b	a	b	b	b	b	-	a	-	-	a	b	h	a	b	-	a	b	b	a	a	a	a	a	a	a	b	b	a	b	a	a	b	-	a	b
chr02	7171020	T	A	b	-	a	b	a	a	a	b	a	b	b	b	b	b	a	b	-	-	-	-	-	b	-	a	-	b	-	b	a	a	a	b	a	b	-	-	b	b	a	b	a	a	b	-	a	b
chr02	7172665	C	T	-	-	-	-	-	-	-	-	-	-	-	-	-	b	-	b	a	a	b	b	a	a	b	a	h	b	a	b	-	-	-	-	-	b	-	-	-	-	-	-	-	-	-	-	-	-
chr02	7173449	A	T	-	a	-	-	a	-	a	b	a	-	-	-	-	b	b	b	a	a	b	a	a	a	a	a	h	b	a	-	-	-	a	-	-	-	-	-	-	-	-	-	-	a	-	-	-	-
chr02	7173479	A	T	-	a	-	-	a	-	a	b	a	-	-	-	-	b	b	b	a	a	b	a	a	a	a	a	h	b	a	-	-	-	a	-	-	-	-	-	-	-	-	-	-	a	-	-	-	-
chr02	7173563	C	G	-	a	-	-	a	-	a	b	a	-	-	-	-	-	-	-	a	a	-	a	a	a	a	a	a	-	a	-	-	-	a	b	-	-	-	-	-	-	-	-	-	a	-	-	-	-
chr02	7180698	A	C	-	b	-	-	-	-	-	-	a	-	-	-	-	b	b	b	a	a	b	h	a	h	h	a	a	b	a	-	-	-	a	b	-	-	-	-	-	-	-	-	-	a	b	-	-	-
chr02	7181378	A	G	b	a	a	b	a	b	-	b	a	-	b	b	b	b	b	-	a	a	b	a	a	a	-	a	-	-	a	b	a	a	a	b	b	b	a	-	a	b	a	b	a	b	b	a	a	-
chr02	7181765	A	T	b	-	-	-	-	-	-	-	-	-	a	a	b	b	-	b	a	b	b	b	a	h	a	b	b	b	-	-	-	a	-	-	-	b	-	-	-	-	a	a	-	-	-	-	-	-
chr02	7216138	T	G	b	-	-	b	-	-	-	a	-	b	b	-	b	-	-	b	a	-	b	-	-	b	-	-	-	b	a	-	-	a	-	a	b	-	-	-	b	-	a	-	-	b	b	a	a	-
chr02	7218262	A	G	-	b	a	b	a	a	-	a	a	a	a	b	b	-	b	b	b	-	-	a	-	b	-	b	b	-	-	b	b	-	a	b	a	a	-	-	a	b	a	b	a	a	a	-	-	-
chr02	7218789	A	G	-	-	-	-	-	-	-	-	-	-	-	-	-	b	a	b	a	a	b	a	a	h	a	b	b	b	a	-	-	-	-	-	b	b	-	-	-	-	-	-	a	-	-	-	-	-
chr02	7219253	C	A	-	-	-	-	-	-	-	-	-	-	-	-	-	a	a	a	a	a	a	a	a	a	a	a	a	a	a	-	-	-	a	-	-	-	-	-	a	-	-	-	-	-	-	-	-	-
chr02	7222309	T	G	b	a	a	b	a	b	a	a	a	b	a	a	b	b	a	b	a	b	b	-	a	h	b	a	-	b	a	-	a	a	a	a	b	a	-	a	a	b	a	b	a	b	b	a	a	-
chr02	7223710	A	G	-	-	-	-	-	-	-	-	a	-	-	-	-	b	b	b	a	a	b	h	a	b	b	b	a	b	a	-	-	-	-	-	-	-	-	-	-	-	-	-	-	-	-	-	-	-
chr02	7224538	C	T	b	-	a	b	a	b	b	b	a	a	b	b	b	b	a	b	a	b	b	b	a	a	a	a	b	-	a	b	a	-	a	a	b	b	a	-	a	b	a	a	-	a	a	-	a	-
chr02	7225996	G	A	-	-	a	-	a	-	a	a	a	a	-	a	-	-	-	-	-	-	-	-	a	-	-	-	-	-	-	-	a	a	a	a	a	a	-	a	-	-	-	-	a	-	-	a	a	-
chr02	7226015	C	A	-	-	a	-	a	-	a	a	a	a	-	a	-	-	-	-	-	-	-	-	a	-	-	-	-	-	-	-	a	a	a	a	a	a	-	a	-	-	-	-	a	-	-	a	a	-
chr02	7229125	T	A	-	a	a	-	a	a	-	-	a	-	-	a	-	-	a	-	-	a	-	-	-	-	-	-	a	-	a	-	-	a	a	-	a	a	-	a	-	-	-	a	a	-	a	a	a	-
chr02	7240242	T	C	-	-	a	b	a	b	-	a	-	-	-	a	b	b	-	-	-	a	-	a	-	-	-	-	-	-	a	b	-	a	a	a	a	b	-	a	a	b	a	b	a	a	b	b	-	-
chr02	7241009	G	A	-	-	-	-	-	-	-	a	-	-	-	-	-	b	b	b	a	a	b	a	a	h	a	a	b	b	a	-	-	-	a	-	b	a	-	-	-	-	-	-	-	-	-	-	-	-
chr02	7241036	G	A	-	-	-	-	-	-	-	a	-	-	-	-	-	b	b	b	a	a	b	a	a	h	a	a	b	b	a	-	-	-	a	-	b	a	-	-	-	-	-	-	-	-	-	-	-	-
chr02	7241150	C	A	-	-	-	-	-	-	-	a	-	-	-	-	-	b	b	b	a	a	b	a	a	h	a	a	b	b	a	-	-	-	a	-	b	b	-	-	-	-	-	-	-	-	-	-	-	-
chr02	7253829	G	A	b	a	a	-	a	a	-	-	a	-	a	a	b	b	-	b	a	-	b	b	a	a	a	b	h	b	a	-	a	a	a	a	a	a	a	a	a	-	a	a	a	a	a	b	a	-
chr02	7253902	A	G	b	-	-	-	-	-	-	-	-	-	-	b	b	b	-	b	-	-	b	b	-	-	b	b	b	b	-	-	-	-	-	-	-	-	-	-	-	-	-	-	-	-	-	b	-	-
chr02	7256223	G	A	b	-	-	b	-	b	-	-	-	b	-	b	b	-	-	-	-	-	-	-	-	-	-	-	-	-	-	b	b	-	-	b	b	-	-	-	b	b	-	b	-	b	b	b	-	-
chr02	7257860	T	C	b	b	b	b	-	b	-	-	-	b	-	b	b	b	-	-	a	b	b	a	a	a	a	b	a	b	a	b	b	-	-	b	b	b	-	a	b	b	-	b	-	b	b	b	-	b
chr02	7261317	A	T	-	-	-	-	-	-	-	-	-	-	-	-	-	b	-	b	a	b	b	a	a	h	b	b	a	b	a	-	-	-	-	-	-	-	a	-	-	-	-	-	-	-	-	-	-	-
chr02	7261456	G	A	-	-	-	-	-	-	-	-	-	-	-	-	-	b	-	b	a	b	b	a	a	h	b	b	a	b	a	-	-	-	-	-	-	-	a	-	-	-	-	-	-	-	-	-	-	-
chr02	7271885	C	T	-	-	-	-	-	-	-	-	-	-	-	-	-	b	a	b	a	a	-	a	a	a	-	a	a	b	a	-	-	-	a	-	-	-	-	-	-	-	-	-	-	-	-	-	-	-
chr02	7271914	T	G	-	-	-	-	-	-	-	-	-	-	-	-	-	b	a	b	a	a	-	a	a	a	-	a	a	b	a	-	-	-	a	-	-	-	-	-	-	-	-	-	-	-	-	-	-	-
chr02	7271925	C	T	-	-	-	-	-	-	-	-	-	-	-	-	-	b	a	b	a	a	-	a	a	a	-	a	a	b	a	-	-	-	a	-	-	-	-	-	-	-	-	-	-	-	-	-	-	-
chr02	7280007	G	A	-	a	b	b	-	-	b	-	a	b	b	-	b	b	b	b	a	a	b	b	a	-	-	h	a	b	a	-	-	-	a	-	-	-	-	-	-	-	-	b	a	a	-	-	-	-
chr02	7282170	G	A	b	a	b	b	a	b	b	b	a	a	b	b	b	b	-	b	a	a	b	b	a	b	a	-	b	b	a	-	b	b	a	a	a	b	-	a	b	-	a	a	a	b	a	a	-	-
chr02	7287022	G	A	b	a	b	b	a	b	a	-	a	a	b	b	b	-	-	b	-	a	-	-	-	a	-	b	-	-	a	b	b	a	a	b	b	b	a	a	-	-	a	b	a	a	b	b	a	-
chr02	7287039	C	T	b	a	b	b	a	b	a	-	a	a	a	b	b	-	-	b	-	a	-	-	-	a	-	b	-	-	a	b	b	a	a	b	a	b	a	a	-	-	a	b	a	a	b	a	a	-
chr02	7290322	T	G	-	-	-	b	-	-	-	-	-	-	-	-	b	b	b	b	a	-	b	h	a	h	b	h	h	b	a	b	a	-	-	-	-	-	-	-	-	-	-	-	-	-	-	-	-	-
chr02	7294840	T	C	b	a	-	b	a	a	a	-	a	a	-	b	b	b	-	-	-	a	b	-	a	a	a	b	a	b	a	b	a	a	a	a	a	b	a	a	-	b	a	a	a	a	b	a	a	-
chr02	7299665	G	A	-	-	-	-	-	-	-	-	-	-	-	-	-	b	a	b	a	-	b	b	a	b	-	b	h	b	a	-	-	-	-	-	-	-	-	-	-	-	-	-	-	-	-	-	-	-
chr02	7300077	A	T	-	b	a	b	a	b	-	-	a	b	a	a	b	-	b	-	-	-	b	a	-	-	a	a	-	-	-	b	a	a	a	b	b	a	-	-	a	b	a	a	-	b	a	a	a	-
chr02	7300091	A	G	-	b	a	b	a	b	-	-	a	b	a	a	b	-	b	-	-	-	b	a	-	-	a	a	-	-	-	b	a	a	a	b	b	a	-	-	a	b	a	a	-	b	a	a	a	-
chr02	7306653	A	G	b	a	b	b	a	b	-	b	a	a	a	b	b	b	a	b	a	a	b	a	a	-	a	-	a	b	a	b	h	a	a	a	b	a	-	a	b	-	a	a	a	b	a	b	a	-
chr02	7308579	T	G	b	a	a	b	a	b	-	a	a	-	b	a	b	-	-	b	a	-	-	b	-	a	-	b	b	-	a	b	b	a	a	a	b	b	a	a	-	b	a	-	a	a	a	a	a	-
chr02	7308876	A	T	b	a	a	b	a	a	-	a	a	-	b	a	b	-	-	b	a	-	-	b	-	a	-	b	b	-	a	b	b	a	a	a	b	b	a	a	-	b	a	-	a	a	a	a	a	-
chr02	7312603	G	C	-	-	-	-	-	-	-	-	-	-	-	-	-	b	b	b	a	b	b	b	a	h	b	h	h	b	a	-	-	-	a	-	-	a	-	-	a	-	-	-	-	b	-	-	-	-
chr02	7315171	C	T	-	a	b	b	a	b	-	-	-	-	-	a	-	-	-	-	a	b	b	a	a	b	b	a	a	b	a	-	-	-	-	a	b	-	-	-	-	-	-	-	a	-	-	-	-	-
chr02	7317708	G	A	-	-	a	-	a	-	-	-	a	-	-	b	-	b	a	b	a	a	b	b	a	a	a	a	b	b	a	-	-	-	-	a	-	-	-	-	b	-	-	a	a	a	-	-	-	-
chr02	7317735	A	C	b	b	a	b	a	a	-	a	a	b	a	a	b	b	b	b	a	a	b	h	-	a	a	b	b	b	a	b	b	a	a	a	b	a	a	a	a	b	a	b	a	b	b	b	-	-
chr02	7317754	A	G	b	b	a	b	a	a	-	a	a	b	a	a	b	b	b	b	a	a	b	h	-	a	a	b	b	b	a	b	b	a	a	a	b	a	a	a	a	b	a	b	a	b	b	b	-	-
chr02	7322360	G	A	b	-	-	-	-	-	-	-	-	-	-	-	b	b	-	b	a	-	b	h	a	b	b	a	h	b	a	-	-	-	a	-	-	a	-	-	-	b	-	-	-	b	-	-	-	-
chr02	7325705	T	C	b	b	b	b	a	a	-	-	a	b	b	b	b	b	a	-	a	a	b	a	a	b	a	a	b	b	a	-	b	a	a	b	b	b	a	a	-	-	a	b	a	a	b	b	a	-
chr02	7326251	A	G	-	-	-	-	a	-	-	-	-	-	-	-	-	-	-	-	-	-	-	-	-	-	-	-	-	-	-	-	b	-	-	a	b	b	a	-	-	-	-	-	-	-	b	b	a	-
chr02	7326259	T	C	-	-	-	-	a	-	-	-	-	-	-	-	-	-	-	-	-	-	-	-	-	-	-	-	-	-	-	-	b	-	-	a	b	b	a	-	-	-	-	-	-	-	b	b	a	-
chr02	7329474	G	C	b	-	b	b	a	b	-	-	a	-	-	-	b	b	-	-	a	b	-	-	-	-	b	-	-	-	a	b	a	-	a	-	b	b	a	a	b	b	-	a	a	-	a	a	a	b
chr02	7332728	A	C	b	-	a	b	a	b	-	-	a	-	a	b	b	-	b	-	a	-	b	b	-	-	a	-	a	b	a	-	a	a	a	b	a	b	a	-	a	-	a	a	-	a	a	-	a	-
chr02	7339589	A	T	b	b	a	b	a	a	a	b	a	a	a	a	b	-	a	b	a	b	b	a	a	b	a	a	b	b	a	b	b	a	a	b	a	b	a	a	a	b	a	b	a	a	b	a	a	b
chr02	7345798	C	T	b	-	b	b	a	a	-	b	a	-	-	b	b	b	-	b	a	a	-	a	a	a	a	-	b	b	a	-	a	a	a	b	b	a	-	a	a	-	a	-	-	-	a	-	-	-
chr02	7345818	T	C	b	-	b	b	a	a	-	b	a	-	-	b	b	b	-	b	a	a	-	b	a	a	a	-	b	b	a	-	a	a	a	b	b	a	-	a	a	-	a	-	-	-	a	-	-	-
chr02	7345840	C	T	b	-	b	b	a	a	-	b	a	-	-	b	b	b	-	b	a	a	-	a	a	a	a	-	b	b	a	-	a	a	a	b	b	a	-	a	a	-	a	-	-	-	a	-	-	-
chr02	7346016	A	C	b	-	b	b	a	a	-	b	a	-	-	b	b	b	b	b	a	a	-	b	a	h	h	b	b	b	a	-	a	a	a	b	b	a	-	a	a	-	a	-	-	-	a	-	-	-
chr02	7348631	C	T	b	a	b	b	a	b	-	-	a	b	a	a	b	b	-	b	-	-	-	-	-	b	-	-	-	-	a	b	-	a	a	-	a	h	-	a	a	b	-	b	-	b	b	a	-	b
chr02	7349058	C	T	b	-	-	-	-	-	-	-	-	-	-	-	-	b	b	-	a	a	-	h	a	h	a	a	a	-	a	-	-	-	-	-	-	-	-	-	-	-	-	-	-	-	-	-	-	-
chr02	7349477	G	C	-	-	-	-	-	-	-	-	-	-	-	-	b	b	a	b	a	a	-	a	a	h	b	h	h	b	a	-	-	-	-	-	-	-	-	-	-	-	-	-	-	-	-	-	-	-
chr02	7349593	G	A	-	-	-	-	-	-	-	-	-	-	-	-	b	b	a	b	a	a	-	a	a	h	b	h	h	b	a	-	-	-	-	-	-	-	-	-	-	-	-	-	-	-	-	-	-	-
chr02	7352987	T	A	-	-	-	-	-	-	-	a	-	-	-	-	-	b	a	b	a	a	b	h	a	a	-	a	b	b	a	b	-	-	-	-	-	b	-	-	-	-	-	-	-	-	-	-	-	-
chr02	7356509	A	G	b	-	a	b	a	b	-	a	a	-	b	a	-	b	-	-	a	a	-	a	a	-	a	-	a	b	a	-	b	a	a	b	a	b	a	a	a	b	a	a	-	a	a	-	-	-
chr02	7360112	A	C	-	-	b	-	-	-	-	-	-	b	-	-	-	-	-	-	-	-	-	-	-	-	-	-	-	-	-	-	a	-	a	b	-	-	-	a	-	b	a	-	-	a	b	-	a	-
chr02	7370502	C	T	-	-	-	-	-	-	-	-	-	-	-	-	-	b	-	b	a	-	b	h	a	a	-	a	a	a	a	-	-	-	-	-	-	-	-	-	-	-	-	-	-	-	-	-	-	-
chr02	7372458	G	A	-	-	b	-	-	-	-	-	-	-	a	-	-	b	a	-	a	a	b	a	a	a	b	a	a	a	a	b	-	-	-	a	-	a	-	-	-	b	-	-	-	-	-	-	-	-
chr02	7372468	T	C	-	-	b	-	-	-	-	-	-	-	a	-	-	b	a	-	a	a	b	a	a	a	b	a	a	a	a	b	-	-	-	a	-	a	-	-	-	b	-	-	-	-	-	-	-	-
chr02	7372595	T	C	-	-	b	-	-	-	-	-	-	-	a	-	-	b	a	-	a	a	b	a	a	a	b	a	a	a	a	b	-	-	-	a	-	a	-	-	-	-	-	-	-	-	-	-	-	-
chr02	7372641	G	A	-	-	b	-	-	-	-	-	-	-	a	-	-	b	a	-	a	a	b	a	a	a	b	a	a	a	a	b	-	-	-	a	-	a	-	-	-	-	-	-	-	-	-	-	-	-
chr02	7376096	A	C	-	-	-	-	-	-	-	-	-	-	-	-	-	b	-	-	a	a	b	-	a	a	-	a	-	a	h	-	a	-	-	-	-	-	-	-	-	b	-	-	-	-	-	-	-	-
chr02	7377798	T	C	b	a	a	b	-	b	-	b	a	b	b	b	b	-	-	-	a	-	-	-	-	a	-	-	a	-	-	b	-	a	a	a	a	b	a	-	a	-	a	a	a	b	b	b	a	-
chr02	7380610	G	A	a	-	b	b	a	b	b	a	a	b	b	b	a	a	-	-	a	-	-	b	-	-	a	b	-	a	-	a	a	a	a	a	a	a	a	a	b	a	a	a	a	-	a	-	a	-
chr02	7381374	G	C	b	b	a	b	a	b	a	b	a	b	b	b	b	-	-	-	-	-	b	-	-	a	-	-	-	a	-	b	b	a	a	a	b	b	b	a	a	b	-	b	a	b	b	b	a	b
chr02	7381404	T	C	b	b	a	b	a	b	a	b	a	b	b	b	b	-	-	-	-	-	b	-	-	a	-	-	-	a	-	b	b	a	a	a	b	b	b	a	a	b	-	b	a	b	b	b	a	b
chr02	7381422	C	G	b	a	a	b	a	b	a	b	a	b	b	a	b	-	-	-	-	-	b	-	-	a	-	-	-	a	-	b	b	a	a	a	b	b	a	a	a	b	-	a	a	b	b	a	a	b
chr02	7384174	C	A	-	-	a	-	-	-	-	-	-	-	-	-	-	b	a	b	a	a	b	h	-	h	h	h	a	-	h	-	-	a	-	-	-	-	-	-	-	-	-	-	-	-	-	-	-	-
chr02	7384303	T	C	-	-	a	-	-	-	-	-	-	-	-	-	-	-	-	-	-	-	-	-	-	-	-	-	-	-	-	-	-	-	-	a	-	b	-	-	-	-	-	-	-	-	-	-	-	-
chr02	7387725	T	G	-	-	-	b	-	b	-	-	-	a	-	-	b	b	b	b	a	a	b	b	a	b	b	b	h	b	a	-	-	-	a	-	a	-	-	a	-	-	-	-	-	-	-	-	-	-
chr02	7387782	A	G	-	-	-	-	a	-	-	-	-	-	-	-	b	b	a	b	a	-	b	h	a	a	h	a	a	a	a	-	-	-	-	-	b	-	a	-	-	-	-	-	-	-	-	-	-	-
chr02	7387789	T	A	-	-	-	-	a	-	-	-	-	-	-	-	b	b	a	b	a	-	b	h	a	h	h	a	a	a	a	-	-	-	-	-	b	-	a	-	-	-	-	-	-	-	-	-	-	-
chr02	7391180	T	G	-	-	-	-	-	-	-	-	-	-	-	-	-	b	a	b	h	b	b	h	a	h	a	b	h	b	h	-	b	-	-	-	-	-	-	-	-	-	-	-	-	-	-	-	-	-
chr02	7394997	C	T	b	-	a	b	a	b	-	b	-	-	-	a	b	b	-	-	a	-	-	a	a	a	a	-	a	a	a	b	b	-	a	-	b	a	-	-	b	b	-	b	a	a	a	b	-	b
chr02	7395007	C	T	b	-	a	b	a	b	-	b	-	-	-	a	b	b	-	-	a	-	-	a	a	a	a	-	a	a	a	b	b	-	a	-	b	a	-	-	b	b	-	b	a	a	a	b	-	b
chr02	7395346	C	T	b	-	b	b	-	-	-	-	-	-	-	-	b	-	b	-	-	-	-	-	-	-	-	b	b	-	-	b	b	-	-	b	-	-	-	-	-	b	-	b	-	-	b	-	-	-
chr02	7408539	A	G	b	-	a	b	-	-	-	-	-	-	-	a	b	b	a	-	a	h	b	a	a	a	a	a	h	a	a	-	-	-	-	-	b	-	-	-	-	-	-	-	-	-	-	-	-	-
chr02	7408551	T	C	b	-	a	b	-	-	-	-	-	-	-	a	b	b	a	-	a	h	b	a	a	b	a	a	h	a	b	-	-	-	-	-	b	-	-	-	-	-	-	-	-	-	-	-	-	-
chr02	7408576	G	A	b	-	a	b	-	-	-	-	-	-	-	a	b	b	a	-	a	h	b	a	a	b	a	a	h	a	b	-	-	-	-	-	b	-	-	-	-	-	-	-	-	-	-	-	-	-
chr02	7408743	T	C	b	-	a	b	-	-	-	-	-	-	-	a	b	b	a	b	a	b	b	a	a	b	a	h	a	a	b	b	-	-	-	-	b	-	-	-	-	-	-	-	-	-	-	-	-	-
chr02	7413097	A	G	b	-	-	-	a	b	b	-	-	a	-	-	b	-	-	-	a	-	-	-	-	-	-	b	-	-	-	b	b	-	a	b	b	a	-	-	-	-	a	a	a	-	b	-	a	-
chr02	7413449	A	C	b	-	-	-	a	b	b	-	-	a	-	-	-	b	-	-	a	-	-	-	-	-	-	b	-	-	-	b	b	-	a	b	b	a	-	-	-	-	a	a	a	-	b	-	a	-
chr02	7417069	C	T	b	a	-	b	a	a	a	-	a	a	-	a	b	b	a	b	a	a	b	b	a	a	a	b	h	-	a	b	-	-	a	a	b	b	-	a	-	-	-	a	a	-	-	-	a	-
chr02	7418836	C	G	b	-	b	b	a	b	-	-	a	b	a	b	b	-	-	b	-	a	b	a	-	a	b	-	b	-	b	-	b	a	a	a	b	b	a	a	a	b	a	b	a	a	b	a	a	a
chr02	7440140	A	G	b	a	a	b	a	b	-	a	a	b	b	b	b	b	-	b	a	a	-	a	-	a	a	h	a	-	h	b	b	a	a	b	-	-	a	-	-	-	a	b	-	b	a	-	-	a
chr02	7449530	C	T	b	b	h	b	a	b	b	a	a	b	a	b	b	-	-	-	-	-	-	-	a	a	-	-	-	-	a	-	b	a	a	b	h	a	-	a	a	b	a	b	a	a	b	b	a	a
chr02	7455256	T	C	-	-	-	-	-	-	-	-	-	-	-	-	-	b	-	b	a	a	b	b	a	a	-	-	-	h	a	-	-	-	a	-	-	-	-	-	-	-	a	-	-	-	-	-	-	-
chr02	7459776	T	C	b	-	-	-	-	-	-	b	-	b	-	-	-	b	-	-	a	-	-	-	-	-	a	-	a	-	-	b	-	a	a	a	-	a	-	-	-	-	a	-	-	-	b	-	a	-
chr02	7462451	C	T	-	-	-	-	-	-	-	-	-	a	-	-	-	-	-	-	a	a	-	-	-	a	-	-	-	a	a	-	-	-	-	-	-	-	-	-	-	-	-	-	a	-	-	-	-	-
chr02	7462566	G	T	-	-	-	b	-	b	-	-	-	a	-	-	b	b	-	-	a	a	b	-	-	a	-	-	-	a	a	-	-	-	-	-	-	-	-	-	-	-	-	-	a	-	-	-	-	-
chr02	7462571	A	T	-	-	-	b	-	b	-	-	-	a	-	-	b	b	-	-	a	a	b	-	-	a	-	-	-	a	a	-	-	-	-	-	-	-	-	-	-	-	-	-	a	-	-	-	-	-
chr02	7472502	G	A	b	b	b	b	a	b	-	b	a	a	b	a	b	-	-	-	a	-	-	-	-	-	b	-	-	-	a	b	a	a	a	b	b	-	-	a	a	-	a	a	a	b	-	b	a	b
chr02	7476009	A	C	b	-	-	-	-	-	b	b	-	-	-	-	-	b	a	-	a	-	b	a	a	a	a	a	a	a	b	b	-	-	-	b	-	b	-	-	-	-	-	-	-	b	-	-	-	-
chr02	7478506	T	C	b	-	b	-	-	-	-	-	-	-	-	-	b	b	b	b	a	b	b	h	a	a	b	h	h	h	h	-	-	a	-	-	-	a	-	-	-	-	-	b	-	-	-	-	-	-
chr02	7478584	G	A	b	-	b	-	-	-	-	-	-	-	-	-	b	b	a	b	a	b	b	h	a	a	b	a	h	h	h	-	-	a	-	-	-	a	-	-	-	-	a	b	-	-	-	-	-	-
chr02	7479481	G	A	-	-	-	-	-	-	-	-	-	-	-	-	-	b	b	b	a	b	b	b	a	b	b	h	h	h	h	-	-	-	-	-	-	-	-	-	-	-	-	-	-	a	-	-	a	-
chr02	7482430	G	A	b	-	b	-	a	a	b	a	-	b	b	b	b	b	-	b	a	-	b	b	a	a	a	b	a	a	b	b	b	-	a	a	a	-	-	-	-	-	a	-	-	-	-	-	-	-
chr02	7482479	C	T	b	-	a	-	a	a	b	a	-	b	b	a	b	b	-	b	a	-	b	a	a	a	a	b	a	a	b	b	b	-	a	a	a	-	-	-	-	-	a	-	-	-	-	-	-	-
chr02	7482487	A	G	b	-	a	-	a	a	b	a	-	b	b	a	b	b	-	b	a	-	b	a	a	a	a	b	a	a	b	b	b	-	a	a	a	-	-	-	-	-	a	-	-	-	-	-	-	-
chr02	7482663	C	G	-	-	a	-	a	a	-	a	-	a	-	a	-	b	-	b	a	-	-	a	a	a	a	b	a	a	a	-	-	-	a	a	a	-	-	-	-	-	a	-	-	-	-	-	-	-
chr02	7485590	C	T	b	b	a	b	a	a	a	b	a	a	a	b	b	b	b	-	a	-	-	-	-	a	b	a	b	b	-	b	b	a	a	a	a	b	-	a	a	b	a	b	a	a	a	a	a	a
chr02	7485848	T	C	b	b	a	b	a	a	a	b	a	a	a	b	b	b	b	-	a	-	b	-	-	a	b	a	b	b	-	b	b	a	a	a	a	b	-	a	a	b	a	b	a	a	a	a	a	a
chr02	7486212	T	A	b	-	a	b	a	a	a	a	a	b	a	a	-	b	a	-	a	a	-	b	a	-	-	-	-	-	a	b	a	a	a	a	a	b	a	a	b	b	a	a	a	b	a	b	a	a
chr02	7486223	C	A	b	-	a	b	a	a	a	a	a	b	a	a	-	b	a	-	a	a	-	b	a	-	-	-	-	-	a	b	a	a	a	a	a	b	a	a	b	b	a	a	a	b	a	b	a	a
chr02	7486560	G	A	-	-	-	-	-	-	-	-	-	-	-	-	-	b	a	b	a	a	b	h	a	b	b	a	h	-	a	-	-	-	-	-	-	-	-	-	-	-	-	-	-	-	-	-	-	-
chr02	7488934	G	C	-	-	-	-	a	-	-	-	-	-	a	-	-	b	-	-	-	-	-	-	-	b	-	-	-	-	-	-	-	-	a	-	-	b	a	-	-	-	-	-	-	-	-	-	-	-
chr02	7490066	T	C	b	-	a	b	a	b	b	b	a	b	b	b	b	b	b	b	a	a	-	b	a	a	-	a	b	a	-	b	b	a	a	b	b	b	a	a	b	b	a	b	a	b	b	a	a	b
chr02	7494473	C	T	b	a	a	b	a	a	b	a	a	a	a	b	b	b	a	-	a	b	-	-	a	b	b	a	b	a	a	b	-	a	a	b	a	a	a	a	a	b	a	a	a	b	a	a	a	b
chr02	7573663	C	T	-	-	-	-	-	-	-	-	-	-	-	-	b	b	a	b	a	-	b	b	a	-	a	b	a	a	-	-	-	-	-	-	-	b	-	a	-	-	-	a	-	-	-	-	-	-
chr02	7573740	T	C	-	-	-	-	-	-	-	-	-	-	-	-	b	-	a	-	a	-	-	-	a	-	a	-	a	a	-	-	-	-	-	-	-	b	-	a	-	-	-	a	-	-	-	-	-	-
chr02	7573848	T	C	b	b	b	b	a	b	-	b	a	b	b	a	b	b	-	-	a	-	b	-	-	b	a	-	a	b	-	-	b	-	a	b	b	b	a	a	-	b	b	b	a	b	b	-	a	a
chr02	7573866	A	G	b	b	b	b	a	b	-	a	a	a	b	a	b	b	-	-	a	-	b	-	-	b	a	-	a	b	-	-	b	-	a	b	b	b	a	a	-	b	a	a	a	b	b	-	a	a
chr02	7573881	G	A	b	b	b	b	a	b	-	b	a	b	b	a	b	b	-	-	a	-	b	-	-	b	a	-	a	b	-	-	b	-	a	b	b	b	a	a	-	b	b	b	a	b	b	-	a	a
chr02	7586748	C	T	b	b	-	b	a	b	-	-	-	a	-	a	b	-	-	b	-	-	-	-	-	b	-	a	-	a	-	b	-	a	a	-	b	b	-	a	b	b	-	b	a	a	a	a	-	-
chr02	7587110	G	A	b	a	b	b	a	b	-	b	a	a	a	a	b	b	b	b	-	-	-	-	a	-	-	-	-	-	-	-	b	a	a	b	b	a	a	-	-	b	a	a	a	a	a	a	a	b
chr02	7588925	A	G	-	-	-	-	-	-	-	-	-	-	-	-	-	b	b	b	a	a	b	b	a	b	h	h	h	h	a	-	-	-	-	-	-	-	-	-	-	-	-	-	-	a	-	-	-	-
chr02	7588981	T	G	-	-	-	-	-	-	-	-	-	-	-	-	-	b	b	b	a	a	b	b	a	b	h	h	h	h	a	-	-	-	-	-	-	-	-	-	-	-	-	-	-	a	-	-	-	-
chr02	7592017	T	G	b	b	b	b	a	b	b	b	a	b	b	a	b	b	a	-	a	a	b	-	a	-	a	a	a	a	a	b	b	a	a	b	b	b	a	a	b	b	a	b	a	a	b	b	a	a
chr02	7603950	A	C	b	b	b	b	a	b	-	a	a	b	a	a	b	b	b	-	a	-	-	-	a	-	a	a	b	-	a	b	b	a	a	a	-	b	-	a	a	b	a	b	a	b	b	b	a	-
chr02	7604350	C	A	b	b	b	b	a	b	-	-	a	b	-	a	b	-	-	-	a	-	b	b	a	b	-	b	-	-	b	b	a	a	a	-	a	b	-	-	a	b	a	a	a	b	a	a	a	b
chr02	7605105	A	G	-	-	-	-	-	-	-	-	-	-	-	-	b	b	a	b	a	b	-	-	a	b	a	-	a	-	a	-	-	-	-	-	-	-	-	-	-	-	-	-	-	b	-	-	-	-
chr02	7605147	A	G	-	-	-	-	-	-	-	-	-	-	-	-	b	b	a	b	a	b	-	-	a	b	a	-	a	-	a	-	-	-	-	-	-	-	-	-	-	-	-	-	-	b	-	-	-	-
chr02	7605217	A	G	b	-	b	b	-	-	-	-	-	b	-	-	b	-	-	b	-	-	-	b	-	b	-	-	-	-	-	-	-	-	-	b	-	b	-	-	-	-	-	-	-	a	b	b	-	-
chr02	7608042	A	C	-	-	-	-	a	-	-	-	-	-	-	-	-	b	b	b	a	-	-	b	a	b	b	-	a	h	h	-	-	-	-	-	b	-	-	-	-	-	a	-	-	b	-	-	-	-
chr02	7608228	G	C	-	-	-	-	-	-	-	-	a	-	-	-	-	b	a	b	a	a	b	b	a	b	a	b	b	h	h	-	b	-	a	b	-	-	-	-	-	b	-	b	a	-	-	-	-	-
chr02	7608408	G	A	-	-	-	-	-	-	-	-	-	-	-	-	-	b	b	-	a	a	b	b	a	b	b	a	b	h	h	-	a	-	-	-	-	-	-	-	-	-	-	-	-	b	-	-	-	-
chr02	7608589	A	C	b	b	a	b	-	b	b	-	a	a	a	a	b	b	a	-	-	a	b	-	-	b	-	-	-	-	-	b	-	a	a	a	a	a	a	a	-	b	a	a	a	-	b	a	a	-
chr02	7608846	T	A	b	b	a	b	-	b	b	-	a	a	a	a	b	b	b	-	-	a	b	-	-	b	-	-	-	-	-	b	-	a	a	a	a	a	a	a	-	b	a	a	a	-	b	a	a	-
chr02	7616680	G	T	b	b	b	b	a	b	b	a	a	b	a	a	b	b	a	-	-	a	b	b	a	b	a	a	h	a	b	b	a	a	a	a	b	a	a	a	b	b	a	b	a	b	a	b	a	-
chr02	7637847	G	A	-	-	-	-	-	-	-	b	-	-	-	-	-	b	b	b	a	a	b	b	a	b	-	h	a	a	h	-	-	a	-	-	-	-	a	-	b	-	-	-	-	-	-	-	-	-
chr02	7637891	A	G	-	-	-	-	-	-	-	b	-	-	-	-	-	b	b	b	a	a	b	b	a	b	-	h	a	a	h	-	-	a	-	-	-	-	a	-	b	-	-	-	-	-	-	-	-	-
chr02	7648828	A	G	b	-	-	-	a	-	-	-	-	-	-	-	-	b	b	b	a	a	b	b	a	b	a	a	a	-	b	-	a	-	a	a	-	-	-	-	-	-	-	-	-	-	-	-	-	-
chr02	7652855	G	A	-	a	-	b	a	b	-	a	a	a	-	a	b	b	b	b	a	b	b	b	a	b	h	b	b	a	b	b	b	-	a	b	a	-	a	-	-	b	a	-	a	b	a	b	-	-
chr02	7656221	C	T	b	a	a	b	a	a	a	b	a	b	b	a	b	b	a	b	a	a	b	b	a	b	a	a	a	a	b	-	b	a	a	b	a	b	-	a	b	b	a	a	a	b	a	a	a	-
chr02	7656264	C	G	b	-	b	b	-	-	-	b	-	-	b	-	b	-	-	-	a	a	-	-	a	-	-	a	-	a	a	b	b	-	-	b	a	b	a	-	b	b	-	b	-	b	b	b	-	-
chr02	7656297	G	A	b	-	b	b	-	-	-	b	-	-	b	-	b	-	-	-	a	a	-	-	a	-	-	a	-	a	a	b	b	-	-	b	a	b	a	-	b	b	-	b	-	b	b	b	-	-
chr02	7656707	G	A	b	-	-	b	-	b	b	b	-	b	-	-	b	b	a	b	a	a	b	b	a	b	b	h	a	a	a	b	b	-	-	a	-	-	-	-	b	b	a	b	-	-	-	-	-	-
chr02	7656848	C	A	b	-	b	b	-	b	b	b	-	b	-	-	b	b	a	b	a	-	b	b	a	b	a	h	a	a	a	b	a	-	-	-	-	-	-	-	b	b	-	b	-	-	-	-	-	-
chr02	7657207	G	A	-	-	-	-	-	-	-	-	-	-	-	-	-	b	a	b	a	a	b	b	a	b	b	a	h	b	b	-	-	-	-	-	-	-	-	-	-	-	-	a	-	-	-	-	-	-
chr02	7657355	T	G	-	-	-	b	a	b	b	-	-	-	-	-	-	b	a	b	-	b	b	a	-	b	-	-	b	b	b	-	-	-	a	-	-	-	-	-	-	-	-	-	a	-	a	-	-	-
chr02	7657746	T	C	b	-	b	b	a	b	b	-	-	-	-	-	b	b	b	b	-	-	-	b	-	b	b	b	-	b	b	b	b	-	a	b	b	b	-	-	b	b	-	b	a	b	b	b	-	b
chr02	7658781	C	T	b	a	b	b	a	a	-	a	a	a	a	a	b	b	b	b	a	-	b	b	a	b	b	-	a	b	h	b	a	a	a	a	b	b	a	-	b	b	a	-	a	a	a	a	-	-
chr02	7658924	A	G	b	a	b	b	a	a	-	-	a	b	a	a	b	-	-	-	-	b	b	b	-	b	a	-	a	-	-	b	b	a	a	b	a	a	-	a	-	-	a	a	-	b	a	b	a	-
chr02	7663643	A	T	b	a	a	b	a	b	a	-	a	a	b	a	b	b	b	-	-	-	b	-	a	-	b	a	b	b	-	-	b	a	a	-	b	b	a	-	-	b	-	a	a	b	a	b	a	-
chr02	7665750	G	A	-	-	a	b	-	b	-	-	-	-	-	-	b	b	b	b	a	a	-	b	a	b	b	a	b	b	b	b	-	-	-	-	-	b	-	-	-	-	-	-	-	-	b	-	-	-
chr02	7675228	T	C	-	-	-	-	-	-	-	-	-	-	-	-	-	-	-	-	-	-	-	-	-	-	-	-	-	-	-	-	-	-	-	-	-	-	-	-	-	-	-	-	-	-	a	-	-	-
chr02	7675722	C	T	-	-	-	-	a	-	a	-	a	a	a	a	-	b	a	b	-	-	b	b	-	b	b	h	b	-	b	-	-	a	a	a	a	-	-	a	-	-	a	-	a	a	a	a	a	-
chr02	7675781	C	A	-	-	-	-	-	-	-	-	-	-	-	-	-	b	b	b	-	-	b	b	-	b	b	b	b	-	b	-	-	-	-	-	-	-	-	-	-	-	-	-	-	-	-	-	-	-
chr02	7676223	T	C	b	-	a	b	a	b	b	b	a	b	a	a	b	-	-	-	-	-	-	-	-	-	-	-	-	-	-	b	-	-	a	a	b	a	-	-	-	b	-	b	-	b	-	-	-	-
chr02	7676810	T	C	b	a	b	b	a	b	a	b	-	-	b	a	b	b	a	b	a	-	-	b	a	-	-	-	a	-	a	b	a	a	a	b	b	b	a	a	a	b	a	b	-	a	a	a	a	b
chr02	7678960	C	T	b	a	a	b	a	b	-	b	a	a	a	a	b	b	a	b	a	a	b	a	a	b	b	a	b	a	a	b	b	a	a	b	a	a	a	a	b	b	a	a	a	b	a	b	a	a
chr02	7680820	G	A	b	-	-	-	-	b	-	-	-	-	-	-	b	b	-	-	-	-	-	-	-	-	-	-	b	-	-	b	-	-	-	-	-	-	-	-	b	-	-	-	-	-	b	b	-	b
chr02	7680862	C	T	b	-	-	-	-	b	-	-	-	-	-	-	b	b	-	-	-	-	-	-	-	-	-	-	b	-	-	b	-	-	-	-	-	-	-	-	b	-	-	-	-	-	b	b	-	b
chr02	7681106	G	A	-	-	-	-	-	-	-	-	-	-	-	-	-	b	a	b	a	b	b	b	a	b	a	a	h	a	h	-	-	-	-	-	-	-	-	-	a	-	-	-	a	-	-	-	-	-
chr02	7681119	C	A	-	-	-	-	-	-	-	-	-	-	-	-	-	b	a	b	a	b	b	b	a	b	a	a	h	a	h	-	-	-	-	-	-	-	-	-	a	-	-	-	a	-	-	-	-	-
chr02	7681141	T	A	-	-	-	-	-	-	-	-	-	-	-	-	-	b	a	b	a	b	b	b	a	b	a	a	h	a	h	-	-	-	-	-	-	-	-	-	a	-	-	-	a	-	-	-	-	-
chr02	7681187	T	C	-	-	-	-	-	-	-	-	-	-	-	-	-	b	a	b	a	b	b	b	a	b	a	a	h	a	h	-	-	-	-	-	-	-	-	-	a	-	-	-	a	-	-	-	-	-
chr02	7681202	A	G	-	-	-	-	-	-	-	-	-	-	-	-	-	b	a	b	a	b	b	b	a	b	a	a	h	a	h	-	-	-	-	-	-	-	-	-	a	-	-	-	a	-	-	-	-	-
chr02	7681310	G	A	-	-	-	b	a	-	-	b	-	-	-	-	-	-	b	-	a	-	b	b	-	-	-	-	-	-	a	b	-	-	a	-	-	-	a	a	-	-	-	-	-	-	b	b	-	-
chr02	7681661	G	A	-	-	-	a	a	-	-	b	-	-	-	-	-	-	b	-	a	-	-	b	-	-	b	-	-	-	a	b	-	-	a	a	-	-	a	a	-	-	-	-	-	-	b	b	-	-
chr02	7681739	A	G	b	a	b	b	a	b	b	a	a	a	a	a	b	b	-	-	-	-	b	-	-	b	-	a	a	-	-	b	a	a	a	b	a	b	-	a	-	-	-	b	a	b	h	b	a	a
chr02	7683930	T	G	b	b	b	b	a	b	b	b	-	b	b	a	b	b	-	-	a	-	-	-	a	b	-	-	-	a	a	-	b	a	a	b	b	b	a	a	b	b	a	h	-	-	b	b	a	a
chr02	7683991	A	C	b	b	b	b	a	b	b	a	-	b	b	a	b	b	-	-	a	-	-	-	a	b	-	-	-	a	a	-	a	a	a	b	b	a	a	a	a	b	a	b	-	-	b	a	a	a
chr02	7687629	G	A	b	-	b	-	-	-	-	-	-	-	-	-	-	b	-	b	a	a	-	b	a	b	-	b	-	-	b	-	-	a	-	a	-	a	-	-	-	-	-	-	-	-	-	-	-	-
chr02	7688814	C	T	b	a	a	b	a	b	-	b	a	a	b	a	b	-	-	-	-	-	-	-	-	-	-	-	-	-	-	b	b	a	a	a	b	a	-	-	-	-	a	b	-	-	a	b	a	-
chr02	7692644	A	G	b	a	b	b	a	b	-	b	a	b	a	a	b	-	b	b	-	a	-	b	-	b	a	a	-	-	a	b	a	a	a	a	a	b	-	a	a	b	a	b	a	a	b	a	a	-
chr02	7692911	A	G	-	-	a	-	a	a	-	-	a	-	a	a	b	b	a	b	a	b	b	b	a	b	b	a	h	h	a	-	a	a	a	a	-	a	a	a	a	-	-	-	a	a	-	a	a	-
chr02	7692954	C	T	-	-	a	-	a	a	-	-	a	-	a	a	b	b	a	b	a	b	b	b	a	b	b	a	h	h	a	-	a	a	a	a	-	a	a	a	a	-	-	-	a	a	-	a	a	-
chr02	7693686	G	A	-	-	-	b	-	-	-	-	-	-	a	-	-	b	b	b	a	-	-	b	a	b	a	h	h	a	b	-	-	-	a	-	b	-	-	-	-	-	-	-	-	-	-	-	-	-
chr02	7695301	G	A	b	-	b	b	-	-	a	-	-	-	-	-	-	-	-	-	-	-	-	-	-	-	-	-	-	-	-	-	a	-	a	b	-	a	a	a	-	-	-	-	-	b	-	a	a	-
chr02	7695685	C	T	-	-	b	-	-	-	a	-	-	-	-	-	-	-	-	-	-	-	-	-	-	-	-	-	-	-	-	-	-	-	a	b	-	a	a	a	-	-	-	-	-	b	-	a	a	-
chr02	7695811	T	A	-	-	-	-	-	-	-	-	-	-	-	-	-	b	b	-	-	b	b	b	-	b	b	b	a	b	a	-	-	-	-	-	-	-	-	-	-	-	-	-	-	-	-	-	-	-
chr02	7698470	T	C	-	-	-	-	-	-	-	-	-	-	-	-	-	b	b	b	a	-	b	b	a	b	a	h	h	h	a	-	-	-	-	-	-	-	-	-	-	-	-	-	-	-	-	-	-	-
chr02	7699095	A	G	b	a	a	b	a	a	a	a	a	a	a	a	b	b	a	-	a	a	-	-	a	b	-	a	-	-	a	b	a	a	a	a	a	b	a	a	b	b	a	b	a	a	b	a	a	-
chr02	7699413	G	A	b	a	a	b	a	a	a	a	a	a	a	a	b	b	a	a	a	a	b	-	a	b	-	a	a	-	a	b	a	a	a	a	a	b	a	a	b	b	a	b	a	a	b	a	a	-
chr02	7699657	A	G	b	a	b	b	a	a	b	a	a	a	b	a	b	b	b	-	a	-	b	b	a	-	-	-	a	b	-	-	a	a	a	b	-	a	a	a	b	-	a	b	a	a	-	a	-	-
chr02	7700577	G	A	b	-	-	b	-	a	b	b	a	a	-	a	b	b	-	b	a	b	-	-	a	b	a	-	b	a	b	b	b	a	a	b	b	b	a	-	a	-	-	b	a	-	-	-	a	-
chr02	7703702	T	A	-	-	-	-	a	-	-	-	-	-	-	-	-	b	b	b	h	a	b	b	a	b	b	h	h	h	h	-	-	-	-	-	a	-	-	-	-	-	-	-	-	-	-	-	-	-
chr02	7704660	A	G	-	-	-	-	-	-	-	-	-	-	-	-	-	b	a	b	a	-	-	b	a	b	-	h	h	a	-	-	-	-	-	b	-	-	-	-	-	-	-	-	-	-	-	-	-	-
chr02	7704755	A	G	-	-	a	-	-	a	-	-	a	-	-	a	b	-	-	-	a	a	-	-	a	-	-	-	-	-	-	-	-	a	a	-	b	a	a	a	b	b	-	-	a	-	b	a	a	-
chr02	7704791	G	A	-	-	a	-	-	a	-	-	a	-	-	a	b	-	-	-	a	a	-	-	a	-	-	-	-	-	-	-	-	a	a	-	b	b	a	a	b	b	-	-	a	-	b	a	a	-
chr02	7705109	A	G	-	-	a	-	-	a	-	-	a	-	-	a	b	-	-	-	a	a	-	-	a	-	a	-	-	-	-	-	-	a	a	b	-	a	a	a	b	b	-	-	a	-	a	a	a	-
chr02	7705130	G	A	-	-	a	-	-	a	-	-	a	-	-	a	-	-	-	-	a	a	-	-	a	-	a	-	-	-	-	-	-	a	a	b	b	b	a	a	b	b	-	-	a	-	b	a	a	-
chr02	7706891	T	C	-	-	-	-	a	-	-	-	-	-	-	a	-	b	-	b	-	b	b	b	-	b	-	b	a	a	-	-	-	a	-	a	-	-	a	-	-	-	-	-	-	a	-	-	-	-
chr02	7706914	C	T	-	-	-	-	a	-	-	-	-	-	-	a	-	b	-	b	-	b	b	b	-	b	-	a	a	a	-	-	-	a	-	a	-	-	a	-	-	-	-	-	-	a	-	-	-	-
chr02	7724819	C	T	-	-	-	-	-	-	-	-	-	-	-	-	-	b	a	b	a	a	b	b	a	b	b	a	a	h	a	-	-	-	-	-	-	a	-	-	-	-	-	-	-	-	-	-	-	-
chr02	7724918	A	G	-	-	-	-	-	-	-	-	-	-	-	-	-	b	a	b	a	a	b	b	a	b	b	a	a	a	a	-	b	-	-	-	-	a	-	-	-	-	-	-	-	-	-	-	-	-
chr02	7724932	T	C	-	-	-	-	-	-	-	-	-	-	-	-	-	b	a	b	a	a	b	b	a	b	b	a	a	a	a	-	b	-	-	-	-	a	-	-	-	-	-	-	-	-	-	-	-	-
chr02	7725019	A	G	-	-	-	-	-	-	-	-	-	-	-	-	-	b	b	-	a	b	b	b	a	b	b	b	h	b	b	-	-	-	a	-	a	-	-	-	-	b	-	-	-	-	-	-	-	-
chr02	7725100	A	G	-	-	-	-	-	-	-	-	-	-	-	-	-	-	-	-	a	-	-	b	a	-	a	a	a	a	a	-	-	-	a	-	a	-	-	-	-	b	-	-	-	-	-	-	-	-
chr02	7725225	T	C	-	-	-	-	-	-	-	-	-	-	-	-	-	h	a	b	a	b	b	b	a	b	-	b	a	b	h	-	-	-	-	-	-	a	-	-	-	-	-	-	-	-	-	-	-	-
chr02	7725296	C	T	-	-	-	-	-	-	-	-	-	-	-	-	-	b	a	b	a	a	b	b	a	b	-	b	a	b	h	-	-	-	-	-	-	a	-	-	-	-	-	-	-	-	-	-	-	-
chr02	7728360	A	G	b	a	a	b	a	a	b	a	a	a	b	a	b	-	-	-	-	-	-	-	-	-	-	-	-	-	-	b	a	a	a	b	a	b	a	a	a	b	a	b	a	a	b	a	a	a
chr02	7728609	A	G	b	a	a	b	a	a	b	a	a	a	b	a	b	-	-	-	-	-	-	-	-	-	-	-	-	-	-	b	a	a	a	b	a	b	a	a	a	b	a	b	a	a	b	a	a	a
chr02	7741280	A	G	-	-	-	-	-	-	-	-	-	-	-	-	-	b	b	b	a	b	b	b	a	b	a	h	h	h	a	-	-	-	a	b	-	-	-	-	-	-	-	-	-	-	-	-	-	-
chr02	7741392	A	T	-	-	-	-	-	b	-	-	-	-	-	-	-	b	-	b	a	h	-	b	a	b	a	a	a	a	b	-	-	a	-	-	-	-	-	-	-	-	-	-	-	b	-	-	-	-
chr02	7743023	T	C	b	a	b	b	a	b	-	a	a	b	a	a	b	-	-	-	-	-	-	-	-	-	-	-	-	-	-	b	b	a	a	a	b	a	-	a	a	-	a	-	a	b	a	b	a	-
chr02	7743329	G	A	b	b	b	b	a	a	b	a	a	b	a	a	b	b	b	b	a	a	b	b	-	b	a	a	b	h	a	b	a	-	a	a	a	b	-	a	a	-	a	a	a	a	a	b	b	-
chr02	7745814	T	C	-	-	-	-	-	-	-	-	-	-	-	-	-	b	b	b	h	a	b	b	a	b	b	a	a	h	a	-	-	a	-	-	-	-	-	-	-	-	-	-	-	a	-	-	a	-
chr02	7745932	G	A	-	-	-	-	-	-	-	-	-	-	-	-	-	b	a	b	a	b	b	b	a	b	b	a	a	h	a	-	-	a	-	-	-	-	-	-	-	-	a	-	-	a	-	-	a	-
chr02	7746005	C	T	-	-	a	-	a	-	-	a	-	-	-	-	b	b	-	b	a	-	b	b	-	b	a	b	a	b	-	-	b	-	-	-	-	a	a	-	a	-	-	-	-	-	a	-	-	-
chr02	7746018	G	A	-	-	a	-	a	-	-	a	-	-	-	-	b	b	-	b	a	-	b	b	-	b	a	b	b	b	-	-	b	-	-	-	-	a	a	-	a	-	-	-	-	-	a	-	-	-
chr02	7748203	G	T	-	-	-	b	-	b	-	b	-	-	-	-	b	b	-	-	-	-	-	b	-	-	-	-	-	-	-	-	b	-	-	-	-	-	-	-	-	b	-	-	-	-	b	-	-	-
chr02	7748530	T	C	b	-	b	b	-	b	-	b	-	b	-	-	b	b	-	b	-	-	-	b	-	-	-	-	-	-	-	-	b	-	-	-	-	-	-	-	-	b	-	-	-	-	b	b	-	-
chr02	7756633	G	A	b	a	a	b	a	a	b	b	a	a	b	a	b	b	-	b	a	-	-	b	a	b	-	b	a	a	b	b	a	a	a	a	a	a	a	a	b	-	a	a	a	b	a	-	a	-
chr02	7756680	G	T	b	a	a	b	a	a	b	b	a	a	a	a	b	b	-	b	a	-	-	b	a	b	-	b	a	a	b	b	a	a	a	a	a	a	a	a	b	-	a	a	a	b	a	-	a	-
chr02	7756686	A	T	b	a	a	b	a	a	b	b	a	a	a	a	b	b	-	b	a	-	-	b	a	b	-	b	a	a	b	b	a	a	a	a	a	a	a	a	b	-	a	a	a	b	a	-	a	-
chr02	7756829	C	T	b	a	a	b	a	a	b	b	a	a	b	a	b	b	-	b	a	-	-	b	a	b	b	b	a	a	b	b	a	a	a	a	a	a	a	a	b	-	a	a	a	b	a	-	a	-
chr02	7756987	G	A	-	-	-	-	-	-	-	-	-	-	-	-	-	-	a	-	a	a	-	-	a	-	a	a	a	a	a	-	-	-	-	-	b	-	-	-	-	-	-	-	-	-	a	-	-	-
chr02	7757051	T	G	-	-	-	-	-	-	-	-	-	-	-	-	-	-	a	-	a	a	-	-	a	-	a	a	a	a	a	-	-	-	-	-	b	-	-	-	-	-	-	-	-	-	a	-	-	-
chr02	7757058	T	G	-	-	-	-	-	-	-	-	-	-	-	-	-	-	a	-	a	a	-	-	a	-	a	a	a	a	a	-	-	-	-	-	b	-	-	-	-	-	-	-	-	-	a	-	-	-
chr02	7757106	G	A	b	b	b	b	-	b	b	b	-	-	-	-	b	b	-	-	a	a	b	-	a	b	a	a	a	a	a	b	b	-	-	b	b	-	a	-	-	b	-	-	-	-	b	-	-	b
chr02	7760213	T	A	b	b	b	b	a	a	b	-	a	b	a	a	b	b	-	-	a	-	-	-	a	b	b	-	a	a	b	-	b	a	a	b	b	a	-	a	a	b	a	a	a	a	a	a	a	-
chr02	7763810	T	C	-	-	-	-	-	-	-	-	-	-	-	-	b	b	a	b	a	-	b	b	a	b	a	a	b	a	b	-	-	-	a	a	-	-	a	-	-	-	a	-	-	-	-	-	-	-
chr02	7763821	G	A	-	-	-	-	-	-	-	-	-	-	-	-	b	b	a	b	a	-	b	b	a	b	a	a	b	a	b	-	-	-	a	a	-	-	a	-	-	-	a	-	-	-	-	-	-	-
chr02	7764836	G	C	b	a	b	b	a	a	-	a	a	b	b	a	b	-	b	b	a	a	b	b	a	b	-	b	b	a	a	b	b	a	a	b	b	b	a	a	b	b	a	b	a	b	a	a	a	-
chr02	7768094	A	C	-	-	-	b	-	-	-	-	-	-	a	-	-	b	b	b	a	b	b	b	a	b	a	b	b	a	a	-	-	-	-	-	-	-	-	a	-	-	-	-	a	a	-	-	a	-
chr02	7769602	A	T	-	-	a	-	a	a	a	-	-	-	a	a	-	b	a	b	a	b	b	b	a	b	-	h	h	b	b	-	-	a	a	a	-	a	a	-	-	b	a	-	a	-	-	a	a	-
chr02	7773819	A	G	-	-	-	-	-	-	-	-	-	-	-	a	-	h	a	b	a	b	b	b	a	b	h	h	h	h	h	-	-	-	-	-	-	b	-	-	a	-	-	-	a	-	-	-	-	-
chr02	7773905	A	G	-	-	-	-	-	-	-	-	-	-	-	-	-	b	a	b	a	a	b	b	a	b	h	h	h	h	h	-	-	-	-	-	-	b	-	-	a	-	-	-	a	-	-	-	-	-
chr02	7774777	C	T	-	-	-	-	-	-	-	-	-	-	-	-	-	b	a	b	a	b	b	-	a	b	b	a	h	h	a	-	-	-	-	-	-	-	-	-	-	-	-	-	-	-	-	-	-	-
chr02	7774812	A	G	-	-	-	-	-	-	-	-	-	-	-	-	-	b	a	b	a	b	b	-	a	b	b	a	h	h	a	-	-	-	-	-	-	-	-	-	-	-	-	-	-	-	-	-	-	-
chr02	7782945	A	G	b	b	a	b	a	a	b	b	a	b	b	a	b	-	-	b	a	-	b	b	a	-	-	a	-	-	b	-	a	a	a	a	a	a	a	a	b	-	a	a	a	a	a	b	a	b
chr02	7787897	C	T	b	b	b	b	a	a	b	a	a	a	a	a	b	b	b	b	a	a	b	b	a	b	a	a	a	h	a	-	b	a	a	a	-	a	a	a	-	b	a	a	a	a	a	-	-	-
chr02	7790229	T	C	-	-	-	-	-	-	-	-	-	-	-	-	-	b	b	b	a	a	b	b	a	b	a	b	h	a	b	-	-	-	-	a	-	-	-	-	-	-	-	-	-	-	-	-	-	-
chr02	7791017	G	A	-	-	-	-	-	-	-	-	-	-	-	-	-	-	a	-	a	a	-	-	a	-	-	a	a	-	a	-	-	-	-	-	-	-	-	-	-	-	-	-	a	-	-	-	-	-
chr02	7791046	T	C	-	-	-	-	-	-	-	-	-	-	-	-	-	b	a	b	a	a	b	b	a	b	b	a	a	-	b	-	-	-	-	-	-	-	-	-	-	-	-	-	a	-	-	-	-	-
chr02	7791442	C	T	b	b	b	b	a	b	a	b	a	a	a	a	b	b	b	-	a	-	b	-	-	b	-	b	-	a	-	b	b	a	a	b	a	b	a	a	b	b	a	a	a	b	b	b	a	-
chr02	7791661	A	G	b	b	a	-	a	b	-	a	-	a	a	a	b	b	h	b	a	h	b	-	-	b	a	a	b	a	a	-	a	-	a	-	-	-	a	a	a	b	a	-	-	b	-	-	-	-
chr02	7791673	G	A	b	b	a	-	a	b	-	a	-	a	a	a	b	b	h	b	a	h	b	-	-	b	b	a	b	a	a	-	a	-	a	-	-	-	a	a	a	b	-	-	-	b	-	-	-	-
chr02	7791973	G	A	b	-	a	b	a	b	-	b	-	b	-	a	b	b	-	-	-	b	-	-	-	-	b	-	-	-	-	b	b	-	a	a	b	b	-	a	-	b	-	-	-	-	b	a	a	-
chr02	7792011	C	T	b	-	a	b	a	b	-	b	-	a	-	a	b	b	-	-	-	b	-	-	-	-	b	-	-	-	-	b	b	-	a	a	a	a	-	a	-	b	-	-	-	-	a	a	a	-
chr02	7792339	C	A	b	-	a	b	a	b	-	b	-	b	-	a	b	b	-	-	-	-	-	-	-	-	-	-	-	-	-	b	b	-	a	a	b	b	-	a	-	b	-	-	-	-	b	a	a	-
chr02	7792417	G	A	b	a	h	b	a	h	b	a	a	a	b	a	b	-	-	-	a	-	-	-	a	-	-	a	a	a	a	b	b	a	a	a	a	a	a	a	a	-	a	a	a	b	b	b	a	a
chr02	7792443	A	G	b	a	h	b	a	h	b	a	a	a	b	a	b	-	-	-	a	-	-	-	a	-	-	a	a	a	a	b	b	a	a	a	a	a	a	a	a	-	a	a	a	a	b	b	a	a
chr02	7792459	C	T	b	a	h	b	a	h	b	a	a	a	b	a	b	-	-	-	a	-	-	-	a	-	-	a	a	a	a	b	b	a	a	a	a	a	a	a	a	-	a	a	a	a	b	b	a	a
chr02	7792899	T	C	b	a	-	b	a	b	-	a	-	-	-	-	b	b	a	b	a	a	b	b	a	b	b	h	b	h	a	-	-	-	-	-	-	-	-	-	-	-	a	a	-	a	-	-	-	-
chr02	7799736	A	T	-	-	-	-	-	-	-	-	-	-	-	-	-	b	a	b	a	b	b	b	a	b	a	h	a	a	h	-	-	-	-	-	-	-	-	-	-	-	-	-	-	-	-	-	-	-
chr02	7803646	T	C	-	-	-	b	a	b	-	b	-	-	-	a	b	-	-	-	-	-	-	-	-	-	-	-	-	-	-	-	-	-	-	-	-	a	-	-	-	-	-	-	-	-	-	-	-	-
chr02	7803862	A	G	-	-	-	-	-	-	-	-	-	-	-	-	-	b	b	b	a	b	b	b	a	b	a	b	h	h	b	-	-	-	-	-	-	-	-	-	-	-	-	-	-	a	-	-	-	-
chr02	7806276	A	T	-	-	a	b	a	b	-	a	-	a	b	a	b	-	-	-	-	-	-	b	-	-	-	-	-	-	-	-	a	-	a	a	-	a	a	-	a	b	-	-	a	b	b	a	a	b
chr02	7806897	A	G	b	b	b	b	a	b	b	a	a	b	a	-	b	b	a	b	a	-	b	b	a	b	b	a	a	a	b	b	b	-	a	b	b	b	a	a	a	b	-	a	-	a	b	b	a	b
chr02	7808495	G	A	-	-	-	-	-	-	-	-	-	-	-	-	-	b	a	-	a	a	b	b	a	b	a	a	h	a	h	-	-	-	a	-	-	-	-	-	-	-	-	a	-	-	-	-	-	-
chr02	7808613	A	T	-	-	-	-	-	-	-	-	-	-	-	-	-	b	a	-	a	a	b	b	a	b	a	a	h	a	a	-	-	-	a	-	-	-	-	-	-	-	-	a	-	-	-	-	-	-
chr02	7808725	G	A	-	-	-	-	-	-	-	-	-	-	-	-	-	b	a	b	a	b	-	b	a	b	a	b	b	b	a	-	-	-	a	-	-	-	-	-	-	-	-	-	-	-	-	-	-	-
chr02	7808730	G	A	-	-	-	-	-	-	-	-	-	-	-	-	-	b	a	b	a	b	-	b	a	b	a	b	b	b	a	-	-	-	a	-	-	-	-	-	-	-	-	-	-	-	-	-	-	-
chr02	7808749	T	A	-	-	-	-	-	-	-	-	-	-	-	-	-	b	-	b	a	h	b	b	a	b	b	b	b	h	b	-	a	a	-	-	-	-	-	-	-	-	-	-	-	-	-	b	-	-
chr02	7808916	T	C	-	-	-	-	-	-	-	-	-	-	-	-	-	b	-	b	a	a	b	b	a	b	b	b	b	h	b	-	a	a	-	-	-	-	-	-	-	-	-	-	-	-	-	b	-	-
chr02	7809936	T	C	b	b	b	b	-	b	-	b	-	b	b	-	b	b	a	-	a	a	b	b	a	b	b	-	b	a	a	b	b	-	-	b	b	b	-	-	b	b	a	b	-	b	b	b	-	-
chr02	7817496	C	A	b	a	b	b	a	b	b	b	a	b	b	a	b	b	b	b	a	a	b	-	a	b	a	a	h	a	a	b	a	-	a	b	b	b	a	a	b	b	a	b	a	b	b	b	-	b
chr02	7817532	C	G	b	a	a	b	a	a	a	a	a	a	a	a	b	b	b	b	a	a	b	-	a	b	a	a	h	a	a	b	a	-	a	a	a	a	a	a	b	b	a	b	a	a	a	b	-	b
chr02	7821067	T	C	-	-	a	-	a	-	-	-	a	a	-	-	a	b	a	b	-	-	b	b	-	b	b	h	-	-	-	-	-	-	a	a	-	a	a	a	-	-	-	-	a	-	a	a	a	a
chr02	7822657	G	A	b	a	-	b	a	b	-	-	-	a	-	a	b	-	-	-	-	-	-	b	a	b	b	-	-	-	-	-	-	-	a	b	b	b	-	a	b	b	a	b	-	-	a	b	a	b
chr02	7822666	G	A	b	a	-	b	a	b	-	-	-	a	-	a	b	-	-	-	-	-	-	b	a	b	b	-	-	-	-	-	-	-	a	b	b	b	-	a	b	b	a	b	-	-	a	b	a	b
chr02	7822671	G	T	b	a	-	b	a	b	-	-	-	a	-	a	b	-	-	-	-	-	-	b	a	b	a	-	-	-	-	-	-	-	a	b	b	b	-	a	b	b	a	b	-	-	a	b	a	b
chr02	7825667	C	T	b	b	a	b	a	a	a	b	a	a	b	a	b	b	b	-	a	a	b	b	a	b	-	a	a	b	a	b	b	a	a	b	a	a	a	a	b	b	a	b	a	a	b	b	a	a
chr02	7828663	C	A	b	-	-	b	a	a	-	b	a	b	-	a	b	b	-	-	-	-	b	-	a	b	b	-	-	b	b	-	b	-	a	b	a	b	a	-	b	b	a	-	a	b	b	-	a	-
chr02	7836290	A	C	b	-	b	b	a	b	b	a	a	a	b	a	b	-	-	b	-	-	-	b	-	-	-	-	-	-	-	b	-	a	a	b	a	b	-	a	a	b	a	a	a	a	b	-	a	b
chr02	7836616	G	A	b	a	a	b	a	a	-	b	a	b	b	a	b	-	-	-	a	-	-	-	-	-	-	-	-	-	-	b	b	a	a	-	a	b	-	a	a	b	a	a	a	-	a	b	-	-
chr02	7838391	G	A	b	a	b	b	a	b	b	a	a	b	a	a	b	-	a	-	-	a	-	-	a	b	-	a	a	b	a	b	b	a	a	a	b	b	a	a	b	b	a	a	a	b	-	b	a	b
chr02	7838416	G	A	b	a	b	b	a	b	b	a	a	b	a	a	b	-	a	-	-	a	-	-	a	b	-	a	a	b	a	b	b	a	a	a	b	b	a	a	b	b	a	a	a	b	-	b	a	b
chr02	7851920	C	T	-	-	-	-	-	-	-	-	-	-	-	-	-	b	b	b	a	a	b	b	a	b	b	a	a	a	a	-	-	-	a	-	-	a	-	-	-	-	-	-	a	-	-	-	-	-
chr02	7852202	C	G	b	a	b	b	a	b	b	b	-	b	b	a	b	b	-	-	a	-	-	b	a	-	a	-	a	-	a	b	a	-	a	b	a	b	a	a	b	b	a	a	a	b	b	a	a	a
chr02	7853771	G	T	-	-	-	-	-	-	-	-	-	-	-	-	-	b	a	b	a	b	b	b	a	b	a	h	h	b	b	-	b	-	a	-	a	-	-	-	-	-	-	-	-	-	-	-	-	-
chr02	7857110	C	T	-	-	-	-	-	-	-	-	-	-	-	-	-	b	a	b	-	h	b	b	a	-	a	a	-	-	a	-	b	-	-	-	-	-	-	-	-	-	-	-	-	-	-	-	-	-
chr02	7857359	C	T	b	-	-	-	-	b	-	-	-	-	-	-	-	b	a	b	a	-	b	b	a	b	a	b	a	a	b	-	-	-	a	-	-	a	-	-	-	-	-	-	-	-	-	-	-	-
chr02	7857428	C	T	b	-	-	-	-	b	-	-	-	-	-	-	-	-	a	-	a	-	-	-	a	-	a	-	a	a	-	-	-	-	a	-	-	a	-	-	-	-	-	-	-	-	-	-	-	-
chr02	7857447	T	C	b	-	-	-	-	b	-	-	-	-	-	-	-	-	a	-	a	-	-	-	a	-	a	-	a	a	-	-	-	-	a	-	-	a	-	-	-	-	-	-	-	-	-	-	-	-
chr02	7857479	C	T	b	-	-	-	-	b	-	-	-	-	-	-	-	-	a	-	a	-	-	-	a	-	a	-	a	a	-	-	-	-	a	-	-	a	-	-	-	-	-	-	-	-	-	-	-	-
chr02	7857536	C	T	b	-	-	b	a	b	a	a	a	a	b	a	b	b	-	-	a	a	-	b	a	-	a	b	b	a	-	b	-	-	a	a	b	a	-	a	b	-	a	b	-	b	b	b	a	-
chr02	7857558	G	A	b	-	-	b	a	b	a	a	a	a	b	a	b	b	-	-	a	a	-	b	a	-	b	b	b	a	-	b	-	-	a	a	b	b	-	a	b	-	a	b	-	b	b	b	a	-
chr02	7857731	C	A	b	-	-	b	a	b	a	a	a	a	b	a	b	b	-	-	a	a	-	b	a	b	b	b	b	a	-	b	-	-	a	a	b	a	-	a	b	-	a	b	-	b	b	b	a	-
chr02	7858322	G	A	-	-	-	-	-	-	-	-	-	-	-	-	-	b	-	-	a	a	-	b	-	-	a	a	a	a	a	-	-	-	-	-	-	-	-	-	-	-	a	-	-	b	-	-	-	-
chr02	7858658	A	T	b	b	a	b	a	a	-	b	a	a	-	a	b	-	a	-	a	a	-	-	a	-	-	-	a	-	a	b	a	a	a	a	a	a	a	a	a	b	a	a	a	a	a	a	a	-
chr02	7859020	G	A	b	-	b	b	-	b	b	b	-	b	b	-	b	-	-	a	-	a	-	-	-	-	-	-	b	-	b	b	b	-	-	b	b	b	-	-	b	b	-	b	-	b	b	b	-	b
chr02	7859173	A	C	b	a	b	b	a	b	a	b	a	a	b	a	b	b	-	b	a	-	-	b	a	-	-	-	-	-	a	b	b	a	a	a	a	b	a	a	b	-	a	a	-	b	a	b	a	-
chr02	7877944	C	A	b	-	b	b	-	a	b	b	a	-	b	a	b	-	a	b	a	a	-	b	a	b	a	-	a	b	a	b	b	-	a	b	-	b	-	-	b	-	a	a	-	b	b	b	-	-
chr02	7878531	C	T	-	-	-	-	-	-	-	-	-	-	-	-	-	b	-	b	a	a	b	b	a	b	a	a	h	b	a	-	-	-	-	-	-	-	-	-	-	-	-	-	-	-	-	-	-	-
chr02	7878653	C	T	-	-	-	-	-	-	-	-	-	-	-	-	-	b	-	b	a	a	b	b	a	b	a	a	h	b	a	-	-	-	-	-	-	-	-	-	-	-	-	-	-	-	-	-	-	-
chr02	7879069	A	G	-	-	-	-	-	-	-	b	-	-	-	-	b	b	b	-	a	a	b	b	a	-	-	a	a	h	b	-	-	-	-	-	-	-	-	-	-	-	-	-	-	-	-	-	-	-
chr02	7880454	C	T	b	b	b	b	-	b	-	-	-	-	-	a	b	b	-	b	a	a	b	-	a	b	b	b	a	b	a	-	b	-	-	-	b	b	-	a	-	b	-	-	-	b	-	-	-	-
chr02	7880483	T	C	b	b	b	b	-	b	-	-	-	-	-	a	b	b	-	b	a	a	b	-	a	b	b	b	a	b	a	-	b	-	-	-	b	b	-	a	-	b	-	-	-	b	-	-	-	-
chr02	7880523	C	T	b	b	b	b	-	b	-	-	-	-	-	a	b	b	-	b	a	a	b	-	a	b	b	b	a	h	a	-	b	-	-	-	b	b	-	a	-	b	-	-	-	b	-	-	-	-
chr02	7880879	T	C	b	-	-	b	-	b	-	b	a	b	b	a	b	b	a	b	a	a	b	b	a	b	b	b	h	h	a	b	b	-	-	b	-	a	-	-	-	b	-	b	-	-	b	-	-	-
chr02	7880923	C	T	b	-	-	b	-	b	-	b	a	b	b	a	b	b	a	b	a	a	b	b	a	b	b	a	h	h	a	b	b	-	-	b	-	a	-	-	-	b	-	b	-	-	b	-	-	-
chr02	7881213	G	C	-	-	-	-	-	-	-	-	-	-	-	-	-	b	b	-	a	a	b	-	a	b	a	a	a	-	b	-	a	-	-	-	-	-	-	-	-	-	-	-	-	-	-	-	-	-
chr02	7881255	T	C	-	-	-	-	-	-	-	-	-	-	-	-	-	b	b	-	a	a	b	-	a	b	a	a	a	-	b	-	a	-	-	-	-	-	-	-	-	-	-	-	-	-	-	-	-	-
chr02	7883680	T	C	-	-	-	-	-	-	-	-	-	-	-	-	-	b	-	b	-	-	b	b	-	b	h	b	b	h	h	b	-	-	-	-	-	-	-	-	-	-	-	-	-	-	-	-	-	-
chr02	7890092	T	A	-	-	b	-	-	-	-	-	-	-	-	a	-	b	b	b	a	a	-	b	a	b	-	a	a	-	b	-	-	-	-	-	-	-	-	-	a	-	-	-	-	-	-	-	-	-
chr02	7891894	C	T	-	-	-	-	-	-	-	-	-	-	-	-	-	b	h	b	a	a	b	b	a	b	h	a	h	b	h	-	-	-	-	-	a	-	-	-	-	-	-	-	-	-	-	-	-	-
chr02	7892338	A	G	b	-	-	b	a	a	-	a	a	-	-	a	b	-	a	-	-	-	-	b	-	-	-	-	-	a	-	b	b	a	a	a	a	a	a	-	-	b	a	a	a	-	b	a	-	-
chr02	7899864	A	C	b	b	a	b	a	b	b	-	a	b	-	a	b	-	-	-	-	a	-	-	a	-	-	a	-	-	-	b	b	a	a	a	a	a	a	-	-	-	-	b	-	a	a	b	a	-
chr02	7905090	T	C	b	-	a	b	-	-	-	b	-	-	-	a	-	b	a	b	a	a	-	-	a	b	a	a	a	a	a	b	-	-	-	b	-	-	-	-	-	-	-	-	-	a	-	-	-	-
chr02	7907881	G	A	-	-	a	b	a	a	-	a	a	-	-	a	-	-	-	-	-	-	-	-	-	-	-	a	-	a	b	b	a	a	a	a	a	b	-	a	-	-	a	-	a	a	a	-	a	-
chr02	7908446	A	G	b	a	b	b	a	a	b	a	-	b	a	a	b	b	b	b	a	-	-	b	a	b	a	b	h	a	a	b	b	-	a	b	b	a	-	-	b	b	-	a	a	a	b	b	-	-
chr02	7908708	C	T	b	-	b	b	-	b	b	b	-	b	b	-	b	b	a	b	a	-	-	b	-	b	a	a	a	a	a	b	a	-	-	b	b	b	-	-	b	b	-	b	-	b	b	b	-	-
chr02	7908797	T	C	b	b	b	b	a	b	b	b	a	b	b	a	b	b	-	-	a	b	-	b	a	b	a	-	a	b	b	b	b	a	a	a	b	b	a	a	b	b	a	b	a	b	b	b	a	a
chr02	7910983	C	A	b	b	b	b	a	b	-	b	a	b	b	a	b	b	b	-	a	-	-	b	a	-	a	-	b	a	a	b	b	a	a	a	b	b	b	b	-	-	a	b	a	a	b	a	a	-
chr02	7913354	G	A	-	-	a	-	a	a	-	-	a	a	-	a	-	b	b	b	-	-	b	b	a	b	b	b	b	b	-	-	-	a	a	a	a	a	a	a	a	-	-	-	a	b	a	a	a	-
chr02	7913711	A	C	-	-	a	-	a	a	-	-	a	a	-	a	-	b	-	-	-	b	-	b	a	b	-	-	-	b	-	-	-	a	a	a	a	a	a	a	a	-	-	-	a	a	a	a	a	-
chr02	7914181	T	G	b	-	-	b	-	a	-	-	-	-	-	-	b	b	a	b	a	-	b	b	a	b	a	b	b	h	h	-	-	-	-	-	-	-	-	-	-	-	a	-	-	-	-	-	-	-
chr02	7914301	A	G	b	-	a	-	-	a	-	-	-	-	-	a	b	-	-	-	a	a	b	b	-	b	b	b	a	b	a	b	b	-	a	-	b	b	a	-	a	b	-	-	-	a	-	-	-	-
chr02	7915722	C	T	b	-	b	b	a	b	a	a	a	a	a	a	b	b	a	b	a	-	a	b	a	b	b	-	a	-	a	b	a	a	a	b	a	a	a	a	a	b	a	a	a	a	a	-	a	a
chr02	7918017	A	T	b	-	b	b	a	a	-	-	a	a	-	a	b	b	-	-	-	-	-	-	-	-	-	-	a	-	-	b	b	a	a	b	a	b	a	a	a	b	a	b	a	b	a	a	a	a
chr02	7921294	A	G	-	b	b	b	a	a	a	a	a	a	b	a	b	-	-	-	-	-	-	-	a	-	b	-	b	a	-	b	a	-	a	a	a	a	a	a	a	b	a	a	a	b	a	a	a	a
chr02	7932683	G	T	b	b	a	b	a	a	a	a	a	-	b	a	b	-	-	-	-	-	-	-	-	-	-	-	-	-	-	b	b	-	a	a	a	b	-	-	-	b	a	b	a	b	b	b	-	-
chr02	7932714	A	G	b	b	a	b	a	a	a	a	a	-	b	a	b	-	-	-	-	-	-	-	-	-	-	-	-	-	-	b	b	-	a	a	a	b	-	-	-	b	a	b	a	b	b	b	-	-
chr02	7976467	A	G	b	-	-	-	-	-	-	-	-	-	b	-	-	b	b	b	a	-	b	b	a	b	a	a	a	a	b	-	-	-	-	-	-	-	-	-	-	-	-	-	-	-	-	-	-	-
chr02	7979372	G	A	b	b	a	b	a	b	b	b	a	-	b	a	b	-	-	-	-	-	-	-	-	-	-	-	-	-	-	-	a	a	a	a	a	b	a	a	-	-	-	a	-	a	b	-	-	-
chr02	7986219	C	T	b	a	b	b	a	a	-	-	-	-	-	a	b	b	-	b	a	a	b	b	a	b	a	h	b	a	h	-	-	-	-	a	-	-	a	-	-	b	a	-	a	a	a	-	-	-
chr02	7999744	G	A	b	a	a	b	a	b	a	a	a	a	b	a	b	b	a	b	a	a	b	b	a	b	b	b	-	b	b	b	a	a	a	a	b	a	-	a	b	b	a	a	a	b	b	-	a	b
chr02	8024884	C	A	-	-	-	-	-	-	-	-	-	b	-	a	-	-	a	b	-	b	b	b	a	b	a	a	b	b	-	-	-	-	-	b	-	-	-	-	-	-	-	-	-	-	-	-	-	-
chr02	8024907	T	C	-	-	-	-	-	-	-	-	-	b	-	a	-	-	a	b	-	b	b	b	a	b	a	a	b	b	-	-	-	-	-	b	-	-	-	-	-	-	-	-	-	-	-	-	-	-
chr02	8025801	C	T	b	a	a	b	a	b	b	a	a	a	a	a	b	b	-	-	a	b	b	b	a	b	a	b	b	b	b	b	a	a	a	b	a	a	a	a	b	b	a	b	a	b	a	a	a	-
chr02	8057831	G	A	-	-	-	-	-	-	-	a	-	-	-	-	-	b	a	b	a	a	b	b	a	-	a	b	-	a	a	-	-	-	-	-	-	b	-	a	-	-	-	b	a	-	a	-	-	-
chr02	8058375	T	C	b	b	b	b	-	b	-	a	a	b	b	-	b	-	-	-	-	-	-	-	-	-	-	-	-	-	b	-	b	a	a	b	-	b	-	-	-	b	-	a	a	a	b	b	-	b
chr02	8068762	T	A	b	b	b	b	a	a	a	-	a	b	-	a	b	b	-	-	a	-	-	b	a	-	-	a	-	b	a	b	b	a	a	b	b	b	a	-	b	b	a	b	a	b	b	a	a	a
chr02	8068779	G	T	b	b	b	b	a	a	a	-	a	b	-	a	b	b	-	-	a	-	-	b	a	-	-	a	-	b	a	b	b	a	a	a	b	b	a	-	a	b	a	b	a	a	b	a	a	a
chr02	8074354	A	G	b	a	b	b	a	a	a	b	a	a	b	a	b	b	a	-	a	a	b	-	a	b	a	a	b	a	a	b	h	a	a	b	a	a	a	a	a	b	a	a	a	a	b	-	a	a
chr02	8121806	G	A	-	-	-	-	-	-	-	b	-	-	-	-	-	b	a	b	a	b	b	b	a	b	a	a	b	a	b	-	-	-	-	-	a	-	-	a	-	-	-	-	-	a	-	-	-	-
chr02	8121942	G	T	-	-	-	-	-	-	-	-	-	-	-	-	-	b	a	b	a	b	b	b	a	b	a	a	b	a	a	-	-	-	-	-	a	-	-	a	-	-	-	-	-	a	-	-	-	-
chr02	8122086	C	T	-	-	-	-	-	-	-	-	-	-	-	-	-	b	a	b	a	h	b	b	a	b	b	h	b	a	h	-	-	a	-	-	-	-	-	-	-	-	-	-	a	-	-	-	-	-
chr02	8122527	G	A	-	-	-	b	a	a	b	-	a	-	a	a	-	b	-	b	a	a	-	-	-	b	-	a	b	-	b	b	a	-	a	-	-	a	a	-	-	b	a	-	-	-	-	-	a	-
chr02	8122687	G	A	-	-	-	b	a	a	b	-	a	-	a	a	-	-	-	b	a	b	-	-	-	b	-	a	b	-	b	b	a	-	a	-	-	a	a	-	-	b	a	-	-	-	-	-	a	-
chr02	8122710	T	C	-	-	-	b	a	a	b	-	a	-	a	a	-	-	-	b	a	b	-	-	-	b	-	a	b	-	b	b	a	-	a	-	-	a	a	-	-	b	a	-	-	-	-	-	a	-
chr02	8124535	G	A	b	-	a	b	-	-	-	-	-	a	-	a	b	b	-	b	-	b	b	b	a	-	-	-	b	-	b	-	-	a	a	-	-	-	-	-	-	b	a	a	-	-	a	-	-	a
chr02	8150315	C	T	b	-	-	b	a	b	-	-	-	a	-	-	b	-	a	-	a	-	b	-	a	b	a	a	-	a	a	-	-	a	a	-	-	-	-	a	-	-	-	-	-	-	-	-	-	-
chr02	8150340	C	T	b	-	-	b	a	b	-	-	-	a	-	-	b	-	a	-	a	-	b	-	a	b	a	a	-	a	a	-	-	a	a	-	-	-	-	a	-	-	-	-	-	-	-	-	-	-
chr02	8151062	A	G	b	a	b	b	a	a	b	-	a	a	-	a	b	-	-	-	-	b	-	-	a	-	-	-	-	-	-	b	-	-	a	-	-	b	a	a	a	-	-	-	-	b	-	-	-	-
chr02	8151385	C	G	-	-	-	-	-	-	-	-	-	-	-	-	-	-	a	-	a	a	-	b	-	b	a	b	b	a	-	-	-	a	a	-	-	-	-	-	-	-	-	-	-	-	-	-	-	-
chr02	8153848	C	T	a	-	-	-	-	-	-	-	-	-	-	-	-	-	-	-	a	-	-	a	a	-	a	a	-	a	a	-	-	-	a	-	-	-	-	-	-	-	-	-	-	-	-	-	-	-
chr02	8153854	C	T	a	-	-	-	-	-	-	-	-	-	-	-	-	-	-	-	a	-	-	a	a	-	a	a	-	a	a	-	-	-	a	-	-	-	-	-	-	-	-	-	-	-	-	-	-	-
chr02	8156195	G	A	-	-	-	-	a	-	-	-	-	-	-	a	-	b	b	b	a	-	b	b	a	b	a	a	b	a	b	-	-	-	-	-	-	-	-	a	-	-	-	-	a	a	-	a	-	-
chr02	8157890	C	T	a	-	a	a	a	-	a	a	a	a	a	a	-	h	a	b	a	a	h	h	a	h	h	h	b	h	a	a	a	-	a	a	h	a	a	a	a	h	a	-	a	a	a	a	a	-
chr02	8160488	A	G	b	a	-	b	a	a	-	-	-	-	-	-	-	b	b	b	b	b	-	b	a	b	b	b	b	a	b	b	b	-	a	-	-	-	-	a	a	-	a	-	a	-	-	-	-	-
chr02	8185028	T	C	b	a	-	b	a	b	a	b	a	a	-	a	-	-	b	b	a	b	-	-	a	b	-	-	-	-	b	-	a	-	a	b	a	b	-	-	a	b	-	b	a	-	b	a	-	b
chr02	8185412	G	T	b	a	a	b	a	b	b	b	a	a	a	a	b	b	a	b	a	b	b	b	a	b	a	b	b	a	a	b	a	a	a	a	a	b	a	a	a	b	a	b	a	a	a	a	a	b
chr02	8185647	T	A	b	b	a	-	a	b	-	b	-	b	-	a	-	-	-	b	-	-	-	b	-	b	-	-	b	-	a	b	a	-	a	a	-	-	-	a	-	b	a	-	-	a	b	-	a	-
chr02	8185655	A	G	b	b	a	-	a	b	-	b	-	b	-	a	-	-	-	b	-	-	-	b	-	b	-	-	b	-	a	b	a	-	a	a	-	-	-	a	-	b	a	-	-	a	a	-	a	-
chr02	8191121	C	T	b	a	b	b	a	a	a	a	a	b	a	a	b	b	b	b	a	a	-	b	a	b	a	a	b	-	b	b	b	a	a	b	a	a	a	a	a	b	a	b	a	b	b	b	a	-
chr02	8193065	T	C	b	a	-	b	a	a	-	-	a	b	a	a	b	b	b	-	a	a	b	b	-	b	b	-	b	b	-	b	a	-	a	b	a	a	-	a	a	b	a	a	a	a	b	a	a	-
chr02	8193334	G	A	b	b	-	b	a	a	-	-	a	b	a	a	b	b	b	-	a	a	b	b	-	b	b	-	b	b	-	b	a	-	a	b	a	a	-	a	a	b	a	a	a	a	a	a	a	-
chr02	8197807	C	T	-	-	-	-	-	-	-	-	-	-	-	-	-	b	a	b	a	a	b	b	a	b	a	a	b	a	b	-	-	-	-	a	-	-	-	-	-	-	-	-	-	b	-	-	-	-
chr02	8198091	C	T	-	-	b	-	-	-	-	-	-	-	-	-	-	b	b	b	a	a	b	b	a	b	h	h	b	b	b	-	-	-	-	-	-	a	-	-	-	-	-	a	-	-	-	-	-	-
chr02	8206775	C	T	-	a	b	b	a	b	a	b	a	-	b	a	b	b	a	-	a	-	b	b	-	b	-	-	-	-	-	b	b	a	a	b	a	b	a	-	-	b	a	b	a	a	b	b	-	b
chr02	8207055	T	A	-	a	a	-	a	-	a	a	a	-	a	a	-	-	a	-	a	-	-	-	-	-	-	-	-	-	-	-	-	a	a	a	a	a	a	-	-	-	a	a	a	a	a	a	-	-
chr02	8213046	A	G	b	-	a	-	a	a	-	-	a	-	-	a	-	-	a	-	a	-	-	-	-	-	-	-	-	a	-	-	-	a	a	a	a	-	a	a	a	-	-	a	a	a	a	-	a	-
chr02	8213086	G	A	b	-	a	-	a	a	-	-	a	-	-	a	-	-	a	-	a	-	-	-	-	-	-	-	-	a	-	-	-	a	a	a	a	-	a	a	a	-	-	a	a	a	a	-	a	-
chr02	8230650	G	A	-	a	b	b	a	a	-	-	a	a	-	a	b	b	-	b	-	-	-	-	-	b	-	-	b	b	-	b	a	a	a	a	a	a	a	a	a	b	-	b	a	-	a	a	a	b
chr02	8230891	T	C	-	a	b	b	a	a	-	-	a	a	-	-	b	b	-	b	-	-	-	-	-	b	-	-	b	b	-	b	a	a	a	a	a	a	a	a	a	b	-	b	a	-	a	a	a	b
chr02	8234419	T	C	b	a	a	b	a	b	b	a	a	a	-	a	b	b	a	-	-	a	b	b	a	b	-	a	-	-	-	b	a	a	a	b	a	b	-	-	a	b	a	b	-	a	a	-	a	a
chr02	8253566	A	C	-	-	-	-	-	-	-	-	-	-	-	-	-	-	-	-	-	-	-	-	-	-	-	-	-	-	-	-	-	-	-	-	-	-	-	-	-	b	-	-	-	-	-	-	a	-
chr02	8256415	G	A	-	-	-	b	-	-	-	-	-	-	-	-	b	b	b	b	a	a	b	b	a	b	a	h	b	a	h	-	-	-	-	a	-	b	-	-	-	-	-	-	a	-	-	-	-	-
chr02	8256473	G	A	-	-	-	b	-	-	-	-	-	-	-	-	b	b	b	b	a	a	b	b	a	b	a	h	b	a	h	-	-	-	-	a	-	b	-	-	-	-	-	-	a	-	-	-	-	-
chr02	8260301	G	A	b	b	-	b	a	b	-	a	a	b	a	a	b	-	-	-	-	-	b	-	-	-	-	-	-	-	-	-	b	a	a	b	a	b	-	a	-	b	a	a	a	a	a	a	a	-
chr02	8260356	A	G	b	b	a	b	a	a	-	b	a	a	a	a	b	-	-	-	a	-	-	-	a	b	b	-	b	-	-	b	b	a	a	a	a	b	a	a	a	b	a	a	a	a	b	a	a	b
chr02	8260538	C	T	b	b	a	b	a	a	-	b	a	a	a	a	b	b	-	-	a	-	-	b	a	b	b	-	b	-	-	b	a	a	a	a	a	b	a	a	a	b	a	a	a	a	b	a	a	b
chr02	8269124	T	A	b	-	a	b	a	-	-	a	a	b	a	a	b	b	-	-	a	-	-	b	-	-	-	-	-	-	-	-	a	a	a	a	-	b	-	-	b	b	-	-	a	b	b	a	a	a
chr02	8269130	C	T	b	-	a	b	a	-	-	a	a	b	a	a	b	b	-	-	a	-	-	b	-	-	-	-	-	-	-	-	a	a	a	a	-	b	-	-	b	b	-	-	a	b	a	a	a	a
chr02	8269446	G	A	b	a	b	b	a	b	-	b	a	b	b	a	b	b	a	b	a	b	b	b	a	b	b	h	b	a	h	b	a	a	a	b	a	b	a	-	a	b	a	a	a	a	a	a	a	-
chr02	8269835	C	T	b	b	a	b	a	b	b	b	a	b	b	a	b	b	a	b	a	-	-	b	a	-	a	-	b	a	a	b	a	a	a	b	a	a	a	a	b	b	a	a	a	a	a	a	a	b
chr02	8278816	G	A	b	b	b	b	a	b	b	a	a	b	b	a	b	b	a	b	-	a	b	-	-	b	b	-	-	b	-	-	b	a	a	a	-	b	a	-	-	-	a	-	-	-	b	-	-	a
chr02	8278832	A	G	b	b	a	b	a	b	b	a	a	b	b	a	b	b	a	b	-	a	b	-	-	b	b	-	-	b	-	-	b	a	a	a	-	b	a	-	-	-	a	-	-	-	b	-	-	a
chr02	8283869	C	T	b	b	a	b	a	a	b	a	a	a	a	a	b	b	a	b	-	-	-	-	a	b	-	a	-	-	b	b	b	a	a	a	a	b	a	a	b	b	a	b	a	a	a	a	a	a
chr02	8296338	A	C	b	-	-	b	a	a	-	a	a	a	a	a	b	-	-	-	-	-	-	-	a	-	-	-	-	a	-	b	b	a	a	b	a	a	-	-	-	b	a	-	a	a	b	a	a	b
chr02	8296353	G	T	b	-	-	b	a	a	-	a	a	a	a	a	b	-	-	-	-	-	-	-	a	-	-	-	-	a	-	b	b	a	a	b	a	a	-	-	-	b	a	-	a	a	b	a	a	b
chr02	8296370	A	T	b	-	-	b	a	a	-	a	a	a	a	a	b	-	-	-	-	-	-	-	a	-	-	-	-	a	-	b	b	a	a	b	a	a	-	-	-	b	a	-	a	a	b	a	a	b
chr02	8306164	G	T	b	b	b	b	a	a	a	b	a	a	b	a	b	b	b	b	a	b	b	b	a	b	b	a	b	a	b	b	b	a	a	b	a	b	-	a	b	b	a	a	a	b	b	a	a	b
chr02	8309659	T	G	b	-	a	b	a	b	b	a	a	-	-	a	b	b	a	b	a	-	b	b	a	b	-	a	b	b	b	b	b	-	a	a	a	a	a	a	-	b	a	b	a	b	b	a	a	-
chr02	8309899	A	G	b	-	a	b	a	b	b	a	a	-	-	a	b	b	a	b	a	-	b	b	a	b	-	a	b	b	b	b	a	-	a	a	a	a	a	a	-	b	a	b	a	b	b	a	a	-
chr02	8309953	G	C	b	a	a	b	a	a	b	a	a	a	b	a	b	b	a	b	a	-	b	b	-	b	b	-	b	b	b	b	b	a	a	a	a	-	a	a	b	b	-	a	a	-	b	-	-	-
chr02	8310507	C	A	b	-	b	b	a	a	-	a	a	b	a	a	b	b	-	-	a	a	-	b	-	b	-	a	-	a	-	b	a	a	a	b	a	b	a	a	b	b	a	a	-	a	a	a	a	-
chr02	8310561	C	G	b	a	b	b	a	b	-	a	a	b	-	a	b	b	b	-	a	a	-	b	-	-	-	-	-	-	b	-	-	a	a	b	a	b	a	-	a	-	a	b	a	b	b	-	a	a
chr02	8317836	A	T	b	b	a	b	a	a	b	a	-	b	a	a	b	b	b	-	a	b	b	b	a	b	a	a	b	a	a	b	-	-	a	b	a	a	-	a	a	b	-	a	-	b	b	-	-	-
chr02	8318012	T	A	b	b	a	b	a	a	b	a	-	b	a	a	b	b	b	-	a	a	b	b	a	b	a	b	b	a	a	b	-	-	a	b	a	a	-	a	a	b	-	a	-	b	b	-	-	-
chr02	8318369	A	T	b	a	b	b	-	a	-	b	-	a	-	a	b	-	a	-	-	-	-	-	-	-	-	-	-	-	-	b	a	-	a	a	a	a	-	a	b	b	a	b	a	a	b	a	-	-
chr02	8318570	T	A	-	-	-	-	-	-	-	-	-	-	-	-	-	b	a	b	a	a	b	-	a	b	a	h	b	h	-	-	-	-	-	-	-	-	-	-	-	-	-	-	-	-	-	-	-	-
chr02	8318584	G	T	-	-	-	-	-	-	-	-	-	-	-	-	-	b	a	b	a	a	b	-	a	b	a	h	b	h	-	-	-	-	-	-	-	-	-	-	-	-	-	-	-	-	-	-	-	-
chr02	8321535	G	A	b	-	b	b	-	-	b	b	-	-	b	-	b	-	a	-	a	-	-	-	a	-	a	a	-	-	-	b	a	-	-	-	-	-	-	-	-	b	a	b	a	-	b	-	a	-
chr02	8334308	A	G	b	-	-	b	-	-	-	-	-	b	-	-	b	b	-	-	-	-	b	b	-	b	b	b	-	-	-	-	-	-	-	b	-	-	-	-	-	-	-	-	-	b	-	-	-	-
chr02	8345935	A	C	b	b	a	b	a	b	b	b	a	b	a	a	b	-	-	b	-	b	b	b	a	b	-	b	b	-	b	b	b	a	a	a	a	a	a	a	a	b	a	a	a	a	a	a	a	-
chr02	8346292	C	T	b	b	a	b	a	b	b	a	a	a	b	a	b	b	-	-	a	a	-	b	a	b	-	-	b	b	b	b	a	a	a	a	a	a	-	a	a	b	-	b	a	b	a	a	a	b
chr02	8347729	G	A	b	-	b	b	-	b	-	b	-	b	b	-	-	b	h	-	a	h	b	b	a	b	b	a	b	a	b	b	b	-	-	b	-	b	a	-	b	b	-	b	-	b	b	-	a	-
chr02	8348114	G	T	b	-	a	b	a	a	a	a	a	b	-	a	b	-	a	b	a	a	-	-	-	b	-	-	b	-	b	-	a	-	a	a	a	a	-	a	a	-	-	a	a	b	a	a	a	-
chr02	8377471	A	G	b	a	-	b	-	b	-	-	a	-	a	a	-	-	-	-	-	-	-	-	-	b	-	-	b	-	-	b	-	a	a	-	a	a	-	-	-	-	-	-	a	b	a	-	a	-
chr02	8381765	T	C	-	-	b	b	a	b	-	b	a	b	b	a	b	b	a	-	a	-	b	b	a	b	-	-	-	a	a	b	a	a	a	a	a	a	-	a	b	b	a	b	-	-	a	a	a	-
chr02	8401554	T	C	-	b	-	-	-	-	-	-	-	-	a	-	-	b	b	-	a	a	b	b	a	b	a	a	b	a	b	b	-	-	a	-	-	-	-	-	a	b	-	-	-	-	-	-	-	-
chr02	8403017	C	T	-	-	-	-	-	b	-	-	-	-	-	-	-	-	-	-	a	a	-	-	a	-	a	a	-	a	a	-	-	-	a	a	-	-	a	-	-	-	a	-	-	-	-	-	-	-
chr02	8403044	G	A	-	-	-	-	-	b	-	-	-	-	-	-	-	-	-	-	a	a	-	-	a	-	a	a	-	a	a	-	-	-	a	a	-	-	a	-	-	-	a	-	-	-	-	-	-	-
chr02	8403069	G	A	-	-	-	-	-	b	-	-	-	-	-	-	-	-	-	-	a	a	-	-	a	-	a	a	-	a	a	-	-	-	a	a	-	-	a	-	-	-	a	-	-	-	-	-	-	-
chr02	8408479	T	A	-	b	b	b	a	b	b	-	a	b	-	a	b	b	b	b	a	-	-	b	a	b	a	b	b	a	b	b	-	a	a	a	-	b	-	-	-	-	a	-	a	-	a	-	-	-
chr02	8408497	A	G	-	b	b	b	a	b	b	-	a	b	-	a	b	b	b	b	a	-	-	b	a	b	a	b	b	a	a	b	-	a	a	a	-	b	-	-	-	-	a	-	a	-	a	-	-	-
chr02	8408525	A	G	-	b	b	b	a	b	b	-	a	b	-	a	b	-	-	b	a	-	-	b	a	b	a	b	b	a	a	b	-	a	a	a	-	b	-	-	-	-	a	-	a	-	a	-	-	-
chr02	8419701	T	C	-	-	-	-	-	-	-	-	-	-	-	-	-	b	b	b	-	b	b	b	-	b	-	-	b	b	b	-	-	-	-	-	-	-	-	-	-	-	-	a	-	-	-	-	-	-
chr02	8430567	G	A	b	-	a	b	-	b	a	-	a	a	a	a	b	b	a	-	a	a	-	b	a	b	-	-	b	a	b	-	-	-	a	a	-	a	-	a	a	-	-	-	a	-	b	-	-	-
chr02	8430616	T	A	b	-	a	b	-	b	a	-	a	a	a	a	b	b	a	-	a	a	-	b	a	b	-	-	b	a	b	-	-	a	a	a	-	a	-	a	a	-	-	-	a	-	b	-	-	-
chr02	8431674	T	C	-	-	-	-	-	-	-	-	-	-	-	-	-	b	a	b	a	a	-	b	a	b	a	a	b	b	a	-	-	-	-	-	-	-	a	-	-	-	-	-	-	-	-	-	-	-
chr02	8433664	G	A	-	-	-	b	-	-	-	-	-	-	-	-	-	b	b	h	a	-	b	-	a	-	b	h	b	h	b	-	-	-	-	-	-	-	-	-	-	-	-	-	-	-	-	-	-	-
chr02	8433879	A	C	-	-	-	-	-	-	-	-	-	-	-	-	-	b	a	b	a	h	b	b	a	b	a	a	b	a	a	-	-	-	a	-	a	-	-	-	-	-	-	-	-	-	-	-	-	-
chr02	8435362	A	C	-	-	b	b	a	b	-	b	a	b	b	a	b	b	-	-	-	b	-	b	-	b	-	-	b	-	-	b	b	-	a	-	a	a	a	a	a	-	a	-	-	a	a	a	a	-
chr02	8436358	G	A	b	a	b	b	a	a	a	b	a	b	a	a	b	b	b	-	a	b	b	b	a	b	b	a	b	a	h	b	a	a	a	a	a	a	-	a	b	b	a	b	a	b	a	a	a	-
chr02	8437983	C	T	-	-	-	-	-	-	-	-	-	-	-	-	-	b	-	h	a	b	b	b	a	b	a	a	b	b	a	-	-	-	a	-	-	b	-	-	-	-	-	-	-	-	-	-	-	-
chr02	8438034	T	A	-	-	-	-	-	-	-	-	-	-	-	-	-	b	-	b	a	b	b	b	a	b	a	a	b	b	b	-	-	-	a	-	-	b	-	-	-	-	-	-	-	-	-	-	-	-
chr02	8444638	G	A	b	b	a	b	-	b	-	b	a	b	b	a	b	-	-	-	a	-	-	b	a	b	a	b	b	-	-	-	b	a	a	-	a	b	a	a	a	b	a	a	-	b	b	-	-	-
chr02	8448204	G	A	b	a	b	b	a	a	a	b	a	b	a	a	b	b	a	-	a	b	b	b	a	b	-	b	b	b	b	b	a	a	a	a	a	b	a	a	a	b	a	b	a	a	b	a	a	a
chr02	8448393	G	A	b	a	b	b	a	a	a	b	a	b	a	a	b	b	b	b	a	b	b	b	a	b	-	b	b	b	b	b	a	a	a	a	a	b	a	a	a	b	a	b	a	a	b	a	a	a
chr02	8462166	C	G	b	b	a	b	a	b	b	a	a	b	a	a	b	-	-	-	a	a	-	-	a	-	-	-	-	-	-	b	a	a	a	b	a	b	a	a	b	-	b	a	a	a	a	a	a	-
chr02	8462276	A	G	b	-	-	b	-	-	-	-	-	-	-	-	b	-	-	-	a	a	-	-	-	-	-	-	-	-	-	-	b	-	-	-	a	-	-	-	-	-	-	-	-	-	b	a	-	-
chr02	8467495	T	G	b	-	a	b	a	a	-	-	a	b	b	a	b	-	-	-	-	-	-	-	-	b	-	-	-	-	b	b	-	a	a	-	a	b	a	a	a	b	-	b	a	a	b	a	a	a
chr02	8470385	G	A	-	-	-	-	-	-	-	-	-	-	-	-	-	b	-	b	a	a	b	b	a	b	b	a	b	a	-	-	-	-	a	a	a	-	-	a	-	-	-	-	-	-	-	-	-	-
chr02	8470678	T	C	b	a	b	b	a	b	-	a	a	b	a	a	b	b	b	b	a	a	b	b	a	b	a	b	b	b	a	-	-	-	a	b	-	a	a	-	-	-	-	-	-	b	-	-	a	a
chr02	8470825	A	G	b	a	b	b	a	b	-	a	a	b	a	a	b	-	a	-	a	a	-	-	a	-	a	a	-	-	a	-	-	-	a	b	-	a	a	-	-	-	-	-	-	b	-	-	a	a
chr02	8470859	C	T	b	a	b	b	a	b	-	a	a	b	a	a	b	-	a	-	a	a	-	-	a	-	a	a	-	-	a	-	-	-	a	b	-	a	a	-	-	-	-	-	-	b	-	-	a	a
chr02	8470881	A	G	b	a	b	b	a	b	-	a	a	b	a	a	b	-	a	-	a	a	-	-	a	-	a	a	-	-	a	-	-	-	a	b	-	a	a	-	-	-	-	-	-	b	-	-	a	a
chr02	8471460	C	T	-	b	-	b	-	-	-	-	-	-	-	-	-	b	a	b	a	b	b	b	a	b	a	h	b	b	h	-	-	-	-	-	-	-	-	a	-	b	-	-	a	-	-	-	-	-
chr02	8471468	G	A	-	b	-	b	-	-	-	-	-	-	-	-	-	b	a	b	a	b	b	b	a	b	a	h	b	b	h	-	-	-	-	-	-	-	-	a	-	b	-	-	a	-	-	-	-	-
chr02	8471657	G	A	-	-	-	-	-	-	-	-	-	-	-	-	-	b	a	b	a	b	b	b	a	b	b	b	b	h	a	-	-	-	a	-	-	-	-	-	-	-	-	-	-	b	b	-	-	-
chr02	8472190	A	G	-	-	b	-	a	-	-	a	a	-	a	a	-	-	-	-	-	-	-	-	a	b	-	-	-	-	-	-	b	a	a	-	-	-	-	-	-	b	a	-	-	-	-	a	-	a
chr02	8472201	T	C	-	-	b	-	a	-	-	a	a	-	a	a	-	-	-	-	-	-	-	-	a	b	-	-	-	-	-	-	b	a	a	-	-	-	-	-	-	b	a	-	-	-	-	a	-	a
chr02	8472557	G	A	-	-	b	-	a	-	-	a	a	-	a	a	b	-	-	-	-	-	-	-	a	b	-	-	-	-	-	-	b	a	a	-	-	-	-	-	-	b	a	-	-	-	-	a	-	a
chr02	8472595	C	G	-	-	b	-	a	-	-	a	a	-	a	a	b	-	-	-	-	-	-	-	a	b	-	-	-	-	-	-	b	a	a	-	-	-	-	-	-	b	a	-	-	-	-	a	-	a
chr02	8481250	C	T	b	b	a	b	a	b	-	a	a	b	b	a	b	b	-	-	-	-	-	-	-	-	-	-	-	-	-	b	a	a	a	a	a	b	a	a	a	b	a	b	a	a	b	a	-	b
chr02	8481695	C	T	-	-	-	-	-	-	-	a	-	-	-	-	-	-	a	-	a	-	b	b	a	-	-	a	-	-	-	-	-	-	-	-	-	-	a	-	-	-	-	-	-	-	-	-	-	-
chr02	8482504	C	T	b	-	-	-	-	a	-	-	-	-	-	-	-	b	-	-	a	-	-	-	a	-	-	a	-	-	-	-	a	a	a	a	a	-	-	a	-	b	a	a	a	-	a	a	-	-
chr02	8482570	T	C	b	-	-	-	-	a	-	-	-	-	-	-	-	b	-	-	a	-	-	-	a	-	-	a	-	-	-	-	a	a	a	a	a	-	-	a	-	b	a	a	a	-	a	a	-	-
chr02	8482911	A	G	b	-	-	-	-	a	-	-	-	-	-	-	b	b	-	-	a	b	-	-	a	-	-	a	b	-	-	-	a	a	a	a	a	-	-	a	-	b	a	a	a	-	a	a	-	-
chr02	8482960	A	G	-	-	-	-	-	-	-	-	-	-	-	a	-	b	-	b	a	b	-	b	a	b	a	-	b	a	b	-	-	-	-	a	-	-	-	-	-	-	-	-	-	-	-	-	-	-
chr02	8483388	C	T	-	-	-	b	-	b	-	-	-	b	b	-	b	b	h	b	a	a	b	b	a	b	a	a	b	h	a	-	-	-	-	b	-	-	-	-	-	-	-	-	-	-	-	-	a	-
chr02	8484189	G	A	-	-	b	b	-	-	-	-	-	a	-	-	b	b	-	b	-	a	-	b	a	b	b	a	b	h	-	-	a	-	a	-	-	b	-	-	b	b	-	b	-	-	-	-	-	-
chr02	8484194	C	A	-	-	b	b	-	-	-	-	-	a	-	-	b	b	-	b	-	a	-	b	a	b	b	a	b	h	-	-	a	-	a	-	-	b	-	-	b	b	-	b	-	-	-	-	-	-
chr02	8485598	C	T	-	-	-	-	-	-	-	-	-	-	-	-	-	-	-	-	-	-	-	-	-	-	-	-	-	-	-	-	-	-	-	-	a	-	-	-	a	-	-	a	-	-	-	-	-	-
chr02	8497109	G	T	b	-	-	-	-	-	-	-	-	-	-	-	-	b	a	b	a	h	b	b	a	b	b	b	b	-	h	-	a	-	-	-	-	-	-	-	-	-	-	-	-	-	-	-	-	-
chr02	8502767	A	G	-	b	-	-	a	-	-	-	a	-	-	-	-	b	a	b	a	b	b	b	a	b	b	h	b	a	h	-	-	-	-	-	-	-	-	-	-	b	-	-	-	-	-	-	-	-
chr02	8506994	C	A	b	-	b	b	-	b	b	-	-	b	b	-	b	-	-	b	-	-	-	b	-	-	-	-	-	b	b	b	b	-	-	-	-	b	-	-	-	b	-	b	-	b	b	b	-	-
chr02	8525018	G	A	-	-	-	-	-	-	-	-	-	-	-	-	-	b	a	b	a	b	b	b	a	b	b	h	b	h	h	-	b	-	-	-	a	a	-	-	-	-	-	-	-	-	-	-	-	-
chr02	8540578	G	T	-	-	-	-	-	-	-	-	-	-	-	-	-	b	a	b	a	b	b	b	a	b	a	a	b	a	-	-	-	-	-	-	-	-	-	-	-	-	-	-	-	-	-	-	-	-
chr02	8540649	A	G	-	-	-	-	-	-	-	-	-	-	-	-	-	b	b	b	a	b	h	b	a	h	a	a	b	a	-	-	-	-	-	-	-	-	-	-	-	-	-	-	-	-	-	-	-	-
chr02	8541135	C	T	-	-	-	b	-	a	-	-	-	a	-	a	b	b	b	b	a	b	b	b	a	b	-	a	b	b	b	-	-	a	a	-	-	b	-	a	-	-	a	-	a	-	-	a	-	-
chr02	8546652	G	A	b	b	b	b	a	b	b	b	a	a	a	a	b	b	a	b	a	-	b	b	a	b	b	-	b	b	a	-	b	a	a	b	a	a	a	a	b	b	a	a	a	b	a	a	a	-
chr02	8549938	A	C	b	-	-	b	-	b	b	-	b	-	b	b	b	a	b	a	-	-	b	-	-	a	-	-	b	-	-	-	b	b	a	-	b	a	-	b	-	b	b	a	-	a	a	-	-	a
chr02	8577521	T	C	b	b	b	b	a	b	a	b	-	b	a	a	b	b	b	-	h	-	b	-	a	-	a	-	b	b	b	b	-	a	a	b	a	a	a	a	a	-	a	a	a	a	b	a	a	-
chr02	8596012	G	A	b	a	a	b	a	b	-	-	a	-	a	a	b	b	-	b	a	b	b	b	a	-	-	a	-	a	a	b	a	-	a	b	-	a	a	a	a	-	a	b	-	b	-	-	a	-
chr02	8596276	A	C	b	b	a	b	a	a	a	a	a	a	a	a	b	b	h	b	a	h	b	b	a	b	a	a	-	a	-	b	a	a	a	a	a	a	a	a	a	b	a	a	a	b	b	a	a	b
chr02	8663401	G	A	-	-	-	a	a	-	-	-	-	a	a	a	a	a	a	-	b	-	-	b	b	-	-	b	-	-	b	-	a	a	-	-	-	-	-	-	a	a	-	-	-	-	-	b	-	-
chr02	8663416	C	T	-	-	-	a	a	-	-	-	-	a	a	a	a	-	a	-	b	-	-	b	b	-	-	b	-	-	b	-	a	a	-	-	-	-	-	-	a	a	-	-	-	-	-	a	-	-
chr02	8688228	A	G	-	-	-	b	-	-	-	-	-	a	-	b	-	-	b	-	a	a	b	b	b	b	a	a	b	a	a	-	-	-	a	-	a	-	-	-	-	-	-	-	-	-	-	-	-	-
chr02	8703730	C	G	b	b	a	b	a	a	-	a	-	b	a	a	b	-	-	b	-	-	-	-	-	-	-	-	-	a	a	b	b	a	a	b	-	a	a	a	a	b	a	b	a	b	a	a	-	-
chr02	8708810	T	C	b	-	b	b	-	b	-	-	-	b	-	-	b	-	b	-	-	-	-	-	-	b	-	-	b	-	-	b	b	-	-	b	-	b	-	-	-	b	-	-	-	b	b	-	b	-
chr02	8718747	T	C	b	-	a	b	-	-	-	-	-	-	-	-	b	-	-	-	-	a	-	b	a	b	a	-	-	a	a	-	-	-	-	-	-	b	-	-	b	b	-	b	-	b	b	-	-	-
chr02	8740313	T	G	b	a	b	b	a	a	a	a	a	b	a	a	b	-	-	-	-	-	-	-	-	-	-	-	-	-	-	b	a	a	a	a	a	b	a	a	b	-	-	b	a	b	a	a	a	a
chr02	8744819	G	A	-	-	-	-	-	-	-	-	-	-	-	-	-	-	a	-	a	h	-	-	a	-	-	h	-	a	a	-	-	-	-	-	-	-	-	-	-	-	-	-	-	-	-	-	-	-
chr02	8775847	T	A	b	b	b	b	a	b	-	a	a	a	b	a	b	-	-	-	a	a	-	b	-	b	a	b	-	a	a	b	a	a	a	b	a	a	a	a	a	b	a	a	a	a	a	a	a	-
chr02	8781774	T	C	b	a	a	b	a	b	-	a	a	b	b	a	b	b	a	b	a	a	-	-	-	b	b	b	b	a	b	b	b	-	a	b	a	b	a	a	-	b	-	-	a	-	b	-	-	a
chr02	8782067	T	C	b	-	a	b	a	b	-	a	a	a	b	a	b	b	b	b	a	-	b	b	a	b	a	b	b	a	b	-	-	a	a	a	a	a	-	a	-	-	-	-	-	-	-	-	-	-
chr02	8807829	A	G	-	-	-	-	-	-	-	-	a	-	-	a	-	-	-	-	-	-	-	-	-	-	-	-	-	-	-	-	-	-	-	-	-	-	-	-	a	-	-	-	-	-	-	-	-	-
chr02	8815229	A	G	b	a	b	b	a	b	a	b	a	a	b	a	b	b	-	b	a	-	-	b	a	b	-	b	b	a	a	b	b	-	a	b	a	a	a	a	a	b	a	b	a	b	b	a	a	-
chr02	8879044	T	G	b	a	b	b	a	a	b	-	a	b	-	a	b	b	b	b	a	b	b	b	a	-	-	-	-	-	b	-	a	a	-	b	-	b	-	-	-	-	a	b	a	b	b	-	-	-
chr02	8906494	A	T	-	-	-	-	-	-	-	-	-	-	-	a	-	b	a	b	a	a	b	b	a	b	a	h	b	-	h	b	b	-	-	-	-	-	-	-	-	-	a	-	-	b	-	-	-	-
chr02	8908807	G	T	b	-	b	b	a	b	a	a	a	b	a	a	b	-	-	b	a	a	b	b	a	b	-	-	b	a	a	b	b	a	a	a	a	a	-	a	a	b	a	a	a	a	a	a	-	a
chr02	8912090	T	C	b	-	b	b	b	b	b	-	-	-	-	a	b	b	-	b	a	a	-	b	a	b	b	-	-	a	b	-	b	-	a	b	-	-	-	a	a	-	a	-	-	-	-	-	a	-
chr02	8914134	A	G	b	b	b	b	a	b	a	a	a	b	b	a	b	b	-	b	-	-	-	-	a	-	-	-	b	a	-	b	a	a	a	a	a	a	-	a	b	b	a	b	a	a	a	a	a	-
chr02	8914373	T	C	b	b	b	b	a	b	a	a	a	b	b	a	b	b	b	b	-	-	b	-	a	b	-	-	b	a	b	b	a	a	a	a	a	a	-	a	b	b	a	b	a	a	a	a	a	-
chr02	8920948	C	A	b	a	-	b	b	b	a	a	a	b	b	a	b	b	-	-	-	b	-	a	a	b	b	-	b	a	-	b	b	a	a	a	a	b	-	a	b	b	a	b	a	b	b	a	a	a
chr02	8921549	T	C	b	a	b	b	b	a	a	a	a	b	a	a	b	b	-	b	a	b	b	b	a	b	b	a	b	a	h	b	a	a	a	b	a	a	a	a	a	b	a	a	a	b	b	a	a	b
chr02	8923282	T	A	b	a	b	b	b	a	b	b	-	b	a	a	b	b	-	-	a	-	b	b	a	-	a	a	b	a	b	-	a	a	a	a	a	b	a	a	a	-	a	a	a	a	b	a	a	-
chr02	8924854	T	G	-	-	-	-	-	-	-	-	-	-	-	-	-	b	-	b	a	b	b	b	a	b	b	b	b	a	h	-	-	-	-	b	-	-	-	-	-	-	-	-	-	-	-	-	-	-
chr02	8924961	A	G	-	-	-	-	-	-	-	-	-	-	-	-	-	b	b	b	a	b	b	b	a	b	b	h	b	a	h	b	-	a	-	-	-	-	-	-	-	b	-	-	-	-	-	-	-	-
chr02	8925040	G	A	-	-	-	-	-	-	-	-	-	-	-	-	-	b	b	b	a	b	b	b	a	b	b	h	b	a	h	b	-	a	-	-	-	-	-	-	-	b	-	-	-	-	-	-	-	-
chr02	8927161	C	T	b	-	b	b	a	b	-	-	-	b	-	-	b	b	-	b	a	-	b	-	a	-	-	a	-	a	a	b	b	-	-	b	-	b	-	-	b	b	-	b	-	-	b	-	a	-
chr02	8927369	G	A	b	-	b	b	b	b	-	-	-	b	-	-	b	b	-	b	-	-	b	-	-	-	-	-	-	-	-	b	b	-	a	b	-	b	-	-	b	b	-	a	-	-	b	-	-	-
chr02	8932775	G	A	b	-	-	-	-	-	-	-	-	-	-	-	-	b	b	b	a	-	b	b	a	b	b	b	b	a	b	b	-	-	a	-	-	b	-	-	-	-	-	-	a	-	-	-	-	-
chr02	8939163	G	A	-	-	b	-	a	a	-	-	a	b	b	-	-	b	-	-	a	-	-	-	a	b	-	-	-	-	-	b	-	a	a	a	a	b	-	a	-	-	-	a	a	a	b	a	a	-
chr02	8949512	G	T	b	-	b	b	b	b	-	a	a	b	a	a	b	-	a	b	a	-	b	b	-	-	b	a	b	a	a	b	b	a	a	b	a	b	a	a	a	b	a	b	a	b	b	a	a	a
chr02	8949519	C	T	b	-	b	b	b	b	-	a	a	b	a	a	b	-	a	b	a	-	b	b	-	-	b	a	b	a	a	b	b	a	a	b	a	b	a	a	a	b	a	b	a	b	b	a	a	a
chr02	8949530	T	C	b	-	b	b	b	b	-	a	a	b	b	a	b	-	a	b	a	-	b	b	-	-	b	a	b	a	a	b	b	a	a	b	a	b	a	a	a	b	a	b	a	b	b	a	a	a
chr02	8955078	A	G	-	-	-	b	-	a	-	-	-	-	-	-	-	b	b	b	a	b	b	b	a	b	-	h	b	a	h	-	-	-	-	-	-	-	-	a	-	-	-	-	-	-	b	-	-	-
chr02	8960346	T	C	-	b	-	b	b	b	-	-	-	-	b	-	b	-	-	-	-	-	-	-	-	-	-	-	-	-	-	-	-	-	-	b	-	b	-	-	-	b	-	b	-	-	b	-	-	-
chr02	8960423	T	G	b	b	b	b	b	b	-	b	-	b	-	-	b	b	-	-	-	-	-	-	-	-	-	-	-	-	-	b	b	-	-	b	-	b	-	-	-	-	-	b	-	b	b	-	-	-
chr02	8971898	A	T	b	a	b	-	a	a	-	-	a	b	b	a	b	b	b	b	a	a	b	b	a	b	a	a	b	a	a	b	b	a	a	-	a	a	-	a	b	-	a	a	-	a	-	-	-	-
chr02	8982622	C	T	a	a	a	-	-	-	-	-	-	-	a	a	a	a	-	-	-	-	-	-	-	-	-	-	-	a	-	-	-	a	a	a	a	a	-	a	a	a	a	-	-	-	-	a	-	-
chr02	8992648	C	T	b	a	b	b	b	b	b	a	a	b	-	a	b	b	-	-	a	a	-	b	a	-	-	-	b	-	-	b	a	a	a	b	a	b	-	a	b	b	a	a	a	b	b	a	a	-
chr02	8994977	C	T	-	-	b	-	b	-	-	b	b	b	-	b	b	-	-	-	a	-	-	-	-	-	-	-	-	-	-	-	b	-	b	-	b	b	b	-	-	b	-	-	b	-	b	a	-	-
chr02	8999013	A	G	-	-	b	-	-	-	-	-	-	-	-	-	-	-	-	-	-	-	-	-	-	-	-	-	-	-	-	-	-	-	-	-	-	-	-	-	-	-	-	-	-	-	-	-	-	-
chr02	8999077	A	C	-	-	b	-	-	-	-	-	-	-	-	-	-	-	-	-	-	-	-	-	-	-	-	-	-	-	-	-	-	-	-	-	-	-	-	-	-	-	-	-	-	-	-	-	-	-
chr02	8999713	T	C	b	a	b	b	b	b	a	b	a	b	a	a	b	-	-	-	a	b	b	-	a	b	-	a	b	a	-	b	b	a	a	-	a	b	-	a	b	-	a	b	a	b	a	-	a	-
chr02	8999956	A	G	-	a	-	b	-	-	-	-	-	-	-	-	-	b	a	b	a	-	b	b	a	b	-	b	b	a	-	-	-	-	-	-	-	-	-	-	-	-	-	-	-	-	-	-	-	-
chr02	8999975	A	C	-	a	-	b	-	-	-	-	-	-	-	-	-	b	a	b	a	-	b	b	a	b	-	b	b	a	-	-	-	-	-	-	-	-	-	-	-	-	-	-	-	-	-	-	-	-
chr02	9000118	A	G	-	-	-	-	-	-	-	-	-	-	-	-	-	b	b	b	a	b	b	b	a	b	a	b	b	a	h	-	b	-	a	-	-	-	-	-	a	-	-	-	a	-	-	-	-	-
chr02	9000185	A	G	-	-	-	-	-	-	-	-	-	-	-	-	-	b	b	b	a	b	b	b	a	b	a	b	b	a	h	-	b	-	a	-	-	-	-	-	a	-	-	-	a	-	-	-	-	-
chr02	9002298	A	G	-	-	-	b	a	a	b	-	a	-	a	a	b	-	a	-	a	-	-	-	-	-	-	-	b	-	-	-	a	-	a	a	a	a	a	a	b	b	a	a	a	b	b	a	a	-
chr02	9002332	A	G	-	-	-	b	a	a	b	-	a	-	a	a	b	-	a	-	a	-	-	-	-	-	-	-	b	-	-	-	a	-	a	a	a	a	a	a	b	b	a	a	a	b	b	a	a	-
chr02	9008598	A	G	b	-	b	b	a	a	-	a	a	b	b	a	b	b	-	-	-	-	-	-	-	-	a	-	-	-	a	b	a	a	a	b	a	b	a	-	b	b	a	b	a	a	b	a	a	-
chr02	9008676	G	A	b	-	b	b	a	b	-	a	a	b	b	a	b	b	-	-	-	-	b	-	-	b	a	-	b	-	a	b	a	a	a	b	a	b	a	-	b	b	a	b	a	a	b	a	a	-
chr02	9012576	T	G	b	a	b	b	a	a	a	a	a	b	b	a	b	b	b	b	a	b	b	-	a	b	b	b	b	-	b	b	b	a	a	a	a	b	a	a	-	b	a	b	a	b	b	a	a	b
chr02	9014046	A	C	b	-	b	-	a	-	a	b	a	-	a	a	b	-	-	-	-	-	-	-	-	-	-	b	-	-	b	b	b	a	a	-	a	b	a	-	a	b	a	b	a	a	b	-	a	a
chr02	9014535	G	A	-	-	-	-	-	-	-	-	-	-	-	a	-	b	a	-	a	-	-	-	-	b	b	a	b	a	b	-	-	-	a	-	a	-	-	-	a	-	-	-	-	-	-	-	-	-
chr02	9014540	G	A	-	-	-	-	-	-	-	-	-	-	-	a	-	b	a	-	a	-	-	-	-	b	b	a	b	a	b	-	-	-	a	-	a	-	-	-	a	-	-	-	-	-	-	-	-	-
chr02	9014657	A	G	b	-	b	b	b	b	b	b	-	b	-	a	b	b	-	-	-	-	-	b	-	-	a	-	b	-	b	b	a	-	a	a	a	b	a	-	-	b	a	b	a	a	a	-	a	-
chr02	9016182	G	A	b	-	-	-	-	-	-	-	-	-	-	-	-	-	a	b	-	-	-	b	-	-	-	-	b	-	a	-	-	-	-	-	-	b	-	-	-	-	-	-	-	-	-	-	-	-
chr02	9018143	C	T	b	b	b	b	b	b	-	b	-	-	b	a	b	b	b	-	a	-	-	-	-	-	-	-	-	-	a	b	a	a	a	b	a	b	a	a	a	-	-	a	a	-	b	-	a	b
chr02	9023443	G	A	-	-	b	b	b	a	a	-	-	b	b	a	b	b	a	b	a	-	-	-	a	-	-	-	b	a	b	b	a	a	a	b	a	a	a	-	a	b	-	b	a	-	b	a	a	-
chr02	9023729	T	C	b	b	b	b	a	b	a	a	a	b	b	a	b	b	a	b	a	b	b	b	a	b	b	a	b	a	b	b	b	a	a	b	a	a	a	a	a	b	-	a	a	b	b	a	a	a
chr02	9027130	T	C	b	-	b	-	-	-	-	-	-	-	-	-	-	b	b	b	a	a	b	b	a	b	-	a	b	a	h	-	b	a	a	-	a	-	-	-	-	-	-	-	-	-	-	-	a	-
chr02	9027178	G	A	b	-	b	-	-	-	-	-	-	-	-	-	-	b	b	b	a	a	b	b	a	b	-	a	b	a	h	-	b	a	a	-	a	-	-	-	-	-	-	-	-	-	-	-	a	-
chr02	9039761	A	T	b	-	b	b	a	b	a	-	a	b	-	a	b	a	-	-	a	b	-	-	a	-	-	-	b	a	-	b	a	a	a	a	a	a	-	a	a	b	a	b	a	-	a	a	-	-
chr02	9049676	A	C	-	-	-	-	-	-	-	-	-	-	-	-	-	b	b	b	-	b	b	b	-	b	-	b	b	-	b	-	-	-	-	-	-	-	-	-	a	-	-	b	-	-	-	-	-	-
chr02	9051775	C	A	b	-	b	b	b	-	-	-	-	b	-	a	b	-	-	-	a	-	-	-	a	-	-	-	-	-	-	b	b	a	-	b	a	-	a	-	-	b	-	a	a	a	b	a	-	-
chr02	9051823	G	A	-	-	-	-	-	-	-	-	-	-	-	-	-	b	b	b	a	-	-	b	a	b	-	a	-	-	a	-	-	-	-	-	-	a	-	-	b	-	a	-	a	b	a	-	-	-
chr02	9052989	A	T	b	-	b	-	b	a	-	-	a	b	a	-	b	b	b	b	a	a	-	b	a	b	b	a	b	a	h	b	a	-	a	-	a	-	-	-	-	b	-	-	-	a	a	-	a	-
chr02	9053142	C	A	b	-	b	-	b	a	-	-	a	b	a	-	b	b	b	b	a	a	b	b	a	b	b	a	b	a	h	b	a	-	a	-	a	-	-	-	-	b	-	-	-	a	a	-	a	-
chr02	9055556	G	A	b	b	b	b	b	b	a	b	a	b	a	a	b	b	a	-	-	a	b	-	a	b	a	b	-	a	a	-	a	a	a	b	a	a	-	a	b	b	-	a	a	b	b	a	a	a
chr02	9058539	A	G	b	a	b	b	a	a	-	a	a	b	a	a	b	b	-	b	a	-	-	b	-	-	-	a	-	a	-	-	a	a	a	a	-	a	-	a	a	-	-	b	-	a	b	a	-	-
chr02	9059750	A	G	-	-	-	-	-	-	-	-	-	-	-	-	-	b	b	b	a	h	b	-	a	b	a	a	b	a	a	-	-	-	a	-	-	-	-	a	-	-	-	-	-	-	-	-	-	-
chr02	9060583	T	C	b	-	-	-	b	b	-	b	b	-	-	a	b	b	a	-	a	-	-	-	a	b	a	a	b	a	b	-	b	b	-	-	b	-	-	-	b	-	a	b	-	-	-	-	-	b
chr02	9068067	C	A	-	-	-	-	-	-	-	-	-	-	-	-	-	b	b	-	a	h	b	b	a	b	a	a	b	a	a	-	-	-	-	-	-	-	-	-	-	-	-	-	-	-	-	-	-	-
chr02	9068439	C	G	b	a	b	b	-	b	a	-	a	b	a	a	b	b	-	b	-	-	b	b	a	-	a	-	-	a	a	b	b	a	a	b	a	a	a	a	a	b	a	b	a	a	b	a	a	-
chr02	9068452	A	G	b	a	b	b	-	b	a	-	a	b	a	a	b	b	-	b	-	-	b	b	a	-	a	-	-	a	a	b	b	a	a	b	a	a	a	a	a	b	a	b	a	a	b	a	a	-
chr02	9068826	T	C	-	-	-	-	a	-	-	-	a	-	-	a	-	b	b	-	-	-	b	b	a	b	b	-	b	a	b	b	a	a	a	-	a	a	-	-	-	b	a	a	a	b	a	a	a	-
chr02	9072557	C	T	b	a	b	b	b	b	-	a	a	b	b	a	b	b	b	-	-	-	-	b	-	b	b	b	-	a	b	b	a	a	a	a	a	a	-	a	a	b	a	-	a	-	a	a	a	a
chr02	9081615	A	G	-	-	-	-	-	-	-	-	-	-	-	-	-	-	-	b	a	a	b	b	a	b	-	b	b	a	a	-	-	-	-	-	-	-	-	-	-	-	-	-	-	-	-	-	-	-
chr02	9081634	G	A	-	-	-	-	-	-	-	-	-	-	-	-	-	-	-	b	a	a	b	b	a	b	-	b	b	a	a	-	-	-	-	-	-	-	-	-	-	-	-	-	-	-	-	-	-	-
chr02	9081804	G	A	-	-	-	-	-	-	-	-	-	-	-	-	-	b	b	b	a	a	b	b	a	b	a	a	b	a	a	-	-	-	-	a	-	b	-	-	-	-	-	-	-	-	-	-	-	-
chr02	9087883	G	A	-	-	-	-	-	-	-	-	-	-	-	-	-	b	a	b	a	a	b	b	a	b	h	a	b	a	h	-	-	-	-	-	-	-	-	-	-	-	-	-	-	-	-	-	-	-
chr02	9101673	C	T	b	-	b	b	a	a	-	b	a	b	a	a	b	b	b	-	a	-	-	b	-	-	b	-	-	-	-	b	a	a	a	b	a	b	a	a	a	-	a	b	a	a	a	a	-	a
chr02	9111470	C	T	b	-	-	-	-	-	-	-	-	-	-	-	-	b	a	b	a	a	b	b	a	b	b	h	b	a	a	-	-	-	-	-	-	-	-	-	-	-	-	-	-	-	-	-	-	-
chr02	9111477	G	A	b	-	-	-	-	-	-	-	-	-	-	-	-	b	a	b	a	a	b	b	a	b	b	h	b	a	a	-	-	-	-	-	-	-	-	-	-	-	-	-	-	-	-	-	-	-
chr02	9125115	T	G	b	a	b	-	b	a	b	-	b	-	b	a	b	-	-	-	a	-	-	-	a	-	-	-	-	-	-	-	b	-	h	b	b	a	-	-	-	-	b	-	b	a	b	a	b	b
chr02	9125122	A	G	b	a	b	-	a	a	b	-	b	-	b	a	b	-	-	-	a	-	-	-	a	-	-	-	-	-	-	-	b	-	h	b	a	a	-	-	-	-	a	-	b	a	b	a	b	b
chr02	9258346	T	C	b	b	b	b	b	a	b	b	a	b	a	a	b	-	a	-	a	a	b	-	a	-	-	a	-	a	a	b	b	a	a	b	a	b	a	a	a	b	a	b	a	b	h	a	b	b
chr02	9261456	G	A	-	b	-	-	a	a	-	b	-	-	b	-	b	b	b	b	a	b	b	b	a	b	a	a	b	a	a	b	-	-	a	b	-	-	-	-	b	-	a	-	-	b	-	-	-	-
chr02	9300974	G	A	-	-	-	-	-	-	-	-	-	-	-	-	-	b	a	b	h	-	b	-	h	b	b	h	b	a	a	-	-	-	-	a	-	-	-	-	-	-	a	-	-	-	-	-	-	-
chr02	9347947	C	T	a	a	b	a	b	b	b	a	b	b	a	a	b	b	b	b	b	b	-	-	h	b	b	b	a	b	h	b	b	a	b	b	a	a	b	a	a	b	a	b	a	b	b	a	b	b
chr02	9390616	G	T	b	a	b	-	a	a	a	-	a	-	a	a	b	-	-	-	a	-	-	-	-	-	-	-	-	a	a	b	-	a	a	a	a	b	a	-	-	b	a	a	-	a	h	a	-	a
chr02	9400328	T	C	-	-	-	-	-	-	-	-	-	-	-	-	-	b	b	b	a	-	b	b	a	b	b	a	b	a	a	-	-	-	-	b	-	b	-	-	-	-	-	-	-	-	-	-	-	-
chr02	9400349	T	A	-	-	-	-	-	-	-	-	-	-	-	-	-	b	b	b	a	-	b	b	a	b	b	a	b	a	a	-	-	-	-	b	-	b	-	-	-	-	-	-	-	-	-	-	-	-
chr02	9401395	A	G	-	-	-	-	-	-	-	-	-	-	-	-	b	-	a	-	a	-	-	-	a	-	a	a	-	a	a	-	-	-	a	-	a	-	-	-	-	b	-	-	a	b	-	-	-	-
chr02	9401406	A	G	-	-	-	-	-	-	-	-	-	-	-	-	b	-	a	-	a	-	-	-	a	-	a	a	-	a	a	-	-	-	a	-	a	-	-	-	-	b	-	-	a	b	-	-	-	-
chr02	9401429	G	A	-	-	-	-	-	-	-	-	-	-	-	-	b	-	a	-	a	-	-	-	a	-	a	a	-	a	a	-	-	-	a	-	a	-	-	-	-	b	-	-	a	b	-	-	-	-
chr02	9432150	A	G	b	-	b	b	b	-	-	b	-	-	-	-	b	-	-	-	-	-	-	-	-	-	-	-	b	-	-	b	-	-	-	b	-	b	-	-	b	b	-	b	-	b	b	-	-	b
chr02	9446042	G	T	-	-	-	-	-	-	-	-	a	-	a	-	-	b	b	b	a	a	-	b	a	b	-	-	b	a	a	-	-	-	a	-	-	-	-	-	-	b	-	-	-	-	-	-	-	-
chr02	9448119	C	A	-	-	-	-	-	-	-	-	a	-	-	-	-	-	-	-	-	-	b	b	a	b	b	b	-	-	-	-	-	-	-	-	-	-	a	-	-	-	-	-	-	-	b	-	-	-
chr02	9450139	T	C	b	b	b	b	a	b	a	b	a	b	b	a	b	b	-	b	a	-	b	-	a	b	-	-	b	a	b	b	a	a	a	a	a	a	a	a	b	b	a	b	a	a	a	a	a	b
chr02	9450144	T	C	b	b	b	b	a	b	a	b	a	b	b	a	b	b	-	b	a	-	b	-	a	b	-	-	b	a	b	b	a	a	a	a	a	a	a	a	b	b	a	b	a	a	a	a	a	b
chr02	9454322	G	A	b	b	b	b	b	b	b	b	-	b	b	-	b	b	-	-	-	-	-	-	-	-	-	-	-	-	b	b	b	-	-	b	-	b	-	-	-	b	-	b	-	b	b	-	-	b
chr02	9457352	G	C	-	-	b	b	-	a	-	-	-	-	-	-	-	b	a	b	h	b	b	b	a	b	b	b	b	a	a	-	-	a	-	a	a	-	a	a	-	-	-	-	-	-	-	-	-	-
chr02	9469403	C	T	-	-	b	-	-	-	b	-	-	-	-	-	-	b	-	b	a	a	b	b	a	b	a	h	b	a	h	-	-	-	-	-	-	-	-	-	-	-	-	-	-	-	-	-	-	-
chr02	9469408	C	T	-	-	b	-	-	-	b	-	-	-	-	-	-	b	-	b	a	a	b	b	a	b	a	h	b	a	h	-	-	-	-	-	-	-	-	-	-	-	-	-	-	-	-	-	-	-
chr02	9473707	T	C	-	b	b	b	a	b	b	-	-	b	b	a	b	-	-	-	-	-	-	-	-	-	-	-	-	-	-	b	-	a	a	a	a	b	-	-	-	b	a	a	-	-	b	a	a	-
chr02	9487117	T	C	-	-	b	b	a	b	b	-	-	-	-	a	b	b	b	b	a	b	b	b	a	b	b	a	b	a	b	b	-	a	a	b	-	-	-	-	b	-	-	a	a	-	-	-	-	-
chr02	9488209	G	A	-	a	-	-	a	a	-	b	a	-	-	a	-	-	-	-	a	-	-	-	-	-	a	-	-	a	a	-	a	a	a	a	a	a	-	a	a	-	a	a	a	a	a	a	a	-
chr02	9488421	G	A	-	-	-	-	-	-	-	-	-	-	-	-	-	b	a	b	a	b	b	b	a	b	a	h	b	a	b	-	-	-	-	-	a	-	-	-	-	-	-	-	-	-	-	-	-	-
chr02	9490704	T	G	b	-	b	b	b	a	-	-	a	b	b	a	b	b	-	b	a	a	-	b	a	b	a	h	b	a	b	-	-	a	-	-	a	-	-	a	-	b	-	a	-	-	-	-	-	-
chr02	9497362	A	G	-	-	b	-	-	b	-	b	-	b	-	a	b	-	-	-	a	-	-	-	a	-	-	-	-	-	-	-	b	-	a	-	-	a	-	-	b	b	a	-	a	-	b	-	a	-
chr02	9497390	G	A	-	-	b	-	-	b	-	b	-	b	-	a	b	-	-	-	a	-	-	-	a	-	-	-	-	-	-	-	b	-	a	-	-	a	-	-	b	b	a	-	a	-	b	-	a	-
chr02	9500009	G	C	-	-	b	b	b	a	b	a	a	-	-	a	-	b	a	-	a	-	b	b	a	b	a	a	b	a	b	-	-	-	-	-	a	-	-	-	-	-	-	-	-	-	-	a	-	-
chr02	9500173	G	C	b	b	b	b	b	a	b	-	a	b	b	a	b	b	-	b	a	a	b	b	-	b	b	-	-	a	a	b	a	a	a	b	a	a	-	-	a	-	a	b	a	a	b	a	a	-
chr02	9510300	C	T	b	b	-	-	-	b	b	a	-	-	-	a	b	-	a	-	a	-	-	-	-	-	-	-	-	a	a	-	-	-	-	-	a	-	-	-	-	-	-	-	-	a	a	-	-	-
chr02	9514626	T	A	b	b	b	b	b	a	b	b	a	b	b	a	b	b	b	-	a	b	b	b	a	b	b	b	b	a	b	-	a	a	a	a	a	b	b	a	a	b	a	b	a	a	a	a	a	-
chr02	9520628	T	C	b	b	b	b	b	b	-	b	a	b	b	a	b	-	-	-	-	-	-	-	-	-	-	-	-	-	b	b	b	a	a	b	a	b	a	a	-	b	a	b	a	b	b	a	a	a
chr02	9520663	T	G	b	b	b	b	b	b	-	b	a	b	b	a	b	-	-	-	-	-	-	-	-	-	-	-	-	-	b	b	b	a	a	b	a	b	a	a	-	b	a	b	a	b	b	a	a	a
chr02	9523389	A	G	b	b	b	b	b	a	a	b	a	b	b	a	b	b	-	-	a	-	-	b	-	b	b	b	b	a	-	b	a	a	a	b	a	b	a	a	a	b	a	a	a	b	b	a	a	b
chr02	9528188	T	C	b	-	b	b	b	b	-	-	-	-	a	a	b	b	a	b	a	a	b	b	a	b	b	b	b	a	h	-	b	a	a	-	a	b	-	a	-	-	-	a	a	-	-	-	-	-
chr02	9529601	C	T	b	a	-	b	a	a	a	a	a	-	b	a	b	b	-	b	a	-	-	b	a	-	-	a	b	a	-	b	b	a	a	a	a	a	-	a	-	b	a	b	a	b	a	a	-	a
chr02	9541639	A	G	-	-	-	-	-	-	-	-	-	-	-	-	-	b	b	b	a	b	b	b	a	b	b	h	b	a	a	-	-	a	-	-	-	-	-	-	-	-	-	-	-	-	-	-	-	-
chr02	9543084	C	T	b	a	b	b	a	a	a	a	a	b	b	a	b	-	-	b	a	-	b	b	-	b	b	-	-	a	a	b	b	a	a	a	a	a	-	a	a	a	a	a	a	b	b	a	a	-
chr02	9543091	A	G	b	a	b	b	a	a	a	a	a	b	b	a	b	-	-	b	a	-	b	b	-	b	b	-	-	a	a	b	b	a	a	a	a	a	-	a	a	a	a	a	a	b	b	a	a	-
chr02	9552436	C	T	-	-	-	-	a	b	a	-	a	-	a	a	-	b	b	b	a	b	b	-	a	b	a	a	b	a	a	-	a	-	a	a	a	a	-	-	b	a	-	-	-	a	a	-	-	-
chr02	9552534	G	A	-	-	-	-	a	b	-	-	a	-	a	a	-	-	-	-	a	-	-	-	a	-	a	a	-	a	a	-	a	-	a	a	a	a	-	-	b	a	-	-	-	b	a	-	-	-
chr02	9554197	G	A	b	b	b	b	a	a	a	b	a	b	a	a	b	b	a	-	a	b	b	b	-	-	-	a	b	a	b	b	b	a	a	a	a	a	a	a	a	b	a	a	a	a	b	a	a	-
chr02	9554259	C	T	b	b	b	b	b	b	a	-	a	b	a	a	b	b	b	b	a	a	b	b	a	b	b	b	b	a	h	b	-	a	a	-	a	b	-	a	b	-	-	-	a	-	-	-	-	-
chr02	9554372	A	G	b	b	b	b	b	b	a	-	a	b	a	a	b	b	b	b	a	a	b	b	a	b	b	a	b	a	h	b	-	a	a	-	a	b	-	a	b	-	-	-	a	-	-	-	-	-
chr02	9554662	C	T	b	b	b	b	b	b	b	-	-	-	-	a	b	b	a	b	a	a	b	b	a	b	b	b	b	a	a	-	-	-	-	b	a	b	a	-	-	-	-	-	a	-	b	-	-	-
chr02	9555522	T	C	b	b	b	b	h	b	b	b	a	b	b	a	b	b	a	-	a	a	-	-	a	-	a	h	-	a	a	b	b	a	a	b	a	b	-	a	b	b	a	b	a	a	h	a	a	-
chr02	9556742	T	A	-	-	b	-	a	-	-	-	-	-	-	a	b	b	-	b	a	b	b	b	a	b	a	a	b	a	h	-	a	-	a	a	-	b	-	-	-	-	-	a	-	-	-	-	-	-
chr02	9557924	G	A	-	-	-	-	-	-	-	-	a	-	-	-	-	b	b	b	a	a	b	b	a	b	-	b	b	a	b	-	-	-	-	-	-	-	-	-	-	-	a	-	-	-	-	-	-	-
chr02	9557979	G	A	-	-	-	-	-	-	-	-	-	-	-	-	-	b	a	b	-	a	b	b	a	b	a	b	b	a	a	-	-	-	-	-	-	-	-	-	-	-	-	-	-	-	-	-	-	-
chr02	9558613	A	G	b	b	b	b	a	a	-	a	a	-	a	a	b	b	-	b	-	-	-	b	a	b	-	-	b	a	a	b	b	-	a	b	a	b	a	a	b	a	a	b	a	a	a	-	-	-
chr02	9583194	C	T	b	a	b	b	b	a	a	a	a	b	a	a	b	b	b	-	a	a	b	b	a	b	a	b	-	a	a	b	b	-	a	b	-	b	a	-	-	-	a	b	-	b	b	a	-	-
chr02	9613583	A	G	b	a	-	b	b	b	-	-	-	-	-	-	b	-	-	b	-	a	-	-	-	b	-	-	-	-	-	-	-	a	a	b	a	a	-	-	b	-	-	a	a	-	a	-	-	-
chr02	9631643	A	G	b	-	-	b	-	-	-	-	-	-	-	a	b	b	b	b	a	b	b	b	a	b	a	a	b	a	a	-	-	-	-	-	-	a	-	-	-	-	-	a	-	a	-	-	-	-
chr02	9659961	C	T	b	b	b	b	a	a	a	a	a	b	a	a	b	-	-	b	-	a	-	b	a	b	-	-	b	a	b	b	a	a	a	a	a	b	a	a	a	-	a	b	-	a	b	a	a	-
chr02	9700219	A	G	-	-	-	-	-	-	-	-	-	-	-	-	-	b	-	-	a	-	b	b	a	-	-	-	b	a	-	-	-	-	-	a	-	-	-	-	-	-	-	-	-	-	-	-	-	-
chr02	9843732	A	G	b	a	b	b	b	b	b	b	a	b	b	a	b	b	a	-	a	-	-	-	a	-	a	a	-	-	b	b	-	-	a	a	a	b	a	a	a	b	a	-	a	a	a	a	a	a
chr02	9844683	C	T	-	-	-	-	-	-	-	-	-	-	-	-	-	b	a	b	a	b	b	b	a	b	b	b	b	a	a	-	-	-	-	-	-	-	-	-	-	-	-	-	a	-	-	-	-	-
chr02	9852205	A	G	-	b	-	-	-	a	-	-	-	-	-	a	-	b	b	b	a	a	b	b	a	-	b	b	b	a	a	-	b	-	a	b	-	a	-	-	-	-	-	-	-	-	-	-	-	-
chr02	9856609	G	A	b	b	b	b	b	a	a	b	a	b	a	a	b	b	a	b	a	a	b	b	-	b	a	b	b	a	-	b	b	a	a	b	a	a	a	a	a	a	a	b	a	-	a	a	a	-
chr02	9895671	T	C	-	-	-	-	-	-	-	-	-	-	-	a	-	b	a	b	a	a	b	-	a	b	b	b	b	a	h	-	-	-	-	-	-	a	-	-	-	a	-	-	-	-	-	-	-	-
chr02	9898990	T	G	a	a	a	a	a	a	a	-	a	-	a	a	a	a	a	a	a	a	a	-	a	a	a	a	a	a	a	-	a	a	a	a	a	a	a	a	-	a	a	a	-	a	-	a	a	-
chr02	9918357	A	G	-	-	-	-	-	-	-	-	-	-	-	-	-	b	b	b	a	-	b	b	a	b	b	h	b	a	h	-	-	-	-	-	-	-	-	-	-	-	-	-	a	-	-	-	-	-
chr02	9925755	A	G	-	b	b	b	a	b	-	a	a	b	a	-	b	b	a	b	a	b	b	b	a	b	a	a	-	a	b	-	b	a	a	b	a	b	-	-	b	-	-	b	a	-	-	-	a	-
chr02	9928051	T	G	-	-	-	-	-	-	-	-	-	-	-	-	-	b	a	b	a	b	b	b	a	b	-	a	b	a	b	-	-	-	-	-	-	-	-	-	a	-	-	-	-	-	-	-	-	-
chr02	9968504	G	A	-	-	-	-	-	-	-	-	-	-	-	-	-	b	h	b	a	b	b	b	a	b	a	a	b	a	b	-	-	-	-	-	-	-	-	-	-	-	-	-	-	-	-	-	-	-
chr02	10017623	C	G	b	a	b	b	a	h	-	a	a	b	-	a	b	b	-	-	a	-	-	-	-	b	-	-	-	-	-	b	b	a	a	b	a	b	a	a	b	a	a	b	-	b	b	a	a	-
chr02	10034612	G	A	-	-	-	-	-	-	-	b	a	-	-	-	b	b	b	b	a	a	-	b	a	-	b	a	-	a	-	-	-	a	a	-	a	b	-	-	-	-	-	-	-	-	-	-	-	-
chr02	10034890	G	A	-	-	-	-	-	a	-	-	-	-	-	-	-	-	-	-	a	a	-	-	a	-	a	h	-	a	h	-	-	-	-	-	-	a	-	-	-	-	-	-	-	-	-	-	-	-
chr02	10036983	T	C	b	-	-	-	-	-	-	-	-	-	-	-	-	-	-	-	a	a	-	-	a	-	a	a	-	a	a	-	-	-	a	-	a	a	-	-	-	-	-	-	-	-	-	-	-	-
chr02	10037119	T	C	b	-	b	b	b	b	b	b	-	b	-	-	b	-	-	-	-	-	-	-	-	-	-	-	b	-	-	b	b	-	-	b	-	b	-	-	-	-	-	b	-	b	b	-	-	b
chr02	10041880	C	T	b	a	b	b	a	a	b	b	a	b	a	a	b	b	a	-	a	-	b	-	a	-	-	a	b	a	a	b	b	a	a	b	a	a	a	a	b	a	a	a	a	a	a	a	a	b
chr02	10042146	T	C	-	-	-	-	-	-	-	-	-	-	-	-	-	b	b	b	a	a	b	b	-	b	-	h	b	a	-	-	-	-	a	a	-	-	a	-	-	-	-	-	-	-	-	-	-	-
chr02	10042229	T	C	b	-	-	-	-	b	-	-	-	-	-	-	b	b	b	-	a	a	-	b	a	b	a	a	b	a	a	-	b	-	-	-	-	-	-	-	-	-	-	b	-	-	a	a	-	-
chr02	10042352	T	G	b	-	-	-	-	a	-	-	-	-	-	-	b	b	b	-	a	a	-	b	a	b	a	a	-	a	a	-	b	-	-	-	-	-	-	-	-	-	-	b	-	-	a	a	-	-
chr02	10042400	G	A	b	-	-	-	-	a	-	-	-	-	-	-	b	b	b	-	a	a	-	b	a	b	a	a	-	a	a	-	b	-	-	-	-	-	-	-	-	-	-	b	-	-	a	a	-	-
chr02	10051640	C	T	-	-	-	-	-	-	-	-	-	-	-	-	-	b	a	b	a	b	b	b	a	b	h	h	b	a	h	-	-	-	-	-	-	-	-	-	-	-	-	-	-	-	-	-	-	-
chr02	10061197	A	G	b	b	-	b	b	a	a	b	-	b	a	a	b	b	-	b	a	-	-	-	-	-	-	a	b	a	-	b	b	a	a	a	a	a	a	a	a	a	-	a	a	-	b	a	a	-
chr02	10072197	G	A	b	b	b	b	-	b	-	-	-	-	-	-	b	-	-	b	-	-	-	-	-	-	-	-	b	-	-	-	-	-	-	-	-	b	-	-	-	-	-	-	b	-	-	-	-	-
chr02	10073699	G	A	b	-	b	b	-	b	-	-	-	-	a	a	-	-	-	-	-	-	-	-	-	-	a	-	-	-	-	b	b	-	a	a	-	b	-	a	-	-	-	a	-	b	b	a	-	-
chr02	10083088	T	C	-	b	b	b	b	-	-	b	a	-	-	a	-	b	b	-	a	-	b	b	-	-	-	a	b	-	a	-	b	a	a	b	a	b	-	a	-	-	a	-	-	a	b	a	a	a
chr02	10090972	G	A	b	a	b	b	a	b	b	a	a	b	b	a	b	-	a	-	a	-	-	-	-	-	-	b	-	-	-	b	b	a	a	b	a	a	a	a	b	a	a	a	b	a	b	a	a	-
chr02	10091818	G	A	b	b	b	b	b	b	-	b	-	b	-	a	b	-	-	-	-	-	-	-	-	-	b	-	-	a	-	-	a	-	a	b	a	a	-	-	-	b	-	a	-	b	b	a	a	-
chr02	10108899	T	C	-	-	-	-	-	-	-	a	-	-	-	a	-	b	a	b	-	-	b	b	-	b	-	b	b	-	b	-	-	a	a	a	-	b	-	a	-	-	a	a	-	-	-	-	a	-
chr02	10108961	G	A	-	-	-	-	-	-	-	-	-	-	-	-	-	b	b	b	a	a	b	b	a	b	a	h	b	a	a	-	-	-	-	-	a	-	-	-	-	-	a	-	-	-	-	-	-	-
chr02	10113256	T	C	-	a	b	-	-	b	a	a	a	-	-	a	-	-	-	-	-	-	-	-	-	-	-	-	-	-	b	b	b	b	a	a	a	a	-	-	a	a	-	-	-	a	b	-	a	b
chr02	10114007	A	G	b	b	b	b	a	a	b	b	a	b	a	a	b	-	-	-	-	a	-	-	a	-	-	-	-	a	a	b	b	a	a	a	a	a	a	a	b	b	a	-	-	b	a	a	a	b
chr02	10114339	T	C	b	b	b	b	b	b	a	b	a	b	b	a	b	b	-	-	a	-	b	b	a	b	-	a	b	a	-	b	b	a	a	a	a	a	a	a	b	b	a	a	a	a	b	a	a	-
chr02	10119011	A	G	b	b	b	b	-	a	-	b	a	b	b	a	b	-	-	-	a	a	-	-	-	-	-	-	-	a	-	a	b	a	a	a	a	b	-	a	b	a	a	b	b	b	a	a	a	-
chr02	10127820	T	C	b	b	b	b	b	b	b	b	a	b	b	a	b	-	-	-	a	a	-	-	-	-	-	a	-	-	-	b	b	a	a	b	a	b	a	-	b	b	a	b	b	b	b	-	a	a
chr02	10127885	A	G	b	-	-	-	-	-	-	-	-	-	-	-	-	b	b	b	a	b	-	b	a	b	a	a	b	a	a	-	-	-	-	-	a	-	-	-	-	-	-	-	-	-	-	a	-	-
chr02	10127917	A	G	b	-	-	-	-	-	-	-	-	-	-	-	-	b	b	b	a	b	-	b	a	b	a	a	b	a	a	-	-	-	-	-	a	-	-	-	-	-	-	-	-	-	-	a	-	-
chr02	10127977	T	C	b	-	-	-	-	-	-	-	-	-	-	-	-	b	b	b	a	b	-	b	a	b	a	a	b	a	a	-	-	-	-	-	a	-	-	-	-	-	-	-	-	-	-	a	-	-
chr02	10143430	C	G	b	b	b	b	a	b	b	b	-	b	a	-	b	b	-	-	a	a	b	-	-	b	a	a	-	-	-	b	b	a	a	b	a	a	a	a	a	a	a	a	b	a	b	a	a	a
chr02	10146105	C	T	-	-	-	b	-	-	-	-	-	-	-	-	-	b	-	b	-	b	b	-	-	b	b	b	b	-	-	-	b	-	-	a	-	-	-	-	-	-	-	b	-	-	-	-	-	-
chr02	10146341	T	A	b	-	b	b	-	b	-	-	-	-	a	a	-	b	b	b	a	h	b	b	a	b	a	b	b	a	b	-	-	-	-	-	-	-	-	-	a	b	-	-	b	-	a	-	-	-
chr02	10146693	T	C	b	a	b	b	b	a	-	a	a	b	a	a	b	b	b	-	a	a	b	-	a	-	-	-	b	a	-	b	b	a	a	b	a	b	a	a	-	a	a	a	b	-	b	a	a	a
chr02	10166364	G	A	b	a	b	b	a	a	-	b	a	b	b	a	b	b	-	-	a	-	-	b	a	b	a	b	b	a	b	b	b	a	a	b	a	b	a	-	b	a	a	a	a	a	b	a	a	-
chr02	10166382	G	A	b	a	b	b	a	a	-	b	a	b	b	a	b	b	-	-	a	-	-	b	a	b	a	b	b	a	b	b	b	a	a	b	a	b	a	-	b	b	a	a	a	a	b	a	a	-
chr02	10168966	C	T	-	-	-	-	-	-	-	-	-	-	-	-	-	b	b	b	a	a	b	h	a	b	a	b	b	a	h	-	-	-	-	-	-	-	-	-	-	-	-	-	-	-	-	-	-	-
chr02	10168986	T	C	-	-	-	-	-	-	-	-	-	-	-	-	-	b	b	b	a	a	b	h	a	b	a	b	b	a	h	-	-	-	-	-	-	-	-	-	-	-	-	-	-	-	-	-	-	-
chr02	10169095	T	C	-	-	-	-	-	-	-	-	-	-	-	-	-	b	b	b	a	a	b	b	a	b	a	b	b	a	h	-	-	-	-	-	-	-	-	-	-	-	-	-	-	-	-	-	-	-
chr02	10169174	T	C	b	b	b	b	b	a	b	a	a	b	a	a	b	b	a	b	a	b	b	b	a	b	b	b	b	a	b	b	b	-	a	b	a	b	-	a	b	a	a	a	a	b	b	a	-	b
chr02	10172486	C	G	-	-	-	-	-	-	-	-	-	-	-	-	-	-	a	-	a	-	-	-	a	-	a	a	-	a	-	-	-	-	a	a	a	-	-	-	-	a	-	-	-	-	-	-	a	-
chr02	10172555	A	G	-	-	-	-	-	-	-	-	-	-	-	-	-	-	a	-	a	-	-	-	a	-	a	a	-	a	-	-	-	-	a	a	a	-	-	-	-	a	-	-	-	-	-	-	a	-
chr02	10172757	A	T	-	-	-	-	-	-	-	-	-	-	-	-	-	b	b	b	a	a	b	b	a	b	a	h	b	a	a	-	-	a	a	-	-	-	-	-	-	-	-	-	-	-	-	-	-	-
chr02	10172800	G	A	-	-	-	-	-	-	-	-	-	-	-	-	-	b	b	b	a	a	b	b	a	b	a	h	b	a	a	-	-	a	a	-	-	-	-	-	-	-	-	-	-	-	-	-	-	-
chr02	10172821	T	C	-	-	-	-	-	-	-	-	-	-	-	-	-	b	b	b	a	a	b	b	a	b	a	h	b	a	a	-	-	a	a	-	-	-	-	-	-	-	-	-	-	-	-	-	-	-
chr02	10180110	G	C	b	b	b	b	b	b	b	b	-	b	b	-	b	-	-	-	-	-	-	-	-	-	a	a	-	a	a	b	b	-	-	b	-	b	-	-	b	b	b	b	b	-	b	-	-	-
chr02	10180877	G	A	b	a	b	b	b	a	-	a	a	b	b	a	b	-	-	b	a	-	b	-	a	b	-	-	b	-	-	b	b	a	a	a	a	b	-	a	a	a	-	a	a	a	b	a	a	-
chr02	10190611	T	A	b	b	b	b	b	b	a	a	a	b	a	a	a	b	a	b	a	h	b	b	a	b	b	b	b	a	b	b	b	a	a	a	a	b	a	a	a	b	a	b	b	b	a	-	a	b
chr02	10194833	C	T	-	-	-	-	-	-	-	-	-	-	-	-	-	b	a	h	a	a	b	b	a	b	a	h	b	a	a	-	-	-	-	-	a	-	-	-	-	-	-	-	b	-	-	-	-	-
chr02	10197859	A	G	-	-	-	-	-	b	-	-	-	-	-	-	-	-	-	-	-	-	-	-	-	-	-	-	-	-	-	-	-	-	-	-	-	-	-	-	-	-	-	-	-	-	-	-	-	-
chr02	10200467	T	C	b	-	b	b	b	b	-	b	a	b	b	a	b	-	-	-	-	-	-	-	-	b	-	-	-	a	-	b	-	a	a	b	-	b	a	a	b	b	a	b	b	b	b	a	a	b
chr02	10200475	G	A	b	-	b	b	b	b	-	b	a	b	b	a	b	-	-	-	-	-	-	-	-	b	-	-	-	a	-	b	-	a	a	b	-	b	a	a	b	b	a	b	b	b	b	a	a	b
chr02	10200481	C	A	b	-	b	b	b	b	-	b	a	b	b	a	b	-	-	-	-	-	-	-	-	b	-	-	-	a	-	b	-	a	a	b	-	b	a	a	b	b	a	b	b	b	b	a	a	b
chr02	10200776	T	C	-	-	-	-	-	-	-	-	-	-	-	-	-	b	-	-	a	a	-	b	a	-	-	-	-	a	a	-	-	-	a	-	-	-	-	-	b	-	-	-	-	-	-	-	-	-
chr02	10203509	A	G	b	b	b	b	a	a	a	a	a	b	b	a	a	-	a	-	a	-	-	-	a	-	-	-	-	-	a	b	b	a	a	a	a	b	a	a	a	a	a	b	a	b	b	a	a	a
chr02	10203524	T	C	b	b	b	b	a	a	a	a	a	b	b	a	b	-	a	-	a	-	-	-	a	-	-	-	-	-	a	b	b	a	a	a	a	b	a	a	a	a	a	b	a	b	b	a	a	a
chr02	10204950	T	G	b	b	b	b	a	b	-	a	a	b	b	a	b	b	a	b	a	b	b	-	b	b	b	b	b	a	b	b	b	a	a	b	a	b	a	a	b	b	a	b	b	a	a	a	a	a
chr02	10205148	G	T	b	b	b	b	a	b	-	a	a	b	b	a	b	b	a	b	a	b	b	b	a	b	b	b	b	a	a	b	b	a	-	a	a	b	a	a	b	b	a	b	b	a	a	a	a	a
chr02	10205325	T	C	-	-	-	-	-	-	-	-	-	-	-	-	-	b	a	b	a	-	-	b	a	b	b	-	b	a	a	-	b	-	a	-	-	b	-	-	-	-	-	-	-	a	-	-	-	a
chr02	10215949	C	A	-	-	-	-	-	-	-	-	-	-	-	-	-	b	a	b	a	b	b	b	a	b	h	a	b	a	h	-	-	-	-	-	-	-	-	-	-	-	-	-	-	-	-	-	-	-
chr02	10216095	T	A	b	-	b	b	b	a	-	a	a	b	-	a	b	-	-	-	-	-	-	-	a	-	a	-	-	a	-	-	-	a	a	-	a	b	-	a	a	a	-	b	b	b	b	a	a	-
chr02	10220341	T	C	-	-	-	-	-	-	-	-	-	b	-	-	-	b	-	b	a	b	b	b	a	b	a	b	b	a	b	-	-	-	a	-	-	-	-	-	-	-	-	-	-	-	-	-	-	-
chr02	10266340	T	C	-	-	-	-	-	a	-	-	-	-	-	-	-	b	a	b	a	b	b	b	a	b	a	a	b	a	a	-	-	-	a	-	a	a	-	-	-	-	-	b	b	-	-	-	-	-
chr02	10266357	A	G	-	-	-	-	-	a	-	-	-	-	-	-	-	b	a	b	a	b	b	b	a	b	a	a	b	a	a	-	-	-	a	-	a	a	-	-	-	-	-	b	b	-	-	-	-	-
chr02	10271972	A	C	b	b	b	b	a	a	a	b	a	a	b	a	a	b	a	b	a	b	b	b	a	b	a	-	b	a	a	b	b	a	a	a	a	a	-	a	a	a	a	a	b	a	a	a	a	a
chr02	10276272	G	C	b	-	b	b	a	b	-	-	a	b	b	a	b	b	a	b	a	b	b	b	a	b	b	a	b	a	a	-	b	a	a	b	a	a	a	a	a	a	a	b	b	b	a	-	a	b
chr02	10276492	G	A	-	-	-	-	-	a	-	-	-	-	-	-	-	b	b	b	a	a	b	b	a	b	h	a	b	a	h	b	-	-	-	-	-	-	-	-	-	-	-	a	-	-	-	-	-	-
chr02	10277434	T	G	-	-	-	-	-	-	-	-	-	-	-	-	-	b	b	h	a	a	b	b	a	b	b	h	b	a	b	-	-	-	a	-	-	-	-	-	-	-	-	-	-	-	-	-	-	-
chr02	10277495	C	T	-	-	-	-	-	-	-	-	-	-	-	-	-	b	b	b	a	b	b	b	a	b	b	h	b	a	b	-	-	-	a	-	-	-	-	-	-	-	-	-	-	-	-	-	-	-
chr02	10280403	G	A	b	b	b	b	b	b	b	b	a	b	-	a	b	b	-	b	a	b	-	-	a	b	-	-	b	a	a	b	b	a	a	-	a	b	-	a	b	a	-	b	b	b	a	a	a	-
chr02	10280429	T	A	b	b	b	b	b	b	b	b	a	b	-	a	b	b	-	b	a	b	-	-	a	b	-	-	b	a	a	b	b	a	a	-	a	b	-	a	b	a	-	b	b	b	a	a	a	-
chr02	10288716	G	C	b	b	b	b	a	b	b	b	a	b	-	a	b	-	-	-	a	-	-	-	a	-	-	-	-	-	-	-	b	-	a	a	a	b	-	a	b	-	a	a	a	-	a	a	a	b
chr02	10288736	G	A	b	b	b	b	a	b	b	b	a	b	-	a	b	-	-	-	a	-	-	-	a	-	-	-	-	-	-	-	b	-	a	a	a	b	-	a	b	-	a	a	a	-	a	a	a	b
chr02	10293558	T	C	b	b	b	b	a	a	-	a	a	b	b	a	b	b	-	b	a	a	-	b	a	b	a	a	b	a	a	b	b	a	a	b	a	b	a	a	a	a	a	b	b	b	b	a	a	-
chr02	10293850	T	C	b	b	b	b	a	a	-	a	-	b	b	a	a	-	-	-	a	a	-	-	a	-	a	a	-	a	a	b	b	a	a	b	a	b	a	a	a	a	a	b	b	b	a	a	a	-
chr02	10295163	T	C	b	b	b	b	b	b	b	-	a	-	-	a	b	b	b	b	a	a	b	b	a	b	b	-	b	a	a	-	b	-	a	b	-	-	-	a	-	b	-	a	-	a	-	-	-	-
chr02	10295184	C	T	b	b	b	b	b	b	b	-	a	-	-	a	b	b	b	b	a	a	b	b	a	b	b	-	b	a	a	-	b	-	a	a	-	-	-	a	-	b	-	a	-	a	-	-	-	-
chr02	10308953	C	G	b	b	b	b	b	b	b	a	-	-	b	-	a	b	b	b	a	b	b	b	a	-	a	a	b	-	-	-	-	a	a	-	a	b	-	-	-	b	a	-	-	-	b	-	-	-
chr02	10311802	C	T	b	b	b	b	b	a	b	b	a	b	b	a	a	b	-	-	-	-	-	-	-	-	-	-	-	a	a	-	b	-	a	b	a	a	a	a	a	b	a	b	a	b	a	a	a	a
chr02	10312201	G	T	-	-	-	-	-	-	-	-	-	-	-	-	-	b	a	b	a	b	b	b	a	b	h	h	b	a	h	-	-	-	-	-	-	-	-	-	-	-	-	-	-	b	b	-	-	-
chr02	10314186	T	C	-	-	-	-	-	-	-	-	a	-	-	-	-	b	b	b	a	b	b	b	a	b	b	h	b	a	h	-	-	a	-	b	-	-	-	-	-	-	-	-	-	-	-	-	-	-
chr02	10314331	T	C	-	-	-	-	a	-	-	-	a	-	-	-	-	b	a	b	a	b	b	b	a	b	b	h	b	a	h	-	-	a	-	b	-	-	-	-	-	-	-	-	-	-	-	-	-	-
chr02	10318533	G	A	-	-	b	b	-	a	-	-	-	-	-	a	-	b	a	-	a	a	b	b	a	b	a	b	b	a	a	b	-	-	-	-	-	b	-	-	-	-	-	-	-	-	-	-	-	-
chr02	10318726	G	A	-	-	b	b	-	a	-	-	-	-	-	a	-	b	a	-	a	a	b	b	a	b	a	b	b	a	a	b	-	-	-	-	-	b	-	-	-	-	-	-	-	-	-	-	-	-
chr02	10323536	C	T	b	b	b	b	b	a	b	b	-	b	b	a	a	b	-	-	a	-	b	b	-	-	-	-	-	a	b	-	b	a	a	a	a	a	-	a	b	a	a	b	-	b	a	a	a	-
chr02	10323631	A	C	-	-	-	-	-	-	-	-	-	-	-	-	-	b	b	b	a	h	b	b	a	b	b	h	b	a	h	-	-	-	-	-	-	-	-	-	-	-	-	-	-	-	-	-	-	-
chr02	10323753	G	T	b	-	-	-	-	-	-	-	-	-	-	-	-	b	a	b	a	-	b	b	a	b	b	h	b	a	a	-	-	-	a	-	-	-	-	-	-	-	-	-	-	-	-	-	-	-
chr02	10324441	C	G	-	-	-	b	a	-	-	-	-	-	-	-	b	b	a	b	a	h	b	b	a	b	a	b	b	a	h	-	-	-	-	-	-	a	-	-	-	-	-	-	-	-	-	-	-	-
chr02	10324659	C	T	-	-	-	-	-	-	-	-	-	-	-	-	-	b	-	-	a	a	b	b	a	b	-	a	b	a	a	-	b	-	a	-	-	-	-	-	-	-	-	a	-	-	-	-	a	-
chr02	10325210	G	A	-	-	-	-	-	-	-	-	-	-	-	-	-	b	a	b	a	b	b	b	a	b	b	h	b	a	h	-	-	-	-	-	-	a	-	-	-	-	-	-	-	a	-	-	-	-
chr02	10325291	C	T	-	-	-	-	-	-	-	-	-	-	-	-	-	b	a	b	a	a	b	b	a	b	b	a	b	a	h	-	-	-	-	-	-	a	-	-	-	-	-	-	-	a	-	-	-	-
chr02	10325553	C	T	-	-	-	b	-	-	-	-	-	-	-	-	-	b	-	b	a	b	b	b	a	b	b	h	b	a	h	-	-	-	-	-	-	b	-	-	-	-	-	-	-	-	-	-	-	-
chr02	10325653	C	T	b	b	b	b	a	b	b	a	a	b	b	a	a	b	b	-	a	b	b	b	-	b	h	a	b	a	a	b	b	a	a	a	a	a	-	a	a	a	a	a	a	a	a	a	a	b
chr02	10326067	G	A	-	-	-	-	-	b	-	-	-	-	-	-	-	b	-	b	a	a	b	b	a	b	a	-	b	a	a	-	-	-	a	-	a	-	-	-	-	-	-	-	-	b	-	-	-	-
chr02	10330007	G	A	-	-	-	-	-	-	-	-	-	-	b	-	-	b	b	b	a	a	b	-	a	b	a	a	b	a	b	-	-	-	-	-	-	-	-	-	-	-	-	-	-	-	-	-	-	-
chr02	10330084	C	T	-	-	-	-	-	-	-	-	-	-	-	-	-	b	b	b	a	a	b	-	a	b	a	a	b	a	b	-	-	-	-	-	-	-	-	-	-	-	-	-	-	-	-	-	-	-
chr02	10334912	G	C	b	-	b	b	a	b	b	b	a	b	b	a	b	-	b	b	a	a	-	-	-	-	b	a	-	a	-	b	b	a	a	a	a	a	a	a	b	a	a	b	b	a	b	a	a	a
chr02	10335527	A	G	b	b	-	b	b	a	b	a	a	b	-	a	b	-	-	b	a	-	-	-	a	b	-	-	-	-	-	b	b	a	a	h	a	a	a	a	a	a	a	b	a	a	b	a	a	-
chr02	10339172	T	G	-	-	-	-	-	-	-	-	-	-	-	-	-	b	-	b	a	a	b	b	a	b	a	a	b	a	a	-	-	-	a	a	a	-	-	-	-	a	-	-	-	-	-	-	-	-
chr02	10341689	A	T	b	b	b	b	b	b	a	b	a	b	b	a	a	b	-	b	a	a	b	-	a	b	b	-	-	a	b	b	b	-	a	a	a	b	-	a	-	b	a	a	a	a	a	a	a	a
chr02	10341886	A	G	b	b	b	b	b	b	a	b	a	b	b	a	a	b	-	b	a	a	b	-	a	b	b	-	-	a	b	b	b	-	a	a	a	b	-	a	-	b	a	a	a	a	a	a	a	a
chr02	10343368	A	G	b	b	b	b	b	b	-	a	a	b	b	a	a	-	-	-	a	a	-	-	a	-	-	-	b	a	-	b	b	-	a	b	a	b	a	a	a	a	-	a	b	a	a	a	-	-
chr02	10343539	G	A	-	-	-	b	-	-	-	-	-	-	-	-	-	b	a	b	a	a	b	b	a	b	a	h	b	a	h	-	-	-	-	-	-	-	-	-	-	-	a	-	-	-	-	-	-	-
chr02	10347304	G	A	-	-	-	-	-	-	-	-	-	-	-	-	a	b	a	b	a	a	b	b	a	b	b	h	b	a	-	-	-	a	a	-	a	b	a	-	-	-	-	-	-	-	-	-	-	-
chr02	10347363	C	T	b	-	b	b	b	-	b	a	a	b	b	a	b	-	b	b	-	a	-	b	-	b	a	a	-	a	-	b	-	a	a	b	a	b	a	a	a	a	a	a	a	b	a	a	a	-
chr02	10347629	G	A	b	-	b	b	b	-	b	a	a	b	b	a	b	-	b	b	-	a	-	b	-	b	a	a	-	a	-	b	-	a	a	b	a	b	b	a	a	a	a	a	a	b	b	a	a	-
chr02	10348273	C	T	b	-	-	-	-	-	-	-	-	b	-	-	-	b	a	b	a	a	b	b	a	b	h	a	b	a	h	-	-	-	-	-	-	-	-	-	-	-	-	-	b	-	-	-	-	-
chr02	10349653	A	C	-	-	-	-	-	-	-	-	-	-	-	-	-	b	h	b	a	a	b	b	a	b	h	a	b	a	b	-	-	-	-	-	-	-	-	-	-	-	-	-	-	-	-	-	-	-
chr02	10353951	G	T	-	b	b	b	b	-	-	-	a	-	-	-	b	b	b	-	a	a	b	b	a	-	-	-	b	-	b	b	-	-	-	b	-	-	-	-	-	b	-	-	-	-	-	a	-	-
chr02	10355142	C	T	b	b	b	b	a	b	b	a	a	b	b	a	a	b	a	b	a	a	b	b	a	b	b	a	b	a	a	b	b	a	a	b	a	a	a	a	b	a	a	a	a	a	a	a	a	a
chr02	10355163	C	T	b	-	b	b	a	b	b	b	a	b	b	a	b	b	b	b	-	b	-	b	a	b	a	b	-	a	a	b	b	a	a	a	a	b	a	b	b	b	a	a	a	a	a	a	a	b
chr02	10360079	C	T	-	-	-	-	-	-	-	-	-	-	-	-	-	b	b	b	a	h	-	b	a	-	-	b	b	a	-	-	-	-	-	-	-	-	-	-	-	-	-	-	-	-	-	-	-	-
chr02	10361582	T	C	-	-	-	b	b	b	a	-	a	-	-	a	-	b	-	-	-	-	-	-	-	-	-	-	-	-	-	b	-	a	a	b	a	a	a	-	-	-	-	a	a	-	a	-	a	-
chr02	10362392	T	C	b	-	-	-	-	-	-	-	-	-	-	a	-	b	a	b	a	a	b	b	a	b	-	a	b	a	-	-	-	-	a	-	-	-	-	-	-	-	-	-	a	-	-	-	-	-
chr02	10362476	T	C	b	-	-	-	-	-	-	-	-	-	-	a	-	b	-	b	a	b	b	b	a	b	-	a	b	a	-	-	-	-	a	-	-	-	-	-	-	-	-	-	a	-	-	-	-	-
chr02	10362493	A	G	b	-	-	-	-	-	-	-	-	-	-	a	-	b	-	b	a	b	b	b	a	b	-	a	b	a	-	-	-	-	a	-	-	-	-	-	-	-	-	-	a	-	-	-	-	-
chr02	10362580	C	T	-	-	-	-	-	-	-	-	-	-	-	-	-	b	b	b	a	a	b	b	a	b	a	a	b	a	-	-	-	-	-	b	-	-	-	-	-	-	-	-	-	-	-	-	-	-
chr02	10364780	G	A	-	-	-	-	-	-	-	-	-	-	-	-	-	b	b	b	a	a	b	b	a	b	a	a	b	a	b	-	-	-	-	a	-	-	-	-	-	-	-	-	-	-	-	-	-	-
chr02	10365103	G	A	b	b	b	b	b	a	b	a	a	b	b	a	a	b	a	b	-	a	b	b	a	b	b	b	b	a	a	b	b	a	a	a	-	b	-	a	a	-	-	-	a	-	b	-	-	-
chr02	10365291	T	C	b	b	b	b	a	a	b	a	a	b	b	a	a	b	b	-	a	-	b	b	a	b	b	b	b	a	b	b	b	a	a	b	a	b	a	b	a	b	a	a	b	b	b	a	a	a
chr02	10365510	A	G	b	b	b	b	a	a	b	a	a	b	b	a	a	b	b	b	a	-	b	b	a	b	b	a	b	a	b	b	b	a	a	a	a	b	a	b	a	b	a	a	b	b	b	a	a	a
chr02	10368124	T	C	-	-	b	-	a	a	a	-	-	-	-	a	a	b	b	b	a	a	b	b	a	b	a	-	-	a	b	-	b	-	-	-	-	-	-	-	-	-	-	-	-	b	-	-	-	-
chr02	10379500	T	C	-	-	-	-	-	a	-	-	-	-	-	-	-	b	a	b	a	a	b	b	a	b	b	b	b	a	b	-	-	-	-	-	-	-	-	-	-	-	-	-	-	-	-	-	-	-
chr02	10381529	A	G	b	b	b	b	-	b	-	b	a	b	-	-	b	-	-	-	-	-	-	-	-	-	-	-	b	a	-	b	-	a	a	a	a	a	a	-	-	b	-	b	a	b	b	a	-	-
chr02	10383904	C	T	-	-	-	-	a	a	a	a	a	-	b	a	b	b	a	b	a	-	b	b	a	b	a	-	-	a	b	-	-	a	a	a	a	a	a	a	a	a	a	a	a	a	a	a	a	-
chr02	10384785	C	T	-	-	-	-	-	-	-	-	-	-	-	-	b	b	b	b	a	b	b	b	a	b	b	h	b	a	h	-	-	a	a	-	-	a	-	-	-	-	-	-	-	-	b	-	-	-
chr02	10386372	C	T	-	-	-	-	-	-	-	-	-	-	-	-	-	b	b	b	a	-	b	b	a	b	b	a	b	a	a	-	-	-	-	-	-	-	-	-	a	-	-	-	a	a	a	-	a	-
chr02	10390992	C	T	b	-	-	-	-	b	-	-	-	-	b	-	a	b	b	b	h	b	b	b	a	b	b	b	b	a	h	-	b	-	a	-	-	-	-	-	-	a	-	b	a	a	-	-	-	-
chr02	10391195	T	A	-	-	-	-	-	-	-	-	-	-	b	-	-	b	-	-	-	-	b	b	-	b	-	-	b	-	-	-	-	-	-	-	-	-	-	-	-	-	-	-	-	-	-	-	-	-
chr02	10391242	A	G	-	-	-	-	-	a	-	a	a	-	b	a	a	b	-	-	a	a	b	b	a	b	-	-	b	a	-	-	-	a	a	a	a	a	a	a	-	a	a	-	a	a	a	a	a	-
chr02	10393173	T	G	b	b	b	b	b	b	b	b	a	b	b	a	a	b	-	b	a	a	b	b	a	b	a	-	b	a	h	b	-	a	a	a	a	b	a	a	b	a	a	b	a	-	b	a	a	b
chr02	10399299	G	A	b	b	-	b	b	b	-	-	-	b	-	-	-	b	-	b	-	b	b	b	-	b	-	b	-	-	b	-	-	-	-	-	-	b	-	-	-	-	-	b	-	-	-	b	-	-
chr02	10400948	C	T	b	b	b	b	b	b	a	b	a	b	b	a	a	b	b	b	a	-	b	-	a	b	a	b	b	a	-	b	b	-	a	b	a	b	a	a	b	b	a	b	a	a	a	a	a	-
chr02	10401265	G	A	b	-	-	b	-	-	-	-	a	b	b	-	a	-	-	-	-	-	-	-	-	-	-	a	-	-	-	b	b	a	-	b	a	-	a	-	-	-	a	-	-	-	a	a	a	-
chr02	10411957	T	A	a	-	a	a	-	a	-	-	-	a	a	-	-	b	b	-	-	a	b	b	a	-	-	a	b	a	-	-	-	a	a	a	-	a	-	-	-	-	-	-	a	-	a	-	a	a
chr02	10412952	G	C	b	-	b	-	-	-	-	-	-	-	-	-	-	b	b	b	a	b	b	b	a	b	b	a	b	a	a	-	-	-	-	-	a	a	-	-	-	-	-	-	a	-	-	-	-	-
chr02	10412993	G	A	b	-	b	-	-	-	-	-	-	-	-	-	-	b	b	b	a	b	b	b	a	b	b	a	b	a	a	-	-	-	-	-	a	a	-	-	-	-	-	-	a	-	-	-	-	-
chr02	10413243	T	A	-	-	-	-	-	-	-	-	-	-	-	-	-	b	a	b	a	a	b	b	a	b	b	h	b	a	a	-	-	-	a	-	-	-	-	-	-	-	a	-	-	-	-	-	-	-
chr02	10413621	T	A	-	b	b	b	-	b	-	a	a	-	-	a	-	-	-	-	-	-	-	-	-	-	-	b	-	-	a	b	b	a	a	-	-	b	-	b	a	a	a	b	a	b	b	a	a	a
chr02	10413848	T	C	b	b	b	b	a	a	-	b	a	b	b	a	b	-	-	-	-	-	-	-	a	b	a	-	-	a	a	-	b	a	a	b	a	b	a	b	a	b	a	a	b	b	a	a	a	-
chr02	10424426	A	G	b	-	b	b	a	b	-	a	a	-	b	a	a	b	-	-	-	-	-	-	a	-	-	a	b	-	-	b	b	a	-	a	a	b	-	a	-	a	a	a	a	a	b	a	a	a
chr02	10424449	A	T	b	-	b	b	a	b	-	a	a	-	b	a	a	b	-	-	-	-	-	-	a	-	-	a	b	-	-	b	b	a	a	a	a	b	-	a	-	a	a	a	a	a	b	a	a	a
chr02	10440196	T	A	b	-	-	b	-	-	-	-	a	-	b	a	a	-	-	-	a	-	-	b	-	b	-	-	-	-	-	-	-	a	a	-	-	-	-	a	-	b	-	-	-	-	a	-	a	-
chr02	10442174	A	G	b	b	b	b	a	b	a	a	a	b	b	a	a	-	a	-	a	-	-	-	a	-	a	-	-	a	a	b	b	a	a	a	a	a	a	b	b	b	a	b	a	a	a	a	-	-
chr02	10442212	G	A	b	b	b	b	a	b	a	b	a	b	b	a	a	-	a	-	a	-	-	-	a	-	a	-	-	a	a	b	b	a	a	a	a	a	a	b	b	b	a	b	a	a	a	a	-	-
chr02	10442310	T	C	-	-	-	-	-	-	-	-	-	-	-	-	-	b	-	-	-	-	b	b	-	b	-	-	b	-	-	-	-	-	-	-	-	-	-	-	-	-	-	-	-	a	-	-	-	-
chr02	10492369	A	C	-	-	-	-	-	-	-	-	-	-	-	-	a	b	a	b	a	a	b	b	a	b	a	a	b	a	a	-	-	-	-	-	a	-	-	-	-	-	-	-	-	-	-	-	-	-
chr02	10509627	T	A	b	b	b	b	a	a	-	a	a	b	b	a	a	b	b	b	a	a	-	-	a	b	b	-	b	a	a	b	b	a	a	a	a	a	a	a	b	-	a	b	b	b	a	a	a	a
chr02	10509642	C	T	b	b	b	b	a	a	-	a	a	b	b	a	a	b	b	b	a	a	-	-	a	b	b	-	b	a	a	b	b	a	a	a	a	a	a	a	b	-	a	b	b	b	a	a	a	a
chr02	10509849	G	T	b	b	b	b	a	a	-	a	a	b	-	a	a	b	-	b	a	a	-	-	a	-	b	-	b	a	a	b	b	a	a	a	a	a	a	a	b	-	a	b	b	b	a	a	a	a
chr02	10509855	C	A	b	b	b	b	a	a	-	a	a	b	-	a	a	b	-	b	a	a	-	-	a	-	b	-	b	a	a	b	b	a	a	a	a	a	a	a	b	-	a	b	b	b	a	a	a	a
chr02	10553945	C	T	b	b	b	b	b	a	b	b	a	b	a	a	b	b	-	-	-	-	-	b	-	b	-	-	b	-	-	b	b	a	a	b	a	a	a	-	a	b	-	a	a	b	b	a	a	b
chr02	10562804	C	A	-	-	-	-	-	b	-	-	-	-	-	-	-	b	a	-	a	a	-	-	a	-	a	-	b	a	a	-	-	-	a	-	-	-	-	-	-	-	-	-	-	-	-	-	-	-
chr02	10596225	A	G	-	-	-	-	-	-	-	-	-	-	-	-	-	b	b	b	a	b	b	b	a	b	a	h	b	a	a	-	-	-	-	-	-	-	a	-	-	-	-	-	-	b	-	-	-	-
chr02	10599024	G	A	b	-	b	b	-	a	a	b	a	b	a	a	a	b	-	-	a	-	-	-	a	-	-	-	-	-	a	b	b	a	a	b	a	b	-	-	-	b	a	a	b	a	b	a	a	-
chr02	10632152	T	C	-	-	-	-	-	-	b	-	-	-	-	-	-	-	b	-	-	-	-	-	-	-	-	-	-	-	-	-	-	-	-	-	-	-	-	-	-	-	-	-	-	-	-	-	-	-
chr02	10632578	A	C	-	-	b	b	b	a	b	a	a	-	a	a	a	-	-	-	a	-	-	-	-	-	a	a	-	-	-	b	b	a	a	b	a	a	-	a	-	-	a	-	a	b	b	a	a	-
chr02	10632587	C	T	-	-	b	b	b	a	b	a	a	-	a	a	a	-	-	-	a	-	-	-	-	-	a	a	-	-	-	b	b	a	a	b	a	a	-	a	-	-	a	-	a	b	b	a	a	-
chr02	10632605	C	T	-	-	b	b	b	a	b	a	a	-	a	a	a	-	-	-	a	-	-	-	-	-	a	a	-	-	-	b	b	a	a	b	a	a	-	a	-	-	a	-	a	b	b	a	a	-
chr02	10642006	G	A	-	-	-	-	-	a	-	-	-	-	-	-	-	b	a	b	a	a	b	b	a	b	b	h	b	a	a	-	-	-	-	-	-	-	-	-	-	-	-	-	-	-	b	-	-	-
chr02	10649764	A	G	b	b	b	b	a	a	b	a	a	b	a	a	a	b	-	b	-	a	b	b	a	b	a	b	b	a	b	b	b	a	a	a	a	a	a	a	b	a	a	b	b	b	a	a	a	-
chr02	10650624	A	G	b	b	b	b	a	b	b	a	a	b	b	a	h	b	a	b	a	-	b	-	a	b	-	a	b	a	b	b	b	-	a	b	a	b	a	b	b	-	-	a	-	-	a	-	-	-
chr02	10650641	C	A	b	b	b	b	b	b	b	b	a	b	b	a	h	b	a	b	a	-	b	-	a	b	-	a	b	a	b	b	b	-	a	b	a	b	a	b	b	-	-	a	-	-	b	-	-	-
chr02	10651946	C	A	-	-	-	-	-	a	-	-	-	-	-	-	-	-	-	b	a	a	-	b	h	b	a	b	b	a	a	-	-	a	-	-	a	-	-	-	-	-	-	-	-	-	-	-	-	-
chr02	10652359	G	A	-	-	b	b	-	-	-	-	-	-	-	-	-	b	a	b	a	-	-	-	a	b	b	a	b	a	a	-	-	-	-	-	-	a	-	-	-	b	a	-	b	-	a	-	-	-
chr02	10653112	C	T	-	-	-	-	a	a	b	-	a	-	a	a	a	-	-	-	-	-	-	b	a	b	a	-	-	-	a	-	b	a	a	a	-	b	-	a	-	-	-	a	-	-	a	-	-	a
chr02	10653150	C	T	-	-	-	-	a	a	b	-	a	-	a	a	a	-	-	-	-	-	-	b	a	b	a	-	-	-	a	-	b	a	a	a	-	b	-	a	-	-	-	a	-	-	a	-	-	a
chr02	10653515	C	T	-	-	-	-	a	a	b	-	-	-	a	a	a	-	-	-	-	-	-	b	-	b	-	-	-	-	a	-	b	a	a	-	-	b	-	-	-	-	-	a	-	-	-	-	-	a
chr02	10653573	A	G	-	-	-	-	-	-	-	-	-	-	-	-	b	-	b	b	a	a	b	b	a	b	b	-	b	a	a	-	-	-	-	-	-	-	-	b	-	-	-	-	-	-	-	-	-	-
chr02	10653604	A	G	-	-	-	-	-	-	-	-	-	-	-	-	b	-	b	b	a	a	b	b	a	b	b	-	b	a	a	-	-	-	-	-	-	-	-	b	-	-	-	-	-	-	-	-	-	-
chr02	10662986	G	A	-	-	-	-	-	-	-	-	-	-	-	-	-	b	-	-	a	b	b	b	-	b	b	-	-	-	b	-	-	-	-	-	-	b	-	-	-	-	-	-	-	-	-	-	-	-
chr02	10674277	A	G	b	b	b	b	b	b	a	b	a	-	-	a	b	b	-	-	a	a	-	b	a	b	a	a	b	a	a	-	b	-	a	b	-	a	-	a	b	-	-	-	b	-	a	-	-	-
chr02	10690347	T	C	-	-	-	-	-	-	-	a	-	-	-	-	-	b	b	b	a	a	b	b	a	b	b	b	b	a	b	-	-	-	-	-	-	-	-	a	-	-	-	-	-	-	-	-	-	-
chr02	10690384	G	A	b	b	b	b	-	b	-	b	-	-	b	-	a	b	b	-	a	-	-	-	-	b	b	-	-	-	b	-	b	a	a	b	a	b	-	a	b	b	-	b	b	b	a	a	a	-
chr02	10690419	A	G	b	b	b	b	-	b	-	b	-	-	b	-	a	b	b	-	a	-	-	-	-	b	b	-	-	-	b	-	b	a	a	b	a	b	-	a	b	b	-	b	b	b	a	a	a	-
chr02	10694396	G	T	-	-	-	-	-	-	-	-	-	-	-	-	b	b	a	b	a	b	b	b	a	b	a	h	b	a	h	-	-	-	a	-	-	-	-	-	b	-	-	-	-	-	b	-	-	-
chr02	10695202	C	T	-	-	-	-	-	-	-	-	-	-	-	-	-	b	a	b	a	a	-	b	a	b	h	a	b	a	h	-	-	-	-	-	-	b	-	-	-	-	-	-	-	-	-	-	a	-
chr02	10697369	A	T	b	b	b	b	b	b	-	-	-	b	b	-	b	-	-	-	-	-	-	b	-	b	-	-	-	-	-	b	b	-	a	-	-	-	-	a	-	-	-	a	-	-	b	-	-	-
chr02	10702857	T	C	b	-	-	-	-	a	-	-	-	-	-	a	a	b	b	b	a	-	b	b	a	b	-	b	b	-	b	-	b	a	a	-	a	-	-	-	-	b	-	-	b	-	-	-	-	-
chr02	10704454	T	C	b	-	b	b	b	-	-	-	a	b	b	a	b	-	-	b	-	-	-	-	-	-	b	a	b	a	b	b	b	a	-	a	a	b	-	b	b	-	a	a	-	a	b	a	-	-
chr02	10705655	G	A	b	b	b	b	a	b	a	a	a	b	b	a	a	b	b	b	a	-	b	b	a	b	a	a	-	a	h	-	b	a	a	a	a	b	-	b	a	-	a	b	a	a	b	-	-	-
chr02	10711743	C	T	b	b	b	b	a	a	a	b	a	b	b	a	a	b	-	b	a	-	b	b	a	b	a	a	b	a	b	b	b	a	a	b	a	b	a	b	a	b	a	a	a	a	a	a	a	b
chr02	10730123	A	G	b	b	b	b	b	a	a	a	a	b	a	a	a	b	-	-	a	-	-	-	-	-	a	a	-	a	-	b	b	a	a	b	a	a	-	a	b	a	a	b	b	b	b	a	a	b
chr02	10732841	T	C	b	b	b	b	b	a	b	a	a	b	b	b	b	b	-	b	a	a	b	b	a	b	b	a	b	a	h	b	b	b	b	b	b	b	a	b	b	a	b	b	-	a	b	b	b	-
chr02	10744731	C	T	b	-	-	b	-	a	-	-	-	-	b	a	a	b	-	b	a	a	-	-	-	b	a	-	-	-	-	-	b	-	a	a	-	b	-	-	b	b	a	a	-	-	a	a	a	-
chr02	10750881	G	A	b	b	b	b	b	a	-	a	-	b	-	a	b	b	a	-	a	-	-	b	-	b	-	b	-	a	a	-	b	a	a	b	a	b	-	a	b	b	a	b	a	b	b	a	a	-
chr02	10751139	T	C	b	b	b	b	b	a	-	a	-	b	-	a	a	b	-	-	a	-	-	b	-	b	-	b	-	a	a	-	b	a	a	b	a	b	-	a	b	b	a	b	a	b	b	a	a	-
chr02	10751157	C	T	b	b	b	b	b	a	-	a	-	b	-	a	a	b	-	-	a	-	-	b	-	b	-	b	-	a	a	-	b	a	a	b	a	b	-	a	b	a	a	b	a	b	b	a	a	-
chr02	10754385	C	G	b	b	-	b	-	a	-	a	a	-	b	a	a	-	a	b	a	-	b	b	a	b	b	-	b	a	a	b	b	a	a	a	a	a	-	a	a	-	-	a	-	a	b	-	-	-
chr02	10757433	A	G	b	-	b	b	a	b	a	a	-	b	a	a	b	b	-	b	-	-	b	b	a	b	-	b	-	-	a	a	b	a	a	b	a	a	-	-	a	a	a	b	b	b	a	a	a	-
chr02	10757446	A	G	b	-	b	b	a	b	a	a	-	b	a	a	b	b	-	b	-	-	b	b	a	b	-	b	-	-	a	b	b	a	a	b	a	a	-	-	a	a	a	b	b	b	a	a	a	-
chr02	10757592	C	A	b	-	-	b	a	-	-	b	-	-	-	a	a	-	-	-	-	-	b	-	a	-	-	-	-	-	-	b	b	-	a	-	a	a	a	b	b	b	a	-	b	a	a	a	-	-
chr02	10757615	C	T	b	-	-	b	a	-	-	b	-	-	-	a	a	-	-	-	-	-	b	-	a	-	-	-	-	-	-	b	b	-	a	-	a	a	a	b	b	b	a	-	b	a	a	a	-	-
chr02	10761212	T	C	b	b	b	b	a	b	a	b	a	b	a	a	b	b	-	-	a	a	b	b	a	b	a	b	b	a	b	b	b	a	a	b	a	b	a	a	a	a	a	b	a	b	a	a	-	a
chr02	10763797	C	T	b	b	b	b	a	-	a	-	-	b	b	a	a	b	b	b	a	b	b	b	a	b	a	h	b	a	b	-	b	-	a	b	a	-	-	-	-	b	-	a	b	-	-	-	-	-
chr02	10767726	T	A	b	b	b	b	b	a	b	b	a	b	b	a	b	b	-	-	a	-	b	b	a	b	b	a	b	a	a	b	b	-	a	b	a	a	a	a	a	b	a	a	b	a	a	a	a	a
chr02	10775644	G	A	b	b	b	b	a	a	b	b	a	b	a	a	b	b	a	-	a	a	-	-	-	b	b	-	-	a	a	b	b	-	a	b	a	a	-	b	a	a	a	b	b	b	b	a	a	b
chr02	10775651	C	A	b	b	b	b	a	a	b	b	a	b	a	a	b	b	a	-	a	a	-	-	-	b	b	-	-	a	a	b	b	-	a	b	a	a	-	b	a	a	a	b	b	b	b	a	a	b
chr02	10777444	G	A	-	-	-	-	-	-	-	-	-	-	-	-	b	b	-	h	a	a	b	b	a	b	a	b	b	a	b	b	-	-	-	b	-	a	-	-	-	-	-	-	-	-	-	-	-	b
chr02	10777585	A	G	b	-	b	b	b	a	-	a	-	-	b	a	a	b	-	-	-	a	-	-	a	-	a	-	-	-	-	b	b	a	a	-	a	a	a	-	b	-	a	a	-	a	a	-	-	b
chr02	10778062	T	C	-	-	-	-	-	-	-	-	-	-	-	-	-	b	b	b	a	a	b	b	a	b	b	b	b	a	h	-	-	-	-	-	-	-	-	-	a	-	-	-	-	-	-	-	-	-
chr02	10778747	T	C	-	-	-	-	-	-	-	-	-	-	-	-	-	b	a	h	a	a	b	b	a	b	a	b	b	a	h	-	-	-	-	-	-	-	-	-	-	b	-	-	-	-	-	-	-	-
chr02	10780662	T	A	b	-	-	-	-	b	-	-	-	b	-	-	-	b	b	b	a	a	b	b	a	b	a	a	b	a	h	-	b	-	-	-	-	-	-	-	-	-	a	-	-	a	-	-	-	-
chr02	10780670	T	G	b	-	-	-	-	b	-	-	-	b	-	-	-	b	b	b	a	a	b	b	a	b	a	a	b	a	h	-	b	-	-	-	-	-	-	-	-	-	a	-	-	a	-	-	-	-
chr02	10781044	T	A	-	-	-	-	-	-	-	-	-	-	-	-	-	b	b	b	a	a	b	b	a	b	a	h	b	a	h	-	-	-	-	-	-	-	-	-	-	-	-	-	a	-	-	a	-	-
chr02	10794454	T	A	b	-	b	b	b	a	a	a	a	b	a	a	b	b	b	-	a	-	-	-	-	-	-	-	b	a	-	b	b	a	a	a	a	b	a	b	a	a	a	a	a	a	b	a	a	-
chr02	10794478	G	A	b	-	b	b	b	a	a	a	a	b	a	a	b	b	b	-	a	-	-	-	-	-	-	-	b	a	-	b	b	a	a	a	a	b	a	b	a	a	a	a	a	a	b	a	a	-
chr02	10794724	A	G	b	-	b	b	b	a	a	a	a	b	a	a	b	b	b	-	a	-	-	-	-	-	-	-	b	a	-	b	b	a	a	a	a	b	a	a	a	a	a	a	a	a	b	a	a	-
chr02	10794786	G	A	b	-	b	b	b	a	a	a	a	b	a	a	b	b	b	-	a	-	-	-	-	-	-	-	b	a	-	b	b	a	a	a	a	b	a	b	a	a	a	a	a	a	b	a	a	-
chr02	10796457	G	C	-	-	-	-	a	-	-	-	a	-	-	a	a	b	a	b	a	a	b	b	a	b	a	a	b	a	b	-	-	-	a	b	-	-	-	a	-	a	-	-	-	a	-	a	-	-
chr02	10803200	C	T	b	b	b	b	b	a	b	-	a	b	a	a	a	-	a	-	a	-	b	-	a	-	a	-	-	a	-	b	b	a	a	a	a	b	-	b	a	a	a	a	a	b	a	a	a	a
chr02	10805852	A	G	-	-	-	-	-	-	-	-	-	-	-	-	-	a	a	a	a	a	a	-	a	a	a	b	a	a	a	-	-	-	-	-	-	-	a	-	-	-	-	-	-	-	-	-	-	-
chr02	10805882	C	T	-	-	-	-	-	-	-	-	-	-	-	-	-	a	a	a	a	a	a	-	a	a	a	b	a	a	a	-	-	-	-	-	-	-	a	-	-	-	-	-	-	-	-	-	-	-
chr02	10805947	C	T	-	-	-	-	-	-	-	-	-	-	-	-	-	b	a	a	a	a	a	-	a	a	a	b	a	a	a	-	-	-	-	-	-	-	a	-	-	-	-	-	-	-	-	-	-	-
chr02	10809016	C	T	-	-	-	-	-	-	-	-	-	-	-	a	-	b	a	b	a	a	-	-	a	b	b	h	h	a	h	-	-	-	-	-	-	-	-	-	-	-	-	-	-	-	-	-	-	-
chr02	10810742	A	C	-	-	-	-	-	-	-	-	-	-	-	-	-	b	a	b	a	a	b	b	a	b	h	a	b	a	h	-	-	-	-	-	-	-	-	-	-	-	-	-	-	-	b	-	-	-
chr02	10810770	A	G	-	-	-	-	-	-	-	-	-	-	-	-	-	b	a	b	a	a	b	b	a	b	h	a	b	a	h	-	-	-	-	-	-	-	-	-	-	-	-	-	-	-	b	-	-	-
chr02	10821572	C	A	-	-	-	-	-	-	-	-	-	-	-	-	-	b	a	-	h	-	b	b	a	b	-	b	b	a	b	-	-	-	a	-	-	-	-	-	-	-	-	-	-	-	-	-	-	-
chr02	10825435	G	A	b	b	-	b	a	b	-	a	a	b	-	a	b	b	-	b	-	-	-	b	-	b	a	-	-	a	a	b	b	a	a	-	a	b	a	b	b	b	-	b	a	a	b	a	a	-
chr02	10828360	C	G	-	b	-	-	-	-	-	a	a	b	-	-	a	b	a	-	a	-	b	b	a	-	-	a	-	a	a	-	-	-	-	a	a	b	-	-	-	-	-	-	a	a	-	-	-	-
chr02	10828448	T	C	b	b	-	b	-	b	b	-	a	-	a	a	b	b	-	b	a	a	b	b	a	b	h	h	-	a	a	b	-	a	a	b	-	b	-	-	a	-	-	-	-	-	a	-	a	-
chr02	10828708	C	T	-	-	-	-	-	-	-	-	-	-	-	-	-	-	-	-	-	-	b	-	a	-	-	b	-	-	-	-	-	-	-	-	-	-	-	-	-	-	-	-	-	-	-	-	-	-
chr02	10829262	C	T	-	-	-	-	b	-	-	-	-	-	-	-	a	b	b	b	a	a	b	b	a	b	b	b	b	a	b	-	-	-	a	-	-	a	-	-	-	-	-	-	-	-	a	-	-	-
chr02	10829283	G	C	-	-	-	-	b	-	-	-	-	-	-	-	a	b	b	b	a	a	b	b	a	b	b	b	b	a	b	-	-	-	a	-	-	a	-	-	-	-	-	-	-	-	a	-	-	-
chr02	10829330	C	T	-	-	-	-	b	-	-	-	-	-	-	-	a	b	-	b	a	a	b	b	a	b	b	b	b	a	b	-	-	-	a	-	-	a	-	-	-	-	-	-	-	-	a	-	-	-
chr02	10829745	A	G	b	b	b	b	a	b	-	a	a	b	-	a	b	b	b	b	a	a	b	b	a	b	-	a	-	a	b	b	b	-	a	a	a	a	a	a	a	a	a	a	b	a	a	a	a	-
chr02	10830955	G	C	-	-	b	b	-	-	-	-	-	-	-	-	-	b	-	-	-	-	b	-	-	b	-	-	b	-	-	b	-	-	-	-	-	-	-	-	-	-	-	-	-	-	-	-	-	-
chr02	10843263	A	G	b	b	-	b	b	b	-	b	-	b	-	-	a	b	-	b	a	-	-	-	-	-	-	-	-	-	-	b	b	-	a	a	-	b	-	b	a	a	-	b	-	b	a	-	-	-
chr02	10857871	C	A	-	-	-	-	-	-	-	-	-	-	-	-	-	b	a	b	a	h	-	-	a	b	a	-	b	a	-	-	-	-	-	-	a	-	-	-	-	-	-	-	-	-	-	-	-	-
chr02	10859691	C	G	-	-	-	-	-	-	-	-	-	-	-	-	-	b	a	-	a	-	-	b	-	-	-	-	-	a	a	-	-	-	-	-	-	-	-	-	-	-	-	-	-	a	-	-	-	-
chr02	10860847	C	T	b	b	b	b	a	a	b	-	a	b	b	a	a	b	-	b	a	a	b	b	a	b	a	-	b	a	a	b	b	a	a	b	a	a	-	b	b	b	a	b	b	-	b	a	-	a
chr02	10863738	G	A	b	-	-	-	-	-	-	-	-	-	-	-	-	h	a	-	h	-	-	-	a	b	a	-	b	a	a	-	-	-	-	-	-	-	-	-	-	-	-	-	-	-	a	-	-	-
chr02	10866006	G	A	-	-	-	-	-	-	-	-	-	-	-	-	-	b	b	-	a	a	b	b	a	-	b	-	b	a	b	-	-	a	-	-	-	-	-	-	-	-	-	-	-	-	-	-	-	-
chr02	10868975	G	C	-	-	-	-	b	-	-	-	-	-	-	a	-	b	a	b	a	b	-	b	a	b	a	b	b	a	b	b	-	-	a	-	-	-	a	-	-	-	-	-	a	-	-	a	-	-
chr02	10874685	C	A	b	-	-	-	-	b	-	-	-	-	-	-	-	b	b	b	a	b	b	b	a	b	h	b	b	a	h	-	-	-	a	a	-	-	-	-	-	-	-	-	-	-	-	-	-	-
chr02	10874754	A	G	b	b	b	b	a	a	b	a	a	b	b	a	a	b	-	-	a	a	-	b	a	b	a	a	-	a	b	b	b	a	a	a	a	a	a	-	-	a	a	a	a	a	a	a	a	a
chr02	10875088	C	T	-	-	-	-	-	-	-	-	-	-	-	-	-	b	-	-	a	-	-	b	a	-	b	a	b	-	b	-	-	-	-	-	-	b	-	-	-	-	-	-	-	-	-	-	-	-
chr02	10876374	C	T	b	-	b	b	a	h	a	a	a	b	b	a	b	-	-	-	-	a	-	-	a	b	-	a	-	a	-	b	b	a	a	b	a	b	a	-	b	-	-	h	a	a	a	a	a	a
chr02	10883231	A	G	-	b	b	-	b	-	-	-	-	-	-	-	-	-	-	-	-	-	-	-	-	-	-	-	-	-	-	-	-	-	-	-	-	-	-	-	-	-	-	-	b	-	-	-	-	-
chr02	10890627	A	G	b	b	b	b	b	b	b	b	a	b	b	a	a	b	b	-	a	b	-	b	a	-	a	-	b	a	a	b	b	a	a	b	a	b	a	b	a	a	a	a	a	b	a	a	a	b
chr02	10890647	T	C	b	b	b	b	b	b	b	b	a	b	b	a	a	b	b	-	a	b	-	b	a	-	b	-	b	a	b	b	b	a	a	b	a	b	a	b	a	a	a	a	a	b	a	a	a	b
chr02	10890862	G	T	b	b	b	b	a	b	b	b	a	b	b	a	a	b	b	-	a	b	-	b	a	-	a	-	b	a	a	b	b	a	a	b	a	b	a	b	a	a	a	a	a	b	a	a	a	b
chr02	10890870	A	G	b	b	b	b	a	b	b	b	a	b	b	a	a	b	b	-	a	b	-	b	a	-	a	-	b	a	a	b	b	a	a	b	a	b	a	b	a	a	a	a	a	b	a	a	a	b
chr02	10893325	G	A	-	-	-	-	-	-	-	-	-	-	-	-	-	b	a	b	a	b	b	b	a	b	a	b	b	a	a	-	-	-	-	b	a	-	-	-	-	-	-	-	-	-	-	-	-	-
chr02	10897254	A	C	-	-	-	-	a	-	-	-	-	-	-	-	-	-	a	-	a	a	-	-	a	-	a	a	-	a	a	-	-	-	-	-	-	-	-	-	-	b	-	-	-	-	-	-	a	-
chr02	10903538	A	C	-	-	-	-	-	-	-	-	-	-	-	a	a	-	-	-	-	-	-	-	-	-	-	-	-	a	-	-	-	-	a	-	-	-	-	-	-	-	a	-	a	-	a	-	-	-
chr02	10924350	A	G	-	-	-	-	-	-	-	a	-	-	-	-	-	b	a	b	a	b	b	b	a	b	b	a	b	a	h	-	-	-	-	-	a	-	-	-	-	b	-	a	b	-	-	-	-	-
chr02	10924357	C	T	-	-	-	-	-	-	-	a	-	-	-	-	-	b	a	b	a	b	b	b	a	b	b	a	b	a	h	-	-	-	-	-	a	-	-	-	-	b	-	a	b	-	-	-	-	-
chr02	10924484	G	T	-	-	-	-	-	-	-	a	-	-	-	-	-	b	a	b	a	b	b	b	a	b	b	a	b	a	h	-	-	-	-	-	a	-	-	-	-	b	-	a	b	-	-	-	-	-
chr02	10928530	T	A	-	-	-	b	-	-	-	-	-	-	-	-	-	b	-	-	-	-	-	b	-	b	-	-	-	-	-	-	b	-	-	-	-	-	-	-	-	-	-	-	-	-	b	-	-	b
chr02	10930252	T	G	b	b	b	b	b	a	-	b	a	b	a	a	b	-	-	-	a	-	-	-	a	b	-	a	-	a	-	b	b	a	a	b	a	a	a	b	a	b	a	a	a	b	a	a	a	b
chr02	10930306	A	G	b	b	b	b	b	a	-	b	a	b	a	a	b	b	-	-	a	-	b	b	a	b	-	a	b	a	-	b	b	a	a	b	a	a	a	b	a	b	a	a	a	b	a	a	a	b
chr02	10934710	A	G	-	-	-	-	-	-	-	-	-	-	-	-	-	b	a	-	a	-	b	-	a	b	-	h	b	a	a	-	-	-	-	-	-	-	-	-	-	-	-	-	a	a	-	-	-	-
chr02	10934749	G	T	-	-	-	-	-	-	-	-	-	-	-	-	-	b	a	b	a	-	b	-	a	b	a	h	b	a	h	-	-	-	-	-	-	-	-	-	-	-	-	-	b	b	-	-	-	-
chr02	10936646	G	C	b	b	b	b	b	a	a	a	a	b	a	a	a	b	b	-	a	-	-	-	a	b	-	b	b	a	a	b	b	a	a	b	a	b	a	b	b	b	a	b	b	a	a	a	a	a
chr02	10959555	T	C	b	b	b	b	b	b	a	b	a	-	b	a	b	-	-	b	a	a	b	b	-	b	-	b	-	a	a	b	b	-	a	b	a	a	-	-	b	-	-	b	-	b	a	-	a	-
chr02	10959608	C	T	b	b	b	b	b	b	a	b	a	-	b	a	b	-	-	b	a	a	b	b	-	b	-	a	-	a	a	b	b	-	a	b	a	a	-	-	b	-	-	-	-	b	a	-	a	-
chr02	10960350	C	T	b	-	b	b	b	a	-	a	a	b	b	a	a	b	-	b	a	b	b	-	a	b	h	b	b	a	a	b	b	a	a	b	a	a	a	b	b	b	a	b	a	a	a	a	a	-
chr02	10965533	T	A	-	-	-	-	-	-	-	-	-	-	-	-	-	b	b	b	-	b	b	b	a	b	h	b	b	a	-	-	-	-	-	-	-	-	-	-	-	-	-	-	-	-	-	-	-	-
chr02	10968915	A	C	-	-	-	b	-	-	b	b	-	b	-	-	b	b	-	-	-	b	-	-	-	b	-	b	b	-	-	b	b	-	-	b	-	b	-	-	-	-	-	-	b	-	b	-	-	b
chr02	10970514	T	C	-	-	-	-	-	-	-	-	-	-	-	a	-	b	-	-	a	-	b	b	a	b	b	b	b	a	a	-	-	-	-	-	a	-	-	-	-	-	-	-	-	-	-	-	-	-
chr02	10982463	C	T	-	-	-	-	-	-	-	-	-	-	-	-	-	b	a	b	a	a	b	b	a	b	a	a	b	a	b	-	b	-	a	-	-	a	-	-	-	-	-	a	-	-	a	-	-	-
chr02	10985514	A	G	b	b	b	b	b	b	a	b	a	b	b	a	b	b	a	b	a	a	b	-	a	b	b	a	-	a	a	b	b	a	a	b	a	a	a	a	a	b	a	a	b	b	b	a	a	-
chr02	11006366	T	C	-	b	b	-	-	-	a	-	-	-	b	-	-	b	-	b	a	-	b	b	a	b	-	b	b	a	b	-	b	-	-	-	a	-	-	-	-	-	-	-	-	-	-	-	-	-
chr02	11006496	G	A	-	b	b	-	-	-	a	-	-	-	b	-	-	b	-	b	a	-	b	b	a	b	-	b	b	a	b	-	b	-	-	-	-	-	-	-	-	-	-	-	-	-	-	-	-	-
chr02	11008020	C	T	-	-	-	-	-	-	-	-	-	-	-	a	-	b	-	-	a	a	b	b	a	b	-	a	b	a	-	-	-	-	a	-	-	-	-	-	-	-	-	-	-	-	-	-	-	-
chr02	11008050	T	C	-	-	-	-	-	-	-	-	-	-	-	a	-	b	-	-	a	a	b	b	a	b	-	h	b	a	-	-	-	-	a	-	-	-	-	-	-	-	-	-	-	-	-	-	-	-
chr02	11008072	A	G	b	-	-	b	a	a	a	-	a	b	a	a	b	-	-	-	-	-	-	-	-	-	b	a	b	-	-	b	b	a	a	b	-	a	-	a	-	a	a	a	b	a	a	a	a	-
chr02	11040156	G	A	-	-	-	-	-	-	-	-	-	-	-	-	-	b	b	-	a	-	-	-	a	b	a	b	b	a	-	-	b	-	-	-	a	-	a	-	-	-	-	-	-	-	-	-	-	-
chr02	11041708	C	T	-	-	-	-	-	-	-	-	-	-	-	a	-	-	-	-	-	-	-	-	-	-	-	-	-	-	-	-	-	-	a	-	-	-	-	-	-	-	-	-	-	-	-	-	-	-
chr02	11041751	C	A	-	-	-	-	-	-	-	-	-	b	-	-	-	b	a	b	a	-	b	b	a	b	b	a	b	a	a	-	b	-	-	-	a	b	-	-	-	b	-	-	-	-	-	-	-	-
chr02	11041774	T	C	-	-	-	-	-	-	-	-	-	b	-	-	-	b	a	b	a	-	b	b	a	b	b	a	b	a	a	-	b	-	-	-	a	b	-	-	-	b	-	-	-	-	-	-	-	-
chr02	11041787	C	A	-	-	-	-	-	-	-	-	-	b	-	-	-	b	a	b	a	-	b	b	a	b	b	a	b	a	a	-	b	-	-	-	a	b	-	-	-	b	-	-	-	-	-	-	-	-
chr02	11055107	A	G	b	-	-	b	-	-	-	-	-	-	-	-	-	-	-	-	-	-	b	-	-	-	-	-	-	-	-	b	-	-	-	-	a	-	-	-	-	-	-	-	-	-	b	-	-	-
chr02	11070121	A	G	b	b	b	b	b	b	b	b	-	b	b	-	a	b	-	b	-	b	b	b	-	b	a	-	b	-	b	b	b	-	a	-	-	-	-	-	b	b	-	a	-	-	a	a	-	-
chr02	11070192	C	T	b	b	b	b	b	b	b	b	-	b	b	-	a	b	-	b	-	b	b	b	-	b	a	-	b	-	b	b	b	-	a	-	-	-	-	-	b	b	-	a	-	-	a	a	-	-
chr02	11079444	C	T	b	b	b	b	b	b	-	b	a	b	b	a	b	b	-	b	-	-	b	-	a	b	a	a	b	-	a	b	b	a	a	b	a	a	a	b	a	b	a	b	a	a	a	a	a	-
chr02	11087598	A	G	b	b	b	b	b	a	-	-	a	b	b	a	b	-	a	-	-	-	-	-	a	-	-	-	b	-	-	b	b	a	a	-	-	a	-	b	a	a	a	b	a	b	a	a	a	-
chr02	11087883	T	C	b	b	b	b	b	a	b	-	a	b	b	a	b	-	a	b	-	-	-	-	a	b	-	-	b	-	-	b	b	a	a	-	-	a	-	b	a	a	a	b	a	b	a	a	a	-
chr02	11088063	G	A	-	-	-	-	-	-	-	-	-	-	-	-	-	b	a	b	a	-	b	b	a	b	-	a	b	a	b	-	-	a	-	-	-	a	-	-	-	-	-	a	-	-	-	-	-	-
chr02	11088086	A	G	-	-	-	-	-	-	-	-	-	-	-	-	-	b	a	b	a	-	b	b	a	b	-	a	b	a	b	-	-	a	-	-	-	a	-	-	-	-	-	a	-	-	-	-	-	-
chr02	11088123	G	A	b	-	-	-	-	-	-	-	-	-	-	-	-	b	h	b	a	-	-	b	a	b	b	h	b	a	b	-	-	a	-	-	-	-	-	-	-	-	-	-	-	-	-	-	-	-
chr02	11089047	C	G	b	b	b	b	a	b	-	a	a	b	a	a	a	-	-	-	-	b	-	-	-	-	-	-	-	-	-	b	b	a	a	a	a	a	-	a	-	a	a	a	a	a	a	a	a	b
chr02	11089070	C	T	b	b	b	b	a	b	-	a	a	b	a	a	a	-	-	-	-	-	-	-	-	-	-	-	-	-	-	b	b	a	a	a	a	a	-	a	-	a	a	a	a	a	a	a	a	b
chr02	11090441	C	G	-	-	-	-	-	-	-	-	-	-	-	-	-	b	a	b	a	-	b	b	a	b	-	a	b	a	h	-	-	-	-	-	-	b	-	b	-	-	-	-	-	b	-	a	-	-
chr02	11091068	A	G	-	-	b	b	-	b	-	-	-	b	-	-	-	-	a	-	a	-	-	-	a	-	a	a	-	a	a	-	b	-	-	a	a	-	-	-	-	-	-	-	-	-	b	-	-	-
chr02	11102574	T	G	-	-	b	b	b	b	-	b	a	b	a	a	-	-	-	-	-	-	-	-	-	-	-	a	-	a	-	-	b	a	a	a	a	a	-	b	a	b	a	a	a	a	a	a	-	-
chr02	11102637	T	C	-	-	b	b	b	b	-	b	a	b	a	a	-	-	-	-	-	-	-	-	-	-	-	a	-	a	-	-	b	a	a	a	a	a	-	b	a	b	a	a	a	-	a	a	-	-
chr02	11105860	C	G	-	-	b	-	-	b	-	-	-	-	-	-	-	b	h	b	a	b	b	b	a	b	b	a	b	h	b	-	b	-	a	b	-	b	-	-	-	-	-	-	-	-	-	-	-	-
chr02	11111362	A	G	-	-	-	b	-	-	-	-	-	-	-	-	-	b	h	b	a	a	b	b	a	b	a	h	b	a	a	-	-	-	-	-	-	-	-	-	-	-	-	-	-	-	-	-	-	-
chr02	11115994	A	G	-	-	-	-	-	-	-	-	-	-	-	-	-	b	a	b	a	a	-	b	a	-	a	a	-	a	h	-	-	-	a	b	-	-	-	-	-	-	-	-	-	-	-	-	-	-
chr02	11116095	T	C	-	-	-	-	-	-	-	-	-	-	-	-	-	-	a	b	a	b	b	b	a	b	b	a	b	a	a	-	-	-	-	-	-	-	a	-	-	-	-	-	-	a	-	-	-	-
chr02	11125657	A	G	b	b	b	b	a	b	a	a	a	b	b	a	b	-	-	-	-	b	-	b	a	-	a	-	-	-	-	b	b	a	a	b	a	b	a	-	-	a	a	b	b	a	b	a	-	b
chr02	11125876	T	G	b	b	b	b	a	b	a	a	a	b	b	a	b	-	-	-	-	b	-	-	a	-	a	-	-	-	-	b	b	a	a	b	a	b	a	-	-	a	a	b	b	a	b	a	-	b
chr02	11130585	G	A	b	b	b	b	b	b	-	b	-	b	a	a	b	-	a	-	a	a	-	-	a	-	-	a	-	a	a	b	b	-	a	b	a	b	-	b	b	b	-	b	b	b	b	a	-	b
chr02	11130699	C	T	-	-	-	-	-	-	-	-	-	-	-	-	-	b	a	-	a	a	-	b	a	b	b	a	b	a	a	-	-	-	a	-	-	-	-	-	-	-	-	-	-	-	-	-	-	-
chr02	11132205	T	A	b	b	b	b	b	b	-	b	a	-	-	a	b	-	-	-	a	a	-	-	a	-	-	-	b	a	a	b	b	a	a	b	a	b	a	b	b	a	a	a	b	b	b	a	a	-
chr02	11132271	G	A	b	b	b	b	b	b	-	b	a	-	-	a	b	-	-	-	a	a	-	-	a	-	-	-	b	a	-	b	b	a	a	b	a	b	a	b	b	a	a	a	b	b	b	a	a	-
chr02	11134143	G	A	-	-	-	-	-	-	-	-	-	b	-	-	-	b	b	b	a	a	b	b	a	b	h	h	b	a	b	b	-	-	a	-	a	-	-	-	-	-	-	-	-	a	a	-	-	-
chr02	11148717	A	G	-	-	-	-	a	a	a	a	a	-	a	a	a	-	a	-	a	a	-	-	a	-	a	-	-	a	a	-	-	a	a	-	a	-	a	-	a	a	-	a	-	-	a	a	a	-
chr02	11166622	A	G	b	b	b	b	a	b	-	b	a	b	a	a	b	b	a	-	a	-	-	-	a	b	a	b	b	a	a	b	b	a	a	b	a	a	a	a	b	b	a	b	b	a	a	a	a	b
chr02	11170955	C	T	b	b	b	b	b	b	b	a	a	b	b	a	b	b	b	b	a	a	b	b	a	b	a	a	b	a	a	b	b	a	a	b	a	b	a	b	a	b	a	a	b	b	b	a	a	b
chr02	11172614	A	G	b	b	b	b	b	b	-	b	-	b	b	-	b	b	-	b	-	-	b	b	-	b	b	-	-	-	-	b	b	-	-	b	-	b	-	b	b	-	-	b	b	-	b	-	-	-
chr02	11173643	T	G	b	b	b	b	b	a	b	b	a	b	-	a	b	b	a	-	a	-	-	b	a	b	-	b	b	a	a	b	b	a	a	b	a	b	a	a	b	b	-	a	a	b	a	a	-	-
chr02	11174566	G	T	-	b	-	b	a	b	-	a	a	b	b	a	a	-	-	b	a	-	b	b	a	b	-	-	-	a	-	b	b	-	a	b	a	a	-	-	b	b	a	b	-	b	b	-	-	b
chr02	11174906	G	A	b	-	b	b	b	a	-	b	a	b	b	a	a	-	-	-	-	-	-	-	-	-	-	-	-	-	-	b	b	a	a	b	a	b	-	-	b	b	a	b	b	a	b	a	-	a
chr02	11175389	C	T	b	b	b	b	a	a	b	a	a	b	a	a	b	b	-	-	a	-	-	-	a	-	-	-	-	-	-	b	b	a	a	a	a	a	a	-	a	a	a	a	a	a	a	a	a	a
chr02	11179689	G	C	b	b	b	b	b	a	b	a	-	-	b	a	b	-	-	-	a	a	-	-	a	b	-	-	-	a	-	b	b	a	a	b	a	b	a	a	b	a	a	b	b	b	a	a	-	a
chr02	11183353	C	T	-	-	-	-	-	b	-	-	-	-	-	-	-	b	a	b	a	-	b	b	a	b	b	-	b	a	b	-	-	-	a	-	-	b	-	-	-	-	-	-	-	-	-	-	-	-
chr02	11187270	C	G	b	b	b	b	a	a	a	b	a	b	b	a	a	b	a	b	a	a	b	-	a	b	b	a	-	a	a	b	b	a	a	a	a	b	a	b	a	a	a	a	a	a	a	a	a	a
chr02	11190401	A	C	-	b	-	-	a	-	-	-	-	-	-	-	-	b	b	h	a	b	b	b	a	b	h	h	b	a	b	-	-	-	-	-	-	-	-	-	-	-	-	-	-	-	-	-	-	-
chr02	11190475	G	T	-	b	-	-	a	-	-	-	-	-	-	-	-	b	b	b	a	b	b	b	a	b	b	h	b	a	b	-	-	-	-	-	-	-	-	-	-	-	-	-	-	-	-	-	-	-
chr02	11192282	T	C	b	b	b	b	a	a	a	a	a	b	a	a	a	b	a	b	a	-	b	b	a	-	a	b	b	a	a	b	b	-	a	a	a	a	-	a	b	b	a	a	b	a	a	-	a	-
chr02	11192497	C	A	-	-	-	-	-	-	-	-	-	-	-	-	-	-	-	-	-	-	-	-	a	-	-	-	-	-	-	b	-	a	-	a	a	-	-	-	-	-	-	-	-	-	a	a	a	-
chr02	11193915	G	A	b	b	-	b	a	b	a	b	-	b	b	a	b	b	-	-	a	-	-	-	-	-	-	a	-	a	-	b	b	-	a	-	a	a	a	a	-	-	-	b	b	-	b	a	-	-
chr02	11195775	T	C	b	b	b	-	a	b	a	a	a	b	a	a	a	-	-	-	-	-	-	b	-	-	a	-	b	a	b	b	a	a	a	b	a	a	a	b	-	b	a	a	b	b	b	a	a	-
chr02	11196005	C	T	b	b	b	b	a	b	a	a	a	b	a	a	a	-	-	-	-	-	-	b	-	-	a	-	b	a	a	b	a	a	a	b	a	a	a	b	-	b	a	a	b	b	b	a	a	-
chr02	11196159	C	T	-	a	-	a	a	a	-	-	-	-	-	-	a	-	-	-	-	-	-	-	-	-	-	-	-	-	-	-	a	a	-	a	a	a	-	-	a	a	-	-	-	-	a	-	-	-
chr02	11196171	C	T	b	-	-	-	a	-	-	-	-	-	-	a	-	-	-	-	-	-	-	-	-	-	-	a	-	-	-	b	b	-	a	-	a	a	-	-	a	-	a	-	-	-	a	a	a	a
chr02	11200018	T	C	b	-	-	b	-	a	-	-	-	-	b	a	-	-	-	-	-	-	-	-	-	-	-	-	-	-	-	-	-	a	a	-	-	b	-	-	-	-	a	-	-	-	a	-	-	-
chr02	11208030	A	G	b	-	-	-	-	-	-	-	-	-	-	-	-	b	-	-	a	b	b	b	a	b	-	a	b	a	a	-	-	-	-	-	a	-	-	-	b	-	-	-	-	-	-	-	-	-
chr02	11210032	C	T	b	-	-	b	b	a	b	b	a	b	b	a	b	-	-	-	a	b	b	b	-	-	a	a	-	-	-	b	b	a	a	a	a	a	a	b	b	b	a	b	a	a	b	-	a	-
chr02	11214145	G	A	-	-	-	-	-	-	-	-	-	-	-	-	-	b	b	b	a	a	b	b	a	b	b	b	b	a	a	-	-	-	-	-	a	a	-	-	-	-	a	-	-	-	-	-	-	-
chr02	11215102	A	C	-	-	-	-	-	-	-	-	-	-	a	-	-	b	a	-	a	-	b	b	a	b	-	a	-	a	a	-	-	a	-	a	-	a	-	-	-	-	a	-	-	-	-	-	-	-
chr02	11217499	A	G	-	-	-	-	-	-	-	-	-	-	-	-	a	-	-	-	-	-	-	b	-	b	-	-	-	-	b	-	b	-	a	-	-	-	-	a	-	-	-	a	-	-	b	a	a	-
chr02	11217570	G	A	-	-	-	-	b	-	-	-	-	-	-	-	-	b	a	b	a	a	b	b	a	b	a	a	b	a	a	-	-	-	-	-	-	-	-	-	-	-	-	-	-	-	-	-	-	-
chr02	11217654	A	C	-	-	-	-	b	-	-	b	-	-	-	-	-	b	a	b	a	b	b	b	a	b	a	a	-	a	a	-	-	-	-	-	-	-	-	-	-	-	-	-	-	-	-	-	-	-
chr02	11220886	G	T	b	b	b	b	a	b	a	b	a	b	b	a	b	-	a	-	a	-	b	b	-	-	-	-	-	-	a	b	b	a	a	b	a	a	a	-	b	a	a	b	a	b	b	a	a	-
chr02	11221195	A	G	b	b	b	b	b	a	a	-	-	b	b	a	a	b	a	b	a	b	b	b	a	b	a	a	b	a	a	-	b	a	a	b	-	a	a	a	a	-	-	b	b	b	b	-	a	-
chr02	11221417	C	T	b	b	b	b	a	a	-	a	a	-	b	a	b	b	-	-	-	a	-	b	a	b	a	a	b	a	-	b	b	a	a	a	a	b	a	b	b	b	a	b	b	a	b	a	a	b
chr02	11227478	G	A	-	-	-	-	a	-	-	a	a	-	a	a	a	b	b	b	a	-	b	b	a	b	b	-	b	-	-	-	-	a	a	a	a	a	a	a	a	a	a	-	-	a	a	a	a	a
chr02	11227493	T	C	-	-	-	-	a	-	-	a	a	-	a	a	a	b	b	b	a	-	b	b	a	b	b	b	b	-	b	-	-	a	a	a	a	a	a	a	a	a	a	-	-	a	a	a	a	a
chr02	11228384	C	T	-	-	-	-	-	-	-	-	-	-	-	-	-	b	a	b	a	a	h	b	a	b	b	h	b	a	a	-	-	-	-	-	-	b	-	-	-	-	-	-	-	-	-	-	-	a
chr02	11230356	T	C	-	-	-	-	-	-	-	-	-	-	-	-	-	b	-	b	a	a	b	b	a	b	b	b	b	a	b	b	-	-	a	b	-	-	-	a	-	-	-	-	-	a	b	-	-	-
chr02	11230403	C	T	b	b	b	b	a	a	a	a	a	b	a	a	b	b	b	-	a	b	-	-	a	b	b	-	b	-	-	b	b	a	a	b	a	b	a	a	a	a	a	a	a	a	b	a	a	b
chr02	11230658	T	A	b	b	b	b	a	a	a	a	a	b	a	a	b	b	b	-	a	b	-	-	a	b	b	-	b	-	-	b	b	a	a	b	a	b	a	a	a	a	a	a	a	a	b	a	a	b
chr02	11232121	T	A	-	-	-	-	-	-	-	a	-	-	-	a	b	b	b	-	a	a	b	b	a	b	a	h	b	a	h	-	-	-	-	-	-	-	-	-	-	-	b	-	-	-	-	-	-	-
chr02	11234525	T	C	b	-	b	b	b	b	b	-	a	b	-	a	b	-	h	-	-	-	-	-	a	b	b	-	-	-	-	b	b	a	a	b	a	b	a	b	b	b	a	a	b	b	b	a	a	b
chr02	11234533	T	A	b	b	b	b	b	b	b	-	a	b	-	a	b	b	h	-	-	-	-	-	a	b	b	-	b	-	-	b	b	a	a	b	a	b	a	b	b	b	a	a	b	b	b	a	a	b
chr02	11236352	C	T	-	-	b	b	-	a	-	-	a	-	a	a	a	b	h	-	a	a	b	b	a	b	-	a	b	a	a	-	b	a	a	a	a	-	a	-	-	-	-	-	a	a	a	-	-	-
chr02	11236392	A	G	-	-	b	b	-	a	-	-	a	-	a	a	a	b	h	-	a	a	b	b	a	b	-	a	b	a	a	-	b	a	a	a	a	-	a	-	-	-	-	-	a	a	a	-	-	-
chr02	11238274	A	G	b	b	b	b	a	b	a	a	-	b	b	a	a	b	-	-	a	-	-	b	-	b	b	-	b	-	b	b	b	a	a	a	a	a	-	b	b	b	a	-	a	b	b	a	a	a
chr02	11238513	G	A	b	-	b	b	a	b	a	a	-	b	b	a	a	b	-	-	a	-	b	b	-	b	b	-	b	-	b	b	b	a	b	a	a	a	-	b	b	b	a	-	a	b	b	a	a	a
chr02	11244961	T	A	b	-	b	-	a	b	-	b	-	b	a	a	b	b	-	-	a	-	-	b	a	-	-	a	-	a	a	b	b	-	a	a	a	a	a	-	-	b	a	b	-	b	b	a	a	-
chr02	11245015	A	G	b	-	b	-	a	a	-	b	-	b	a	a	a	b	-	-	a	-	-	b	a	-	-	a	-	a	a	b	b	-	a	a	a	a	a	-	-	b	a	a	-	a	a	a	a	-
chr02	11246219	G	A	-	-	b	-	-	-	-	-	-	-	-	-	b	b	a	b	a	a	b	b	a	b	a	h	b	a	h	-	-	a	a	-	-	-	-	-	-	-	-	-	-	-	-	-	-	-
chr02	11246307	C	G	-	-	b	-	-	-	-	-	-	-	-	-	-	b	a	-	a	a	b	b	a	-	a	h	b	a	h	-	-	a	a	-	-	-	-	-	-	-	-	-	-	-	-	-	-	-
chr02	11246339	G	T	-	-	b	-	-	-	-	-	-	-	-	-	-	b	a	-	a	a	b	b	a	-	a	h	b	a	h	-	-	a	a	-	-	-	-	-	-	-	-	-	-	-	-	-	-	-
chr02	11246749	G	T	-	-	-	-	a	a	a	a	a	b	a	a	a	b	b	b	-	b	b	b	a	b	-	a	b	a	b	-	-	a	a	a	a	a	a	a	-	a	a	a	a	a	a	a	a	-
chr02	11246941	C	T	-	-	-	-	a	a	a	a	a	-	a	a	a	-	a	-	-	-	-	-	a	-	-	a	-	a	a	-	-	a	a	a	a	a	a	a	-	a	a	a	a	a	a	a	a	-
chr02	11246978	T	C	-	-	-	-	a	a	a	a	a	-	a	a	a	-	a	-	-	-	-	-	a	-	-	a	-	a	a	-	-	a	a	a	a	a	a	a	-	a	a	a	a	a	a	a	a	-
chr02	11247038	T	A	b	b	b	b	h	h	a	a	a	b	h	a	h	-	-	-	-	-	-	-	-	-	-	-	b	-	-	b	b	a	a	h	a	h	-	b	h	b	-	h	h	b	h	-	-	b
chr02	11247303	T	C	-	-	-	-	-	-	-	-	-	-	-	-	-	b	-	h	a	-	b	b	a	b	-	a	b	a	a	-	-	-	-	-	-	-	-	-	-	-	-	-	-	-	-	-	-	-
chr02	11247603	C	T	-	-	b	b	b	a	-	b	-	-	-	-	b	b	a	b	a	a	b	b	a	b	a	a	b	a	a	-	-	-	a	-	-	-	-	-	-	-	-	-	-	-	b	-	-	-
chr02	11253061	T	C	b	-	-	-	-	-	-	-	-	b	-	-	-	b	-	-	-	-	-	-	-	-	-	-	-	-	-	-	-	-	-	b	-	b	-	-	-	-	-	-	b	-	-	-	-	-
chr02	11253136	C	T	b	-	-	-	-	-	-	-	-	b	-	-	-	b	-	-	-	-	-	-	-	-	-	-	-	-	-	-	-	-	-	b	-	b	-	-	-	-	-	-	b	-	-	-	-	-
chr02	11254735	A	T	-	-	b	-	-	-	-	-	-	-	-	-	-	b	-	b	a	a	b	a	a	-	a	a	b	a	-	-	-	-	-	-	-	-	-	-	-	b	-	a	b	-	-	-	-	-
chr02	11266846	C	T	b	b	b	b	a	b	b	a	a	b	a	a	b	b	-	-	a	a	b	b	a	b	a	b	b	a	-	b	b	a	a	b	a	b	a	b	b	a	a	b	a	a	a	a	a	-
chr02	11266940	T	C	b	b	b	b	a	a	a	b	a	b	a	a	a	-	-	b	a	b	-	b	a	-	a	a	b	-	a	b	b	a	a	b	a	a	-	b	-	b	a	b	b	a	a	a	a	-
chr02	11267264	T	G	b	-	b	b	a	b	-	a	-	b	-	a	a	b	-	-	a	-	b	-	-	b	a	-	b	a	-	b	b	a	a	b	a	a	a	-	-	a	a	a	b	a	b	-	a	a
chr02	11267607	A	G	b	-	b	b	a	b	-	a	-	b	-	a	a	b	-	-	a	-	b	-	-	b	a	-	b	a	-	b	b	a	a	b	a	a	a	-	b	a	a	a	b	a	b	-	a	a
chr02	11267923	G	A	-	-	-	-	-	-	-	-	-	-	-	-	-	b	b	b	a	b	b	b	a	b	h	b	b	a	h	-	-	-	a	b	-	-	-	b	-	-	-	b	-	-	-	-	-	-
chr02	11268723	A	C	b	b	b	b	a	a	a	b	a	b	b	a	a	b	b	b	a	a	b	b	a	b	a	b	b	a	a	b	b	a	a	b	a	b	a	-	b	a	-	b	a	-	a	-	a	-
[truncated: 4,471 more rows]
[truncated: 735 more columns]
