# Supplementary material for: Genetic analysis of an elite super-hybrid rice parent using high-density SNP markers
Source: Rice (N Y). 2013 Aug 15;6:21. doi: 10.1186/1939-8433-6-21 (PMC4883714; doi:10.1186/1939-8433-6-21)
Supplement: Supplementary file 1 — Additional file 1: The SNPs information generated from F2 population. The documents including “chr01_filter.ab” to “chr12_filter.ab” are the samples genotype which converted to be a\b\h formats. It is marked “a” that the genotype of sample is the same to Nipponbare, or “b” represents the R1128 genotype and “h” is the heterozygous genotype; The deletion of sample gentoype is marked as “-” specially. Data files are generally TXT which compressed into a ZIP format. For Windows user,“Editplus” or “UltraEdit” is recommended as the browser program. Format description (left to right). 1. Chromosome. 2. Position. 3. Genotype of Nipponbare. 4. Genotype of R1128. 5. Genotype of sequencing sample. (ZIP 10 MB) [file 12284_2013_57_MOESM1_ESM.zip › Additional file 1/chr03_filter.ab]

chromosome	position	�ձ���	R1128	1	2	4	7	8	10	13	14	16	17	19	22	23	25	26	29	31	32	34	35	38	40	41	43	44	48	49	51	52	54	56	58	59	62	63	65	67	69	70	71	73	74	75	76	78	79
chr03	208351	C	T	-	-	-	b	-	-	-	-	-	-	-	-	a	b	a	a	b	a	-	-	-	-	-	-	-	b	a	b	-	-	b	-	-	-	-	-	-	-	-	-	-	-	-	-	-	-
chr03	210900	G	A	-	-	b	-	-	-	-	-	-	-	-	-	-	b	a	a	-	a	a	b	b	b	-	a	a	b	-	-	-	-	-	-	a	a	-	-	-	b	-	-	-	-	-	-	-	-
chr03	216480	C	A	a	a	b	b	b	b	-	b	b	a	-	a	a	b	-	-	b	a	a	b	-	b	a	-	a	b	-	b	a	a	b	b	b	a	b	a	a	b	a	a	a	b	a	-	b	b
chr03	219116	A	T	a	-	-	b	a	b	a	a	a	-	b	a	a	-	-	-	-	-	-	b	-	b	-	-	-	-	-	-	a	-	b	-	b	a	b	-	-	-	-	a	b	b	b	-	-	-
chr03	223651	T	C	b	a	a	-	a	b	-	a	-	-	b	a	b	-	a	b	a	a	a	b	a	-	-	b	a	b	a	-	-	-	-	-	-	a	b	-	b	-	-	-	-	-	-	-	-	-
chr03	223679	A	G	b	a	a	-	a	b	-	a	-	-	b	a	b	-	a	b	a	a	a	b	a	-	-	a	a	b	a	-	-	-	-	-	-	a	b	-	b	-	-	-	-	-	-	-	-	-
chr03	225825	T	A	-	-	-	-	-	-	-	-	-	-	-	-	-	b	a	a	a	-	a	b	b	b	-	b	a	b	a	-	-	a	-	-	-	a	-	-	-	-	-	-	-	-	-	-	-	-
chr03	233393	G	A	a	a	a	-	-	b	-	a	-	-	-	a	-	-	a	-	a	a	-	b	a	b	b	a	a	b	a	-	-	-	-	b	a	a	-	-	-	-	-	a	-	b	-	-	-	-
chr03	233478	A	G	a	a	a	a	-	b	-	a	-	-	-	a	-	b	a	-	a	a	-	-	a	b	a	a	a	b	a	-	-	-	b	b	a	a	-	-	-	-	-	a	-	b	-	-	-	-
chr03	233525	G	A	a	a	a	a	-	b	-	a	-	-	-	a	-	b	a	-	a	a	-	-	a	b	b	b	a	b	a	-	-	-	b	b	a	a	-	-	-	-	-	a	-	b	-	-	-	-
chr03	233739	G	A	-	-	b	b	-	b	-	-	-	-	b	-	b	b	a	a	-	-	-	-	-	b	-	-	a	b	a	a	-	-	b	-	-	-	-	-	b	b	b	-	a	b	b	-	-	-
chr03	233785	C	A	-	-	b	b	-	b	-	-	-	-	b	-	b	b	a	a	-	-	-	-	-	b	-	-	a	b	a	a	-	-	b	-	-	-	-	-	b	b	b	-	a	b	b	-	-	-
chr03	236540	G	A	a	-	a	b	a	b	-	a	-	a	b	a	b	b	a	b	b	a	a	b	b	b	b	a	a	b	a	-	a	a	b	b	a	-	-	-	a	b	-	a	-	b	-	a	a	-
chr03	237847	C	T	b	-	b	b	-	-	-	-	-	-	-	-	-	-	-	-	-	-	-	-	-	-	-	-	-	-	a	a	-	-	-	a	b	-	-	-	-	a	-	-	-	-	a	-	a	-
chr03	242148	T	C	b	-	b	b	b	b	-	b	b	-	b	-	b	b	a	a	b	a	a	b	a	b	a	a	a	-	a	b	a	-	b	b	b	-	-	b	b	b	b	-	b	b	b	-	-	b
chr03	242906	A	T	-	-	-	-	-	b	-	-	-	-	-	a	a	-	a	-	-	-	-	-	-	-	-	a	a	-	-	-	a	-	-	-	-	a	a	b	b	-	-	a	-	-	a	a	a	-
chr03	242959	A	G	-	-	-	-	-	b	-	-	-	-	-	a	a	-	a	-	-	-	-	-	-	-	-	a	a	-	-	-	a	-	-	-	-	a	b	b	b	-	-	a	-	-	b	a	a	-
chr03	248666	A	G	h	a	b	b	h	b	a	a	a	a	b	a	b	b	a	b	-	-	a	b	-	b	-	b	a	b	a	b	a	a	b	a	a	a	b	b	a	b	b	a	-	b	b	a	b	b
chr03	248979	T	C	a	a	a	b	b	b	-	b	b	a	b	a	a	b	-	-	b	a	b	b	-	b	a	a	a	b	a	a	a	a	b	b	a	a	b	a	-	a	a	a	b	b	b	a	a	-
chr03	255390	A	G	-	-	a	-	-	b	-	-	-	-	-	-	b	b	a	h	a	a	b	b	a	b	a	a	a	b	a	-	-	-	b	-	b	a	-	-	-	-	-	-	-	-	-	-	b	-
chr03	255493	C	T	-	-	a	-	-	-	-	-	-	-	-	-	b	b	a	b	a	b	a	b	a	b	a	a	a	b	a	-	-	-	b	-	b	a	-	-	-	-	-	-	-	-	-	-	b	-
chr03	255499	C	T	-	-	a	-	-	-	-	-	-	-	-	-	b	a	a	b	a	b	a	b	a	b	a	a	a	b	a	-	-	-	b	-	b	a	-	-	-	-	-	-	-	-	-	-	b	-
chr03	269060	C	T	-	-	-	a	-	-	-	-	-	-	-	-	-	h	a	a	b	b	a	h	h	b	b	a	a	b	a	-	-	-	-	-	-	-	-	-	-	-	-	-	a	b	-	-	-	-
chr03	269110	A	G	-	-	-	-	-	-	-	-	-	-	-	-	-	b	a	a	b	b	a	b	h	b	b	a	a	b	a	-	-	-	-	-	-	-	-	-	-	-	-	-	-	b	-	-	-	-
chr03	270695	T	C	b	a	h	b	a	b	-	b	b	a	b	a	b	b	a	a	a	b	a	-	a	b	b	a	a	-	-	-	a	a	b	b	b	a	-	b	a	-	a	a	a	b	a	-	a	-
chr03	270735	C	T	b	a	h	b	a	b	-	a	b	a	b	a	b	b	a	a	a	b	a	-	a	b	b	a	a	-	a	-	a	a	b	a	a	a	-	a	a	-	a	a	a	b	a	-	a	-
chr03	270740	G	C	b	a	h	b	a	b	-	b	b	a	b	a	b	b	a	a	a	b	a	-	a	b	b	a	a	-	a	-	a	a	b	b	b	a	-	b	a	-	a	a	a	b	a	-	a	-
chr03	270971	A	G	b	-	-	b	b	b	-	b	-	-	b	-	b	-	-	-	b	-	-	b	-	b	-	-	-	b	-	-	-	-	b	b	b	-	b	b	-	b	-	-	b	b	b	-	b	-
chr03	275247	A	T	b	a	b	b	a	b	-	-	a	a	b	a	a	b	a	-	b	b	b	-	b	b	a	b	a	b	a	-	-	-	b	-	a	a	-	b	-	b	-	-	a	-	-	a	-	-
chr03	275256	T	A	b	a	b	b	a	b	-	-	a	a	b	a	a	b	a	-	b	b	b	-	b	b	b	b	a	b	a	-	-	-	b	-	a	a	-	b	-	b	-	-	a	-	-	a	-	-
chr03	275444	A	T	b	a	b	b	a	b	-	-	a	a	b	a	a	b	a	-	a	b	b	-	b	b	a	a	a	b	a	-	-	-	b	-	a	a	-	b	-	b	-	-	a	-	-	a	-	-
chr03	277562	A	C	-	-	-	-	b	-	-	-	b	-	-	-	-	-	-	-	h	b	-	-	-	-	-	-	a	-	-	a	-	-	b	-	a	a	b	-	-	a	-	a	b	-	a	a	-	-
chr03	293415	C	T	-	-	-	-	-	-	-	a	-	-	-	-	-	b	a	a	b	h	a	b	b	b	-	h	a	b	a	-	-	-	-	-	-	-	-	a	-	-	-	-	-	-	-	-	-	-
chr03	293604	C	A	-	-	-	-	-	-	-	-	-	-	-	-	b	b	a	b	a	b	h	b	h	b	b	h	a	b	a	a	a	a	b	-	-	-	-	-	-	-	-	-	-	-	-	-	-	-
chr03	293914	C	T	a	-	-	b	a	-	-	-	b	a	-	-	b	-	-	a	-	a	-	b	a	b	-	b	a	b	a	-	-	-	b	-	a	a	-	-	-	-	-	-	-	b	-	-	-	-
chr03	294081	G	A	a	-	-	b	a	-	-	-	b	a	-	-	b	-	-	a	-	-	-	b	a	b	-	b	a	b	a	-	-	-	b	-	a	a	-	-	-	-	-	-	-	b	-	a	-	-
chr03	294127	T	C	a	-	-	b	a	-	-	-	b	a	-	-	b	-	-	a	-	-	-	b	a	b	-	b	a	b	a	-	-	-	b	-	a	a	-	-	-	-	-	-	-	b	-	a	-	-
chr03	294937	T	G	b	a	a	b	b	b	a	a	b	a	-	a	a	-	a	a	a	-	a	-	-	-	a	-	a	-	-	a	a	a	b	a	b	a	b	b	b	a	-	a	b	b	b	a	b	b
chr03	342783	A	C	a	-	-	-	-	-	-	-	-	-	-	-	a	-	-	-	a	-	-	-	-	-	a	-	a	b	a	-	a	-	b	-	-	a	-	-	b	b	b	-	a	-	a	a	a	-
chr03	342896	C	G	b	a	a	b	b	b	a	b	a	a	b	a	b	b	a	-	b	a	-	b	a	b	a	h	a	b	a	a	a	a	b	a	b	a	b	b	b	b	a	a	b	b	b	a	b	b
chr03	353807	A	C	b	a	a	b	b	b	a	a	a	a	b	a	b	b	-	a	b	-	a	b	-	b	b	a	a	b	a	a	a	a	b	a	a	a	b	a	a	a	a	a	b	b	a	a	b	b
chr03	356221	T	C	-	a	-	-	-	-	-	-	b	-	-	-	-	b	a	h	b	-	b	b	h	b	a	h	a	b	a	-	-	-	b	-	-	-	-	-	-	-	-	-	-	-	-	-	-	-
chr03	366807	A	G	-	a	b	b	a	b	a	b	a	a	b	a	b	-	-	-	b	-	a	b	-	b	-	b	a	b	a	b	a	a	b	a	a	a	b	a	b	b	a	a	b	b	a	a	b	b
chr03	369000	C	T	a	-	b	b	a	b	a	b	a	a	b	a	b	b	a	-	b	-	a	b	a	-	a	a	-	b	a	b	a	a	b	b	b	a	b	b	a	b	a	a	b	b	a	a	b	b
chr03	383667	T	C	b	a	a	a	a	b	-	b	a	a	b	a	a	b	a	b	-	-	-	b	-	b	-	a	a	b	-	a	a	-	b	b	b	a	b	b	b	b	b	a	b	b	b	a	b	-
chr03	383699	A	C	b	a	a	a	a	b	-	b	a	a	b	a	a	b	a	b	-	-	-	b	-	b	-	a	a	b	-	a	a	-	b	b	b	a	b	b	b	b	b	a	b	b	b	a	b	-
chr03	390091	A	G	-	-	-	b	-	b	-	b	b	-	-	a	a	b	-	-	-	-	-	-	-	b	-	-	-	-	a	-	-	-	b	a	-	a	-	-	a	b	a	-	a	b	a	-	-	-
chr03	390749	A	G	b	a	a	a	a	b	a	b	b	a	b	a	a	b	-	-	a	a	a	b	b	b	-	-	a	b	a	b	a	a	b	b	b	a	b	a	a	b	b	a	a	b	a	a	b	b
chr03	392441	G	A	b	-	-	b	-	-	-	-	-	-	b	-	-	-	-	-	-	-	-	b	-	b	-	-	-	-	-	-	-	-	b	a	-	-	-	-	-	-	-	-	-	-	b	a	b	-
chr03	392782	A	G	b	-	-	b	-	-	-	-	-	-	b	-	-	-	-	-	-	-	-	b	-	b	-	-	-	-	-	-	-	-	b	a	-	-	-	-	-	-	-	-	-	-	b	a	b	-
chr03	392997	C	T	-	-	-	-	-	-	-	-	-	-	-	-	-	b	a	b	b	a	a	b	h	b	b	a	a	b	a	-	-	-	-	-	-	-	-	-	-	-	-	a	-	-	-	-	-	-
chr03	395711	G	A	a	a	a	a	a	b	a	b	b	a	b	a	b	b	a	a	b	a	b	b	b	b	b	b	a	b	-	b	a	a	b	b	b	a	b	b	b	b	b	a	a	b	a	a	-	-
chr03	397117	G	A	a	a	a	a	b	b	a	b	a	a	b	a	a	-	a	a	a	-	a	-	-	-	a	a	a	-	a	b	a	a	b	a	a	a	b	a	a	a	b	a	a	b	a	a	b	b
chr03	397141	A	G	a	a	a	a	b	b	a	b	a	a	b	a	a	-	a	a	a	-	a	-	-	-	a	a	a	-	a	b	a	a	b	a	a	a	b	a	a	a	b	a	a	b	a	a	b	b
chr03	399661	G	C	b	a	a	b	a	b	-	b	b	a	b	a	b	b	a	-	b	-	-	-	-	b	b	-	a	b	-	b	a	a	b	b	b	a	-	b	b	b	a	a	b	b	a	a	b	b
chr03	399860	G	A	b	a	a	b	a	b	-	b	b	a	b	a	b	b	a	-	b	-	-	b	-	b	b	-	a	b	a	b	a	a	b	b	b	a	-	b	b	b	a	a	b	b	a	a	b	b
chr03	403666	A	G	-	-	-	-	a	-	-	-	-	-	b	-	-	-	-	-	-	-	-	-	-	-	-	b	-	-	-	b	-	-	-	-	a	-	-	a	-	-	b	a	-	b	a	a	a	-
chr03	404029	G	A	-	-	-	-	a	-	-	-	-	-	b	-	-	-	-	-	-	-	-	-	-	-	-	-	-	-	-	b	-	-	-	-	b	-	-	a	-	-	b	a	-	b	a	a	b	-
chr03	404053	A	T	-	-	-	-	a	-	-	-	-	-	b	-	-	-	-	-	-	-	-	-	-	-	-	-	-	-	-	b	-	-	-	-	b	-	-	a	-	-	b	a	-	b	a	a	b	-
chr03	408239	A	G	-	-	-	-	-	b	-	-	-	-	-	-	b	-	-	-	-	-	-	-	-	b	-	-	a	-	a	b	a	a	b	-	-	-	-	-	-	-	-	-	-	-	a	a	-	-
chr03	408270	C	T	-	-	-	-	-	b	-	-	-	-	-	-	b	-	-	-	-	-	-	-	-	b	-	-	a	-	a	b	a	a	b	-	-	-	-	-	-	-	-	-	-	-	a	a	-	-
chr03	433032	G	A	a	-	a	a	a	-	-	b	-	-	b	a	a	-	-	b	-	-	b	-	b	b	-	-	a	b	-	-	a	a	b	b	b	a	-	-	b	-	b	a	b	-	a	a	-	-
chr03	438840	G	A	b	a	b	a	a	b	a	b	a	a	b	a	b	b	a	b	b	a	b	b	a	b	a	h	a	b	a	b	a	-	b	b	b	a	b	a	-	a	a	a	a	b	b	a	a	a
chr03	444170	A	G	-	-	-	-	-	-	-	-	-	-	-	-	a	b	a	a	a	a	h	b	h	b	h	a	a	b	a	-	-	-	-	-	b	-	-	-	-	-	-	-	-	b	-	-	-	-
chr03	449783	T	A	a	-	-	-	b	b	-	b	b	-	b	-	-	-	-	-	-	a	-	-	-	-	-	-	-	-	-	-	-	-	-	-	-	a	-	a	-	-	-	-	-	b	b	-	-	-
chr03	450380	C	T	a	-	b	a	b	b	a	-	b	a	b	a	b	-	-	b	a	a	-	b	-	b	a	a	a	-	-	a	-	a	b	-	b	a	b	a	b	-	-	a	-	b	b	a	a	b
chr03	450395	T	C	b	a	a	b	b	b	-	b	b	a	-	a	b	b	-	-	a	a	-	-	-	b	-	-	-	b	a	a	a	a	b	a	-	a	-	b	b	b	-	a	a	b	b	a	b	b
chr03	450725	G	A	b	a	a	b	b	b	-	b	b	a	-	a	b	b	-	-	a	a	-	-	-	b	-	-	-	b	a	a	a	a	b	a	-	a	-	b	a	b	-	a	a	b	b	a	b	b
chr03	457517	A	C	-	-	-	-	-	-	-	-	b	-	-	-	a	h	a	b	a	a	b	b	a	b	b	b	a	b	a	-	-	-	b	-	a	-	-	-	-	-	-	-	-	-	-	-	-	-
chr03	459430	A	G	a	a	a	b	a	b	a	b	a	a	b	a	b	b	-	b	-	b	b	b	a	-	-	b	a	-	a	b	a	a	b	b	a	a	b	a	a	a	a	a	a	b	b	a	a	b
chr03	459462	G	C	a	a	a	b	a	b	a	b	a	a	b	a	b	b	-	b	-	b	b	b	a	-	-	b	a	-	a	b	a	a	b	b	a	a	b	a	a	b	b	a	a	b	b	a	b	b
chr03	469706	A	C	b	a	b	a	a	b	a	b	b	a	b	a	a	b	a	-	-	b	-	b	a	b	b	-	a	-	-	a	a	a	b	a	a	a	b	a	b	a	b	a	a	b	a	-	b	b
chr03	485634	T	G	b	a	a	b	b	b	-	a	a	a	b	a	b	-	a	-	-	-	b	-	a	-	a	a	a	-	-	a	a	a	b	-	a	a	-	-	-	b	b	a	a	b	b	-	-	-
chr03	485670	C	A	b	a	a	b	b	b	-	a	a	a	b	a	b	-	a	-	-	-	b	-	a	-	a	a	a	-	-	a	a	a	b	-	a	a	-	-	-	b	b	a	a	b	b	-	-	-
chr03	486985	T	G	a	a	a	b	-	b	-	b	b	a	b	a	b	b	a	-	a	a	-	-	b	b	-	-	a	b	a	a	a	a	b	a	b	a	-	a	-	a	b	a	b	-	b	-	-	-
chr03	487847	T	C	-	-	-	b	a	-	-	-	-	a	-	-	b	b	a	b	a	a	a	b	h	b	a	h	a	b	a	-	-	-	b	a	b	-	-	-	a	a	-	-	a	-	a	-	-	-
chr03	499812	G	T	b	a	a	-	b	b	a	a	b	-	b	a	a	b	-	-	-	-	-	b	-	b	-	-	a	-	a	b	a	a	b	a	b	a	b	b	a	b	b	a	-	b	b	a	b	b
chr03	500832	T	C	-	a	-	-	-	-	-	-	-	-	-	-	-	b	a	h	a	a	b	b	a	b	h	b	a	b	a	-	-	-	-	-	-	-	-	-	-	-	-	-	-	-	-	-	-	-
chr03	502597	G	A	-	-	-	-	-	-	-	-	-	-	b	-	-	b	a	b	h	b	-	b	b	-	b	b	a	b	-	-	-	-	-	-	-	-	-	-	-	b	-	-	-	-	-	-	-	-
chr03	502634	T	C	-	-	-	-	-	-	-	-	-	-	b	-	-	b	a	b	h	b	-	b	b	-	b	b	a	b	-	-	-	-	-	-	-	-	-	-	-	b	-	-	-	-	-	-	-	-
chr03	502956	T	A	b	a	b	b	b	b	a	b	a	a	b	a	b	-	a	-	a	a	-	b	-	b	-	-	a	b	a	b	a	a	b	a	a	a	b	b	b	b	b	a	b	b	b	a	b	-
chr03	506928	G	A	b	a	a	b	b	b	a	a	b	a	b	a	a	-	a	-	b	-	a	b	a	b	b	b	a	b	a	a	a	a	b	b	a	a	b	a	b	a	b	a	a	-	a	a	b	b
chr03	507983	A	G	b	a	a	b	a	b	a	a	b	a	b	a	b	b	a	-	a	b	a	b	b	b	a	-	a	-	a	a	a	a	b	a	b	a	b	b	a	a	b	a	a	b	a	a	a	-
chr03	514475	C	G	a	a	b	a	a	b	-	a	b	a	b	a	b	-	a	-	-	-	-	-	a	-	a	-	a	-	a	a	a	a	b	a	a	a	b	-	a	a	-	a	b	b	a	a	b	-
chr03	517378	G	C	b	a	b	b	a	b	a	a	a	a	b	a	a	b	a	-	b	-	b	-	a	b	a	a	a	b	-	a	a	a	b	b	b	a	b	b	b	b	-	a	b	b	b	a	b	b
chr03	517419	G	T	b	a	b	b	a	b	a	a	a	a	b	a	a	b	a	-	b	-	b	-	a	b	a	a	a	b	-	a	a	a	b	b	b	a	b	b	b	b	-	a	a	b	-	a	b	b
chr03	517655	C	A	b	a	b	b	a	b	a	a	a	a	b	a	a	b	a	-	b	-	b	-	a	b	a	a	a	b	-	a	a	a	b	b	b	a	b	b	b	b	-	a	a	b	b	a	b	b
chr03	517833	T	G	-	-	-	-	-	-	-	-	-	-	-	-	-	b	a	b	a	b	a	b	a	b	b	h	a	b	a	-	-	-	-	-	-	a	-	a	-	-	-	-	-	-	-	-	-	-
chr03	518327	A	G	-	a	b	-	-	-	-	-	-	-	b	-	b	-	-	-	-	-	-	-	-	-	-	-	-	-	-	-	a	-	-	a	-	-	-	-	-	-	-	-	b	b	a	a	-	b
chr03	519846	G	C	b	-	-	-	-	b	-	-	-	-	-	a	-	b	a	-	-	a	a	-	-	b	-	b	a	b	a	-	-	-	-	-	-	-	-	-	-	-	-	-	-	-	-	-	b	-
chr03	521082	C	T	a	a	b	a	a	b	a	a	a	a	-	a	a	-	-	b	b	-	-	-	-	b	-	-	a	-	a	a	a	a	b	a	a	a	b	-	a	-	a	a	a	b	a	a	b	-
chr03	522409	C	T	a	-	-	b	b	-	-	-	a	-	b	a	-	b	-	-	-	-	-	-	-	-	-	-	-	-	-	a	a	-	-	b	-	-	-	a	-	-	-	-	-	-	a	a	-	b
chr03	533823	C	T	a	-	a	a	a	b	-	-	a	a	-	a	a	-	-	-	-	-	-	-	-	-	b	a	-	b	-	b	a	a	b	b	a	-	b	-	a	-	a	a	a	b	b	-	b	-
chr03	533900	G	T	a	-	a	a	a	b	-	-	a	a	-	a	a	-	-	-	-	-	-	-	-	-	b	a	-	b	-	b	a	a	b	b	a	-	b	-	a	-	a	a	a	b	b	-	b	-
chr03	540837	G	C	a	-	-	-	-	-	-	-	-	-	-	-	-	-	a	-	a	a	a	-	a	-	a	a	a	-	a	b	-	-	-	-	-	-	-	-	-	-	-	-	-	-	-	-	-	-
chr03	540946	C	A	-	a	-	b	b	b	-	-	a	-	-	a	a	-	-	a	-	-	-	-	a	-	-	-	-	-	-	-	a	a	b	b	b	a	-	-	b	a	a	a	a	b	b	-	b	-
chr03	547324	T	C	b	a	b	a	b	b	-	-	b	a	b	a	b	-	a	a	a	a	-	b	-	b	a	a	a	-	a	-	a	-	b	a	a	a	-	b	b	b	-	-	-	-	-	a	-	b
chr03	565099	A	G	a	a	b	a	-	b	a	-	-	-	-	a	b	b	a	a	a	a	a	b	a	b	b	h	a	b	a	b	-	-	b	b	b	a	b	b	-	-	-	-	-	-	-	-	-	-
chr03	566186	G	T	-	-	-	-	-	-	-	-	-	-	b	a	a	b	-	-	-	a	-	b	b	-	-	-	-	-	-	-	a	a	b	a	-	a	-	-	-	-	b	a	-	-	a	-	b	-
chr03	567707	T	A	b	a	a	b	b	b	a	b	b	a	-	a	b	b	-	b	-	b	a	b	a	b	a	-	-	b	a	b	a	a	b	b	b	a	b	b	-	b	-	a	b	b	b	-	b	-
chr03	600408	G	A	b	a	a	b	b	b	a	b	b	a	b	a	a	b	a	a	a	h	a	b	-	b	-	-	a	b	a	a	a	a	b	a	b	a	b	b	b	a	-	a	b	b	a	a	a	b
chr03	616531	T	C	b	a	b	a	a	b	-	b	a	a	b	a	b	b	a	a	-	b	b	b	b	b	-	a	a	b	a	a	a	a	b	b	a	a	b	a	b	a	b	a	b	b	b	a	b	-
chr03	618234	C	G	-	-	-	-	-	b	-	-	-	-	-	-	-	b	a	h	b	b	a	b	h	b	a	a	a	-	a	-	-	-	-	-	-	-	b	-	-	-	-	-	-	-	-	-	-	-
chr03	621954	A	G	-	-	-	a	-	-	-	-	b	-	-	-	-	b	a	a	a	b	h	b	h	b	b	a	a	b	a	-	-	-	-	-	-	a	-	-	-	-	-	-	-	-	-	-	-	-
chr03	623776	C	A	-	-	a	-	-	-	-	-	-	a	-	-	-	b	a	b	b	b	-	b	a	b	b	h	a	b	a	-	-	-	-	-	-	-	-	-	-	-	-	-	-	-	-	-	-	-
chr03	624121	A	G	-	-	-	-	-	-	-	-	-	-	-	-	-	b	a	a	a	b	a	b	b	b	a	h	a	b	a	-	-	-	-	-	-	a	-	b	-	-	-	-	b	-	-	-	-	-
chr03	624152	G	A	-	-	-	-	-	-	-	-	-	-	-	-	-	b	a	a	a	b	a	b	b	b	a	h	a	b	a	-	-	-	-	-	-	a	-	b	-	-	-	-	b	-	-	-	-	-
chr03	626308	T	G	-	-	-	-	-	-	-	-	-	-	-	-	-	b	a	a	a	b	h	b	h	b	b	h	a	b	a	-	-	-	-	-	-	-	-	-	-	-	-	-	-	-	-	-	-	-
chr03	630244	A	T	a	a	b	b	a	b	a	b	b	a	-	a	a	b	a	a	a	-	a	b	-	-	a	a	-	-	a	b	a	-	b	a	a	a	b	-	a	a	b	a	a	b	a	a	a	b
chr03	630279	T	C	b	a	b	b	a	b	a	b	b	a	-	a	a	b	a	a	a	-	a	b	-	-	a	a	-	-	a	b	a	-	b	a	a	a	b	-	b	a	b	a	a	b	a	a	a	b
chr03	630298	G	A	b	a	b	b	a	b	a	b	b	a	-	a	a	b	a	a	a	-	a	b	-	-	a	a	-	-	a	b	a	-	b	a	a	a	b	-	b	a	b	a	a	b	a	a	a	b
chr03	630450	G	A	b	a	b	b	a	b	a	b	b	a	-	a	a	b	a	a	b	-	a	b	-	-	a	b	-	-	a	b	a	-	b	a	b	a	b	-	b	a	b	a	a	b	a	a	a	b
chr03	630589	G	A	b	-	b	b	b	b	-	-	-	-	-	-	b	b	-	a	a	b	-	-	a	b	-	a	a	b	a	b	-	-	b	b	b	a	b	b	b	b	b	-	b	b	b	-	b	b
chr03	630750	G	A	b	-	b	b	b	b	-	-	-	-	-	-	b	b	-	a	a	b	-	-	a	b	-	a	a	b	a	b	-	-	b	b	b	a	b	b	b	b	b	-	b	b	b	-	b	b
chr03	639555	A	G	a	-	b	b	b	b	a	a	a	a	-	a	b	b	a	-	a	-	a	b	b	b	b	-	a	b	a	b	a	a	b	a	a	a	-	b	a	a	a	a	b	b	a	a	b	b
chr03	646751	T	C	-	-	a	-	-	-	-	a	b	-	b	-	a	b	a	a	b	a	b	b	b	-	b	b	a	b	a	a	-	a	b	-	-	-	-	b	b	b	-	a	-	-	a	-	-	-
chr03	647389	C	A	a	a	-	a	a	b	-	a	-	a	-	a	b	-	-	-	-	-	a	-	-	b	-	a	-	-	-	b	a	-	b	b	b	a	-	a	b	-	-	a	b	-	a	a	b	-
chr03	647411	T	C	a	a	-	a	a	b	-	a	-	a	-	a	b	-	-	-	-	-	a	-	-	b	-	a	-	-	-	b	a	-	b	b	b	a	-	a	b	-	-	a	b	-	a	a	b	-
chr03	648166	T	C	b	-	b	b	b	b	-	a	a	a	b	a	b	-	-	-	-	-	-	-	-	-	a	-	a	-	-	b	a	a	b	-	h	a	-	-	a	a	b	a	-	b	b	a	b	b
chr03	652245	A	T	-	-	-	-	-	-	-	-	-	-	-	-	-	b	-	b	a	a	h	b	h	b	b	a	a	b	a	-	-	-	b	-	-	-	-	-	-	-	a	-	-	b	-	-	-	-
chr03	652403	G	A	a	-	b	a	-	b	a	-	-	-	-	-	b	-	-	-	-	-	-	-	-	-	-	-	-	-	-	-	-	-	b	b	b	a	b	b	-	-	b	a	b	b	b	-	b	-
chr03	652430	A	C	a	-	b	a	-	b	a	-	-	-	-	-	b	-	-	-	-	-	-	-	-	-	-	-	-	-	-	-	-	-	b	b	b	a	b	b	-	-	b	a	b	b	b	-	b	-
chr03	653325	G	T	-	-	-	-	-	-	-	-	-	a	-	-	-	b	a	a	b	a	b	b	h	b	h	h	a	b	a	-	-	-	b	b	-	-	-	-	-	-	-	-	-	-	-	-	-	-
chr03	653348	T	G	-	-	-	-	-	-	-	-	-	a	-	-	-	b	a	a	b	a	b	b	h	b	h	h	a	b	a	-	-	-	b	b	-	-	-	-	-	-	-	-	-	-	-	-	-	-
chr03	653376	A	T	-	-	-	-	-	-	-	-	-	-	-	-	-	-	a	a	a	a	a	-	a	-	a	a	a	-	a	-	-	-	b	b	-	-	-	-	-	-	-	-	-	-	-	-	-	-
chr03	653395	T	C	-	-	-	-	-	-	-	-	-	-	-	-	-	-	a	a	a	a	b	-	a	-	a	a	a	-	a	-	-	-	b	b	-	-	-	-	-	-	-	-	-	-	-	-	-	-
chr03	654786	T	C	b	a	b	b	b	b	a	b	a	a	b	a	b	b	a	-	-	-	a	-	b	b	-	-	a	-	-	a	a	a	b	b	a	a	b	b	b	b	a	a	b	b	b	a	a	b
chr03	656010	C	G	-	-	-	-	a	-	a	a	-	-	-	a	-	b	a	a	a	-	h	b	a	b	h	a	a	b	a	-	a	a	-	-	-	-	-	-	-	-	-	a	-	-	b	-	-	-
chr03	656549	T	G	-	-	a	-	-	-	-	-	-	-	-	-	-	b	a	a	b	a	h	b	a	b	b	h	a	b	a	-	-	-	-	-	-	-	-	b	-	-	-	a	-	b	-	-	-	-
chr03	664510	T	A	-	-	-	-	-	-	-	-	-	-	-	-	-	b	a	b	a	a	h	b	a	b	b	h	a	b	a	-	-	-	b	-	-	a	-	-	-	-	-	-	-	b	-	-	-	-
chr03	664897	C	A	b	a	a	a	h	b	a	b	b	a	b	a	h	b	a	-	a	-	b	b	b	-	-	a	a	-	-	b	a	a	b	b	b	a	b	a	b	b	-	a	a	b	b	a	a	-
chr03	665284	G	C	a	a	a	b	a	b	a	a	a	a	b	a	b	b	a	-	-	a	-	-	-	-	a	-	a	-	-	-	a	a	b	a	a	a	-	a	b	b	a	a	a	b	b	a	b	-
chr03	665934	T	G	a	a	a	b	b	-	-	-	-	-	b	a	a	b	a	-	a	-	b	b	b	b	b	-	a	-	-	-	a	-	b	-	-	a	-	-	-	-	-	-	-	-	-	-	b	-
chr03	666195	C	T	-	-	b	b	b	b	-	b	b	-	b	-	b	b	a	h	-	a	b	b	a	b	a	h	a	b	a	-	-	a	b	b	-	-	-	-	a	-	-	-	-	b	b	-	b	b
chr03	669138	A	G	a	-	-	a	a	-	a	a	-	a	-	a	a	b	-	-	a	b	-	b	-	b	-	b	-	b	a	a	-	a	-	-	a	a	-	-	-	-	-	a	-	-	a	-	-	-
chr03	669259	C	T	a	a	b	a	b	-	a	a	b	-	b	a	b	b	a	a	a	b	a	b	a	b	a	b	a	a	a	-	-	a	b	-	-	a	b	b	-	-	a	a	-	-	-	a	-	-
chr03	669414	T	C	b	a	b	a	b	-	a	a	b	-	b	a	b	b	a	a	b	b	a	b	b	b	a	b	a	b	a	-	-	a	b	-	-	a	b	-	-	-	a	a	-	-	-	a	-	-
chr03	673989	C	T	-	-	-	-	-	b	-	-	-	-	-	-	-	b	a	a	b	a	-	-	a	-	a	h	a	b	a	-	-	-	-	-	-	-	-	-	-	-	-	-	-	-	-	-	-	-
chr03	674009	T	G	-	-	-	-	-	b	-	-	-	-	-	-	-	b	a	a	b	a	-	-	a	-	a	h	a	b	a	-	-	-	-	-	-	-	-	-	-	-	-	-	-	-	-	-	-	-
chr03	679264	T	C	a	-	-	a	-	-	-	-	a	-	-	a	b	b	a	a	b	a	h	b	h	b	a	h	a	b	a	-	-	-	b	-	-	-	-	-	-	-	-	-	a	-	-	-	-	-
chr03	699335	A	G	b	a	b	b	a	b	a	a	a	a	-	a	b	-	a	a	a	-	-	b	-	-	-	-	a	-	-	b	a	-	b	a	b	a	-	-	a	-	b	-	b	b	a	a	b	-
chr03	699387	C	T	b	a	b	b	a	b	a	a	a	a	-	a	b	-	a	a	a	-	-	b	-	-	-	-	a	-	-	b	a	-	b	a	b	a	-	-	a	-	b	-	b	b	a	a	b	-
chr03	700039	T	A	a	a	b	b	a	b	-	b	a	a	-	a	b	-	-	-	b	-	-	-	-	b	a	b	-	-	-	a	a	a	b	a	a	a	b	a	b	-	a	-	-	b	b	-	-	b
chr03	702827	C	T	-	-	-	-	-	-	-	-	-	-	-	-	-	b	a	a	b	a	b	b	b	b	b	a	a	b	a	-	-	-	-	-	-	-	-	-	-	-	-	-	-	-	-	-	-	-
chr03	703662	G	A	b	a	b	b	b	b	a	b	b	a	b	a	b	b	a	a	-	a	b	b	a	b	a	a	a	b	-	a	a	a	b	b	b	a	b	b	b	b	b	a	b	b	b	a	-	-
chr03	703978	A	G	b	a	a	a	a	b	-	a	a	a	b	a	b	b	a	a	a	b	a	b	h	b	-	a	a	b	a	b	a	a	b	-	b	a	b	b	a	a	-	a	b	b	a	a	a	-
chr03	704145	G	T	b	a	a	a	a	b	-	a	a	a	b	a	b	b	a	a	b	b	b	b	a	b	-	a	a	b	a	b	a	a	b	-	b	a	b	b	a	a	-	a	b	b	a	a	a	-
chr03	704155	G	A	b	a	a	a	a	b	-	a	a	a	b	a	b	b	a	a	b	b	b	b	a	b	-	a	a	b	a	b	a	a	b	-	b	a	b	b	a	a	-	a	b	b	a	a	a	-
chr03	704238	G	A	-	-	-	-	-	-	-	-	-	-	-	-	b	b	-	b	b	-	b	b	b	b	-	b	-	b	-	-	-	-	-	a	-	-	-	-	-	-	-	-	-	-	-	-	-	-
chr03	704273	C	T	-	-	-	-	-	-	-	-	-	-	-	-	b	b	-	b	b	-	b	b	b	b	-	b	-	b	-	-	-	-	-	a	-	-	-	-	-	-	-	-	-	-	-	-	-	-
chr03	713102	A	T	b	-	a	-	-	b	a	-	b	-	-	a	a	b	a	a	b	a	h	b	a	b	b	b	a	b	a	-	-	-	b	-	-	-	b	-	-	-	a	-	-	b	a	-	-	b
chr03	716082	G	A	-	a	b	b	b	b	-	a	-	-	-	a	-	b	a	-	-	-	-	-	-	-	b	-	-	-	a	-	a	-	b	a	b	a	-	a	b	b	a	-	a	-	b	-	b	b
chr03	729026	C	T	-	-	-	-	-	-	a	-	-	-	-	-	-	b	a	a	h	b	a	b	h	b	a	a	a	b	-	-	a	-	-	b	-	a	-	-	-	-	-	-	a	-	-	-	-	-
chr03	729050	C	T	-	-	-	-	-	-	a	-	-	-	-	-	-	b	a	a	a	b	a	b	h	b	a	a	a	b	-	-	a	-	-	-	-	a	-	-	-	-	-	-	a	-	-	-	-	-
chr03	731992	C	T	b	-	-	-	b	b	-	-	-	-	-	a	a	b	a	a	a	b	a	b	a	-	a	b	a	b	a	a	-	-	b	-	a	-	-	-	-	-	-	-	b	-	-	-	-	-
chr03	739071	T	G	a	a	b	b	a	b	a	b	b	a	b	a	b	b	-	a	-	-	b	b	-	b	-	-	-	b	-	a	-	a	b	-	b	a	-	a	b	a	a	a	b	b	b	a	a	-
chr03	740185	C	A	a	a	b	a	a	b	a	b	a	a	b	a	b	-	-	-	a	b	a	b	-	b	b	a	a	-	a	a	a	a	b	b	b	a	b	a	b	b	-	a	a	b	b	a	b	a
chr03	750565	G	C	a	-	a	b	b	b	a	a	a	a	b	a	a	b	-	-	-	b	a	-	-	-	-	b	a	-	a	a	a	a	b	b	a	a	b	-	a	b	b	a	a	b	b	-	a	-
chr03	761832	C	A	a	a	-	b	-	b	a	b	a	a	b	a	a	b	-	-	-	-	-	b	-	-	-	-	-	-	a	a	-	a	b	-	b	a	-	-	a	b	-	a	b	b	a	a	b	-
chr03	765406	C	T	-	-	-	-	-	b	-	-	-	-	-	-	-	b	a	a	a	a	h	b	b	b	b	a	a	b	a	-	-	-	b	b	b	a	b	-	-	-	-	-	a	-	-	-	-	-
chr03	766111	A	G	-	-	-	-	-	-	-	-	-	-	-	-	-	b	-	b	b	a	b	b	a	b	a	a	a	b	a	-	-	-	-	-	-	a	-	-	-	-	-	a	-	-	-	-	-	-
chr03	769520	A	G	b	a	b	a	a	b	-	-	b	a	b	a	a	b	-	-	-	a	-	b	-	-	-	b	a	-	-	b	a	a	b	a	b	a	-	a	-	b	a	a	b	b	a	a	a	-
chr03	771880	C	G	b	a	a	a	b	b	a	b	a	a	b	a	b	b	a	a	b	a	b	b	a	b	a	h	a	b	a	a	a	a	b	b	b	a	b	a	b	b	b	a	a	b	a	a	a	-
chr03	772201	T	C	a	a	a	b	a	b	-	a	a	a	b	a	a	b	a	b	b	a	b	b	b	b	b	a	a	b	-	a	a	a	b	b	a	a	b	b	b	b	b	a	a	b	a	a	b	-
chr03	776114	A	G	-	-	-	-	-	-	a	-	-	-	-	-	-	b	a	a	a	a	a	b	a	b	b	h	a	b	a	-	-	-	-	b	-	a	-	-	-	-	-	-	-	b	-	-	-	-
chr03	776136	C	T	-	-	-	-	-	-	a	-	-	-	-	-	-	b	a	a	a	a	a	b	a	b	b	h	a	b	a	-	-	-	-	b	-	a	-	-	-	-	-	-	-	b	-	-	-	-
chr03	776203	A	C	-	-	-	-	-	-	a	-	-	-	-	-	-	b	a	a	b	a	b	b	a	b	b	h	a	b	a	-	-	-	-	b	-	a	-	-	-	-	-	-	-	b	-	-	-	-
chr03	777381	C	T	a	a	b	a	b	b	a	a	-	a	-	a	b	-	a	-	-	-	-	-	-	-	-	-	a	-	a	-	a	a	b	a	b	a	b	a	a	b	a	a	a	b	b	a	-	b
chr03	784012	T	C	b	a	b	b	b	b	a	b	b	a	b	a	b	b	a	a	a	a	a	b	a	b	a	a	a	b	a	b	a	a	b	b	b	a	b	a	b	-	-	a	b	b	b	a	-	b
chr03	786002	A	G	b	a	b	a	b	b	a	b	a	a	b	a	a	b	-	-	-	-	-	b	h	b	-	b	-	b	a	a	a	a	b	a	a	a	-	b	b	-	a	a	b	b	a	a	b	b
chr03	797746	C	T	-	-	-	a	-	-	-	-	-	-	-	-	a	-	a	a	a	-	-	b	h	b	b	h	a	b	a	-	-	-	-	-	-	-	-	-	-	-	-	-	-	-	-	-	-	-
chr03	807885	G	T	-	-	-	-	-	-	-	-	-	-	-	-	-	b	a	b	a	b	b	b	a	b	a	a	a	b	a	-	-	-	-	-	-	a	-	-	b	-	-	-	-	-	-	-	-	-
chr03	815063	G	A	-	a	a	b	b	-	a	b	b	-	-	-	a	b	-	-	-	-	-	b	b	b	a	-	a	b	a	-	a	a	b	-	b	a	-	-	b	-	b	-	b	b	a	-	-	-
chr03	840757	C	A	b	-	-	-	-	-	-	-	-	-	-	-	-	b	a	a	a	a	b	b	b	b	b	a	a	b	a	-	a	a	b	-	-	-	-	-	-	-	-	-	-	b	-	-	-	-
chr03	841390	A	T	a	a	a	a	b	b	-	a	-	a	b	a	a	-	a	-	-	-	a	b	-	-	b	-	-	-	a	b	-	a	b	a	a	a	-	a	-	-	b	a	-	b	b	-	a	b
chr03	845035	T	A	-	-	-	-	-	-	-	-	-	-	-	-	-	b	a	a	a	b	a	b	h	b	a	a	a	b	a	b	-	-	-	a	-	-	-	a	-	-	-	-	-	-	-	-	-	-
chr03	845048	G	A	-	-	-	-	-	-	-	-	-	-	-	-	-	b	a	a	a	b	a	b	h	b	a	a	a	b	a	b	-	-	-	a	-	-	-	a	-	-	-	-	-	-	-	-	-	-
chr03	854988	T	A	-	-	-	-	-	-	-	-	-	-	-	-	-	b	a	a	a	b	b	b	b	b	a	h	a	b	a	a	-	-	-	-	-	a	-	-	-	-	-	-	-	-	-	-	-	-
chr03	855081	T	A	-	-	-	-	-	-	-	-	-	-	-	-	-	b	a	a	a	b	b	b	b	b	a	h	a	b	a	a	-	-	-	-	-	a	-	-	-	-	-	-	-	-	-	-	-	-
chr03	855328	T	C	-	-	-	-	-	-	-	-	-	-	-	-	-	b	a	b	h	b	a	b	h	b	b	h	a	b	a	b	a	-	-	-	-	-	-	-	-	-	-	-	-	-	-	-	-	-
chr03	856908	T	A	-	-	-	-	-	-	-	-	-	-	-	-	-	b	a	b	a	-	b	b	b	b	h	b	a	b	a	-	a	-	-	-	-	-	-	-	-	-	-	-	-	b	-	-	-	-
chr03	857165	C	G	b	a	a	b	b	b	a	b	a	-	b	a	a	b	a	b	a	b	h	b	a	b	a	b	a	b	a	b	a	a	b	a	b	a	b	a	a	a	a	a	-	b	a	-	-	b
chr03	861393	T	C	-	-	-	-	-	-	-	-	-	-	-	-	a	b	a	b	a	b	b	-	b	b	b	a	a	b	a	b	-	a	b	-	-	-	-	-	-	-	-	-	b	-	-	-	-	-
chr03	862906	T	C	-	-	-	-	-	-	-	-	-	-	-	-	-	b	-	-	b	b	-	b	b	b	b	-	-	b	-	-	-	-	-	-	-	-	-	-	-	-	-	a	-	b	-	-	-	-
chr03	863215	G	A	-	-	-	-	-	-	-	-	a	-	-	-	-	b	a	a	a	a	a	b	a	b	h	h	a	b	a	-	-	-	-	-	-	-	-	-	-	-	-	-	-	-	-	-	-	-
chr03	863601	C	T	b	-	b	b	b	b	a	b	a	-	b	a	b	-	a	-	-	a	-	b	-	-	-	-	-	-	-	b	a	a	b	a	a	a	-	a	a	a	-	a	-	-	a	a	b	b
chr03	863884	G	C	b	-	b	b	a	b	a	a	b	a	b	a	a	-	-	-	-	-	-	b	-	-	-	b	-	b	a	b	a	a	b	a	a	a	b	-	-	a	-	a	a	-	b	a	a	b
chr03	865941	G	A	b	-	-	-	-	-	-	-	-	-	b	a	a	b	a	b	a	b	a	b	b	b	a	b	a	b	a	-	a	-	-	a	-	-	b	-	-	-	-	-	-	b	-	-	-	-
chr03	868979	C	A	-	-	-	-	-	b	-	-	b	-	b	-	a	b	a	-	h	-	-	-	a	-	a	-	a	b	a	a	-	-	b	-	-	-	-	-	b	-	-	a	a	-	-	-	-	-
chr03	876200	C	A	b	-	b	b	b	b	-	-	-	-	b	-	b	-	-	-	-	-	-	-	-	b	b	-	-	b	-	b	-	a	b	-	b	-	-	b	b	b	b	-	-	b	b	-	-	-
chr03	876226	C	T	b	-	b	b	b	b	-	-	-	-	b	-	b	-	-	-	-	-	-	-	-	b	b	-	-	b	-	b	-	-	b	-	b	-	-	b	b	b	b	-	-	b	b	-	-	-
chr03	878826	T	C	-	-	-	b	-	-	-	b	a	a	-	-	-	-	-	-	-	-	-	-	-	-	-	-	-	-	-	-	a	-	b	-	-	a	b	b	b	b	-	-	-	b	b	-	a	-
chr03	878911	G	A	b	a	a	b	a	b	a	a	b	a	b	a	a	-	-	a	b	b	-	b	a	-	-	a	a	-	-	-	a	a	b	b	a	a	-	a	b	a	a	a	b	b	b	-	b	-
chr03	879144	A	T	-	-	b	-	-	-	-	-	-	-	-	-	-	b	a	b	b	b	h	b	a	b	a	b	a	b	a	-	-	-	-	-	a	-	-	-	-	-	-	a	-	-	-	-	-	-
chr03	883346	G	T	-	-	-	-	-	-	-	-	-	-	-	-	-	b	a	b	a	a	a	b	h	b	b	a	a	-	a	-	-	-	-	b	-	-	-	-	-	-	-	-	-	-	-	-	-	-
chr03	887034	C	T	b	a	a	a	a	b	a	a	b	a	b	a	b	b	a	b	a	a	b	b	a	b	b	-	a	b	a	a	a	a	b	b	a	a	b	b	a	a	b	a	a	b	a	-	a	-
chr03	891908	G	A	-	-	-	b	b	b	-	-	b	-	-	a	-	-	-	-	-	-	-	-	-	-	-	-	-	-	-	-	a	-	b	-	-	a	-	-	b	a	b	-	-	-	b	a	b	-
chr03	897503	A	T	a	a	a	a	b	-	-	-	a	a	-	a	b	b	a	a	b	b	b	b	h	b	a	a	a	b	a	a	a	a	b	a	-	a	b	-	b	a	-	a	-	b	-	-	b	-
chr03	898179	T	A	-	-	-	-	-	-	-	-	-	-	-	-	-	b	a	a	b	a	b	b	h	b	-	b	a	b	a	-	-	-	-	-	-	-	b	-	-	-	-	-	a	-	-	-	-	-
chr03	899365	C	G	a	-	a	a	a	b	-	-	a	a	b	a	b	b	-	-	-	-	a	b	a	-	b	-	a	-	a	b	a	-	b	b	-	a	b	b	a	b	a	a	b	b	b	a	a	b
chr03	899384	A	T	a	-	a	a	a	b	-	-	a	a	b	a	b	b	-	-	-	-	a	b	a	-	b	-	a	-	a	b	a	-	b	b	-	a	b	b	a	b	a	a	b	b	b	a	a	b
chr03	899650	T	G	a	-	a	a	a	b	-	-	a	a	b	a	b	b	-	-	-	-	b	b	a	-	b	-	a	-	a	b	a	-	b	b	-	a	b	b	a	b	a	a	b	b	b	a	a	b
chr03	908073	A	G	b	a	a	b	b	b	a	-	b	a	b	a	b	-	a	b	b	-	b	b	b	b	a	-	a	b	a	b	a	a	b	b	a	a	b	b	b	a	a	a	b	b	a	a	b	-
chr03	912925	G	A	-	-	-	-	-	-	-	-	-	-	-	-	-	b	a	a	-	a	a	b	-	-	a	b	a	-	a	-	-	-	-	b	-	-	-	-	-	-	-	-	-	-	-	-	-	-
chr03	912957	C	T	-	-	-	-	-	-	-	-	-	-	-	-	-	b	a	a	-	a	a	b	-	-	a	b	a	-	a	-	-	-	-	b	-	-	-	-	-	-	-	-	-	-	-	-	-	-
chr03	925960	C	T	-	-	-	-	-	-	-	-	-	-	b	-	-	b	a	b	a	-	b	b	h	b	a	a	-	b	a	-	a	-	-	-	-	-	-	-	-	-	-	-	-	-	-	-	-	-
chr03	928282	G	T	b	a	b	a	a	b	-	b	-	a	b	a	a	b	-	a	a	-	-	b	-	b	a	a	a	-	a	a	a	a	b	b	a	a	b	b	b	-	b	a	b	b	a	a	b	-
chr03	928556	A	G	b	a	b	a	a	b	-	b	-	a	b	a	a	b	-	a	a	-	-	b	-	b	a	a	a	-	a	a	a	a	b	b	a	a	b	b	b	-	b	a	b	b	a	a	a	-
chr03	928680	C	T	b	-	-	b	-	b	-	-	b	-	b	-	b	-	a	a	-	a	-	-	a	-	-	-	a	-	-	-	-	-	b	a	b	-	b	-	-	b	b	-	b	-	b	-	-	-
chr03	928994	C	T	a	a	a	a	a	b	a	a	b	a	b	a	a	a	a	-	-	-	a	-	-	a	a	-	a	-	a	a	a	a	b	a	b	a	b	-	a	a	b	a	a	-	a	a	a	-
chr03	929336	C	T	-	-	-	-	-	-	-	-	-	-	-	a	a	-	-	-	-	-	-	-	-	-	-	-	-	-	-	-	-	-	b	-	-	-	-	-	-	-	-	-	-	b	b	a	-	-
chr03	929343	T	C	-	-	-	-	-	-	-	-	-	-	-	a	a	-	-	-	-	-	-	-	-	-	-	-	-	-	-	-	-	-	b	-	-	-	-	-	-	-	-	-	-	b	b	a	-	-
chr03	930691	T	C	a	-	b	b	-	b	-	-	a	a	-	a	b	-	-	a	a	-	a	-	-	b	a	a	-	-	-	b	a	a	b	a	b	a	-	b	a	b	a	a	a	-	a	a	a	a
chr03	932173	G	C	-	-	-	a	-	-	-	-	-	-	-	a	-	b	-	-	-	-	-	-	-	b	-	-	-	-	-	-	a	-	-	-	-	a	-	-	-	-	-	-	-	b	a	-	b	-
chr03	950277	C	A	b	a	b	b	a	b	a	a	a	a	b	a	a	b	a	-	a	a	a	b	a	-	-	a	a	b	-	b	a	a	b	b	a	a	-	a	-	a	a	a	a	b	b	a	b	-
chr03	950456	G	T	a	a	b	b	a	b	a	a	a	a	b	a	a	b	a	-	a	a	a	b	a	b	-	a	a	b	-	b	a	a	b	b	a	a	-	a	a	a	a	a	a	b	b	a	b	-
chr03	953132	G	T	-	-	-	-	-	-	-	-	-	-	-	-	-	b	a	b	a	b	a	b	b	b	a	b	a	b	a	-	-	-	-	b	-	a	-	-	-	-	-	-	-	-	-	-	-	-
chr03	958450	G	C	a	-	-	-	-	-	-	-	-	-	-	-	-	b	a	a	b	a	a	b	b	b	h	h	a	b	a	-	-	-	b	-	-	a	-	-	-	-	-	a	-	b	-	-	-	-
chr03	975757	A	G	-	-	-	a	-	-	-	-	-	-	-	-	-	b	a	a	a	b	a	b	a	b	h	a	a	b	a	-	-	-	-	-	-	-	-	-	a	-	-	a	-	-	-	-	-	-
chr03	975808	T	C	-	-	-	a	-	-	-	-	-	-	-	-	-	b	a	a	a	b	a	b	a	b	h	a	a	b	a	-	-	-	-	-	-	-	-	-	a	-	-	a	-	-	-	-	-	-
chr03	976804	T	G	-	a	a	b	b	b	-	b	a	-	b	a	b	-	-	b	a	-	-	b	-	b	a	-	-	b	-	a	a	a	b	a	a	a	b	b	b	b	-	a	a	b	a	a	b	-
chr03	976825	T	C	-	a	a	b	b	b	-	b	a	-	b	a	b	-	-	b	a	-	-	b	-	b	a	-	-	b	-	a	a	a	b	a	a	a	b	b	b	b	-	a	a	b	a	a	b	-
chr03	980048	A	G	-	-	-	-	-	-	-	-	-	-	-	-	-	b	a	b	a	b	a	b	b	b	a	h	a	b	a	a	a	-	-	-	-	-	-	-	-	-	-	-	-	-	-	-	-	-
chr03	980644	A	G	-	-	-	-	-	-	-	-	-	-	-	-	-	b	a	a	-	-	a	b	b	b	b	b	a	b	a	-	-	-	b	-	-	a	-	-	-	-	-	-	-	-	-	-	-	-
chr03	980762	A	G	-	-	a	-	-	-	-	-	-	-	-	-	-	b	a	h	-	-	a	b	a	b	a	a	a	b	a	-	-	-	-	-	-	-	-	-	-	-	-	-	-	-	-	-	-	-
chr03	980907	G	C	-	-	a	-	-	-	a	-	-	-	-	-	-	b	a	a	b	a	a	b	a	b	a	b	-	b	a	-	-	-	-	-	-	a	-	-	-	-	b	-	-	-	-	-	-	-
chr03	986978	C	G	b	a	b	b	a	b	a	b	b	a	b	a	a	b	-	b	b	a	b	-	a	b	-	b	a	b	-	a	a	a	b	b	b	a	b	b	a	b	a	a	a	b	b	a	b	-
chr03	993969	G	T	a	-	-	-	b	-	-	-	-	-	-	-	-	b	a	b	a	a	h	b	h	b	a	a	a	b	a	-	-	-	-	-	-	a	-	-	-	-	-	-	-	-	-	-	-	-
chr03	996828	C	T	b	-	b	b	b	b	-	-	-	-	b	-	b	b	-	b	-	-	-	b	-	-	b	b	-	b	-	-	-	-	-	-	-	-	-	-	-	b	-	-	b	-	-	-	-	-
chr03	1000535	T	G	a	a	a	b	b	b	b	b	a	a	b	a	a	b	a	-	b	a	b	b	a	b	a	-	a	b	a	a	a	a	b	b	a	a	-	b	b	b	b	a	a	b	b	a	-	-
chr03	1000648	T	C	a	a	b	b	b	-	-	a	a	-	b	a	b	-	-	b	a	a	a	-	-	-	b	-	a	b	-	a	a	a	b	b	b	a	-	a	a	b	a	a	a	b	b	a	b	a
chr03	1000913	C	T	a	a	a	b	a	-	-	a	a	-	b	a	b	-	-	b	a	-	a	b	-	-	a	-	a	b	a	a	a	a	b	b	b	a	-	a	a	b	a	a	a	b	a	a	b	a
chr03	1000943	C	T	a	a	a	b	a	-	-	a	a	-	b	a	b	-	-	b	a	-	a	b	-	-	a	-	a	b	a	a	a	a	b	b	b	a	-	a	a	b	a	a	a	b	a	a	b	a
chr03	1005103	G	A	b	-	b	b	b	b	-	b	b	-	-	-	b	-	-	-	-	-	b	-	b	-	b	-	-	b	-	-	-	-	b	b	-	-	b	b	-	b	b	-	b	b	b	-	-	b
chr03	1009227	T	C	a	a	a	a	a	b	a	-	a	a	b	a	b	b	a	-	b	b	a	b	a	b	b	b	a	b	a	-	a	-	-	-	a	a	-	-	a	-	-	a	b	b	b	-	a	-
chr03	1012178	C	T	-	-	-	-	-	-	-	-	-	-	-	-	-	b	-	a	a	b	a	b	-	b	-	a	a	b	a	-	a	-	-	-	-	-	-	-	-	-	-	-	-	-	-	-	-	-
chr03	1014344	A	C	-	-	-	-	-	-	-	-	-	-	-	-	-	b	a	a	a	b	a	b	h	b	a	a	a	b	a	-	-	-	-	-	-	-	-	-	-	-	-	-	-	-	-	-	-	-
chr03	1014683	A	G	-	a	-	-	-	b	-	-	-	-	-	-	-	b	a	a	a	b	a	b	b	b	-	-	-	b	a	-	a	-	b	-	-	-	-	-	-	-	-	-	-	b	-	-	-	-
chr03	1014706	G	T	-	a	-	-	-	b	-	-	-	-	-	-	-	b	a	a	a	b	a	b	b	b	-	-	-	b	a	-	a	-	b	-	-	-	-	-	-	-	-	-	-	b	-	-	-	-
chr03	1017157	T	C	-	-	-	-	-	-	a	-	-	-	-	a	-	b	a	b	b	b	a	b	b	b	b	a	a	b	a	-	-	-	-	b	-	-	b	-	-	-	-	-	-	b	-	-	-	-
chr03	1017541	G	T	a	-	a	a	a	b	-	b	a	-	-	a	b	b	a	-	a	-	-	-	-	-	-	-	-	-	a	-	a	a	b	b	-	a	-	-	b	b	-	-	b	-	b	a	b	a
chr03	1019761	C	T	b	a	b	a	a	b	a	a	a	a	b	a	h	b	-	-	-	a	b	b	a	-	-	a	a	b	a	a	a	a	b	a	a	a	-	b	-	a	a	a	a	b	a	a	-	-
chr03	1020157	T	A	-	-	-	-	-	-	-	-	-	-	-	-	-	b	a	b	-	a	a	b	a	b	a	b	a	-	a	-	-	-	-	-	-	-	-	-	a	-	-	-	-	-	-	-	-	-
chr03	1037017	A	C	b	a	b	b	h	b	-	a	b	-	b	a	b	b	a	-	a	b	-	-	-	-	-	a	a	-	-	a	a	a	b	-	a	a	-	b	b	a	a	a	a	b	b	a	a	b
chr03	1037852	A	G	b	-	b	b	a	b	-	a	a	a	b	a	a	-	a	b	b	a	a	b	a	b	a	a	a	b	a	-	a	a	b	-	-	a	b	-	b	-	-	a	b	-	-	-	-	-
chr03	1038257	A	G	b	-	b	b	b	b	-	b	-	-	b	-	b	b	-	-	b	-	a	-	b	b	-	-	-	b	-	b	-	-	b	b	b	-	-	-	b	-	-	-	b	b	a	a	-	-
chr03	1045505	G	T	-	a	-	b	a	b	-	-	a	-	-	a	a	b	-	-	-	-	a	-	-	b	-	-	a	-	-	b	-	a	b	a	-	a	b	-	a	b	-	a	-	b	b	a	b	-
chr03	1046358	T	C	-	-	-	-	-	-	-	-	-	-	-	-	-	b	a	a	a	a	-	b	a	b	a	a	a	b	a	b	-	-	b	-	b	-	-	-	-	b	-	-	-	b	-	-	-	-
chr03	1060550	T	A	a	a	a	b	b	b	a	a	a	a	b	a	b	-	a	-	-	-	-	b	b	-	-	-	-	b	a	a	a	a	b	a	a	a	b	-	b	a	b	a	a	b	b	-	b	-
chr03	1068472	G	A	a	-	a	a	-	b	-	-	b	-	b	a	-	-	-	a	-	-	-	-	-	b	b	a	a	-	a	b	a	a	b	a	a	a	-	-	a	a	-	a	b	-	b	a	b	-
chr03	1077854	A	C	-	-	-	-	-	-	-	-	-	-	-	a	-	b	a	b	a	b	a	b	h	b	a	b	a	b	a	-	-	-	-	-	b	-	-	-	-	-	-	-	b	b	-	-	-	-
chr03	1081491	A	T	a	a	a	a	a	b	-	a	b	a	b	a	b	b	-	-	b	-	a	b	-	b	b	a	a	-	a	a	a	a	b	a	a	a	b	a	b	b	b	a	b	b	a	a	a	-
chr03	1084303	G	T	-	-	-	b	a	-	-	-	b	-	-	-	b	-	-	-	-	-	b	-	-	-	a	-	-	-	-	-	a	-	b	-	-	a	-	-	-	-	-	a	-	b	b	a	b	-
chr03	1088268	A	G	a	a	b	b	b	b	-	b	a	a	b	a	a	-	a	-	a	a	a	b	-	b	-	-	-	b	a	b	a	a	b	b	a	a	-	a	a	a	a	a	b	b	b	-	a	b
chr03	1089817	G	A	b	-	b	a	a	b	a	a	-	-	b	a	a	b	a	-	a	a	a	-	-	-	-	a	-	-	a	b	a	a	b	-	b	a	b	a	b	b	b	-	b	b	a	a	b	a
chr03	1089853	C	T	-	-	b	a	a	b	a	a	-	-	b	a	a	b	a	-	a	a	a	-	-	-	-	a	-	-	a	b	a	a	b	-	b	a	b	a	b	b	b	-	b	b	a	a	b	a
chr03	1090053	C	A	b	-	b	a	a	b	a	a	-	-	b	a	a	b	a	-	a	b	a	-	-	-	-	a	-	b	a	b	a	a	b	-	b	a	b	a	b	b	b	-	b	b	a	a	b	a
chr03	1090365	C	G	b	a	a	a	a	b	-	a	a	a	b	a	a	b	-	-	-	b	b	b	a	b	a	a	a	b	a	b	a	a	b	a	b	a	b	a	a	-	a	a	b	b	b	a	b	-
chr03	1090397	T	G	b	a	a	a	b	b	-	a	a	a	b	a	a	b	-	-	-	b	b	b	a	b	a	a	a	b	a	b	a	a	b	a	b	a	b	a	b	-	a	a	b	b	b	a	b	-
chr03	1091377	G	C	b	a	b	a	b	b	-	b	b	a	b	a	b	b	a	a	-	-	-	b	-	b	b	b	a	b	a	b	a	a	b	a	b	a	-	b	b	b	b	a	b	b	b	a	b	-
chr03	1094657	C	T	-	-	-	-	-	-	-	-	-	-	-	-	-	b	a	-	a	h	-	b	a	b	-	a	a	b	a	-	-	-	-	-	-	-	-	b	-	-	a	-	-	-	-	-	-	-
chr03	1094684	T	A	-	-	-	-	-	-	-	-	-	-	-	-	-	b	a	-	a	h	-	b	a	b	-	a	a	b	a	-	-	-	-	-	-	-	-	b	-	-	a	-	-	-	-	-	-	-
chr03	1097972	G	A	-	-	b	a	a	-	-	-	-	-	-	-	-	-	-	-	b	-	-	-	-	-	-	-	-	-	-	-	-	-	-	-	a	-	-	-	-	-	-	-	a	-	a	a	-	-
chr03	1104283	T	C	-	-	-	-	-	-	-	-	-	-	-	-	-	b	a	a	a	a	b	b	b	b	b	a	a	b	a	b	-	-	-	-	-	-	-	-	-	-	-	-	-	-	-	a	-	-
chr03	1104384	A	G	b	-	-	-	-	-	-	-	-	-	-	-	-	b	-	a	a	a	b	b	h	b	b	a	a	b	a	-	-	-	-	-	b	-	-	-	-	-	-	-	-	-	-	-	-	-
chr03	1104428	G	A	b	a	-	b	-	b	a	a	a	a	b	a	a	-	-	-	a	b	a	-	-	-	-	a	a	-	a	-	a	-	b	a	a	a	-	b	-	a	b	a	b	b	b	a	a	b
chr03	1107836	C	T	-	-	-	-	-	-	-	-	-	-	-	a	-	b	a	h	a	-	-	b	h	b	a	h	a	b	a	-	-	-	-	-	-	-	-	-	-	-	-	-	-	-	-	-	-	-
chr03	1117904	A	G	b	-	b	b	b	b	-	a	-	-	-	a	a	b	a	a	-	b	-	-	a	b	-	b	a	b	a	-	-	a	-	-	b	-	-	b	-	a	-	-	b	-	-	-	-	-
chr03	1118001	G	T	b	-	b	b	b	b	-	a	-	-	-	a	a	b	a	a	-	b	-	-	a	b	-	b	a	b	a	-	-	a	-	-	b	-	b	b	-	a	-	-	b	-	-	-	-	-
chr03	1118029	G	A	b	-	b	b	b	b	-	a	-	-	-	a	a	b	a	a	-	b	-	-	a	b	-	b	a	b	a	-	-	a	-	-	b	-	b	b	-	a	-	-	b	-	-	-	-	-
chr03	1120950	T	C	b	a	a	b	a	b	-	-	b	a	b	a	a	b	a	a	-	b	a	-	a	b	-	-	a	-	-	a	a	a	b	b	a	a	-	-	-	a	a	a	b	b	b	a	b	a
chr03	1122411	C	T	-	-	-	-	-	-	-	-	-	-	-	-	-	b	a	a	-	a	b	b	a	b	b	a	a	b	a	-	-	-	b	-	-	-	-	-	-	-	-	-	-	-	-	-	-	-
chr03	1122815	A	C	-	-	-	-	-	-	-	-	-	-	-	-	-	b	a	a	a	b	a	b	a	b	a	b	a	b	a	-	-	-	-	-	-	-	-	-	-	-	-	-	-	-	-	-	-	-
chr03	1122832	G	C	a	a	b	-	-	-	-	-	a	-	-	-	-	b	a	a	b	-	a	b	b	b	a	b	a	b	a	-	-	-	-	-	-	a	-	-	-	b	-	a	-	b	-	-	-	-
chr03	1127787	C	T	-	a	b	b	-	b	-	-	-	a	-	-	a	-	-	-	-	-	-	-	-	-	-	-	-	-	a	-	a	a	b	-	b	a	b	-	-	-	-	a	-	-	a	a	b	b
chr03	1128962	A	T	a	-	a	b	a	b	-	-	a	-	b	a	-	b	-	a	a	b	a	b	a	b	b	h	a	b	a	b	a	a	b	a	-	a	-	-	b	a	-	a	b	-	a	-	a	-
chr03	1130450	C	T	a	a	a	a	a	b	a	a	a	a	b	a	a	b	h	h	h	a	a	b	a	b	a	a	a	b	a	-	a	a	b	-	a	a	b	a	a	b	-	-	b	b	a	-	-	-
chr03	1157725	T	G	-	-	-	-	-	-	-	-	-	-	b	-	a	b	a	a	b	b	h	b	a	b	b	b	a	b	a	-	a	-	b	a	a	-	-	-	-	-	a	-	-	-	-	-	-	-
chr03	1157880	G	A	a	a	a	a	a	b	a	b	b	a	b	a	a	b	a	a	b	b	-	b	a	b	-	b	a	b	a	b	a	a	b	a	b	a	b	a	a	a	a	a	a	b	b	a	b	-
chr03	1162944	G	A	b	a	b	b	b	b	-	b	a	a	b	a	b	b	a	a	a	a	a	b	a	b	b	b	a	b	a	a	-	-	b	b	b	a	-	b	-	a	b	a	b	b	-	a	a	-
chr03	1162966	G	A	b	a	b	b	b	b	-	b	a	a	b	a	b	b	a	a	a	a	a	b	a	b	b	b	a	b	a	a	-	-	b	b	b	a	-	b	-	a	b	a	b	b	-	a	a	-
chr03	1162973	C	T	b	a	b	a	a	b	-	b	a	a	b	a	a	b	a	a	a	a	a	b	a	b	b	a	a	b	a	a	-	-	b	b	a	a	-	a	-	a	b	a	b	b	-	a	a	-
chr03	1166986	C	T	a	a	-	a	a	-	-	-	-	-	-	-	-	b	a	b	b	-	-	b	-	b	b	b	a	b	a	-	-	-	-	-	-	-	-	b	a	a	-	-	b	b	-	-	-	-
chr03	1173405	T	G	a	-	b	a	b	b	a	-	b	a	b	a	b	b	a	b	b	-	b	b	b	b	b	a	a	b	a	-	-	-	b	a	b	a	-	-	a	b	a	a	-	-	-	-	-	-
chr03	1173716	T	C	a	-	-	-	-	-	-	-	-	-	-	-	-	b	a	b	b	b	h	b	b	b	a	h	a	b	a	-	-	-	-	-	-	-	-	-	-	-	-	-	-	-	-	-	-	-
chr03	1174216	G	A	b	a	a	a	b	b	a	a	a	a	b	a	b	b	a	b	-	b	b	b	-	b	a	b	a	b	a	a	a	a	b	a	a	a	b	b	a	b	-	a	b	b	b	a	a	-
chr03	1181652	A	C	a	a	a	a	-	b	a	b	a	a	b	-	a	b	a	a	a	a	h	b	a	b	h	h	a	b	a	a	a	a	b	a	-	-	-	-	a	-	-	-	-	-	b	-	-	-
chr03	1181952	C	T	-	-	-	-	-	b	-	-	-	-	-	-	-	b	a	a	b	b	-	b	a	b	b	b	a	b	a	-	-	-	-	-	-	a	-	-	-	-	a	-	-	-	-	-	-	-
chr03	1182136	G	A	b	a	h	b	b	b	-	b	b	a	b	a	b	b	-	a	h	a	a	b	a	b	a	a	a	b	a	b	a	a	b	b	b	a	b	b	b	b	b	-	b	b	b	a	b	-
chr03	1182149	A	G	a	a	h	b	b	b	-	b	b	a	b	a	b	b	-	a	h	a	a	b	a	b	a	a	a	b	a	b	a	a	b	b	b	a	b	a	b	b	a	-	b	b	b	a	b	-
chr03	1192165	T	G	-	-	-	-	-	-	-	-	-	-	-	-	-	b	a	a	b	-	-	b	b	b	b	h	a	b	a	-	-	-	-	-	-	-	-	-	-	-	-	-	-	-	-	-	-	-
chr03	1192235	G	A	-	-	-	-	-	a	-	-	-	-	b	-	-	b	a	a	a	b	b	b	h	b	b	h	a	b	a	-	-	-	-	-	-	-	-	-	-	-	-	-	-	-	-	-	-	-
chr03	1195829	G	A	b	a	b	b	b	-	a	b	b	a	-	a	b	b	-	b	-	-	b	-	a	b	b	a	a	-	-	a	a	a	b	b	a	a	-	a	a	-	-	-	-	b	b	a	b	a
chr03	1205902	A	G	b	a	a	a	b	b	a	a	a	a	b	a	b	b	a	a	-	-	-	b	a	b	b	a	-	-	-	b	a	a	b	b	b	a	b	a	b	a	a	a	a	a	a	-	b	-
chr03	1207632	T	C	b	-	a	a	b	b	a	a	b	a	-	a	a	b	a	b	-	-	-	-	-	b	b	-	a	b	a	b	a	a	b	a	a	a	b	b	a	a	b	a	a	a	a	a	b	b
chr03	1207895	G	A	b	-	a	a	b	b	a	a	b	a	-	a	a	b	a	b	-	-	-	b	-	b	b	-	a	b	a	b	a	a	b	a	a	a	b	b	a	a	b	a	a	a	a	a	b	b
chr03	1211002	A	G	-	-	b	-	-	b	-	-	-	-	b	-	-	b	a	b	h	h	h	b	b	b	-	h	a	b	a	-	a	-	-	-	-	-	-	-	-	-	-	-	-	b	a	-	-	-
chr03	1214806	A	G	b	a	b	b	b	b	a	b	b	a	b	a	b	b	a	b	-	-	-	-	a	b	b	b	a	-	a	b	a	-	b	a	b	a	-	a	a	b	b	a	b	a	a	a	a	a
chr03	1222685	A	C	-	-	-	-	-	-	-	-	-	-	-	-	-	b	a	b	h	a	a	b	h	b	h	h	a	b	a	-	-	-	-	-	-	a	-	-	-	a	-	-	-	-	-	-	-	-
chr03	1224302	T	C	b	-	b	a	b	b	-	-	b	-	-	a	a	-	-	-	-	-	-	-	-	-	-	-	-	-	-	b	a	a	b	b	b	a	-	a	-	-	a	-	a	b	-	-	b	-
chr03	1224432	G	A	b	-	b	a	b	b	-	-	b	-	-	a	a	-	-	-	-	-	-	-	-	-	-	-	-	-	-	b	a	a	b	b	b	a	-	a	-	-	a	-	a	b	-	-	b	-
chr03	1224577	C	A	-	-	-	-	-	-	-	-	-	-	-	-	-	b	a	b	a	a	b	b	a	b	b	-	a	b	a	b	-	a	-	-	-	-	-	-	-	-	-	-	-	-	-	-	-	-
chr03	1224701	G	A	b	a	b	a	a	b	a	a	a	a	b	a	b	b	a	-	a	b	-	-	b	-	a	a	a	-	a	b	a	a	b	b	b	a	b	a	b	a	a	a	b	b	a	a	-	b
chr03	1224718	A	G	b	a	b	a	a	b	a	a	a	a	b	a	b	b	a	-	a	b	-	-	a	-	a	a	a	-	a	b	a	a	b	b	b	a	b	a	a	a	a	a	b	b	a	a	-	b
chr03	1224739	C	T	b	a	b	a	a	b	a	a	a	a	b	a	b	b	a	-	a	b	-	-	a	-	a	a	a	-	a	b	a	a	b	b	b	a	b	a	a	a	a	a	b	b	a	a	-	b
chr03	1228942	C	A	-	-	-	-	b	-	-	-	-	a	b	-	-	b	a	a	a	a	b	b	a	b	h	h	a	b	a	-	-	-	-	b	a	-	b	-	-	-	-	-	a	-	-	-	-	-
chr03	1228972	A	T	-	-	-	-	b	-	-	-	-	a	b	-	-	b	a	a	a	a	b	b	a	b	h	h	a	b	a	-	-	-	-	b	a	-	b	-	-	-	-	-	a	-	-	-	-	-
chr03	1247085	G	A	a	a	a	b	b	b	a	a	a	a	b	a	a	b	a	a	a	b	b	b	-	b	-	b	a	b	a	b	a	a	b	b	a	a	b	a	a	a	b	a	b	a	b	a	b	-
chr03	1249612	G	A	-	-	-	b	-	b	a	-	a	-	-	a	b	-	-	-	-	-	-	-	-	b	b	-	-	-	-	a	-	a	b	-	b	a	b	-	b	-	b	a	a	-	b	a	-	-
chr03	1257561	G	A	a	a	a	b	a	b	-	b	a	a	b	a	b	b	a	a	-	a	a	b	b	b	a	a	-	b	a	b	a	a	b	b	a	a	b	-	a	-	b	a	b	b	b	-	a	b
chr03	1257760	A	G	a	a	a	b	a	b	-	a	a	a	b	a	b	b	a	a	-	a	a	b	b	b	a	a	-	b	a	b	a	a	b	b	a	a	b	-	a	-	b	a	b	b	b	-	a	b
chr03	1269135	T	C	a	-	-	-	-	-	-	-	-	-	-	-	-	b	a	a	a	b	a	b	a	b	h	b	a	b	a	-	-	a	-	-	-	-	-	b	-	-	-	-	-	-	-	-	-	-
chr03	1269307	C	A	a	-	-	-	-	-	-	-	-	-	-	-	-	b	a	a	a	b	a	b	a	b	a	b	a	b	a	-	-	a	-	-	-	-	-	-	-	-	-	-	-	-	-	-	-	-
chr03	1269325	T	C	a	-	-	-	-	-	-	-	-	-	-	-	-	b	a	a	a	b	a	b	a	b	a	b	a	b	a	-	-	a	-	-	-	-	-	-	-	-	-	-	-	-	-	-	-	-
chr03	1269707	G	A	a	a	a	a	a	b	-	-	a	a	-	a	b	b	a	a	a	a	a	b	b	b	h	a	a	b	a	-	-	-	-	b	-	a	b	b	-	-	a	-	-	b	-	a	-	-
chr03	1269941	G	A	-	-	-	-	-	-	-	-	-	a	-	-	-	b	a	a	a	a	a	b	a	-	-	a	a	b	-	-	-	-	-	-	-	-	-	-	-	-	-	-	-	-	-	-	-	-
chr03	1273177	T	G	a	a	a	a	a	b	a	-	a	-	b	-	a	b	-	-	-	-	-	-	-	b	-	b	a	-	a	a	a	a	b	a	b	a	-	a	-	a	a	a	-	a	b	a	-	a
chr03	1275459	C	T	-	-	b	-	a	-	-	-	-	-	-	-	b	b	a	a	b	a	b	b	b	b	a	a	a	b	a	-	-	a	b	-	a	-	-	-	-	-	-	-	-	-	-	-	-	-
chr03	1275590	C	T	-	-	b	-	a	-	-	-	-	-	-	-	b	b	a	a	a	a	-	b	b	b	a	a	a	b	a	-	-	a	b	-	a	-	-	-	-	-	-	-	-	b	-	-	-	-
chr03	1275604	C	T	-	-	b	-	a	-	-	-	-	-	-	-	b	b	a	a	a	a	-	b	b	b	a	a	a	b	a	-	-	a	b	-	a	-	-	-	-	-	-	-	-	b	-	-	-	-
chr03	1275660	C	T	b	-	b	b	b	b	-	b	-	-	b	-	b	b	-	a	a	a	h	b	a	b	a	a	a	b	-	b	-	a	b	-	b	-	b	b	b	b	b	-	-	b	-	-	-	-
chr03	1275864	G	A	b	-	b	b	b	b	-	b	-	-	b	-	b	b	-	a	b	-	h	b	a	b	a	-	a	b	-	b	-	-	b	-	b	a	b	b	b	b	b	-	-	b	-	-	-	-
chr03	1282867	C	A	-	-	-	a	b	b	-	-	-	a	b	a	a	b	-	-	-	b	-	-	-	-	-	-	a	-	-	-	-	-	b	b	-	a	b	-	a	-	b	a	a	-	b	-	-	-
chr03	1282887	G	A	-	-	-	a	b	b	-	-	-	a	b	a	a	b	-	-	-	b	-	-	-	-	-	-	a	-	-	-	-	-	b	b	-	a	b	-	a	-	b	a	a	-	b	-	-	-
chr03	1283249	G	A	b	a	b	b	b	b	-	b	a	a	b	a	b	b	a	-	h	a	a	-	b	b	a	b	a	-	a	b	-	-	b	a	b	a	b	b	b	b	-	a	b	b	b	-	b	-
chr03	1283273	G	A	b	a	b	b	b	b	-	b	a	a	b	a	b	b	a	-	h	a	a	-	b	b	a	b	a	-	a	b	-	-	b	a	b	a	b	b	b	b	-	a	b	b	b	-	b	-
chr03	1290521	C	T	b	-	b	a	a	b	-	-	a	-	b	a	a	b	-	-	a	-	-	-	-	-	-	-	-	b	a	b	-	-	b	b	-	-	-	-	a	a	-	a	a	b	a	a	a	-
chr03	1290637	A	G	-	-	-	-	-	-	-	-	-	-	-	-	-	b	a	b	a	h	a	b	a	b	a	a	a	b	a	b	-	-	-	-	-	a	-	-	-	-	-	-	-	-	-	-	-	-
chr03	1290649	A	G	-	-	-	-	-	-	-	-	-	-	-	-	-	b	a	b	a	h	a	b	a	b	a	a	a	b	a	b	-	-	-	-	-	a	-	-	-	-	-	-	-	-	-	-	-	-
chr03	1290806	T	C	a	a	a	a	a	b	a	a	a	a	b	a	a	b	-	-	b	-	a	b	b	b	b	-	a	-	a	b	a	a	b	a	b	a	b	b	b	b	b	a	b	b	b	a	b	a
chr03	1291026	G	A	a	a	a	a	b	b	a	a	a	a	b	a	a	-	-	-	a	-	a	b	b	b	b	-	a	-	a	b	a	a	b	a	b	a	b	b	b	b	b	a	a	b	b	a	b	a
chr03	1291061	A	G	a	a	a	a	a	b	a	a	a	a	b	a	a	b	-	-	a	-	a	b	b	b	b	-	a	-	a	b	a	a	b	a	b	a	b	b	b	a	a	a	a	b	a	a	b	a
chr03	1291161	G	A	-	-	-	-	-	-	-	-	-	-	-	a	-	b	a	-	h	-	a	b	h	b	-	a	a	b	a	-	-	-	-	-	-	-	-	-	b	-	-	-	-	-	-	-	-	-
chr03	1293410	T	C	-	-	-	-	-	-	-	-	-	-	-	-	-	b	a	a	b	a	b	b	-	b	b	a	a	b	a	-	-	-	-	-	-	-	-	-	-	-	-	-	-	-	-	-	a	-
chr03	1293487	G	C	a	a	b	b	b	b	a	b	a	a	b	a	-	b	a	a	a	-	a	-	a	-	a	a	a	-	a	a	a	a	b	b	b	a	-	a	b	a	a	a	b	b	b	a	b	b
chr03	1293756	A	T	b	a	b	a	b	b	-	-	a	a	-	a	a	-	-	-	b	b	-	-	-	-	-	b	-	-	-	a	a	a	b	b	a	a	-	a	b	b	a	a	-	-	a	-	b	-
chr03	1294126	A	C	b	a	b	a	b	b	-	-	a	a	-	a	b	-	-	-	b	b	-	-	-	-	-	b	-	-	-	a	a	a	b	b	a	a	-	a	b	b	a	a	-	-	a	-	b	-
chr03	1307471	C	G	-	-	-	-	-	-	-	-	-	-	-	-	-	b	a	b	b	-	h	b	b	b	a	b	a	b	a	-	-	-	-	-	-	a	-	-	-	-	-	-	-	-	b	-	-	-
chr03	1307615	T	C	-	-	b	a	b	b	a	b	a	-	b	a	a	-	-	-	-	-	b	-	a	-	-	-	-	-	-	b	a	a	b	a	b	a	b	a	a	a	-	-	b	a	a	a	b	-
chr03	1308172	A	C	b	a	b	b	a	b	-	b	a	a	-	a	b	-	-	b	a	-	a	b	a	b	-	b	a	b	a	b	a	-	b	a	a	-	-	-	b	-	a	-	b	b	a	b	a	b
chr03	1308557	C	T	-	-	a	-	a	b	a	-	-	-	-	a	b	b	a	a	b	b	a	b	b	b	a	a	a	b	a	-	-	-	b	-	-	a	-	-	-	-	-	-	-	-	-	-	-	-
chr03	1316201	T	C	b	a	b	a	b	b	a	-	a	a	b	-	a	b	a	-	a	-	b	-	-	b	-	-	-	b	-	a	a	a	b	b	b	a	b	a	-	b	a	a	b	a	b	-	b	-
chr03	1316224	T	C	b	a	b	a	b	b	a	-	a	a	b	-	a	b	a	-	a	-	b	-	-	b	-	-	-	b	-	a	a	a	b	b	b	a	b	a	-	b	a	a	b	a	b	-	b	-
chr03	1316491	C	A	b	a	b	a	b	b	a	-	a	a	b	-	a	b	a	b	a	-	b	-	-	b	-	-	-	b	-	a	a	a	b	b	b	a	b	a	-	b	a	a	b	a	b	-	b	-
chr03	1332358	G	A	-	-	-	-	a	b	-	-	-	a	-	-	b	b	a	b	a	b	b	b	a	b	b	a	a	b	a	-	a	a	-	a	a	-	-	-	-	a	-	-	-	-	-	-	-	-
chr03	1333492	A	G	b	a	a	a	a	b	a	b	a	a	b	a	a	b	-	b	b	-	-	-	b	b	a	a	-	b	a	a	a	a	b	a	b	a	b	-	a	a	a	a	b	-	a	a	-	a
chr03	1335256	G	C	a	a	b	b	b	b	a	-	-	a	b	a	b	b	a	a	b	a	b	b	b	b	-	a	a	b	a	b	a	a	b	a	a	a	-	a	b	b	a	a	b	a	b	a	b	-
chr03	1336622	A	G	a	-	-	b	a	b	-	a	a	-	b	a	a	-	-	-	-	-	-	-	a	b	-	-	-	-	-	-	a	a	b	a	b	-	-	a	a	-	a	-	b	a	b	a	-	a
chr03	1337328	A	G	b	-	b	b	b	b	-	a	a	-	b	a	a	-	a	-	-	-	-	-	-	-	a	-	a	-	-	b	a	a	b	b	b	a	b	b	a	a	-	a	a	b	b	a	b	-
chr03	1347511	T	C	-	-	-	b	-	-	-	-	-	-	-	-	-	b	a	b	-	-	-	b	-	b	-	a	a	b	-	-	-	-	-	-	-	a	-	-	-	-	-	-	-	-	-	-	-	-
chr03	1348307	C	T	-	-	b	b	-	b	-	-	-	-	b	-	-	b	a	a	b	a	a	b	b	b	-	h	a	b	a	-	-	-	-	b	-	a	-	-	a	-	a	-	-	-	a	-	-	-
chr03	1349865	A	G	-	-	-	-	-	-	a	-	-	-	-	a	a	b	a	a	b	-	b	b	b	b	a	b	a	b	a	-	a	-	b	-	-	-	-	a	a	-	-	a	-	-	-	-	b	-
chr03	1349901	A	G	-	-	-	-	-	-	a	-	-	-	-	a	a	b	a	a	b	-	b	b	b	b	a	b	a	b	a	-	a	-	b	-	-	-	-	a	a	-	-	a	-	-	-	-	b	-
chr03	1350117	A	C	b	-	-	-	-	-	-	-	-	a	-	-	-	-	-	-	-	-	-	-	-	-	-	b	a	-	-	-	a	-	b	-	-	-	-	-	-	-	-	a	-	b	a	-	-	-
chr03	1350555	G	A	b	-	-	b	b	b	-	-	-	-	b	-	b	-	-	-	-	-	-	-	a	-	-	-	-	-	-	b	a	-	b	b	-	-	-	-	-	b	a	-	-	-	b	-	-	-
chr03	1351059	G	A	b	-	-	-	-	-	-	-	-	-	-	-	-	b	a	b	a	b	h	b	h	b	a	h	a	b	a	-	-	-	b	-	-	-	-	-	-	-	-	-	-	-	-	-	-	-
chr03	1351149	C	T	a	a	b	a	b	b	a	b	a	a	b	a	a	b	a	a	a	-	b	b	-	b	b	-	a	b	a	b	a	a	b	b	b	a	b	b	b	b	b	a	a	b	b	a	a	a
chr03	1358655	G	T	-	-	-	b	b	b	-	-	-	-	-	-	b	b	a	h	h	h	b	b	a	b	b	b	a	b	a	-	-	-	b	-	-	-	-	-	a	-	-	-	-	-	-	-	-	-
chr03	1359594	G	A	a	-	b	b	b	b	a	b	a	a	b	a	b	b	-	b	a	a	b	-	b	b	a	-	a	-	a	-	a	a	b	b	b	a	b	a	b	b	a	a	-	b	b	a	b	b
chr03	1365570	A	G	a	a	a	a	a	b	a	-	a	a	b	a	a	-	-	-	b	a	a	b	a	-	a	-	b	b	-	a	a	a	b	b	b	a	-	a	a	b	a	a	a	a	a	a	-	a
chr03	1374557	C	A	-	-	-	-	-	-	-	-	-	-	-	-	-	b	a	a	h	b	h	b	a	b	b	h	a	b	a	-	-	-	-	-	-	-	-	-	-	-	-	-	-	-	-	-	-	-
chr03	1375783	C	T	a	a	a	b	b	b	a	a	a	a	b	a	a	b	a	a	b	a	-	b	b	b	a	-	a	b	a	b	a	a	b	b	b	a	b	-	a	a	b	a	a	a	a	a	b	a
chr03	1375968	G	T	a	a	a	b	b	b	a	a	a	a	b	a	a	b	a	a	a	a	-	b	b	b	a	-	a	b	a	a	a	a	b	b	b	a	b	-	a	a	b	a	a	a	b	a	b	a
chr03	1376325	G	A	b	a	b	a	b	b	a	a	a	a	b	a	a	-	a	-	b	b	-	-	a	b	b	a	-	b	a	a	a	a	b	b	a	a	b	-	b	a	a	a	b	b	a	a	a	a
chr03	1376419	T	C	-	-	-	-	-	-	-	-	-	-	-	-	-	-	-	b	-	-	a	b	-	-	a	b	a	b	-	-	-	-	-	-	-	-	-	-	-	-	-	-	-	-	-	-	-	-
chr03	1379593	G	A	-	-	-	-	a	-	a	-	-	-	-	-	-	-	-	-	-	-	-	-	-	-	-	-	-	-	-	-	-	b	-	-	-	-	-	-	-	-	-	-	-	-	-	-	-	-
chr03	1393132	A	G	-	-	-	-	-	-	-	-	-	-	-	-	-	b	-	b	a	-	a	b	h	b	b	b	a	b	a	-	-	-	-	-	a	-	-	-	-	-	-	-	-	-	-	-	-	-
chr03	1396506	G	A	b	a	b	b	b	b	a	b	a	a	-	a	b	b	-	-	b	-	-	b	-	-	-	a	a	b	a	b	a	a	b	a	b	a	b	b	b	a	a	a	b	b	b	a	a	-
chr03	1396913	T	C	b	a	b	b	a	b	a	b	a	a	b	a	a	b	-	a	a	-	-	-	b	b	-	-	a	b	a	a	a	a	b	b	b	a	b	a	a	b	b	a	a	b	a	a	b	-
chr03	1399872	A	G	b	a	a	a	b	b	a	a	a	a	b	a	b	-	-	-	-	-	-	-	-	-	-	-	-	b	-	b	a	a	b	b	b	a	b	a	a	b	b	a	b	b	b	a	b	b
chr03	1401703	G	A	b	a	b	b	b	b	a	b	a	a	b	a	b	b	-	b	a	b	b	b	b	b	b	h	a	b	a	b	a	a	b	a	a	a	b	-	b	a	b	a	b	a	a	a	a	b
chr03	1403383	G	A	-	-	-	-	-	-	-	a	-	-	-	-	-	b	a	a	b	b	a	b	b	b	-	a	a	b	a	-	-	-	-	-	-	-	-	-	-	-	-	-	-	-	a	-	-	-
chr03	1406095	T	C	-	-	-	-	-	b	-	-	-	-	-	-	a	b	a	b	a	a	-	b	a	b	b	h	a	b	a	-	-	-	-	-	a	-	-	-	-	-	-	-	-	-	-	-	-	-
chr03	1409553	C	T	-	-	-	-	-	-	-	-	-	-	-	-	-	b	a	a	b	a	b	b	b	b	h	a	a	b	a	a	-	-	b	-	-	-	-	-	-	-	-	a	-	-	-	-	-	-
chr03	1416131	C	T	b	-	b	b	b	b	-	b	a	-	b	a	b	-	-	-	-	-	-	-	-	-	-	-	-	-	-	-	-	-	b	a	-	a	-	-	-	-	-	-	b	-	b	-	-	-
chr03	1418310	C	T	b	-	b	a	b	-	a	a	a	-	b	a	b	-	-	a	b	-	-	-	-	b	-	-	-	-	a	a	a	a	b	b	a	a	-	b	b	a	a	a	b	a	b	a	b	-
chr03	1418321	A	T	b	-	b	a	b	-	a	a	a	-	b	a	b	-	-	a	b	-	-	-	-	b	-	-	-	-	a	a	a	a	b	b	a	a	-	b	b	a	a	a	b	a	b	a	b	-
chr03	1418364	C	T	-	-	b	-	-	-	-	-	a	-	-	a	-	b	a	-	a	a	b	b	b	b	-	a	a	b	a	-	a	-	-	-	-	-	-	-	b	-	-	-	-	-	-	-	-	-
chr03	1418491	G	A	-	-	b	-	-	-	-	-	a	-	-	a	-	b	a	-	a	a	b	b	b	b	b	b	a	b	a	-	a	-	-	-	-	-	-	-	b	-	-	-	-	-	-	-	-	-
chr03	1418543	G	A	-	-	b	-	-	-	-	-	a	-	-	a	-	b	a	-	a	a	b	b	b	b	b	b	a	b	a	-	a	-	-	-	-	-	-	-	b	-	-	-	-	-	-	-	-	-
chr03	1418943	C	T	b	a	-	a	b	b	a	b	a	-	-	a	a	-	-	b	a	-	-	-	a	-	-	-	-	b	a	a	-	a	b	a	a	a	b	b	a	a	b	-	a	b	a	a	-	-
chr03	1422409	G	A	-	-	-	-	-	-	-	-	-	-	-	-	-	b	a	a	-	b	a	b	b	b	a	a	-	b	a	-	-	-	-	b	-	-	-	-	-	-	-	-	-	-	-	-	-	-
chr03	1425227	A	G	-	-	-	a	-	-	-	-	-	-	-	a	a	-	a	-	b	-	-	-	b	b	-	-	-	-	-	-	-	-	b	-	-	a	-	-	-	-	-	-	-	-	a	-	b	-
chr03	1425566	T	A	-	-	-	a	-	-	a	-	-	-	-	a	a	-	a	-	b	-	-	-	-	b	-	-	-	-	-	-	-	-	b	-	-	a	-	-	-	-	-	-	-	-	a	-	b	-
chr03	1425598	A	G	-	-	-	a	-	-	a	-	-	-	-	a	a	-	a	-	b	-	-	-	-	b	-	-	-	-	-	-	-	-	b	-	-	a	-	-	-	-	-	-	-	-	a	-	b	-
chr03	1428221	T	C	a	a	b	b	b	b	-	b	-	a	-	a	a	b	-	-	b	-	b	b	-	b	a	b	a	b	a	b	a	a	b	b	b	a	b	-	b	a	b	a	b	b	a	a	a	-
chr03	1431830	T	C	-	-	-	-	-	-	-	-	-	-	-	-	-	b	a	-	a	a	a	-	-	-	a	a	a	b	a	-	-	a	-	-	-	a	-	-	-	-	-	-	-	-	-	-	-	-
chr03	1431839	C	T	-	-	-	-	-	-	-	-	-	-	-	-	-	b	a	-	h	a	a	b	a	-	a	a	a	b	a	-	-	a	-	-	-	a	-	-	-	-	-	-	-	-	-	-	-	-
chr03	1436012	C	T	-	-	-	-	-	-	-	-	-	-	-	-	-	b	a	a	a	a	a	b	a	b	h	b	a	b	a	-	-	-	b	-	-	-	-	-	-	-	-	-	-	a	-	-	-	-
chr03	1450266	C	A	a	-	-	b	-	b	-	b	-	-	-	a	b	-	-	a	-	-	a	-	-	b	-	-	-	-	-	b	-	a	b	a	b	a	-	-	b	a	-	-	-	b	b	a	-	a
chr03	1450351	T	C	-	a	-	a	-	b	a	-	-	-	-	-	-	b	a	b	b	a	b	b	a	b	a	a	a	b	a	-	a	-	-	a	-	a	-	-	-	a	-	-	-	-	-	-	-	-
chr03	1450458	A	T	-	a	-	a	-	b	-	-	-	-	-	-	-	b	a	b	a	a	b	b	a	b	a	a	a	b	a	-	a	-	-	a	-	a	-	-	-	a	-	-	-	-	-	-	-	-
chr03	1460922	C	A	-	-	-	-	b	-	-	-	a	-	-	-	b	-	-	-	a	-	-	b	-	-	-	-	-	-	-	b	-	-	-	-	-	-	-	-	-	-	-	-	-	a	-	a	-	b
chr03	1467298	G	A	-	-	-	-	-	-	-	-	-	-	-	-	-	b	a	a	a	b	h	b	h	b	b	b	a	b	a	-	-	-	-	-	-	-	-	-	-	b	-	a	-	-	-	-	-	-
chr03	1467400	A	G	-	-	-	b	-	-	-	-	-	-	-	-	-	b	a	h	a	b	-	b	b	b	h	a	a	b	a	-	-	-	-	-	-	-	-	-	-	-	-	-	-	-	-	-	b	-
chr03	1467678	C	T	-	-	-	-	-	-	-	-	-	-	-	-	a	b	-	-	h	h	b	b	a	b	a	b	a	b	a	-	-	-	-	b	-	-	-	-	-	-	-	-	-	-	-	-	-	-
chr03	1469341	C	T	-	-	-	-	-	-	-	-	-	-	-	-	a	b	a	h	h	a	a	b	a	b	b	b	a	b	-	-	-	-	-	-	-	-	b	-	a	-	-	-	-	-	-	-	-	-
chr03	1472616	A	T	-	-	-	b	-	-	-	-	-	-	-	a	-	b	-	-	-	a	b	-	b	b	-	-	-	b	-	-	-	-	-	-	-	-	-	-	-	-	-	-	-	-	b	-	-	-
chr03	1472639	T	C	-	-	-	b	-	-	-	-	-	-	-	a	-	b	-	-	-	a	b	-	b	b	-	-	-	b	-	-	-	-	-	-	-	-	-	-	-	-	-	-	-	-	b	-	-	-
chr03	1472664	T	C	-	-	-	b	-	-	-	-	-	-	-	a	-	b	-	-	-	a	b	-	b	b	-	-	-	b	-	-	-	-	-	-	-	-	-	-	-	-	-	-	-	-	b	-	-	-
chr03	1474635	A	C	-	-	-	-	-	-	-	-	-	-	-	-	-	b	a	b	b	a	a	b	a	b	b	a	a	b	a	-	-	-	b	-	-	-	-	-	-	-	-	-	a	a	-	-	-	-
chr03	1478269	C	T	b	a	a	b	b	b	-	b	a	a	b	a	a	b	a	b	a	b	-	b	a	b	b	a	a	b	a	-	-	a	b	-	-	a	-	-	a	-	-	a	b	b	b	a	-	b
chr03	1482462	G	A	b	a	b	b	b	b	a	b	a	a	b	a	a	b	a	-	a	a	a	b	b	-	-	b	a	b	-	-	a	a	b	b	b	a	b	-	a	b	b	a	b	-	-	-	-	b
chr03	1485090	A	C	b	a	a	a	b	b	a	a	a	a	b	a	a	-	a	b	-	-	-	-	a	-	-	-	-	-	a	b	a	a	b	b	b	a	b	a	a	b	a	a	-	b	b	a	-	b
chr03	1488972	G	A	b	-	b	b	b	b	-	b	-	a	b	a	a	-	-	a	-	-	-	-	b	b	-	a	-	-	a	-	a	a	b	b	a	a	b	-	b	a	a	a	b	b	b	-	a	-
chr03	1493177	A	T	b	a	-	a	a	b	a	a	a	a	-	a	a	b	-	a	-	-	-	b	-	-	-	a	a	-	-	-	a	a	b	b	a	a	-	a	-	a	-	-	b	-	a	a	a	-
chr03	1493192	A	G	b	a	-	a	a	b	a	a	a	a	-	a	a	b	-	a	-	-	-	b	-	-	-	a	a	-	-	-	a	a	b	b	a	a	-	a	-	a	-	-	b	-	a	a	a	-
chr03	1493362	T	C	a	a	a	a	b	b	a	b	a	a	b	a	a	b	a	a	a	b	a	-	a	b	b	a	a	b	a	b	a	a	b	b	b	a	b	b	a	b	b	a	a	b	a	a	b	a
chr03	1493649	G	T	a	-	b	-	b	b	a	a	-	-	-	-	a	b	-	-	-	-	-	-	-	-	-	-	-	-	-	b	-	a	b	b	-	a	-	b	a	b	-	-	-	-	a	-	a	a
chr03	1494126	T	C	-	-	a	-	-	-	-	a	-	-	-	a	b	b	a	a	a	-	a	b	b	b	b	h	a	b	a	a	-	a	-	-	-	-	-	-	-	-	-	-	-	-	a	-	-	-
chr03	1494185	G	A	-	-	a	-	-	-	-	a	-	-	-	a	b	b	a	a	a	-	a	b	b	b	b	h	a	b	a	a	-	a	-	-	-	-	-	-	-	-	-	-	-	-	a	-	-	-
chr03	1518373	A	T	a	-	-	b	b	-	-	-	a	-	b	-	a	b	a	a	a	a	a	b	a	b	h	h	a	b	a	-	a	a	-	-	-	a	-	-	a	-	-	a	a	-	a	-	-	-
chr03	1519083	C	T	-	-	-	a	-	b	-	-	-	a	-	-	-	b	a	a	a	b	h	b	h	b	b	a	a	b	a	b	-	-	b	-	-	-	-	-	-	-	-	a	-	-	-	-	-	-
chr03	1519208	T	C	-	-	-	a	-	b	-	-	-	a	-	-	-	b	a	a	a	a	h	b	h	b	b	a	a	b	a	b	-	-	b	-	-	-	-	-	-	-	-	a	-	-	-	-	-	-
chr03	1521091	C	T	b	a	a	b	a	b	a	a	a	-	b	a	a	b	a	a	a	a	-	b	-	b	a	b	a	-	a	b	a	a	b	b	b	a	-	-	a	a	b	a	a	b	a	a	-	b
chr03	1523280	G	A	b	a	b	b	a	-	a	-	a	a	-	a	a	b	-	b	b	-	b	b	a	b	-	-	-	b	a	b	a	a	b	b	a	a	b	-	a	-	b	a	b	-	b	a	b	-
chr03	1530832	G	C	b	-	b	b	b	b	a	b	a	a	b	a	a	b	a	b	a	b	b	b	a	b	b	-	a	b	a	a	a	a	b	b	a	a	-	b	a	a	-	a	b	b	a	a	b	b
chr03	1543219	G	T	-	-	-	-	-	-	-	-	a	-	-	-	-	b	a	b	a	a	h	-	h	b	h	h	a	b	a	-	-	-	-	a	-	-	-	-	-	-	-	-	-	-	-	-	-	-
chr03	1543700	A	G	b	-	b	b	b	b	-	-	-	-	b	-	a	b	-	-	b	b	-	b	-	b	-	b	-	-	-	b	-	-	b	b	b	-	b	-	b	b	b	-	b	b	b	-	b	b
chr03	1559428	G	A	a	a	b	b	b	b	a	b	a	a	b	a	b	b	a	-	a	-	a	b	b	-	-	-	a	-	-	b	a	a	b	a	b	a	-	a	b	a	b	a	b	a	a	a	b	-
chr03	1559434	A	G	a	a	b	a	b	b	a	b	a	a	b	a	b	b	a	-	a	-	a	b	a	-	-	-	a	-	-	b	a	a	b	a	b	a	-	a	b	a	b	a	b	a	a	a	b	-
chr03	1559629	A	G	a	a	b	b	b	b	a	b	a	a	b	a	b	b	a	-	a	-	a	b	b	-	-	-	a	b	-	b	a	a	b	a	b	a	-	a	b	a	b	a	b	a	a	a	b	b
chr03	1569189	T	A	b	a	b	b	b	b	a	b	a	a	b	a	b	b	-	a	a	b	a	-	b	-	b	a	a	-	a	b	a	-	b	a	b	a	-	-	b	b	b	a	a	b	a	a	-	-
chr03	1590915	T	A	b	-	b	b	a	b	a	-	a	-	b	a	b	-	-	-	-	-	-	b	-	b	-	-	-	-	-	b	a	-	b	b	b	a	b	a	b	a	-	a	a	-	b	a	-	-
chr03	1599929	C	T	b	a	b	b	a	b	a	a	a	a	b	a	b	b	a	-	a	a	-	b	a	-	-	-	-	b	a	a	a	a	b	a	b	a	b	b	b	a	a	a	b	b	b	a	a	b
chr03	1607445	C	T	-	-	-	a	-	-	-	-	-	-	-	-	-	b	a	b	-	a	b	b	-	b	a	b	a	b	a	-	-	-	-	-	-	a	-	b	-	-	-	-	-	-	-	-	-	-
chr03	1619535	G	A	a	-	b	a	-	b	-	-	a	-	-	-	b	-	-	-	a	a	a	b	-	-	-	-	a	-	-	b	a	-	b	a	a	a	-	-	-	-	b	a	-	a	a	-	b	a
chr03	1620232	G	A	-	-	-	a	a	b	-	b	-	a	-	-	b	-	-	-	-	-	a	b	-	-	-	a	-	-	-	-	-	-	-	-	a	-	-	a	-	-	a	-	-	-	a	a	b	-
chr03	1633064	T	A	b	-	b	b	b	b	-	b	-	-	-	-	b	-	-	-	-	-	-	-	-	-	-	-	-	-	-	-	-	-	b	b	b	-	-	-	-	-	-	-	b	b	-	-	b	b
chr03	1639730	G	A	b	-	b	b	-	-	a	-	a	-	-	a	b	-	a	-	-	-	a	b	-	-	b	b	-	-	a	-	a	-	b	b	a	a	-	-	b	-	b	a	b	b	a	a	-	b
chr03	1640125	C	T	a	a	b	a	a	b	-	b	a	a	b	a	a	b	a	a	a	a	-	b	-	-	a	a	a	-	a	-	a	-	b	b	a	a	b	-	a	-	-	a	a	a	a	-	-	-
chr03	1640297	T	C	a	a	b	a	b	b	-	b	a	a	b	a	b	-	a	a	a	a	-	-	-	-	-	a	a	-	a	-	a	-	b	b	a	a	b	-	a	-	-	a	a	a	a	-	-	-
chr03	1645767	A	G	a	a	b	b	a	b	a	a	a	a	b	a	b	b	a	a	-	b	-	b	-	b	-	b	a	b	a	a	a	a	b	b	a	a	b	b	a	b	a	a	a	a	b	a	a	-
chr03	1648763	T	A	b	-	b	a	a	b	a	-	a	a	b	a	a	b	-	-	h	b	a	-	-	b	-	-	-	b	a	a	a	a	b	b	a	a	b	b	a	b	a	a	b	a	b	a	-	a
chr03	1651837	G	A	-	-	-	-	-	-	-	-	-	-	-	-	-	b	a	a	a	b	h	b	a	b	b	a	a	b	a	-	-	a	-	b	-	-	-	-	-	-	-	-	-	-	-	-	-	-
chr03	1662195	A	G	a	a	-	-	-	-	-	-	a	a	-	a	a	-	-	-	-	a	a	-	-	b	-	-	-	-	a	a	-	a	-	a	a	-	-	-	-	a	b	a	a	-	a	a	-	-
chr03	1662202	A	G	a	a	-	-	-	-	-	-	a	a	-	a	a	-	-	-	-	a	a	-	-	b	-	-	-	-	a	a	-	a	-	a	a	-	-	-	-	a	b	a	a	-	a	a	-	-
chr03	1669163	A	G	-	-	-	-	-	-	-	-	-	-	-	-	b	b	a	b	b	a	h	b	b	-	-	b	a	b	a	-	-	-	-	-	-	-	-	-	-	-	-	-	-	-	-	-	-	-
chr03	1672212	C	T	-	-	-	-	-	-	-	-	-	-	-	-	-	b	-	a	-	-	-	b	-	-	-	-	-	b	-	-	-	-	b	-	-	-	-	-	-	b	-	-	-	-	-	-	-	-
chr03	1672962	T	C	b	a	-	a	b	b	a	a	a	a	b	a	b	b	a	-	b	-	a	-	b	b	-	-	-	-	a	b	a	a	b	a	b	a	-	b	b	b	b	a	a	a	b	a	a	-
chr03	1693919	G	A	-	-	b	-	-	-	-	-	-	-	b	-	-	-	-	-	-	-	-	-	-	-	-	-	-	-	-	b	a	-	-	-	-	-	-	-	-	-	-	-	-	-	-	-	-	-
chr03	1694036	A	T	-	-	b	-	-	-	-	-	-	-	b	-	-	-	-	-	-	-	-	-	-	-	-	-	-	-	-	b	a	-	-	-	-	-	-	-	-	-	-	-	-	-	-	-	-	-
chr03	1700004	T	C	a	a	b	b	a	b	a	a	a	-	b	a	a	b	a	b	b	b	a	b	-	b	a	b	-	-	a	b	a	a	b	a	a	a	b	b	a	b	a	a	a	b	a	a	b	-
chr03	1700141	G	T	a	-	b	a	-	b	-	-	a	-	-	a	b	b	-	-	-	-	a	-	-	-	-	-	-	-	-	-	a	-	b	-	-	a	-	a	-	-	a	-	a	-	-	-	b	a
chr03	1700498	G	A	a	-	b	a	-	b	-	-	a	-	-	a	b	b	-	-	-	-	a	-	-	-	-	-	-	-	-	-	a	-	b	-	-	a	-	a	-	a	a	-	a	-	-	-	b	a
chr03	1707742	C	T	-	-	-	-	-	b	-	-	-	-	-	-	-	b	a	a	a	-	a	b	h	b	a	h	a	b	a	-	-	-	-	a	-	a	-	b	-	-	b	-	-	-	-	-	-	-
chr03	1709498	T	C	b	-	b	b	a	b	-	-	a	a	b	a	b	b	-	-	b	-	b	-	a	a	a	-	-	-	-	a	-	a	b	b	b	a	b	a	a	a	a	a	a	b	b	a	-	a
chr03	1710849	A	G	b	a	-	a	b	b	-	b	a	a	b	a	a	-	-	-	a	-	-	-	-	b	-	-	-	-	a	a	a	-	a	b	b	a	b	a	b	b	a	-	a	a	b	a	a	-
chr03	1712263	C	T	a	a	-	-	b	-	-	-	-	-	-	a	-	b	a	b	a	b	b	b	h	b	a	h	a	b	a	b	-	-	-	b	b	a	-	-	-	-	a	-	-	b	-	-	-	-
chr03	1712331	C	G	a	a	-	-	b	-	-	-	-	-	-	a	-	b	a	-	a	b	b	b	h	b	a	h	a	b	a	b	-	-	-	b	b	a	-	-	-	-	a	-	-	b	-	-	-	-
chr03	1719428	A	G	b	a	b	b	b	b	a	a	a	a	b	a	a	b	a	-	a	a	-	-	a	b	a	b	-	-	a	a	a	a	b	-	a	a	-	b	a	a	-	a	b	a	b	a	-	a
chr03	1719529	C	A	b	-	-	-	-	b	-	-	-	-	-	-	-	b	a	b	a	b	a	b	h	b	a	h	a	b	a	-	-	-	-	-	-	-	-	-	-	-	-	-	-	-	-	-	-	-
chr03	1725817	C	G	a	a	b	b	b	b	a	a	a	a	b	a	b	b	-	b	a	-	a	b	a	b	b	-	a	b	a	a	a	a	b	a	b	a	b	a	a	b	b	a	a	a	a	a	b	b
chr03	1738382	G	A	-	-	-	-	-	-	-	-	-	-	-	-	-	b	a	b	b	-	b	-	a	-	b	a	a	b	a	-	-	-	-	-	-	-	-	-	-	-	-	-	-	-	-	-	-	-
chr03	1749827	A	G	-	-	-	-	b	-	-	-	-	-	-	a	a	b	a	-	a	a	b	b	a	b	a	h	a	b	a	-	-	-	b	-	-	-	-	-	b	-	-	-	b	-	b	a	-	-
chr03	1749959	G	A	-	-	-	-	b	-	-	-	-	-	-	a	a	b	a	-	b	a	b	b	a	b	a	h	a	b	a	-	-	-	b	-	-	-	-	-	b	-	-	-	b	-	b	a	-	-
chr03	1751379	C	A	-	-	-	a	-	-	-	-	-	-	-	a	-	b	a	b	a	a	b	b	a	b	a	b	a	b	a	-	-	-	-	a	-	-	-	-	-	-	-	-	-	-	-	-	-	-
chr03	1751938	C	G	-	-	-	-	-	-	-	-	-	a	-	-	-	b	a	b	a	b	h	b	h	b	h	h	a	b	a	-	-	-	-	-	-	a	-	-	-	-	-	-	-	-	-	-	-	-
chr03	1754998	G	A	b	a	b	-	-	-	-	-	-	-	-	-	b	b	a	a	b	b	b	b	b	b	a	h	a	b	a	-	-	-	b	b	-	-	-	-	a	-	-	-	b	-	-	-	-	-
chr03	1759024	C	T	a	a	-	b	a	b	-	b	a	a	b	a	a	b	a	b	b	b	-	-	b	b	-	b	a	b	a	a	a	a	b	b	a	a	-	a	-	a	b	a	a	b	b	a	b	a
chr03	1761014	G	C	-	-	b	b	a	b	-	-	a	-	-	a	b	b	a	b	-	b	h	b	b	b	h	b	a	b	a	-	-	-	-	-	b	-	b	-	a	-	-	a	b	-	-	a	-	-
chr03	1771170	T	C	b	a	b	a	b	b	-	-	-	-	b	a	-	b	b	-	a	b	-	-	-	-	-	-	-	-	-	a	a	a	b	a	a	a	b	b	a	-	a	a	a	b	b	-	b	b
chr03	1783731	G	C	-	-	b	-	-	-	-	-	-	-	-	-	-	b	a	a	h	h	a	b	b	b	a	h	a	b	-	-	-	-	-	-	-	-	-	-	-	-	-	-	-	-	-	-	-	-
chr03	1784938	T	C	-	a	-	-	-	-	-	-	-	-	-	-	-	b	a	h	h	-	h	b	a	-	-	h	a	b	a	-	-	-	-	-	-	a	-	-	-	-	-	-	-	b	-	-	-	-
chr03	1788440	A	G	-	-	-	-	-	-	a	b	-	-	-	-	-	b	a	-	h	b	b	b	a	b	b	h	a	b	a	-	-	-	-	-	-	-	-	-	-	-	-	-	-	-	-	-	-	-
chr03	1795648	A	G	a	a	b	b	a	-	a	a	a	a	b	a	b	b	a	-	b	-	-	-	-	-	-	-	-	-	-	a	a	-	b	-	a	a	-	-	b	a	b	a	a	-	b	a	-	-
chr03	1795871	A	G	-	-	-	b	-	-	-	-	-	-	-	-	-	b	a	a	a	b	a	b	a	b	b	h	a	b	a	-	-	-	-	b	-	-	-	-	-	-	-	-	-	-	-	-	-	-
chr03	1803454	T	G	b	a	b	b	b	b	a	a	a	a	b	a	a	b	a	a	-	-	b	-	-	-	b	-	a	b	a	b	a	a	b	a	a	a	b	a	b	a	b	a	b	a	a	a	a	-
chr03	1814837	G	A	-	-	-	-	-	-	-	-	-	-	-	-	a	b	-	b	b	-	-	b	a	-	a	h	a	b	a	-	-	-	-	-	-	-	-	-	-	-	-	a	-	-	-	-	-	-
chr03	1818246	G	A	-	-	b	-	-	b	-	-	-	-	-	a	-	b	a	b	b	a	a	b	a	b	a	a	a	b	a	a	a	-	b	-	-	-	-	-	-	-	a	-	-	-	-	-	-	-
chr03	1818257	T	C	-	-	b	-	-	b	-	-	-	-	-	a	-	b	a	b	b	a	a	b	a	b	a	a	a	b	a	a	a	-	b	-	-	-	-	-	-	-	a	-	-	-	-	-	-	-
chr03	1822081	A	G	-	-	-	-	-	-	-	-	-	-	-	-	-	b	a	b	b	b	a	b	a	b	b	b	a	b	a	-	-	-	-	-	-	-	-	-	-	-	-	-	-	-	-	-	-	-
chr03	1826163	A	C	-	-	-	-	-	-	-	-	-	-	-	-	-	b	a	a	b	b	h	b	-	b	-	h	-	b	a	-	-	-	-	-	-	-	-	a	-	b	-	-	-	-	-	-	-	-
chr03	1938278	T	G	-	-	-	-	-	-	-	-	-	-	-	-	-	b	a	h	-	a	h	b	h	b	b	h	a	b	a	-	a	-	-	-	-	a	-	-	-	-	-	-	-	-	-	-	-	-
chr03	1938374	A	G	-	-	b	-	-	-	-	-	-	-	-	-	b	b	a	a	b	a	b	b	a	b	h	b	a	b	a	-	-	a	-	-	b	-	-	-	-	-	-	-	-	-	-	-	-	-
chr03	1941435	T	C	b	a	b	a	b	b	b	a	a	a	b	a	a	b	a	a	-	b	b	b	b	-	b	b	a	b	a	b	a	a	b	b	b	a	b	b	a	a	b	a	b	b	a	a	b	-
chr03	1941572	G	A	b	a	b	a	b	b	b	a	a	a	b	a	a	b	a	a	-	b	b	b	b	-	b	b	a	b	a	b	a	a	b	b	b	a	b	b	a	a	b	a	b	b	a	a	b	-
chr03	1942442	C	T	b	-	-	a	b	-	-	a	-	-	-	-	b	-	-	a	a	-	-	-	a	-	a	a	a	b	-	b	-	a	b	b	b	-	-	a	-	-	-	-	-	-	b	-	b	a
chr03	1942808	A	G	a	a	-	a	a	-	a	a	a	a	-	a	a	-	a	-	a	-	-	-	a	-	-	-	a	b	a	b	a	a	b	a	a	a	-	a	a	a	-	a	a	a	a	a	a	a
chr03	1942841	G	A	b	a	-	a	b	-	a	a	a	a	-	a	b	-	a	-	a	-	-	-	a	-	-	-	a	b	a	b	a	a	b	b	b	a	-	a	a	a	-	a	a	a	b	a	b	a
chr03	1942942	C	G	-	-	-	-	-	-	-	-	-	-	-	-	-	b	-	a	b	-	-	b	b	b	a	h	a	b	a	-	-	-	-	-	-	-	-	-	-	-	-	-	-	-	-	-	-	-
chr03	1946219	T	G	-	-	-	-	-	-	-	-	-	-	-	-	-	b	a	-	a	a	a	b	-	b	a	a	a	b	a	-	-	-	-	-	b	-	-	-	b	-	-	-	-	-	-	-	-	-
chr03	1946360	T	C	-	-	-	-	-	-	-	-	-	-	-	-	-	b	a	-	h	h	a	b	-	b	a	a	a	b	a	-	-	-	-	-	-	-	-	-	-	-	-	-	-	-	-	-	-	-
chr03	1948014	C	T	-	a	b	b	-	-	-	-	-	-	-	-	a	-	-	-	-	-	-	-	-	b	a	-	-	-	-	-	-	-	b	-	-	a	-	-	b	-	b	a	b	-	b	-	-	-
chr03	1951447	A	G	-	-	-	-	-	-	-	-	-	-	-	-	-	b	a	a	a	b	a	b	a	b	a	a	a	b	a	-	-	-	-	-	-	-	-	-	-	-	-	-	-	-	-	-	-	-
chr03	1954290	G	A	a	-	b	b	a	b	-	a	a	-	b	a	a	b	-	b	a	a	-	b	a	b	b	a	a	b	a	-	a	a	b	b	-	a	-	-	b	a	-	a	-	-	-	-	-	-
chr03	1968754	C	T	-	a	b	b	b	b	a	a	a	a	b	a	b	-	a	-	-	-	a	-	-	-	-	-	a	-	-	a	a	a	b	b	a	a	-	a	a	b	-	a	a	a	b	a	b	a
chr03	1969776	T	C	-	-	b	-	-	-	-	-	-	-	-	-	-	b	a	a	b	a	h	b	b	b	a	h	a	b	a	-	-	-	b	-	-	-	-	-	-	-	-	-	-	-	-	-	-	-
chr03	1970776	C	A	b	a	b	a	b	b	b	b	a	a	b	a	b	b	-	-	a	-	a	-	-	-	-	b	a	b	a	a	a	a	b	a	a	a	-	b	b	b	b	a	a	b	a	a	a	b
chr03	1971393	G	A	b	-	b	b	b	b	a	b	-	a	b	a	a	b	a	a	b	b	-	b	-	b	-	-	-	-	a	b	a	a	b	b	-	a	-	b	b	b	b	a	b	a	b	a	a	a
chr03	1985722	G	T	-	-	-	-	-	-	-	-	-	-	-	-	-	b	-	a	h	-	b	b	b	-	-	b	a	b	-	-	-	-	-	-	-	a	-	-	-	-	-	-	-	-	-	-	-	-
chr03	1987599	A	G	b	a	b	a	a	b	-	a	a	a	b	a	a	-	-	a	a	-	-	-	a	-	a	-	a	-	a	a	a	a	b	b	a	a	-	b	b	b	b	a	a	a	a	a	a	a
chr03	1987624	A	G	b	a	b	a	a	b	-	a	a	a	b	a	a	-	-	a	a	-	-	-	a	-	a	-	a	-	a	a	a	a	b	b	a	a	-	b	b	b	b	a	a	a	a	a	a	a
chr03	1987866	G	T	b	a	b	a	a	b	-	a	a	a	b	a	a	b	-	a	a	-	-	b	a	b	a	-	a	b	a	a	a	a	b	a	a	a	-	b	b	b	b	a	a	a	h	a	a	a
chr03	1989932	C	G	-	-	-	-	-	-	-	-	-	-	-	-	-	b	a	-	b	a	a	b	b	b	-	b	a	b	a	-	a	-	-	-	-	-	-	-	-	-	-	a	-	-	-	-	-	-
chr03	1993904	A	C	-	-	-	-	-	-	-	a	a	-	-	-	-	a	a	a	b	a	a	h	h	h	h	a	a	h	a	-	-	-	b	-	-	-	-	-	-	-	-	-	-	-	-	-	-	-
chr03	1995043	A	C	b	a	b	b	a	b	a	a	a	a	b	a	a	b	a	b	b	-	b	b	a	b	b	-	a	b	a	-	a	a	b	b	a	a	-	a	a	-	b	a	a	a	b	-	a	-
chr03	1995081	G	A	b	a	b	b	a	b	a	a	a	a	b	a	a	b	a	b	b	-	b	b	a	b	b	-	a	b	a	-	a	a	b	b	b	a	-	a	a	-	b	a	a	a	b	-	a	-
chr03	2003354	C	T	-	-	-	-	a	-	-	-	-	a	-	-	-	b	a	-	a	a	a	b	a	b	b	a	a	b	a	a	-	-	-	b	b	-	-	-	-	-	-	-	b	b	-	-	-	-
chr03	2003449	A	T	a	-	b	a	-	b	a	b	a	a	-	a	a	-	a	a	-	b	a	b	a	-	-	b	-	-	-	a	a	a	b	b	a	a	-	b	b	a	b	a	a	b	a	a	b	-
chr03	2006459	T	A	a	-	b	-	-	-	-	-	-	-	-	-	-	b	a	b	b	b	h	b	b	b	b	b	a	b	a	-	a	-	b	-	a	-	b	-	-	-	-	-	-	-	-	-	-	-
chr03	2006639	A	G	a	-	-	-	-	-	-	-	-	-	-	-	-	-	a	-	a	a	a	b	a	-	a	b	a	b	a	-	-	-	-	-	-	-	-	-	a	-	-	-	-	-	-	-	-	-
chr03	2013028	T	C	b	-	b	a	b	b	b	a	a	a	b	a	b	b	a	-	a	b	-	b	a	b	-	b	-	-	a	a	-	a	b	a	b	a	b	a	a	b	-	a	b	b	a	a	b	-
chr03	2015862	G	A	a	a	b	b	a	b	a	b	a	a	b	a	a	b	a	b	b	b	b	b	a	b	b	b	a	b	a	a	a	a	b	b	a	a	b	a	b	b	b	a	b	b	b	a	a	-
chr03	2021317	C	T	b	-	b	a	a	-	b	b	-	-	-	-	b	-	-	-	-	-	-	-	-	-	-	-	-	-	-	a	-	a	b	b	-	-	-	-	-	-	b	-	-	-	b	a	-	-
chr03	2026327	G	T	a	a	-	a	a	b	b	a	-	a	b	a	b	-	a	b	-	a	a	b	a	b	a	a	a	b	a	-	-	a	b	a	-	a	b	-	b	a	-	-	-	-	-	-	-	-
chr03	2040217	T	C	-	-	-	-	-	-	-	-	-	-	-	a	a	b	a	h	b	b	b	b	h	b	h	h	a	b	a	-	-	-	-	-	b	-	-	-	-	-	-	-	-	-	-	-	-	-
chr03	2040339	A	G	-	-	-	-	-	-	-	-	-	-	-	-	-	-	a	-	a	-	-	-	a	-	a	a	a	-	a	-	-	-	-	-	-	-	-	-	-	-	-	-	-	a	-	-	-	-
chr03	2043057	G	T	a	-	b	b	b	b	-	-	-	a	b	a	b	-	-	-	a	-	a	-	-	b	-	-	-	-	-	b	a	-	b	-	b	a	b	-	-	-	b	a	a	b	a	a	-	-
chr03	2043077	T	C	-	-	b	b	b	b	-	-	-	a	b	a	b	-	-	-	a	-	a	-	-	b	-	-	-	-	-	b	a	-	b	-	b	a	b	-	-	-	b	a	a	b	a	a	-	-
chr03	2057285	T	C	a	-	b	-	a	b	-	a	-	-	-	a	b	b	a	b	a	b	b	-	b	-	-	-	a	-	a	b	a	-	b	a	a	a	-	a	a	a	b	-	-	a	b	a	a	-
chr03	2059128	C	T	b	a	b	a	a	b	-	a	a	a	b	a	a	b	a	a	-	a	-	-	-	b	a	a	-	b	a	a	a	a	b	a	a	a	-	-	a	b	b	a	b	b	b	a	b	-
chr03	2077467	T	A	a	a	b	b	a	b	-	a	a	a	-	a	b	-	-	-	-	b	b	-	b	b	-	a	a	b	a	b	a	a	b	a	b	a	-	a	b	a	b	a	b	a	b	a	a	a
chr03	2078451	T	G	b	a	b	b	b	b	-	-	a	a	b	a	-	b	a	b	a	-	a	b	b	b	a	b	a	b	a	a	a	a	b	a	-	a	-	-	-	b	-	-	-	b	-	-	-	-
chr03	2079093	C	T	-	-	-	-	-	-	-	-	-	-	-	-	-	b	a	h	a	h	-	b	a	b	a	-	a	-	a	-	-	-	-	-	-	-	-	-	-	-	-	-	-	-	-	-	-	-
chr03	2079174	T	G	b	-	b	-	a	b	-	a	a	-	b	-	-	b	-	-	-	-	-	-	-	b	a	-	-	-	-	-	a	a	b	b	b	a	b	-	-	a	-	-	b	-	b	-	-	a
chr03	2079543	C	T	b	-	b	-	a	b	-	a	a	-	b	-	-	b	-	-	-	-	-	-	a	b	a	-	-	-	-	-	a	a	b	a	b	a	b	-	-	a	-	-	b	-	b	-	-	a
chr03	2080574	A	G	-	-	-	-	-	-	-	-	-	-	-	-	-	-	-	-	-	-	-	-	-	-	-	-	-	-	-	-	-	-	-	-	-	-	-	-	-	-	-	a	-	-	b	-	-	-
chr03	2080625	T	C	-	-	-	-	-	-	-	-	-	-	-	-	-	-	-	-	-	-	-	-	-	-	-	-	-	-	-	-	-	-	-	-	-	-	-	-	-	-	-	a	-	-	b	-	-	-
chr03	2083189	G	A	-	-	-	a	-	-	-	-	-	-	-	-	-	b	a	-	a	b	b	b	a	b	b	b	a	b	a	a	a	a	b	-	-	-	-	-	-	-	-	-	-	-	-	-	-	-
chr03	2084570	T	G	b	-	b	b	b	b	b	b	-	-	b	-	b	b	-	-	-	b	-	-	b	-	-	-	-	-	-	b	-	-	b	b	b	-	b	-	b	-	b	-	b	b	b	-	b	-
chr03	2084885	A	G	-	-	-	-	-	-	-	-	-	-	-	-	-	b	a	b	a	b	a	b	h	b	h	h	a	b	a	-	a	-	-	-	-	-	-	-	-	a	-	-	-	a	-	-	-	-
chr03	2087093	T	C	b	a	b	a	b	b	a	b	a	a	b	a	b	-	a	-	a	b	-	b	h	b	a	a	-	b	a	b	a	a	b	a	b	a	b	b	a	a	b	a	b	b	b	-	a	b
chr03	2087252	G	C	b	a	b	a	a	b	a	b	a	a	b	a	b	-	a	-	a	-	-	b	h	b	a	a	-	b	a	b	a	a	b	a	b	a	b	b	a	a	b	a	b	b	b	-	a	b
chr03	2088421	T	G	b	a	b	a	b	b	-	b	a	a	b	a	a	b	a	a	-	a	a	b	b	b	-	a	-	b	-	a	a	a	b	b	b	a	b	a	b	b	b	a	a	b	a	a	b	-
chr03	2090036	C	G	b	-	b	a	a	b	-	a	a	-	b	a	b	-	-	a	-	-	-	-	-	b	-	-	a	-	-	a	a	a	b	b	b	a	b	a	b	b	b	a	a	-	a	a	b	b
chr03	2090421	G	A	b	-	b	a	a	b	-	a	a	-	b	a	b	-	-	a	-	-	-	-	-	b	-	-	a	-	-	a	a	a	b	b	b	a	b	a	b	b	b	a	a	-	a	a	b	b
chr03	2100001	A	G	-	-	b	b	b	b	-	a	a	-	b	a	b	-	a	-	b	-	-	-	-	b	b	-	-	-	-	a	-	a	b	a	a	a	b	-	b	a	-	a	a	-	b	a	b	-
chr03	2101556	A	G	a	-	b	a	-	-	b	a	-	-	-	-	-	b	a	a	a	a	a	b	a	b	b	a	a	b	a	-	-	-	-	-	-	a	-	-	-	-	-	a	-	-	-	-	-	-
chr03	2101581	G	A	a	-	b	a	-	-	b	a	-	-	-	-	-	b	a	a	a	a	a	b	a	b	b	a	a	b	a	-	-	-	-	-	-	a	-	-	-	-	-	a	-	-	-	-	-	-
chr03	2102095	G	C	b	a	b	b	a	b	b	b	a	a	b	a	b	b	a	-	a	-	b	b	a	b	b	b	a	-	a	a	a	-	b	b	a	a	-	a	a	b	-	a	-	a	a	a	-	a
chr03	2102137	A	G	b	a	b	a	a	b	b	b	a	a	b	a	b	b	b	-	a	-	b	b	a	b	b	a	a	-	a	a	a	-	b	b	a	a	-	a	a	b	-	a	-	a	a	a	-	a
chr03	2102767	A	G	a	-	b	b	a	b	b	a	a	a	b	a	a	b	a	a	-	-	a	-	-	b	b	b	a	b	-	b	a	a	b	b	a	a	b	b	b	a	-	a	a	a	b	a	b	a
chr03	2108931	T	C	b	-	b	a	b	b	-	-	a	a	-	a	b	b	-	a	b	-	-	a	a	b	-	-	-	-	-	-	a	a	b	b	a	a	b	b	-	b	-	a	-	b	a	a	b	a
chr03	2109099	A	T	b	a	b	b	-	b	b	b	-	-	-	-	b	-	a	a	b	a	a	b	-	b	a	a	a	b	a	b	-	-	b	b	b	a	-	b	a	-	b	-	b	b	b	-	b	-
chr03	2109361	T	C	b	-	b	b	-	b	b	b	-	-	-	-	b	-	b	-	b	a	a	b	a	b	a	a	a	b	a	b	-	-	b	b	b	-	-	b	b	-	b	-	b	b	b	-	b	-
chr03	2111798	G	A	-	-	-	-	-	-	-	-	-	-	-	-	a	b	a	h	b	a	h	b	h	b	a	a	a	b	a	-	-	-	-	-	-	a	-	-	-	-	b	-	-	a	-	-	-	-
chr03	2119115	A	G	a	a	b	b	a	b	-	-	a	a	b	a	a	b	-	-	-	b	-	b	-	b	b	-	-	b	-	b	a	a	b	b	b	a	-	a	b	a	-	a	a	b	a	a	a	b
chr03	2120830	G	A	a	-	-	b	a	b	a	-	a	a	b	a	b	-	-	-	-	b	b	-	-	-	-	-	-	b	-	b	-	-	b	b	a	a	b	b	b	b	b	a	b	-	b	a	b	-
chr03	2124633	A	G	a	a	b	b	b	b	-	a	-	a	-	a	a	b	a	-	a	-	a	-	-	-	a	-	a	b	-	a	a	a	b	a	-	a	b	b	-	a	b	-	b	b	a	-	-	a
chr03	2129306	G	A	b	a	b	b	b	-	-	a	-	-	b	a	-	b	-	a	a	a	a	b	h	b	a	b	a	b	a	-	a	-	-	b	-	-	-	-	b	b	-	a	b	b	b	-	-	-
chr03	2136245	A	G	-	-	-	a	a	-	-	-	-	-	-	-	-	b	h	b	a	b	a	b	b	b	h	b	a	b	a	-	-	-	-	-	a	-	b	-	-	-	-	-	-	b	-	-	-	-
chr03	2136274	T	C	-	-	-	a	a	-	-	-	-	-	-	-	-	b	a	b	a	b	b	b	b	b	h	b	a	b	a	-	-	-	-	-	a	-	b	-	-	-	-	-	-	b	-	-	-	-
chr03	2136513	A	G	-	-	-	-	-	-	-	-	-	-	-	-	-	b	a	a	b	a	b	b	a	b	b	a	a	b	a	-	a	-	-	-	-	-	-	-	-	-	-	-	-	-	-	-	-	-
chr03	2137990	A	G	b	a	b	a	a	b	a	a	a	a	b	a	b	b	a	b	a	-	-	b	b	b	b	a	a	-	a	a	a	a	b	b	b	a	a	a	-	a	b	a	b	a	a	a	-	b
chr03	2138202	G	C	b	a	b	a	a	b	b	a	a	a	b	a	b	b	a	b	a	-	-	b	b	b	b	b	a	-	a	a	a	a	b	b	b	a	b	a	-	a	b	a	b	a	a	a	-	-
chr03	2142155	C	G	a	a	b	a	a	b	b	b	a	a	-	a	b	b	a	b	a	-	-	b	-	-	-	b	a	b	-	a	a	a	b	a	a	a	b	-	b	b	b	a	a	a	a	a	-	b
chr03	2147144	T	C	a	a	b	a	a	b	b	a	a	a	b	a	a	b	a	b	a	-	-	b	a	-	b	-	a	b	-	b	a	a	b	a	a	a	b	a	b	a	b	a	a	a	a	a	b	b
chr03	2147198	T	C	a	a	b	a	a	b	b	a	a	a	b	a	a	b	a	b	a	-	-	b	a	-	b	-	a	b	-	b	a	a	b	a	a	a	b	a	b	a	b	a	a	a	a	a	b	b
chr03	2155424	A	G	b	-	-	-	-	-	a	-	-	-	-	a	-	b	-	b	a	a	a	b	a	-	a	a	a	-	a	-	a	-	-	-	-	a	-	-	b	-	-	-	-	-	-	-	-	-
chr03	2181742	T	A	a	a	a	a	a	a	-	a	a	a	a	a	a	a	-	a	-	-	h	a	a	a	a	a	a	b	-	-	a	-	a	a	a	a	b	a	a	a	a	a	a	a	a	a	a	a
chr03	2181754	A	G	a	a	a	a	a	a	-	a	a	a	a	a	a	a	-	a	b	-	h	a	a	a	a	a	a	a	a	-	a	-	a	a	a	a	b	a	a	a	a	a	a	a	a	a	a	a
chr03	2230045	C	T	-	-	-	-	-	-	-	-	-	-	-	-	-	b	a	a	b	a	b	b	h	b	a	h	a	b	a	b	-	a	-	-	-	-	-	-	-	-	-	-	-	-	-	-	-	-
chr03	2235657	G	A	-	-	-	-	-	-	-	-	-	-	b	-	-	-	a	a	a	a	-	-	a	-	-	a	a	-	a	-	-	-	-	-	-	-	-	-	-	-	-	-	-	-	-	-	-	-
chr03	2240541	A	G	-	-	-	-	-	-	-	-	-	-	-	-	-	b	a	a	a	-	a	b	a	b	a	a	a	-	a	-	a	-	-	-	-	-	-	-	b	-	-	-	-	b	-	a	-	-
chr03	2250345	G	C	a	a	b	b	b	b	a	a	a	a	b	a	b	b	-	-	b	-	-	-	a	b	b	-	-	-	-	b	a	a	b	a	b	a	b	b	-	a	b	-	a	a	b	a	b	-
chr03	2258625	T	G	-	-	-	-	-	b	-	-	-	-	-	-	-	b	a	-	b	a	-	b	a	b	-	a	a	b	a	-	-	-	-	-	-	-	-	-	-	-	-	-	-	-	-	-	-	-
chr03	2262165	T	C	-	a	b	a	-	b	b	-	-	-	-	a	a	b	a	-	b	-	-	-	-	b	-	-	a	b	-	-	a	a	b	-	a	a	b	a	b	a	-	a	a	-	-	a	b	-
chr03	2276209	A	T	-	-	-	-	-	-	-	-	-	-	-	-	-	b	-	b	a	a	b	b	a	b	a	b	a	b	a	-	-	a	b	-	-	a	-	-	-	-	-	-	-	-	-	-	-	-
chr03	2276957	C	T	-	-	-	-	-	-	-	-	-	-	-	-	-	b	a	a	-	-	-	-	-	-	a	-	a	-	a	-	-	-	-	-	-	a	-	-	-	-	-	-	-	-	-	-	-	-
chr03	2279960	A	G	-	-	-	-	-	-	-	-	-	-	-	-	-	b	a	a	a	b	a	-	a	b	a	h	a	b	a	-	-	a	-	-	-	-	-	-	-	-	b	-	-	-	-	-	-	-
chr03	2280006	C	T	-	-	-	-	-	-	-	-	-	-	-	-	-	b	a	a	a	b	h	b	h	b	a	h	a	b	a	-	-	a	-	-	-	-	-	-	-	-	b	-	-	-	-	-	-	-
chr03	2280229	A	G	a	-	-	-	-	-	-	-	-	-	-	-	-	b	a	a	a	a	a	b	b	b	-	a	a	b	a	-	a	-	b	-	-	-	-	-	-	-	-	a	-	-	-	-	-	-
chr03	2280391	G	A	b	-	-	b	-	b	-	a	a	a	-	a	b	b	a	-	a	a	a	b	a	a	-	a	a	b	a	a	-	-	b	-	-	a	a	a	-	-	-	-	-	-	-	-	-	-
chr03	2282521	C	T	a	a	b	a	b	b	-	-	a	a	b	a	a	b	a	a	a	-	a	b	a	b	a	a	a	a	a	a	a	a	b	-	b	-	-	a	a	-	a	a	-	-	-	-	b	-
chr03	2282653	A	G	a	a	b	a	b	b	-	-	a	a	b	a	a	b	a	a	b	-	a	b	a	b	a	a	a	-	a	-	a	a	b	-	b	-	-	-	a	-	-	a	-	-	-	-	b	-
chr03	2285164	A	C	b	-	b	b	b	b	a	-	-	-	-	-	a	-	a	a	a	b	a	-	a	b	-	b	a	-	a	-	-	-	b	-	-	-	b	b	b	-	b	-	b	-	b	-	b	-
chr03	2288736	T	C	a	a	b	b	a	b	b	b	b	a	b	a	a	b	a	-	-	b	b	b	b	b	a	-	-	b	a	b	a	a	b	b	a	a	-	-	a	a	-	a	a	b	a	-	b	-
chr03	2294427	A	C	-	-	-	-	-	-	-	-	-	-	-	-	a	b	-	b	h	b	h	b	a	b	b	a	a	b	a	-	a	a	b	-	b	a	-	a	-	a	-	-	-	-	-	-	-	-
chr03	2298288	G	C	b	-	b	b	-	-	-	-	-	-	b	a	b	b	a	a	a	a	b	b	a	b	a	h	a	b	a	-	a	-	-	-	b	a	-	-	b	-	b	a	b	b	-	-	-	-
chr03	2307601	G	A	b	a	b	b	b	b	b	a	a	a	b	a	b	b	a	a	b	a	h	-	a	b	b	b	a	b	-	a	a	a	b	b	a	a	b	b	b	a	b	a	a	b	b	a	a	a
chr03	2307674	C	T	a	-	b	b	b	b	a	a	-	a	b	a	b	-	-	-	b	-	-	-	-	-	a	-	-	-	-	a	a	-	b	-	b	a	-	-	b	a	-	-	-	a	b	-	a	-
chr03	2307718	C	G	a	-	b	b	b	b	a	a	-	a	b	a	b	-	-	-	b	-	-	-	-	-	a	-	-	-	-	a	a	-	b	-	b	a	-	-	b	a	-	-	-	a	b	-	a	-
chr03	2313455	T	G	b	a	b	b	b	b	b	b	a	a	b	a	b	b	-	h	b	a	a	b	a	b	a	a	a	b	a	b	a	a	b	b	b	a	b	b	b	b	b	a	a	b	b	a	-	b
chr03	2329589	T	C	a	a	b	a	b	b	-	b	a	a	b	a	a	b	-	a	a	a	b	b	a	b	b	-	a	b	a	b	a	a	b	a	a	a	-	b	a	a	b	a	a	a	b	a	a	-
chr03	2329801	A	G	a	a	b	a	b	b	-	b	a	a	b	a	a	b	a	a	a	a	-	b	a	b	b	-	a	b	a	b	a	a	b	a	a	a	-	b	-	a	b	a	a	a	b	a	a	-
chr03	2332046	G	A	b	a	-	a	a	b	-	a	a	-	-	-	b	-	-	-	-	-	-	-	-	-	-	-	-	-	-	b	a	a	b	a	b	a	b	-	-	b	b	a	b	-	b	a	a	-
chr03	2337063	G	T	a	a	b	a	b	b	-	a	a	a	b	a	b	b	-	b	-	a	-	-	a	-	-	a	-	-	-	a	a	-	b	b	-	a	b	b	a	-	b	a	a	b	a	-	-	-
chr03	2348026	T	G	a	-	b	b	b	b	b	a	a	a	b	a	b	b	a	a	b	-	a	b	a	b	h	b	a	b	a	b	a	-	b	b	b	a	-	b	b	b	-	-	b	b	a	-	b	-
chr03	2350563	C	A	a	a	b	b	b	b	-	-	-	a	b	a	b	b	-	-	b	a	b	-	a	b	-	b	a	b	a	a	a	a	b	b	b	a	b	a	b	a	b	a	a	a	b	a	a	-
chr03	2361078	T	A	-	a	-	-	-	-	-	b	-	-	-	-	-	b	a	a	b	a	a	b	b	b	b	a	a	-	a	a	-	-	-	-	-	-	-	-	-	-	-	-	a	-	-	-	-	-
chr03	2361623	G	C	b	-	-	-	-	-	-	-	-	-	-	-	b	-	a	a	a	a	b	b	-	b	a	a	a	b	a	-	-	-	-	-	b	-	-	-	-	-	-	a	-	-	-	-	-	-
chr03	2363697	C	A	b	a	b	a	b	b	-	b	-	a	b	a	b	-	a	-	-	a	-	-	-	-	-	-	-	-	a	a	a	a	b	-	b	a	b	a	a	a	b	a	a	b	a	a	b	b
chr03	2364756	A	G	b	-	-	b	-	-	-	-	-	a	-	-	-	b	a	-	b	b	a	b	a	b	a	b	a	b	a	-	-	-	-	b	-	a	b	-	-	-	-	-	b	-	-	-	b	-
chr03	2364773	G	C	b	-	-	b	-	-	-	-	-	a	-	-	-	b	a	-	b	b	a	b	a	b	h	b	a	b	a	-	-	-	-	b	-	a	b	-	-	-	-	-	b	-	-	-	b	-
chr03	2365106	A	G	a	a	b	b	b	b	-	b	a	a	b	a	a	b	a	a	a	-	-	b	b	b	a	b	a	b	a	a	a	-	b	a	b	a	-	b	a	b	-	a	-	b	-	a	a	-
chr03	2368631	G	A	b	-	b	a	b	b	a	-	a	a	b	a	b	b	a	-	b	b	-	b	a	b	-	b	a	b	a	a	a	a	b	b	b	a	b	a	a	a	b	a	a	a	a	a	-	a
chr03	2372207	T	C	b	a	b	a	b	b	-	a	a	a	b	a	b	-	a	-	b	a	b	b	a	b	b	a	a	b	a	a	a	-	b	b	-	a	-	-	b	b	b	-	b	a	a	a	b	-
chr03	2374285	A	C	-	-	b	-	-	-	-	-	-	-	-	-	-	b	a	b	b	a	h	b	a	b	b	h	a	b	a	-	-	-	-	-	-	-	-	-	-	-	-	-	-	-	-	-	-	-
chr03	2375663	G	A	a	a	b	b	-	b	a	b	a	a	b	a	b	b	a	b	b	-	b	b	b	b	b	b	a	b	a	-	a	-	-	-	-	a	-	-	-	-	b	a	-	-	b	-	-	-
chr03	2375718	G	A	-	-	-	-	-	-	-	-	-	-	-	-	-	b	a	a	a	b	h	b	h	b	h	a	a	-	a	-	-	-	-	-	-	a	-	-	-	-	-	-	-	-	-	-	-	-
chr03	2376389	T	C	b	-	-	b	b	b	-	-	-	a	-	a	b	b	a	a	a	-	-	b	-	b	-	-	-	-	a	b	a	a	b	a	b	a	a	b	-	-	b	a	-	b	b	a	b	-
chr03	2394110	G	A	-	-	-	-	-	-	-	-	-	-	-	-	-	b	a	b	a	b	h	b	b	b	b	b	a	b	a	-	-	-	-	-	-	-	-	-	-	-	-	-	-	a	-	-	-	-
chr03	2394466	T	C	b	a	-	a	b	b	a	-	-	-	b	-	a	-	-	a	a	-	-	b	a	-	a	h	a	b	a	-	a	a	b	a	b	a	b	-	-	-	b	a	-	b	-	-	-	-
chr03	2394643	T	A	b	a	-	a	b	b	a	-	-	-	b	-	a	b	-	a	a	b	-	b	a	-	a	a	a	b	a	-	a	a	b	a	b	a	b	b	-	-	b	a	-	b	-	-	-	-
chr03	2398696	A	G	-	-	-	-	-	-	-	-	-	-	-	-	-	b	a	a	a	-	-	b	a	b	a	b	a	b	a	-	-	a	b	-	-	-	-	-	-	a	-	-	-	-	-	-	-	-
chr03	2405242	C	T	-	-	b	-	-	b	-	-	-	-	-	a	-	-	-	-	b	-	-	b	-	b	-	-	a	b	-	-	-	a	-	b	b	-	-	-	b	-	b	a	-	-	b	a	b	b
chr03	2408003	C	T	-	-	-	-	-	-	-	a	-	-	-	-	-	-	-	-	-	-	b	-	-	-	-	-	-	b	-	-	-	-	b	-	-	a	-	-	b	b	-	a	a	-	b	-	a	-
chr03	2411655	A	G	-	-	-	-	-	-	-	-	-	-	-	-	-	b	-	a	a	b	h	b	a	b	a	h	a	b	a	-	a	-	-	-	-	-	-	-	-	-	-	-	-	-	-	-	-	-
chr03	2415860	C	T	-	-	-	-	b	-	-	-	-	-	-	-	-	b	a	b	a	a	a	b	b	b	h	h	a	b	a	-	-	-	-	-	-	-	-	-	b	-	-	-	-	-	-	-	-	-
chr03	2417831	G	A	-	-	-	a	-	-	-	-	-	-	-	-	a	b	a	h	b	b	b	b	h	b	b	h	a	b	a	-	-	-	-	-	-	a	-	-	-	-	-	-	-	-	-	-	-	-
chr03	2431488	G	A	-	-	-	-	-	-	-	-	-	-	-	-	-	b	a	-	a	b	a	b	b	b	a	b	a	b	a	-	-	-	-	-	-	-	-	-	-	-	-	-	-	-	-	-	-	-
chr03	2442014	C	G	b	-	b	b	b	b	-	a	-	a	b	a	a	b	-	-	a	b	-	b	-	-	b	-	-	-	a	-	a	-	b	-	b	a	-	a	a	b	b	a	-	b	b	a	b	-
chr03	2461634	T	C	-	-	-	b	b	b	-	-	-	-	-	a	a	b	a	-	b	a	b	b	a	b	a	b	a	b	a	-	-	-	b	-	-	-	-	-	-	-	-	-	-	b	-	-	-	-
chr03	2465365	T	G	b	a	b	a	b	b	b	a	a	a	b	a	a	b	-	b	a	-	b	b	b	b	-	a	a	b	a	b	a	a	b	a	b	a	b	a	a	a	b	a	a	b	a	a	b	b
chr03	2469143	T	C	-	-	-	-	-	-	-	b	-	-	-	-	-	b	a	b	b	b	h	b	b	b	a	h	a	b	a	-	-	-	-	-	-	-	-	-	-	-	-	a	-	-	-	-	-	-
chr03	2471752	C	G	-	-	-	-	-	-	-	-	-	-	-	-	-	b	-	-	-	a	b	-	h	b	-	a	a	b	a	-	-	-	-	-	-	-	-	-	-	-	-	-	-	a	-	-	-	-
chr03	2475699	C	T	a	a	b	b	b	b	-	b	a	a	b	a	b	b	-	a	-	-	-	-	-	b	a	-	-	-	-	b	a	a	b	a	b	a	b	a	b	b	b	a	-	b	a	a	-	a
chr03	2475720	G	A	a	a	b	b	b	b	-	b	a	a	b	a	b	b	-	a	-	-	-	-	-	b	a	-	-	-	-	b	a	a	b	a	b	a	b	a	b	b	b	a	-	b	a	a	-	a
chr03	2475977	T	C	b	a	b	a	b	b	a	-	a	a	-	a	a	-	-	-	-	-	b	b	-	-	-	-	a	-	-	b	a	a	b	-	b	a	b	b	-	a	b	-	a	a	a	a	a	b
chr03	2476030	A	G	b	a	b	a	a	b	a	-	a	a	-	a	a	-	-	-	-	-	a	b	-	-	-	-	a	-	-	a	a	a	b	-	-	a	b	b	-	a	b	-	a	a	a	a	a	b
chr03	2477027	G	A	-	-	-	-	-	-	-	-	-	-	-	-	a	b	a	a	a	-	b	b	a	b	-	b	a	b	a	-	-	-	-	-	-	a	-	-	-	-	-	-	a	-	-	-	-	-
chr03	2477064	G	A	-	-	-	-	-	-	-	-	-	-	-	-	a	b	a	a	a	-	b	b	a	b	-	b	a	b	a	-	-	-	-	-	-	a	-	-	-	-	-	-	a	-	-	-	-	-
chr03	2477143	G	A	-	-	a	-	-	b	-	-	-	-	-	-	a	b	a	a	a	-	b	b	a	b	-	b	a	a	a	-	-	-	-	-	-	a	-	-	-	-	-	-	a	-	-	-	-	-
chr03	2481358	T	C	a	-	a	a	a	-	-	-	a	-	-	a	-	-	-	a	-	-	a	-	-	a	-	-	a	-	a	-	-	-	b	-	-	-	-	a	-	-	-	-	-	-	-	-	-	-
chr03	2481887	T	A	-	-	-	-	-	-	-	-	-	-	-	a	-	b	a	h	a	a	b	b	a	b	h	b	a	b	a	-	-	-	-	-	-	a	-	-	-	-	-	-	-	-	-	-	-	-
chr03	2482043	A	G	-	-	-	-	-	-	-	-	-	-	-	-	-	b	a	b	a	a	h	b	b	b	a	h	a	b	a	-	-	-	b	-	b	-	-	-	-	-	-	-	-	-	-	-	-	-
chr03	2483212	A	G	a	a	b	a	b	b	b	a	a	a	b	a	a	b	a	b	b	b	-	b	b	b	-	a	a	b	a	a	-	a	b	a	-	a	b	-	a	b	b	a	a	a	b	a	-	b
chr03	2487954	G	A	a	-	-	b	-	b	-	-	-	-	b	-	-	b	a	b	h	-	b	b	b	b	b	-	h	b	a	-	-	a	b	-	-	-	-	b	b	-	-	a	-	a	-	-	-	-
chr03	2488173	C	T	-	-	-	-	-	-	-	-	-	-	-	-	-	b	a	a	h	b	a	b	h	b	a	b	-	b	a	-	-	a	-	a	-	-	-	-	-	-	-	-	-	-	-	a	-	-
chr03	2488264	G	T	-	-	-	-	-	-	-	-	-	-	-	-	-	b	a	a	a	b	a	b	h	b	a	b	a	b	a	-	-	a	-	a	-	-	-	-	-	-	-	-	-	-	-	a	-	-
chr03	2491080	G	A	b	-	b	b	b	b	-	a	-	a	-	a	b	-	a	b	a	-	-	-	b	-	a	-	-	-	a	b	a	-	b	b	-	a	-	b	b	a	b	a	a	b	b	a	a	b
chr03	2491429	G	A	a	a	b	a	b	b	-	a	a	a	b	-	a	-	a	-	-	a	-	-	b	b	b	a	a	-	a	-	a	a	b	a	b	a	-	b	a	b	-	a	b	b	a	a	b	-
chr03	2491473	A	G	a	a	b	a	b	b	-	a	a	a	b	-	a	-	a	-	-	a	-	-	b	b	b	a	a	-	a	-	a	a	b	a	b	a	-	b	a	b	-	a	a	b	a	a	b	-
chr03	2491500	G	C	b	a	b	b	b	b	-	-	a	a	b	a	b	-	-	-	-	-	b	-	b	b	-	-	-	b	-	b	a	a	b	b	b	a	b	b	b	b	b	a	b	h	b	-	b	-
chr03	2503779	G	A	b	-	-	-	-	-	-	-	-	-	-	-	-	b	a	b	-	b	b	b	a	b	b	a	a	b	a	-	-	-	b	-	-	-	-	-	-	-	-	-	-	-	-	-	-	-
chr03	2503791	A	G	b	-	-	-	-	-	-	-	-	-	-	-	-	b	a	b	-	b	a	b	a	b	a	a	a	b	a	-	-	-	b	-	-	-	-	-	-	-	-	-	-	-	-	-	-	-
chr03	2519950	T	C	b	a	b	a	b	b	a	b	a	a	b	a	a	b	-	a	a	b	a	-	-	-	b	-	-	-	a	a	a	a	b	b	b	a	b	a	-	b	b	a	b	b	b	-	b	b
chr03	2520263	G	A	b	a	b	a	b	b	a	b	a	a	b	a	b	b	-	h	a	b	a	-	-	b	a	-	-	b	a	a	a	a	b	b	b	a	b	a	-	b	b	a	b	a	b	-	b	b
chr03	2521112	G	A	a	-	b	b	b	-	a	-	a	a	-	a	b	b	a	a	b	b	b	b	b	b	b	b	a	b	a	a	a	a	-	a	b	-	-	-	-	b	-	-	-	-	-	-	-	-
chr03	2524482	A	G	a	-	-	a	-	b	-	a	a	-	-	a	b	b	a	-	a	a	-	-	-	b	b	b	a	b	a	-	-	a	-	b	b	-	b	a	-	-	-	a	-	b	a	-	a	b
chr03	2538000	T	C	-	-	-	-	-	-	-	-	-	-	-	-	-	b	-	h	-	-	b	b	-	-	b	h	a	b	a	-	-	-	-	-	-	-	-	-	-	-	-	-	-	-	-	-	-	-
chr03	2553089	T	C	-	-	-	-	-	-	-	-	-	-	-	-	-	b	a	a	b	a	b	b	b	b	-	a	a	b	a	-	-	-	-	-	b	-	-	-	-	-	-	-	-	-	-	-	-	-
chr03	2567516	T	G	a	a	b	b	b	-	-	-	a	a	-	a	b	-	-	-	-	-	-	b	a	-	a	-	-	-	-	-	a	-	b	b	b	a	b	-	-	-	-	a	-	-	b	a	b	-
chr03	2568429	A	G	b	a	b	a	b	b	b	a	a	-	b	a	b	-	-	h	b	a	-	-	-	b	-	b	-	-	-	a	a	a	b	-	b	a	b	a	b	a	b	a	a	a	b	a	a	b
chr03	2568685	G	A	b	a	b	a	b	b	b	a	a	-	b	a	b	-	-	a	-	a	-	-	-	-	-	-	-	-	-	a	a	a	b	-	b	a	b	a	b	a	b	a	a	a	b	a	a	-
chr03	2569013	G	A	a	a	b	a	b	b	b	a	a	a	b	a	b	-	-	-	-	-	-	-	-	-	-	-	-	-	-	b	a	-	b	a	b	a	b	-	a	a	-	a	b	-	a	a	-	-
chr03	2570964	C	G	-	-	-	-	-	-	-	-	-	-	-	a	-	h	a	a	b	a	h	b	h	b	b	b	a	b	a	-	-	-	-	-	-	-	-	-	-	-	-	-	-	a	-	-	-	-
chr03	2572897	A	G	a	a	b	a	-	-	-	-	-	-	b	-	a	-	-	-	-	-	a	b	a	-	a	-	-	-	-	-	a	a	b	b	b	a	-	-	b	-	-	a	-	b	b	a	-	-
chr03	2580102	G	A	a	-	b	a	-	-	-	-	-	-	-	a	a	a	a	-	-	a	-	-	-	-	-	-	-	-	-	-	-	a	-	b	b	a	b	b	-	a	-	a	-	b	b	a	b	a
chr03	2580970	A	G	a	a	b	a	b	b	-	b	a	a	b	a	a	a	-	-	-	-	-	-	-	b	-	b	-	-	-	a	a	a	b	a	b	a	b	a	b	a	b	a	a	a	a	a	a	b
chr03	2586336	A	G	b	a	b	a	b	b	a	a	a	a	b	a	b	-	a	b	a	-	a	b	b	b	a	b	a	-	a	a	a	a	b	a	b	a	b	a	b	a	b	a	a	a	a	a	-	b
chr03	2586512	G	A	b	a	b	a	b	b	a	b	a	a	b	a	b	-	a	b	a	-	b	-	b	b	a	b	a	-	a	a	a	a	b	a	b	a	b	a	b	a	b	a	a	a	b	a	-	b
chr03	2586550	G	A	b	a	b	a	b	b	a	b	a	a	b	a	b	-	a	b	a	-	b	-	b	b	a	b	a	-	a	a	a	a	b	a	b	a	b	a	b	a	b	a	a	a	b	a	-	b
chr03	2596750	A	G	b	a	b	a	b	b	a	a	a	a	b	a	a	a	a	b	a	a	b	b	a	b	a	b	a	b	a	b	a	a	b	a	b	a	b	a	b	b	b	a	b	a	b	a	b	a
chr03	2596775	A	G	b	a	b	a	b	b	a	a	a	a	b	a	a	a	a	b	a	a	b	b	a	b	a	b	a	b	a	b	a	a	b	a	b	a	b	a	b	b	b	a	b	a	b	a	b	a
chr03	2596933	G	A	b	a	b	b	b	b	a	a	a	a	b	a	b	a	a	a	a	b	b	b	a	b	b	b	a	b	a	b	a	a	b	a	b	a	b	a	b	b	b	a	b	a	b	a	b	a
chr03	2604447	A	G	-	-	-	-	-	-	-	-	-	-	b	a	-	a	a	-	-	-	-	-	a	b	b	-	-	-	-	-	-	-	-	-	b	a	-	-	-	-	-	-	b	-	a	a	-	-
chr03	2608339	A	G	b	a	b	a	b	b	-	a	a	-	b	a	b	b	-	-	a	-	-	-	b	-	-	-	-	b	a	b	a	a	b	a	b	a	b	b	b	a	b	a	b	b	a	a	a	-
chr03	2614304	T	G	b	-	b	a	b	b	-	-	-	-	-	-	b	a	a	a	a	b	h	b	b	b	h	b	a	b	a	-	-	a	b	-	-	a	-	-	-	-	-	a	b	-	-	-	-	-
chr03	2614836	G	A	-	-	-	-	-	-	-	-	-	-	-	-	-	b	a	-	-	b	a	b	h	b	a	b	a	b	a	b	-	-	-	-	-	-	-	-	-	-	-	-	b	-	-	-	-	-
chr03	2615413	T	C	a	-	b	a	b	b	a	-	a	a	b	a	a	b	a	a	a	b	-	b	b	b	h	b	a	b	a	-	a	-	b	b	b	a	-	-	-	b	-	a	b	b	-	-	-	-
chr03	2616535	C	T	-	-	-	-	-	-	-	-	-	-	-	-	-	b	a	a	a	a	h	b	h	b	h	b	a	b	a	-	a	-	-	-	-	-	-	-	-	-	b	-	a	-	-	-	a	-
chr03	2616608	T	C	-	-	-	-	-	-	-	-	-	-	-	-	-	a	a	a	a	b	h	b	h	b	h	b	a	b	a	-	a	-	-	-	-	-	-	-	-	-	b	-	a	-	-	-	-	-
chr03	2617363	T	C	-	-	-	-	-	-	-	a	-	-	-	-	-	h	a	b	b	b	b	-	-	-	-	b	a	b	a	-	-	a	-	-	-	-	-	-	-	-	-	-	-	-	-	-	-	-
chr03	2617372	C	T	-	-	-	-	-	-	-	a	-	-	-	-	-	h	a	b	b	b	b	-	-	-	-	b	a	b	a	-	-	a	-	-	-	-	-	-	-	-	-	-	-	-	-	-	-	-
chr03	2638197	G	A	-	-	-	-	-	-	-	a	-	-	-	-	-	a	-	a	a	a	b	b	h	b	a	-	a	b	a	-	-	-	-	b	-	-	-	-	a	-	-	a	-	-	-	-	-	-
chr03	2638214	C	T	-	-	-	-	-	-	-	a	-	-	-	-	-	a	-	a	a	a	b	b	h	b	a	-	a	b	a	-	-	-	-	b	-	-	-	-	a	-	-	a	-	-	-	-	-	-
chr03	2638429	C	T	-	-	-	-	-	-	-	-	-	-	-	-	-	h	a	a	a	a	a	b	h	b	a	b	a	b	a	-	-	-	-	b	b	-	-	-	-	-	-	-	-	-	-	-	-	-
chr03	2638575	G	A	-	-	-	a	-	b	-	-	-	-	-	-	-	b	a	b	a	a	a	b	b	b	-	b	a	b	a	-	-	-	-	-	-	-	-	-	-	-	-	-	-	-	-	-	-	-
chr03	2638580	G	A	-	-	-	a	-	b	-	-	-	-	-	-	-	b	a	b	a	a	a	b	b	b	-	b	a	b	a	-	-	-	-	-	-	-	-	-	-	-	-	-	-	-	-	-	-	-
chr03	2641059	A	T	-	-	-	-	-	-	-	-	-	-	-	-	-	a	a	h	a	a	h	b	-	b	h	b	a	-	a	-	-	a	-	-	-	a	-	-	-	-	-	-	-	-	-	-	-	-
chr03	2641475	C	T	a	a	b	b	b	b	b	b	a	a	b	a	b	b	a	-	-	b	-	b	b	b	a	b	a	b	a	a	a	a	b	a	b	a	b	a	a	b	b	a	a	b	b	a	b	b
chr03	2641653	T	C	a	a	b	b	b	b	b	b	a	a	b	a	b	-	a	-	b	-	-	b	-	-	a	-	a	b	a	a	a	a	b	a	b	a	b	a	-	b	b	a	a	b	b	a	b	b
chr03	2646744	T	G	a	a	b	b	b	b	-	b	a	-	b	a	a	-	-	-	-	-	-	-	-	b	-	-	-	b	-	b	a	a	b	a	b	a	b	-	-	b	-	a	a	a	a	a	-	-
chr03	2653370	T	G	a	-	b	a	b	-	a	b	a	-	b	a	a	b	-	-	-	-	-	-	-	-	-	-	-	b	a	a	-	a	b	b	b	a	-	b	-	b	b	-	a	-	b	a	a	-
chr03	2658187	A	G	b	a	b	b	b	b	-	a	a	a	-	a	a	-	-	b	b	a	a	b	a	-	a	b	a	-	-	b	a	a	b	b	-	-	b	a	a	a	b	a	a	a	b	a	b	b
chr03	2661418	G	A	-	-	b	-	-	-	-	-	-	-	-	b	-	a	a	b	a	a	h	-	b	b	b	b	a	b	a	-	-	-	-	b	-	-	-	-	a	-	-	-	-	-	-	-	-	-
chr03	2661507	A	G	-	-	b	-	-	-	-	-	-	-	-	b	-	a	a	b	b	a	h	-	a	b	a	b	a	b	a	-	-	-	-	b	-	-	-	-	a	-	-	-	-	-	a	-	-	-
chr03	2661636	C	G	b	a	-	a	b	-	-	-	-	-	-	-	a	-	-	-	-	-	-	-	-	-	-	-	-	-	-	-	-	-	b	-	-	a	-	-	-	-	-	-	-	-	a	-	-	-
chr03	2662047	T	C	-	-	-	b	-	-	-	a	-	-	-	-	-	h	a	h	a	a	a	b	-	b	a	b	a	b	a	-	a	a	-	-	-	a	-	a	b	b	-	-	-	b	-	-	-	-
chr03	2662248	A	G	-	-	-	-	-	-	-	-	-	-	-	-	-	b	a	a	b	a	a	b	a	b	a	b	a	b	a	-	-	-	b	-	-	-	-	-	-	-	-	-	-	-	-	-	-	-
chr03	2662279	A	G	-	-	-	-	-	-	-	-	-	-	-	-	-	b	a	a	b	a	a	b	a	b	a	b	a	b	a	-	-	-	b	-	-	-	-	-	-	-	-	-	-	-	-	-	-	-
chr03	2662349	A	G	-	-	-	-	-	-	-	-	-	-	-	-	-	-	a	b	-	a	a	b	a	b	a	b	a	b	a	-	-	-	b	-	-	-	-	-	-	-	-	-	-	-	-	-	-	-
chr03	2662355	A	C	-	-	-	-	-	-	-	-	-	-	-	-	-	-	a	b	-	a	a	b	a	b	a	b	a	b	a	-	-	-	b	-	-	-	-	-	-	-	-	-	-	-	-	-	-	-
chr03	2672296	C	T	b	-	-	-	b	b	a	b	-	a	-	b	a	h	a	h	h	a	a	b	a	b	b	b	a	b	a	-	a	-	-	-	b	-	-	-	b	-	-	-	-	-	-	-	-	-
chr03	2672831	G	T	a	a	-	b	b	b	b	-	a	a	b	b	a	a	a	b	a	a	a	b	a	b	-	-	a	b	a	a	a	a	b	-	-	a	b	a	-	a	-	a	a	a	a	a	-	a
chr03	2673763	A	G	a	-	b	-	b	-	-	-	-	-	-	a	a	a	a	a	a	-	a	-	-	-	b	b	a	-	a	a	-	a	-	-	-	-	-	-	-	-	-	a	-	-	-	-	-	-
chr03	2676471	G	C	-	-	-	-	-	-	-	-	-	a	-	-	-	b	a	a	b	b	b	b	a	b	a	b	a	b	a	-	a	-	-	-	-	a	-	-	-	-	-	-	-	-	-	-	-	-
chr03	2688830	T	G	b	a	b	b	b	b	-	b	a	a	b	b	b	-	-	-	a	-	-	-	-	-	b	-	-	b	a	b	a	a	b	b	b	a	b	b	-	a	b	a	b	a	b	a	a	b
chr03	2691059	A	G	b	a	b	a	b	b	a	a	a	a	b	a	b	a	a	a	a	b	-	-	a	b	b	-	a	-	a	b	a	a	b	-	-	a	-	-	-	-	-	a	-	-	-	a	-	-
chr03	2700561	T	C	-	-	-	-	-	-	-	-	-	-	-	-	-	h	a	a	a	b	h	b	b	-	b	b	a	b	a	-	-	-	-	-	-	-	-	-	-	-	-	-	-	-	-	-	-	-
chr03	2703406	T	C	-	-	-	-	-	-	-	-	-	-	-	-	-	a	a	b	a	h	a	-	a	-	-	-	a	b	a	-	-	-	b	-	-	-	-	-	-	-	-	-	-	-	-	-	-	-
chr03	2703418	T	C	-	-	-	-	-	-	-	-	-	-	-	-	-	a	a	b	a	a	a	-	a	-	-	-	a	b	a	-	-	-	b	-	-	-	-	-	-	-	-	-	-	-	-	-	-	-
chr03	2703545	T	C	-	a	-	-	-	-	-	-	-	-	-	-	-	a	-	h	b	b	a	b	a	b	a	b	a	b	a	-	-	-	-	-	-	-	-	a	-	-	b	-	-	-	-	-	-	-
chr03	2707286	A	G	-	-	-	-	-	-	-	-	-	-	-	-	-	b	a	a	b	b	h	b	-	b	a	b	a	b	a	-	-	-	-	-	-	-	-	-	-	-	-	-	-	-	-	-	-	-
chr03	2709208	C	T	-	-	-	-	-	-	-	-	-	-	-	-	-	b	a	a	a	a	a	b	a	b	b	b	a	b	a	-	-	-	-	-	-	a	-	-	a	-	-	-	-	-	-	-	-	-
chr03	2718733	A	G	b	-	b	a	b	-	b	b	a	-	b	a	b	a	-	b	a	-	-	-	a	-	-	-	-	-	a	b	a	a	b	b	-	a	-	b	a	b	b	a	b	b	b	a	b	-
chr03	2719946	G	T	a	a	b	b	b	b	-	-	a	b	b	b	b	b	a	-	a	-	a	-	-	-	-	b	a	b	-	b	a	a	b	b	b	a	b	a	-	b	b	-	b	b	b	a	a	b
chr03	2726965	A	G	b	-	b	a	b	b	b	-	a	b	b	a	b	b	-	b	-	-	-	-	a	-	a	-	-	b	a	a	a	a	b	b	b	a	b	a	b	b	b	a	b	a	b	a	b	-
chr03	2729375	G	A	-	-	b	a	b	-	-	-	-	b	-	b	a	-	-	-	a	a	-	-	-	-	-	-	-	-	-	b	a	a	b	b	b	a	-	-	-	b	-	-	b	-	b	a	a	a
chr03	2737033	G	T	b	a	b	a	b	b	-	a	a	a	b	b	b	a	a	-	a	-	a	-	b	b	-	-	-	b	a	b	a	a	b	b	b	a	-	b	a	b	-	a	a	a	b	a	a	b
chr03	2737259	C	G	b	a	b	a	b	b	-	a	a	a	b	b	b	a	a	-	a	-	a	-	b	b	-	-	-	b	a	b	a	a	b	b	b	a	-	b	a	b	-	a	a	a	b	a	a	b
chr03	2737295	T	C	b	a	b	a	b	b	-	a	a	a	b	b	b	a	a	-	a	-	a	-	b	b	-	-	-	b	a	b	a	a	b	b	b	a	-	b	a	b	-	a	a	a	b	a	a	b
chr03	2743799	A	G	a	-	b	a	-	b	-	-	a	-	-	b	a	-	-	-	-	-	-	b	-	-	-	-	-	-	-	a	-	a	b	b	b	-	-	a	-	-	-	a	-	a	a	-	-	b
chr03	2744153	G	A	a	-	b	a	-	-	-	-	a	-	-	b	a	-	-	-	-	-	-	b	-	-	-	-	-	-	-	a	-	a	b	b	b	-	-	a	-	-	-	a	-	a	a	-	-	b
chr03	2751550	C	T	-	-	b	-	-	-	-	-	-	-	-	-	-	b	-	b	b	a	-	b	b	-	a	b	a	b	a	-	-	-	-	-	-	a	-	-	-	-	-	-	-	-	-	-	-	-
chr03	2751911	T	G	a	-	b	a	b	b	a	a	a	-	b	b	b	-	-	-	-	b	a	b	-	b	-	-	-	b	a	a	a	a	b	a	b	a	-	b	a	b	b	a	b	b	a	a	a	-
chr03	2760871	C	T	-	-	-	-	-	-	-	-	-	-	-	-	-	a	a	a	b	a	h	b	b	b	b	b	a	b	a	-	-	a	-	a	b	a	-	-	b	-	-	-	-	-	-	-	-	-
chr03	2766819	C	T	b	a	b	a	b	b	a	a	a	a	b	b	b	-	a	a	-	-	-	-	h	b	b	-	a	-	a	b	a	a	b	a	b	a	b	b	b	b	b	a	a	b	a	a	a	b
chr03	2767073	A	G	a	a	b	-	b	b	a	a	-	a	b	b	b	-	a	a	-	-	-	-	h	b	b	-	a	-	a	b	a	a	b	a	b	a	b	b	b	b	b	a	a	b	a	a	a	b
chr03	2767535	G	T	-	-	-	-	-	-	-	-	-	-	-	-	-	b	-	a	b	a	a	b	h	b	-	-	a	b	a	-	-	-	-	-	-	-	-	-	-	-	-	-	-	-	-	-	-	-
chr03	2767584	C	T	a	a	b	b	b	b	a	-	a	a	b	a	a	a	a	b	-	a	-	b	a	-	a	b	-	b	a	a	a	a	b	b	b	a	-	-	b	a	b	a	b	a	b	a	a	b
chr03	2767615	A	G	a	a	b	b	b	b	a	-	a	a	b	a	a	a	a	b	-	a	-	b	a	-	a	b	-	b	a	a	a	a	b	b	b	a	-	-	b	a	b	a	b	a	b	a	a	b
chr03	2779736	C	T	a	a	b	b	b	b	-	b	-	b	b	b	b	a	a	h	a	a	h	b	a	b	a	b	a	-	a	-	-	-	b	b	b	-	b	b	b	b	b	-	b	b	b	-	b	-
chr03	2791026	A	G	a	-	b	a	b	b	-	a	a	b	-	a	b	a	-	b	a	a	a	b	a	b	a	b	a	-	a	b	a	-	b	a	b	-	b	a	-	a	b	-	a	b	-	-	-	-
chr03	2791033	C	T	a	-	b	a	b	b	-	a	a	b	-	a	b	a	-	b	a	a	a	b	a	b	a	b	a	-	a	b	a	-	b	a	b	-	b	a	-	a	b	-	a	b	-	-	-	-
chr03	2792509	A	G	b	a	b	b	b	b	-	b	a	b	b	b	b	b	a	a	a	b	a	b	a	b	a	-	a	b	a	a	a	a	b	b	b	a	b	a	b	h	b	a	b	b	h	a	b	a
chr03	2793195	C	T	a	a	b	a	b	b	a	b	a	a	b	b	a	-	-	a	a	a	-	b	b	-	b	-	a	-	a	a	a	a	b	b	b	a	b	b	a	b	b	a	b	b	a	a	a	b
chr03	2793274	C	T	b	-	-	-	-	-	-	-	-	-	-	-	-	b	-	b	a	-	a	b	a	b	b	b	a	b	a	-	-	-	-	-	-	-	-	b	-	-	-	-	-	-	-	-	-	a
chr03	2793284	C	T	b	-	-	-	-	-	-	-	-	-	-	-	-	b	-	b	a	-	a	b	a	b	b	b	a	b	a	-	-	-	-	-	-	-	-	b	-	-	-	-	-	-	-	-	-	a
chr03	2793400	G	A	-	-	-	-	-	-	-	-	-	-	-	-	-	a	a	b	b	b	a	b	a	b	a	-	a	b	a	-	a	-	-	-	-	-	-	-	-	-	-	-	-	-	-	-	-	-
chr03	2797233	C	A	-	-	-	-	-	-	-	-	-	-	-	-	b	a	a	h	b	b	b	b	b	b	-	-	a	b	a	-	a	-	b	-	-	a	-	-	-	b	-	-	-	-	-	-	-	-
chr03	2797433	T	C	-	-	-	-	-	-	-	-	-	-	-	-	b	a	a	b	a	b	b	b	b	b	-	b	a	b	a	-	a	-	b	-	a	a	-	-	-	b	-	-	-	-	-	-	-	-
chr03	2798993	G	T	-	-	-	-	-	-	-	-	-	-	-	b	-	a	-	a	b	b	b	b	b	b	-	b	a	b	a	-	-	-	-	-	-	a	b	-	-	-	-	-	-	-	b	-	-	-
chr03	2804377	G	T	a	a	b	a	b	b	a	a	a	a	b	a	b	b	a	b	h	b	-	-	b	b	-	b	a	-	-	a	a	a	b	a	b	a	b	-	b	b	b	a	b	b	a	a	b	b
chr03	2807099	C	T	-	-	b	a	-	-	-	-	-	-	-	-	-	b	a	a	a	a	a	b	a	b	b	b	a	b	a	-	-	-	-	b	-	-	-	-	-	-	-	-	a	-	-	-	-	-
chr03	2811061	A	G	a	-	b	b	b	b	-	b	-	a	b	b	b	-	-	-	-	-	-	-	-	-	-	-	-	-	-	-	-	-	b	-	b	a	b	-	b	b	b	-	b	b	-	-	-	-
chr03	2828263	G	A	-	-	-	-	-	-	-	-	-	-	-	-	-	a	a	-	a	a	-	-	-	b	a	b	a	-	a	-	-	-	-	-	-	a	-	-	-	-	-	-	-	b	-	-	-	-
chr03	2828372	A	G	b	a	b	b	b	b	-	-	a	-	b	b	b	b	a	-	-	-	-	-	-	-	-	b	a	-	a	a	a	a	b	a	b	a	-	-	b	b	-	a	a	a	b	a	a	-
chr03	2835979	T	C	a	a	-	a	b	b	b	a	a	a	b	b	b	b	-	a	b	b	b	b	b	b	h	b	a	b	a	-	a	a	b	a	b	a	b	b	-	a	b	a	b	b	b	a	-	-
chr03	2851536	A	G	b	a	-	b	b	b	-	a	a	-	-	a	a	-	-	-	-	-	b	-	-	b	a	-	-	-	a	-	a	a	b	a	b	a	-	-	b	-	-	a	b	b	a	a	-	-
chr03	2855819	C	T	a	a	b	a	b	b	b	a	a	a	b	a	a	a	a	b	a	b	a	b	h	b	b	b	a	b	a	b	a	a	b	b	b	a	b	-	-	a	b	a	-	b	a	-	b	b
chr03	2855941	G	T	a	a	b	a	b	b	a	a	a	a	b	b	a	b	a	b	b	b	a	b	h	b	b	b	a	b	a	b	a	a	b	b	b	a	b	-	-	a	b	a	-	b	a	-	b	b
chr03	2873539	G	A	b	a	b	a	b	b	-	b	a	a	b	b	a	b	-	a	-	-	a	-	-	b	-	-	a	-	a	b	a	a	b	a	b	a	-	b	b	b	b	a	a	a	b	a	b	-
chr03	2877182	C	T	a	-	-	-	-	-	b	-	-	-	-	-	a	a	a	a	b	a	a	b	b	b	-	b	a	b	-	-	-	-	-	-	-	-	-	-	-	-	-	-	-	-	-	a	-	-
chr03	2894299	G	A	-	-	-	a	b	b	-	a	-	-	-	-	-	b	a	a	b	-	b	b	a	b	a	b	a	b	a	-	a	-	-	-	-	-	-	-	-	-	-	-	-	b	-	-	-	-
chr03	2894334	C	T	-	-	-	a	b	b	-	a	-	-	-	-	-	b	a	a	b	-	b	b	a	b	a	b	a	b	a	-	a	-	-	-	-	-	-	-	-	-	-	-	-	b	-	-	-	-
chr03	2894449	G	A	-	-	-	a	b	b	-	-	-	-	-	-	-	a	a	a	-	-	-	-	a	-	-	-	-	-	a	-	a	-	-	-	-	-	-	-	-	-	-	-	-	b	-	-	-	-
chr03	2910121	T	C	a	a	b	a	b	b	b	a	a	b	b	a	a	a	-	a	a	-	b	b	b	b	b	b	a	-	a	b	a	a	b	b	b	a	-	b	b	b	b	a	b	a	b	a	-	-
chr03	2910305	A	G	a	a	b	a	b	b	b	a	a	b	b	a	a	b	-	a	a	-	a	b	a	b	a	b	a	-	a	b	a	a	b	b	b	a	-	b	b	b	b	a	b	a	b	a	-	-
chr03	2921527	C	G	b	a	b	b	b	b	-	-	-	a	b	a	b	a	a	a	a	b	b	b	a	b	h	-	a	-	a	b	a	a	b	b	b	a	b	b	a	a	-	a	b	a	a	a	b	a
chr03	2921694	C	T	b	a	b	b	b	b	-	-	-	a	b	a	b	a	a	b	a	b	b	b	a	b	h	-	a	-	a	b	a	a	b	b	b	a	b	b	a	a	-	a	b	a	a	a	b	a
chr03	2921704	C	T	b	a	b	b	b	b	-	-	-	a	b	a	b	a	a	b	a	b	b	b	a	b	h	-	a	-	a	b	a	a	b	b	b	a	b	b	a	a	-	a	b	a	a	a	b	a
chr03	2922287	T	A	a	a	b	a	b	b	-	b	-	b	b	a	a	a	-	-	a	-	-	b	-	-	-	-	-	b	a	b	a	a	b	b	b	a	b	b	a	b	b	a	-	b	b	a	b	-
chr03	2934421	T	C	a	a	b	b	b	b	b	b	a	a	b	b	b	a	a	b	a	-	b	-	-	-	-	b	a	b	-	b	a	a	b	a	b	a	b	-	-	b	-	a	-	a	a	a	-	-
chr03	2942471	G	A	b	a	-	-	-	-	a	a	a	a	-	a	a	-	a	-	-	-	-	-	-	-	a	-	a	-	a	a	a	a	b	-	b	a	-	-	a	-	-	-	a	a	a	a	a	-
chr03	2942488	G	A	b	a	-	-	-	-	a	a	a	a	-	a	a	-	a	-	-	-	-	-	-	-	a	-	a	-	a	a	a	a	b	-	b	a	-	-	a	-	-	-	a	a	a	a	a	-
chr03	2942675	G	A	b	a	-	-	b	-	a	a	a	a	-	a	a	-	a	-	b	-	-	b	-	b	a	-	a	b	a	a	a	a	-	b	-	a	-	-	a	-	-	-	a	a	a	a	a	-
chr03	2942788	A	T	-	-	b	b	-	b	b	-	-	-	b	-	-	a	-	-	-	-	-	-	a	-	a	-	a	-	a	-	-	-	b	-	b	-	-	-	-	-	-	-	-	-	b	-	b	-
chr03	2947748	G	A	-	a	b	-	-	-	-	-	-	-	-	a	-	a	a	-	-	a	-	-	a	-	-	-	-	-	a	-	a	-	-	-	-	a	-	-	-	a	-	-	a	-	-	-	-	-
chr03	2954400	C	T	-	-	-	-	-	b	b	-	-	-	-	a	-	-	-	-	-	-	a	-	-	-	b	-	-	-	-	b	-	-	b	-	b	-	-	-	-	b	-	-	-	-	b	-	b	b
chr03	2954419	A	G	-	-	-	-	-	b	b	-	-	-	-	a	-	-	-	-	-	-	a	-	-	-	b	-	-	-	-	b	-	-	b	-	b	-	-	-	-	b	-	-	-	-	b	-	b	b
chr03	2955162	C	T	-	-	b	-	-	-	-	-	-	-	b	-	b	a	-	a	a	-	b	b	a	b	b	b	a	-	a	-	-	-	-	-	b	-	-	-	-	-	-	-	-	b	-	-	-	-
chr03	2960764	T	C	a	-	-	-	-	b	-	-	a	-	-	-	-	b	a	a	b	a	b	b	b	b	a	b	a	b	a	-	-	a	-	-	-	-	-	-	-	-	b	-	-	-	-	-	-	-
chr03	2960805	G	T	a	-	-	-	-	b	-	-	a	-	-	-	-	b	a	a	b	a	b	b	b	b	a	b	a	b	a	-	-	a	-	-	-	-	-	-	-	-	b	-	-	-	-	-	-	-
chr03	2960905	C	A	a	-	-	-	-	b	-	-	a	-	-	-	-	a	a	a	b	b	b	b	b	b	a	b	a	b	a	-	-	a	-	-	-	-	-	-	-	-	b	-	-	-	-	-	-	-
chr03	2963086	G	T	-	-	-	-	-	-	-	-	-	-	-	-	-	a	a	-	a	a	-	b	h	b	a	b	a	b	a	-	-	-	-	-	b	-	-	-	-	b	-	-	-	-	-	-	-	-
chr03	2963435	T	G	-	-	-	-	-	-	-	-	-	-	-	-	-	b	a	a	a	-	a	b	a	b	-	b	a	b	a	-	-	-	-	-	-	-	-	-	-	a	-	-	-	a	-	-	-	-
chr03	2964168	G	A	a	a	b	-	-	b	a	b	-	-	b	a	-	-	a	-	b	-	-	-	-	-	b	b	-	-	a	-	-	a	b	-	b	a	-	-	-	-	b	-	a	a	a	a	-	-
chr03	2970651	T	C	b	-	b	b	b	b	-	a	a	b	b	b	b	b	a	-	a	a	-	-	b	-	-	-	a	-	-	b	a	a	b	b	b	a	b	b	a	a	b	a	-	-	b	a	b	a
chr03	2970830	A	G	-	-	-	-	-	-	-	-	-	-	-	-	-	b	a	a	a	a	h	b	b	b	a	b	a	b	a	-	-	-	-	-	b	-	b	-	-	-	-	-	-	-	-	-	-	-
chr03	2972783	C	T	b	-	-	a	b	b	-	-	a	b	-	a	-	-	-	-	-	-	-	-	-	-	-	-	-	-	a	a	a	a	b	a	-	a	b	b	a	-	-	a	a	a	a	-	b	-
chr03	2972955	G	A	-	-	-	-	-	-	-	-	-	-	-	a	-	b	a	b	a	b	b	-	b	b	-	b	a	b	a	-	a	-	-	-	-	-	-	-	-	-	-	-	-	-	-	-	-	-
chr03	2973101	T	C	-	-	-	-	-	-	-	-	-	-	-	-	-	h	a	b	b	a	-	b	-	b	b	-	-	-	a	-	-	-	-	-	-	-	-	-	-	-	-	-	-	-	b	-	-	-
chr03	2975552	C	A	a	a	b	a	b	b	a	b	a	b	b	b	a	a	a	-	b	b	b	-	b	b	a	a	a	b	a	b	a	a	b	a	b	a	b	a	b	b	b	a	a	a	b	a	a	b
chr03	2983159	T	A	-	-	-	-	-	-	-	-	-	-	-	-	-	a	a	a	a	a	-	-	a	-	a	-	a	-	a	-	-	-	-	-	-	-	-	-	-	-	-	-	-	-	-	-	-	-
chr03	2985318	T	G	a	-	b	b	b	b	b	-	a	b	b	b	a	-	a	-	-	a	-	b	-	-	a	-	a	-	a	b	a	a	b	b	b	a	-	-	a	a	b	a	a	a	a	a	a	-
chr03	2985395	C	T	-	-	-	b	-	-	-	-	-	-	-	-	-	-	a	b	b	-	a	b	h	b	a	b	a	b	a	-	-	-	-	-	-	-	-	-	-	-	-	-	-	-	-	-	-	-
chr03	2991334	G	A	-	-	-	-	-	-	-	-	-	-	b	-	a	h	a	-	-	a	-	b	a	-	a	-	-	b	-	-	-	-	-	-	-	-	-	-	-	-	-	-	-	-	-	-	-	-
chr03	2992776	A	G	a	a	-	a	b	-	a	a	a	-	-	a	a	-	-	-	-	-	-	-	-	-	-	-	-	-	-	a	a	a	a	a	b	a	-	-	a	-	-	a	a	a	a	-	-	-
chr03	2993417	C	T	b	-	b	b	b	b	b	b	-	-	-	b	b	b	-	-	-	a	-	-	-	b	-	-	-	b	-	-	-	-	b	b	b	-	b	b	b	b	b	-	b	b	b	-	b	-
chr03	3000764	G	A	-	-	-	b	-	-	-	-	-	-	-	-	-	b	a	-	b	a	b	b	h	b	b	b	a	b	a	a	-	-	-	-	-	-	-	-	-	b	-	-	-	-	-	-	-	-
chr03	3000804	C	T	-	-	-	b	-	-	-	-	-	-	-	-	-	b	a	-	b	a	a	b	h	b	b	b	a	b	a	a	-	-	-	-	-	-	-	-	-	b	-	-	-	-	-	-	-	-
chr03	3000870	G	A	-	-	-	-	-	-	-	-	-	-	-	-	-	a	a	a	a	a	b	b	a	b	a	-	a	b	a	-	a	-	-	-	-	-	-	-	-	-	-	-	-	-	-	-	-	-
chr03	3000882	A	G	-	-	-	-	-	-	-	-	-	-	-	-	-	a	a	a	a	a	b	b	a	b	a	-	a	b	a	-	a	-	-	-	-	-	-	-	-	-	-	-	-	-	-	-	-	-
chr03	3000903	T	A	-	-	-	-	-	-	-	-	-	-	-	-	-	a	a	a	a	a	b	b	a	b	a	-	a	b	a	-	a	-	-	-	-	-	-	-	-	-	-	-	-	-	-	-	-	-
chr03	3002015	C	A	a	a	-	-	-	-	-	-	-	-	-	-	-	a	-	a	a	a	-	-	-	-	a	-	a	-	a	a	-	-	-	-	-	-	-	-	-	-	-	a	-	-	-	-	-	-
chr03	3007760	G	C	b	-	-	-	-	-	-	-	-	-	-	-	-	a	a	a	a	a	b	b	a	b	a	b	a	b	a	-	-	-	-	-	-	-	-	-	b	-	-	-	-	-	-	-	-	-
chr03	3007857	A	G	-	-	-	-	-	-	-	-	-	-	-	-	-	h	a	-	b	a	a	b	h	-	h	b	a	b	a	-	-	-	b	-	-	-	-	-	-	-	-	-	-	-	-	-	-	-
chr03	3011892	A	G	b	a	b	b	b	b	b	b	a	a	b	b	b	a	a	-	-	a	a	-	a	b	b	b	a	-	a	a	a	a	b	b	b	a	b	a	b	b	b	a	b	b	b	a	a	a
chr03	3015826	A	G	a	-	-	b	b	b	-	-	-	-	b	-	a	-	a	-	a	-	-	-	-	-	a	-	-	b	-	-	a	a	b	-	-	a	b	-	a	b	-	a	a	-	b	a	b	-
chr03	3015872	T	C	b	-	-	b	b	b	-	-	-	-	b	-	b	-	a	-	h	-	-	-	-	-	a	-	-	b	-	-	a	a	b	-	-	a	b	-	a	b	-	a	a	-	b	a	b	-
chr03	3016201	A	G	a	-	-	b	b	b	-	-	-	-	b	-	a	-	a	-	a	-	-	-	-	-	a	-	-	b	-	-	a	a	b	-	-	a	b	-	a	b	-	a	a	-	b	a	a	-
chr03	3016212	C	T	a	-	-	b	b	b	-	-	-	-	b	-	a	-	a	-	a	-	-	-	-	-	a	-	-	b	-	-	a	a	b	-	-	a	b	-	a	b	-	a	a	-	b	a	a	-
chr03	3021074	T	C	b	-	b	b	b	b	-	-	-	-	-	b	b	b	-	-	-	b	-	b	b	b	-	b	-	b	-	-	-	-	b	b	b	-	b	-	-	-	-	-	-	-	b	-	-	-
chr03	3033045	A	C	a	-	b	b	b	b	-	a	a	-	b	a	b	-	a	-	-	a	b	-	-	-	-	-	a	-	-	a	a	a	b	b	b	a	b	a	b	a	b	a	b	b	b	a	-	-
chr03	3033320	T	C	b	-	b	b	b	b	-	a	a	-	b	a	b	-	a	-	-	a	b	-	-	-	-	-	a	-	-	a	a	a	b	b	b	a	b	a	b	a	b	a	b	b	b	a	-	-
chr03	3035050	G	A	-	-	-	-	-	-	-	-	-	-	-	-	-	h	a	a	-	-	-	b	b	-	b	-	a	b	a	-	-	-	-	-	-	a	-	-	-	-	-	a	-	-	-	-	-	-
chr03	3035061	G	A	-	-	-	-	-	-	-	-	-	-	-	-	-	h	a	a	-	-	-	b	b	-	b	-	a	b	a	-	-	-	-	-	-	a	-	-	-	-	-	a	-	-	-	-	-	-
chr03	3036473	A	T	a	-	b	b	-	-	-	-	-	-	-	b	b	a	a	b	b	b	a	b	a	b	-	b	a	b	a	-	-	-	-	-	-	-	-	-	-	-	b	-	-	-	b	-	b	-
chr03	3047971	A	C	a	-	b	b	a	b	a	b	-	b	b	a	a	b	-	b	h	a	a	b	-	b	a	b	a	b	a	-	a	a	b	a	b	a	b	b	b	a	-	a	a	a	a	a	a	b
chr03	3050295	C	G	-	-	-	-	-	-	-	-	-	-	-	-	-	a	a	a	a	a	b	b	a	b	a	b	a	b	a	a	-	-	-	-	-	a	-	-	-	-	-	-	-	-	-	-	-	-
chr03	3052040	T	C	-	-	-	-	-	-	-	-	-	-	-	-	a	b	a	b	b	a	a	b	h	b	b	b	h	b	a	-	-	-	b	-	b	-	-	-	-	-	-	-	-	-	-	-	-	-
chr03	3052268	A	G	-	-	-	-	-	-	-	-	-	-	-	-	-	a	a	b	b	a	a	b	h	b	a	b	a	b	a	-	-	-	b	-	-	a	-	-	-	-	-	-	-	-	-	-	-	-
chr03	3082447	A	G	a	a	b	a	b	b	-	b	a	b	a	a	b	b	a	-	-	-	a	b	a	b	-	b	a	-	a	b	a	a	b	a	b	a	-	a	a	a	b	a	a	a	a	a	b	b
chr03	3085451	C	T	a	a	b	a	b	-	a	a	a	-	a	a	a	-	a	a	a	a	-	-	a	-	-	-	a	-	a	-	a	a	b	a	-	a	-	-	-	a	-	a	a	b	a	a	b	-
chr03	3089354	G	A	b	a	b	b	b	b	b	-	a	a	a	b	a	a	-	b	a	a	-	-	b	b	a	-	a	b	-	b	a	a	b	a	b	a	b	-	-	a	b	a	a	a	b	a	b	a
chr03	3089537	C	A	b	a	b	b	b	b	b	-	a	a	a	b	a	a	-	b	a	a	-	-	a	b	a	-	a	b	-	b	a	a	b	a	b	a	b	-	-	a	b	a	a	a	b	a	b	a
chr03	3094739	C	T	a	-	b	a	b	b	-	-	a	b	b	b	b	b	-	a	b	-	-	b	-	b	b	b	a	b	-	a	a	a	b	b	-	a	b	b	-	a	b	a	b	a	a	a	a	-
chr03	3099484	A	G	a	-	-	-	-	-	-	-	-	-	-	-	-	a	a	b	a	a	a	b	a	b	b	b	a	b	a	-	-	-	-	-	-	-	-	-	-	-	-	-	a	-	a	-	-	-
chr03	3102481	G	A	-	-	-	-	-	b	-	-	-	-	-	-	-	a	a	b	b	b	b	b	a	b	b	b	a	b	a	-	-	-	-	-	-	-	-	-	-	a	-	-	-	-	-	-	-	-
chr03	3108805	C	A	a	-	b	-	b	b	-	-	a	-	b	-	b	b	a	-	-	-	-	-	b	-	-	-	-	b	-	b	a	-	b	b	b	a	-	a	a	a	-	a	-	a	a	-	b	-
chr03	3110838	C	T	b	-	b	a	b	b	-	b	a	a	a	b	b	-	a	-	-	a	-	-	b	-	a	-	-	-	-	a	a	a	b	-	-	a	-	a	-	b	b	a	a	b	b	a	-	b
chr03	3117924	T	A	b	a	b	b	b	b	a	a	a	b	b	b	a	b	-	-	a	b	a	b	a	b	a	-	a	b	a	a	a	a	b	b	b	a	b	b	a	a	-	a	a	a	b	-	b	-
chr03	3121464	C	T	b	-	b	a	b	b	-	-	a	a	b	b	b	-	-	-	-	-	-	-	-	b	-	-	a	-	a	b	a	a	b	a	b	a	b	a	b	a	b	a	a	b	b	a	a	-
chr03	3132944	T	C	b	-	b	b	b	-	b	a	-	-	-	b	b	-	-	-	b	-	-	-	-	b	-	-	-	-	a	b	a	-	b	b	b	a	-	-	b	a	b	a	b	-	b	a	-	a
chr03	3133230	A	G	b	-	b	a	b	-	b	a	-	-	-	b	b	-	-	-	-	-	-	-	-	-	-	-	-	-	a	b	a	-	b	b	b	a	-	-	b	a	b	a	b	-	b	a	-	a
chr03	3133435	T	C	-	-	-	-	-	-	-	-	-	a	-	-	-	a	a	a	a	a	a	-	b	b	a	-	-	b	a	-	a	-	-	-	-	-	-	-	b	-	-	-	a	-	-	-	-	-
chr03	3133454	C	T	-	-	-	-	-	-	-	-	-	a	-	-	-	a	a	a	a	a	a	-	a	b	a	-	-	b	a	-	a	-	-	-	-	-	-	-	b	-	-	-	a	-	-	-	-	-
chr03	3158266	T	A	-	-	-	-	-	-	-	-	-	-	-	-	-	b	a	h	b	b	b	b	a	b	b	b	a	b	a	-	-	-	-	-	-	-	-	-	-	-	-	-	-	-	-	-	-	-
chr03	3162989	C	A	-	-	b	-	-	-	-	-	-	-	-	-	b	a	a	b	a	a	b	b	b	b	a	b	a	b	a	-	-	-	-	-	-	a	-	-	-	-	-	-	-	-	-	-	-	-
chr03	3165244	A	T	a	a	b	a	b	b	-	a	a	a	-	a	a	a	-	a	a	-	-	b	b	b	a	b	a	-	a	b	a	a	b	a	b	a	-	a	-	a	b	a	b	a	a	a	b	a
chr03	3166078	G	A	-	-	-	-	-	-	b	-	-	-	-	-	-	b	a	b	a	a	-	-	a	b	-	-	a	-	a	b	a	-	b	a	-	-	-	-	-	-	-	-	-	-	-	-	-	-
chr03	3171254	A	T	a	a	b	a	b	b	b	b	a	a	b	b	a	a	a	-	b	b	b	b	h	b	b	b	a	b	a	b	a	a	b	a	b	a	b	b	a	-	b	a	a	a	a	a	a	-
chr03	3174639	A	T	-	-	-	-	-	-	-	-	-	-	-	-	-	b	a	b	a	b	h	b	a	b	a	b	a	b	a	-	a	-	-	-	b	-	-	-	-	-	-	-	-	-	-	-	-	-
chr03	3179058	G	A	b	-	-	-	-	-	-	-	-	-	-	b	-	a	a	b	a	a	h	b	h	b	a	b	a	b	a	-	a	-	-	-	-	a	-	-	-	-	-	-	-	-	-	-	-	-
chr03	3180552	G	A	a	a	b	b	b	b	-	a	-	b	a	a	b	b	a	-	a	b	b	b	-	b	-	b	a	b	-	a	a	a	b	a	b	a	b	a	a	a	b	a	a	a	b	a	a	-
chr03	3185168	A	C	-	-	-	-	-	-	-	-	-	-	-	-	-	b	a	b	b	b	b	b	-	b	h	b	a	b	a	-	a	-	-	-	-	-	-	-	-	-	-	-	-	-	-	-	-	-
chr03	3188538	T	A	b	-	b	a	-	b	-	b	a	-	a	b	b	b	-	a	-	b	-	-	-	-	b	-	a	-	-	-	a	a	b	a	b	a	-	a	-	b	-	a	-	b	b	a	b	b
chr03	3190315	T	C	a	a	b	a	b	b	a	a	a	a	a	a	b	b	a	-	a	-	-	-	-	-	-	-	-	-	a	a	a	a	b	b	b	a	b	b	a	b	b	a	b	b	b	a	b	b
chr03	3190342	A	G	a	a	b	a	b	b	a	a	a	a	a	a	b	b	a	-	a	-	-	-	-	-	-	-	a	-	a	a	a	a	b	b	b	a	b	b	a	b	b	a	b	b	b	a	a	b
chr03	3190365	G	T	a	a	b	a	b	b	a	a	a	a	a	a	b	b	a	-	a	-	-	-	-	-	-	-	a	-	a	a	a	a	b	b	b	a	b	b	a	b	b	a	b	b	b	a	a	b
chr03	3190382	G	C	a	a	b	a	b	b	a	a	a	a	b	a	b	b	a	-	a	-	-	-	-	-	-	-	a	-	a	a	a	a	b	b	b	a	b	b	a	b	b	a	b	b	b	a	b	b
chr03	3190648	C	A	a	a	b	a	b	b	b	a	a	a	a	a	b	b	a	-	a	-	-	-	-	b	-	-	a	-	a	a	a	a	b	b	b	a	b	b	a	b	b	a	b	b	b	a	b	b
chr03	3198559	T	C	a	-	b	a	b	b	-	-	-	a	a	-	b	b	a	b	b	a	a	b	b	b	a	b	a	b	a	-	a	a	-	-	-	-	-	-	-	a	-	-	b	-	-	-	-	-
chr03	3206018	A	G	-	-	-	-	-	-	-	-	-	-	-	-	-	b	a	b	b	b	h	b	h	b	b	b	a	b	a	-	-	-	-	b	-	a	b	-	-	-	-	-	-	-	-	-	-	-
chr03	3207543	T	A	b	a	b	a	b	b	-	a	-	-	b	b	b	-	-	-	b	-	-	b	b	-	-	b	-	-	-	-	a	a	b	-	b	a	-	-	b	a	-	a	a	a	b	a	a	a
chr03	3211324	T	C	-	-	-	-	-	-	-	-	-	-	-	-	-	a	a	a	a	a	-	b	a	b	a	b	a	b	a	-	-	-	-	-	-	-	-	-	-	-	-	a	-	b	-	-	-	-
chr03	3216996	G	A	a	a	b	b	b	b	a	a	a	a	b	a	b	a	a	b	b	-	a	b	b	-	b	b	-	b	a	a	a	a	b	b	b	a	b	a	a	b	b	a	b	b	b	a	b	a
chr03	3217363	A	C	b	-	-	a	b	b	a	b	-	-	-	b	b	-	-	-	-	b	-	-	-	-	-	-	-	-	-	-	a	-	b	a	-	-	-	-	a	b	b	a	-	b	b	a	-	-
chr03	3217400	A	G	b	-	-	a	b	b	a	b	-	-	-	b	b	-	-	-	-	b	-	-	-	-	-	-	-	-	-	-	a	-	b	a	-	-	-	-	a	b	b	a	-	b	b	a	-	-
chr03	3218145	G	A	b	a	b	a	b	b	-	a	a	b	-	a	b	a	a	a	b	-	a	b	b	b	b	b	a	b	-	b	a	a	b	b	b	a	-	a	b	-	b	a	a	b	a	a	a	a
chr03	3221042	C	T	a	-	b	a	b	b	-	b	a	a	a	a	a	-	a	-	-	-	-	-	-	-	-	b	-	b	a	a	a	a	b	a	b	a	b	-	-	a	-	a	b	a	b	-	-	-
chr03	3242137	A	T	b	a	b	a	-	b	-	b	-	-	a	a	a	-	-	-	b	-	-	b	-	-	-	b	-	-	-	a	a	a	b	-	b	a	-	-	-	a	-	a	a	b	a	-	a	-
chr03	3244087	T	C	-	-	-	a	-	-	-	-	-	-	-	b	-	a	a	a	a	b	h	b	a	b	b	b	a	b	a	-	-	-	b	-	-	-	-	-	-	-	-	a	-	-	-	-	-	-
chr03	3244158	C	T	-	-	-	a	-	-	-	-	-	-	-	-	-	a	a	a	a	b	h	b	a	b	a	b	a	b	a	-	-	-	b	-	-	-	-	-	-	-	-	a	-	-	-	-	-	-
chr03	3244244	T	C	-	-	-	-	-	-	-	-	-	-	-	b	-	a	-	-	h	-	a	b	h	-	h	b	a	b	a	-	-	-	-	-	-	-	-	-	-	b	-	-	-	-	-	-	-	-
chr03	3249883	A	C	a	a	b	b	b	b	-	b	a	a	-	b	a	b	a	a	b	a	b	b	-	b	h	b	a	b	a	a	-	a	-	-	b	a	-	-	a	a	-	a	b	-	b	-	-	-
chr03	3250564	C	A	b	-	-	-	-	-	-	-	-	-	-	-	a	b	a	a	a	b	a	b	h	b	b	b	a	b	a	-	-	-	-	-	-	-	-	-	-	-	-	-	-	-	-	-	-	-
chr03	3270316	T	C	b	-	-	-	-	-	b	-	a	-	-	-	a	-	-	-	b	-	-	b	a	-	-	b	-	-	a	a	-	a	b	b	-	a	-	a	-	-	-	-	b	-	a	a	-	-
chr03	3271042	A	G	-	-	-	-	-	-	-	-	-	-	-	-	-	a	a	-	a	a	b	b	a	b	-	b	a	b	a	-	a	-	b	-	-	-	-	-	-	-	-	-	-	-	-	-	-	-
chr03	3271226	G	A	-	-	-	-	-	-	-	-	-	-	-	-	a	a	-	a	a	a	a	b	b	b	b	b	-	b	a	-	-	-	-	-	-	a	-	b	-	-	b	-	b	-	-	-	-	-
chr03	3271734	T	C	-	-	b	-	-	-	-	-	-	-	-	-	-	b	a	b	a	b	a	b	a	b	a	b	a	b	a	-	-	-	-	-	-	-	-	-	-	-	-	-	-	-	-	-	-	-
chr03	3275348	G	A	-	-	b	-	b	-	-	-	-	-	-	-	b	-	-	-	-	b	-	-	-	-	-	-	-	b	-	-	a	-	b	b	-	b	-	-	-	-	-	-	b	b	b	a	b	-
chr03	3288237	C	T	b	a	b	b	b	b	b	b	a	a	a	b	a	b	-	-	a	-	-	b	-	b	-	-	-	b	a	a	a	a	b	b	b	a	b	a	a	-	b	a	b	a	a	a	a	-
chr03	3304167	G	A	a	-	-	-	-	-	-	-	-	-	-	a	-	-	-	a	-	-	a	b	-	b	a	-	a	b	a	-	-	-	-	-	-	-	-	-	-	-	b	-	-	-	a	-	-	-
chr03	3365301	T	A	-	-	-	a	-	-	-	-	-	-	-	-	-	h	a	-	a	a	a	b	-	-	-	b	a	b	a	-	-	-	-	-	-	-	-	-	-	-	-	-	-	-	-	-	-	-
chr03	3365804	G	T	-	-	-	-	-	b	-	-	-	-	-	-	-	a	a	a	a	-	a	-	a	-	-	-	a	-	a	-	-	-	b	-	-	-	-	-	-	-	-	-	-	-	-	-	-	-
chr03	3365814	C	G	-	-	-	-	-	b	-	-	-	-	-	-	-	a	a	a	a	-	a	-	a	-	-	-	a	-	a	-	-	-	b	-	-	-	-	-	-	-	-	-	-	-	-	-	-	-
chr03	3365828	C	T	-	-	-	-	-	b	-	-	-	-	-	-	-	a	a	a	a	-	a	-	a	-	-	-	a	-	a	-	-	-	b	-	-	-	-	-	-	-	-	-	-	-	-	-	-	-
chr03	3365848	G	A	-	-	-	-	-	b	-	-	-	-	-	-	-	a	a	a	a	-	a	-	a	-	-	-	a	-	a	-	-	-	b	-	-	-	-	-	-	-	-	-	-	-	-	-	-	-
chr03	3367351	G	C	b	a	b	a	b	b	-	-	a	b	b	b	b	b	a	b	b	-	b	b	-	b	-	b	-	-	a	b	a	a	b	a	-	b	-	b	b	-	b	-	-	a	b	a	-	-
chr03	3369604	C	T	a	-	b	a	b	b	b	-	a	a	a	a	b	b	a	b	a	-	b	-	b	b	b	b	a	b	-	b	a	a	b	a	b	b	b	b	a	a	b	a	a	b	a	a	b	-
chr03	3370607	T	C	-	a	-	-	-	-	-	-	-	-	-	-	-	b	a	a	a	b	a	b	b	b	b	b	a	b	a	-	-	-	-	b	b	b	-	b	-	-	-	-	a	-	-	-	-	-
chr03	3372882	C	T	-	-	b	-	-	-	b	-	-	-	-	-	-	b	a	b	a	h	b	b	a	b	b	b	a	b	a	-	-	-	-	-	-	b	-	b	-	-	b	-	-	-	-	-	-	-
chr03	3379101	C	A	-	-	-	-	-	b	-	b	-	-	-	-	-	a	-	-	b	b	b	b	b	b	b	b	b	b	a	-	-	-	-	a	-	-	-	-	b	-	-	-	-	-	-	-	-	-
chr03	3386569	C	G	-	-	-	-	-	-	-	-	-	-	-	-	-	b	a	b	b	a	b	b	a	b	a	b	b	-	a	-	-	-	b	-	-	-	-	-	-	-	-	-	-	-	b	-	-	-
chr03	3386591	C	T	b	a	b	b	b	b	a	b	a	-	a	b	a	-	-	-	-	-	-	b	-	-	a	b	a	b	a	b	a	a	b	a	b	a	-	a	b	a	b	a	a	b	a	a	a	-
chr03	3386888	T	C	b	a	b	b	b	b	a	b	a	-	a	b	a	-	-	-	-	-	-	-	-	-	a	-	-	-	a	b	a	a	b	a	b	a	-	a	b	a	b	a	a	b	a	a	a	-
chr03	3388266	A	C	a	a	b	a	b	b	a	-	a	a	a	b	b	b	-	-	a	-	a	-	a	-	a	-	a	-	a	a	a	a	b	a	b	a	a	-	b	a	b	a	a	b	b	a	a	b
chr03	3388476	A	G	-	-	-	a	-	-	-	-	-	-	-	-	-	b	a	a	a	a	a	b	h	b	h	b	h	b	a	-	-	-	b	-	-	b	-	-	-	-	-	-	-	-	-	-	a	-
chr03	3395884	A	G	b	a	b	b	b	b	-	-	a	a	b	a	a	a	-	b	-	-	b	b	-	-	-	-	-	-	a	a	a	a	b	b	b	b	b	a	a	b	b	a	a	a	b	a	b	a
chr03	3395945	C	T	b	a	b	b	b	b	-	-	a	a	b	a	a	a	-	b	-	-	b	b	-	-	-	-	-	-	a	a	a	a	b	b	b	b	b	a	a	b	b	a	a	a	b	a	b	a
chr03	3399129	C	G	a	a	b	b	b	b	-	b	-	a	-	a	a	-	-	-	-	-	-	b	b	-	-	-	-	b	a	b	a	a	b	a	b	a	-	a	a	a	-	a	a	a	b	a	-	-
chr03	3407243	G	T	-	-	b	b	-	-	-	-	-	-	-	-	-	b	a	b	b	b	b	b	b	b	-	b	b	b	a	a	-	-	-	-	b	-	-	-	-	-	-	-	-	a	-	-	-	-
chr03	3407507	C	A	-	-	b	-	-	-	-	-	-	-	-	-	-	b	a	h	a	a	a	b	-	b	a	-	h	b	h	-	-	-	-	-	-	-	-	-	-	-	-	-	-	-	-	-	-	-
chr03	3407538	G	A	-	-	b	-	-	-	-	-	-	-	-	-	-	b	a	h	a	a	a	b	-	b	a	-	h	b	h	-	-	-	-	-	-	-	-	-	-	-	-	-	-	-	-	-	-	-
chr03	3408078	C	T	a	a	b	a	b	b	b	b	-	b	a	b	b	b	a	-	b	a	a	b	a	b	a	b	a	b	a	-	a	-	b	a	b	a	-	-	b	b	-	a	-	-	b	-	-	-
chr03	3425120	G	A	b	-	b	b	b	b	b	b	-	b	b	b	b	b	-	b	b	b	-	b	a	-	b	b	-	b	-	-	-	-	b	b	b	b	b	b	-	b	b	-	b	b	b	-	b	-
chr03	3431672	C	T	a	a	-	b	b	b	-	a	a	-	a	b	b	b	-	b	-	a	-	-	-	-	-	-	b	-	-	-	-	-	b	a	b	a	-	b	b	b	b	a	a	a	a	a	a	-
chr03	3431713	G	A	a	a	-	b	b	b	-	a	a	-	a	b	b	b	-	b	-	a	-	-	-	-	-	-	b	-	-	-	-	-	b	a	b	a	-	b	b	b	b	a	a	a	a	a	a	-
chr03	3439751	T	C	-	-	-	-	-	-	-	-	-	-	-	-	-	a	-	-	h	b	b	b	a	b	b	b	h	b	a	-	-	-	-	-	-	-	-	b	-	-	-	-	-	-	-	-	-	-
chr03	3440068	G	A	b	a	b	b	b	b	a	a	a	b	b	a	b	-	a	-	a	a	a	-	-	-	-	-	a	-	a	a	a	a	b	b	b	a	-	a	a	b	b	b	a	a	b	a	a	-
chr03	3440089	C	T	b	a	b	b	b	b	a	a	a	b	b	a	b	-	a	-	a	a	a	-	-	-	-	-	a	-	a	a	a	a	b	b	b	a	-	a	a	b	b	b	a	a	b	a	a	-
chr03	3447323	A	C	a	a	b	a	b	b	b	a	-	-	b	a	b	a	-	-	-	-	-	b	-	b	-	b	-	-	a	b	a	a	b	a	b	a	b	a	a	a	b	-	a	-	b	a	a	-
chr03	3459097	A	G	-	-	-	-	-	-	-	-	-	-	-	-	-	b	a	a	a	b	-	-	a	b	-	-	a	-	a	-	-	-	-	-	-	-	-	-	-	-	-	-	-	b	-	-	-	-
chr03	3459156	C	T	-	-	-	-	-	-	-	-	-	-	-	-	-	b	a	a	a	b	-	-	a	b	-	-	a	-	a	-	-	-	-	-	-	-	-	-	-	-	-	-	-	b	-	-	-	-
chr03	3459501	G	C	-	-	-	-	-	-	-	-	-	-	-	-	-	a	a	b	b	-	h	b	h	b	b	b	h	b	a	-	-	-	-	-	-	-	a	-	-	-	-	-	-	b	-	-	-	-
chr03	3460908	G	A	-	-	b	b	b	b	b	a	a	a	-	-	b	a	a	-	-	a	-	-	-	-	-	-	-	-	a	-	-	a	-	b	-	a	-	-	-	-	-	-	-	-	-	-	-	-
chr03	3460924	G	A	-	-	b	b	b	b	b	a	a	a	-	-	b	a	a	-	-	a	-	-	-	-	-	-	-	-	a	-	-	a	-	b	-	b	-	-	-	-	-	-	-	-	-	-	-	-
chr03	3460941	G	A	-	-	b	b	b	b	b	a	a	a	-	-	b	a	a	-	-	a	-	-	-	-	-	-	-	-	a	-	-	a	-	b	-	b	-	-	-	-	-	-	-	-	-	-	-	-
chr03	3461768	C	T	-	a	-	a	-	-	-	a	-	-	-	a	a	b	-	a	b	b	-	b	-	b	-	-	-	b	a	-	-	a	-	-	-	a	a	-	-	a	-	a	-	a	-	a	-	-
chr03	3476355	G	A	-	-	-	-	-	-	-	-	-	-	-	-	-	b	a	a	b	a	a	b	a	b	a	b	h	b	a	-	a	-	-	-	-	-	-	-	-	-	-	-	-	-	-	-	-	-
chr03	3477719	A	G	-	-	b	-	-	b	-	-	a	-	a	-	-	b	-	-	a	-	b	b	-	b	a	b	b	-	a	-	-	-	b	-	b	-	-	-	-	-	-	-	-	-	-	-	-	-
chr03	3477740	G	A	-	-	b	-	-	b	-	-	a	-	a	-	-	b	-	-	a	-	b	b	-	b	a	b	b	-	a	-	-	-	b	-	b	-	-	-	-	-	-	-	-	-	-	-	-	-
chr03	3499144	G	T	b	-	-	-	b	-	-	-	-	-	a	-	-	b	a	b	-	b	a	b	a	b	a	-	a	b	-	-	-	-	-	-	-	a	-	-	-	-	-	-	-	-	-	-	-	-
chr03	3499594	A	C	a	a	b	b	b	b	a	b	a	b	b	a	a	b	a	a	b	b	b	b	b	b	a	b	a	b	a	a	a	a	b	b	b	b	-	b	a	b	b	b	a	b	b	a	b	-
chr03	3506155	C	T	b	-	b	b	b	b	a	b	a	-	b	b	b	a	a	a	a	-	a	b	b	b	b	b	a	-	a	b	a	a	b	a	b	b	a	a	b	b	b	a	a	b	b	a	a	b
chr03	3518245	T	G	-	-	b	-	-	-	-	-	-	-	-	-	a	a	a	b	a	h	a	b	h	b	b	b	h	b	a	-	-	-	-	a	-	-	-	-	-	-	-	-	-	-	-	-	-	-
chr03	3533958	A	G	a	-	b	a	b	-	b	b	a	b	-	a	a	b	a	-	-	-	-	b	a	b	a	-	a	b	-	a	a	a	b	a	b	b	a	a	b	b	b	a	a	b	b	a	-	-
chr03	3535755	T	C	a	a	b	b	b	b	a	a	a	a	b	b	b	a	a	a	a	-	b	b	a	b	b	-	b	b	a	a	a	a	b	b	b	b	a	a	-	b	-	b	b	a	b	a	b	-
chr03	3560787	G	A	-	-	-	-	-	-	-	-	-	-	-	-	-	b	a	b	a	h	h	-	a	b	-	b	h	b	a	-	-	-	-	-	-	-	-	-	-	-	-	-	-	-	-	-	-	-
chr03	3560815	C	A	-	-	-	-	-	-	-	-	-	-	-	-	-	b	a	b	a	h	h	-	a	b	-	b	h	b	a	-	-	-	-	-	-	-	-	-	-	-	-	-	-	-	-	-	-	-
chr03	3565349	T	C	b	a	b	a	b	b	b	-	a	b	b	a	b	b	a	b	a	-	-	b	a	b	-	b	b	b	a	a	a	a	b	a	b	b	b	b	b	a	b	b	a	b	b	a	b	-
chr03	3565377	A	G	b	a	b	a	b	b	b	-	a	b	b	a	a	b	a	b	a	-	-	b	a	b	-	b	a	b	a	a	a	a	b	a	b	b	b	b	b	a	b	b	a	b	b	a	b	-
chr03	3566490	C	T	a	-	b	a	b	b	a	a	a	a	b	a	a	a	a	-	-	a	a	-	a	-	-	-	-	-	a	-	a	a	b	b	b	a	b	a	a	b	b	a	b	b	b	a	b	a
chr03	3566505	C	T	a	-	b	a	b	b	a	a	a	a	b	a	a	a	a	-	-	a	a	-	a	-	-	-	-	-	a	-	a	a	b	b	b	a	b	a	a	b	b	a	b	b	b	a	b	a
chr03	3572602	A	G	b	-	b	b	b	b	a	a	a	-	a	a	a	a	a	b	a	a	a	b	h	b	b	b	a	b	a	-	a	a	b	b	b	-	a	a	-	-	-	-	b	b	b	-	-	-
chr03	3572834	A	G	b	a	b	a	b	b	-	-	a	b	a	a	a	a	a	-	a	a	a	b	-	-	-	b	b	b	-	b	a	a	b	a	b	b	b	a	a	a	b	b	a	b	b	a	b	b
chr03	3572871	C	T	b	a	b	a	b	b	-	-	a	b	a	a	a	a	a	-	a	a	a	b	-	-	-	b	b	b	-	b	a	a	b	a	b	b	b	a	a	a	b	b	a	b	b	a	b	b
chr03	3573147	T	C	b	a	b	b	b	b	-	-	a	b	a	a	a	a	a	-	a	a	a	b	b	b	-	b	b	b	-	b	a	a	b	a	b	b	b	a	a	a	b	b	a	b	b	a	b	b
chr03	3597365	T	C	-	-	-	-	-	-	-	-	-	-	-	-	-	b	a	b	a	b	b	b	h	b	b	b	a	b	a	b	-	-	-	-	-	-	-	-	-	-	-	-	-	a	b	-	-	-
chr03	3598460	G	A	b	a	b	a	b	b	b	a	a	a	b	b	b	b	-	b	a	-	-	b	b	b	a	b	a	b	a	b	a	a	b	b	b	b	b	b	b	a	b	b	a	a	b	a	b	b
chr03	3601887	T	C	-	-	-	a	b	-	-	b	a	-	-	a	-	a	-	-	-	-	-	-	-	-	-	-	-	-	-	-	-	a	-	-	-	b	-	-	b	a	b	b	-	-	-	a	-	-
chr03	3602306	C	T	-	-	b	-	-	-	-	-	-	-	-	-	b	-	-	-	-	-	-	-	a	-	a	-	b	-	-	-	-	-	b	a	-	-	-	-	-	-	b	-	-	-	-	-	-	a
chr03	3602379	A	G	a	a	b	b	b	b	b	-	a	b	b	a	b	a	a	a	a	-	-	-	a	b	b	-	a	-	-	-	a	a	b	b	b	a	b	-	a	-	b	-	b	-	b	a	b	a
chr03	3602612	C	T	a	a	b	b	b	b	b	-	a	b	b	a	b	a	a	a	a	-	-	-	a	a	a	-	a	-	-	-	a	a	b	b	b	a	b	-	b	-	b	-	b	-	b	a	b	a
chr03	3615472	T	C	a	-	b	a	b	b	b	b	a	a	a	a	a	-	-	-	-	-	-	-	-	-	b	-	-	-	-	-	a	a	b	b	b	a	-	b	b	a	-	b	b	-	b	a	b	-
chr03	3627705	C	T	a	-	b	b	b	b	-	-	-	-	-	-	a	-	-	-	b	b	a	b	-	b	-	b	b	-	-	-	a	-	b	-	b	a	a	-	b	-	-	a	b	b	b	-	a	a
chr03	3627747	A	G	a	-	b	b	b	b	-	-	-	-	-	-	a	-	-	-	-	-	a	b	-	-	-	-	-	-	-	-	a	-	b	-	b	a	a	-	b	-	-	a	b	b	b	-	a	a
chr03	3628195	A	G	a	-	b	b	b	b	b	-	a	b	b	a	a	b	a	a	-	a	a	b	a	b	a	b	a	b	a	b	a	-	b	a	b	a	a	-	-	a	b	a	b	a	b	-	b	-
chr03	3636730	G	A	b	a	b	b	b	b	-	b	a	-	a	a	a	a	-	b	-	-	-	b	a	b	a	-	-	b	-	b	a	a	b	a	b	b	-	-	b	a	b	b	a	b	b	a	a	-
chr03	3636943	T	G	b	a	b	b	b	b	-	b	a	-	-	a	a	b	-	b	-	-	-	b	a	b	a	-	-	b	-	b	a	a	b	a	b	b	-	-	a	a	b	b	a	b	b	a	a	-
chr03	3643479	A	G	a	-	b	b	b	b	-	-	-	-	a	a	a	b	a	b	b	b	a	b	b	b	a	b	b	b	a	-	-	-	b	-	-	-	-	-	a	b	-	a	-	b	-	-	-	-
chr03	3644832	C	T	a	a	b	a	b	b	-	b	-	-	b	a	a	-	a	-	-	a	-	-	-	-	b	-	b	-	-	-	-	-	b	a	-	a	-	-	b	b	b	b	-	b	b	a	b	-
chr03	3653553	G	A	-	-	b	-	-	-	-	-	-	-	-	-	-	a	a	b	b	a	h	b	b	b	b	b	a	h	a	a	a	-	-	-	-	-	-	-	-	-	-	b	-	-	-	-	-	-
chr03	3653628	T	A	b	-	b	a	b	b	-	b	a	b	-	b	b	b	-	a	a	-	b	b	-	b	h	b	h	b	a	-	-	a	b	-	b	b	-	a	-	-	b	a	a	-	-	-	-	-
chr03	3670673	G	A	a	-	-	-	b	-	-	-	-	-	-	-	-	b	a	h	a	h	h	b	b	b	a	b	a	b	a	-	-	-	b	-	-	-	-	-	-	-	-	-	-	-	-	-	-	-
chr03	3670727	T	C	a	-	-	-	b	-	-	-	-	-	-	-	-	b	a	b	a	a	b	b	b	b	b	b	a	b	a	-	-	-	b	-	-	-	-	-	-	-	-	-	-	-	-	-	-	-
chr03	3676719	T	A	b	a	b	a	b	b	b	a	-	a	b	a	b	a	-	-	b	a	a	b	a	b	-	b	a	-	a	b	a	a	b	a	b	b	b	a	b	a	b	a	a	b	b	a	a	-
chr03	3677289	C	A	b	a	b	a	b	b	a	a	a	b	a	a	b	b	-	-	b	b	a	-	b	b	a	b	h	b	a	-	a	a	b	b	b	a	a	a	b	b	b	b	b	a	b	a	-	a
chr03	3680904	G	A	-	-	-	-	-	-	-	-	-	-	-	-	-	a	-	-	-	-	-	-	a	-	-	-	-	-	-	-	-	-	-	-	-	-	-	-	-	-	-	-	-	-	-	-	-	-
chr03	3682185	A	T	a	a	b	a	b	b	b	a	a	b	b	b	a	a	a	-	-	-	a	b	a	-	-	-	-	b	a	b	a	a	b	b	b	a	-	b	a	b	-	b	a	a	b	a	b	-
chr03	3692523	T	C	a	-	b	b	b	b	-	b	a	b	-	a	b	-	-	-	-	b	-	-	-	-	a	b	-	-	-	-	-	a	b	a	b	b	-	b	-	-	b	a	a	-	b	-	b	-
chr03	3697243	G	C	-	-	-	-	-	-	-	-	-	-	-	-	-	a	a	b	h	-	b	b	b	b	a	b	a	b	a	-	-	-	-	-	-	-	-	-	-	-	-	-	-	-	-	-	-	-
chr03	3708535	C	T	-	-	-	-	b	-	-	-	-	-	-	-	b	a	-	b	b	-	a	b	a	b	b	b	b	b	a	-	-	-	-	-	b	-	-	-	-	-	-	-	-	-	-	-	-	-
chr03	3745473	T	C	b	-	b	b	b	b	-	b	-	b	b	b	b	b	-	b	-	b	-	b	-	-	b	b	b	b	-	b	-	-	b	b	b	b	b	b	b	b	b	-	b	b	b	-	b	b
chr03	3756195	T	C	-	-	-	-	-	-	-	-	-	-	-	-	-	b	a	b	b	a	h	b	b	b	b	b	h	b	a	-	-	-	b	-	-	-	-	-	-	-	-	-	-	-	-	-	-	-
chr03	3758539	C	T	a	a	-	a	-	-	-	a	a	-	a	a	a	h	-	a	a	-	-	-	a	-	a	-	a	-	a	a	a	a	b	-	-	a	a	a	a	a	a	a	a	a	-	a	a	-
chr03	3769898	A	G	b	a	b	a	b	b	b	a	a	b	a	b	b	a	a	a	b	a	a	b	b	b	a	b	b	b	a	b	a	a	-	b	b	b	-	b	-	a	-	b	a	b	b	a	b	-
chr03	3789214	G	A	b	-	b	b	b	a	-	a	a	a	a	b	a	b	a	-	-	-	-	-	a	-	-	-	-	-	-	b	-	-	b	b	b	a	-	b	-	-	b	a	b	a	b	a	b	-
chr03	3790693	A	G	-	-	b	-	-	-	-	-	-	-	-	a	b	a	-	-	a	-	-	-	-	-	-	-	b	-	-	-	-	a	b	-	-	a	-	-	b	-	-	-	b	b	b	a	-	-
chr03	3792933	T	C	b	a	b	b	b	b	a	-	a	b	a	b	b	a	-	b	a	-	b	b	a	b	h	b	h	b	a	a	a	-	b	-	b	a	-	-	-	-	-	-	b	a	-	-	-	-
chr03	3796432	G	A	-	-	b	-	-	-	-	-	-	-	a	-	-	a	a	a	a	a	-	b	a	b	b	b	h	b	a	-	a	-	-	-	-	-	-	a	a	-	-	-	-	b	-	-	-	-
chr03	3810368	A	G	-	-	b	a	-	b	-	-	a	-	b	b	b	a	a	a	h	a	a	b	a	b	a	b	b	b	a	-	a	-	-	b	-	-	-	-	-	-	-	-	b	a	b	-	-	-
chr03	3810379	C	T	-	-	b	a	-	b	-	-	-	-	b	b	b	a	a	a	h	a	a	b	a	b	a	b	a	b	a	-	a	-	-	b	-	-	-	-	-	-	-	-	b	a	b	-	-	-
chr03	3810389	C	T	-	-	b	a	-	b	-	-	a	-	b	b	b	a	a	a	h	a	a	b	a	-	a	b	-	b	a	-	a	-	-	b	-	-	-	-	-	-	-	-	b	a	b	-	-	-
chr03	3810745	G	T	-	-	b	-	-	-	-	-	-	-	-	-	-	b	a	b	a	b	a	b	a	b	b	b	h	b	a	-	-	-	b	-	-	-	-	-	b	-	-	b	a	-	-	-	-	-
chr03	3820609	G	A	-	-	-	-	-	-	-	-	-	-	-	-	a	b	a	a	a	a	a	b	a	b	a	-	a	b	a	-	-	-	b	-	-	-	-	-	-	b	-	b	-	-	-	-	b	-
chr03	3841219	T	G	a	-	b	b	b	b	-	a	a	a	b	a	b	a	-	-	b	a	-	b	-	b	-	b	-	-	a	b	a	a	b	b	b	a	a	a	b	a	b	a	-	a	b	a	a	b
chr03	3843156	C	T	b	a	b	b	b	b	b	-	a	b	b	a	b	a	-	a	b	a	-	b	a	b	-	-	a	-	-	b	a	a	b	b	b	b	-	a	a	b	b	b	b	a	b	a	-	a
chr03	3845322	G	A	a	a	b	-	-	-	-	-	-	-	-	-	-	b	a	a	a	b	h	b	a	b	h	b	b	b	a	-	a	-	-	-	-	-	-	-	-	a	-	b	-	-	-	-	-	-
chr03	3847967	C	G	-	a	-	-	-	-	-	-	a	-	-	-	-	b	a	-	a	a	a	b	a	b	a	b	a	b	b	-	-	-	-	-	-	-	-	-	-	-	-	-	-	-	-	-	-	-
chr03	3850493	C	T	-	-	-	-	-	-	-	-	-	-	-	-	-	h	a	a	b	b	b	b	a	b	a	b	h	b	h	-	a	-	b	-	-	-	-	-	b	-	-	-	-	-	-	-	-	-
chr03	3855291	T	C	b	a	b	b	b	b	a	-	a	-	b	b	b	a	-	-	-	-	-	-	-	-	-	-	-	b	-	a	a	a	b	a	b	b	-	b	b	b	-	b	b	b	b	a	a	b
chr03	3869507	G	C	b	-	b	b	b	b	-	b	-	-	a	a	b	a	a	b	-	-	-	b	a	-	b	-	a	-	b	-	-	-	b	-	-	-	-	b	-	a	-	-	-	-	-	-	-	-
chr03	3872336	G	T	b	-	b	a	b	b	a	-	a	a	b	a	b	a	a	a	b	a	a	b	-	b	-	b	b	-	a	b	a	a	b	a	b	a	b	b	b	b	-	a	a	a	b	a	b	-
chr03	3872949	T	C	b	a	b	b	b	b	b	a	a	a	a	b	a	a	a	a	b	-	a	b	a	-	a	b	b	-	-	a	a	-	b	b	b	a	a	a	-	-	b	b	a	b	b	-	-	-
chr03	3879658	T	G	b	a	b	b	b	b	b	a	a	b	b	b	b	a	a	a	a	a	a	b	a	b	a	b	a	b	b	b	a	-	b	b	b	b	-	-	b	b	b	b	b	b	b	-	a	a
chr03	3936272	G	A	a	-	-	a	b	b	a	-	a	-	-	-	-	-	-	-	-	-	-	-	-	-	-	-	-	-	-	-	-	-	b	-	b	b	-	-	-	b	-	b	-	-	b	a	-	a
chr03	3936290	C	T	a	-	-	a	b	b	a	-	a	-	-	-	-	-	-	-	-	-	-	-	-	-	-	-	-	-	-	-	-	-	b	-	b	b	-	-	-	b	-	b	-	-	b	a	-	a
chr03	3936369	C	T	a	a	b	a	b	b	-	a	a	b	a	a	-	-	-	b	a	-	-	b	a	-	b	-	b	b	-	a	a	a	b	b	b	a	-	-	a	a	b	b	b	a	b	a	a	-
chr03	3937489	A	C	b	a	b	a	b	b	a	a	a	a	a	b	b	b	a	-	b	a	b	b	a	b	b	b	a	b	a	b	a	a	b	a	b	b	-	b	-	a	-	b	b	a	b	a	b	a
chr03	3941452	T	C	-	-	-	-	-	-	-	-	-	-	-	a	a	-	-	-	-	a	b	b	-	-	a	b	b	b	b	-	a	-	-	-	-	-	-	-	-	-	-	a	-	-	-	-	-	-
chr03	3947035	G	T	b	-	b	b	-	-	-	-	-	b	-	b	b	b	h	a	h	b	h	b	h	b	a	b	a	b	b	-	b	-	b	b	-	-	-	-	b	-	-	b	b	b	-	-	-	b
chr03	3963892	G	A	b	a	b	a	b	b	-	a	-	b	-	a	a	a	a	-	a	-	a	b	-	b	-	-	b	b	-	a	a	a	b	a	b	b	-	a	-	a	b	b	b	a	b	a	b	-
chr03	3965112	G	C	-	-	-	b	-	b	-	-	-	-	b	-	-	b	a	a	b	a	h	b	a	b	b	b	h	b	h	-	a	-	-	-	-	b	-	-	-	-	-	-	b	-	-	-	-	-
chr03	3973821	T	C	a	a	-	a	b	b	-	a	-	b	b	b	b	-	a	-	-	-	-	b	-	b	-	-	a	-	-	b	a	a	b	a	b	b	-	-	b	-	-	a	a	a	b	-	a	b
chr03	3974719	C	T	-	-	-	-	-	-	-	-	-	-	-	-	-	a	a	a	a	a	a	b	a	b	a	b	a	b	h	a	-	-	-	-	-	a	-	-	-	-	-	-	-	-	-	-	-	-
chr03	3975375	T	C	a	a	b	a	b	b	b	a	a	b	a	a	b	a	a	a	a	a	-	b	a	b	b	-	b	-	a	a	a	a	b	b	b	a	a	b	b	a	b	a	a	b	b	a	b	b
chr03	3982587	T	A	a	a	b	a	b	b	a	a	-	b	-	a	a	a	-	b	a	-	-	-	-	b	-	-	-	-	-	a	a	a	-	b	b	b	a	a	-	b	b	b	a	-	b	a	-	-
chr03	3989778	T	C	-	-	-	-	-	-	-	-	-	-	-	-	-	b	a	b	b	a	a	b	a	b	b	b	b	b	h	-	-	-	-	-	-	a	-	-	-	-	-	-	-	b	-	-	-	-
chr03	3993895	A	G	a	-	b	a	b	b	b	a	a	a	a	a	b	b	a	a	a	-	b	-	-	-	a	b	a	b	-	b	a	a	b	b	b	a	b	a	a	b	b	a	b	a	b	a	a	a
chr03	3993929	A	G	a	a	b	a	b	b	b	a	a	a	a	a	b	b	a	a	a	-	b	-	-	-	a	b	a	b	-	b	a	a	b	b	b	a	b	a	a	b	b	a	b	a	b	a	a	a
chr03	3998226	T	A	a	a	b	b	b	b	-	-	-	b	b	a	b	a	-	a	-	-	-	-	-	b	-	-	a	-	-	a	a	a	b	a	b	b	-	b	a	b	b	b	b	a	b	a	a	a
chr03	4016459	T	C	b	-	b	a	b	b	-	a	a	b	b	b	b	-	a	-	-	-	-	-	-	b	-	-	a	-	a	b	a	a	b	a	b	b	a	b	a	a	b	b	b	b	b	a	b	-
chr03	4016484	T	C	b	-	b	a	b	b	-	a	a	b	b	b	b	-	a	-	-	-	-	-	-	b	-	-	a	-	a	b	a	a	b	a	b	b	a	b	a	a	b	b	b	b	b	a	b	-
chr03	4029458	A	G	b	a	b	b	-	b	-	-	a	a	a	b	b	-	-	a	a	-	a	-	a	b	-	b	-	b	-	b	a	a	b	a	b	b	-	b	a	b	b	a	a	a	b	a	b	a
chr03	4029835	G	A	-	-	-	-	-	-	-	-	-	-	-	-	-	h	a	a	b	b	a	b	a	b	a	b	b	b	a	-	-	-	-	-	-	-	-	-	-	-	-	-	-	-	-	-	-	-
chr03	4039969	T	A	-	-	-	-	-	-	-	-	-	a	-	-	a	b	a	-	b	-	b	b	a	b	b	b	h	b	a	-	-	a	-	-	b	-	-	-	-	-	-	-	-	a	-	-	-	-
chr03	4040942	A	G	a	-	-	-	-	-	-	-	-	-	-	-	-	a	-	b	h	h	a	b	a	b	a	b	b	b	b	-	-	-	-	-	-	-	-	-	-	-	-	-	-	-	-	-	-	-
chr03	4041067	A	T	a	a	b	a	b	b	-	b	-	a	a	-	b	b	a	-	b	a	-	b	a	b	a	b	-	b	b	-	a	-	b	b	-	a	a	-	-	b	b	-	a	-	b	-	b	-
chr03	4042080	G	T	-	-	-	-	-	-	-	-	-	-	-	-	-	a	-	a	a	a	b	b	a	b	h	b	h	b	-	-	-	-	-	-	-	-	-	-	-	-	-	-	-	-	-	-	-	-
chr03	4042357	G	A	b	-	b	b	b	-	-	-	a	-	-	-	b	b	-	a	b	a	h	b	a	b	b	b	a	b	b	-	-	-	-	-	b	-	-	b	-	-	-	-	-	-	-	-	-	-
chr03	4043736	A	G	b	-	-	b	-	-	-	-	a	-	-	-	-	b	a	b	b	a	a	b	a	b	a	b	b	b	a	-	-	a	-	-	b	-	-	a	-	a	-	a	b	-	-	-	-	-
chr03	4048915	T	A	a	a	b	b	b	-	a	a	-	a	a	a	a	-	-	a	a	a	-	-	a	-	-	b	b	-	b	a	a	b	b	b	b	a	-	b	a	-	-	b	b	a	b	a	b	-
chr03	4048978	C	A	a	a	b	b	b	-	a	a	-	a	a	a	a	-	-	a	a	a	-	-	a	-	-	b	b	-	b	a	a	b	b	b	b	a	-	b	a	-	-	b	b	a	b	a	b	-
chr03	4054665	T	C	a	a	b	b	b	b	a	a	a	b	a	b	b	-	-	a	b	b	-	-	a	-	-	-	b	-	a	a	a	a	b	a	b	a	b	a	b	b	b	a	b	b	b	a	b	-
chr03	4054710	A	G	a	a	b	b	b	b	a	a	a	b	a	b	b	-	-	a	b	b	-	-	a	-	-	-	b	-	a	a	a	a	b	a	b	a	a	a	b	b	b	a	b	b	b	a	b	-
chr03	4054962	A	C	a	a	b	b	b	b	a	a	a	b	a	b	b	-	-	a	a	b	-	-	a	-	a	-	b	-	a	a	a	a	b	a	b	a	a	a	b	b	b	a	b	b	b	a	b	-
chr03	4060848	C	A	-	-	-	a	-	-	-	-	-	-	-	a	a	-	a	b	b	b	b	-	-	b	-	b	-	b	b	-	-	-	-	-	b	-	-	-	b	-	-	-	-	-	-	-	-	-
chr03	4064557	G	C	a	a	b	b	b	b	-	-	-	-	a	-	a	a	a	-	b	-	b	b	a	b	b	b	-	b	-	a	a	-	-	-	-	b	-	a	-	-	-	a	-	b	b	-	-	-
chr03	4078315	T	C	a	a	b	a	b	b	-	b	a	-	a	b	b	a	-	b	-	-	-	b	a	b	b	b	b	b	a	a	a	b	b	-	b	a	a	b	-	a	b	-	b	-	b	a	a	-
chr03	4093523	G	A	-	-	-	-	-	-	-	-	-	-	-	-	-	b	-	-	h	a	a	b	a	b	b	b	b	b	b	-	-	-	-	-	-	-	-	-	a	-	-	-	-	-	-	-	-	-
chr03	4106772	A	G	b	a	-	a	b	b	-	b	a	b	a	a	-	-	a	-	a	-	-	b	a	b	-	b	-	b	a	b	a	a	b	-	b	b	-	-	-	b	b	b	b	a	b	-	b	-
chr03	4106896	A	G	a	-	b	a	b	b	b	b	a	a	a	a	a	-	-	a	a	-	-	b	-	b	b	b	-	b	a	b	a	a	b	a	b	b	a	b	-	a	b	a	a	a	b	a	b	-
chr03	4106919	T	C	b	-	b	a	b	b	b	a	a	a	a	a	a	-	-	a	a	-	-	b	-	b	b	b	-	b	a	b	a	a	b	a	b	b	a	b	-	a	b	b	a	a	b	a	b	-
chr03	4107148	C	T	a	-	b	a	b	b	a	a	a	a	a	a	a	-	-	a	b	-	-	b	-	b	b	b	-	b	a	b	a	a	b	a	b	b	a	b	-	a	b	a	a	a	b	a	b	-
chr03	4115451	T	C	-	-	-	-	-	-	-	-	-	-	-	-	-	b	a	a	b	b	a	b	a	b	b	b	a	b	a	b	-	-	-	-	-	-	-	-	-	-	-	-	-	-	-	-	-	-
chr03	4138257	C	T	a	a	b	-	b	b	a	a	a	a	b	b	b	b	a	a	-	-	-	b	a	b	-	-	-	b	-	-	a	a	b	a	b	a	a	a	a	b	-	a	b	b	b	a	a	b
chr03	4144496	A	G	a	-	-	b	-	-	-	-	-	-	-	b	-	b	-	-	-	b	-	-	-	-	b	-	-	-	-	-	-	-	b	a	-	a	-	b	-	-	-	-	-	-	b	a	b	b
chr03	4148920	C	G	b	-	b	b	b	b	b	-	-	b	b	b	b	-	-	-	b	-	b	b	-	b	-	b	-	b	b	-	-	b	b	b	b	b	b	b	b	b	b	b	b	b	b	-	b	b
chr03	4165429	T	C	-	-	-	-	-	-	-	-	-	-	-	-	-	b	h	h	b	h	b	b	a	b	b	b	h	b	h	-	-	-	-	-	b	b	-	-	-	b	-	-	-	-	-	-	-	-
chr03	4166607	G	A	b	a	b	b	b	b	-	b	a	b	a	a	b	b	a	-	-	-	a	b	-	b	-	-	b	b	b	-	a	b	b	b	b	b	a	a	a	a	b	-	b	-	b	-	a	a
chr03	4168064	A	G	a	a	-	-	-	-	-	-	-	-	-	-	-	-	-	-	-	-	-	-	-	-	-	-	-	-	-	-	a	-	b	-	b	b	-	-	-	a	b	-	-	-	a	-	b	-
chr03	4169717	A	C	-	-	-	-	-	-	-	a	-	-	-	-	-	h	a	a	-	-	a	b	a	b	-	b	b	b	h	-	-	-	-	-	-	-	-	-	-	-	-	-	-	-	-	-	-	-
chr03	4196131	G	T	b	a	b	b	b	b	a	a	a	-	a	a	a	b	-	a	b	a	-	b	a	b	a	b	-	b	a	b	-	-	b	a	b	a	a	-	b	a	b	b	b	-	b	b	b	b
chr03	4196196	T	C	b	a	b	b	b	b	a	a	a	-	a	a	a	b	-	a	b	a	-	b	a	b	a	b	-	b	a	b	-	-	b	a	b	a	a	-	b	a	b	b	b	-	b	a	b	b
chr03	4199997	A	G	b	a	b	a	b	b	a	-	-	-	a	-	a	a	a	b	b	-	b	b	a	b	b	b	a	b	b	b	a	-	b	-	-	b	-	b	-	-	b	-	-	a	-	-	-	-
chr03	4200135	A	T	b	a	b	a	b	b	a	-	-	-	a	-	a	b	a	b	a	-	b	b	a	b	b	b	a	b	b	b	a	-	b	-	-	b	-	b	-	-	b	-	-	a	-	-	-	-
chr03	4200481	C	T	-	-	-	-	b	-	-	-	-	-	-	a	-	a	a	a	b	a	a	b	a	b	h	b	h	b	a	-	a	-	-	-	b	-	-	-	-	-	-	-	b	-	-	-	-	-
chr03	4200501	A	C	a	-	b	a	-	b	-	b	a	-	-	b	b	-	-	-	-	-	-	-	-	-	-	-	-	-	a	-	a	a	b	b	b	b	-	-	-	a	-	b	-	a	b	a	b	-
chr03	4213054	G	A	b	-	b	b	b	b	-	-	-	b	-	b	b	a	-	a	-	-	-	b	-	-	-	-	b	b	-	b	-	-	b	-	b	b	b	b	-	-	b	b	b	b	b	-	-	-
chr03	4232066	G	A	-	-	-	-	-	-	-	-	-	-	-	-	-	a	a	b	b	a	b	b	a	b	-	b	a	b	b	-	-	-	-	-	-	b	-	-	-	-	-	-	-	-	-	-	-	-
chr03	4233586	G	A	-	-	-	-	-	-	-	b	-	-	-	-	-	a	a	b	a	b	b	b	a	b	b	b	a	b	b	-	-	-	-	-	b	-	-	-	-	-	-	-	-	-	-	-	-	-
chr03	4242911	A	G	-	-	b	b	b	-	-	-	-	-	-	-	-	-	-	-	-	-	-	-	-	-	-	b	-	-	-	-	-	b	b	-	-	-	b	-	-	b	-	b	-	-	b	-	-	-
chr03	4249952	G	C	-	-	-	-	b	b	-	-	a	-	-	b	-	b	a	b	b	a	a	b	a	b	-	b	b	b	h	-	-	-	b	-	-	-	-	-	-	-	-	-	-	-	a	-	-	-
chr03	4250256	C	T	b	a	b	b	b	b	-	b	-	a	b	a	a	b	a	-	a	a	-	b	-	a	-	-	a	b	b	b	a	a	b	b	-	a	-	b	a	-	-	a	b	b	b	-	a	-
chr03	4250557	T	G	b	-	b	b	b	-	a	b	a	-	a	b	a	a	-	-	-	-	-	-	a	a	-	b	-	-	-	b	a	a	b	b	-	b	-	b	a	a	b	-	b	b	b	a	-	-
chr03	4259485	C	T	-	a	-	-	-	-	-	-	-	-	-	-	-	a	a	a	b	a	b	b	a	h	a	b	a	b	b	a	-	a	b	-	b	-	-	-	-	-	b	-	-	-	-	-	-	-
chr03	4259550	C	T	-	a	-	-	-	-	-	-	-	-	-	-	-	a	a	a	b	a	b	b	a	h	a	b	a	b	b	a	-	a	b	-	b	-	-	-	-	-	b	-	-	-	-	-	-	-
chr03	4268802	G	A	-	-	-	-	-	-	-	-	-	a	-	-	-	a	a	b	b	b	b	b	a	h	a	b	b	b	a	-	-	-	-	a	-	-	-	a	-	-	-	-	-	-	-	-	-	-
chr03	4272111	C	A	-	-	-	-	-	-	-	-	-	-	-	-	-	a	-	a	a	-	a	b	-	a	b	b	h	b	a	-	-	-	-	-	-	-	-	-	-	-	-	-	-	-	-	-	-	-
chr03	4312409	C	T	-	-	-	-	-	-	-	-	-	-	-	-	-	b	a	a	a	a	a	b	a	h	a	-	a	b	a	-	-	-	-	-	-	-	-	-	-	-	-	-	a	-	-	-	-	-
chr03	4312860	C	T	a	-	-	b	-	b	-	a	a	-	-	a	-	a	a	b	-	-	a	b	a	a	a	b	a	b	b	-	-	b	b	-	-	b	-	-	-	-	-	a	b	-	-	-	-	-
chr03	4319593	A	G	b	a	b	b	b	b	b	a	a	a	b	a	a	b	-	-	-	a	-	b	-	a	-	b	h	b	a	a	a	b	b	a	b	a	b	a	b	a	b	b	b	b	b	a	a	-
chr03	4320972	G	C	b	-	-	a	-	b	-	a	a	a	b	a	a	a	-	-	-	-	-	-	-	a	-	-	b	b	-	-	a	-	b	-	b	b	b	b	b	b	b	b	a	b	b	a	a	-
chr03	4320983	T	A	b	-	-	a	-	b	-	a	a	a	b	a	a	a	-	-	-	-	-	-	-	a	-	-	b	b	-	-	a	-	b	-	b	b	b	b	b	b	b	b	a	b	b	a	a	-
chr03	4340394	T	C	b	a	b	a	b	b	a	b	a	b	a	b	b	-	a	-	-	a	-	b	a	a	-	b	-	-	a	b	a	a	b	b	b	b	a	b	a	b	b	b	a	b	b	a	a	a
chr03	4343394	G	A	a	a	b	b	b	b	-	-	a	a	b	a	b	a	a	a	a	-	-	b	a	h	a	b	b	-	b	-	a	a	b	b	-	a	a	-	a	-	b	a	a	a	b	a	a	a
chr03	4363262	T	C	b	-	b	b	-	b	-	-	a	b	a	a	a	-	-	-	-	-	-	-	-	-	-	-	a	-	-	-	a	b	b	a	b	b	-	a	b	b	-	b	b	b	b	a	a	-
chr03	4366328	C	T	a	a	b	a	b	b	b	b	a	a	b	b	b	a	-	b	a	b	-	-	a	a	a	b	a	b	a	a	a	a	b	a	b	a	-	a	a	b	b	b	a	b	b	a	-	-
chr03	4370222	T	G	b	a	b	a	b	b	b	b	a	b	b	a	a	a	-	a	-	a	a	b	a	b	b	b	b	b	b	a	a	a	b	a	b	b	-	-	a	a	b	b	a	a	b	a	a	-
chr03	4370359	A	G	-	-	-	-	-	-	-	-	-	-	-	-	-	a	a	b	-	a	a	b	a	a	b	-	a	-	a	b	-	-	-	-	-	-	-	-	a	-	-	-	-	-	-	-	-	-
chr03	4370385	C	T	-	-	-	-	-	-	-	-	-	-	-	-	-	a	a	b	-	a	a	b	a	a	b	-	a	-	a	b	-	-	-	-	-	-	-	-	a	-	-	-	-	-	-	-	-	-
chr03	4370461	G	C	a	a	b	a	-	b	b	a	a	b	b	b	b	b	-	a	a	-	-	b	a	h	a	b	-	b	h	b	a	b	b	a	b	b	b	b	b	a	b	a	b	a	b	a	a	-
chr03	4370791	G	T	a	-	-	-	-	-	-	-	-	-	-	-	-	b	a	-	a	h	b	b	a	h	-	b	h	b	h	-	a	-	-	b	-	-	-	-	-	-	-	-	-	-	-	-	-	-
chr03	4379235	A	T	a	-	b	a	b	b	-	b	a	a	b	b	b	b	-	-	a	-	-	b	-	-	a	-	a	b	a	a	a	b	b	b	b	b	a	b	b	b	b	b	a	b	b	a	b	a
chr03	4379695	T	C	-	-	-	-	b	b	-	-	-	-	-	-	a	a	a	-	b	-	a	b	-	-	a	b	b	b	b	-	-	-	-	-	-	b	-	-	-	-	-	-	-	b	-	-	-	-
chr03	4390660	T	C	b	a	b	b	b	b	a	b	-	a	a	b	a	a	a	a	b	-	-	-	a	b	a	b	b	-	-	a	a	a	b	a	b	a	b	-	-	b	b	b	b	a	b	a	b	a
chr03	4392088	C	T	b	a	b	a	b	b	-	-	-	a	a	a	a	b	a	b	-	a	a	-	a	-	-	b	b	-	a	a	a	a	b	a	b	b	b	-	b	a	-	b	b	a	b	a	a	-
chr03	4392297	C	T	-	-	-	-	b	-	-	-	-	-	-	a	-	a	a	a	b	b	b	b	a	h	b	b	b	b	h	-	-	-	-	-	-	-	-	-	-	-	-	-	-	-	-	-	-	-
chr03	4399785	G	A	a	-	b	-	b	-	-	-	a	a	-	a	-	b	-	-	-	a	-	-	-	-	-	-	-	-	-	-	a	-	b	b	b	-	-	-	-	-	-	b	-	-	b	-	-	-
chr03	4401243	T	C	-	-	-	-	-	b	-	-	-	-	-	-	-	b	a	a	b	-	a	b	a	b	b	b	h	b	a	-	-	b	-	-	-	-	-	-	-	-	-	-	-	-	-	-	-	-
chr03	4401320	T	C	-	-	-	-	-	b	-	-	-	-	-	-	-	b	a	a	b	-	a	b	a	b	b	b	h	b	a	-	-	b	-	-	-	-	-	-	-	-	-	-	-	-	-	-	-	-
chr03	4402158	T	A	-	-	-	-	-	-	-	-	-	-	-	-	-	b	-	a	h	b	-	b	a	h	h	-	h	b	a	-	-	-	-	-	b	-	-	-	-	-	-	-	-	-	-	-	-	-
chr03	4406067	A	G	b	a	b	b	b	b	b	a	a	a	a	b	b	a	a	h	a	a	a	b	a	b	a	b	b	b	-	a	a	-	b	-	b	a	b	b	b	a	b	b	a	b	a	-	b	b
chr03	4415033	G	A	-	a	-	a	b	b	-	b	a	b	-	-	a	-	-	-	-	-	-	-	-	-	-	-	-	-	-	-	a	-	b	a	-	b	-	-	-	-	b	-	-	-	b	-	-	-
chr03	4415981	C	A	-	-	b	a	b	-	-	-	-	-	a	-	a	a	a	-	a	b	a	b	a	a	-	b	b	b	a	-	-	-	-	b	b	a	-	-	-	-	-	a	-	-	-	-	-	-
chr03	4416217	T	A	b	a	b	b	b	b	b	b	a	a	-	b	a	a	-	b	a	a	a	b	a	b	-	b	b	b	-	b	-	-	b	b	b	-	-	-	-	a	-	a	a	a	b	-	-	-
chr03	4430722	G	C	b	a	b	b	b	b	a	a	a	b	b	b	b	b	a	-	b	b	-	b	a	b	a	b	b	-	b	a	a	b	b	b	b	b	a	b	a	b	b	a	a	a	b	a	b	-
chr03	4430984	A	C	-	-	-	-	-	-	-	-	-	-	-	-	-	b	a	b	b	b	b	b	a	h	a	b	h	b	a	-	-	-	-	-	b	-	-	-	-	-	-	-	-	-	-	-	-	-
chr03	4450466	C	T	a	a	b	a	b	b	-	a	a	b	b	a	b	-	a	a	a	a	a	b	a	a	a	b	b	-	b	b	a	a	b	a	b	b	-	a	a	b	b	a	a	b	b	a	b	b
chr03	4455521	A	G	a	-	b	b	b	b	-	b	a	-	b	b	a	-	-	-	-	-	-	-	-	-	-	-	-	-	-	b	a	b	b	b	b	a	b	b	-	b	-	-	a	a	b	a	a	-
chr03	4455555	G	A	a	-	b	b	b	b	-	b	a	-	b	b	a	-	-	-	-	-	-	-	-	-	-	-	-	-	-	b	a	b	b	b	b	b	b	b	-	b	-	-	a	a	b	a	b	-
chr03	4456479	G	C	a	a	b	a	b	b	a	a	a	b	a	a	b	b	a	a	-	-	-	-	a	-	-	-	b	-	a	a	a	b	b	a	b	a	-	b	-	a	b	b	a	a	b	a	b	-
chr03	4456500	A	G	a	a	b	a	b	b	a	a	a	b	a	a	b	b	a	a	-	-	-	-	a	-	-	-	b	-	a	a	a	b	b	a	b	a	-	a	-	a	b	b	a	a	b	a	b	-
chr03	4457234	C	T	b	-	-	-	-	-	-	-	-	-	-	-	-	h	-	b	b	a	h	b	a	h	h	b	h	b	h	-	-	-	-	-	-	-	-	-	-	-	-	-	-	-	-	-	-	-
chr03	4458967	A	G	a	a	b	a	b	b	-	b	a	b	a	b	b	a	-	b	b	-	b	b	a	a	a	-	a	b	a	a	a	b	b	a	b	a	b	a	b	a	b	b	b	b	b	a	b	b
chr03	4459087	T	A	b	-	b	b	b	b	b	b	a	b	-	a	b	a	a	a	a	-	h	b	a	a	a	b	a	b	b	-	a	b	b	b	b	b	a	a	b	b	-	-	a	a	b	-	-	-
chr03	4459097	A	G	b	-	b	b	b	b	b	b	a	b	-	a	b	a	a	a	a	-	h	b	a	a	a	b	a	b	b	-	a	b	b	b	b	b	a	a	b	b	-	-	a	a	b	-	-	-
chr03	4459234	C	T	b	-	b	b	b	b	b	b	a	b	-	a	b	a	a	b	a	-	h	b	a	a	-	b	a	b	b	-	a	b	b	b	b	b	a	a	-	b	-	-	a	a	b	-	-	-
chr03	4459549	A	G	a	a	b	a	b	b	b	b	a	a	-	a	b	-	-	a	-	-	a	-	a	-	-	b	-	-	-	-	a	a	b	b	b	a	b	-	b	a	b	a	b	b	a	a	b	b
chr03	4461804	G	A	a	a	b	b	b	b	b	b	a	b	a	b	b	b	a	b	b	b	a	b	a	a	b	b	a	b	b	b	a	b	b	b	b	a	a	a	b	a	b	b	b	a	b	a	a	a
chr03	4470362	A	C	-	-	-	-	-	-	-	-	-	-	-	-	-	a	a	a	b	b	a	b	a	h	b	b	a	h	a	-	-	-	-	-	-	b	-	-	-	-	-	b	b	-	-	-	-	-
chr03	4482576	C	T	-	-	-	-	-	-	-	-	-	-	-	-	-	b	-	b	a	b	a	b	a	b	a	b	b	b	h	-	-	-	b	-	-	-	-	-	-	-	-	-	-	-	-	-	a	-
chr03	4485631	A	G	-	-	-	-	-	-	-	-	-	-	-	-	-	h	a	-	a	a	h	b	a	b	-	b	h	b	h	-	-	-	-	b	b	-	-	-	-	-	-	-	-	-	-	-	-	-
chr03	4498618	T	C	b	a	b	b	b	b	a	-	-	-	b	a	b	a	-	-	-	-	b	-	-	-	-	b	a	-	-	-	a	a	b	b	b	b	b	a	-	-	b	b	a	b	b	a	-	-
chr03	4500789	C	G	-	-	-	-	b	-	-	-	-	-	-	-	-	a	-	-	-	-	-	b	a	a	b	b	b	b	-	-	-	-	-	-	-	-	-	-	-	-	-	-	a	-	-	-	-	-
chr03	4500810	T	C	-	-	-	-	b	-	-	-	-	-	-	-	-	a	-	-	-	-	-	b	a	a	b	b	b	b	-	-	-	-	-	-	-	-	-	-	-	-	-	-	a	-	-	-	-	-
chr03	4504050	G	A	a	a	b	b	b	b	-	-	-	b	-	b	b	b	a	b	-	a	b	-	-	a	-	b	b	b	b	b	-	b	b	-	b	b	-	-	-	b	-	-	b	a	b	-	-	-
chr03	4514844	T	C	-	-	-	-	-	-	-	-	-	-	-	-	-	h	a	-	a	b	b	h	a	h	a	h	h	b	h	-	-	a	-	-	-	b	-	-	-	-	b	-	-	-	-	-	-	-
chr03	4515728	T	G	a	a	b	a	b	b	-	b	a	a	b	a	a	a	-	b	b	-	-	b	a	b	-	-	b	-	b	a	a	a	b	b	b	b	-	b	b	b	b	b	-	a	b	a	b	b
chr03	4524158	G	A	a	a	-	a	-	-	-	-	-	-	b	a	b	a	a	-	a	-	b	b	a	a	b	a	-	b	a	-	-	a	-	-	b	-	-	a	-	-	-	a	-	-	-	b	-	-
chr03	4530623	G	A	-	-	-	-	-	-	b	-	-	-	-	b	-	a	-	a	a	-	a	-	a	-	a	-	a	-	a	b	-	-	-	-	-	-	-	a	-	-	-	-	-	-	-	-	-	-
chr03	4530739	A	C	-	-	-	-	-	b	-	-	-	-	-	-	b	a	a	-	a	-	a	-	a	a	-	b	a	-	a	-	-	b	b	b	-	-	-	-	-	-	b	a	-	b	b	-	-	-
chr03	4531178	A	T	b	-	b	a	b	b	-	a	a	a	a	a	a	b	a	a	a	-	a	b	a	a	-	b	a	b	-	-	a	-	b	a	b	b	a	b	b	a	b	-	a	a	b	-	-	b
chr03	4531218	T	C	b	-	b	a	b	b	-	a	a	a	a	a	a	b	a	a	a	-	b	b	a	b	-	b	b	b	-	-	a	-	b	a	b	b	a	b	b	a	b	-	a	a	b	-	-	b
chr03	4531230	G	A	b	-	b	a	b	b	-	a	a	a	a	a	a	b	a	a	a	-	a	b	a	b	-	b	a	b	-	-	a	-	b	a	b	b	a	b	b	a	b	-	a	a	b	-	-	b
chr03	4534837	C	T	a	a	b	a	b	b	a	a	a	a	b	a	a	b	-	-	a	-	-	-	a	a	-	-	a	-	a	-	a	a	b	b	b	a	a	-	a	-	b	a	b	-	b	a	b	-
chr03	4547161	A	T	a	a	b	a	b	b	a	b	a	b	b	b	a	a	a	a	-	-	a	b	-	a	-	b	-	b	-	b	b	a	b	a	b	a	a	a	b	a	b	a	a	b	b	a	-	b
chr03	4560552	G	T	-	-	-	-	-	-	-	-	-	-	-	-	-	b	-	-	-	-	b	b	-	h	a	b	-	b	-	-	a	-	-	-	-	-	-	-	-	-	-	-	-	-	-	-	-	-
chr03	4565871	T	A	-	-	-	-	-	-	-	-	-	-	-	-	-	b	a	a	h	a	a	b	a	b	b	b	a	b	b	-	-	a	b	-	-	-	-	-	-	-	-	b	-	-	-	-	-	-
chr03	4568163	G	A	b	a	b	b	b	b	a	b	a	b	b	a	b	b	-	-	-	b	a	b	a	-	a	b	b	b	a	a	a	b	b	b	b	a	a	b	a	a	b	b	a	b	b	a	a	a
chr03	4573738	G	A	b	-	b	b	b	b	-	a	-	a	b	-	a	-	-	a	-	-	-	-	a	b	-	-	-	-	b	-	a	a	b	-	-	-	a	-	-	-	b	b	a	a	b	-	a	a
chr03	4584572	A	G	-	-	-	-	-	b	-	-	-	-	b	-	b	a	a	a	a	b	a	b	a	h	h	b	h	b	a	b	-	a	-	-	-	a	b	-	-	-	b	-	-	-	b	-	-	-
chr03	4586623	C	T	-	-	-	-	-	b	-	-	-	-	-	-	-	b	-	b	b	b	b	b	-	b	-	b	-	b	-	-	-	-	-	b	-	-	-	-	-	-	-	-	-	b	-	-	-	-
chr03	4586685	C	T	-	-	-	-	-	b	-	-	-	-	-	-	-	b	-	b	b	b	b	b	-	b	-	b	b	b	b	-	-	-	-	b	-	-	-	-	-	-	-	-	-	b	-	-	-	-
chr03	4601725	T	G	-	-	-	-	-	-	-	-	-	-	-	-	-	a	a	b	b	b	h	b	-	h	b	b	b	b	h	-	-	-	-	-	-	-	-	-	-	-	-	-	-	-	-	-	-	-
chr03	4603463	A	G	-	-	-	-	-	-	-	-	-	-	-	-	-	a	a	b	b	a	b	b	a	a	a	b	a	b	a	-	-	-	-	-	-	-	-	-	-	-	b	b	-	-	-	-	-	-
chr03	4603486	T	G	-	-	-	-	-	-	-	-	-	-	-	-	-	a	a	b	b	a	b	b	a	a	a	b	a	b	a	-	-	-	-	-	-	-	-	-	-	-	b	b	-	-	-	-	-	-
chr03	4603548	G	T	-	-	-	-	-	-	-	-	-	-	-	-	-	b	a	a	b	a	h	b	a	b	h	b	h	b	a	-	-	b	-	-	-	-	-	-	-	-	-	-	-	-	-	-	-	-
chr03	4603597	C	G	-	-	-	-	-	-	-	-	-	-	-	-	-	a	a	h	b	a	h	b	a	h	h	b	h	b	h	-	-	b	-	-	-	-	-	-	-	-	-	-	-	-	-	-	-	-
chr03	4604799	C	T	-	-	b	-	-	-	-	-	-	-	-	-	-	a	a	-	h	b	-	b	a	-	-	b	-	b	b	b	-	a	-	-	-	b	-	-	-	-	-	b	-	-	-	-	-	-
chr03	4605205	A	G	-	a	b	a	-	-	-	-	a	-	b	a	a	-	-	-	-	-	-	b	a	a	-	-	-	-	-	-	b	a	b	a	-	a	-	-	-	-	-	b	b	b	b	a	b	b
chr03	4606900	G	A	b	-	b	-	b	b	b	b	-	b	b	b	b	b	-	-	b	-	-	b	-	-	-	b	-	-	b	b	b	-	b	b	-	b	-	b	b	-	b	b	b	b	b	-	-	b
chr03	4607150	T	G	b	-	b	-	b	b	b	b	-	b	b	b	b	b	-	-	-	-	-	b	-	-	-	b	-	-	b	b	b	-	b	b	-	b	-	b	b	-	b	b	b	b	b	-	-	b
chr03	4607432	T	A	b	-	b	-	b	b	-	b	-	b	b	b	b	-	-	-	-	-	-	-	-	-	-	-	-	-	-	b	b	-	b	-	b	b	-	b	-	b	b	b	b	-	b	-	-	b
chr03	4608053	G	A	b	a	b	-	b	b	b	b	a	b	b	a	-	-	-	-	-	-	a	-	-	-	b	-	-	-	-	-	a	a	b	b	b	b	-	-	b	b	-	a	a	a	b	a	-	-
chr03	4612993	G	A	-	-	-	a	-	-	-	-	a	-	-	a	-	-	-	-	-	-	-	-	-	-	a	-	-	-	a	-	-	a	-	a	-	a	-	-	-	-	b	-	a	a	b	a	-	a
chr03	4617031	C	T	a	a	b	a	b	b	-	b	a	a	b	a	b	-	-	-	-	-	b	-	-	-	-	-	-	-	a	b	a	a	b	b	b	a	-	b	b	a	b	a	b	b	b	a	b	-
chr03	4629075	G	C	a	a	b	a	b	b	b	a	a	a	b	b	a	a	a	b	b	a	a	b	-	h	b	b	b	b	a	b	a	b	b	a	b	b	b	a	b	a	b	b	b	a	b	-	b	b
chr03	4631003	A	G	b	-	b	-	b	b	-	b	-	b	b	b	b	b	-	-	b	-	-	-	-	b	b	b	-	b	-	-	b	b	b	b	b	b	-	b	b	b	-	b	-	b	b	-	b	-
chr03	4637814	A	G	a	-	-	a	-	-	-	-	-	a	-	-	a	b	-	b	a	b	b	b	-	-	b	b	b	b	b	-	-	a	-	-	-	-	-	-	-	-	-	-	-	-	-	a	-	-
chr03	4637839	C	T	a	-	-	a	-	-	-	-	-	a	-	-	a	b	-	b	a	b	b	b	-	-	b	b	b	b	b	-	-	a	-	-	-	-	-	-	-	-	-	-	-	-	-	a	-	-
chr03	4638408	G	A	-	-	-	-	-	-	-	-	-	-	-	-	-	h	-	b	a	-	-	b	a	b	a	-	a	b	-	b	-	-	-	-	b	-	-	-	-	-	-	-	-	-	-	-	-	-
chr03	4641707	G	A	a	a	b	-	b	b	-	-	a	-	b	a	b	-	-	-	-	-	-	-	a	a	-	-	a	-	-	b	-	a	b	b	-	b	b	-	a	b	b	a	a	a	b	a	-	-
chr03	4643991	A	G	-	-	-	-	-	-	-	-	-	-	-	-	-	b	a	a	a	-	h	b	a	h	-	b	h	b	h	-	b	-	-	-	-	-	-	-	-	-	-	-	-	-	-	-	-	-
chr03	4649048	T	A	b	a	b	a	b	b	b	b	a	b	b	b	a	b	-	-	-	-	b	b	a	b	-	b	a	b	a	b	a	b	b	b	b	b	b	b	b	b	-	a	a	a	b	a	b	b
chr03	4649252	C	T	b	a	b	a	b	b	b	b	a	b	b	b	a	b	-	-	-	-	b	b	a	b	-	-	a	b	a	b	a	b	b	b	b	b	b	b	b	b	-	a	a	a	b	a	b	b
chr03	4650818	G	A	a	-	b	a	b	b	-	a	a	a	b	a	a	b	a	-	-	a	-	-	-	a	b	-	b	-	a	b	a	a	b	b	b	b	a	a	a	b	b	b	a	b	b	-	a	-
chr03	4651167	G	A	a	a	b	a	b	b	-	-	a	b	b	b	a	a	a	b	a	b	-	b	a	a	b	b	a	b	a	b	b	b	b	a	b	a	b	a	a	b	b	-	b	b	b	a	-	b
chr03	4651216	T	G	a	a	b	a	b	b	-	-	a	b	b	b	a	a	a	b	a	b	-	b	a	a	b	b	a	b	a	b	b	b	b	a	b	a	b	a	a	b	b	-	b	b	b	a	-	b
chr03	4651299	T	C	b	-	b	-	-	b	b	b	-	-	b	b	b	a	a	-	-	-	a	b	a	b	b	-	-	b	-	b	b	a	b	b	b	a	-	-	b	-	b	b	b	b	b	-	b	-
chr03	4651530	C	T	b	-	b	-	-	b	b	b	-	-	b	b	b	a	a	a	a	a	a	a	a	a	a	-	a	b	-	b	b	-	b	b	b	a	-	-	b	-	b	b	b	-	b	-	b	-
chr03	4651557	C	T	b	-	b	-	-	b	b	b	-	-	b	b	b	a	a	a	a	a	a	a	a	a	a	-	a	b	-	b	b	-	b	b	b	a	-	-	b	-	b	b	b	-	b	-	b	-
chr03	4653645	A	C	-	-	b	a	a	-	-	b	a	-	-	a	-	b	a	-	-	-	-	-	-	b	-	-	-	-	-	b	b	b	-	-	-	-	-	-	b	b	-	-	a	-	b	a	-	-
chr03	4653714	G	A	-	-	-	a	-	-	-	-	-	-	-	-	-	b	a	b	b	b	a	a	a	h	a	-	a	b	a	-	-	-	-	b	-	-	-	-	-	-	-	b	-	-	-	a	a	-
chr03	4653839	C	T	-	-	-	a	-	-	-	-	-	-	-	-	-	a	a	b	a	h	a	a	a	h	a	-	a	b	a	-	-	-	-	b	-	-	-	-	-	-	-	b	-	-	-	a	a	-
chr03	4654275	G	A	b	a	b	a	b	b	b	-	-	a	b	a	a	a	a	-	a	b	a	-	a	b	b	-	-	-	-	b	b	a	b	a	b	a	-	-	a	b	-	a	a	a	b	a	a	a
chr03	4654282	G	A	b	a	b	a	b	b	b	-	-	a	b	a	a	a	a	-	a	b	b	-	a	b	b	-	-	-	-	b	b	a	b	a	b	a	-	-	a	b	-	a	a	a	b	a	a	a
chr03	4656684	A	T	-	-	-	-	-	-	-	-	-	-	-	-	-	a	a	b	a	a	a	h	a	a	a	b	a	b	a	-	-	-	b	-	-	-	-	-	-	-	-	-	-	-	-	-	-	-
chr03	4656753	T	C	-	-	-	-	-	-	-	-	-	-	-	-	-	b	a	a	b	a	a	h	a	b	b	b	a	b	a	-	-	-	b	-	-	-	-	-	-	-	-	-	-	-	-	-	-	-
chr03	4657088	C	T	a	a	b	a	b	b	b	b	a	a	b	a	b	a	a	-	-	-	a	-	-	a	a	b	b	b	a	b	b	b	b	b	b	b	b	a	b	a	b	b	a	b	b	a	a	-
chr03	4657474	C	T	-	-	-	a	b	-	-	-	-	-	-	b	-	b	a	a	b	a	b	b	a	a	a	b	h	b	b	-	-	-	-	-	-	-	-	-	-	-	b	-	-	-	-	-	-	-
chr03	4662900	A	T	-	-	-	-	-	-	-	-	-	-	-	-	-	a	a	h	a	-	a	a	a	h	a	b	b	b	a	-	-	-	-	-	-	-	-	-	-	-	-	-	-	-	-	-	a	-
chr03	4663033	C	A	b	a	b	a	b	b	-	a	a	b	b	b	a	b	a	a	b	-	a	b	a	b	b	b	-	b	b	b	b	b	b	-	-	b	-	-	-	a	a	a	a	a	b	-	-	-
chr03	4663198	G	A	b	a	b	a	b	b	-	a	a	b	b	b	a	b	a	b	b	-	a	b	a	b	b	-	a	b	b	b	b	b	b	-	-	b	-	-	-	a	a	a	a	a	b	-	-	-
chr03	4664084	A	G	-	-	b	a	b	b	-	-	a	a	-	a	a	a	-	b	a	b	-	b	a	a	h	-	a	b	a	-	-	a	b	-	b	-	-	b	-	-	-	-	-	-	-	-	-	-
chr03	4664094	T	C	-	-	b	a	b	b	-	-	a	a	-	a	a	a	-	b	-	b	-	b	a	a	h	-	a	b	a	-	-	a	b	-	b	-	-	b	-	-	-	-	-	-	-	-	-	-
chr03	4665724	A	G	b	a	b	a	b	b	a	-	-	b	b	a	a	b	a	b	b	b	-	a	a	b	h	b	a	b	h	b	b	b	b	a	b	a	-	a	a	a	-	a	b	b	b	-	-	b
chr03	4668549	G	A	b	a	b	a	b	b	a	a	a	b	b	b	b	b	a	b	a	-	b	-	a	b	a	b	b	b	h	-	b	b	-	b	b	b	-	b	-	b	-	a	-	a	-	-	-	-
chr03	4668627	T	C	b	a	b	a	b	b	a	a	a	b	b	b	b	-	a	b	a	-	b	-	a	b	a	b	b	b	h	-	b	b	-	b	b	b	-	b	-	b	-	a	-	a	-	-	-	-
chr03	4668754	C	T	b	a	b	a	b	b	a	a	a	a	b	b	b	a	a	b	a	-	b	b	a	b	a	b	b	b	h	-	b	b	-	b	b	b	-	b	-	b	-	a	-	a	-	-	-	-
chr03	4668812	T	A	-	-	-	-	-	-	-	-	-	-	-	-	-	a	a	a	a	-	a	h	a	h	a	b	-	b	h	-	-	-	-	a	-	-	-	-	-	-	-	-	-	-	-	-	-	-
chr03	4668854	C	T	-	-	-	-	b	-	-	-	-	-	-	-	-	h	a	a	h	-	h	h	a	h	h	b	a	b	h	-	-	-	-	a	-	-	-	-	-	-	-	-	-	-	-	-	-	-
chr03	4671036	C	T	b	a	b	a	b	b	a	-	a	b	b	-	b	a	-	-	a	a	a	a	a	a	a	b	a	-	a	b	-	-	b	-	-	a	-	-	-	-	-	a	b	-	-	-	-	-
chr03	4676532	G	A	b	-	b	-	-	b	-	-	-	-	b	b	-	-	-	b	-	-	-	-	-	-	-	-	-	-	-	b	-	b	b	b	b	b	-	b	-	b	b	-	-	b	b	-	-	-
chr03	4676759	G	A	-	-	-	-	-	b	-	-	-	-	-	-	-	a	a	b	a	h	h	h	a	a	h	-	h	b	h	-	-	-	-	-	-	-	-	-	a	-	-	-	-	-	-	-	-	-
chr03	4682207	T	A	-	-	-	-	-	b	-	-	-	-	-	b	a	a	a	b	a	b	h	h	a	h	b	b	h	b	a	-	-	a	b	-	-	b	-	-	-	-	-	-	-	-	-	-	-	-
chr03	4682974	G	C	-	-	-	a	-	-	-	-	a	-	-	-	-	h	a	a	a	h	b	a	-	a	a	b	b	-	-	-	-	-	-	-	-	-	-	-	-	-	-	-	a	-	-	-	-	-
chr03	4683355	G	T	b	-	b	a	-	b	a	-	-	a	b	b	b	b	a	b	b	a	b	b	a	b	a	b	h	b	b	-	a	-	-	-	b	-	a	-	b	-	-	a	b	-	b	-	-	-
chr03	4687229	G	A	a	-	b	-	b	-	a	-	-	a	b	-	a	a	a	a	a	b	a	a	a	-	-	b	-	b	b	b	-	-	b	b	-	b	-	-	-	-	-	-	-	-	-	-	-	-
chr03	4687688	T	A	b	a	b	a	b	b	-	a	a	a	-	b	b	b	a	-	-	-	a	-	-	-	-	-	-	-	-	b	b	-	b	a	b	b	-	-	b	-	b	b	b	b	b	a	b	b
chr03	4689183	G	A	-	a	-	a	-	-	-	-	a	a	-	-	-	-	-	-	a	b	-	b	a	b	-	b	b	-	-	-	-	a	-	a	-	a	-	a	-	a	-	-	-	-	-	a	a	-
chr03	4690236	G	A	-	-	-	a	-	-	-	-	-	-	b	b	-	-	-	-	-	-	-	-	a	b	-	-	b	-	-	-	b	a	-	b	-	b	b	-	b	a	b	b	-	-	b	a	a	-
chr03	4695559	T	G	b	-	b	a	b	b	-	-	a	-	-	b	a	-	-	-	-	-	-	b	-	b	-	-	a	-	-	b	a	-	b	b	b	b	-	-	-	-	b	a	-	-	b	a	-	-
chr03	4702120	C	T	-	-	b	a	b	b	-	a	-	-	b	a	a	b	a	b	a	b	b	b	a	h	h	b	b	b	a	-	-	b	-	-	b	-	-	-	-	-	-	-	a	-	-	-	-	-
chr03	4702255	C	G	-	-	-	-	-	-	-	-	-	-	-	-	-	a	a	b	a	a	h	a	a	a	a	b	h	b	a	-	-	-	-	-	-	-	-	-	-	-	-	-	-	-	-	-	-	-
chr03	4702714	C	T	-	-	-	-	-	-	-	-	-	-	-	-	-	b	a	-	a	b	b	b	a	-	a	b	b	b	-	-	-	-	b	-	-	-	-	-	-	-	-	-	-	-	-	-	-	-
chr03	4704563	T	C	a	a	b	a	b	b	b	-	a	b	b	a	b	a	-	b	a	-	b	h	-	a	-	b	-	b	b	b	-	-	b	b	b	b	-	-	a	-	b	b	b	a	b	a	-	-
chr03	4705481	G	A	a	a	b	a	b	b	-	-	-	b	-	b	b	-	-	-	-	-	-	-	-	-	-	-	-	-	-	b	-	-	b	-	b	b	b	-	b	-	-	b	a	-	b	-	-	-
chr03	4709061	A	G	b	a	b	a	b	b	b	a	a	a	b	b	b	b	-	-	b	b	a	a	a	a	a	b	b	b	b	b	a	b	b	b	b	a	a	b	a	a	b	a	a	b	b	a	b	-
chr03	4714483	A	G	-	-	-	-	b	-	-	-	-	-	-	-	-	a	a	b	b	h	a	h	a	h	b	b	b	b	h	b	-	-	-	-	-	a	-	-	-	-	-	b	-	-	-	-	-	-
chr03	4718546	T	C	-	-	-	-	-	-	-	-	-	-	-	-	-	b	a	b	b	a	h	h	a	a	h	b	h	b	h	-	-	-	-	-	-	-	-	-	-	-	-	-	-	-	-	-	-	-
chr03	4718698	A	G	b	-	-	a	-	-	-	-	-	-	b	-	-	b	a	b	a	-	b	b	a	b	a	-	b	b	b	-	a	-	b	-	-	-	-	a	-	-	-	-	a	b	-	-	-	-
chr03	4725205	A	T	b	-	b	a	b	-	-	-	-	-	-	b	b	a	a	b	b	b	-	h	a	h	a	-	b	b	a	-	-	-	-	a	-	a	b	-	-	b	-	a	-	-	-	-	-	-
chr03	4725337	T	C	b	-	b	a	b	-	-	-	-	-	-	b	b	b	a	b	b	b	-	h	a	h	a	-	b	b	b	-	-	-	-	a	-	a	b	-	-	b	-	a	-	-	-	-	-	-
chr03	4725612	C	T	b	a	b	a	b	b	a	-	a	b	b	a	b	-	a	a	-	-	b	b	a	-	-	b	b	b	b	b	a	b	b	a	b	a	-	b	b	b	b	a	b	b	b	a	b	b
chr03	4729191	C	A	-	-	-	-	b	-	-	-	-	-	b	-	-	-	-	-	b	-	b	b	-	-	-	-	-	-	-	b	-	-	b	-	-	b	-	-	-	-	-	b	-	-	b	-	-	-
chr03	4739961	G	A	-	-	-	-	-	-	-	-	-	-	-	-	-	a	a	a	b	a	-	a	a	b	a	b	a	b	-	-	a	-	-	-	-	-	-	-	-	-	-	a	-	-	-	-	-	-
chr03	4744298	G	C	b	a	b	a	b	b	b	b	-	b	b	b	b	a	a	b	b	-	b	b	a	b	a	-	a	b	b	b	b	-	b	b	b	b	-	b	b	b	b	b	b	b	b	-	-	-
chr03	4750020	T	G	-	a	-	a	-	-	-	-	-	-	b	b	-	a	a	b	a	b	b	a	a	a	a	b	h	b	h	-	-	-	-	-	b	-	-	-	-	-	-	-	-	b	-	-	a	-
chr03	4752559	A	T	-	-	b	-	b	b	-	-	-	-	-	b	b	b	-	-	b	-	-	-	-	-	-	b	b	-	-	b	b	-	b	b	-	b	b	-	-	b	b	b	-	b	b	-	b	-
chr03	4756091	G	A	b	a	b	a	b	b	-	b	a	a	b	b	a	h	-	-	-	b	-	a	a	a	b	b	b	b	a	b	b	b	b	b	b	b	a	-	b	b	b	b	b	b	b	a	a	-
chr03	4756121	C	T	a	a	b	a	b	b	-	a	a	a	b	a	a	h	-	-	-	b	-	a	a	a	b	b	b	b	a	b	b	b	b	a	b	a	a	-	a	a	b	b	a	a	b	a	a	-
chr03	4756275	A	G	-	-	-	-	-	-	-	-	-	-	b	-	-	a	a	a	a	a	-	b	a	a	a	b	a	-	b	-	-	b	-	-	-	-	-	-	-	-	b	-	b	-	-	-	-	-
chr03	4756382	G	C	-	-	b	-	-	-	-	-	-	-	-	-	b	a	a	b	a	b	b	a	a	h	b	-	h	b	b	-	-	-	-	-	-	a	a	a	-	-	-	-	-	-	-	-	-	-
chr03	4763307	A	G	-	-	b	-	-	-	-	-	a	-	-	-	b	a	a	b	a	b	a	h	a	a	a	b	a	b	h	-	-	-	b	-	-	-	-	-	-	-	-	b	-	-	-	-	-	-
chr03	4763350	A	G	-	-	b	-	-	-	-	-	a	-	-	-	b	a	a	b	a	b	a	h	a	a	a	b	a	b	h	-	-	-	b	-	-	-	-	-	-	-	-	b	-	-	-	-	-	-
chr03	4776274	C	G	-	-	-	-	-	b	-	-	-	-	-	-	-	a	a	a	a	a	b	h	a	a	a	b	h	b	a	-	-	-	-	-	-	-	-	a	a	-	-	-	-	-	-	-	-	-
chr03	4776317	G	T	-	-	-	-	-	-	-	-	-	-	-	-	-	b	-	a	b	-	a	b	a	h	-	b	b	b	a	-	-	-	-	a	-	-	-	-	-	-	-	b	-	-	-	-	-	-
chr03	4776679	G	A	b	-	b	-	b	b	-	a	a	a	b	b	a	a	a	a	b	-	-	a	-	-	-	-	a	-	-	b	b	-	b	a	b	a	-	a	-	a	-	-	-	-	b	a	b	-
chr03	4777037	G	T	-	-	-	a	-	-	-	-	-	-	b	-	b	b	a	a	b	b	b	h	a	h	b	b	h	b	b	-	-	-	b	-	-	-	-	-	-	a	-	-	-	a	-	a	b	-
chr03	4779417	T	C	b	a	b	a	b	b	b	a	-	-	b	a	b	a	a	a	a	b	b	a	a	b	b	-	b	b	b	-	b	b	b	-	b	b	-	b	a	a	b	a	a	b	b	a	b	-
chr03	4779450	C	T	-	-	-	-	-	-	-	-	-	a	-	-	-	a	a	-	b	b	h	a	h	h	h	b	h	b	h	-	-	-	b	-	-	-	-	-	-	-	-	-	-	-	-	-	-	-
chr03	4780874	G	A	-	-	-	-	-	-	-	-	-	-	-	-	-	b	a	-	a	-	-	-	-	b	-	b	b	b	h	-	-	-	-	-	-	-	-	-	-	-	-	-	-	-	-	-	-	-
chr03	4789783	A	G	b	a	-	a	b	b	-	a	a	b	b	b	a	-	-	b	b	a	-	b	-	a	a	-	a	b	a	b	a	-	b	-	b	a	-	b	a	-	b	b	-	b	b	a	-	-
chr03	4790071	G	T	b	a	-	a	b	b	-	a	a	b	b	b	a	-	-	b	b	a	a	b	-	a	a	-	a	b	a	b	a	-	b	a	b	a	-	b	a	-	-	b	-	b	b	a	-	-
chr03	4790497	T	C	a	a	b	a	b	b	-	a	a	b	b	b	b	a	a	b	a	b	-	b	a	a	a	b	b	b	b	b	a	b	b	a	b	b	b	b	a	b	b	a	b	b	b	a	b	b
chr03	4798014	C	A	b	a	b	a	b	b	a	b	-	b	b	b	a	a	-	b	a	b	b	a	a	a	a	b	b	b	b	-	b	-	b	-	-	a	b	b	-	b	-	b	a	-	b	a	-	-
chr03	4800279	C	T	a	-	b	a	b	b	a	-	-	-	b	a	b	a	a	-	-	-	-	-	a	a	-	-	-	-	a	b	a	-	-	a	b	-	-	-	-	-	b	-	a	-	-	-	-	-
chr03	4800344	A	C	a	-	b	a	b	b	a	-	-	-	b	a	b	a	a	-	-	-	-	-	a	a	-	-	-	-	a	b	a	-	-	a	b	-	-	-	-	-	b	-	a	-	-	-	-	-
chr03	4801300	T	C	-	-	-	a	b	-	-	-	-	-	-	-	b	b	-	a	b	b	b	b	a	b	a	b	b	b	b	b	b	-	b	a	b	a	-	-	b	-	-	a	-	-	-	a	-	-
chr03	4801415	A	T	-	-	-	a	b	-	-	-	-	b	-	-	b	a	-	b	b	h	a	b	a	b	a	b	b	b	a	b	b	-	b	a	b	a	-	-	b	-	-	a	-	-	-	a	-	-
chr03	4804626	A	G	b	-	b	-	b	b	-	b	-	b	b	b	b	b	-	-	-	-	-	-	-	b	-	-	-	b	b	b	b	b	b	b	-	-	b	-	b	b	b	-	b	-	b	-	b	-
chr03	4805261	G	A	-	-	-	-	b	-	-	b	-	-	-	b	-	-	-	-	-	-	-	-	-	-	-	-	-	-	-	-	-	-	b	b	-	b	-	b	-	a	-	-	b	-	b	a	b	-
chr03	4805604	A	G	-	-	-	-	b	-	-	b	-	-	-	b	-	-	-	-	-	-	-	-	-	-	-	-	-	-	-	-	-	-	b	b	-	b	-	b	-	a	-	-	b	-	b	a	b	-
chr03	4809985	T	A	-	-	-	-	-	-	-	-	-	-	-	-	-	a	a	a	a	b	a	a	a	b	a	b	b	b	b	-	b	-	-	-	-	-	-	-	-	-	-	-	-	-	-	-	-	-
chr03	4810610	C	T	b	-	b	-	b	b	b	b	-	b	b	b	b	b	a	a	a	a	a	a	h	a	a	b	a	b	a	b	b	-	b	b	b	a	-	b	b	b	b	b	a	b	b	-	b	b
chr03	4810899	A	C	b	-	b	-	b	b	b	b	-	b	b	b	b	a	a	b	a	a	a	a	a	h	a	b	a	b	a	b	b	-	b	b	b	a	-	a	b	a	b	b	a	b	b	-	b	b
chr03	4815277	C	A	b	a	b	-	b	-	-	a	a	b	b	b	-	b	a	-	a	-	-	-	a	-	-	b	-	b	-	b	b	-	b	-	b	b	a	a	-	b	b	-	a	a	b	a	b	a
chr03	4825860	T	C	-	-	-	-	-	-	-	-	-	-	-	-	b	a	a	b	b	-	h	a	a	h	a	b	a	b	b	-	-	-	-	-	-	a	-	-	-	-	-	-	-	-	-	-	-	-
chr03	4826184	G	A	-	-	-	-	b	-	a	-	a	-	-	-	-	a	a	b	b	b	a	h	a	h	h	b	a	b	h	-	-	-	-	-	-	-	b	-	b	-	-	-	-	-	-	-	-	-
chr03	4831931	T	C	a	-	-	-	-	-	-	-	-	-	b	-	a	h	a	b	b	a	h	h	a	a	-	b	-	b	b	-	-	-	-	-	-	a	-	-	-	-	-	a	-	a	-	-	-	-
chr03	4843937	T	G	-	-	-	-	-	b	-	-	-	-	-	-	-	b	a	b	b	b	b	a	-	h	b	b	h	b	h	-	-	-	-	-	-	-	-	-	-	-	b	-	-	-	-	-	-	-
chr03	4843967	A	G	-	-	-	-	-	b	-	-	-	-	-	-	-	b	a	b	b	b	a	a	-	h	b	b	h	b	h	-	-	-	-	-	-	-	-	-	-	-	b	-	-	-	-	-	-	-
chr03	4868468	A	G	a	a	b	a	b	b	b	b	a	b	b	b	b	b	-	a	b	-	-	-	a	a	b	b	b	-	b	b	b	-	b	b	b	a	b	b	b	b	b	a	a	a	b	a	b	-
chr03	4873147	G	T	b	a	-	a	b	b	-	-	a	a	b	a	a	a	a	-	b	a	a	h	a	b	a	b	a	b	a	b	b	a	b	-	b	-	-	-	-	b	-	a	-	a	b	-	-	-
chr03	4873454	A	C	a	a	b	a	b	b	b	-	a	-	b	a	b	a	-	a	b	a	-	a	-	h	b	-	a	-	b	a	a	b	b	a	b	a	a	a	b	b	b	b	-	a	b	a	-	-
chr03	4874227	C	T	-	-	b	-	-	-	-	-	-	-	-	-	-	a	a	a	b	a	a	a	a	a	a	b	b	b	a	-	-	-	b	-	b	a	-	-	b	a	-	-	b	-	b	-	-	-
chr03	4874261	C	T	-	-	b	-	-	-	-	-	-	-	-	-	-	a	a	a	b	a	a	a	a	a	a	b	b	b	a	-	-	-	b	-	b	a	-	-	b	a	-	-	b	-	b	-	-	-
chr03	4895714	C	A	-	-	-	-	-	-	-	-	-	-	-	-	-	a	a	b	b	a	h	h	a	a	b	b	a	b	a	b	-	-	-	-	-	-	-	-	-	-	-	-	-	-	-	-	-	-
chr03	4895798	A	G	-	-	b	-	-	-	-	-	-	-	-	-	-	a	a	b	b	a	h	h	a	a	b	b	a	b	a	b	-	-	-	-	-	-	-	-	-	-	-	-	-	-	-	-	-	-
chr03	4901095	A	C	a	a	-	-	b	b	b	a	a	-	b	b	a	a	a	b	a	a	a	h	a	h	a	b	h	b	a	-	-	-	b	-	b	a	b	-	-	b	-	a	-	a	-	-	-	-
chr03	4913283	C	T	-	-	-	-	-	-	-	-	-	-	-	b	-	a	-	b	a	b	-	h	a	h	h	b	h	b	h	-	-	b	b	-	-	a	-	-	-	-	-	-	-	-	-	a	-	-
chr03	4913867	A	C	a	a	b	a	b	b	a	b	-	a	b	a	a	a	a	a	a	-	a	a	a	a	-	b	b	b	b	b	b	a	b	b	b	b	b	a	b	b	b	a	-	a	b	-	a	-
chr03	4920856	A	C	-	-	-	-	-	-	-	-	-	-	-	-	-	a	-	a	a	a	a	a	a	-	a	b	a	-	a	b	-	-	-	-	-	-	-	-	-	-	-	-	-	-	-	-	-	-
chr03	4921145	G	A	-	a	-	a	b	-	-	a	-	-	-	a	-	-	-	-	a	a	-	-	-	-	-	-	-	-	-	-	-	-	b	a	-	a	-	-	-	-	-	-	a	-	-	a	a	-
chr03	4943021	C	A	a	a	b	a	b	b	-	-	a	b	b	-	a	-	-	-	a	-	-	-	-	-	a	-	-	-	-	-	b	b	b	-	-	a	a	-	b	a	-	a	a	-	b	-	a	-
chr03	4944548	T	C	a	a	-	a	b	-	-	a	a	a	-	a	a	-	-	-	a	a	-	a	a	-	a	-	-	-	-	-	a	a	-	a	b	a	-	a	a	a	-	a	-	a	-	a	-	a
chr03	4951860	A	G	a	a	b	a	b	b	b	b	a	a	b	b	b	a	a	-	b	b	a	b	a	h	b	b	b	b	h	b	-	b	b	b	b	b	b	-	b	-	-	a	b	a	b	-	a	-
chr03	4954874	C	T	b	a	b	a	b	b	a	b	-	-	b	a	b	a	a	-	b	-	-	a	-	-	-	-	-	b	-	b	b	b	b	b	b	a	-	b	a	b	b	b	b	b	b	a	b	-
chr03	4954884	C	G	b	a	b	a	b	b	a	b	-	-	b	a	b	a	a	-	b	-	-	a	-	-	-	-	-	b	-	b	b	b	b	b	b	a	-	b	a	b	b	b	b	b	b	a	b	-
chr03	4954896	C	T	b	a	b	a	b	b	a	b	-	-	b	a	b	a	a	-	b	-	-	a	-	-	-	-	-	b	-	b	b	b	b	b	b	a	-	b	a	b	b	b	b	b	b	a	b	-
chr03	4960428	C	A	b	a	b	a	b	b	a	-	-	a	b	b	a	-	-	a	a	b	a	b	-	-	-	b	b	-	b	b	b	b	b	a	-	a	-	a	a	a	b	b	a	a	b	a	b	b
chr03	4970766	C	T	b	a	b	a	b	b	b	a	a	a	b	b	a	b	a	b	a	-	b	b	a	b	-	b	b	b	b	b	b	b	b	b	b	a	a	a	b	a	b	a	a	a	b	a	a	a
chr03	4971025	C	T	b	-	b	a	b	b	-	a	-	a	b	b	b	a	a	a	a	b	a	h	a	a	a	b	a	b	a	-	-	-	b	b	b	b	-	-	-	b	b	-	-	-	-	-	-	-
chr03	4977040	T	C	b	a	b	a	b	b	a	a	-	a	b	a	b	-	a	-	b	a	-	b	a	a	-	b	b	b	-	b	-	b	b	a	b	b	b	b	b	-	b	a	b	-	b	a	b	-
chr03	4977080	A	G	b	a	b	a	b	b	a	a	-	a	b	a	b	-	a	-	b	a	-	b	a	a	-	b	b	b	-	b	-	b	b	a	b	b	b	b	b	-	b	a	b	-	b	a	a	-
chr03	4983730	A	G	-	-	-	-	-	-	-	-	-	-	b	-	-	b	a	b	a	b	h	b	a	a	a	b	a	b	b	-	-	-	-	-	-	-	-	-	b	b	-	b	a	-	-	-	-	-
chr03	4986895	T	G	a	a	-	-	-	b	-	-	-	-	-	-	-	-	-	-	-	-	-	-	-	b	-	-	-	-	-	-	-	-	b	b	-	-	-	-	-	-	-	-	-	-	-	-	b	-
chr03	4990196	G	A	-	-	b	a	b	b	-	b	a	a	b	b	a	a	a	-	a	a	-	-	-	b	b	-	-	-	-	b	a	b	b	-	b	a	b	b	b	a	b	b	-	a	b	-	b	b
chr03	4995926	A	G	-	-	-	-	-	-	-	-	-	-	-	-	-	b	a	a	b	b	b	h	a	b	a	b	h	b	h	-	-	-	b	-	-	-	-	-	-	-	-	-	-	-	-	-	-	-
chr03	4997264	C	T	b	-	b	a	b	-	-	-	a	a	-	a	b	-	-	-	-	-	-	-	-	-	b	-	-	b	b	-	a	a	b	a	b	a	a	b	-	b	b	a	b	b	b	-	-	-
chr03	4997278	T	A	b	-	b	a	b	-	-	-	a	a	-	a	b	-	-	-	-	-	-	-	-	-	b	-	-	b	b	-	a	a	b	b	b	a	a	b	-	b	b	a	b	b	b	-	-	-
chr03	5002386	T	C	-	a	b	a	b	b	-	a	-	a	-	b	a	a	a	a	a	-	a	a	a	a	a	-	-	-	a	-	b	b	-	b	-	b	-	b	-	b	-	-	-	a	-	-	-	-
chr03	5004827	T	C	b	-	b	-	b	b	b	b	-	-	b	b	-	b	-	b	-	-	b	-	-	-	-	b	b	b	b	b	b	-	b	b	b	b	-	b	b	b	b	b	b	b	b	-	-	-
chr03	5005627	G	T	b	a	b	a	b	b	a	b	a	b	b	a	a	b	a	b	a	a	a	h	a	a	-	-	a	b	b	b	a	a	b	b	b	a	-	a	a	a	-	b	a	a	b	a	-	-
chr03	5007541	A	G	a	-	-	-	b	b	-	-	a	-	b	b	a	a	a	a	a	a	b	a	-	a	a	b	a	b	a	-	-	-	-	-	-	-	-	-	-	a	-	b	a	-	b	-	-	-
chr03	5007690	A	G	a	-	-	-	b	b	-	-	a	-	b	b	a	a	a	a	a	a	a	a	a	a	a	-	a	-	a	-	-	-	-	-	-	-	-	-	-	a	-	b	a	-	b	-	-	-
chr03	5007710	T	C	a	-	-	-	b	b	-	-	a	-	b	b	a	a	a	a	a	a	a	a	a	a	a	-	a	-	a	-	-	-	-	-	-	-	-	-	-	a	-	b	a	-	b	-	-	-
chr03	5007746	C	T	a	-	-	-	b	b	-	-	a	-	b	b	a	a	a	a	a	a	a	a	a	a	a	-	a	-	a	-	-	-	-	-	-	-	-	-	-	a	-	b	a	-	b	-	-	-
chr03	5009822	A	T	b	-	b	-	b	a	b	b	-	-	b	b	b	-	-	-	b	-	-	-	-	-	b	b	-	-	-	b	b	-	b	-	b	b	b	b	-	-	b	b	b	b	b	-	-	-
chr03	5024174	A	G	b	a	b	a	b	b	b	-	a	a	b	b	a	a	-	-	-	b	-	b	a	b	-	-	-	b	-	b	b	-	b	b	b	b	b	-	b	a	b	b	a	a	b	a	-	a
chr03	5026339	C	T	-	-	b	-	-	-	-	-	-	-	-	a	-	a	a	a	a	a	a	a	a	a	a	b	a	b	a	b	-	-	-	-	-	b	-	-	-	-	-	-	a	-	-	-	b	-
chr03	5026379	G	C	-	-	b	-	-	-	-	-	-	-	-	a	-	a	a	a	a	a	a	b	a	a	a	b	a	b	a	b	-	-	-	-	-	b	-	-	-	-	-	-	a	-	-	-	b	-
chr03	5026482	T	A	-	-	-	-	b	-	-	-	-	-	-	a	-	a	a	a	b	a	a	b	a	a	a	b	a	b	a	-	-	-	-	-	-	b	-	-	-	-	-	-	a	-	-	-	b	-
chr03	5026512	G	A	-	-	-	-	b	-	-	-	-	-	-	a	-	a	a	a	b	a	a	b	a	a	a	b	a	b	a	-	-	-	-	-	-	b	-	-	-	-	-	-	a	-	-	-	b	-
chr03	5029388	T	G	-	-	b	-	b	b	b	-	-	-	b	b	b	b	-	-	-	-	b	-	-	-	-	-	-	-	-	b	-	b	b	b	b	b	b	b	b	b	b	b	b	-	b	-	-	-
chr03	5045415	T	A	b	a	b	a	b	b	-	b	a	b	b	a	a	b	a	a	a	b	b	b	a	h	a	b	a	-	b	b	a	b	b	b	b	b	b	a	a	b	b	b	a	b	b	a	a	-
chr03	5046908	A	G	a	-	b	a	b	b	a	b	a	b	b	b	a	b	a	a	-	-	-	-	a	a	-	b	a	-	a	b	a	a	b	a	b	a	b	-	a	b	b	a	a	b	b	-	a	-
chr03	5046964	T	C	a	-	b	a	b	b	a	b	a	b	a	b	a	b	a	a	-	-	-	-	a	a	-	b	a	-	a	b	a	a	b	b	b	a	b	-	a	b	b	a	a	b	b	-	a	-
chr03	5047241	T	C	a	-	-	a	b	-	-	-	-	b	-	a	a	b	a	a	-	-	h	h	-	b	a	-	a	b	a	b	-	-	b	a	-	-	a	-	a	-	-	b	b	b	-	-	-	a
chr03	5050964	A	G	a	a	b	a	b	b	-	b	a	-	-	b	a	a	-	-	b	-	b	-	a	-	b	b	-	-	a	b	-	b	b	b	b	b	-	-	b	-	-	a	b	a	b	a	b	b
chr03	5050972	G	A	a	a	b	a	b	b	-	b	a	-	-	b	a	a	-	-	b	-	b	-	a	-	b	b	-	-	a	b	-	b	b	b	b	b	-	-	b	-	-	a	b	a	b	a	b	b
chr03	5051883	T	G	-	-	b	-	-	-	-	-	-	-	-	-	-	b	a	-	a	a	b	h	a	h	b	b	a	b	h	-	-	-	-	-	-	a	-	-	a	-	-	-	a	-	-	-	-	-
chr03	5052185	C	A	a	a	b	a	b	b	b	b	a	a	b	-	a	b	a	a	a	a	a	h	a	h	b	b	a	b	a	-	a	a	b	b	-	a	a	b	-	a	-	b	b	b	b	-	-	-
chr03	5061124	G	A	-	-	-	-	-	-	-	-	-	-	-	-	-	a	a	a	b	a	b	b	a	a	b	b	h	b	a	-	-	-	-	-	-	-	-	-	-	-	-	-	-	-	-	-	-	-
chr03	5064355	A	G	b	a	b	a	b	b	b	b	a	a	b	a	b	b	-	b	a	a	h	a	-	h	b	b	a	b	a	b	-	a	b	b	b	b	a	b	a	-	b	b	-	a	-	-	-	-
chr03	5064370	A	C	-	-	-	-	b	b	-	-	-	a	-	-	-	a	a	a	h	b	a	a	a	a	a	b	h	-	a	-	-	b	b	b	-	-	-	a	-	-	-	-	-	-	-	-	b	-
chr03	5066661	G	A	a	-	-	-	-	-	-	-	-	-	-	-	-	a	a	-	a	b	h	b	a	h	a	b	b	b	a	-	-	-	-	-	b	-	-	b	-	-	-	-	-	b	-	-	-	-
chr03	5072312	C	T	b	-	b	-	b	b	b	b	-	b	b	b	b	-	-	-	-	b	b	-	-	b	-	-	-	-	b	-	-	b	b	-	b	b	-	b	-	-	b	-	-	-	b	-	-	-
chr03	5072770	C	T	a	a	b	a	b	b	b	a	-	-	b	a	b	-	-	-	a	-	-	-	-	-	-	-	-	-	-	-	a	a	b	b	b	a	-	a	-	b	b	a	-	a	b	-	b	-
chr03	5072780	A	C	a	a	b	a	b	b	b	a	-	-	b	a	b	-	-	-	a	-	-	-	-	-	-	-	-	-	-	-	a	a	b	b	b	a	-	a	-	b	b	a	-	a	b	-	b	-
chr03	5073055	A	G	b	a	b	a	b	b	-	b	-	a	b	b	b	-	-	-	-	-	-	-	-	b	-	b	-	-	-	b	a	b	b	b	b	b	b	b	b	b	b	b	a	b	b	a	b	b
chr03	5075838	T	A	-	-	-	-	-	b	-	-	-	-	b	-	-	b	a	a	a	a	a	h	a	a	b	b	a	b	h	-	-	-	-	-	b	-	-	-	-	-	-	-	-	-	-	-	-	-
chr03	5088684	C	A	a	a	b	a	b	b	b	-	a	b	b	b	a	a	a	-	a	-	-	a	a	a	a	b	a	b	a	b	b	a	b	a	b	a	b	b	b	a	b	a	a	a	b	a	b	a
chr03	5092945	C	T	-	-	-	-	-	-	-	-	-	-	-	-	-	b	a	a	b	-	a	a	a	a	b	b	a	-	-	-	-	-	-	-	-	-	-	-	-	-	-	-	-	a	-	-	-	-
chr03	5092956	G	A	-	-	-	-	-	-	-	-	-	-	-	-	-	b	a	a	b	-	b	a	a	a	b	b	a	-	-	-	-	-	-	-	-	-	-	-	-	-	-	-	-	a	-	-	-	-
chr03	5093451	G	A	-	-	-	-	-	-	-	-	-	-	-	-	b	-	-	-	-	-	-	b	-	-	-	-	a	-	-	b	-	-	-	-	-	-	-	-	-	-	-	-	b	-	b	a	b	-
chr03	5093553	A	C	-	-	-	-	-	-	-	-	-	-	-	-	-	a	a	-	a	-	b	a	a	-	h	b	a	b	b	-	-	-	-	-	-	-	-	-	-	-	-	b	-	-	-	-	-	-
chr03	5095944	C	A	-	-	-	-	-	-	-	a	-	-	-	-	-	a	a	b	a	b	b	b	a	h	a	b	h	b	h	-	-	-	-	-	-	-	-	-	-	a	-	-	-	-	b	-	-	-
chr03	5097257	T	C	b	-	b	-	-	b	-	b	-	-	-	-	b	a	a	-	b	a	a	h	a	b	a	b	b	b	b	-	a	-	-	a	-	b	-	-	-	-	-	a	-	-	b	-	-	-
chr03	5100435	T	C	b	a	b	a	b	-	-	-	a	-	-	a	a	a	a	-	a	a	a	h	a	a	b	b	a	-	-	-	a	-	-	a	-	-	-	b	-	-	-	a	-	a	-	-	b	-
chr03	5100461	G	A	b	a	b	a	b	-	-	-	a	-	-	a	a	a	a	-	a	a	a	h	a	a	b	b	a	-	-	-	a	-	-	a	-	-	-	b	-	-	-	a	-	a	-	-	b	-
chr03	5103679	A	G	-	-	-	-	-	-	-	-	-	-	-	-	-	a	a	a	a	b	a	h	a	h	b	b	h	b	h	-	-	a	-	-	-	-	-	-	-	-	-	b	-	b	-	-	-	-
chr03	5103728	A	C	-	-	-	-	-	-	-	-	-	-	-	-	-	a	a	a	a	b	a	h	a	h	b	b	h	b	h	-	-	a	-	-	-	-	-	-	-	-	-	b	-	b	-	-	-	-
chr03	5106763	G	A	b	a	b	a	b	b	a	b	a	b	b	b	b	a	-	b	h	a	-	b	a	a	a	b	a	b	b	b	b	a	b	b	b	b	b	b	b	a	b	b	b	b	b	a	b	-
chr03	5106955	G	A	b	a	b	a	b	b	a	b	a	b	b	a	b	a	-	b	a	a	-	b	a	a	a	b	a	b	-	b	b	-	b	b	b	b	b	b	b	a	b	b	b	b	b	a	b	-
chr03	5106983	G	A	b	a	b	a	b	b	a	b	-	b	b	a	b	a	-	b	a	a	-	b	a	a	a	b	a	b	-	b	b	-	b	b	b	b	b	b	b	a	b	b	b	b	b	a	b	-
chr03	5107269	T	C	-	-	-	-	-	b	-	-	-	-	-	-	-	a	a	b	a	b	b	a	a	a	-	-	b	b	a	-	-	-	b	-	-	-	-	-	-	-	-	-	-	-	-	-	-	-
chr03	5109468	G	A	a	-	b	a	b	b	b	-	a	a	-	b	b	b	a	b	h	-	b	a	a	a	b	b	a	b	b	-	a	b	b	-	-	-	-	-	-	-	b	-	-	-	b	a	-	-
chr03	5109491	T	C	a	-	b	a	b	b	b	-	a	a	-	b	b	b	a	b	h	-	b	a	a	a	b	b	a	b	b	-	a	b	b	-	-	-	-	-	-	-	b	-	-	-	b	a	-	-
chr03	5109553	C	T	-	-	-	-	-	-	-	-	-	-	-	-	-	h	a	a	a	h	b	h	-	a	h	b	h	-	b	-	b	-	-	a	-	-	-	b	-	-	b	-	-	-	-	-	-	-
chr03	5109572	G	A	-	-	-	-	-	-	-	-	-	-	-	-	-	h	a	a	a	h	b	h	-	a	h	b	h	-	b	-	b	-	-	a	-	-	-	b	-	-	b	-	-	-	-	-	-	-
chr03	5110243	C	T	-	-	-	-	-	-	-	-	-	-	-	-	-	a	a	b	a	b	b	b	a	h	a	b	b	b	a	-	-	-	-	-	b	-	-	-	-	-	-	-	b	-	b	-	-	-
chr03	5110306	G	A	-	-	-	-	b	-	-	-	-	-	-	-	-	a	a	a	a	b	b	b	a	h	a	b	b	b	h	-	-	-	-	-	b	-	-	-	-	-	-	-	b	-	b	-	-	-
chr03	5110327	C	A	-	-	-	-	b	-	-	-	-	-	-	-	-	a	a	a	a	b	b	b	a	h	a	b	b	b	h	-	-	-	-	-	b	-	-	-	-	-	-	-	b	-	b	-	-	-
chr03	5110768	C	A	a	-	b	a	b	b	b	a	a	-	b	a	b	b	a	-	-	a	-	b	a	-	a	b	b	-	b	b	a	b	b	b	b	a	a	-	a	a	b	a	a	a	b	a	b	a
chr03	5111033	T	A	-	-	-	-	-	b	-	-	-	-	-	-	a	b	a	h	a	a	b	b	a	b	b	b	a	b	h	-	-	-	-	-	-	-	-	-	-	-	-	-	-	-	-	-	-	-
chr03	5116481	A	C	-	-	-	-	-	-	-	-	-	-	-	-	-	a	a	b	a	a	a	b	a	a	a	b	a	b	b	b	-	-	-	-	-	-	-	-	b	-	-	-	-	-	-	-	-	-
chr03	5116792	A	G	-	-	-	-	-	-	-	-	-	-	-	-	-	a	a	a	a	a	b	h	a	a	b	b	h	b	b	-	-	-	b	-	-	-	a	-	-	-	-	-	-	-	-	-	-	-
chr03	5116963	T	C	-	a	-	a	b	b	-	b	-	-	b	-	b	-	-	a	b	-	b	b	-	-	-	-	-	b	a	b	a	b	b	-	b	b	-	b	-	b	b	b	-	b	b	a	b	-
chr03	5123331	G	T	b	a	b	a	b	b	-	b	-	b	b	b	b	b	a	b	b	b	a	a	a	a	b	b	h	b	a	b	a	b	b	b	b	b	-	b	-	-	-	b	-	-	-	-	-	-
chr03	5138805	C	A	b	a	b	a	b	b	b	-	-	a	b	b	b	-	-	-	-	-	-	-	-	-	-	-	-	-	-	b	-	-	b	b	b	-	-	b	b	-	b	b	b	-	b	-	-	-
chr03	5138919	T	A	b	a	b	a	b	b	-	-	a	a	b	b	a	a	a	b	a	-	a	-	a	b	a	b	a	b	b	-	a	b	-	b	b	b	-	a	a	-	b	b	b	-	b	-	-	-
chr03	5139055	G	T	b	a	b	a	b	b	-	-	a	a	b	b	a	a	a	a	a	-	a	-	a	b	a	b	a	b	b	-	a	b	-	b	b	b	-	a	a	-	b	b	b	-	b	-	-	-
chr03	5139080	T	C	b	a	b	a	b	b	-	-	a	a	b	b	a	a	a	a	a	-	a	-	a	b	a	b	a	b	b	-	a	b	-	b	b	b	-	a	a	-	b	b	b	-	b	-	-	-
chr03	5139142	T	C	b	a	b	a	b	b	a	-	a	b	b	a	b	-	-	b	-	-	-	b	a	-	-	-	a	-	a	b	a	b	b	a	b	b	a	-	b	b	-	a	b	b	b	a	a	a
chr03	5139197	G	A	b	a	b	a	b	b	a	-	a	b	b	a	b	-	-	b	-	-	-	b	a	-	-	-	a	-	a	b	a	b	b	a	b	b	a	-	b	b	-	a	b	b	b	a	a	a
chr03	5139421	T	C	b	a	b	a	b	b	a	-	a	b	b	a	b	-	-	a	-	-	-	-	a	-	a	-	a	-	a	b	a	-	b	a	b	b	a	-	b	b	-	a	b	b	b	a	a	a
chr03	5141835	A	T	-	-	b	-	-	-	-	-	-	-	-	-	-	a	a	b	b	b	h	a	a	a	b	b	a	b	b	-	-	-	-	-	-	a	-	-	-	-	-	-	-	-	-	-	-	-
chr03	5141894	T	C	a	a	b	a	b	b	-	b	a	b	b	a	b	a	a	b	b	a	a	b	a	-	-	b	a	-	a	b	a	a	b	a	b	a	a	b	a	a	b	a	a	b	b	-	b	-
chr03	5142223	A	G	-	-	b	-	-	-	-	-	-	-	-	-	a	a	a	a	b	h	a	h	a	b	a	b	h	b	a	-	-	a	b	a	-	-	-	-	-	-	-	-	-	-	-	-	-	-
chr03	5142312	C	T	-	-	b	-	-	-	-	-	-	-	-	-	a	h	a	a	h	h	a	h	a	b	a	b	h	b	a	-	-	a	b	a	-	-	-	-	-	-	-	-	-	-	-	-	-	-
chr03	5144445	T	G	-	-	-	-	-	-	-	-	-	-	-	-	-	-	-	-	-	a	-	-	a	b	-	-	h	b	b	-	-	-	-	a	-	-	-	-	-	-	-	-	-	-	-	-	-	-
chr03	5145543	T	C	b	a	b	a	b	b	b	b	a	b	b	b	a	a	-	-	a	a	-	a	a	a	-	-	a	-	a	b	b	a	b	b	b	b	a	b	a	b	b	a	b	b	b	a	b	b
chr03	5145548	G	A	b	a	b	a	b	b	b	b	a	b	b	b	a	a	-	-	a	a	-	a	a	a	-	-	a	-	a	b	b	a	b	b	b	b	a	b	a	b	b	a	b	b	b	a	b	b
chr03	5145576	C	A	b	a	b	a	b	b	b	b	a	b	b	b	a	a	-	-	a	a	-	a	a	a	-	-	a	-	a	b	b	a	b	b	b	b	a	b	a	b	b	a	b	b	b	a	b	b
chr03	5145772	T	C	b	a	b	a	b	b	b	b	a	b	b	b	a	a	-	-	h	a	-	a	a	a	-	-	a	-	a	b	b	a	b	b	b	b	b	b	a	b	b	a	b	b	b	a	b	b
chr03	5145828	C	T	a	a	b	-	-	b	-	b	a	-	-	a	a	a	a	-	-	a	a	-	a	a	a	-	-	b	b	-	-	-	b	-	b	a	-	-	-	-	-	-	-	-	-	-	-	-
chr03	5146595	T	C	-	-	-	-	-	-	a	-	-	-	-	-	-	b	-	a	a	a	-	a	a	b	-	b	a	-	-	-	-	-	-	-	-	-	-	-	a	-	-	-	-	-	-	-	-	-
chr03	5146622	T	G	-	-	-	-	-	-	a	-	-	-	-	-	-	b	-	a	a	a	-	a	a	b	-	b	h	-	-	-	-	-	-	-	-	-	-	-	a	-	-	-	-	-	-	-	-	-
chr03	5158379	A	C	-	a	-	a	-	-	-	-	-	-	-	-	-	a	a	a	a	a	h	a	a	a	b	b	h	b	h	-	-	-	-	-	-	-	a	-	-	-	-	-	-	-	-	-	-	-
chr03	5159380	T	C	b	a	b	a	b	b	b	b	a	b	b	b	b	b	a	b	a	-	a	a	a	a	-	b	a	b	b	-	b	a	b	b	-	b	b	a	b	b	-	-	a	a	b	-	-	-
chr03	5166985	G	A	a	a	b	a	b	b	b	a	a	b	b	b	a	a	a	a	a	a	b	b	-	b	b	b	b	b	a	b	b	a	b	a	b	b	b	b	b	b	b	a	b	a	b	a	-	b
chr03	5167011	G	A	a	a	b	a	b	b	b	a	a	b	b	b	a	a	a	a	a	a	b	b	-	b	b	b	b	b	a	b	b	a	b	a	b	b	b	b	b	b	b	a	b	a	b	a	-	b
chr03	5168067	C	T	b	a	b	a	b	b	-	b	a	a	b	b	a	a	a	-	-	b	-	a	a	a	b	b	a	-	a	b	a	a	b	b	b	b	b	a	a	-	b	a	b	a	b	a	b	-
chr03	5168588	G	A	-	-	-	-	-	-	-	-	-	-	-	-	-	b	a	h	b	a	h	h	a	h	h	b	a	b	a	-	a	-	-	a	-	-	-	-	-	-	b	-	-	-	-	-	-	-
chr03	5170538	G	A	-	-	-	a	-	-	-	-	-	-	-	-	-	-	-	-	a	-	-	-	-	-	-	-	a	-	-	-	a	b	b	a	-	b	-	b	-	-	-	-	a	a	b	-	a	-
chr03	5170757	A	G	-	-	-	-	-	-	-	-	-	-	-	-	-	a	a	b	a	a	b	a	a	b	b	b	a	b	b	-	b	-	-	-	-	-	-	-	-	-	-	-	b	-	-	-	-	-
chr03	5173009	C	T	b	a	b	a	b	b	a	b	a	a	b	a	b	a	a	b	b	a	a	h	a	b	b	b	a	b	a	b	a	b	b	a	b	a	a	a	b	a	-	a	a	a	b	a	-	b
chr03	5182110	C	T	-	a	b	a	-	b	-	b	-	a	-	a	-	-	-	-	-	-	-	a	a	-	-	-	a	b	a	b	-	a	b	b	b	a	a	-	-	-	b	a	b	a	b	a	b	-
chr03	5183723	C	T	-	-	-	-	b	-	-	-	-	-	b	-	a	a	a	b	a	b	h	h	a	a	b	b	h	b	h	-	-	-	b	-	-	-	-	-	-	-	-	-	-	-	-	-	-	-
chr03	5191338	T	C	b	a	b	a	b	b	-	b	a	b	b	a	a	a	a	-	b	a	a	a	-	b	a	b	b	b	h	b	a	a	b	b	b	a	a	a	a	a	b	b	b	a	b	a	a	-
chr03	5191372	G	A	b	a	b	a	b	b	-	b	a	b	b	a	a	a	a	-	b	a	a	a	-	b	a	b	b	b	h	b	a	a	b	b	b	a	a	a	a	a	b	b	b	a	b	a	a	-
chr03	5191517	G	A	b	a	b	a	b	b	-	b	a	b	b	a	a	h	a	-	a	a	a	a	a	b	a	b	b	b	h	b	a	a	b	b	b	b	a	a	a	a	b	b	b	a	b	a	a	-
chr03	5191551	A	G	b	a	b	a	b	b	-	b	a	b	b	a	a	h	a	-	a	a	a	a	a	b	a	b	b	b	h	b	a	a	b	b	b	a	a	a	a	a	b	b	b	a	b	a	a	-
chr03	5191706	G	A	h	-	b	a	b	b	b	b	a	b	b	h	h	b	-	a	-	a	b	a	a	a	-	-	-	b	a	b	b	b	b	b	b	h	b	a	h	a	b	b	h	h	b	a	a	a
chr03	5191735	A	C	h	-	b	a	b	b	a	b	a	b	b	h	h	b	-	a	-	a	b	a	a	a	-	-	-	b	b	b	b	b	b	b	b	h	b	a	h	a	b	b	h	h	b	a	a	a
chr03	5192245	G	A	a	a	b	a	b	b	a	b	a	a	b	a	a	a	-	b	a	-	-	-	-	b	-	-	-	-	-	b	b	a	b	b	b	a	b	a	a	b	b	a	a	a	b	a	-	-
chr03	5192262	T	C	a	a	b	a	b	b	a	b	a	a	b	a	a	a	-	b	a	-	-	-	-	b	-	-	-	-	-	b	b	a	b	b	b	a	b	a	a	b	b	a	a	a	b	a	-	-
chr03	5192490	T	A	-	a	-	-	-	-	-	-	-	-	-	-	-	b	-	a	a	b	b	h	a	b	a	b	a	b	h	-	-	-	-	-	-	-	-	-	-	-	-	a	a	a	-	-	-	-
chr03	5204642	T	C	a	a	b	a	b	b	a	a	a	b	b	b	b	b	a	b	-	-	a	-	a	b	b	b	-	b	a	b	b	a	b	a	b	b	-	a	b	a	b	b	b	b	b	a	b	a
chr03	5215929	T	G	a	a	b	a	b	b	-	a	a	-	b	a	b	b	-	-	-	b	-	-	-	b	-	b	-	b	-	b	b	b	b	a	b	b	-	-	b	a	b	-	-	a	b	a	-	b
chr03	5220507	G	A	b	a	b	a	b	b	b	b	a	b	b	a	b	a	-	b	a	b	b	a	a	b	a	b	b	b	b	b	b	a	b	b	b	a	a	b	b	a	b	a	b	b	b	a	a	a
chr03	5221789	A	T	b	-	-	-	-	-	-	-	-	-	b	-	a	b	a	a	a	b	a	h	a	h	a	b	a	b	a	-	-	-	-	-	-	-	-	-	-	-	-	-	-	-	-	-	-	-
chr03	5222918	C	T	a	-	-	-	-	-	-	-	a	-	-	a	b	a	a	a	a	a	h	b	a	a	a	b	h	b	a	-	-	b	-	-	-	-	-	-	-	-	b	-	-	-	-	-	-	-
chr03	5224716	G	A	a	-	-	a	b	b	b	a	-	b	b	b	b	a	-	b	a	a	h	a	a	b	b	b	b	b	h	b	b	-	b	a	-	b	-	-	-	-	-	b	a	a	-	-	-	-
chr03	5226640	A	T	b	-	b	a	b	b	-	-	a	-	-	a	a	a	-	-	a	-	-	-	-	-	-	-	-	-	a	b	b	b	-	-	b	a	-	-	-	-	b	b	-	-	b	a	a	-
chr03	5230504	G	A	b	-	b	a	b	b	a	-	a	-	-	b	a	a	-	-	b	a	a	a	-	a	-	b	b	-	-	b	a	a	b	a	b	b	a	a	a	b	-	a	-	b	b	a	b	b
chr03	5238151	C	G	-	-	-	-	-	b	b	b	a	-	-	b	-	-	-	-	-	-	-	-	-	-	b	-	-	-	-	-	b	a	-	-	-	-	-	b	-	-	b	-	b	-	b	-	-	b
chr03	5238446	G	A	-	-	-	-	-	b	b	b	a	-	-	b	-	-	-	-	-	-	-	-	-	a	b	-	-	-	-	-	b	a	-	-	-	-	-	b	-	-	b	-	b	-	b	-	-	b
chr03	5239363	T	C	a	a	b	a	b	b	a	b	a	b	b	a	b	b	-	a	b	b	a	b	a	a	a	-	b	-	-	b	b	b	b	b	b	a	a	-	a	b	b	b	b	b	b	a	a	-
chr03	5239384	G	C	a	a	b	a	b	b	a	b	a	b	b	a	b	b	-	a	b	b	a	b	a	a	a	-	b	-	-	b	b	b	b	b	b	a	a	-	a	b	b	b	b	b	b	a	a	-
chr03	5239562	C	G	a	a	b	a	b	b	a	a	a	b	b	a	b	b	-	a	b	b	a	a	a	a	a	-	b	-	-	b	a	b	b	b	b	a	a	-	a	b	b	b	b	b	b	a	a	-
chr03	5240233	C	G	b	a	b	a	b	b	b	b	-	b	b	b	b	a	a	b	b	a	a	b	a	b	a	b	-	b	b	-	a	a	b	a	b	a	-	a	a	-	-	a	a	b	-	-	-	-
chr03	5240781	A	G	-	-	-	-	-	b	-	-	-	-	-	-	-	b	a	a	a	a	b	a	a	h	b	b	b	b	a	-	-	-	-	-	-	-	-	-	-	-	-	-	-	-	-	-	-	-
chr03	5240816	C	T	-	-	-	-	-	b	-	-	-	-	-	-	-	b	a	a	a	a	b	a	a	h	b	b	b	b	a	-	-	-	-	-	-	-	-	-	-	-	-	-	-	-	-	-	-	-
chr03	5240859	C	A	-	-	-	a	-	-	-	-	-	-	-	-	-	a	a	a	b	a	b	b	a	h	b	b	b	b	b	-	-	-	-	-	-	a	-	-	b	-	-	a	-	-	-	-	-	-
chr03	5242657	G	A	-	-	-	-	-	-	-	-	-	-	-	-	-	b	a	a	h	a	-	b	a	h	a	b	a	b	a	-	-	b	-	-	-	-	-	-	-	-	-	-	b	-	-	-	-	-
chr03	5242808	G	T	a	a	a	a	b	b	a	b	a	a	a	a	a	a	-	b	b	a	a	a	a	b	a	b	a	b	-	b	-	-	b	b	b	a	-	a	b	-	a	a	-	-	b	a	-	-
chr03	5249477	G	A	-	-	-	-	-	b	-	-	-	-	-	-	-	a	a	a	b	a	h	h	a	a	-	b	h	b	b	-	-	-	-	-	-	-	-	-	-	-	-	-	-	-	-	-	-	-
chr03	5249494	A	C	-	-	-	-	-	b	-	-	-	-	-	-	-	a	a	a	b	a	h	h	a	a	-	b	h	b	a	-	-	-	-	-	-	-	-	-	-	-	-	-	-	-	-	-	-	-
chr03	5249568	C	T	-	-	-	-	-	b	-	-	-	-	-	-	-	b	a	b	b	a	h	a	a	a	-	b	h	b	a	-	-	-	-	-	-	-	-	-	-	-	-	-	-	-	-	-	-	-
chr03	5252437	T	C	b	a	b	a	b	b	-	a	a	a	b	a	b	a	b	-	b	-	-	b	a	b	-	-	a	b	b	b	a	a	b	b	b	b	b	b	a	b	b	b	a	a	b	a	b	b
chr03	5256645	C	T	a	a	b	a	-	b	-	-	a	a	-	a	b	b	-	-	a	a	a	b	-	a	a	b	b	b	a	b	b	a	b	b	b	b	-	-	a	b	b	a	-	b	b	-	a	-
chr03	5256724	C	G	b	-	-	-	-	-	-	-	-	-	-	-	-	a	a	-	-	a	a	h	a	a	a	b	a	-	a	-	-	-	-	-	-	-	-	-	-	-	-	-	-	-	-	-	-	-
chr03	5256734	T	C	b	-	-	-	-	-	-	-	-	-	-	-	-	a	a	-	-	a	a	h	a	a	a	b	a	-	a	-	-	-	-	-	-	-	-	-	-	-	-	-	-	-	-	-	-	-
chr03	5256749	T	C	b	-	-	-	-	-	-	-	-	-	-	-	-	a	a	-	-	a	a	h	a	a	a	b	a	-	a	-	-	-	-	-	-	-	-	-	-	-	-	-	-	-	-	-	-	-
chr03	5256868	T	C	b	-	-	-	-	-	-	-	-	-	-	-	-	a	a	-	b	b	h	h	a	a	a	b	h	b	a	-	-	-	-	-	-	-	-	-	-	-	-	-	-	-	-	-	-	-
chr03	5256933	G	A	b	-	b	-	b	b	-	-	-	-	b	b	b	-	-	-	b	-	-	b	-	-	-	b	-	b	-	b	b	-	b	b	b	b	-	b	b	b	b	b	-	-	b	-	b	-
chr03	5264841	A	G	-	-	-	-	-	-	-	-	a	-	-	b	-	a	-	a	a	b	a	h	a	a	-	b	a	b	a	-	-	-	-	-	-	-	-	b	-	-	b	-	-	-	-	-	-	-
chr03	5265248	G	A	-	-	b	-	b	b	-	-	-	-	b	b	b	-	-	-	b	-	-	-	-	-	-	b	-	b	-	b	b	b	b	b	b	b	b	-	-	-	b	-	b	b	b	-	b	b
chr03	5265594	G	A	-	-	-	-	-	-	-	-	a	-	-	-	-	b	a	b	a	b	h	a	a	h	h	h	h	h	h	-	-	-	b	-	-	a	-	-	-	-	-	-	-	-	-	-	-	-
chr03	5265627	T	C	-	-	-	-	-	-	-	-	a	-	-	-	-	b	a	b	a	b	h	a	a	h	h	h	h	h	h	-	-	-	b	-	-	a	-	-	-	-	-	-	-	-	-	-	-	-
chr03	5265939	A	G	-	-	a	a	-	-	-	-	-	-	-	-	a	a	-	a	a	a	-	a	a	a	a	-	a	a	a	-	a	a	-	-	-	a	-	-	-	-	-	-	a	-	-	-	-	-
chr03	5268548	G	C	-	a	b	a	b	-	-	-	a	-	-	b	a	-	a	-	a	a	a	b	a	a	a	b	b	-	a	-	-	b	-	b	-	-	-	b	-	-	-	a	-	-	-	-	-	-
chr03	5269181	T	C	b	a	b	a	b	b	b	b	a	a	b	b	h	a	a	b	a	b	a	h	a	b	a	-	a	b	a	b	b	-	b	-	b	b	a	a	b	b	-	b	a	a	b	a	a	a
chr03	5273774	C	G	a	a	b	a	b	b	-	b	a	a	b	b	a	-	-	-	-	-	-	-	-	-	-	-	-	-	-	b	b	a	b	a	b	a	a	-	a	a	b	b	-	b	b	a	-	b
chr03	5290369	G	A	-	-	-	-	-	-	a	-	-	-	b	-	-	b	-	b	b	b	h	h	a	h	b	b	b	b	-	-	-	-	-	-	-	-	-	-	-	-	-	-	-	a	-	-	-	-
chr03	5292808	G	A	b	a	b	a	b	b	a	a	a	b	b	a	b	b	-	-	a	a	-	a	-	a	-	-	a	b	-	b	b	b	b	b	b	a	a	-	a	-	b	b	a	-	b	a	b	-
chr03	5293109	C	T	b	a	b	a	b	b	a	a	a	b	b	a	b	b	-	-	a	a	-	a	-	a	-	-	a	b	-	b	b	a	b	b	b	a	a	-	a	-	b	b	a	a	b	a	b	-
chr03	5295493	C	A	a	a	b	a	b	b	-	-	a	a	b	b	b	b	a	a	a	b	b	a	a	h	b	b	h	b	a	-	a	-	b	-	b	a	-	b	-	-	-	b	b	-	b	-	b	-
chr03	5303188	A	C	a	-	b	a	b	b	-	b	a	a	-	a	b	-	a	a	b	-	a	-	-	-	-	-	-	-	-	b	a	a	b	a	b	b	a	a	b	b	b	b	a	b	b	a	b	-
chr03	5303211	G	C	b	-	b	a	b	b	-	b	a	a	-	a	b	-	a	a	b	-	a	-	-	-	-	-	-	-	-	b	a	a	b	a	b	b	a	a	b	b	b	b	a	b	b	a	b	-
chr03	5319793	A	T	a	a	b	a	b	b	b	a	a	b	b	a	a	b	a	-	a	b	a	b	-	a	-	b	a	b	a	b	a	b	b	a	b	b	-	-	a	b	b	b	a	a	b	a	a	b
chr03	5320956	T	C	b	a	b	a	b	b	a	a	a	b	-	a	b	b	a	a	b	-	h	b	-	b	b	-	h	b	-	b	b	a	b	b	b	b	b	b	b	a	b	a	b	-	b	a	a	a
chr03	5333965	A	G	b	a	b	a	b	b	a	a	a	a	b	-	b	-	a	a	b	-	a	b	a	-	-	-	-	-	-	b	b	b	b	a	-	a	b	-	a	a	-	a	b	b	b	a	a	-
chr03	5334590	C	A	b	a	b	a	b	b	b	b	a	b	b	a	b	a	a	-	b	-	-	-	a	a	b	b	a	b	a	b	b	a	b	a	b	b	b	a	b	b	b	b	b	a	b	a	-	b
chr03	5346643	A	G	-	-	-	-	-	-	-	a	b	-	-	-	-	-	-	-	-	-	-	-	-	-	-	-	-	-	-	-	-	-	-	-	-	-	-	-	-	-	-	-	-	-	-	-	-	-
chr03	5355808	C	T	b	a	b	a	b	b	b	a	a	b	b	b	b	h	a	b	a	b	a	a	a	b	a	b	a	b	b	b	a	b	b	b	b	b	b	-	-	-	-	a	a	b	b	-	a	-
chr03	5357044	A	G	a	-	b	a	b	b	-	b	-	a	b	a	-	-	a	b	-	a	-	a	a	-	-	-	-	-	-	b	a	-	b	a	b	b	-	-	a	a	b	-	-	b	b	a	a	-
chr03	5358447	A	G	a	-	b	a	b	b	-	a	a	b	b	a	a	a	a	-	a	-	-	-	-	a	a	b	a	b	-	b	a	-	b	a	b	a	-	a	a	a	b	b	b	-	b	a	-	a
chr03	5358667	G	A	a	a	b	a	b	b	-	a	a	b	b	a	a	a	-	-	a	-	-	-	-	a	-	-	a	-	-	b	a	-	b	a	b	a	a	a	a	b	b	b	b	-	b	a	-	a
chr03	5358688	C	T	a	a	b	a	b	b	-	a	a	b	b	a	a	a	-	-	a	-	-	-	-	a	-	-	a	-	-	b	a	-	b	a	b	a	a	a	a	a	b	b	b	-	b	a	-	a
chr03	5360709	G	A	b	a	b	a	b	b	a	-	a	b	b	b	b	b	a	-	b	b	b	b	a	b	h	b	a	b	a	b	a	a	b	b	b	b	a	b	-	b	b	b	b	b	b	a	b	-
chr03	5372006	C	T	b	a	b	a	b	b	b	-	a	a	b	a	a	b	a	b	b	-	-	b	-	a	a	b	a	b	a	-	b	b	-	b	-	b	a	-	b	b	b	b	a	b	b	a	b	-
chr03	5372296	G	A	a	a	b	a	b	b	b	b	a	b	b	b	b	b	-	-	-	-	b	b	-	b	b	-	-	b	-	b	b	b	b	b	b	a	-	-	-	b	-	-	b	a	b	a	a	b
chr03	5377681	T	A	a	-	b	a	b	b	-	b	a	b	b	b	b	a	-	b	-	a	-	-	-	-	-	-	-	b	-	b	b	-	b	b	-	a	-	-	-	-	-	a	b	-	b	a	a	-
chr03	5378258	A	G	-	-	-	-	b	-	-	-	a	-	-	-	-	b	a	b	h	a	h	a	a	h	b	b	a	b	a	-	-	-	-	-	-	-	-	-	-	-	-	a	-	-	-	-	-	-
chr03	5378379	C	G	-	-	-	-	b	-	-	-	a	-	-	-	-	a	a	b	a	a	h	a	a	h	b	b	a	b	a	-	-	-	-	-	-	-	-	-	-	-	-	a	-	-	-	-	-	-
chr03	5379671	G	A	a	a	b	a	b	b	b	a	a	a	b	a	a	b	a	b	a	a	-	b	a	a	b	b	b	b	a	b	a	b	b	a	b	b	a	a	a	-	b	a	a	b	b	a	b	-
chr03	5381609	G	C	b	-	-	a	b	b	b	-	-	-	b	b	-	a	a	-	a	a	a	h	a	h	b	b	h	b	h	-	b	-	-	-	-	-	-	-	b	-	-	a	-	-	-	-	-	-
chr03	5388884	T	G	b	a	b	a	b	b	a	b	b	a	b	a	b	b	a	-	b	b	b	h	a	a	-	b	b	b	h	b	b	b	b	a	b	b	b	b	b	b	-	a	b	a	b	a	b	b
chr03	5389115	T	G	b	a	b	a	b	b	a	b	b	a	b	a	b	a	a	-	b	b	b	h	a	a	-	b	b	b	h	b	b	b	b	a	b	b	b	b	b	b	-	b	b	a	b	a	b	b
chr03	5389479	G	C	a	-	b	a	b	b	a	-	-	a	b	a	b	b	-	a	b	-	-	b	-	a	a	b	-	b	a	b	b	a	b	a	b	a	-	b	a	b	-	a	a	a	b	a	-	b
chr03	5410848	A	G	-	-	-	-	-	b	-	-	-	-	-	-	-	h	a	b	h	h	a	h	a	-	h	b	a	b	h	-	-	-	-	-	-	-	-	-	-	-	-	-	-	-	-	-	-	-
chr03	5410867	G	A	-	-	-	-	-	b	-	-	-	-	-	-	-	h	a	b	h	h	a	h	a	-	h	b	a	b	h	-	-	-	-	-	-	-	-	-	-	-	-	-	-	-	-	-	-	-
chr03	5411357	T	A	-	a	-	-	-	-	-	-	-	-	-	-	-	b	a	a	a	b	a	b	a	h	b	b	h	b	h	-	-	-	b	-	-	-	-	-	-	-	-	-	-	-	-	-	-	-
chr03	5412152	G	T	b	-	-	-	-	-	-	-	-	-	-	-	-	a	a	-	b	a	-	a	a	a	-	-	a	b	b	-	a	-	-	-	-	a	-	-	-	-	-	b	-	-	-	-	-	-
chr03	5424050	G	A	a	a	b	a	b	b	-	b	-	b	b	b	a	a	-	-	b	-	-	b	a	h	-	b	a	b	a	b	b	b	b	b	b	b	a	b	b	-	b	b	b	b	-	a	a	a
chr03	5424263	T	C	a	a	b	a	b	b	a	b	b	b	b	b	a	a	-	b	a	-	-	b	a	h	-	b	a	b	a	b	b	b	b	b	b	b	b	b	b	a	b	b	b	b	b	a	a	a
chr03	5424353	T	G	-	-	-	-	b	b	-	-	-	a	-	-	a	-	-	-	-	-	-	-	-	-	-	-	-	-	-	-	-	-	b	a	-	-	-	-	-	-	-	-	-	a	b	-	-	-
chr03	5424457	C	T	-	-	-	-	b	b	-	-	-	a	-	-	a	-	-	-	-	-	-	-	-	-	-	-	-	-	-	-	-	-	b	a	-	-	-	-	-	-	-	-	-	a	b	-	-	-
chr03	5430481	A	G	-	-	-	-	-	-	-	-	-	-	-	-	-	b	a	b	a	a	a	b	a	h	a	b	h	b	a	b	b	-	-	a	-	-	-	-	-	-	-	-	-	-	-	-	-	-
chr03	5430587	A	G	-	-	-	-	-	-	-	-	-	-	-	-	-	a	a	b	a	b	a	b	a	h	a	b	h	b	a	b	b	-	-	a	-	-	-	-	-	-	-	-	-	-	-	-	-	-
chr03	5441868	A	G	b	a	b	a	b	b	b	-	b	b	b	b	a	b	-	-	b	a	a	a	a	a	a	-	b	b	a	b	a	a	b	a	b	a	b	-	b	a	b	a	a	a	b	a	a	b
chr03	5441922	G	A	b	a	b	a	b	b	b	-	b	b	b	b	a	b	-	-	b	a	a	a	a	a	a	-	b	b	a	b	a	a	b	b	b	a	b	-	b	a	b	a	a	a	b	a	a	b
chr03	5444390	C	T	-	-	b	a	b	b	-	b	b	-	-	b	a	a	-	a	b	-	-	b	-	a	-	-	-	b	a	-	a	-	b	b	b	a	b	a	a	a	b	a	a	a	b	-	b	-
chr03	5444725	G	C	-	-	b	a	b	b	-	b	b	-	-	b	a	a	-	a	b	-	-	-	-	-	-	-	-	b	a	-	a	-	b	b	b	a	b	a	a	a	b	a	a	a	b	-	b	-
chr03	5445039	G	A	b	a	b	a	b	b	b	a	b	a	b	b	a	a	a	a	-	-	b	a	a	b	a	b	h	b	b	b	a	a	b	b	b	a	b	b	-	a	b	a	a	b	b	a	a	b
chr03	5445747	G	A	b	a	b	a	b	b	-	b	a	b	b	b	b	a	-	-	b	-	-	-	a	-	a	-	a	b	-	b	b	b	b	b	b	b	a	b	b	-	b	-	b	-	b	a	b	-
chr03	5449375	A	G	b	a	b	a	b	b	-	a	a	b	b	a	b	b	a	a	a	a	a	a	-	a	a	-	-	-	a	b	b	b	b	b	b	b	a	-	b	b	b	b	a	a	b	a	b	-
chr03	5449632	C	T	a	a	b	a	b	b	a	a	a	a	b	a	b	h	a	a	h	-	b	b	a	a	h	b	a	-	a	b	a	a	b	b	b	b	a	a	a	a	b	a	a	a	b	a	a	-
chr03	5451256	G	A	-	-	b	a	-	-	-	-	-	-	-	-	b	a	-	-	-	-	-	-	-	b	-	-	-	b	-	-	-	-	b	b	b	b	-	-	-	-	b	b	-	-	b	a	-	-
chr03	5459142	G	T	a	a	b	a	b	b	-	b	a	a	b	b	a	a	a	a	a	-	-	a	-	b	a	b	a	-	-	b	a	a	b	a	-	a	-	a	a	a	-	a	a	a	b	a	a	a
chr03	5462011	A	C	-	-	-	-	-	-	-	-	-	-	-	-	-	b	a	a	a	a	a	h	a	h	b	b	h	b	a	-	-	a	-	-	b	-	-	-	-	-	-	-	-	-	-	-	-	-
chr03	5462295	T	C	-	-	-	-	-	-	-	-	-	-	-	-	-	a	a	a	a	b	a	h	a	a	b	b	h	b	a	-	-	-	-	-	-	b	-	-	-	b	-	-	a	-	-	-	-	-
chr03	5462467	A	C	-	-	-	-	-	-	-	-	-	-	-	-	a	a	a	-	a	-	a	a	a	a	-	b	h	b	a	-	-	-	-	-	-	b	-	-	-	-	-	-	-	-	-	-	-	-
chr03	5462593	G	A	-	-	b	-	-	-	-	-	-	-	-	-	-	b	a	-	a	a	b	b	a	b	b	b	b	b	h	-	-	-	-	b	b	b	-	a	-	-	-	b	-	-	-	-	-	-
chr03	5462641	G	A	-	-	b	-	-	-	-	-	-	-	-	-	-	b	a	-	a	a	b	b	a	b	b	b	b	b	h	-	-	-	-	b	b	b	-	a	-	-	-	b	-	-	-	-	-	-
chr03	5463488	G	A	b	-	b	-	b	-	a	b	-	-	-	a	b	-	a	-	-	-	-	-	-	-	-	-	-	-	-	b	b	a	b	-	-	b	-	b	b	-	-	-	-	b	b	a	-	-
chr03	5463504	G	T	b	-	b	-	b	-	a	b	-	-	-	a	b	-	a	-	-	-	-	-	-	-	-	-	-	-	-	b	b	a	b	-	-	b	-	a	a	-	-	-	-	b	b	a	-	-
chr03	5469132	T	G	a	a	b	a	-	b	b	-	b	-	b	a	a	-	-	-	-	-	-	-	a	-	a	b	-	-	-	b	a	a	b	a	-	b	-	-	b	-	b	a	-	b	b	a	b	-
chr03	5474226	C	T	-	a	b	a	b	b	b	b	a	-	b	b	a	-	-	-	a	-	-	-	a	-	b	b	a	-	a	b	a	a	b	b	b	a	-	-	b	a	b	a	a	b	b	a	-	-
chr03	5474235	A	G	-	a	b	a	b	b	b	b	a	-	b	b	a	-	-	-	a	-	-	-	a	-	b	b	a	-	a	b	a	a	b	b	b	a	-	-	b	a	a	a	a	b	b	a	-	-
chr03	5478133	C	T	b	a	b	a	b	b	a	-	a	a	b	a	a	b	a	b	a	b	a	b	a	a	a	b	h	b	a	b	b	b	b	b	b	a	-	b	a	b	b	a	a	a	b	a	b	-
chr03	5482135	T	G	b	a	b	a	b	b	-	b	a	a	-	b	b	a	a	a	a	a	a	a	a	b	a	b	h	b	b	b	b	b	b	a	b	b	-	b	-	b	b	b	b	a	b	a	-	a
chr03	5482314	T	C	b	a	b	a	b	b	-	a	a	a	-	b	a	a	a	a	a	a	a	a	a	b	a	b	h	b	b	b	b	b	b	a	b	-	b	b	-	b	b	b	b	a	b	a	-	a
chr03	5485107	G	A	a	a	b	a	b	b	a	a	a	b	b	a	a	a	a	-	-	-	a	b	a	a	b	-	-	b	-	-	a	b	b	a	b	b	-	-	b	a	b	a	b	a	b	a	-	b
chr03	5485156	T	C	a	a	b	a	b	b	a	a	a	b	b	a	a	a	a	-	-	-	a	b	a	a	b	-	-	b	-	-	a	b	b	a	b	b	-	-	b	a	b	a	b	a	b	a	-	b
chr03	5485490	G	A	a	a	b	a	b	b	a	a	a	b	b	a	a	a	a	-	-	-	a	b	a	a	b	-	-	-	-	b	a	b	b	a	b	a	-	-	b	a	b	a	b	a	b	a	-	b
chr03	5489797	T	C	-	-	-	-	-	-	-	-	-	a	-	-	-	b	-	-	b	-	b	b	-	b	b	-	b	b	-	-	a	-	-	-	-	a	a	-	b	-	-	-	a	a	-	a	-	a
chr03	5493872	T	C	b	a	-	-	-	b	-	-	-	-	-	b	b	b	a	a	a	b	h	a	a	h	a	b	b	b	h	-	a	a	-	-	-	-	-	-	-	-	-	b	-	a	-	-	-	-
chr03	5493920	T	C	b	a	-	-	-	b	-	-	-	-	-	b	b	-	a	a	a	-	a	a	a	a	a	b	a	b	a	-	a	a	-	-	-	-	-	-	-	-	-	b	-	a	-	-	-	-
chr03	5505610	A	G	-	-	-	-	b	-	-	-	b	-	-	-	b	a	a	b	a	a	a	a	a	h	a	b	a	b	h	-	-	-	-	-	-	-	-	-	-	-	-	-	-	a	b	-	-	-
chr03	5505619	C	T	-	-	-	-	b	-	-	-	b	-	-	-	b	a	a	b	a	a	a	a	a	h	a	b	a	b	h	-	-	-	-	-	-	-	-	-	-	-	-	-	-	a	b	-	-	-
chr03	5505699	C	T	-	-	-	-	b	-	-	-	b	-	-	-	b	a	a	a	b	a	a	a	a	h	a	b	a	b	h	-	-	-	-	-	-	-	-	-	-	-	-	-	-	a	b	-	-	-
chr03	5505764	T	C	-	-	-	-	b	-	-	-	b	-	-	-	b	a	a	a	b	a	a	a	a	h	a	b	a	b	h	-	-	-	-	-	-	-	-	-	-	-	-	-	-	a	b	-	-	-
chr03	5506970	T	G	a	-	b	-	-	b	-	-	-	-	-	-	-	b	-	a	b	-	-	h	a	a	-	-	h	b	h	-	-	-	-	-	-	-	-	-	-	-	-	-	-	-	-	-	-	-
chr03	5520468	G	A	b	-	b	a	b	b	-	b	b	a	b	b	b	-	a	-	-	b	-	-	-	-	-	b	-	b	-	-	-	-	-	-	b	-	-	b	-	-	-	b	-	-	-	-	-	b
chr03	5520548	T	A	-	-	-	-	-	-	-	-	-	-	-	-	-	h	a	h	h	a	a	h	a	b	h	b	h	b	b	-	a	-	-	-	b	-	-	-	-	-	-	-	-	-	-	-	-	-
chr03	5521675	C	T	a	a	b	a	b	b	b	a	a	-	-	b	b	-	a	-	a	a	a	a	a	a	b	-	a	-	a	b	a	b	b	b	-	b	b	-	-	b	b	-	a	a	b	a	a	a
chr03	5523426	T	C	-	-	b	a	b	b	-	-	b	-	-	b	-	-	-	-	-	-	-	-	-	-	-	-	-	-	a	b	b	-	b	-	b	b	-	b	b	-	b	a	b	-	b	-	b	b
chr03	5523580	C	T	-	-	-	-	-	-	-	-	-	-	-	-	-	a	a	a	h	a	a	a	a	h	b	b	a	b	a	-	-	-	-	-	b	-	-	a	-	-	-	-	a	-	-	-	-	-
chr03	5526684	T	C	a	a	-	a	b	-	b	a	-	-	b	a	a	b	-	-	-	a	-	-	a	-	-	b	-	b	-	b	-	b	b	b	-	a	-	-	b	-	-	a	-	a	b	a	a	a
chr03	5526772	T	C	-	-	-	-	-	-	-	-	-	-	-	-	b	b	-	-	-	b	-	-	-	-	-	b	b	-	-	-	-	-	-	b	-	-	-	-	-	-	-	-	-	-	-	-	-	-
chr03	5527959	A	G	-	-	b	-	-	b	-	-	b	-	-	a	b	a	a	a	b	-	-	a	a	a	b	b	a	b	a	-	b	-	-	-	-	-	-	-	-	-	-	-	-	-	-	-	-	-
chr03	5528568	C	T	a	-	-	a	b	b	-	-	a	-	-	-	-	-	-	-	-	b	-	-	a	-	-	-	-	-	-	b	b	a	b	a	-	a	-	b	-	b	-	b	b	-	b	a	-	b
chr03	5530209	T	C	a	a	b	a	b	b	b	-	b	b	b	b	a	b	a	-	-	b	b	a	-	a	-	b	b	-	b	b	a	a	b	a	b	a	-	-	a	a	-	a	b	a	b	a	b	a
chr03	5530445	C	A	b	a	b	a	b	b	b	-	b	b	b	b	a	a	a	-	-	b	b	a	-	a	-	b	b	-	b	b	a	a	b	a	b	a	-	-	a	a	-	a	b	a	b	a	b	a
chr03	5531285	C	A	-	-	-	-	-	-	-	-	-	-	-	-	-	a	a	a	a	b	a	h	a	b	h	b	a	b	a	-	-	-	-	-	-	a	-	-	-	-	-	-	-	-	-	-	-	-
chr03	5532706	T	C	-	-	b	-	b	-	-	-	-	-	-	-	-	a	a	b	b	a	a	a	a	-	a	b	b	b	h	-	-	b	-	-	-	-	-	-	a	-	-	b	b	-	-	-	-	-
chr03	5532790	A	T	-	-	b	-	b	-	-	-	-	-	-	-	-	b	a	b	b	b	a	a	a	-	a	b	b	b	h	-	-	b	-	-	-	-	-	-	a	-	-	b	b	-	-	-	-	-
chr03	5537022	A	C	-	a	-	a	-	-	-	-	-	-	-	-	-	b	a	b	a	a	a	h	a	h	b	b	a	b	b	-	b	-	-	-	-	a	b	-	-	b	-	-	-	-	-	-	-	-
chr03	5539404	T	C	a	-	b	a	b	b	a	a	b	a	b	b	a	-	a	-	a	-	-	b	a	-	-	-	b	b	b	b	b	a	b	a	b	a	a	b	a	a	b	b	a	b	b	a	a	-
chr03	5540663	G	A	-	-	-	-	-	-	-	-	-	-	-	-	-	b	a	a	b	b	h	a	a	h	b	b	h	b	a	-	-	-	-	-	-	-	-	-	-	-	b	-	-	-	-	-	-	-
chr03	5541537	C	G	a	a	b	a	b	b	b	a	b	b	b	a	a	a	a	b	b	b	-	-	-	b	-	b	b	-	a	b	a	a	b	b	b	a	b	b	a	a	b	a	a	a	b	a	a	a
chr03	5542504	G	C	-	-	-	-	-	-	-	-	-	-	-	-	-	a	a	a	b	b	b	b	a	h	a	b	h	b	a	b	-	-	-	a	-	-	-	-	-	a	-	-	-	-	-	-	-	-
chr03	5542608	T	C	-	-	-	-	-	-	-	-	-	-	-	-	-	a	a	b	b	b	b	b	a	h	a	b	h	b	a	b	-	-	-	-	-	-	-	-	-	a	-	-	-	-	-	-	-	-
chr03	5543090	T	A	-	a	b	a	b	b	-	-	-	-	b	-	-	b	-	h	a	a	b	a	a	b	a	b	b	b	b	-	-	a	-	a	b	-	-	-	-	-	-	b	-	-	-	-	-	-
chr03	5544165	G	A	a	-	b	a	b	-	b	a	-	a	b	b	-	a	-	-	-	-	-	-	-	-	b	-	-	b	-	b	-	a	b	b	b	b	b	a	b	b	-	b	b	-	b	a	a	-
chr03	5554884	T	A	-	a	b	a	b	b	b	-	-	b	b	a	a	b	a	b	a	b	b	b	a	a	-	b	a	b	b	-	-	a	b	b	-	a	a	-	-	a	-	b	-	-	-	-	-	-
chr03	5556389	T	C	a	a	-	a	-	-	-	a	-	a	-	a	a	a	a	a	a	-	a	a	-	a	a	-	a	-	a	-	-	-	-	-	-	a	-	-	-	-	-	a	-	-	-	-	-	-
chr03	5557222	T	G	b	a	b	a	b	b	a	b	a	a	b	b	b	a	a	a	b	a	b	h	a	h	a	b	b	b	a	b	a	b	b	b	b	a	a	a	a	b	b	a	a	b	b	a	a	-
chr03	5557390	G	A	b	a	b	a	b	b	a	b	a	a	b	b	b	b	a	b	a	a	b	h	a	h	a	b	b	b	a	b	a	b	b	b	b	a	a	a	a	b	b	a	a	b	b	a	a	-
chr03	5568516	G	A	-	-	-	-	-	-	-	-	-	-	-	-	-	h	a	a	b	h	h	b	a	h	a	b	b	-	h	-	-	-	-	-	-	a	-	-	-	-	-	-	-	a	-	-	-	-
chr03	5569533	A	G	-	-	b	-	-	-	-	-	-	-	-	b	-	b	-	a	a	a	a	b	a	b	b	b	h	b	h	-	-	-	-	a	-	-	a	-	-	-	-	b	-	-	-	-	-	-
chr03	5605023	A	T	b	a	b	a	b	b	b	a	b	a	b	b	a	b	-	-	a	-	-	a	a	-	-	b	b	b	a	b	a	a	b	a	b	b	a	b	b	a	b	-	a	a	b	a	a	-
chr03	5605048	A	G	-	-	b	-	-	-	-	-	b	b	-	-	-	b	-	b	b	-	-	-	-	-	b	-	-	b	-	-	-	-	-	-	-	-	-	b	-	-	-	a	b	-	-	-	-	-
chr03	5612183	G	A	b	a	b	a	b	b	a	a	a	b	b	b	a	b	a	-	b	a	a	-	a	b	a	b	h	b	a	b	b	a	b	b	b	b	a	b	b	b	b	b	a	b	b	a	a	b
chr03	5614094	T	C	-	-	-	-	-	-	-	-	-	-	-	-	-	b	a	b	a	b	b	b	a	b	b	h	b	b	b	-	-	-	-	-	-	-	-	-	a	-	-	a	-	a	b	-	-	-
chr03	5620273	G	T	a	a	b	a	b	b	b	b	b	a	b	a	b	-	-	-	-	b	-	a	-	b	b	-	a	-	-	b	b	-	b	b	b	a	-	-	a	a	b	a	-	a	b	a	-	-
chr03	5620334	G	A	-	-	b	a	-	b	-	b	-	-	-	-	-	a	a	a	b	a	b	a	a	h	b	h	b	b	a	-	a	-	-	-	-	-	-	-	-	b	-	-	-	a	-	-	-	-
chr03	5620395	C	T	-	-	b	a	-	b	-	b	-	-	-	-	-	a	a	a	b	a	b	a	a	h	b	h	b	b	a	-	a	-	-	-	-	-	-	-	-	b	-	-	-	a	-	-	-	-
chr03	5620411	A	C	-	-	b	a	-	b	-	b	-	-	-	-	-	a	a	a	b	a	b	a	a	a	b	h	a	b	a	-	a	-	-	-	-	-	-	-	-	b	-	-	-	a	-	-	-	-
chr03	5620485	C	T	-	-	b	a	-	b	-	b	-	-	-	-	-	b	a	a	a	a	b	a	a	h	b	b	b	b	h	-	a	-	-	-	b	-	-	-	-	b	-	-	-	a	-	-	-	-
chr03	5620495	C	T	-	-	b	a	-	b	-	b	-	-	-	-	-	b	a	a	a	a	b	a	a	h	b	b	b	b	h	-	a	-	-	-	b	-	-	-	-	b	-	-	-	a	-	-	-	-
chr03	5620915	G	A	a	a	b	a	b	b	-	-	b	-	-	b	a	-	-	a	b	-	-	a	-	a	-	-	-	-	-	b	-	-	b	a	b	a	a	a	-	a	-	a	a	-	-	a	-	-
chr03	5626456	G	A	a	a	b	a	b	b	-	b	-	a	b	a	a	-	-	-	a	-	b	-	-	b	-	-	a	-	-	-	a	b	b	b	b	a	b	a	-	b	b	a	b	a	b	a	a	b
chr03	5630552	C	T	a	-	b	a	b	b	-	a	a	-	b	a	a	a	-	-	-	-	-	a	a	a	-	-	a	-	a	b	a	a	b	a	b	a	-	a	b	a	b	a	a	a	b	a	a	-
chr03	5632110	G	A	b	-	-	-	-	-	-	-	-	a	-	-	-	a	a	b	a	a	h	h	a	b	b	b	a	b	b	-	a	-	-	-	-	-	b	-	-	-	-	-	-	-	-	-	-	-
chr03	5637778	A	T	b	-	b	a	b	b	-	a	b	a	b	a	b	a	-	-	a	-	-	b	-	a	b	-	-	-	-	b	a	-	b	a	b	b	a	a	a	a	b	b	a	a	b	a	a	b
chr03	5638915	T	G	-	-	-	-	-	-	-	-	-	a	-	-	-	h	a	a	a	h	h	a	a	h	-	b	h	b	h	-	-	-	-	-	-	-	-	-	-	-	-	-	b	-	-	-	-	-
chr03	5639142	G	T	a	a	b	a	b	b	a	b	a	a	b	a	b	-	a	a	b	-	-	-	a	h	-	b	-	b	a	b	b	b	b	a	b	b	b	a	a	b	b	b	b	b	b	a	a	a
chr03	5639450	G	T	b	a	b	a	b	b	-	-	a	-	b	b	b	a	-	-	-	-	a	a	a	a	a	b	a	b	a	b	a	a	b	a	b	b	a	-	a	b	b	b	a	a	b	a	a	-
chr03	5639485	G	A	b	a	b	a	b	b	-	-	a	-	b	b	b	a	-	-	-	-	a	a	a	a	a	-	a	-	a	b	a	a	b	a	b	b	a	-	a	b	b	b	a	a	b	a	a	-
chr03	5640051	T	G	b	a	b	a	b	b	b	b	b	a	b	b	a	a	a	-	a	a	a	b	a	b	a	b	-	-	b	b	b	a	b	a	b	b	a	b	a	b	b	b	a	a	b	a	a	a
chr03	5640086	G	A	a	a	b	a	b	b	a	b	b	a	b	b	b	b	-	a	a	b	a	b	a	a	b	b	b	b	a	b	a	a	b	a	b	a	a	b	b	b	b	b	b	a	b	a	a	a
chr03	5642508	T	A	-	-	-	-	-	b	b	-	-	-	-	-	-	b	a	b	a	b	a	a	a	a	h	b	h	b	h	b	-	-	-	-	-	-	-	a	b	a	-	a	-	-	-	-	a	-
chr03	5648578	T	G	a	a	b	a	b	b	-	-	-	b	b	a	a	a	a	a	b	a	b	a	-	a	a	b	b	b	a	-	b	-	-	-	b	b	-	-	-	-	-	-	-	-	b	-	-	-
chr03	5667537	C	T	-	a	b	a	b	b	-	a	a	a	-	a	a	-	a	-	a	-	-	-	-	a	b	-	a	-	-	-	b	b	b	a	b	a	b	-	-	a	b	a	-	-	b	a	a	-
chr03	5671991	G	T	-	-	b	-	b	b	-	-	-	b	-	b	b	a	-	-	-	-	-	-	-	-	a	-	b	-	-	b	b	b	b	b	b	b	b	b	-	-	-	-	b	b	b	-	-	-
chr03	5677234	T	C	-	-	-	-	-	-	-	-	-	-	-	-	-	b	a	b	b	a	h	h	a	b	b	b	h	b	a	-	-	-	-	a	-	-	-	-	-	-	-	-	-	-	-	-	-	-
chr03	5678983	C	A	-	-	-	-	-	-	-	-	-	-	-	-	-	b	a	b	b	b	b	a	a	b	a	b	b	b	h	-	a	-	-	-	-	b	-	-	-	-	-	-	-	-	-	-	-	-
chr03	5679049	C	A	-	a	-	-	b	-	-	b	-	-	-	-	-	a	a	b	a	b	b	b	a	a	b	b	a	b	h	-	-	-	-	b	-	a	-	-	-	-	-	-	-	-	b	-	-	-
chr03	5687098	T	A	b	a	b	a	b	b	b	a	b	b	b	b	b	a	a	b	-	a	-	b	-	b	-	b	-	b	a	-	b	b	b	b	b	a	-	a	b	b	b	a	a	b	b	a	a	a
chr03	5699929	A	G	b	-	-	a	-	-	-	-	-	-	b	b	-	a	a	a	a	b	a	a	a	a	a	b	a	-	a	-	-	-	-	-	-	-	-	-	-	a	-	-	-	-	-	-	-	-
chr03	5700511	A	G	-	-	-	-	-	-	-	-	-	-	-	-	-	b	a	a	b	b	b	b	a	h	b	b	h	b	h	-	-	-	-	-	b	-	-	-	b	-	b	-	-	-	-	-	-	-
chr03	5700713	G	A	-	-	-	-	-	-	-	-	-	-	-	-	-	b	a	-	h	a	h	a	a	-	b	b	h	b	-	-	-	-	-	-	-	-	-	-	-	-	b	b	-	a	-	-	-	-
chr03	5701971	T	C	-	-	-	-	-	-	-	-	-	a	-	-	-	a	a	-	a	a	-	a	a	h	a	-	a	-	a	-	-	-	-	-	-	-	-	-	-	-	-	-	-	-	-	-	-	-
chr03	5702159	C	T	-	-	b	a	a	b	-	-	a	-	a	a	a	a	-	-	a	-	a	a	a	a	-	-	b	b	a	-	a	-	a	-	-	a	-	a	-	a	a	a	-	a	-	-	-	-
chr03	5705215	T	C	-	-	-	-	-	-	-	-	-	-	-	-	-	a	a	a	a	-	a	a	a	a	-	-	a	b	a	-	a	-	-	-	-	a	-	-	a	-	-	-	-	-	-	-	-	-
chr03	5705242	C	T	-	-	-	-	-	-	-	-	-	-	-	-	-	h	a	h	a	-	a	a	a	a	b	b	a	b	a	-	a	-	-	-	-	a	-	-	a	-	-	-	-	-	-	-	-	-
chr03	5705293	C	T	-	a	-	-	-	a	-	-	-	-	-	-	a	h	a	h	b	-	a	a	a	a	b	b	h	b	h	-	a	-	-	-	-	a	-	a	a	-	-	-	-	-	-	-	-	-
chr03	5705363	C	G	a	a	b	a	b	b	a	a	a	a	b	b	a	b	a	-	a	a	a	-	a	-	b	b	b	b	a	b	b	a	b	a	b	a	a	a	a	a	b	b	a	a	b	a	a	b
chr03	5707237	G	C	b	-	b	a	b	b	-	b	b	b	-	a	a	a	-	b	b	b	b	b	-	b	-	-	-	b	-	b	b	b	b	b	b	a	-	a	a	b	b	b	b	a	b	a	-	b
chr03	5713405	C	A	a	-	b	a	b	b	b	a	a	a	b	b	a	a	a	b	b	b	b	a	a	a	b	b	b	b	b	b	a	a	b	b	b	b	-	a	a	b	b	a	a	b	b	a	a	b
chr03	5731330	A	G	b	a	b	a	b	b	-	a	b	b	b	a	a	b	-	a	a	-	a	a	-	a	-	-	-	-	-	b	a	a	b	a	b	a	a	b	-	a	b	b	a	a	b	a	-	-
chr03	5733513	C	T	a	a	-	a	-	-	-	-	a	a	-	a	a	a	a	a	-	-	-	a	-	a	-	b	a	-	-	-	a	-	-	-	-	a	-	a	a	-	-	a	a	-	-	a	a	-
chr03	5746159	C	T	-	-	-	-	-	-	-	-	-	-	-	-	-	h	a	b	b	a	h	a	a	h	a	b	h	b	a	-	-	-	-	-	-	b	-	-	-	b	-	-	-	-	-	-	-	-
chr03	5748325	A	T	-	-	-	-	-	-	-	-	-	-	-	-	-	b	a	a	b	b	a	b	a	a	b	b	a	b	b	-	a	-	-	-	-	-	-	-	-	-	-	-	-	-	-	-	-	-
chr03	5748459	C	T	-	-	-	-	b	-	-	-	-	-	-	-	-	a	a	a	b	b	a	h	a	h	b	b	a	b	b	-	-	-	-	-	-	-	-	-	-	-	-	-	-	-	-	-	-	-
chr03	5748712	G	A	b	a	b	a	b	b	a	b	b	a	-	a	b	a	a	a	-	a	a	a	a	a	-	b	-	b	b	b	b	b	b	a	b	b	b	b	b	b	b	b	b	b	b	a	b	a
chr03	5753992	C	A	b	a	b	a	b	b	-	-	b	b	-	-	-	a	-	a	b	a	-	b	-	b	a	-	a	b	b	b	-	a	-	a	b	-	-	-	b	b	-	-	-	-	-	-	-	-
chr03	5754049	T	A	b	a	b	a	b	b	-	-	b	b	-	-	-	a	-	a	b	a	-	b	-	b	a	-	a	b	b	b	-	a	-	a	b	-	-	-	b	b	-	-	-	-	-	-	-	-
chr03	5764431	A	C	-	-	-	-	-	-	-	-	-	-	-	-	-	a	a	a	-	-	b	-	a	a	a	b	h	b	-	-	-	-	-	-	-	-	-	-	-	-	-	b	-	-	-	-	-	-
chr03	5789317	G	A	b	a	b	a	b	b	b	a	b	b	b	a	a	b	a	-	a	a	-	-	a	b	a	-	a	b	a	b	a	a	b	b	b	a	-	a	b	a	b	a	a	a	b	a	a	-
chr03	5789331	C	T	b	a	b	a	b	b	b	a	b	a	b	a	a	b	a	-	a	a	-	-	a	b	a	-	a	b	a	b	a	a	b	b	b	a	-	a	b	a	b	a	a	a	b	a	a	-
chr03	5793654	T	A	-	a	-	-	-	-	-	-	-	-	-	-	b	a	-	b	-	-	-	-	-	-	-	-	-	-	-	-	b	b	b	-	-	-	-	-	b	-	-	-	b	-	b	a	-	-
chr03	5796793	G	A	-	-	-	a	b	b	a	a	a	b	b	a	b	a	-	-	-	-	-	-	-	-	-	-	-	b	b	b	a	b	b	a	b	b	b	-	b	b	b	b	b	a	b	a	a	-
chr03	5796840	C	T	-	-	-	a	b	b	a	a	a	a	b	a	b	a	-	-	-	-	-	-	-	-	-	-	-	b	b	b	-	b	b	a	b	b	b	-	b	b	b	b	b	a	b	a	a	-
chr03	5797466	C	A	a	a	b	a	b	b	b	b	a	b	b	-	b	b	a	b	a	-	b	-	a	a	a	-	-	-	a	b	b	a	b	a	b	a	-	a	b	-	-	-	b	a	b	a	a	a
chr03	5797766	C	T	-	-	b	a	b	b	-	-	b	-	b	b	b	a	a	a	b	a	a	a	a	a	h	b	h	b	h	-	b	a	-	a	-	a	-	-	a	-	-	-	-	-	-	-	-	-
chr03	5812872	A	G	b	a	b	a	b	b	-	a	-	a	b	a	a	b	a	-	-	-	-	b	-	a	-	-	a	-	-	b	a	-	b	a	b	a	a	-	-	b	b	a	a	b	b	a	-	-
chr03	5826944	A	G	b	-	b	a	-	b	-	a	b	-	b	a	a	a	a	-	-	b	h	a	a	a	b	b	b	-	a	b	b	-	-	-	b	-	-	b	-	-	-	b	b	b	-	-	-	-
chr03	5827268	G	A	b	a	b	a	b	b	-	a	-	-	-	a	-	b	-	b	a	-	a	-	-	b	a	-	a	-	b	b	a	-	b	-	b	b	-	-	b	b	-	a	a	a	b	a	-	b
chr03	5854248	G	A	b	a	b	a	b	b	-	-	a	-	b	a	a	b	-	b	-	-	-	-	-	-	b	-	-	-	-	b	a	-	b	a	-	a	-	-	-	-	b	b	b	b	-	-	-	-
chr03	5857398	T	C	-	-	-	-	-	-	-	-	-	-	-	-	b	a	a	-	a	b	b	h	a	h	h	b	h	b	h	-	-	-	b	-	-	-	-	-	-	-	b	-	b	a	-	-	-	-
chr03	5862605	T	C	a	-	b	a	b	b	b	-	b	b	b	a	-	a	a	-	-	-	-	b	a	b	-	-	-	-	-	b	a	b	b	-	b	b	b	a	-	a	-	a	a	a	b	a	a	b
chr03	5878366	G	A	a	-	b	a	b	b	-	-	a	-	-	b	b	-	-	-	-	-	-	-	-	-	-	-	-	b	-	-	a	b	b	-	b	a	-	-	a	-	b	a	a	a	b	a	a	-
chr03	5884164	G	A	a	a	b	a	b	b	a	a	b	b	b	b	b	-	-	-	-	a	-	a	-	a	-	-	a	-	a	b	a	b	b	a	b	b	b	a	a	a	b	b	a	b	b	a	b	-
chr03	5884470	G	C	-	-	-	-	-	-	-	-	-	-	-	a	-	a	a	a	a	a	b	b	a	a	h	b	a	b	b	-	-	b	-	b	-	-	-	-	-	-	-	-	-	-	-	-	-	-
chr03	5886771	G	A	b	a	b	a	b	b	a	-	b	-	-	a	a	a	-	a	-	-	-	b	-	-	-	-	b	b	-	b	a	-	b	a	b	a	a	a	-	-	b	b	b	-	b	a	-	-
chr03	5888725	C	A	a	a	a	a	b	b	a	a	b	a	b	b	a	a	a	b	a	b	a	a	a	b	b	b	-	-	b	b	a	a	b	b	a	a	b	b	a	a	b	b	b	a	b	a	a	a
chr03	5888911	T	C	a	a	a	-	b	b	a	a	b	a	b	b	a	a	a	b	a	b	a	a	a	b	-	b	-	-	b	b	a	a	b	b	a	a	b	b	a	a	b	b	b	a	b	a	a	a
chr03	5892818	C	T	-	-	b	-	-	-	-	-	-	-	-	-	-	a	a	a	a	b	a	h	a	a	a	-	a	-	a	-	-	b	-	-	-	-	-	-	-	-	-	a	-	-	-	-	-	-
chr03	5900100	T	A	b	a	b	a	b	b	-	a	a	b	b	b	a	a	a	-	b	b	a	b	a	a	b	b	b	-	h	b	b	a	b	b	b	b	b	b	a	a	b	a	-	b	b	a	a	b
chr03	5900136	A	G	b	a	b	a	b	b	-	a	a	b	b	b	a	a	a	-	b	b	a	a	a	a	b	b	a	-	a	b	b	a	b	b	b	b	b	b	a	a	b	a	-	b	b	a	a	b
chr03	5901493	A	G	-	-	-	-	-	-	-	-	-	-	-	-	-	a	a	a	h	h	b	h	a	h	b	b	b	b	b	-	-	b	-	-	-	-	-	-	-	-	-	-	a	-	-	-	-	-
chr03	5902908	A	G	-	-	-	-	-	-	-	-	-	-	-	-	-	b	a	a	b	a	b	a	a	b	a	b	h	b	b	-	-	-	b	-	-	-	-	-	-	b	-	-	-	a	-	-	-	-
chr03	5920905	T	G	b	a	b	a	b	b	b	a	b	b	b	b	b	a	-	-	a	-	-	-	-	a	b	-	b	b	b	b	a	b	b	a	b	b	-	a	b	b	b	a	a	a	b	a	-	a
chr03	5921132	C	T	b	a	b	a	b	b	b	a	b	b	b	b	b	a	-	-	a	-	a	b	-	a	b	-	-	a	a	b	a	b	b	a	b	b	-	a	b	b	b	a	a	a	b	a	-	a
chr03	5921189	A	G	b	a	b	a	b	b	b	a	b	b	b	b	b	a	-	-	a	-	a	b	-	a	b	-	-	b	a	b	a	b	b	a	b	b	-	a	b	b	b	a	a	a	b	a	-	a
chr03	5958220	A	G	b	-	b	a	b	b	b	a	a	b	-	a	b	b	-	a	a	b	-	-	a	b	-	-	a	-	a	b	b	b	b	b	b	b	a	a	a	a	b	b	a	a	b	a	a	a
chr03	5958258	C	G	b	-	b	a	b	b	b	a	a	b	-	a	b	b	-	a	a	b	-	-	a	b	-	b	a	-	a	b	b	b	b	b	b	b	a	a	a	a	b	b	a	a	b	a	a	a
chr03	5963989	T	C	a	a	b	a	b	b	-	b	-	b	-	b	a	-	a	a	a	a	a	-	-	-	-	b	-	-	-	-	-	-	-	-	-	a	b	b	-	-	b	b	-	-	-	a	a	-
chr03	5972304	T	G	b	a	b	a	b	b	-	b	b	b	-	a	b	b	a	a	a	a	a	h	a	h	b	b	h	b	b	b	b	a	-	-	-	b	a	-	-	b	-	b	-	a	-	-	-	-
chr03	5972415	G	A	b	a	b	a	b	b	-	b	b	b	-	a	b	a	a	a	b	a	a	h	a	h	b	b	h	b	b	b	a	a	-	-	-	b	a	-	-	b	-	b	-	a	-	-	-	-
chr03	5976327	C	T	b	a	b	a	b	b	a	a	b	b	b	a	b	b	-	b	a	-	a	b	a	b	a	b	a	-	a	b	a	b	b	b	b	b	a	b	a	b	b	a	b	a	b	a	a	a
chr03	5977096	T	C	b	a	b	a	b	b	a	b	a	a	b	a	b	b	a	a	b	a	a	b	a	a	a	b	h	-	-	b	b	b	b	a	b	b	a	a	a	b	b	b	a	b	b	a	a	b
chr03	5984640	T	G	-	-	-	-	-	-	-	-	-	-	-	-	-	b	a	b	a	b	a	h	a	b	b	b	a	b	b	-	-	-	-	-	-	-	-	-	-	-	-	-	-	-	-	-	-	-
chr03	5990907	C	G	a	-	b	-	-	-	-	-	-	-	-	a	-	a	a	-	a	b	a	b	a	a	b	b	a	b	b	-	-	-	-	-	-	b	-	-	b	-	-	-	a	-	-	-	-	-
chr03	5997544	A	G	a	a	b	a	b	b	b	b	b	b	b	a	b	-	-	a	a	-	-	b	a	b	-	b	a	-	a	b	b	a	b	b	b	a	-	b	b	a	b	a	a	b	b	a	a	-
chr03	6008344	C	T	-	a	b	a	-	-	a	a	-	a	b	b	b	-	a	b	a	-	-	a	-	-	-	-	b	b	b	-	b	-	b	b	-	b	-	b	b	a	b	b	-	-	b	a	a	-
chr03	6012129	A	G	a	a	b	a	b	b	b	-	b	-	b	a	b	a	a	b	b	a	a	b	a	h	b	b	-	b	b	b	-	-	b	b	b	a	-	-	a	-	b	-	-	-	b	-	a	-
chr03	6023841	G	A	-	-	-	-	-	-	-	-	-	-	-	-	-	b	-	b	h	-	-	a	-	-	-	b	b	b	-	-	-	-	-	-	-	-	-	-	a	-	-	-	-	-	-	-	-	-
chr03	6024180	A	G	b	a	b	a	b	b	a	a	a	-	-	a	b	b	-	-	-	-	b	-	a	b	a	-	a	-	-	b	a	a	b	a	b	b	b	a	b	a	b	a	a	a	b	a	a	a
chr03	6024836	A	G	a	a	b	a	b	b	-	b	a	b	-	b	b	a	-	-	-	a	-	-	-	-	a	-	b	b	-	b	-	-	b	a	b	b	b	b	b	-	b	b	b	-	b	a	a	-
chr03	6024864	G	T	a	a	b	a	b	b	-	b	a	b	-	b	b	a	-	-	-	a	-	-	-	-	a	-	b	b	-	b	-	-	b	a	b	b	b	b	b	-	b	b	b	-	b	a	a	-
chr03	6025958	T	C	a	a	b	a	b	b	-	b	-	a	b	-	b	-	-	-	-	-	a	-	-	-	-	-	-	-	-	-	b	b	b	-	b	a	a	-	-	-	b	b	-	b	b	-	-	-
chr03	6026283	G	A	b	a	b	a	b	b	-	b	b	b	b	b	b	-	-	a	a	-	-	-	-	b	b	-	a	b	-	b	b	b	b	-	b	b	a	b	b	b	b	b	a	b	b	a	b	b
chr03	6033231	C	A	a	a	-	a	b	b	-	a	b	b	b	b	b	b	-	-	-	-	-	-	-	-	a	b	b	b	b	-	a	a	b	b	b	b	-	a	b	a	-	-	a	a	b	-	-	-
chr03	6035006	G	C	-	-	-	-	-	-	-	-	-	-	-	b	-	b	-	a	a	b	b	a	a	a	b	b	a	b	a	-	-	-	-	-	-	-	-	-	-	-	-	-	-	-	-	-	-	-
chr03	6039620	T	A	-	-	-	-	-	-	-	-	-	-	-	-	-	a	a	b	a	-	b	b	a	-	a	-	a	b	a	-	-	a	-	-	-	a	-	-	-	-	-	a	-	-	b	a	-	-
chr03	6040010	G	T	-	-	-	-	b	b	-	-	b	-	b	a	b	-	-	-	-	-	-	-	-	a	-	-	-	-	-	b	b	b	b	-	-	a	-	-	b	b	b	-	-	-	b	-	-	b
chr03	6046641	T	C	b	-	b	a	b	b	-	-	-	-	b	b	a	a	a	-	-	-	-	-	-	-	a	-	-	-	-	b	-	-	b	-	b	-	-	b	a	-	-	a	a	b	b	b	-	a
chr03	6046950	G	A	b	-	b	a	b	b	-	-	-	-	b	b	a	b	a	-	-	-	-	-	-	a	a	-	-	-	-	b	-	-	b	-	b	-	-	b	a	-	-	a	a	b	b	b	-	a
chr03	6047245	G	A	b	-	b	a	b	b	b	b	b	b	b	a	b	a	-	b	a	a	-	b	-	-	-	b	-	b	a	b	b	a	b	b	b	b	-	b	b	a	b	b	-	b	b	b	a	b
chr03	6050303	T	G	b	a	b	a	b	b	a	a	b	a	b	b	b	h	a	-	h	b	b	a	a	a	b	b	a	-	a	-	b	b	b	b	b	b	a	b	a	b	b	-	b	b	b	a	a	b
chr03	6054714	G	T	-	-	-	-	-	-	-	-	-	-	-	b	-	-	-	-	-	-	-	-	-	-	-	-	-	-	-	-	-	-	-	-	-	-	-	-	-	-	-	-	-	-	-	-	-	-
chr03	6059291	G	T	-	-	-	-	-	b	-	-	a	a	-	-	-	a	a	a	a	b	-	a	a	a	a	b	b	b	-	b	-	-	-	-	-	-	-	-	-	-	-	-	-	-	-	-	-	-
chr03	6062818	T	C	-	-	b	-	b	b	b	b	-	-	b	b	b	-	-	-	-	-	-	-	-	-	-	-	-	-	-	b	-	b	b	b	b	-	-	a	-	-	-	b	-	b	b	b	-	-
chr03	6066760	G	A	b	a	b	a	b	b	b	b	b	a	b	a	a	b	a	b	a	a	-	b	a	a	b	b	h	b	b	b	b	a	b	a	b	b	b	b	b	a	b	a	b	a	b	a	a	b
chr03	6066951	T	C	b	a	b	a	b	b	b	b	b	a	b	a	a	b	-	b	a	a	-	b	a	a	b	b	h	b	b	b	b	a	b	a	b	b	b	b	b	a	b	a	b	a	b	a	a	b
chr03	6067648	T	C	-	a	b	a	b	b	a	b	a	b	b	a	a	-	a	b	a	-	-	b	-	a	-	-	b	b	b	b	b	-	b	a	b	b	-	a	a	b	b	b	a	b	b	a	a	b
chr03	6080531	G	T	a	-	-	a	b	b	a	-	b	-	-	-	b	-	-	-	a	-	-	b	-	b	-	-	-	-	a	-	a	-	b	a	b	-	-	-	-	-	-	-	a	-	b	-	-	b
chr03	6080967	A	G	-	-	b	a	-	b	-	-	-	b	-	-	a	a	a	b	b	a	a	b	a	h	a	b	a	b	a	-	-	-	b	-	-	-	-	a	-	-	-	-	-	a	-	b	-	-
chr03	6096223	C	G	-	-	-	-	-	-	-	-	-	-	-	-	-	b	-	-	b	b	-	-	-	b	-	b	b	b	b	-	-	-	-	-	-	-	-	-	-	-	-	-	-	-	-	-	-	-
chr03	6096246	G	T	-	-	-	-	-	-	-	-	-	-	-	-	-	h	-	b	b	b	-	-	-	b	b	b	b	b	b	-	-	-	-	-	-	-	-	-	-	-	-	-	-	-	-	-	-	-
chr03	6096367	T	C	-	-	-	-	-	-	-	-	-	-	-	-	-	b	-	b	b	b	-	b	-	b	b	b	b	b	b	-	-	-	-	-	-	-	-	-	b	-	-	-	-	-	-	-	-	-
chr03	6100660	A	T	a	a	b	a	b	b	b	a	a	b	b	a	b	a	a	a	a	-	a	a	a	h	b	b	a	b	b	b	a	a	b	a	b	b	b	a	b	b	b	a	b	b	b	a	a	a
chr03	6103518	C	T	-	-	-	-	-	b	-	-	-	a	-	a	-	a	-	-	-	-	-	-	-	a	-	-	a	-	a	-	-	-	-	-	-	-	-	-	-	-	-	-	-	-	-	-	-	-
chr03	6103802	T	C	-	-	-	a	-	-	a	-	-	-	-	a	-	a	a	a	a	a	a	a	a	a	a	-	a	-	a	-	-	-	-	-	-	-	-	-	-	-	-	-	-	-	-	-	-	-
chr03	6108769	T	C	b	a	b	a	b	b	a	-	a	b	b	a	a	a	-	a	b	-	b	b	-	b	-	-	-	-	a	b	a	-	b	a	b	b	-	-	b	-	b	b	b	b	b	-	a	a
chr03	6108967	C	T	b	a	b	a	b	b	a	-	a	b	b	a	a	a	-	a	b	-	b	a	-	a	-	-	-	-	a	b	a	-	b	a	b	b	-	-	b	-	b	b	b	b	b	-	a	a
chr03	6110404	T	C	a	a	b	a	b	b	b	a	a	b	b	b	a	a	a	-	b	b	b	-	a	b	b	-	-	-	a	b	b	b	b	-	b	b	a	b	a	a	-	b	a	b	b	b	a	b
chr03	6111218	G	A	a	-	b	a	b	-	-	-	b	a	b	a	a	-	-	-	a	a	b	-	a	b	h	-	a	-	b	-	-	b	-	-	-	-	-	-	b	-	-	b	b	b	-	-	-	-
chr03	6112585	C	T	b	-	b	-	-	b	-	b	-	-	-	b	b	-	-	b	-	-	-	-	-	a	a	-	a	b	a	-	-	a	b	-	-	-	-	-	-	-	-	-	-	b	-	-	-	-
chr03	6113862	G	A	a	a	b	a	b	b	b	b	b	a	b	a	b	b	-	b	h	-	a	a	a	b	a	b	-	-	b	b	a	b	b	a	b	a	b	b	b	a	b	b	b	a	b	a	a	a
chr03	6125313	C	G	b	a	b	a	-	b	-	b	a	a	b	a	b	-	-	-	b	-	-	a	-	-	b	-	a	b	-	-	b	a	b	-	b	a	-	-	a	-	-	b	-	-	b	a	a	-
chr03	6125388	T	C	b	a	b	a	b	b	b	b	b	b	b	b	b	a	a	a	a	-	b	b	a	h	b	b	h	-	a	b	-	-	b	b	b	a	-	a	-	-	b	a	b	b	b	-	-	-
chr03	6125641	T	A	b	-	b	-	-	b	a	-	b	-	-	-	-	b	-	a	a	b	a	b	a	b	-	b	a	b	h	-	-	-	b	-	b	-	-	-	-	-	-	-	-	-	-	-	-	-
chr03	6125717	G	A	b	-	-	-	-	-	a	-	b	-	-	-	-	b	-	a	a	a	a	b	a	b	-	b	h	b	h	-	-	-	b	-	b	-	-	-	-	-	-	-	-	-	-	-	-	-
chr03	6129490	G	A	-	-	-	-	-	-	-	-	-	-	-	-	-	h	a	a	h	a	b	a	a	h	a	b	b	b	b	b	-	-	-	-	-	b	b	-	-	-	-	-	-	-	b	-	-	-
chr03	6131964	A	C	a	a	b	a	b	b	-	a	b	b	b	a	a	a	-	a	a	b	b	b	a	b	b	b	a	b	a	b	b	b	b	b	b	a	b	a	a	a	b	a	a	a	b	a	a	a
chr03	6137910	T	C	b	-	-	-	-	-	-	-	-	-	b	-	b	b	a	a	a	b	b	h	a	h	a	b	b	b	h	-	-	-	-	b	-	-	-	-	b	-	-	-	-	b	-	a	-	-
chr03	6143262	G	A	-	-	-	-	-	-	-	-	-	-	-	-	-	b	a	h	h	a	h	b	a	a	h	b	-	b	b	-	-	-	-	-	b	-	-	-	b	-	b	-	-	-	-	-	-	-
chr03	6143388	T	C	-	-	-	a	b	b	-	b	-	-	-	a	a	a	a	b	a	-	a	a	a	a	a	b	b	b	b	-	-	b	b	-	-	-	-	-	-	-	-	-	a	-	b	-	-	-
chr03	6143410	C	T	-	-	-	a	b	b	-	b	-	-	-	a	a	a	a	b	a	-	a	a	a	a	a	b	a	b	a	-	-	b	b	-	-	-	-	-	-	-	-	-	a	-	b	-	-	-
chr03	6143861	A	G	b	-	-	a	b	b	a	b	b	b	b	b	b	a	-	b	a	-	-	-	-	b	b	-	-	-	-	b	b	-	b	a	b	b	a	-	a	-	-	b	b	a	b	a	-	a
chr03	6143991	A	T	a	-	b	a	b	b	b	a	-	-	b	-	a	-	-	-	-	-	-	-	b	-	-	-	-	-	-	-	-	a	-	a	b	a	-	b	-	b	-	-	-	b	b	b	-	-
chr03	6151520	A	G	a	a	b	a	b	b	b	b	b	b	-	b	b	a	a	b	a	b	b	b	a	a	-	a	-	b	h	b	a	b	b	b	b	a	-	a	a	b	b	b	b	a	b	a	a	a
chr03	6151942	T	C	-	-	-	-	-	-	-	-	-	-	-	-	a	b	a	a	b	b	b	b	a	a	b	b	b	b	b	-	-	-	-	-	-	-	-	-	-	-	-	-	-	-	-	-	-	-
chr03	6152165	G	T	a	a	b	a	b	b	a	a	a	b	b	b	b	a	a	a	a	a	a	a	a	-	-	b	a	b	a	b	a	-	b	b	b	b	-	-	a	-	b	a	b	b	a	-	a	a
chr03	6164097	G	A	a	-	b	a	b	b	b	-	a	b	b	b	b	b	-	-	-	-	-	b	a	a	b	b	b	b	a	b	b	-	b	a	b	a	-	b	a	b	b	b	-	b	b	b	a	b
chr03	6165162	G	A	-	-	-	-	-	b	-	-	-	-	-	-	-	b	a	b	a	a	a	a	-	b	b	b	h	b	a	-	-	b	-	a	-	-	-	-	a	-	-	a	-	-	-	-	-	-
chr03	6211892	T	C	a	a	b	a	b	b	b	b	b	b	b	a	b	a	a	b	b	a	a	h	a	b	a	b	a	b	b	b	a	a	b	b	b	b	b	-	a	a	b	-	b	a	b	-	a	a
chr03	6221983	G	T	-	-	-	-	-	-	-	-	-	-	-	-	-	a	-	b	b	-	a	a	a	a	b	b	a	b	b	-	-	-	-	b	-	b	-	-	-	-	-	-	-	-	-	-	-	-
chr03	6224617	T	C	a	-	b	a	b	b	a	b	a	b	b	b	a	-	-	a	a	-	-	a	-	a	a	-	a	b	a	b	a	a	b	a	b	b	b	b	b	a	b	a	b	b	b	a	a	a
chr03	6224645	A	C	a	-	b	a	b	b	a	b	a	b	b	b	a	-	-	a	a	-	-	a	-	a	a	-	a	b	a	b	a	a	b	a	b	a	b	b	b	a	b	a	a	b	b	a	a	a
chr03	6224670	C	A	a	-	b	a	b	b	a	b	a	b	b	b	a	-	-	a	a	-	-	a	-	a	a	-	a	b	a	b	a	a	b	a	b	b	b	b	b	a	b	a	b	b	b	a	a	a
chr03	6224911	T	C	a	-	b	a	b	b	a	b	a	b	b	b	a	-	-	a	a	-	b	h	-	a	a	-	a	b	a	b	a	a	b	a	b	a	b	b	b	a	b	a	a	b	b	a	a	a
chr03	6229610	A	G	a	a	b	a	b	b	b	b	a	b	b	a	b	b	a	a	a	a	b	a	a	b	-	b	a	b	-	b	a	b	b	b	b	a	b	b	b	a	b	b	a	b	b	b	a	-
chr03	6238203	G	A	-	-	-	-	-	-	-	-	-	-	-	-	-	h	a	b	a	a	a	h	a	a	-	-	a	b	a	-	-	-	-	-	-	-	-	-	a	-	-	-	-	-	-	-	a	-
chr03	6241002	T	C	b	a	b	a	b	b	a	b	b	b	b	b	h	a	-	-	b	-	-	-	a	a	a	-	a	-	-	b	b	b	b	a	b	b	a	a	a	b	b	b	-	-	b	a	a	b
chr03	6241354	T	C	-	a	-	-	-	-	-	a	-	b	b	-	b	a	a	-	b	b	-	b	a	-	-	-	b	b	a	b	-	-	-	a	-	-	-	-	a	-	-	-	-	-	-	-	-	-
chr03	6243197	T	G	-	-	-	-	-	-	-	-	-	-	-	-	-	a	a	a	a	a	a	h	a	b	b	b	h	b	h	-	-	-	-	-	-	b	-	-	-	-	-	-	-	-	-	-	-	-
chr03	6247436	G	A	-	-	-	-	-	-	-	-	-	-	-	-	-	h	a	-	-	-	-	-	-	-	-	-	-	-	b	b	-	-	-	-	-	b	-	-	-	-	-	-	-	-	-	-	-	-
chr03	6251835	G	A	b	-	-	a	b	b	-	-	-	b	-	b	b	a	-	-	-	a	-	b	a	b	a	-	-	-	-	b	a	-	b	-	-	-	-	a	a	b	-	-	-	-	-	-	-	-
chr03	6251886	G	T	-	-	-	-	-	-	a	-	-	-	-	-	-	a	a	a	a	-	h	a	a	h	-	b	h	b	b	b	-	-	-	a	-	b	-	-	-	-	-	-	a	-	-	-	-	-
chr03	6251973	C	T	-	-	-	-	-	-	-	-	-	-	-	-	-	a	a	a	a	-	h	a	a	h	-	b	h	b	b	b	-	-	-	a	-	b	-	-	-	-	-	-	a	-	-	-	-	-
chr03	6251981	T	C	-	-	-	-	-	-	-	-	-	-	-	-	-	a	a	a	a	-	h	a	a	h	-	b	h	b	b	b	-	-	-	a	-	b	-	-	-	-	-	-	a	-	-	-	-	-
chr03	6252775	T	G	a	a	b	a	b	b	b	a	b	b	b	b	a	a	-	-	b	b	-	-	-	a	b	-	b	b	a	b	a	a	b	a	b	b	b	a	b	a	b	b	b	b	b	b	a	b
chr03	6267217	A	G	-	a	b	a	-	b	-	-	b	-	-	b	b	-	-	-	-	-	-	-	a	-	a	-	-	-	-	-	-	-	b	-	b	a	a	-	a	b	b	a	-	-	b	-	a	a
chr03	6274199	C	T	b	-	b	-	-	b	-	-	-	b	-	b	-	-	-	-	-	-	-	-	-	-	-	-	-	b	-	-	-	-	b	-	-	-	-	-	-	-	-	-	-	b	b	b	a	-
chr03	6274859	A	G	-	a	b	a	b	b	-	a	a	b	-	b	b	b	a	a	a	h	a	h	a	a	a	b	h	b	a	b	-	-	-	-	-	-	a	-	a	a	-	a	-	-	-	-	-	-
chr03	6274958	C	T	-	a	b	a	b	b	-	a	a	b	-	b	b	a	a	a	b	b	a	h	a	a	a	b	h	b	a	b	-	-	-	-	-	b	a	-	-	a	-	a	-	-	-	-	-	-
chr03	6275947	T	C	-	-	-	-	-	-	-	-	-	-	-	-	-	h	-	h	b	b	b	h	a	a	b	b	a	b	-	-	-	-	-	-	-	-	-	-	-	-	-	-	-	-	-	-	-	-
chr03	6327214	T	G	-	a	b	a	b	-	-	a	a	-	b	a	b	b	a	b	b	a	b	h	a	a	b	b	b	b	b	-	-	a	b	b	b	-	a	-	b	b	-	a	b	-	-	-	-	-
chr03	6334747	A	T	-	-	-	-	-	-	-	-	-	-	-	-	-	a	a	b	b	b	b	a	-	a	b	b	h	b	a	b	-	-	-	a	-	a	-	-	-	-	-	b	-	-	-	-	-	-
chr03	6407906	A	G	a	a	b	a	b	b	b	a	b	b	b	a	a	-	a	a	-	b	b	a	a	-	-	b	a	-	b	b	b	a	b	b	b	a	b	b	b	b	b	b	a	b	b	a	a	-
chr03	6452377	C	A	a	-	b	a	b	b	-	b	a	-	-	a	b	-	a	-	-	-	-	-	-	-	-	-	-	b	b	b	b	a	b	b	-	a	-	-	-	b	b	b	-	b	b	b	-	-
chr03	6454554	T	C	-	-	-	-	-	b	-	-	-	-	-	-	-	a	a	b	b	a	h	h	a	a	h	b	h	b	h	b	-	-	-	-	-	a	-	-	-	-	-	-	a	-	-	-	-	-
chr03	6456404	A	G	-	-	b	-	b	-	-	-	-	a	-	b	-	-	-	-	-	-	-	-	-	b	-	-	-	-	-	-	b	-	-	b	-	-	-	-	-	-	-	-	-	-	-	-	b	-
chr03	6456438	A	G	b	-	b	a	b	b	a	-	b	b	b	a	a	-	-	b	a	-	-	-	-	a	b	b	-	-	-	b	b	b	b	a	b	b	-	b	b	b	-	b	b	b	b	b	a	a
chr03	6456492	C	A	b	-	b	a	b	b	a	-	b	b	b	a	b	-	-	b	a	-	-	-	-	a	b	b	-	-	-	b	b	b	b	a	b	b	-	b	b	b	-	b	b	b	b	b	a	a
chr03	6464885	C	A	a	-	-	-	b	-	-	b	-	b	b	-	-	a	a	a	a	a	a	-	a	a	-	b	h	b	h	-	-	-	-	-	b	b	-	-	-	-	-	-	-	-	b	-	-	-
chr03	6492466	G	A	-	-	-	-	-	-	-	-	-	-	-	-	-	b	a	-	h	a	h	h	a	-	h	b	b	b	b	-	-	-	-	-	-	-	-	-	-	-	-	-	-	-	-	-	-	-
chr03	6492481	C	T	-	-	-	-	-	-	-	-	-	-	-	-	-	b	a	-	h	a	h	h	a	-	h	b	b	b	b	-	-	-	-	-	-	-	-	-	-	-	-	-	-	-	-	-	-	-
chr03	6510062	G	A	-	-	-	-	-	-	-	-	-	-	-	-	-	h	a	b	h	h	h	b	a	a	a	b	h	b	h	-	-	b	b	-	-	-	-	-	-	-	b	-	-	-	b	-	-	-
chr03	6518115	T	A	b	a	b	a	b	b	b	-	-	b	b	a	b	b	-	a	-	-	-	a	a	-	-	-	b	-	a	b	b	b	b	a	b	a	-	b	b	-	-	a	a	a	b	a	a	b
chr03	6523604	T	C	-	-	-	-	-	-	-	-	-	-	-	-	-	-	-	a	-	-	a	-	-	-	-	-	-	b	b	-	-	-	-	-	-	-	-	-	-	-	-	-	-	-	-	-	-	-
chr03	6528572	T	C	b	-	-	-	-	b	-	a	-	-	-	b	a	-	-	-	-	-	-	-	-	-	-	-	-	-	-	-	a	-	-	a	-	-	-	b	-	-	b	-	-	-	-	-	-	-
chr03	6529004	C	G	a	-	b	-	-	b	-	-	b	-	-	-	-	b	a	b	b	a	a	b	a	a	a	b	b	b	b	-	b	a	-	a	-	b	-	-	-	-	-	-	-	-	b	-	-	-
chr03	6534295	T	C	-	a	b	a	b	b	a	a	-	b	b	b	a	-	-	-	-	-	a	-	-	a	a	-	-	-	a	-	-	b	b	a	b	b	a	b	b	a	-	b	a	b	b	a	a	-
chr03	6551587	T	C	-	-	-	-	-	-	-	-	-	-	-	-	-	a	a	a	a	b	b	b	a	a	a	b	a	b	b	-	-	-	-	-	b	a	b	-	-	-	-	-	-	-	-	-	-	-
chr03	6551689	T	C	-	-	-	-	-	-	-	-	-	-	-	-	-	b	a	b	b	b	b	b	a	a	a	b	a	b	b	-	-	-	-	-	b	a	b	-	-	-	-	-	-	-	-	-	-	-
chr03	6555120	A	G	a	-	b	a	b	b	a	b	b	b	b	b	b	a	-	-	-	-	-	-	-	-	a	-	-	-	-	b	-	b	b	a	b	a	a	a	a	a	b	b	a	b	b	-	-	-
chr03	6556649	G	A	-	-	b	a	b	-	-	-	-	-	-	-	-	-	-	-	-	-	-	a	-	-	-	-	-	-	b	-	-	-	b	-	-	-	-	b	-	-	b	-	-	a	b	-	a	-
chr03	6573281	T	C	b	a	b	a	b	b	-	a	b	b	b	b	b	b	a	a	a	a	a	b	a	a	b	b	h	b	a	-	b	-	b	-	b	b	a	b	b	b	b	-	-	b	b	a	a	a
chr03	6574508	G	A	-	a	-	a	-	b	b	-	b	b	-	b	b	b	-	-	b	-	-	-	a	-	a	b	-	-	-	-	b	-	b	-	b	a	-	a	b	-	-	-	b	-	b	b	a	-
chr03	6574735	T	C	b	a	b	a	b	b	b	b	b	b	b	a	b	b	-	-	b	a	b	b	a	a	a	b	b	b	h	b	b	b	b	b	b	b	b	b	-	a	b	b	b	b	b	b	a	a
chr03	6581272	A	T	a	a	b	a	b	b	a	a	a	b	b	b	b	a	a	a	a	b	a	b	-	a	a	b	a	b	b	b	a	b	b	b	b	a	b	b	a	a	b	a	a	a	b	b	b	a
chr03	6595936	C	T	b	a	b	a	b	b	b	a	a	b	b	b	a	-	a	-	-	-	-	-	-	-	-	-	-	-	-	b	-	b	b	a	-	b	b	b	-	b	b	b	b	b	b	a	a	-
chr03	6607569	G	C	b	a	b	a	b	b	-	-	b	-	-	a	a	-	-	-	-	a	-	b	-	-	-	-	a	-	-	-	-	-	b	a	b	b	-	a	-	-	b	-	-	b	-	b	a	-
chr03	6609065	A	G	-	-	-	-	-	-	-	-	-	-	-	-	-	a	a	a	b	a	b	b	a	a	a	b	a	b	b	b	-	-	-	-	-	b	-	-	-	-	-	-	-	-	-	-	-	-
chr03	6610350	T	C	-	-	-	-	-	-	-	-	-	-	-	-	-	a	a	a	a	a	h	a	a	a	a	b	a	b	a	-	b	-	-	-	-	a	-	a	-	a	-	-	a	-	-	-	-	-
chr03	6618595	A	G	a	a	b	a	b	b	b	a	b	b	b	b	b	a	a	b	a	a	a	a	a	a	b	-	h	b	b	b	a	-	b	a	b	a	a	b	a	a	b	a	b	b	b	b	a	-
chr03	6619005	A	G	-	-	-	a	-	-	-	-	-	-	-	-	-	a	a	b	a	a	h	h	a	a	b	b	a	b	b	-	-	a	b	a	-	b	-	-	-	-	-	-	-	-	b	-	-	-
chr03	6619048	G	A	-	-	-	-	-	-	-	-	-	-	-	-	-	a	a	a	a	a	h	a	a	a	b	b	a	b	a	-	-	-	b	-	-	-	-	-	-	-	-	a	-	-	b	-	-	-
chr03	6624585	T	C	-	-	b	-	-	-	-	-	-	-	-	-	-	a	a	h	h	b	-	a	a	a	a	b	h	b	a	-	-	-	-	-	-	-	-	-	-	-	-	-	-	-	-	-	-	-
chr03	6626903	C	T	b	-	b	a	b	b	-	a	a	b	b	a	a	a	a	b	b	a	b	a	-	a	b	b	a	b	a	b	a	b	b	b	b	a	-	a	-	b	b	b	a	a	b	-	-	-
chr03	6627485	G	A	-	-	-	-	b	-	-	-	-	-	-	-	-	b	a	a	a	b	h	h	a	a	a	b	h	b	b	-	-	-	b	-	-	b	-	a	-	-	-	-	-	-	-	-	-	-
chr03	6627603	T	G	-	-	-	-	b	-	-	-	-	-	-	-	-	a	a	b	b	b	h	h	a	a	b	b	h	b	b	-	-	-	b	-	-	b	-	a	-	-	-	-	-	-	-	-	-	-
chr03	6639510	A	G	-	-	-	-	-	-	-	-	-	-	-	b	-	b	a	a	a	b	a	b	a	a	h	b	a	b	a	b	-	-	b	a	-	-	-	-	-	-	-	-	-	b	-	-	-	-
chr03	6646693	A	T	b	-	b	a	b	b	a	a	a	b	-	b	b	b	a	a	a	b	b	b	a	a	-	b	a	b	h	b	a	b	b	a	b	b	-	a	a	b	b	a	a	-	b	a	-	-
chr03	6662738	A	C	-	-	-	-	-	-	-	-	-	-	-	-	-	a	a	b	a	a	h	h	a	a	b	b	h	b	h	-	-	-	b	-	-	b	-	-	-	-	-	-	-	-	-	-	-	-
chr03	6670650	G	A	a	a	b	a	b	b	a	b	a	b	b	a	a	a	a	-	-	a	a	-	a	a	-	b	a	b	b	b	a	a	b	a	b	a	b	b	a	a	b	b	a	b	b	a	a	b
chr03	6670769	T	C	-	-	-	-	-	-	-	-	-	-	-	-	-	a	-	-	a	b	-	h	a	a	b	b	a	b	h	-	-	-	-	-	-	-	-	-	-	-	-	-	-	-	-	-	-	-
chr03	6674692	T	C	b	-	b	a	b	b	b	b	b	b	b	b	b	a	a	a	a	b	-	a	a	a	a	b	b	b	b	b	b	b	b	a	b	h	a	b	b	b	b	b	b	-	b	b	a	b
chr03	6675828	T	G	-	-	b	-	-	-	-	-	-	-	-	-	-	a	a	h	a	b	a	b	a	a	b	b	b	b	b	-	-	b	-	-	-	-	-	-	-	-	-	-	-	-	-	-	-	-
chr03	6693070	C	T	b	a	b	a	b	b	a	b	a	b	b	a	a	a	a	-	-	b	-	a	a	a	b	b	-	-	-	b	a	a	b	b	b	b	-	a	a	a	b	a	b	a	b	b	a	-
chr03	6693089	T	C	b	a	b	a	b	b	a	b	a	b	b	a	a	a	a	-	-	b	-	a	a	a	b	b	-	-	-	b	a	a	b	b	b	b	-	a	a	a	b	b	b	a	b	b	a	-
chr03	6710998	G	A	-	-	-	-	-	-	-	-	-	-	-	-	a	a	a	a	a	a	a	a	a	a	b	b	a	b	b	-	-	-	b	-	-	-	-	b	-	-	-	a	-	a	-	-	-	-
chr03	6711075	G	A	-	-	-	-	-	-	-	-	-	-	-	-	b	a	a	b	b	a	a	b	a	a	b	b	b	b	b	-	-	-	b	-	-	-	-	b	-	-	-	a	-	a	-	-	-	-
chr03	6711117	G	A	-	-	-	-	-	-	-	-	-	-	-	-	a	a	a	b	b	a	a	b	a	a	b	b	h	b	b	-	-	-	b	-	-	-	-	b	-	-	-	a	-	a	-	-	-	-
chr03	6711170	G	A	b	a	b	a	b	b	-	b	-	b	b	a	b	a	a	-	-	-	-	a	a	a	a	-	-	b	b	b	b	a	b	b	b	a	a	b	a	a	b	b	a	a	b	a	a	b
chr03	6712936	G	A	b	-	-	a	b	b	a	b	b	-	-	-	a	b	a	a	-	b	b	a	a	a	a	-	b	b	-	-	a	a	b	-	-	-	-	-	-	-	b	-	b	-	b	-	b	-
chr03	6713610	C	T	a	-	b	a	b	b	-	a	a	-	b	-	b	-	-	-	-	-	-	-	-	-	-	-	-	-	-	-	a	-	b	b	b	a	b	-	-	b	-	a	a	b	b	-	a	-
chr03	6718290	G	A	-	-	-	-	-	-	-	-	-	-	-	-	-	a	a	a	a	a	-	a	a	a	-	-	b	b	a	-	-	-	-	-	-	b	-	-	-	-	-	-	-	-	-	-	-	-
chr03	6720243	G	A	b	a	b	a	b	b	-	b	a	b	b	a	a	a	-	a	a	b	b	a	a	-	b	b	a	b	a	b	a	a	b	b	b	a	-	-	a	a	b	-	b	a	-	b	a	a
chr03	6727675	T	G	-	-	-	-	-	-	-	-	-	-	-	-	-	b	a	a	a	a	a	a	a	a	b	b	h	b	h	b	-	-	-	-	b	-	-	-	-	-	-	-	-	-	-	-	-	-
chr03	6737491	C	T	a	a	b	a	b	-	-	a	a	-	-	a	a	-	a	b	-	a	b	-	-	a	a	-	-	b	b	-	a	-	b	b	b	a	a	-	a	b	b	b	a	b	b	a	a	a
chr03	6738147	C	T	b	-	-	-	-	-	a	-	-	-	-	a	-	-	a	-	-	a	-	b	-	-	-	-	a	-	-	-	-	-	b	-	-	a	a	-	-	-	-	b	-	-	b	b	-	-
chr03	6740409	G	A	-	-	-	-	-	b	-	-	-	-	-	-	-	b	a	a	a	-	-	h	a	a	a	-	-	b	a	-	-	-	-	-	-	b	-	-	-	-	-	-	a	-	-	-	-	-
chr03	6740990	G	A	a	-	b	a	b	b	-	b	-	b	b	b	b	b	-	b	-	b	-	a	-	-	-	-	a	-	b	b	a	b	b	a	b	a	-	a	b	a	-	-	b	b	b	a	a	-
chr03	6741377	T	C	b	a	b	a	b	b	-	b	a	b	b	a	b	b	-	b	-	b	b	a	a	a	a	-	-	b	-	-	a	b	b	a	b	b	-	b	a	b	b	a	b	b	b	a	a	a
chr03	6741718	T	C	a	a	b	a	b	b	b	b	b	b	b	b	a	a	-	-	a	-	a	a	a	a	h	b	b	b	a	b	b	b	b	a	b	a	b	a	a	b	-	a	b	a	b	-	a	b
chr03	6742718	A	T	-	-	-	a	-	-	a	b	-	-	b	-	a	-	-	-	-	-	-	-	-	-	b	-	-	b	b	b	b	-	-	-	b	b	-	b	b	-	-	-	a	-	b	-	-	-
chr03	6742752	T	C	-	-	-	a	-	-	a	b	-	-	b	-	a	-	-	-	-	-	-	-	-	-	b	-	-	b	b	b	b	-	-	-	b	b	-	b	b	-	-	-	a	-	b	-	-	-
chr03	6748371	G	A	-	-	b	-	-	-	-	-	-	-	-	-	-	a	a	a	a	a	a	b	a	a	-	b	a	b	b	-	-	b	-	-	-	-	-	-	-	b	-	-	a	-	-	-	-	-
chr03	6753408	C	A	-	-	-	-	-	b	-	-	-	a	-	b	a	b	a	a	-	a	a	a	a	a	h	b	-	b	b	-	a	-	b	-	-	-	-	-	-	-	-	a	-	-	-	-	-	-
chr03	6759238	T	C	a	a	-	a	-	-	-	-	-	b	-	-	a	-	-	-	-	-	a	-	-	a	-	-	-	-	-	-	a	-	b	-	-	a	-	-	-	a	-	a	-	a	-	-	-	a
chr03	6762201	A	G	-	-	-	-	-	-	-	-	-	-	-	-	-	a	a	b	a	b	a	b	a	a	a	b	h	b	h	-	-	-	-	-	-	-	-	-	-	-	-	-	-	-	-	-	-	-
chr03	6762336	T	A	-	-	-	-	-	-	-	-	-	-	-	-	-	b	a	b	b	b	a	b	a	a	b	b	h	b	h	-	-	-	-	-	-	-	-	-	-	-	-	-	-	-	-	-	-	-
chr03	6763389	C	T	-	-	-	-	-	-	-	-	-	-	-	-	a	a	a	b	a	a	a	b	a	a	-	b	h	b	b	-	-	-	-	-	-	-	-	-	a	-	-	-	-	-	b	-	-	-
chr03	6773582	G	A	-	-	-	-	-	-	-	-	-	-	-	-	-	a	a	a	b	b	h	h	a	a	a	b	a	b	h	-	-	-	-	-	-	-	-	-	-	-	-	-	-	-	-	-	-	-
chr03	6774788	C	T	b	a	b	a	b	b	b	-	b	b	b	h	b	-	a	b	b	-	b	b	a	a	-	b	a	b	a	b	b	a	b	a	b	b	a	-	b	a	b	a	-	b	b	b	a	-
chr03	6774810	T	C	b	a	b	a	b	b	b	-	b	b	b	h	b	-	a	b	b	-	b	b	a	a	-	b	b	b	b	b	b	b	b	a	b	b	b	-	b	a	b	b	-	b	b	b	a	-
chr03	6775092	A	T	b	a	b	a	b	b	b	-	a	b	-	a	b	b	-	b	b	-	-	-	a	-	-	-	-	b	-	-	-	-	b	a	-	-	-	-	b	-	-	b	a	b	b	-	-	-
chr03	6780366	T	C	-	a	b	a	-	-	-	-	a	-	-	a	a	b	-	-	-	b	-	-	-	-	-	-	b	-	-	-	-	a	-	a	-	a	-	a	a	-	-	a	-	-	-	-	a	-
chr03	6780780	G	A	-	-	-	-	-	-	-	-	-	-	b	-	-	a	-	-	b	b	b	h	a	a	b	b	h	b	a	-	-	-	-	b	-	-	-	-	-	b	b	-	-	-	-	-	-	-
chr03	6791121	C	T	-	-	b	a	b	b	-	-	a	-	-	-	a	-	a	-	-	-	-	-	-	-	-	-	a	-	-	-	-	b	b	a	-	-	-	a	-	-	-	a	-	a	b	b	a	-
chr03	6794242	T	C	-	-	-	-	b	-	-	-	-	-	-	-	-	-	a	b	b	a	h	h	a	a	a	b	h	b	h	-	-	-	-	-	-	-	-	-	-	-	-	a	-	-	-	-	-	-
chr03	6794546	C	A	-	-	-	-	-	-	-	-	-	-	-	-	-	b	a	a	h	a	b	h	a	a	h	b	b	b	h	-	-	b	-	-	-	b	a	-	-	-	-	-	-	-	-	-	-	-
chr03	6794578	C	T	-	-	-	-	-	-	-	-	-	-	-	-	-	h	a	a	h	a	h	h	a	a	h	b	h	b	h	-	-	b	-	-	-	b	a	-	-	-	-	-	-	-	-	-	-	-
chr03	6794664	T	G	-	a	b	-	b	b	-	-	b	b	-	b	b	a	-	a	b	a	-	b	a	a	-	-	-	b	a	b	b	a	-	-	-	a	-	-	-	a	-	-	a	b	b	-	-	-
chr03	6794704	C	T	-	a	b	-	b	b	-	-	b	b	-	b	b	a	-	a	b	a	-	a	a	a	-	-	-	b	a	b	b	a	-	-	-	a	-	-	-	a	-	-	a	b	b	-	-	-
chr03	6794716	C	T	-	a	b	-	b	b	-	-	b	b	-	b	b	a	-	a	b	a	-	a	a	a	-	-	-	b	a	b	b	a	-	-	-	a	-	-	-	a	-	-	a	b	b	-	-	-
chr03	6795135	C	T	b	-	b	a	b	b	b	b	a	b	-	a	a	a	a	-	-	-	-	-	-	-	-	-	a	-	-	b	b	b	b	b	b	a	-	b	b	a	b	b	b	a	b	a	a	a
chr03	6802611	C	A	a	a	b	a	b	b	b	a	a	b	-	b	a	b	-	-	a	a	a	b	a	a	-	b	a	b	-	b	b	-	b	a	b	b	b	-	a	b	b	b	a	a	b	a	a	-
chr03	6809597	C	T	b	a	b	a	b	b	a	a	b	-	b	b	a	a	-	a	b	a	-	a	a	a	a	b	h	b	b	-	b	a	b	b	b	b	-	-	b	b	b	a	b	-	a	-	-	a
chr03	6811099	C	A	-	-	-	-	-	-	-	-	-	-	-	-	-	-	a	a	h	-	-	-	-	a	a	-	-	b	h	-	-	-	-	-	-	-	-	-	-	-	-	-	-	-	-	-	-	-
chr03	6822189	G	C	b	a	b	a	b	b	a	a	a	b	-	b	b	a	a	a	b	a	-	a	a	a	-	-	-	b	-	b	-	-	b	b	-	b	b	b	b	a	-	-	-	b	-	-	-	-
chr03	6828350	C	A	-	-	-	-	-	-	-	-	-	-	-	-	-	b	-	a	b	b	b	h	a	a	b	-	h	b	a	-	-	-	-	b	-	-	-	-	-	-	-	-	-	-	-	-	-	-
chr03	6828495	C	T	-	-	-	-	-	-	-	-	-	-	-	-	-	a	a	a	b	b	b	h	a	a	b	-	h	b	a	-	-	-	-	b	-	-	-	-	-	-	-	-	-	-	-	-	-	-
chr03	6833455	A	G	b	a	b	a	b	b	b	b	b	b	b	b	b	a	a	-	-	-	-	a	a	a	-	-	-	b	a	b	a	b	b	a	b	a	a	b	b	b	b	a	b	b	b	a	a	b
chr03	6833695	T	C	a	a	-	a	-	-	a	a	-	-	-	a	a	h	a	-	-	-	-	-	a	a	-	-	-	-	a	-	a	a	-	a	-	a	a	-	a	a	-	a	a	a	-	a	a	-
chr03	6835589	G	T	b	a	b	a	b	b	b	b	a	b	b	b	a	b	-	b	a	-	-	b	a	a	h	-	-	b	a	b	b	a	b	a	b	b	b	a	a	a	b	a	b	a	b	b	a	a
chr03	6841442	G	A	-	-	-	-	-	b	-	-	a	-	-	-	-	a	a	a	b	a	-	-	a	a	a	-	b	-	a	-	-	-	-	-	b	-	-	-	-	-	-	-	-	-	-	-	-	-
chr03	6841582	T	C	-	-	-	-	-	-	-	-	-	-	-	-	-	b	a	h	b	a	a	b	a	a	h	b	h	b	a	-	-	-	-	-	-	-	-	-	-	-	-	-	-	-	-	-	-	-
chr03	6842616	G	T	-	-	-	-	-	-	-	-	-	-	-	-	-	b	a	a	a	b	h	h	a	a	h	b	h	b	h	-	-	-	-	-	-	-	-	-	-	-	-	-	-	-	-	-	-	-
chr03	6846300	C	T	-	a	b	-	-	b	-	-	-	-	-	-	a	a	-	a	a	-	b	-	-	-	-	-	a	-	-	b	-	b	b	-	b	b	-	-	b	-	b	-	-	b	b	-	-	b
chr03	6848546	C	T	-	-	-	-	-	-	-	-	-	-	-	-	-	a	a	b	a	b	a	h	a	a	-	b	a	b	b	-	-	b	b	-	-	-	-	-	-	-	-	-	-	-	-	-	-	-
chr03	6848562	T	C	-	-	-	-	-	-	-	-	-	-	-	-	-	a	a	b	a	b	a	h	a	a	-	b	a	b	b	-	-	b	b	-	-	-	-	-	-	-	-	-	-	-	-	-	-	-
chr03	6848657	C	T	-	-	-	-	-	-	-	-	-	-	-	-	-	a	a	a	b	b	a	h	a	a	-	b	a	b	h	-	-	b	b	-	-	-	-	-	-	-	-	-	-	-	-	-	-	-
chr03	6850675	G	A	b	a	-	a	b	-	a	a	a	-	-	a	a	-	-	-	-	a	-	-	-	a	-	-	-	-	-	-	-	a	-	b	-	a	a	b	-	a	-	-	-	a	-	a	a	a
chr03	6852262	C	A	b	-	-	-	-	b	-	-	-	-	b	-	b	-	-	-	-	-	-	-	-	-	-	b	-	-	-	-	-	-	b	-	-	-	-	-	-	-	-	-	-	-	b	-	-	-
chr03	6856483	C	T	-	-	b	-	-	-	a	-	-	-	-	-	-	a	a	a	b	b	b	h	a	a	a	b	h	b	h	-	-	-	b	-	b	-	a	-	-	-	b	a	-	-	-	-	-	-
chr03	6859758	A	G	-	-	-	-	-	-	-	-	-	-	-	-	-	a	a	a	b	b	-	a	a	a	a	b	b	b	b	-	-	-	b	-	b	-	-	-	-	a	-	b	-	-	-	-	-	-
chr03	6859889	A	C	-	-	-	-	-	-	-	-	-	-	-	-	-	a	a	a	b	a	-	a	a	a	a	b	b	b	b	-	-	-	b	-	b	-	-	-	-	a	-	b	-	-	-	-	-	-
chr03	6862354	G	C	a	-	-	a	b	-	-	-	a	-	-	b	-	a	-	-	a	-	-	-	-	a	a	b	-	-	-	b	-	-	b	a	-	a	-	b	a	b	-	a	b	-	b	b	-	-
chr03	6946663	G	A	-	-	a	a	-	-	-	-	-	-	-	-	a	b	a	a	a	-	-	a	a	a	a	b	a	b	b	-	a	-	-	a	-	a	-	-	a	-	a	-	a	a	-	-	-	a
chr03	6968693	C	T	b	-	a	-	a	b	a	-	-	-	-	-	-	b	a	a	a	a	a	a	a	a	a	b	a	b	b	-	a	-	-	-	-	a	-	a	-	-	-	-	-	-	-	-	-	-
chr03	7018727	C	T	-	-	-	-	-	-	-	a	-	-	-	a	a	-	-	-	-	-	-	-	-	-	-	-	-	-	-	-	-	a	a	a	-	a	-	a	-	-	-	-	-	a	-	-	a	a
chr03	7103611	T	C	a	a	b	a	b	-	a	a	a	b	-	b	b	b	a	-	b	b	b	-	a	a	-	-	a	b	-	b	a	a	b	b	b	a	a	a	-	b	b	b	a	b	b	b	a	-
chr03	7327990	C	A	-	-	a	-	-	-	-	-	-	-	-	-	-	a	a	a	b	a	a	a	b	a	a	b	a	b	h	-	a	a	a	-	-	-	-	-	-	-	-	-	-	-	-	-	-	-
chr03	7343061	T	G	b	a	b	a	b	a	b	-	a	b	b	a	a	b	-	a	b	a	b	-	b	a	b	b	-	b	b	b	b	b	a	b	b	b	a	a	a	a	b	a	a	b	b	a	a	-
chr03	7379594	A	G	a	a	-	a	-	b	-	a	b	-	-	-	a	a	a	a	-	-	-	-	b	a	a	-	a	b	a	-	-	a	-	-	-	a	-	-	-	-	-	a	-	a	-	-	-	-
chr03	7386462	A	C	-	-	-	-	b	-	-	-	b	-	b	-	-	-	-	-	-	-	-	-	-	-	-	-	-	-	-	-	b	a	-	b	-	b	-	b	-	-	b	-	-	-	b	-	-	-
chr03	7393798	A	G	-	-	-	a	-	a	a	-	-	-	-	b	a	a	-	-	b	-	-	-	-	-	-	-	-	b	-	b	a	a	a	a	-	a	-	a	-	a	-	a	a	a	-	a	-	-
chr03	7400683	G	A	b	-	-	-	-	-	-	-	b	-	-	b	-	h	a	a	h	a	a	a	a	a	a	b	a	b	b	-	-	-	-	-	-	-	-	-	-	-	-	-	-	-	-	-	-	-
chr03	7407071	G	A	b	a	-	a	b	a	b	-	-	b	-	b	a	-	a	-	a	-	-	-	-	-	a	-	-	-	-	b	a	b	b	b	b	b	-	-	b	b	b	b	a	a	b	a	a	b
chr03	7439265	C	T	b	a	a	a	a	a	a	a	-	a	a	a	a	b	a	a	-	-	-	a	-	a	b	-	a	b	b	b	a	a	a	a	a	a	a	a	a	a	-	a	a	a	a	a	a	a
chr03	7466987	G	T	-	a	-	-	-	a	-	-	-	-	-	-	-	a	-	a	a	a	b	a	-	a	-	b	a	b	h	-	-	-	a	a	-	-	-	-	-	-	-	-	-	-	-	-	-	-
chr03	7468976	G	A	b	-	b	a	b	a	b	-	b	b	b	b	a	b	a	a	-	-	-	b	b	-	a	b	a	b	-	b	a	a	b	b	b	b	a	a	a	b	b	a	a	a	b	a	a	b
chr03	7479996	C	T	a	-	b	a	b	a	b	b	-	b	b	-	a	b	-	-	a	-	-	b	-	-	-	-	-	b	a	b	b	a	b	b	-	a	b	a	b	a	-	b	-	a	b	a	-	-
chr03	7481318	A	G	-	-	-	-	-	-	-	-	-	-	-	a	a	a	a	a	a	a	h	a	b	a	b	b	a	b	h	-	-	-	-	-	-	-	-	-	-	-	-	-	-	-	-	-	-	-
chr03	7483492	T	C	b	-	b	-	b	b	b	-	-	b	b	b	-	a	a	a	-	a	-	a	a	a	-	-	-	b	a	b	-	b	b	b	b	b	b	-	-	b	b	-	b	-	b	-	-	b
chr03	7514564	T	A	a	-	a	a	-	-	-	a	-	a	-	-	a	-	-	-	-	-	-	-	-	-	-	-	-	-	a	b	a	a	a	a	a	a	-	-	a	-	a	-	b	a	a	-	-	-
chr03	7515917	A	G	a	a	a	a	a	b	a	a	a	a	a	a	a	b	a	a	b	-	-	a	-	-	-	b	a	b	-	b	a	a	a	a	a	a	-	a	b	a	a	a	b	a	a	a	-	-
chr03	7551859	C	T	-	-	-	-	-	-	-	-	-	-	-	-	a	b	a	b	a	a	a	a	a	a	b	-	a	b	a	-	-	-	a	a	-	-	a	-	-	-	-	b	-	-	-	-	-	-
chr03	7551900	G	A	-	-	-	-	-	-	-	-	-	-	-	-	a	b	a	b	a	a	a	b	a	a	b	-	a	b	a	-	-	-	a	a	-	-	a	-	-	-	-	b	-	-	-	-	-	-
chr03	7557809	G	C	-	-	-	-	-	-	-	-	-	-	-	-	-	h	a	a	h	a	h	a	b	a	a	b	a	b	b	-	-	-	a	-	-	-	-	-	-	-	-	-	-	-	-	-	-	-
chr03	7565992	T	C	a	-	a	a	a	a	-	-	b	-	a	b	a	b	-	-	b	a	-	a	a	-	a	b	a	b	b	b	a	a	-	-	a	a	-	-	a	a	-	a	-	-	-	a	a	-
chr03	7570663	C	G	-	-	-	-	-	-	-	-	-	-	-	b	-	b	-	b	b	b	a	h	h	a	b	b	h	-	a	-	a	-	-	-	-	b	-	-	-	-	-	-	-	-	-	-	-	-
chr03	7570797	G	A	b	a	b	a	b	a	b	b	b	b	b	a	a	b	a	b	a	-	b	a	a	a	b	b	b	b	b	b	b	b	b	-	b	a	a	a	a	-	b	a	a	b	-	-	a	-
chr03	7572304	G	A	-	-	-	-	-	a	-	-	-	-	-	-	-	a	a	b	b	b	a	h	h	a	a	b	h	b	h	-	-	-	-	a	-	-	-	-	a	-	-	b	-	a	-	-	-	-
chr03	7576949	A	G	a	-	-	a	-	b	a	a	a	-	-	b	a	b	-	a	b	a	b	-	a	a	a	-	a	b	a	b	a	-	a	a	-	-	-	-	-	-	-	a	b	-	-	-	-	-
chr03	7580523	T	C	a	a	b	a	b	a	-	-	b	b	b	a	a	a	a	-	b	b	-	-	a	-	b	-	b	b	a	b	a	b	a	a	b	a	a	b	-	a	b	a	a	b	b	b	a	-
chr03	7583899	T	C	b	a	-	a	-	b	-	-	b	-	-	a	a	b	a	-	-	-	-	-	b	a	a	-	-	-	b	b	a	a	a	a	-	a	b	a	b	-	-	a	b	a	-	a	a	-
chr03	7587214	G	A	-	-	-	-	-	-	a	-	-	-	-	-	-	h	a	-	a	a	h	h	a	a	b	b	h	b	b	-	-	-	-	-	-	-	-	-	-	-	-	-	-	-	-	-	-	-
chr03	7616797	C	T	b	a	-	a	-	a	-	-	a	-	-	a	a	-	-	-	-	-	-	a	b	-	-	-	-	-	-	-	-	-	a	-	-	a	a	a	-	-	-	-	-	-	-	a	a	-
chr03	7619090	C	T	-	-	-	-	-	-	-	-	-	-	-	-	-	h	a	-	-	-	a	a	-	a	a	-	a	-	a	-	-	-	-	-	-	a	-	-	-	-	-	-	-	-	-	-	-	-
chr03	7619714	A	G	a	-	-	-	-	-	-	-	-	-	-	-	a	a	a	a	a	a	a	a	b	a	a	b	-	b	a	-	a	-	-	-	-	-	-	a	-	a	-	-	-	-	-	-	-	-
chr03	7619738	T	A	a	-	-	-	-	-	-	-	-	-	-	-	a	a	a	a	a	a	a	a	b	a	a	b	-	b	b	-	a	-	-	-	-	-	-	a	-	a	-	-	-	-	-	-	-	-
chr03	7620377	G	A	b	a	b	a	b	b	-	a	b	b	b	b	a	b	a	-	a	-	-	b	a	-	a	b	a	b	b	b	b	b	b	a	b	a	a	a	a	a	b	b	a	b	b	a	-	-
chr03	7620567	A	G	b	a	a	a	a	b	-	a	b	a	a	b	a	b	a	-	a	-	-	a	a	-	a	b	a	b	b	-	a	a	a	a	a	a	a	a	a	a	a	a	a	a	a	a	-	-
chr03	7622083	T	G	b	-	a	a	a	a	a	-	a	a	-	b	a	-	-	a	a	-	-	-	a	a	-	b	a	b	a	b	a	a	a	a	a	a	-	a	a	a	a	a	a	a	a	a	a	-
chr03	7622099	T	C	b	-	a	a	a	a	a	-	a	a	-	b	a	-	-	a	a	-	-	-	a	a	-	b	a	b	a	b	a	a	a	a	a	a	-	a	a	a	a	a	a	a	a	a	a	-
chr03	7622377	A	T	b	a	b	a	b	b	b	b	a	b	b	b	a	a	-	a	b	-	-	-	a	a	a	b	b	b	a	b	b	b	b	b	b	b	b	a	a	b	b	b	b	b	b	b	a	-
chr03	7622714	C	T	a	a	a	a	a	b	-	a	b	a	a	b	a	b	a	-	-	-	-	-	-	-	-	b	a	-	a	b	a	a	a	a	a	a	a	a	b	a	a	a	a	a	a	a	a	a
chr03	7622724	C	T	a	a	a	a	a	b	-	a	b	a	a	b	a	b	a	-	-	-	-	-	-	-	-	b	a	-	a	b	a	a	a	a	a	a	a	a	b	a	a	a	a	a	a	a	a	a
chr03	7622934	G	A	a	a	-	a	-	b	-	-	b	-	-	b	a	b	a	-	-	-	b	a	-	-	-	b	a	-	a	b	a	a	a	-	-	a	a	-	b	a	a	b	a	a	-	-	a	a
chr03	7623618	G	C	b	-	a	-	a	b	-	-	b	a	a	b	-	-	-	-	b	-	-	-	b	-	-	b	-	b	-	b	a	a	a	a	a	a	-	a	b	a	a	-	b	a	a	a	-	-
chr03	7623633	C	A	b	-	a	-	a	b	-	-	b	a	a	b	-	-	-	-	b	-	-	-	b	-	-	b	-	b	-	b	a	a	a	a	a	-	-	a	b	a	a	-	b	a	a	a	-	-
chr03	7645449	A	G	a	a	-	a	-	b	-	-	b	-	-	a	a	a	a	-	a	a	a	-	-	a	a	-	-	-	-	b	a	a	a	-	-	a	a	a	a	a	-	a	a	-	-	a	a	a
chr03	7645475	T	C	a	a	-	a	-	b	-	-	a	-	-	a	a	a	a	-	a	a	-	-	-	a	a	-	-	-	-	b	a	a	a	-	-	a	a	a	a	a	-	a	a	-	-	a	a	a
chr03	7645506	T	C	a	a	-	a	-	b	-	-	b	-	-	a	a	a	a	-	a	a	a	-	-	a	a	-	-	-	-	b	a	a	a	-	-	a	a	a	a	a	-	a	a	-	-	a	a	a
chr03	7646875	T	A	b	a	b	a	b	a	b	a	b	b	b	b	a	h	a	b	a	b	b	h	a	a	a	b	b	b	h	-	a	a	a	b	b	b	-	b	b	b	b	a	a	b	-	a	a	a
chr03	7647140	T	C	b	a	b	a	b	b	-	-	b	-	b	b	a	b	a	-	-	b	-	b	b	-	b	b	b	-	-	b	b	a	b	b	b	b	a	-	a	b	b	a	b	b	b	a	a	-
chr03	7648928	G	T	a	-	-	a	a	-	-	-	b	a	-	b	a	-	-	-	-	-	-	a	-	a	-	-	-	-	-	-	-	a	a	a	-	a	-	-	-	-	a	-	b	a	a	-	a	-
chr03	7650913	G	A	b	a	b	a	b	b	-	a	a	b	-	b	a	a	-	b	a	a	b	h	-	a	b	b	a	b	a	b	b	-	b	a	b	-	-	-	a	b	b	a	a	a	-	a	a	-
chr03	7651183	G	A	a	-	a	a	a	a	a	a	b	a	a	a	a	-	-	a	-	-	-	a	b	a	-	-	-	b	-	b	a	a	a	a	a	a	b	a	b	a	a	a	a	a	a	-	-	-
chr03	7651414	T	G	a	-	b	a	b	a	a	b	b	b	b	a	a	-	-	a	-	-	-	b	b	a	-	-	-	b	-	b	b	a	b	b	b	b	b	a	b	a	b	a	a	a	b	-	-	-
chr03	7661427	G	C	-	-	-	-	-	-	-	-	-	-	-	-	-	b	a	-	a	b	b	h	h	a	a	b	h	b	h	-	-	-	-	-	-	-	-	a	-	-	-	-	-	-	-	-	-	-
chr03	7675918	G	A	a	a	a	a	a	b	a	a	b	a	a	a	a	a	a	a	b	a	b	a	-	a	-	b	a	b	b	b	a	a	a	a	a	a	a	a	b	a	a	a	a	a	a	a	a	a
chr03	7679074	A	G	b	a	-	-	-	-	a	a	-	-	-	a	a	a	a	-	a	a	-	a	a	a	a	-	-	b	a	-	-	-	-	a	-	-	b	-	a	-	-	-	-	-	-	-	a	-
chr03	7679128	A	T	b	a	-	-	-	-	a	a	-	-	-	a	a	a	a	-	a	a	-	a	a	a	a	-	-	b	a	-	-	-	-	a	-	-	b	-	a	-	-	-	-	-	-	-	a	-
chr03	7689810	T	C	-	-	-	-	-	-	-	-	-	-	-	b	-	b	a	-	-	b	a	-	a	a	-	b	b	b	h	-	-	-	-	-	b	-	-	-	-	-	-	-	-	-	-	-	-	-
chr03	7691873	T	C	-	-	-	a	-	-	-	-	-	-	-	-	-	a	a	a	b	a	b	a	a	a	a	b	a	b	a	-	-	-	-	-	-	-	-	-	-	-	-	a	-	-	-	-	-	-
chr03	7691888	T	G	-	-	-	a	-	-	-	-	-	-	-	-	-	a	a	a	b	b	b	h	a	a	h	b	a	b	a	-	-	-	-	-	-	-	-	-	-	-	-	a	-	-	-	-	-	-
chr03	7695761	C	T	-	-	-	-	-	-	-	-	-	-	-	-	-	h	-	a	h	a	b	a	a	-	a	b	-	b	-	-	-	-	-	-	-	-	-	-	-	-	-	-	-	-	a	-	-	-
chr03	7698596	G	A	a	-	-	-	-	-	-	a	b	-	b	-	a	-	a	b	-	b	a	b	b	a	-	-	a	b	a	-	-	b	-	-	b	-	-	-	-	-	-	a	-	-	-	-	-	-
chr03	7701902	A	G	b	a	b	a	b	b	b	a	b	b	-	b	a	b	a	a	a	-	a	a	a	a	b	b	a	b	-	b	-	b	b	b	b	a	a	a	a	b	-	a	a	-	b	-	-	-
chr03	7702069	G	A	b	a	b	a	b	b	b	a	b	b	-	b	a	b	a	a	b	-	b	b	a	a	b	b	h	b	-	b	-	b	b	b	b	a	a	a	a	b	-	a	a	-	b	-	-	-
chr03	7702541	T	C	-	-	-	-	-	-	-	-	-	-	-	-	-	a	a	a	a	b	a	h	a	a	a	b	b	b	h	-	-	-	-	-	-	-	-	-	-	-	-	-	-	-	-	-	-	-
chr03	7703528	A	G	a	a	-	a	-	a	-	a	-	-	-	a	a	a	a	a	h	a	a	a	b	a	-	b	a	-	a	-	a	a	a	a	-	a	a	-	-	-	-	-	a	a	-	-	a	a
chr03	7706046	T	G	b	a	b	a	b	b	-	a	b	-	b	b	a	-	-	a	-	-	-	a	-	a	-	-	-	b	a	b	b	a	b	a	b	b	-	b	b	b	-	b	-	-	b	b	a	-
chr03	7706059	A	T	b	a	b	a	b	b	-	a	b	-	b	b	a	-	-	a	-	-	-	a	-	a	-	-	-	b	a	b	a	a	a	a	b	a	-	b	b	b	-	a	-	-	b	b	a	-
chr03	7706115	T	C	a	a	b	a	b	a	-	b	b	b	b	b	a	a	a	b	a	-	a	a	a	a	b	-	a	b	-	b	a	b	a	a	b	b	b	b	b	b	b	a	b	b	b	a	a	a
chr03	7706123	T	C	a	a	b	a	b	a	-	b	b	b	b	b	a	a	a	b	a	b	a	a	a	a	b	-	-	b	-	b	a	b	a	a	b	b	b	b	b	b	b	a	b	b	b	a	a	a
chr03	7706151	T	C	a	a	b	a	b	a	-	b	b	b	b	b	a	a	a	b	a	b	a	a	a	a	b	-	a	b	-	b	a	b	a	a	b	b	b	b	b	b	b	a	b	b	b	a	a	a
chr03	7706364	G	A	a	a	b	a	b	a	-	a	b	b	b	b	a	a	a	b	b	b	b	a	a	-	a	-	a	b	b	b	a	a	a	a	b	b	b	b	b	b	b	a	b	b	b	b	a	a
chr03	7709809	T	C	-	-	-	-	-	-	-	-	-	-	-	-	-	a	a	b	b	b	b	b	a	a	b	b	-	b	h	-	-	-	b	-	-	-	-	-	-	b	-	-	-	-	-	-	-	-
chr03	7709867	G	A	-	-	-	-	-	-	-	-	-	-	-	-	-	b	a	b	a	b	b	b	a	a	b	b	-	b	h	-	-	-	b	-	-	-	-	-	-	b	-	-	-	-	-	-	-	-
chr03	7710941	C	T	a	a	b	a	b	b	a	b	b	b	b	a	a	-	-	b	-	a	-	b	a	-	b	b	-	b	a	b	b	a	a	b	b	a	b	a	a	a	b	a	b	a	b	b	a	a
chr03	7714723	C	T	b	-	-	a	-	b	-	a	a	-	-	b	a	a	-	-	a	-	-	-	-	a	-	-	a	-	a	b	a	-	-	a	-	a	b	a	a	a	-	a	b	a	-	a	-	-
chr03	7714740	A	G	b	-	-	a	-	b	-	a	a	-	-	b	a	a	-	-	a	-	-	-	-	a	-	-	a	-	a	b	a	-	-	a	-	a	b	a	a	a	-	a	b	a	-	a	-	-
chr03	7723009	A	T	a	a	a	a	a	a	-	-	a	a	-	a	a	-	a	-	a	-	-	a	-	a	a	-	a	-	-	-	a	a	a	a	a	a	-	a	a	-	a	a	a	a	a	a	a	-
chr03	7724297	T	A	a	-	a	a	a	-	a	a	-	a	a	b	a	-	a	-	b	a	b	-	a	a	a	-	a	b	b	b	a	a	a	a	a	a	-	a	-	a	a	a	a	a	a	a	a	-
chr03	7725632	C	G	-	-	b	-	-	-	-	-	-	-	-	-	-	h	-	a	h	-	h	b	b	a	a	b	h	b	h	-	-	-	-	-	b	b	-	-	-	a	-	-	-	a	-	-	-	-
chr03	7730094	G	A	-	-	a	-	-	-	-	a	-	a	-	b	-	-	-	-	-	-	-	a	-	-	-	b	-	-	-	-	-	-	a	a	a	a	-	-	-	a	-	a	-	-	a	a	-	-
chr03	7733066	G	A	b	-	-	-	-	-	-	-	-	-	-	-	a	b	-	a	b	a	b	a	b	a	a	b	a	b	b	-	a	-	a	a	-	a	-	-	-	-	a	-	a	a	-	a	a	a
chr03	7734108	G	A	b	a	-	a	b	b	b	a	b	-	b	b	a	a	-	b	b	a	-	b	b	-	b	b	-	b	a	b	-	-	b	b	b	a	b	b	-	b	b	a	a	b	b	a	a	b
chr03	7734783	T	G	a	a	b	-	b	a	b	-	b	b	b	b	a	b	a	-	b	-	-	-	a	-	a	b	-	-	-	b	b	b	b	b	b	a	a	a	a	b	b	b	a	b	b	a	a	b
chr03	7734939	G	A	-	-	-	-	b	-	-	-	-	-	-	-	a	b	a	b	-	a	b	h	b	a	b	b	a	b	h	-	-	-	-	b	-	-	-	-	-	-	-	-	-	-	-	-	-	-
chr03	7741285	G	C	b	-	b	a	b	b	-	a	b	b	b	a	a	-	-	a	-	-	a	-	-	-	-	b	-	-	b	-	b	a	b	a	b	b	-	-	a	b	b	a	a	-	b	a	a	a
chr03	7755724	T	C	b	a	b	a	b	a	-	a	a	b	b	a	a	b	a	b	b	b	a	a	h	a	b	b	b	b	b	b	a	a	b	b	b	a	-	b	a	b	b	b	a	b	b	b	a	-
chr03	7761023	A	T	b	a	b	a	b	a	b	b	b	b	b	-	a	a	a	b	a	a	b	a	a	a	a	b	b	b	-	b	a	a	b	a	b	b	a	b	a	a	b	a	b	a	b	b	a	-
chr03	7765277	G	A	-	-	-	-	-	-	-	-	-	-	-	-	-	a	a	b	a	-	b	a	h	a	b	b	-	b	h	-	-	-	-	-	-	b	-	-	-	-	b	-	-	-	-	-	-	-
chr03	7769083	G	A	a	-	b	a	-	b	-	b	a	-	-	a	a	b	-	-	-	-	-	-	b	a	-	-	b	-	-	b	-	b	a	a	b	b	-	b	-	-	b	a	a	b	b	b	-	-
chr03	7769151	G	T	a	a	b	a	b	b	-	b	a	b	b	a	-	-	a	-	-	-	a	-	-	a	a	-	-	-	a	b	a	a	b	a	b	a	-	-	a	b	b	b	-	b	b	a	a	-
chr03	7780054	G	A	a	a	-	a	-	-	-	-	-	-	-	a	a	-	a	a	a	a	a	a	b	a	-	b	a	-	b	-	-	-	-	-	-	a	-	-	-	-	-	a	-	-	-	a	-	-
chr03	7780078	C	A	a	a	-	a	-	-	-	-	-	-	-	a	a	-	a	a	a	a	a	a	b	a	-	b	a	-	b	-	-	-	-	-	-	a	-	-	-	-	-	a	-	-	-	a	-	-
chr03	7780302	T	C	-	-	-	-	-	-	-	-	-	-	-	-	a	a	a	a	b	a	-	a	-	a	a	b	b	b	h	-	b	-	b	a	-	-	-	-	-	-	-	b	-	-	-	-	-	-
chr03	7780335	C	T	-	-	-	-	-	-	-	-	-	-	-	-	a	h	a	a	b	a	-	a	-	a	a	b	a	b	h	-	a	-	a	a	-	-	-	-	-	-	-	a	-	-	-	-	-	-
chr03	7780441	C	T	b	a	a	a	a	b	a	a	h	a	a	b	a	a	a	a	a	-	-	a	a	a	a	-	a	-	b	b	a	-	a	a	a	a	a	a	b	a	a	a	a	a	a	a	a	a
chr03	7780487	G	A	b	a	b	a	b	b	b	b	h	b	b	b	a	a	a	a	a	-	-	a	b	a	a	-	b	-	b	b	b	-	b	a	b	b	a	b	b	b	b	b	a	b	b	a	a	b
chr03	7787567	C	T	b	a	b	a	b	b	b	b	a	b	b	b	a	h	a	a	b	-	a	a	b	a	a	b	a	b	a	b	a	a	b	a	b	b	-	a	a	b	-	a	a	b	b	a	a	-
chr03	7788463	C	A	a	a	b	a	b	a	a	b	b	b	b	a	a	a	a	a	b	b	-	b	b	a	-	-	b	-	h	b	a	b	b	a	b	a	a	a	a	b	-	a	b	b	b	a	a	b
chr03	7795957	T	C	a	a	b	a	b	b	b	b	b	b	b	a	a	b	a	a	b	a	b	a	b	a	b	b	b	b	a	b	b	a	a	b	b	b	a	-	b	b	b	b	b	a	b	a	a	-
chr03	7796262	G	A	a	a	b	a	b	a	-	a	a	b	b	b	a	b	-	-	-	b	-	a	b	a	-	b	a	-	-	b	a	-	a	a	b	b	b	a	b	b	b	a	-	a	b	a	a	-
chr03	7796289	G	A	a	a	b	a	b	a	-	a	a	b	b	b	a	b	-	-	-	b	-	a	b	a	-	b	a	-	-	b	a	-	a	a	b	b	b	a	b	b	b	a	-	a	b	a	a	-
chr03	7797735	A	C	b	a	b	a	b	b	a	b	b	b	b	h	a	a	a	-	b	a	a	a	a	a	-	b	b	-	b	b	b	b	b	b	b	b	-	b	b	b	b	a	a	b	b	b	-	b
chr03	7797868	A	G	-	-	-	-	-	-	-	-	-	-	-	-	-	-	-	-	-	-	-	-	-	-	a	b	-	-	-	-	-	-	-	-	-	-	-	-	-	-	-	-	-	-	b	-	a	-
chr03	7797892	T	C	-	-	-	-	-	-	-	-	-	-	-	-	-	-	-	-	-	-	-	-	-	-	a	b	-	-	-	-	-	-	-	-	-	-	-	-	-	-	-	-	-	-	b	-	a	-
chr03	7798227	G	T	-	-	-	-	-	-	-	-	-	-	-	-	-	-	-	-	-	-	-	-	-	-	a	b	-	b	b	-	-	-	-	-	-	-	-	-	-	-	-	-	-	-	b	-	a	-
chr03	7802436	C	T	a	-	a	a	a	b	-	a	b	a	a	b	a	a	a	a	-	-	a	a	a	a	a	b	a	b	a	-	-	a	a	a	a	-	a	-	a	-	a	-	-	a	a	-	-	-
chr03	7827667	A	G	-	-	-	a	-	-	-	-	-	-	-	-	a	-	-	-	-	a	-	a	-	-	-	b	-	b	-	b	-	a	-	a	b	a	-	a	-	-	-	a	-	-	-	-	a	a
chr03	7827956	C	G	b	-	-	a	-	-	-	-	-	-	-	-	a	-	-	-	-	a	-	a	-	-	-	-	-	-	-	b	-	a	-	a	-	a	-	a	-	-	-	a	-	-	-	-	a	a
chr03	7827977	T	C	b	-	-	a	-	-	-	-	-	-	-	-	a	-	-	-	-	a	-	a	-	-	-	-	-	-	-	b	-	a	-	a	-	a	-	a	-	-	-	a	-	-	-	-	a	a
chr03	7831190	A	G	-	-	-	-	-	-	-	b	-	-	-	-	-	h	a	-	-	-	-	a	h	a	a	b	h	b	a	-	-	-	-	-	-	-	-	-	-	-	-	-	-	-	b	-	-	-
chr03	7831561	G	C	-	-	-	-	-	-	-	-	-	-	-	-	-	b	a	a	a	a	h	a	h	a	a	b	a	b	h	-	-	-	-	-	-	-	-	-	-	-	-	-	-	-	-	-	-	-
chr03	7833514	T	C	b	a	b	a	b	a	b	a	a	b	b	b	a	-	a	a	-	-	-	-	b	a	-	b	-	b	a	b	b	b	b	b	b	b	a	b	b	b	b	b	a	a	b	b	a	a
chr03	7833555	T	C	b	a	b	a	b	a	b	a	a	b	b	b	a	-	a	a	-	-	-	-	b	a	-	b	-	b	a	b	b	b	b	b	b	b	a	b	b	b	b	b	a	a	b	b	a	a
chr03	7833800	A	G	b	a	b	a	b	a	b	a	a	b	b	b	a	-	a	b	-	-	-	-	b	a	b	b	-	b	a	b	b	b	b	b	b	b	a	b	b	b	b	b	a	a	b	b	a	a
chr03	7833838	C	T	b	a	a	a	a	a	a	a	a	a	a	b	a	-	a	a	-	-	-	-	b	a	a	b	-	b	a	b	a	a	a	a	a	a	a	a	b	a	a	a	a	a	a	a	a	a
chr03	7833907	C	A	-	-	-	-	-	-	-	-	-	-	-	-	-	h	a	a	a	a	a	a	a	a	a	b	a	b	b	-	-	-	a	-	-	-	-	-	-	-	-	-	-	-	-	-	-	-
chr03	7834056	T	C	b	a	b	a	b	b	b	a	b	b	b	b	a	a	a	a	-	b	a	a	b	a	h	-	a	b	a	b	b	a	b	b	b	b	a	b	b	a	b	a	b	b	b	a	a	b
chr03	7834269	C	T	b	a	a	a	a	b	a	a	b	a	a	a	a	a	a	a	-	a	a	a	a	a	a	-	a	-	a	b	a	a	a	a	a	a	a	a	b	a	a	a	b	a	a	a	a	a
chr03	7834352	C	T	-	-	-	-	-	-	-	-	-	-	-	-	-	a	-	a	a	a	h	a	h	a	a	b	a	b	h	-	a	-	-	-	-	a	-	-	-	-	-	-	-	-	-	-	-	-
chr03	7842751	T	G	-	-	b	-	-	-	b	-	-	-	-	b	a	a	-	a	a	-	b	a	b	a	a	b	-	b	b	-	-	-	-	-	-	-	-	b	-	-	-	-	a	-	-	-	-	-
chr03	7842855	A	G	a	-	-	a	-	-	-	-	b	-	-	-	a	b	a	b	h	a	b	a	a	a	b	b	a	b	b	-	a	b	-	-	-	a	-	-	-	a	-	-	-	-	-	-	-	-
chr03	7851417	C	T	b	a	a	b	a	a	a	a	b	a	a	a	a	b	-	a	a	a	a	a	-	a	-	b	a	b	-	b	a	a	a	a	a	a	-	a	a	a	a	a	a	a	a	a	a	a
chr03	7853595	C	G	a	-	b	a	b	a	a	b	b	b	b	b	a	b	a	-	a	b	b	a	a	a	-	b	a	b	h	-	-	a	b	b	b	a	-	a	b	-	b	-	-	a	b	-	-	-
chr03	7859303	C	T	-	-	-	-	-	-	-	-	-	-	-	-	-	a	a	a	b	a	a	a	a	a	a	b	h	b	a	-	-	-	a	b	-	-	-	-	-	-	-	a	-	-	-	-	b	-
chr03	7878638	T	C	b	a	a	a	a	b	a	a	b	-	a	b	a	a	-	-	a	a	-	a	-	-	a	-	-	b	b	b	a	a	a	a	a	a	-	a	b	a	a	a	b	a	a	a	a	-
chr03	7878663	C	A	b	a	b	a	b	b	b	a	b	-	b	b	a	a	-	-	a	a	-	a	-	-	b	-	-	b	b	b	b	b	b	b	b	b	-	b	b	b	b	b	b	b	b	b	a	-
chr03	7878690	G	A	b	a	a	a	a	b	a	a	b	-	a	b	a	a	-	-	a	a	-	a	-	-	a	-	-	a	b	b	a	a	a	a	a	a	-	a	b	a	a	a	b	a	a	a	a	-
chr03	7878867	C	G	-	a	b	a	b	a	a	a	a	-	b	-	a	a	-	-	a	a	-	a	-	-	-	-	-	-	-	-	b	b	b	a	b	b	-	b	-	a	b	b	a	b	b	b	a	-
chr03	7878879	G	A	-	a	b	a	b	a	a	a	a	-	b	-	a	a	-	-	a	a	-	a	-	-	-	-	-	-	-	-	b	b	b	a	b	b	-	b	-	a	b	b	a	b	b	b	a	-
chr03	7886654	A	G	-	-	-	-	-	-	-	-	-	-	-	-	a	a	a	b	a	b	a	h	h	a	b	b	a	b	b	-	-	-	-	-	-	-	-	-	-	-	-	-	-	-	-	-	-	-
chr03	7886834	T	A	-	-	-	-	-	-	-	-	-	-	-	-	-	a	a	a	-	a	a	a	a	a	a	-	a	-	a	-	-	-	-	-	-	-	-	-	-	-	-	-	-	-	-	-	-	-
chr03	7886899	T	A	-	-	-	-	-	-	-	-	-	-	-	-	-	a	a	a	-	a	a	a	a	a	a	-	a	-	a	-	-	-	-	-	-	-	-	-	-	-	-	-	-	-	-	-	-	-
chr03	7899414	C	A	a	a	-	-	b	-	a	-	b	-	-	b	-	-	-	-	-	-	-	-	-	-	-	-	-	-	-	b	a	a	a	b	b	b	-	-	b	a	b	b	-	a	b	b	-	a
chr03	7901558	T	A	b	a	-	a	-	b	-	-	b	b	b	b	a	b	a	-	b	b	b	b	-	a	-	-	b	b	a	-	b	b	b	b	b	b	-	b	a	a	b	-	-	a	-	-	-	b
chr03	7904621	G	A	b	-	-	-	-	b	-	-	-	-	-	a	a	h	a	-	-	b	-	a	a	-	a	-	-	-	a	-	b	-	a	-	-	-	a	-	-	-	-	-	-	-	b	-	-	-
chr03	7904654	C	A	b	-	-	-	-	b	-	-	-	-	-	a	a	h	a	-	-	b	-	a	a	-	a	-	-	-	a	-	b	-	a	-	-	-	a	-	-	-	-	-	-	-	b	-	-	-
chr03	7904659	T	C	b	-	-	-	-	b	-	-	-	-	-	a	a	h	a	-	-	b	-	a	a	-	a	-	-	-	a	-	b	-	a	-	-	-	a	-	-	-	-	-	-	-	b	-	-	-
chr03	7904677	C	T	a	-	-	-	-	b	-	-	-	-	-	a	a	h	a	-	-	a	-	a	a	-	a	-	-	-	a	-	a	-	a	-	-	-	a	-	-	-	-	-	-	-	a	-	-	-
chr03	7910373	A	G	a	a	b	a	b	b	a	-	a	b	-	b	a	a	a	-	a	a	a	a	b	a	a	b	b	-	-	-	a	a	b	a	b	b	-	-	b	a	-	b	b	b	b	b	a	-
chr03	7912319	A	G	b	a	b	a	b	b	a	b	a	b	b	a	a	b	-	a	b	b	-	-	-	a	-	-	-	b	b	b	a	b	b	a	b	a	a	b	b	a	b	a	b	b	b	b	a	-
chr03	7914472	T	G	-	-	-	-	-	-	-	-	-	-	-	-	-	a	a	a	a	a	a	a	b	a	b	b	-	b	b	-	-	b	-	-	-	a	-	-	-	-	-	-	-	-	-	-	-	-
chr03	7954822	G	A	b	-	a	a	a	a	-	-	-	a	a	b	a	-	-	a	-	-	-	-	-	-	a	-	-	-	-	b	a	a	a	-	-	-	-	-	a	a	a	-	a	a	a	a	a	-
chr03	7955172	G	A	b	a	a	a	a	a	-	-	-	a	a	b	a	a	a	a	a	-	a	a	a	a	a	-	-	a	-	b	a	a	a	-	-	-	-	a	a	a	a	-	a	a	a	a	a	-
chr03	7955610	G	T	a	-	b	a	b	-	-	b	-	b	b	b	a	-	-	-	-	-	-	-	-	-	-	-	-	-	-	b	b	a	a	a	b	a	a	-	b	b	b	-	-	a	b	a	a	a
chr03	7959021	T	C	-	-	-	-	-	-	-	-	-	-	-	-	-	b	a	b	b	a	h	h	b	a	a	b	h	b	a	-	a	-	-	-	b	a	-	-	b	-	-	-	-	-	-	-	-	-
chr03	7960007	A	C	b	-	a	a	a	a	a	a	b	a	a	b	a	a	a	a	-	a	a	a	a	a	a	-	a	-	a	b	a	a	a	a	a	a	-	a	-	-	a	a	-	a	a	a	a	-
chr03	7989814	T	C	-	-	-	-	-	-	-	-	-	-	-	-	-	a	a	a	a	a	h	a	b	a	a	b	a	b	h	-	a	-	-	-	-	-	-	-	-	-	-	-	-	a	-	-	-	-
chr03	8022032	G	A	-	-	-	-	-	a	-	-	-	-	-	-	-	b	a	a	a	a	b	a	-	a	a	b	a	b	a	-	-	-	-	-	-	-	-	-	-	-	-	-	-	-	-	-	-	-
chr03	8056974	A	C	a	a	b	a	b	a	b	a	b	b	b	a	a	b	a	a	b	a	b	a	a	a	a	b	a	b	h	b	b	b	b	a	b	a	b	a	b	a	b	a	a	a	b	b	-	a
chr03	8095125	A	T	b	a	a	a	a	b	a	a	b	a	a	b	a	b	a	a	a	a	a	a	-	a	a	-	-	-	a	b	a	a	a	a	a	a	a	a	b	a	a	a	a	a	a	a	a	a
chr03	8104157	T	A	a	a	a	a	a	a	a	a	b	a	a	b	a	a	-	-	-	a	-	a	-	-	a	-	a	b	-	b	-	a	a	a	-	a	-	-	a	-	a	a	b	a	a	a	a	-
chr03	8109460	T	A	-	-	-	-	-	-	-	-	-	-	-	-	a	h	-	-	a	a	-	b	h	a	a	b	b	b	a	-	-	-	a	-	-	-	-	-	-	-	-	-	-	-	-	-	-	-
chr03	8117695	A	G	a	-	b	a	-	-	-	-	-	-	-	b	-	a	a	-	a	-	-	-	-	a	-	-	-	-	-	-	-	-	a	-	b	a	-	b	b	-	-	a	b	-	b	b	a	-
chr03	8117775	A	G	-	-	-	-	-	-	b	-	-	-	-	-	-	a	a	h	a	h	-	a	a	a	a	b	-	-	b	-	b	-	-	b	-	-	-	-	-	-	-	-	-	-	-	-	-	-
chr03	8117789	T	C	-	-	-	-	-	-	b	-	-	-	-	-	-	a	a	h	a	h	-	a	a	a	a	b	-	-	h	-	b	-	-	b	-	-	-	-	-	-	-	-	-	-	-	-	-	-
chr03	8134449	A	G	-	a	b	-	b	-	b	-	-	-	b	-	a	a	a	a	a	b	b	h	a	a	h	b	a	b	b	-	-	a	-	b	-	-	-	-	-	-	-	-	-	b	b	-	-	-
chr03	8164698	A	C	a	a	b	a	b	b	b	a	a	b	b	a	a	a	-	-	a	-	b	b	b	a	-	b	a	-	-	b	b	a	a	a	b	a	a	a	b	b	b	a	b	b	b	a	a	b
chr03	8380246	A	T	-	-	-	-	-	-	-	-	-	-	-	-	a	a	-	-	a	a	-	a	a	a	-	b	-	b	a	-	-	-	a	-	-	-	-	b	-	-	b	-	-	-	-	-	-	-
chr03	8542062	C	G	-	-	-	-	-	-	-	-	a	-	-	-	a	b	a	b	b	a	b	h	h	a	h	b	-	b	a	-	-	-	-	-	-	-	-	-	-	-	-	-	-	-	-	b	-	-
chr03	8547495	T	C	b	a	b	a	b	b	a	-	b	b	b	a	a	b	-	b	b	-	b	a	b	a	b	b	a	b	-	b	a	b	a	a	b	b	a	b	b	a	b	b	a	b	b	a	a	b
chr03	8565097	A	G	-	-	-	-	-	-	-	-	-	-	-	-	-	-	-	-	-	-	-	-	-	-	-	-	-	-	-	-	-	-	a	-	-	b	-	-	-	-	-	-	-	-	a	-	-	-
chr03	8574564	T	C	b	a	b	a	b	b	b	a	a	b	b	b	a	a	-	a	a	a	-	-	a	a	-	b	-	-	a	b	a	a	a	a	b	b	b	a	a	b	b	a	-	b	b	a	a	-
chr03	8599471	T	G	a	a	a	a	a	b	a	a	b	a	a	b	a	a	a	-	b	a	-	a	b	a	a	-	a	b	b	b	a	a	a	a	a	a	a	a	b	a	a	a	a	a	a	a	a	a
chr03	8627352	T	C	-	-	-	-	-	-	-	-	-	-	-	-	-	a	a	a	a	a	-	a	b	a	a	b	a	b	h	-	-	-	a	-	-	a	-	-	a	-	-	-	-	-	a	-	-	-
chr03	8630747	T	C	-	-	-	-	b	-	-	-	-	-	-	-	a	a	a	b	a	a	b	a	b	a	b	b	h	b	h	-	-	a	-	-	-	-	-	-	-	-	-	-	-	-	-	-	-	-
chr03	8634385	C	T	a	-	-	-	-	-	-	-	-	-	-	-	-	h	a	-	h	a	b	b	b	a	b	b	b	b	h	-	-	-	-	-	-	-	a	-	b	-	-	-	-	-	-	-	-	-
chr03	8640525	T	A	b	a	b	a	b	b	-	a	-	b	b	a	a	-	-	-	b	-	-	-	b	-	-	b	-	b	-	b	a	b	a	a	b	b	-	b	b	b	b	a	a	b	b	b	a	-
chr03	8640928	G	A	-	-	-	-	-	-	-	-	-	-	-	-	-	a	-	a	a	a	b	b	h	a	b	-	a	b	a	-	-	-	-	-	-	-	-	-	-	-	-	-	-	-	-	-	-	-
chr03	8640937	T	C	-	-	-	-	-	-	-	-	-	-	-	-	-	a	-	a	a	a	b	b	h	a	b	-	a	b	a	-	-	-	-	-	-	-	-	-	-	-	-	-	-	-	-	-	-	-
chr03	8640959	A	G	-	-	-	-	-	-	-	-	-	-	-	-	-	a	-	a	a	a	b	a	h	a	a	-	a	b	a	-	-	-	-	-	-	-	-	-	-	-	-	-	-	-	-	-	-	-
chr03	8640984	C	T	-	-	-	-	-	-	-	-	-	-	-	-	-	a	-	a	a	a	b	a	h	a	a	-	a	b	a	-	-	-	-	-	-	-	-	-	-	-	-	-	-	-	-	-	-	-
chr03	8641554	T	C	b	a	b	a	-	b	b	a	a	b	b	-	a	b	-	b	b	b	b	a	-	a	-	b	-	b	a	b	a	b	a	b	b	b	a	a	a	b	b	b	a	b	b	a	a	a
chr03	8641585	A	G	b	a	b	a	-	b	b	a	a	b	b	a	a	b	-	b	b	b	b	a	-	a	-	b	-	b	a	b	a	b	a	b	b	b	a	a	a	b	b	b	a	b	b	a	a	a
chr03	8653056	T	C	-	-	-	-	-	-	-	-	-	-	-	-	-	h	a	a	h	b	b	a	a	a	b	b	a	-	b	-	-	-	a	-	-	-	-	-	-	-	-	-	a	-	-	-	-	-
chr03	8653324	T	C	-	-	-	-	-	-	-	-	-	-	-	-	-	a	a	b	b	b	b	b	h	a	b	b	a	b	a	-	-	-	-	-	-	-	-	-	-	-	-	-	-	-	-	-	-	-
chr03	8654833	A	G	b	-	-	-	-	-	-	-	-	-	-	-	-	b	-	-	-	-	b	-	b	-	-	b	-	-	-	b	-	-	-	-	-	-	-	-	b	-	-	-	b	-	-	-	-	-
chr03	8662830	C	T	b	a	a	a	a	a	-	a	a	a	a	b	a	a	a	-	-	a	b	a	a	a	-	b	a	-	a	b	a	a	a	a	a	a	b	a	b	a	a	a	b	a	a	a	-	-
chr03	8665383	C	A	-	-	a	-	-	-	-	-	-	a	-	-	-	a	a	a	a	a	b	a	a	a	a	b	a	b	b	-	-	-	-	-	a	-	-	-	a	-	-	a	-	-	-	-	-	-
chr03	8683451	T	G	b	a	b	a	b	b	b	a	a	b	b	b	a	a	a	b	-	-	-	a	b	a	a	b	-	b	-	b	a	b	a	a	b	b	a	b	b	b	b	a	a	b	b	a	a	-
chr03	8689656	A	G	b	-	-	-	-	-	-	-	-	-	-	a	-	-	-	a	a	-	-	a	-	a	a	b	a	b	a	-	a	-	-	-	-	-	-	a	-	-	-	-	-	-	b	-	-	-
chr03	8694058	T	C	b	a	b	a	b	a	-	a	b	-	-	b	a	a	-	-	-	-	b	-	b	a	-	-	-	-	-	b	b	a	a	a	-	-	a	-	b	a	-	a	a	-	b	a	a	-
chr03	8696022	G	A	b	-	-	-	a	-	-	-	-	-	-	b	-	-	a	-	-	-	-	-	-	-	-	-	-	-	-	b	a	-	a	a	-	a	-	a	-	-	a	-	b	-	a	-	-	-
chr03	8706991	C	T	a	-	-	-	-	a	-	-	-	-	-	-	-	a	a	a	a	a	b	a	h	a	a	b	a	b	h	-	-	-	-	a	-	-	-	-	-	-	-	-	-	-	-	-	-	-
chr03	8726289	A	G	a	-	-	a	b	a	-	b	b	-	-	b	-	-	-	-	-	-	-	-	-	-	-	-	a	b	-	-	a	b	a	b	b	b	-	a	a	a	b	a	a	b	b	a	-	-
chr03	8729329	T	C	-	-	a	-	-	-	-	-	b	a	-	-	a	-	-	a	-	-	-	-	-	-	-	-	-	-	-	-	a	-	a	a	a	a	-	a	-	-	-	a	-	-	a	-	a	-
chr03	8729789	G	A	a	-	-	a	-	a	-	-	-	-	-	b	a	-	-	-	-	-	-	-	-	a	-	-	-	-	-	b	a	-	a	-	-	-	-	-	b	-	-	-	-	-	-	-	a	-
chr03	8740233	G	T	-	-	-	-	-	-	-	-	-	-	b	-	-	b	a	a	a	b	b	a	h	a	a	b	a	b	a	-	-	-	a	-	-	-	-	-	-	b	-	-	-	-	b	-	-	-
chr03	8743082	C	G	-	-	-	-	-	a	-	-	-	-	-	-	-	b	a	-	b	-	b	a	h	a	-	b	a	b	a	-	-	-	-	-	-	-	-	-	b	-	-	-	-	-	-	-	-	-
chr03	8758674	T	G	-	-	-	-	-	-	-	-	-	-	-	b	-	a	a	a	b	a	b	a	b	a	-	b	a	b	b	-	-	-	-	-	-	-	-	-	-	-	-	-	-	-	-	-	-	-
chr03	8765932	A	G	b	a	a	a	a	a	a	a	-	a	-	a	-	-	-	-	-	a	-	-	-	a	-	-	a	-	a	b	a	a	a	a	a	a	-	-	b	a	-	a	-	-	a	a	a	a
chr03	8770168	T	C	a	-	b	a	-	a	a	b	-	-	-	-	a	a	-	-	b	a	b	b	-	a	-	b	a	b	b	b	-	-	-	-	b	-	-	-	-	-	-	-	-	-	-	-	-	-
chr03	8787046	T	C	-	-	-	-	-	-	-	-	-	-	-	-	-	a	-	-	-	-	-	-	-	a	-	b	-	b	-	-	-	-	a	-	-	-	-	-	-	-	-	b	-	-	b	-	-	-
chr03	8787130	T	A	-	-	-	a	-	-	-	-	b	-	-	-	a	-	-	-	-	a	-	-	a	a	-	-	-	-	a	-	-	-	-	-	-	-	-	-	-	-	-	-	b	-	-	-	-	-
chr03	8794296	T	A	a	a	a	a	a	b	a	a	b	a	a	a	a	a	a	-	a	a	b	a	b	a	a	b	a	b	a	b	a	a	a	a	a	a	a	a	b	a	a	a	b	a	a	a	a	a
chr03	8794487	G	A	a	-	-	-	a	-	-	-	-	-	-	-	a	-	a	-	a	a	b	a	-	a	-	-	a	-	a	-	-	-	a	-	-	a	-	-	-	-	-	-	-	-	-	-	-	a
chr03	8794522	A	G	a	-	-	-	b	-	-	-	-	-	-	-	a	-	a	-	a	a	b	b	-	a	-	-	a	-	a	-	-	-	a	-	-	b	-	-	-	-	-	-	-	-	-	-	-	a
chr03	8800999	A	G	a	a	a	a	a	a	a	a	a	a	a	a	a	b	a	a	a	-	b	a	a	a	a	-	a	b	b	-	-	-	a	a	a	a	a	-	b	-	a	a	a	a	-	-	-	a
chr03	8801179	C	T	a	a	a	a	a	a	a	a	a	a	a	a	a	a	a	a	b	-	b	a	h	a	a	-	a	b	b	-	-	-	a	a	a	a	a	-	b	-	a	a	a	a	-	-	-	a
chr03	8811420	C	G	a	a	a	a	a	a	a	a	b	-	a	a	a	-	a	-	-	-	-	a	a	a	-	-	-	-	a	b	a	a	a	a	a	a	-	a	b	a	a	a	b	-	a	a	a	a
chr03	8811449	C	T	a	a	b	a	b	a	b	b	b	-	b	a	a	-	a	-	-	-	-	a	a	a	-	-	-	-	a	b	a	b	a	b	b	b	-	b	b	a	b	b	b	-	b	b	a	a
chr03	8838081	T	C	-	-	-	-	-	a	-	-	a	-	-	b	-	a	a	a	a	b	b	b	b	a	h	b	b	b	a	-	-	-	-	a	-	-	-	a	-	-	-	-	-	-	-	-	a	-
chr03	8838222	C	T	-	-	-	-	-	a	-	-	a	-	-	-	-	a	a	a	a	a	b	a	b	a	a	b	a	b	a	-	-	-	-	a	-	-	-	a	-	-	-	-	-	-	-	-	a	-
chr03	8845675	A	C	-	-	-	-	-	-	-	-	-	-	-	-	-	a	a	a	a	a	b	a	a	a	a	b	a	b	b	-	-	-	a	-	-	-	-	-	-	-	-	a	-	-	-	-	-	-
chr03	8916731	T	A	b	-	a	a	a	b	a	a	-	a	a	b	a	b	-	a	-	-	-	a	-	a	a	b	a	-	a	b	a	a	a	a	a	a	-	a	-	a	a	a	b	a	a	a	a	a
chr03	8934112	C	T	b	-	-	a	-	b	a	-	b	-	-	b	-	a	a	-	a	-	b	-	-	a	a	b	a	b	b	b	-	-	a	a	-	-	-	a	-	-	-	-	-	-	-	-	-	-
chr03	8944156	T	G	b	a	-	a	-	b	a	a	a	-	-	b	a	a	-	-	a	a	-	-	a	a	-	-	-	b	-	b	a	a	a	-	-	-	a	a	-	a	-	a	b	-	-	-	-	-
chr03	8954346	G	A	b	a	a	a	a	b	a	a	a	-	-	b	a	-	a	-	b	-	b	-	b	-	-	b	a	b	-	b	a	a	a	a	a	a	a	a	a	a	a	a	b	-	a	a	a	a
chr03	8957181	G	A	-	a	-	a	-	-	-	-	a	-	-	b	-	b	-	a	a	-	b	a	a	a	a	b	a	-	a	-	a	-	a	a	-	-	b	-	a	-	-	-	a	-	-	-	-	a
chr03	8979567	T	C	-	-	-	-	-	a	-	-	b	-	-	b	a	-	-	-	-	-	-	-	-	-	-	-	-	-	-	-	a	-	a	-	-	-	-	-	-	-	-	-	b	-	-	-	a	-
chr03	8993878	C	G	a	-	b	a	b	a	a	-	a	b	-	a	a	a	a	a	a	b	b	-	b	a	-	b	a	b	b	-	b	a	-	a	b	b	-	-	a	-	b	-	-	b	-	-	-	-
chr03	9275782	C	G	b	-	-	a	-	-	-	-	b	-	a	b	-	-	-	-	-	-	b	-	-	-	-	-	-	-	-	-	a	-	a	-	a	a	b	-	a	-	-	a	-	a	a	-	-	-
chr03	9282969	C	T	b	-	-	a	-	-	-	a	-	a	-	a	-	b	a	-	h	a	b	a	a	a	a	b	a	-	a	-	a	-	-	-	-	-	-	-	-	-	-	-	-	a	-	-	-	-
chr03	9315336	C	T	-	-	-	-	-	-	-	-	-	-	-	-	-	a	a	a	a	b	b	a	a	a	a	b	h	b	b	-	-	-	-	-	-	-	-	-	-	-	-	-	-	-	-	-	-	-
chr03	9317885	C	T	-	a	-	a	-	a	-	-	-	-	-	-	b	a	a	b	a	a	b	h	a	a	b	b	a	b	a	b	b	-	-	-	-	b	-	-	-	-	-	-	-	-	-	-	-	-
chr03	9318066	C	T	a	a	a	a	b	b	a	b	-	-	b	a	b	b	-	a	a	-	b	b	a	a	a	b	-	b	a	b	a	b	a	b	b	b	a	b	a	b	b	a	a	b	b	b	a	-
chr03	9320659	C	T	b	a	b	a	b	a	a	b	a	b	b	b	a	b	a	-	b	b	b	h	a	a	a	b	a	b	a	b	a	a	a	a	b	b	a	a	b	a	a	a	a	b	b	b	a	-
chr03	9320692	C	T	b	a	b	a	b	a	a	b	a	b	b	b	a	b	a	-	b	b	b	h	a	a	a	b	a	b	a	b	a	a	a	a	b	b	a	a	b	a	a	a	a	b	b	b	a	-
chr03	9320894	G	A	b	a	b	a	b	a	a	b	b	b	b	b	a	b	a	-	a	b	b	h	a	a	b	b	a	b	a	b	b	a	a	a	b	b	a	a	b	a	a	a	a	b	b	b	a	-
chr03	9321718	C	T	a	a	b	a	b	a	-	a	b	b	b	b	a	a	-	a	-	-	-	-	-	-	a	b	b	-	a	b	a	-	a	b	b	b	b	b	-	b	b	a	-	-	b	-	b	-
chr03	9428251	T	C	b	a	a	a	b	a	-	b	b	b	b	b	a	b	a	-	b	-	b	b	a	a	b	-	b	b	-	b	a	b	a	b	a	b	a	a	b	b	b	a	a	b	b	a	a	b
chr03	9530653	G	A	a	a	a	a	-	a	-	a	-	a	-	a	a	h	a	a	-	-	h	h	b	a	-	b	b	b	a	-	a	-	a	a	a	-	-	-	-	-	a	a	a	a	-	a	a	a
chr03	9659388	T	C	b	a	b	a	b	a	-	b	b	b	b	a	a	a	a	a	a	a	b	a	b	a	a	b	-	b	h	b	b	a	a	b	b	b	-	-	b	-	b	a	b	b	b	-	a	b
chr03	9800732	C	T	b	a	a	a	b	a	b	b	a	b	b	a	a	b	a	-	b	b	-	a	b	a	a	-	a	b	a	b	a	a	a	a	a	b	a	a	a	a	b	a	a	b	b	a	a	a
chr03	9802159	C	G	b	-	b	-	b	b	b	-	b	b	b	b	h	a	a	a	a	a	b	a	a	a	a	-	a	b	a	b	b	b	a	b	a	b	a	b	a	b	b	-	b	b	b	-	a	-
chr03	9804657	A	G	-	-	-	a	-	-	-	-	-	-	-	-	-	a	-	b	a	a	b	h	h	a	b	b	a	b	a	-	-	-	a	-	-	-	-	-	-	-	-	-	-	-	-	-	-	-
chr03	9812497	C	T	b	a	b	a	b	a	b	a	a	b	b	a	a	-	a	a	a	a	-	a	a	a	a	-	a	-	a	-	b	b	a	b	b	b	a	a	b	b	b	-	a	b	b	b	a	a
chr03	9823003	C	T	a	-	a	a	b	-	b	a	a	-	b	a	-	b	a	a	b	b	b	a	a	a	a	b	h	b	a	-	b	-	a	b	-	b	-	-	a	-	-	-	a	-	-	a	-	-
chr03	9823128	G	T	a	-	a	a	b	-	b	a	a	-	b	a	-	b	a	-	a	b	b	a	a	a	-	b	h	b	a	-	b	-	a	b	-	b	-	-	a	-	-	-	a	-	-	a	-	-
chr03	9826256	A	G	b	-	b	-	b	b	b	-	-	b	b	b	b	h	-	-	-	b	-	b	b	-	b	b	-	b	a	b	b	b	-	b	b	b	-	-	b	b	b	-	b	b	b	b	-	b
chr03	9833508	C	T	b	a	a	a	-	-	-	-	-	-	b	b	b	-	-	-	-	-	-	-	-	-	-	-	-	-	-	-	b	b	a	a	-	b	-	-	b	-	b	-	a	-	b	-	-	-
chr03	9842466	G	C	b	-	-	-	-	-	-	-	-	-	-	-	-	a	a	b	b	a	b	h	a	a	-	b	a	b	a	-	-	-	-	a	-	-	-	-	-	-	-	-	-	-	-	-	-	-
chr03	9842518	A	G	b	-	-	-	-	-	-	-	-	-	-	-	-	b	a	a	b	b	b	h	a	a	a	b	-	b	a	-	-	-	-	a	-	-	-	-	-	-	-	-	-	-	-	-	-	-
chr03	9848183	C	T	a	a	a	a	b	b	b	a	b	b	b	b	b	a	a	a	a	a	b	-	a	a	b	b	h	b	h	b	b	-	a	a	a	b	a	b	b	b	b	a	a	b	b	a	a	b
chr03	9848188	C	T	a	a	a	a	b	b	b	a	b	b	b	b	b	a	a	a	a	a	b	-	a	a	b	b	h	b	h	b	b	-	a	a	a	b	a	b	b	b	b	a	a	b	b	a	a	b
chr03	9850727	T	C	b	a	b	a	b	a	b	a	b	-	b	b	b	b	-	a	a	b	-	b	a	a	b	b	b	b	a	-	b	-	a	-	b	b	a	b	a	a	b	a	b	b	b	-	b	b
chr03	9850982	C	T	a	a	a	a	b	a	b	-	a	b	b	b	a	a	a	a	a	b	b	b	a	a	a	b	a	b	h	-	a	b	a	b	a	-	-	b	b	a	-	-	a	b	b	-	-	b
chr03	9851015	A	C	a	a	a	a	b	a	b	-	a	b	b	b	a	a	a	a	a	b	b	b	a	a	a	b	a	b	h	-	a	b	a	b	a	-	-	b	b	a	-	-	a	b	b	-	-	b
chr03	9851149	A	T	a	a	a	a	b	a	b	-	a	b	b	b	a	a	a	a	b	a	b	b	a	a	a	b	a	b	a	-	b	b	a	b	a	-	-	b	b	a	-	-	a	b	b	-	-	b
chr03	9857672	A	G	a	a	b	a	b	a	-	a	a	b	b	b	a	b	a	a	a	-	b	b	a	a	a	b	b	b	b	b	a	a	a	b	a	b	a	b	a	a	b	a	b	b	b	b	a	b
chr03	9858284	G	A	b	-	a	a	b	a	b	-	a	b	b	b	a	b	-	a	b	-	-	-	a	-	-	-	-	-	-	b	b	a	a	a	b	b	-	-	a	-	b	a	-	b	b	b	a	b
chr03	9860985	G	A	b	a	-	a	b	b	b	b	a	b	-	a	a	b	-	-	b	-	-	b	-	a	-	-	-	-	-	b	b	b	a	a	-	b	-	-	a	a	b	-	b	b	b	b	b	-
chr03	9861021	C	G	b	a	-	a	b	b	b	b	a	b	-	a	a	b	-	-	b	-	-	b	-	a	-	-	-	-	-	b	b	b	a	a	-	b	-	-	a	a	b	-	b	b	b	b	b	-
chr03	9881639	G	A	b	-	-	-	-	-	-	-	-	-	-	-	-	a	a	-	b	b	b	b	b	a	b	b	b	b	b	-	-	-	-	-	-	-	-	-	-	-	-	-	-	b	-	-	-	-
chr03	9885482	A	C	-	-	-	-	-	-	-	-	-	-	-	-	-	b	a	a	a	a	b	a	a	a	-	b	b	b	a	b	-	-	-	-	b	-	-	-	-	-	-	-	-	-	-	-	-	-
chr03	9885892	A	G	a	a	b	a	b	a	b	b	b	b	b	b	a	-	-	-	-	a	-	-	-	-	-	-	a	-	-	b	a	a	a	b	a	b	a	-	a	a	b	a	a	b	b	-	a	-
chr03	9896908	G	A	-	-	-	-	b	-	-	-	-	-	-	-	-	-	-	-	-	-	-	-	-	-	-	-	-	-	-	-	-	b	a	-	-	b	-	-	-	-	-	-	a	b	-	-	-	b
chr03	9896973	C	A	-	-	-	-	-	-	-	-	-	-	-	-	-	-	-	-	-	-	-	-	-	-	-	-	-	-	-	b	-	-	a	a	-	b	a	-	-	-	b	a	-	-	b	-	-	b
chr03	9897291	A	C	-	-	-	-	-	-	-	-	-	-	-	-	-	-	-	-	-	-	-	-	-	-	-	-	-	-	-	b	-	-	a	a	-	b	a	-	-	-	b	a	-	-	b	-	-	b
chr03	9901876	G	A	b	a	a	a	b	a	b	b	b	b	b	b	a	b	a	a	b	b	b	a	a	a	b	b	b	b	h	b	a	a	a	b	b	b	a	b	a	b	b	a	a	b	b	-	a	-
chr03	9903245	A	G	b	a	a	a	b	a	-	a	b	b	b	a	b	a	a	-	a	b	b	a	b	-	-	b	h	-	-	-	a	b	a	b	b	b	a	a	a	-	b	a	b	b	b	-	a	b
chr03	9903297	G	A	b	a	a	a	b	a	-	a	b	b	b	a	b	a	a	-	a	b	b	b	b	-	-	b	h	-	-	-	a	b	a	b	b	b	a	a	a	-	b	a	b	b	b	-	a	b
chr03	9905648	C	T	-	-	-	-	-	-	-	-	-	-	-	-	-	a	a	a	a	b	b	h	a	a	a	b	a	b	h	-	b	b	-	-	-	-	-	-	-	-	b	a	a	b	b	-	-	-
chr03	9907123	G	T	-	a	-	-	-	-	-	-	-	-	-	-	-	b	a	a	a	a	b	h	a	a	a	b	a	b	h	-	-	-	-	b	b	b	-	-	-	-	-	-	b	-	b	-	-	-
chr03	9910663	C	T	-	-	-	a	b	-	-	a	-	-	-	a	a	-	-	-	-	-	-	-	a	-	-	-	-	-	-	-	a	-	a	-	-	-	-	-	-	-	-	-	-	-	-	-	a	-
chr03	9913904	A	G	a	a	a	a	b	b	b	b	a	b	-	b	b	-	-	-	a	-	-	a	a	-	b	-	-	b	-	-	b	-	a	b	-	b	a	-	b	-	b	a	b	b	b	b	a	b
chr03	9914484	G	C	b	-	b	a	b	b	b	-	-	b	-	a	b	-	-	-	-	-	-	-	-	-	-	-	-	-	-	-	-	a	a	b	-	b	-	b	a	-	-	a	b	b	b	b	-	-
chr03	9914500	C	T	b	-	a	a	b	a	b	-	-	b	-	a	a	-	-	-	-	-	-	-	-	-	-	-	-	-	-	-	-	a	a	a	-	b	-	b	a	-	-	a	b	b	b	a	-	-
chr03	9914716	A	C	b	-	a	a	b	a	b	-	-	b	-	a	a	-	-	-	-	-	-	-	-	-	-	-	-	-	-	-	-	a	a	a	b	b	-	b	a	-	-	a	b	b	b	a	-	-
chr03	9929483	G	A	a	a	a	a	b	a	-	a	b	b	b	b	a	b	-	-	b	a	-	-	-	a	b	b	b	b	b	b	b	a	a	a	b	b	a	a	b	b	b	a	a	b	b	b	a	-
chr03	9938424	T	A	-	a	-	a	b	-	-	-	b	b	-	a	-	b	a	h	b	-	b	h	a	a	b	b	b	b	b	-	-	-	-	-	b	-	a	-	b	b	-	-	-	-	b	-	-	-
chr03	9950177	T	C	a	-	-	a	-	a	-	-	b	-	b	a	a	-	-	-	-	-	-	-	a	a	-	-	-	-	-	-	a	-	a	a	-	-	-	-	a	a	-	a	a	-	-	b	-	a
chr03	9950720	G	A	-	-	-	-	-	-	-	b	-	-	-	-	-	b	a	b	a	a	b	h	a	a	b	b	h	b	h	-	-	-	-	-	-	-	-	-	-	-	-	-	-	-	-	-	-	-
chr03	9956273	T	G	-	-	-	a	-	-	-	-	-	-	-	-	a	a	a	-	-	b	b	b	b	a	h	-	a	-	a	b	-	-	-	a	-	b	-	-	-	-	-	-	-	-	-	-	-	-
chr03	9960326	T	C	-	-	-	-	-	a	-	-	-	-	-	-	-	a	a	a	a	b	-	b	b	a	a	b	b	b	h	-	-	-	a	-	b	-	-	-	-	-	-	-	-	b	-	-	-	-
chr03	9963840	C	T	a	a	b	a	-	b	-	a	a	-	b	a	a	a	-	-	-	-	-	b	-	a	-	-	-	-	a	b	a	-	a	a	a	b	a	a	b	-	b	a	b	b	b	-	a	-
chr03	9964821	C	A	b	-	a	a	b	a	-	-	-	b	b	b	b	a	a	-	-	b	-	-	-	a	-	b	-	-	-	b	a	-	a	-	a	b	-	-	b	a	b	a	b	-	b	a	-	-
chr03	9965562	T	G	a	a	b	-	b	a	b	b	a	b	-	b	b	b	-	-	b	a	-	b	-	-	a	-	-	b	-	b	b	-	a	b	a	b	-	a	a	b	b	-	-	b	b	b	a	b
chr03	9967588	T	C	-	-	-	-	-	-	b	-	b	-	-	b	b	-	-	-	-	-	-	-	-	-	-	-	-	-	-	-	b	b	-	-	b	b	-	b	b	-	-	-	-	b	b	a	-	b
chr03	9967600	T	C	-	-	-	-	-	-	b	-	b	-	-	b	b	-	-	-	-	-	-	-	-	-	-	-	-	-	-	-	b	b	-	-	b	b	-	b	b	-	-	-	-	b	b	a	-	b
chr03	9972633	G	A	b	a	-	a	b	a	b	-	a	b	b	a	a	a	-	a	-	-	b	a	-	-	b	-	a	b	a	b	a	a	a	a	-	b	a	b	b	a	b	a	b	b	b	b	a	b
chr03	9977318	A	G	a	-	a	a	b	b	b	-	-	b	b	a	b	a	-	a	b	-	-	a	a	a	a	-	a	-	b	b	b	a	a	b	a	b	a	a	a	a	b	a	-	b	b	-	a	-
chr03	9992944	C	T	a	a	b	a	b	b	b	a	a	b	b	a	b	b	a	b	a	b	-	a	a	a	b	b	a	b	a	b	a	b	a	b	a	b	-	b	-	b	b	-	a	b	b	-	-	a
chr03	9993077	G	A	a	a	b	a	b	b	b	a	a	b	b	a	b	b	a	b	a	b	-	a	a	a	b	b	a	b	a	b	a	b	a	b	a	b	-	b	-	b	b	-	a	b	b	-	-	a
chr03	9993093	C	T	a	a	b	a	b	b	b	a	a	b	b	a	b	b	a	b	a	b	-	a	a	a	b	b	a	b	a	b	a	b	a	b	a	b	-	b	-	b	b	-	a	b	b	-	-	a
chr03	9993176	G	A	b	a	a	a	b	a	b	b	a	b	b	b	b	a	-	-	-	-	-	a	-	a	a	-	b	b	a	b	a	b	a	b	b	b	a	b	b	b	b	a	a	b	b	a	a	-
chr03	9993187	G	T	b	a	a	a	b	a	b	b	a	b	b	b	b	a	-	-	-	-	-	a	-	a	a	-	b	b	a	b	a	a	a	b	b	b	a	a	b	a	b	a	a	b	b	a	a	-
chr03	9999668	A	C	b	a	a	a	b	a	b	b	-	-	b	a	b	b	-	a	-	-	-	b	a	a	-	b	-	b	a	b	-	-	a	-	b	b	-	b	a	a	b	a	a	b	b	-	a	-
chr03	10000624	T	A	b	a	a	a	-	b	-	a	b	-	b	a	a	b	-	-	a	-	-	b	-	-	b	-	-	-	b	b	a	b	a	a	a	b	a	-	a	-	-	a	a	b	b	-	a	b
chr03	10001366	C	T	a	-	a	a	b	b	-	b	a	b	b	a	a	-	-	-	-	-	-	-	a	-	a	-	-	-	-	b	-	a	a	b	b	b	-	b	-	b	b	a	a	-	b	a	-	a
chr03	10001375	A	T	a	-	a	a	b	b	-	b	a	b	b	a	a	-	-	-	-	-	-	-	a	-	a	-	-	-	-	b	-	a	a	b	b	b	-	b	-	b	b	a	a	-	b	a	-	a
chr03	10009168	C	T	a	a	a	a	b	a	b	a	b	b	-	a	a	b	a	-	a	b	b	a	a	a	a	b	b	b	a	b	a	a	a	b	b	b	-	b	b	b	b	a	-	-	b	-	a	-
chr03	10014063	T	C	b	a	b	a	b	a	-	a	-	b	b	a	a	b	a	-	b	b	-	-	-	a	-	-	a	-	b	b	b	b	a	b	b	b	a	a	-	b	b	a	a	b	b	b	a	b
chr03	10020911	A	G	a	a	a	a	-	a	-	a	a	-	-	a	a	-	a	a	a	-	-	-	-	-	a	-	a	-	-	-	a	a	a	a	-	b	-	-	a	a	-	a	-	-	-	-	a	a
chr03	10021609	A	G	b	-	-	a	-	b	b	a	-	b	-	a	a	a	a	-	-	-	-	-	a	-	a	-	-	b	-	b	a	a	a	b	b	b	a	a	b	a	-	a	a	b	b	-	a	-
chr03	10021865	C	T	b	-	-	a	-	b	b	a	-	b	-	a	a	b	a	-	-	-	-	-	a	-	a	-	-	b	-	b	a	a	a	b	b	b	a	a	b	a	-	a	a	b	b	-	a	-
chr03	10021899	G	A	b	-	-	a	-	b	b	a	-	b	-	a	b	b	a	-	-	-	-	-	a	-	a	-	-	b	-	b	a	a	a	b	b	b	a	a	b	a	-	a	a	b	b	-	a	-
chr03	10026119	A	G	b	-	b	a	b	b	-	-	-	b	b	-	a	-	-	-	a	-	b	b	-	a	-	-	-	-	-	b	b	b	a	a	-	b	-	a	-	b	b	a	a	b	b	a	-	-
chr03	10027903	T	C	a	-	-	a	b	-	-	-	-	-	-	-	b	-	-	-	-	-	-	-	-	a	-	-	b	b	-	-	-	b	a	a	-	-	-	-	b	-	-	-	-	-	b	b	a	-
chr03	10028227	G	A	a	-	-	a	b	-	-	-	-	-	-	-	b	-	-	-	-	-	-	-	-	a	-	-	b	b	-	-	-	b	a	a	-	-	-	-	b	-	-	-	-	-	b	b	a	-
chr03	10028281	T	G	a	-	-	a	b	-	-	-	-	-	-	-	b	-	-	-	-	-	-	-	-	a	-	-	b	b	-	-	-	b	a	a	-	-	-	-	b	-	-	-	-	-	b	b	a	-
chr03	10029539	A	G	a	a	-	a	b	b	b	-	-	b	b	a	b	b	-	a	-	-	-	a	-	a	-	-	-	-	-	-	a	a	a	b	-	b	a	a	-	b	b	a	b	b	b	b	a	-
chr03	10031662	C	T	-	-	-	a	-	-	-	-	-	-	-	-	-	b	a	b	b	a	b	a	h	a	h	b	h	b	h	-	-	-	-	-	-	-	a	-	-	-	-	-	-	-	-	-	-	-
[truncated: 4,926 more rows]
[truncated: 735 more columns]
