# Supplementary material for: Genetic analysis of an elite super-hybrid rice parent using high-density SNP markers
Source: Rice (N Y). 2013 Aug 15;6:21. doi: 10.1186/1939-8433-6-21 (PMC4883714; doi:10.1186/1939-8433-6-21)
Supplement: Supplementary file 1 — Additional file 1: The SNPs information generated from F2 population. The documents including “chr01_filter.ab” to “chr12_filter.ab” are the samples genotype which converted to be a\b\h formats. It is marked “a” that the genotype of sample is the same to Nipponbare, or “b” represents the R1128 genotype and “h” is the heterozygous genotype; The deletion of sample gentoype is marked as “-” specially. Data files are generally TXT which compressed into a ZIP format. For Windows user,“Editplus” or “UltraEdit” is recommended as the browser program. Format description (left to right). 1. Chromosome. 2. Position. 3. Genotype of Nipponbare. 4. Genotype of R1128. 5. Genotype of sequencing sample. (ZIP 10 MB) [file 12284_2013_57_MOESM1_ESM.zip › Additional file 1/chr04_filter.ab]

chromosome	position	�ձ���	R1128	1	2	4	7	8	10	13	14	16	17	19	22	23	25	26	29	31	32	34	35	38	40	41	43	44	48	49	51	52	54	56	58	59	62	63	65	67	69	70	71	73	74	75	76	78	79
chr04	67981	A	G	b	-	-	-	-	-	-	-	-	-	-	-	-	a	a	a	a	a	a	a	a	a	a	a	h	a	a	-	-	a	a	-	-	-	-	-	-	-	-	-	-	-	-	-	-	-
chr04	93653	T	C	a	a	-	a	a	b	-	a	-	b	b	-	b	a	-	-	-	-	-	-	-	a	a	-	-	b	a	b	b	a	b	b	a	b	b	-	b	b	b	b	-	b	a	a	a	-
chr04	101464	A	G	-	-	-	-	-	-	a	-	-	-	-	-	-	-	a	a	a	a	h	a	a	h	a	a	a	a	a	-	-	-	-	a	a	-	-	-	-	-	-	-	-	a	-	-	-	-
chr04	130199	T	C	-	-	a	a	-	a	-	a	-	-	-	-	-	-	-	a	a	-	-	-	-	-	-	-	-	-	-	-	-	-	a	a	-	a	-	-	a	a	a	a	a	a	a	-	a	-
chr04	137402	C	T	a	-	-	-	-	-	-	-	-	-	-	-	-	a	a	h	a	a	a	a	a	a	a	a	a	a	a	-	-	-	-	-	a	-	-	-	-	-	-	-	-	-	-	-	-	-
chr04	208013	C	T	a	a	a	a	a	a	-	a	a	a	a	a	a	a	-	a	a	a	a	-	-	a	a	a	-	-	a	a	a	a	a	a	a	a	-	a	a	a	a	a	a	a	a	a	a	a
chr04	229323	T	C	a	a	a	h	b	b	-	a	b	b	-	b	h	-	-	-	-	-	-	a	b	a	-	-	-	-	-	b	b	b	a	b	h	h	b	a	b	b	b	b	b	h	a	a	a	-
chr04	230514	T	C	a	a	a	-	-	b	-	a	-	-	b	b	a	h	-	b	h	-	b	b	-	a	a	b	a	b	a	-	b	a	-	-	-	-	-	-	-	-	-	-	a	-	-	-	-	-
chr04	246656	T	A	a	a	a	a	a	b	-	a	b	b	b	b	b	a	-	-	b	-	-	-	b	-	-	-	a	-	-	-	b	b	a	b	a	a	-	-	-	b	b	b	-	a	a	a	a	-
chr04	247622	A	G	a	-	-	b	b	b	-	a	-	-	-	b	a	b	b	-	-	a	-	-	-	-	-	-	-	b	-	b	b	a	b	b	-	b	-	a	b	-	b	-	a	a	a	a	a	-
chr04	250670	G	A	a	a	a	b	a	b	b	a	b	a	b	b	a	b	-	-	-	-	-	-	b	a	a	a	-	-	-	b	b	b	a	b	b	a	b	a	b	-	-	-	a	a	a	a	a	-
chr04	251330	G	A	a	a	a	a	a	-	-	a	a	a	-	a	a	-	b	-	b	b	b	-	-	a	a	a	a	-	-	-	-	-	a	-	a	a	-	a	a	-	b	-	-	-	a	a	a	-
chr04	251426	C	T	a	-	a	a	a	b	a	-	b	a	b	b	a	-	b	-	a	-	a	-	-	a	-	-	a	-	a	b	b	b	a	b	b	a	-	a	a	b	b	b	b	a	a	a	a	a
chr04	254296	A	C	a	a	a	b	b	b	b	-	b	a	b	a	a	a	-	b	a	-	a	a	b	-	-	b	b	b	-	b	b	b	a	b	a	b	b	a	a	b	-	b	b	b	a	a	a	-
chr04	257697	G	A	a	a	-	b	-	b	-	a	b	a	b	a	b	a	b	b	a	a	-	-	-	a	-	-	a	-	a	-	-	-	a	b	a	b	-	-	-	b	b	-	-	-	-	-	-	-
chr04	258218	C	G	a	a	a	a	b	b	b	-	a	a	b	b	b	b	-	b	-	b	-	a	b	a	-	a	b	b	-	b	b	b	b	b	a	a	b	a	b	b	b	b	a	b	a	a	a	b
chr04	258253	T	C	a	a	a	b	b	b	b	-	a	a	b	b	b	b	-	b	-	b	-	a	b	a	-	a	b	b	-	b	b	b	b	b	a	a	b	a	b	b	b	b	a	b	b	a	a	b
chr04	258583	T	C	a	a	a	b	b	b	b	a	b	b	b	b	b	a	b	b	a	a	a	h	-	a	a	b	a	b	a	b	b	a	b	b	b	b	b	a	b	b	b	b	a	a	a	-	a	b
chr04	266381	C	T	-	-	-	-	-	-	-	-	-	-	-	-	a	a	b	b	b	-	a	a	b	a	a	h	h	b	a	-	-	-	a	-	-	-	-	-	-	-	-	b	-	-	-	-	-	-
chr04	266397	G	T	-	-	-	-	-	-	-	-	-	-	-	-	a	a	b	b	b	-	a	a	b	a	a	h	h	b	a	-	-	-	a	-	-	-	-	-	-	-	-	b	-	-	-	-	-	-
chr04	270223	T	C	-	-	-	-	-	-	-	-	-	-	-	-	a	a	b	b	b	b	h	b	b	a	a	h	b	b	h	-	-	-	-	-	-	a	-	-	b	-	-	-	-	-	-	-	-	-
chr04	271307	A	G	-	-	-	-	-	b	-	-	-	-	-	-	-	b	b	b	b	b	a	a	b	a	a	b	a	b	h	-	-	-	a	-	-	-	-	-	-	-	-	-	-	-	-	-	-	-
chr04	271317	G	A	-	-	-	-	-	b	-	-	-	-	-	-	-	b	b	b	b	b	b	b	b	a	a	b	a	b	h	-	-	-	a	-	-	-	-	-	-	-	-	-	-	-	-	-	-	-
chr04	271506	A	G	a	a	a	b	a	b	b	a	a	b	b	a	b	a	b	-	b	-	-	a	b	a	-	-	a	b	a	b	b	b	b	-	a	b	-	a	a	b	b	b	b	a	a	a	a	b
chr04	271866	G	A	-	-	-	-	-	-	-	-	-	-	-	-	-	a	b	b	a	-	b	h	b	-	a	h	b	b	b	-	-	-	-	-	-	a	-	-	-	b	-	-	-	-	-	-	-	-
chr04	272812	G	T	a	a	a	a	b	b	a	a	a	b	b	a	a	b	-	-	b	a	-	a	b	a	a	-	-	b	a	b	b	a	b	-	a	a	-	a	-	b	b	b	b	b	a	-	-	-
chr04	273082	A	G	-	-	-	-	-	b	-	-	-	-	b	a	-	a	b	-	b	b	a	b	b	a	a	a	a	b	b	-	-	a	b	b	b	a	-	-	a	-	b	-	-	-	-	-	-	-
chr04	273232	C	T	-	-	-	-	-	b	-	-	-	-	b	a	-	a	b	-	b	a	a	b	b	a	a	a	a	b	b	-	-	-	b	b	b	a	-	-	a	-	b	-	-	-	-	-	-	-
chr04	273486	A	G	-	-	-	-	-	-	-	-	-	-	-	-	-	b	b	h	a	a	a	b	-	a	a	-	h	b	a	-	-	-	b	-	-	-	-	-	-	-	-	-	-	-	-	-	-	-
chr04	274852	T	C	-	-	-	-	-	-	-	-	-	-	-	-	-	a	b	b	a	h	h	b	b	a	a	a	b	b	a	-	-	-	-	-	-	b	-	-	-	-	-	-	-	-	-	-	-	-
chr04	277956	A	G	-	-	-	-	-	-	-	-	-	-	-	a	-	b	b	b	a	b	b	b	b	a	-	a	b	b	a	-	-	-	-	-	-	-	-	-	-	-	-	-	-	-	-	-	-	-
chr04	279067	A	T	a	a	a	a	a	b	b	a	a	b	b	b	a	a	b	-	b	a	-	a	b	a	-	-	-	-	-	b	b	b	a	b	b	b	b	a	-	b	b	b	b	b	a	a	-	b
chr04	280551	C	T	-	-	-	-	-	-	-	-	-	-	-	-	-	b	h	b	b	b	b	b	b	-	-	b	b	b	b	-	-	-	-	-	b	-	b	-	b	-	-	-	b	b	-	-	-	-
chr04	280859	G	A	b	-	-	-	-	b	-	-	-	-	-	-	b	a	b	b	a	b	a	b	b	a	a	b	h	b	b	-	b	-	-	-	a	-	-	-	-	-	-	-	-	-	-	-	-	-
chr04	282875	T	G	-	-	-	-	-	b	-	-	-	-	b	-	-	b	-	-	a	b	b	b	b	a	a	b	a	-	a	b	b	-	-	b	-	a	-	-	-	-	-	-	-	-	a	-	-	-
chr04	282961	G	T	a	a	a	a	b	b	-	a	a	b	b	a	b	b	-	-	b	b	b	-	b	a	a	a	a	-	-	b	b	-	a	b	a	b	-	a	a	-	b	b	-	a	a	a	a	a
chr04	282998	A	G	a	a	a	a	b	b	-	a	a	b	b	a	b	b	-	-	b	b	b	-	b	a	a	a	a	-	-	b	b	-	a	b	a	b	-	a	a	-	b	b	-	a	a	a	a	a
chr04	292973	A	G	a	a	a	a	a	b	a	a	a	a	b	b	a	a	-	b	b	-	-	b	b	-	a	a	-	b	b	b	b	a	a	b	a	a	b	a	a	b	b	b	a	a	a	a	a	a
chr04	293003	C	T	a	a	a	a	a	b	a	a	a	a	b	b	a	a	-	b	b	-	-	b	b	-	a	a	-	b	b	b	b	a	a	b	a	a	b	a	a	b	b	b	a	a	a	a	a	a
chr04	294603	A	C	a	a	a	b	a	b	a	-	a	b	b	a	a	h	b	-	a	b	-	b	b	a	b	b	a	b	b	b	b	b	a	b	a	a	b	a	a	b	-	b	a	a	a	a	a	-
chr04	294764	G	A	a	a	a	b	a	b	b	-	b	b	b	b	b	b	b	-	a	-	-	b	b	a	-	b	a	b	b	b	b	b	b	b	b	b	b	a	b	b	-	b	a	b	a	a	a	-
chr04	295155	A	G	a	-	a	a	a	-	-	a	-	-	-	a	a	b	a	-	-	-	-	b	b	a	-	a	b	b	b	-	-	a	a	-	a	a	-	a	a	-	-	-	a	a	a	a	a	a
chr04	296850	C	T	a	-	a	b	a	b	a	a	b	a	b	a	a	-	b	-	b	-	a	a	-	a	a	a	a	-	-	b	-	a	-	b	-	a	-	a	a	b	-	b	-	a	a	-	-	-
chr04	311527	T	C	-	-	-	-	-	-	-	-	-	-	-	-	a	a	b	b	a	a	a	h	b	a	a	b	h	b	h	-	b	-	a	-	-	-	-	-	-	-	-	-	-	-	-	-	-	-
chr04	311861	T	C	a	a	-	a	a	b	-	-	-	-	-	b	a	a	-	-	a	-	a	-	-	-	a	-	-	-	-	b	b	a	b	b	a	a	-	-	-	-	b	-	-	a	a	a	-	-
chr04	312089	A	G	a	a	-	a	a	b	-	-	-	-	-	b	a	a	-	-	a	-	a	-	b	-	-	-	-	-	-	b	b	a	b	b	a	a	-	-	b	-	b	-	-	a	a	a	-	-
chr04	314197	A	G	-	-	-	b	b	b	b	-	b	b	b	b	b	-	-	b	-	-	b	-	b	-	-	-	-	b	b	b	b	b	b	b	b	b	b	-	b	b	b	b	b	b	-	a	-	b
chr04	329417	G	T	-	-	-	-	-	-	-	-	-	-	-	-	-	a	b	b	b	a	a	h	b	a	a	-	b	b	-	-	-	-	-	-	-	-	-	-	-	-	-	-	-	b	a	-	-	-
chr04	329734	G	C	a	a	a	a	a	b	a	a	a	a	b	b	a	b	b	b	-	-	a	a	b	a	a	a	b	-	b	-	b	a	b	b	b	b	b	a	b	b	-	b	a	-	a	a	a	a
chr04	337008	G	A	-	-	-	-	-	-	-	-	-	-	-	-	-	a	-	-	-	a	-	a	-	a	a	a	a	-	a	-	-	-	-	-	-	-	-	-	-	-	-	-	-	-	-	-	-	-
chr04	337053	C	T	-	-	-	b	b	b	-	-	b	b	b	b	b	a	-	-	-	a	-	a	-	a	a	a	a	-	a	b	b	b	b	b	b	b	b	-	-	b	b	b	-	b	-	-	-	-
chr04	337072	T	C	-	-	-	b	b	b	-	-	b	b	b	b	b	a	-	-	-	a	-	a	-	a	a	a	-	-	a	b	b	b	b	b	b	b	b	-	-	b	b	b	-	b	-	-	-	-
chr04	337196	T	C	-	-	-	-	-	-	-	-	-	-	-	-	-	-	-	-	a	-	-	-	b	a	-	-	a	-	b	-	-	-	-	-	-	-	-	-	-	-	-	-	-	-	-	a	-	-
chr04	338598	A	G	a	a	a	b	-	b	-	-	a	-	-	a	b	-	-	-	-	-	a	-	b	-	-	a	-	-	-	-	b	-	a	b	b	a	b	-	-	-	b	-	b	a	a	-	a	-
chr04	343968	T	C	a	-	a	a	a	-	-	a	-	a	-	-	a	b	-	b	a	-	-	a	b	a	a	-	a	b	-	-	-	a	a	-	-	a	-	-	a	-	-	-	a	-	a	-	-	-
chr04	349121	A	T	a	a	a	b	a	b	a	a	a	-	b	a	b	h	b	b	a	a	-	b	b	a	a	a	b	b	a	b	b	a	b	b	b	a	b	a	b	-	-	b	a	a	a	-	a	-
chr04	351538	C	T	a	a	a	b	a	b	-	a	a	a	b	a	a	a	-	-	-	a	a	a	-	a	a	-	a	-	a	b	b	a	a	b	a	a	b	a	a	b	b	b	a	b	a	a	-	b
chr04	353152	T	C	a	-	a	b	a	b	b	a	a	a	b	a	b	b	b	-	-	b	a	b	b	a	a	a	-	b	b	b	b	a	a	b	a	-	b	a	b	b	-	b	a	a	a	a	-	-
chr04	353332	T	G	a	-	a	b	a	b	b	a	a	a	b	a	b	a	b	-	-	b	a	b	b	a	a	a	-	b	b	b	b	a	a	b	a	-	b	a	b	b	-	b	a	a	a	a	-	-
chr04	356106	A	G	a	a	a	b	b	b	a	-	b	a	b	a	b	a	-	-	b	b	h	a	b	a	a	b	b	b	b	-	-	b	-	-	-	b	-	a	-	-	b	b	a	-	a	-	-	-
chr04	356751	A	G	a	-	-	a	b	b	b	-	b	-	b	b	b	-	-	-	b	-	-	-	b	a	-	-	-	-	-	b	b	b	b	b	b	b	-	a	-	b	-	b	a	a	a	a	a	a
chr04	357034	C	A	a	-	-	a	b	b	b	-	b	-	b	b	b	-	-	-	b	-	-	-	b	-	-	b	-	-	-	b	b	b	b	b	b	b	-	a	-	b	-	b	a	a	a	a	a	a
chr04	359766	G	T	-	-	-	-	a	-	-	-	-	-	-	-	-	a	b	b	a	a	a	a	b	a	a	b	a	b	a	-	-	-	-	-	-	b	-	-	-	-	-	-	a	-	a	-	a	-
chr04	429687	G	A	a	-	a	a	a	-	-	-	-	b	-	a	a	b	-	-	-	-	-	-	b	a	-	-	b	-	-	-	b	a	b	b	a	a	-	-	b	b	b	b	-	a	a	a	a	-
chr04	430120	C	T	a	a	a	b	a	b	b	a	b	b	b	a	b	h	-	b	b	-	-	a	-	a	-	-	-	b	b	b	b	a	a	b	a	a	b	a	b	b	b	b	a	b	a	a	a	b
chr04	430307	A	G	a	a	a	b	a	b	b	a	b	b	b	a	b	b	-	b	-	-	-	a	-	a	-	-	-	-	b	b	b	a	a	b	a	a	b	a	b	b	b	b	a	b	a	a	a	b
chr04	431780	A	G	-	-	-	b	-	b	-	-	b	-	b	-	-	-	-	-	-	-	-	-	-	-	-	-	-	-	-	b	b	-	b	b	b	b	b	-	b	-	b	-	b	b	-	-	-	-
chr04	437099	C	T	a	a	a	b	a	b	a	-	-	a	-	b	a	h	-	-	-	b	-	a	b	-	-	b	b	-	b	-	b	b	a	b	b	b	b	-	a	b	-	a	b	a	a	a	-	b
chr04	437643	A	G	a	-	a	a	b	b	-	a	a	b	b	a	a	a	b	b	a	b	-	b	b	-	a	b	-	b	-	-	b	a	a	b	a	a	b	-	b	b	-	a	b	a	a	a	-	-
chr04	459665	T	C	a	-	-	-	-	-	-	-	-	-	-	-	-	a	b	b	a	a	a	h	b	a	a	a	a	b	a	-	-	-	-	-	-	-	-	a	-	-	-	-	-	-	-	-	-	-
chr04	460753	G	T	a	a	a	b	a	b	a	a	b	a	b	b	a	a	-	-	-	-	-	a	-	a	a	-	-	b	-	b	b	b	b	b	b	a	-	a	b	b	b	b	a	b	a	-	a	b
chr04	462003	G	T	a	a	a	b	a	b	a	a	a	-	b	b	b	a	-	b	-	-	-	a	-	a	a	-	a	-	-	b	b	a	b	b	-	b	b	a	a	b	b	a	a	b	a	a	-	b
chr04	462168	C	T	-	-	-	-	-	-	-	-	-	-	-	-	-	a	b	b	a	b	a	h	b	a	a	h	h	b	b	-	-	-	-	-	-	-	-	-	-	-	-	-	-	-	a	-	-	-
chr04	473030	G	A	-	-	a	-	-	-	-	-	-	-	-	-	-	a	b	b	a	b	b	a	b	a	a	h	b	b	b	-	-	-	-	-	b	-	b	-	-	-	-	-	-	-	-	-	-	-
chr04	473122	C	T	-	-	-	-	-	-	-	-	-	-	-	-	-	a	b	b	b	a	-	h	b	a	a	a	a	b	a	b	-	-	-	-	a	-	-	-	-	-	-	-	a	-	-	-	-	-
chr04	473347	A	G	a	-	a	b	a	b	a	a	a	-	b	a	a	a	b	-	b	a	a	a	b	a	-	a	a	b	a	b	-	-	b	b	-	a	-	a	a	-	b	-	b	b	a	-	-	-
chr04	477344	C	T	a	a	-	-	a	b	-	-	-	-	-	-	a	a	b	b	a	a	a	b	b	a	a	a	a	b	h	-	-	-	-	b	a	a	-	-	-	-	-	-	-	a	-	-	-	-
chr04	477418	T	C	-	-	-	b	-	b	-	a	-	-	b	-	-	-	-	b	-	b	-	b	b	-	-	-	-	b	b	-	b	-	-	b	-	b	-	-	-	-	-	-	-	-	-	-	-	-
chr04	482751	T	G	-	-	-	-	-	-	-	-	-	-	-	-	-	a	b	b	-	-	a	a	b	a	-	b	b	b	-	-	-	-	-	-	-	-	-	-	-	-	-	a	-	-	-	-	-	-
chr04	483388	C	G	a	-	-	b	a	b	a	a	a	b	b	-	b	b	b	b	-	b	b	h	b	a	a	a	b	b	a	b	b	-	b	b	a	a	-	a	-	-	-	b	-	-	a	-	-	-
chr04	484786	G	A	-	-	-	-	-	-	-	-	-	-	-	-	-	a	-	b	a	b	a	h	b	a	a	a	h	b	a	-	-	-	-	-	-	-	b	-	-	b	-	-	-	-	a	-	-	-
chr04	484807	G	C	-	-	-	-	-	-	-	-	-	-	-	-	-	a	-	b	a	b	a	h	b	a	a	a	h	b	a	-	-	-	-	-	-	-	b	-	-	b	-	-	-	-	a	-	-	-
chr04	487574	T	C	a	a	a	a	a	b	-	a	a	b	b	a	a	a	-	-	a	-	-	a	-	a	a	b	a	-	a	b	b	b	a	b	a	a	b	a	a	b	b	a	b	a	a	a	a	-
chr04	487588	A	C	a	a	a	a	a	b	-	a	a	b	b	a	a	a	-	-	a	-	-	a	-	a	a	b	a	-	a	b	b	b	a	b	a	a	b	a	a	b	b	a	b	a	a	a	a	-
chr04	487638	A	G	a	a	a	a	a	b	-	a	a	b	b	a	a	a	-	-	a	-	-	a	-	a	a	b	a	-	a	b	a	b	a	b	a	a	b	a	a	b	b	a	a	a	a	a	a	-
chr04	487928	A	G	-	-	-	b	-	-	-	-	-	-	-	-	-	a	b	b	b	a	a	a	b	a	a	a	h	b	b	-	-	-	a	-	-	-	-	-	a	-	-	a	-	-	a	-	-	-
chr04	488029	A	G	-	-	-	-	-	-	-	-	-	-	-	-	-	a	b	b	b	a	a	a	b	a	a	h	h	b	h	-	-	a	b	-	-	-	-	-	-	-	-	-	-	b	-	-	-	-
chr04	488068	G	A	-	-	-	-	-	-	-	-	-	-	-	-	-	a	b	b	b	a	a	a	b	a	a	h	h	b	h	-	-	a	b	-	-	-	-	-	-	-	-	-	-	b	-	-	-	-
chr04	488134	T	C	-	-	-	-	-	-	-	-	-	-	-	-	-	a	b	b	b	b	a	a	b	a	a	h	h	b	h	-	-	a	b	-	-	-	-	-	-	-	-	-	-	b	-	-	-	-
chr04	490153	T	C	a	a	a	a	b	b	a	a	a	b	b	a	a	a	-	-	a	-	-	-	-	a	-	-	a	-	-	b	a	a	a	b	b	b	b	a	b	b	b	b	b	b	a	a	a	b
chr04	490172	G	A	a	a	a	a	b	b	a	a	a	b	b	a	a	a	-	-	a	-	-	-	-	a	-	-	a	-	-	b	a	a	a	b	b	b	b	a	b	b	b	b	b	b	a	a	a	b
chr04	491146	G	C	a	a	a	a	a	b	b	a	-	-	b	a	a	-	-	-	-	a	-	-	b	a	a	a	a	-	-	b	b	a	b	b	-	-	b	-	-	b	b	a	a	a	a	a	a	a
chr04	491461	C	T	a	a	a	a	a	b	b	a	-	-	b	a	a	-	-	-	-	a	-	-	b	a	a	a	a	-	-	b	b	a	b	b	-	a	b	-	-	b	b	a	a	a	a	a	a	a
chr04	491890	C	G	-	-	-	-	-	-	-	-	-	-	-	-	-	a	b	b	b	-	-	h	b	a	a	h	h	b	-	-	-	-	-	b	-	-	-	-	-	-	-	-	-	-	-	-	-	-
chr04	491982	A	G	a	-	-	-	-	-	-	-	-	-	-	-	-	-	-	-	h	-	a	a	-	a	a	a	-	-	a	-	-	-	b	-	-	-	-	-	-	-	-	-	-	-	-	-	-	-
chr04	492161	T	C	-	-	-	-	-	-	-	-	-	-	-	-	-	-	b	b	a	-	b	a	b	a	a	a	h	b	a	-	-	-	-	-	-	-	b	-	-	-	-	-	b	-	-	-	-	-
chr04	492208	T	C	-	-	-	-	-	-	-	-	-	-	-	-	-	-	b	b	a	-	b	a	b	a	a	a	h	b	a	-	-	-	-	-	-	-	b	-	-	-	-	-	b	-	-	-	-	-
chr04	492585	T	C	a	a	a	b	b	b	b	a	a	a	b	b	a	a	b	b	a	b	-	b	b	a	a	b	-	b	b	b	b	a	b	b	b	b	b	a	a	b	b	b	b	b	a	a	a	a
chr04	494060	C	T	-	-	-	-	-	-	-	-	-	-	-	-	-	h	b	b	h	-	a	h	b	a	a	b	a	b	a	b	-	a	-	-	-	-	-	-	-	-	-	-	-	-	-	-	-	-
chr04	494372	A	G	-	a	-	b	-	b	-	-	-	-	-	-	a	b	b	-	b	a	a	a	b	a	a	a	a	b	a	-	b	-	a	-	b	-	-	-	-	-	-	-	-	b	a	-	a	-
chr04	494533	T	C	-	a	-	b	-	b	-	-	-	-	-	-	a	b	b	-	b	a	a	a	b	a	a	a	a	b	a	-	b	-	a	-	b	-	-	-	-	-	-	-	-	b	a	-	a	-
chr04	495294	G	A	-	-	-	-	-	-	-	-	a	-	-	-	-	a	b	b	a	a	a	a	b	a	a	a	h	b	a	b	-	-	a	-	a	-	-	-	a	-	-	-	-	-	-	-	-	-
chr04	495559	T	C	a	a	a	a	a	b	-	-	b	-	b	b	b	b	-	-	b	a	-	-	b	a	a	-	b	-	-	b	b	b	a	b	b	b	b	a	a	b	b	a	b	b	a	a	a	b
chr04	495819	T	C	a	a	a	a	a	b	-	-	b	-	b	b	b	-	-	-	a	a	-	-	-	a	a	-	a	-	-	b	b	b	a	b	b	b	b	a	a	b	b	a	b	b	a	a	a	b
chr04	496031	C	T	a	-	a	b	a	b	a	-	-	-	b	a	b	b	b	-	a	a	a	a	b	a	-	h	b	b	b	b	-	-	b	-	-	-	-	a	-	b	-	b	a	a	-	-	-	-
chr04	498316	T	C	-	-	-	-	b	-	-	-	-	-	-	-	-	h	b	b	a	a	a	b	b	-	a	h	a	b	b	-	-	-	-	-	-	-	-	-	-	-	-	-	-	-	-	-	-	-
chr04	506611	T	C	-	-	-	-	-	-	-	-	-	b	-	-	-	-	-	-	-	-	-	-	-	-	-	-	-	-	-	b	-	-	-	-	-	-	-	-	-	-	-	-	b	-	-	-	-	-
chr04	506626	G	A	-	-	-	-	-	-	-	-	-	b	-	-	-	-	-	-	-	-	-	-	-	-	-	-	-	-	-	b	-	-	-	-	-	-	-	-	-	-	-	-	b	-	-	-	-	-
chr04	518970	C	A	-	-	-	-	-	-	-	-	-	-	-	-	-	b	b	b	a	b	h	a	b	a	a	h	b	b	a	-	b	-	-	b	-	-	-	-	-	-	b	-	-	-	-	-	-	-
chr04	551538	T	A	-	-	-	b	-	-	-	-	-	-	-	-	-	b	b	b	a	a	h	h	b	a	-	a	h	b	h	-	-	-	a	b	b	-	-	-	a	-	-	-	-	-	-	-	-	-
chr04	551924	T	C	-	-	-	-	-	-	-	-	-	-	-	-	-	b	b	b	h	a	h	-	b	a	-	a	h	b	h	-	-	-	-	-	-	-	-	-	-	-	-	-	b	a	-	-	-	-
chr04	556966	T	C	-	-	-	-	-	-	-	-	-	-	-	-	-	b	-	b	a	a	a	b	b	a	a	b	b	b	a	-	-	-	-	b	-	b	-	-	-	-	-	-	-	-	-	-	-	-
chr04	563947	T	C	-	-	-	a	-	-	-	-	-	b	-	-	-	a	-	-	a	b	-	a	b	a	-	b	a	b	-	-	-	b	-	b	-	-	-	a	b	-	-	b	-	-	a	-	a	-
chr04	564185	A	G	-	-	-	-	-	-	-	-	-	-	-	-	-	a	b	-	a	a	a	b	b	a	a	h	a	b	a	-	-	-	-	b	-	-	-	-	-	-	-	-	-	-	-	-	-	-
chr04	564380	A	G	-	-	-	-	-	-	-	a	-	-	-	-	-	b	-	b	a	a	-	b	b	a	a	b	h	b	a	-	-	-	-	-	-	b	-	-	-	-	-	-	-	-	-	-	-	a
chr04	571654	G	A	a	-	-	a	-	-	-	-	-	a	-	-	-	-	-	-	-	-	-	-	-	a	-	-	b	-	-	-	-	a	-	b	b	b	-	a	-	b	b	a	a	-	b	a	a	-
chr04	579560	A	T	a	a	a	a	-	b	a	a	a	a	b	b	a	b	b	b	a	-	a	a	-	a	a	b	h	b	a	-	b	-	-	-	-	-	-	a	-	-	b	a	-	-	a	-	-	-
chr04	584349	C	G	a	-	-	a	b	b	-	a	b	b	b	a	b	a	b	-	b	-	-	-	-	-	-	-	a	-	a	b	b	a	a	b	a	a	-	a	b	b	b	a	a	b	a	a	a	-
chr04	584419	C	T	a	-	-	b	b	b	-	-	b	b	b	b	b	a	-	-	-	-	a	a	b	a	a	a	a	b	a	b	b	b	b	b	b	b	-	-	-	b	b	b	b	b	b	-	-	-
chr04	589382	T	C	a	a	a	a	b	b	-	a	b	b	b	b	a	b	b	b	b	b	-	a	b	a	a	-	a	-	a	b	b	b	b	b	b	b	b	a	b	b	b	b	b	a	a	-	a	b
chr04	589865	C	T	-	-	-	b	-	b	-	-	-	-	-	b	b	b	b	b	a	a	a	b	-	a	a	-	a	b	b	-	-	-	-	-	-	-	-	-	-	b	-	-	-	-	-	-	-	-
chr04	596749	T	C	a	a	a	a	a	-	-	a	a	-	-	b	a	a	-	b	h	a	-	b	b	a	a	b	b	-	b	-	-	-	a	b	a	a	-	a	-	-	-	a	a	b	-	a	a	a
chr04	600124	A	G	-	-	-	-	-	-	-	-	-	-	-	-	-	a	b	b	b	a	b	b	b	a	a	b	b	b	a	-	-	-	-	-	-	-	-	-	-	-	-	-	-	-	-	-	-	-
chr04	611898	A	T	a	a	a	a	a	b	-	a	a	-	-	b	a	-	b	-	a	-	-	-	-	a	a	-	a	b	a	b	-	-	b	b	-	a	-	a	-	b	b	a	-	b	a	a	a	-
chr04	612290	G	A	-	-	-	b	-	b	b	-	-	-	-	b	b	-	-	-	-	-	-	-	-	-	-	-	-	-	-	b	b	-	b	b	b	-	b	-	-	b	-	-	a	-	b	-	-	b
chr04	614595	A	G	a	a	a	b	b	b	-	a	a	a	b	a	b	a	b	-	b	-	-	b	-	a	a	-	-	b	-	b	b	b	b	b	b	a	b	a	b	b	b	b	b	a	b	a	a	a
chr04	641365	G	A	-	-	-	-	-	-	-	-	-	b	-	a	-	b	b	b	a	b	b	b	b	a	a	b	h	b	h	-	-	-	a	-	-	a	b	-	-	b	-	b	-	-	-	-	-	-
chr04	641423	A	C	-	-	-	-	-	-	-	-	-	b	-	a	-	a	b	b	a	b	b	a	b	a	a	a	h	b	h	-	-	-	a	-	-	a	b	-	-	b	-	b	-	-	-	-	-	-
chr04	641515	A	G	-	-	-	-	-	-	-	-	-	b	-	a	-	b	b	b	b	b	b	a	-	a	a	a	a	b	h	-	-	-	a	-	-	a	b	-	-	b	-	b	-	-	-	-	-	-
chr04	641521	G	A	-	-	-	-	-	-	-	-	-	b	-	-	-	b	b	b	b	b	b	b	b	a	a	b	h	b	h	-	-	-	a	-	-	a	b	-	-	b	-	b	-	-	-	-	-	-
chr04	652433	T	C	a	-	a	b	b	b	b	a	b	a	b	b	a	b	b	-	b	-	-	b	b	a	a	-	-	-	-	b	b	a	b	b	b	b	b	a	b	-	-	b	b	b	a	-	a	-
chr04	652446	C	G	a	-	a	b	b	b	b	a	b	a	b	b	a	b	b	-	b	-	-	b	b	a	a	-	-	-	-	b	b	a	a	b	b	b	b	a	a	-	b	b	b	b	a	-	a	-
chr04	654218	T	A	a	a	a	b	b	b	-	a	b	a	b	b	b	a	-	b	b	b	a	b	b	a	-	b	a	b	a	b	-	b	b	b	b	b	-	a	b	b	b	a	a	b	b	a	a	b
chr04	656141	G	A	-	-	-	-	-	b	a	-	a	-	b	b	b	a	b	b	b	-	a	a	b	a	a	b	h	b	a	b	b	-	a	b	-	-	-	-	b	-	-	b	-	a	-	-	-	-
chr04	665758	A	G	-	-	-	-	-	-	-	-	-	-	-	-	-	b	b	b	a	a	a	h	b	a	a	h	h	b	h	-	b	-	a	-	-	-	-	-	-	-	-	-	b	-	-	-	-	-
chr04	670288	A	G	-	-	-	-	-	-	-	-	-	-	-	-	-	b	b	b	a	a	a	b	b	a	a	h	b	b	b	-	-	-	-	-	-	-	-	-	-	-	-	a	-	b	-	-	-	-
chr04	674096	A	G	a	a	a	b	a	b	-	a	-	a	-	a	b	b	-	-	-	-	-	a	-	a	-	a	a	-	-	b	b	a	b	b	b	b	b	-	b	-	-	b	b	b	a	a	a	-
chr04	674140	A	G	a	a	a	b	a	b	-	a	-	a	-	a	b	b	-	-	-	-	-	a	-	a	-	a	a	-	-	b	b	a	b	b	b	b	b	-	b	-	-	b	b	b	a	a	a	-
chr04	679910	T	C	a	a	a	a	b	b	b	a	a	-	-	b	a	b	b	b	a	b	-	b	b	a	a	b	b	b	-	b	b	-	-	b	-	b	-	-	b	b	-	-	-	b	-	a	a	-
chr04	679955	G	A	a	a	a	a	b	b	b	a	a	-	-	b	a	b	b	b	a	b	-	b	b	a	a	b	b	b	-	b	b	-	-	b	-	b	-	-	b	b	-	-	-	b	-	a	a	-
chr04	680069	G	A	a	a	a	a	b	b	b	a	a	-	b	b	a	b	b	b	a	b	-	b	b	a	a	b	b	b	b	b	b	-	-	b	-	b	-	-	b	b	-	-	-	b	-	a	a	-
chr04	680179	A	C	a	-	-	-	-	-	-	-	-	-	-	-	a	-	-	-	-	-	-	-	-	-	-	-	-	-	-	-	-	-	-	-	-	-	-	-	-	-	-	-	-	-	-	-	-	-
chr04	683960	A	T	-	-	a	a	-	-	-	-	-	-	-	a	a	a	-	-	a	-	-	-	b	-	-	-	-	b	-	-	-	-	b	-	-	b	-	-	-	b	b	-	b	-	b	-	a	b
chr04	686728	A	G	-	-	-	-	-	-	-	-	-	-	-	-	-	a	b	b	b	b	h	h	b	a	a	a	a	b	h	-	-	-	-	-	-	-	-	-	-	-	-	-	-	-	-	-	-	-
chr04	688350	T	C	-	-	-	a	-	-	-	-	-	-	b	-	-	b	b	b	b	a	a	h	b	a	a	a	a	-	h	b	-	-	-	-	-	-	-	-	b	-	-	-	-	-	b	-	-	-
chr04	690012	C	T	a	a	a	a	a	-	-	a	a	a	-	a	a	b	b	b	b	b	b	b	b	-	-	b	h	b	b	-	-	a	a	-	a	a	a	a	-	-	-	a	a	-	a	a	a	-
chr04	697095	G	A	a	a	a	a	b	b	-	a	b	a	b	a	b	-	b	-	-	-	a	-	-	a	a	a	b	b	b	b	b	a	b	b	b	a	b	a	a	b	-	a	a	b	b	a	a	b
chr04	697104	G	A	a	a	a	a	b	b	-	a	b	a	b	a	b	-	-	-	-	-	a	-	-	a	a	a	-	-	a	b	b	a	b	b	b	a	b	a	a	b	-	a	a	b	b	a	a	b
chr04	697231	C	T	a	a	a	a	b	b	-	a	b	a	b	a	b	-	b	-	-	-	a	b	-	a	a	a	b	b	a	b	b	a	b	b	b	a	b	a	a	b	-	a	a	b	a	a	a	b
chr04	697522	G	A	-	-	-	-	-	-	-	-	-	-	-	-	-	b	b	b	b	a	-	-	b	a	a	-	a	b	b	b	-	-	-	-	-	-	-	-	-	-	-	-	-	-	-	-	-	-
chr04	697612	T	G	-	-	-	-	-	-	-	-	-	-	-	-	-	a	b	b	a	a	-	b	b	a	a	-	-	b	b	b	-	-	-	-	-	-	-	-	-	-	-	-	-	-	-	-	-	-
chr04	698257	T	A	a	a	a	a	b	b	b	a	a	a	-	b	a	b	-	-	b	-	a	-	a	a	a	-	a	b	-	b	b	a	b	b	b	a	b	a	b	b	b	b	a	a	b	a	a	b
chr04	698615	A	G	-	-	-	b	b	b	-	-	-	b	b	-	b	b	-	b	-	-	-	-	-	-	-	-	-	-	-	b	b	-	b	b	b	-	-	-	b	b	b	-	-	b	-	-	-	-
chr04	699048	C	G	a	a	a	b	b	b	-	a	a	b	b	b	a	a	b	-	-	b	a	-	b	a	a	-	-	b	a	b	b	b	b	b	b	a	b	a	a	b	b	b	a	b	a	a	a	a
chr04	699304	C	T	a	a	a	b	b	b	-	a	a	b	b	b	a	a	b	-	-	b	a	-	b	a	a	-	-	b	a	b	b	b	b	b	b	a	b	a	a	b	b	b	a	b	a	a	a	a
chr04	700742	G	A	a	a	a	a	b	b	a	a	b	b	b	b	b	-	-	-	-	-	-	-	-	-	-	-	-	-	b	-	b	b	a	b	-	a	b	-	-	b	-	b	a	a	a	-	-	b
chr04	703448	T	G	a	-	-	-	-	-	-	-	-	-	-	-	-	b	b	b	b	b	b	a	b	-	a	h	h	b	b	-	b	-	a	-	-	b	-	a	b	-	-	-	-	-	-	-	-	-
chr04	729970	G	A	-	a	-	-	-	b	a	-	-	-	-	-	-	b	b	-	b	b	-	a	b	a	a	a	a	b	b	-	-	-	-	-	-	-	-	-	-	-	-	-	-	-	-	-	-	-
chr04	729996	T	C	-	a	-	-	-	b	a	-	-	-	-	-	-	b	b	-	b	b	-	a	b	a	a	a	a	b	b	-	-	-	-	-	-	-	-	-	-	-	-	-	-	-	-	-	-	-
chr04	730144	A	G	-	a	-	-	-	b	-	-	-	-	-	-	-	h	b	-	a	-	-	-	b	a	a	a	-	-	-	-	-	-	-	-	-	-	-	-	-	-	-	-	-	-	-	-	-	-
chr04	734434	T	C	-	-	-	-	-	-	-	-	-	-	-	-	b	a	b	b	b	a	a	h	b	a	a	a	a	b	a	-	-	-	-	-	-	-	-	-	-	-	-	-	-	-	-	-	-	-
chr04	734899	A	C	-	-	-	a	-	-	-	a	-	-	-	-	b	-	-	-	-	a	-	-	-	-	-	-	b	-	-	-	-	-	-	b	a	-	-	a	-	-	-	-	-	-	a	a	-	-
chr04	736183	C	T	a	a	a	a	b	b	a	a	a	a	b	b	a	a	b	b	a	-	-	a	b	a	a	-	a	b	b	b	b	a	b	b	b	a	-	a	a	b	b	a	b	a	b	a	a	-
chr04	736215	A	G	a	a	a	a	b	b	a	a	a	a	b	b	a	a	b	b	a	-	-	a	b	a	a	-	a	b	b	b	b	a	b	b	b	a	-	a	a	b	b	a	b	a	b	a	a	-
chr04	742117	T	C	-	-	-	-	-	-	-	-	-	-	-	b	-	b	b	b	a	a	b	a	b	a	-	a	h	b	a	-	-	-	-	-	-	-	b	-	-	-	-	-	-	-	-	-	-	-
chr04	799034	A	G	-	-	-	-	-	-	-	-	-	-	-	-	-	a	b	b	b	b	a	b	b	a	a	h	h	b	h	-	b	-	-	-	-	-	-	-	-	b	-	-	-	-	-	-	-	-
chr04	802080	A	G	-	-	-	-	-	-	-	-	-	-	-	-	b	b	b	-	b	b	b	b	b	-	-	-	b	b	b	-	-	-	-	-	-	-	b	-	-	-	b	-	-	-	-	-	-	-
chr04	844904	T	G	-	-	-	-	-	-	-	-	-	-	-	-	b	a	-	-	a	a	b	h	b	a	a	-	a	b	h	-	-	-	b	-	-	-	-	-	-	-	b	-	-	-	-	-	-	-
chr04	862809	G	C	-	-	-	-	b	b	-	-	b	b	b	b	b	-	-	-	-	-	-	b	b	-	-	-	-	-	-	b	-	-	b	b	b	-	b	-	-	-	b	-	b	-	b	-	a	-
chr04	901839	T	G	a	-	-	b	-	-	-	-	-	-	-	-	-	b	-	-	-	-	-	a	-	-	-	-	-	b	a	-	-	a	-	-	-	-	-	-	-	-	b	-	b	b	a	a	a	a
chr04	923644	T	C	-	-	-	-	-	-	-	a	-	-	-	-	-	a	b	-	a	a	a	a	b	a	a	a	a	b	a	-	-	-	a	-	-	-	-	a	a	-	-	-	-	-	-	-	-	-
chr04	927696	A	G	a	b	b	b	b	b	-	b	a	b	b	a	a	a	-	b	b	-	a	b	b	b	a	b	a	b	b	b	b	b	a	b	a	b	b	a	b	b	b	b	a	b	a	b	b	-
chr04	929849	A	C	-	-	b	-	-	-	-	-	-	-	-	-	-	b	-	b	b	b	h	h	b	h	b	h	h	-	b	-	-	-	-	-	-	b	-	-	-	-	-	-	-	-	-	-	-	-
chr04	930465	T	C	-	-	-	b	b	b	b	-	-	-	b	b	b	b	b	-	b	-	b	b	b	-	-	b	-	-	b	b	b	b	b	b	b	b	b	-	-	b	b	b	b	b	b	-	-	b
chr04	930727	C	T	b	-	-	-	-	-	-	-	b	-	-	-	-	b	-	-	b	a	-	a	-	b	b	-	a	-	-	-	-	-	-	-	-	b	-	-	a	-	-	b	b	-	b	-	-	-
chr04	932765	C	A	a	b	b	b	a	-	-	a	-	-	-	b	b	-	-	-	-	-	-	-	-	-	b	-	-	-	-	-	-	b	a	-	b	b	-	a	a	-	-	b	a	b	a	a	a	-
chr04	933647	A	G	a	-	a	-	-	-	-	a	-	-	-	-	a	a	-	-	h	a	a	a	-	h	a	a	a	-	a	-	-	a	a	-	-	a	-	a	a	-	-	a	a	-	-	-	-	-
chr04	933753	T	C	b	b	b	-	b	-	-	a	b	-	-	-	a	b	-	-	a	b	a	a	-	h	b	a	a	-	a	-	-	a	a	-	-	a	-	b	b	-	-	a	a	b	-	-	-	-
chr04	940758	C	T	b	b	b	h	a	-	-	a	a	-	-	b	a	-	-	-	a	-	a	-	-	a	a	a	a	-	a	-	-	b	b	-	b	b	-	b	b	-	-	-	a	a	b	b	a	-
chr04	946295	G	A	b	a	b	b	b	b	b	b	b	a	b	b	b	-	b	b	b	a	h	a	b	a	-	b	b	b	b	-	b	b	b	-	-	a	-	-	b	-	b	-	-	-	-	-	b	-
chr04	947099	G	A	b	-	b	b	b	-	-	a	a	b	-	a	a	a	-	-	a	-	-	a	-	a	b	-	a	-	a	-	-	-	-	-	b	-	-	b	a	-	-	-	-	-	-	-	-	-
chr04	948249	T	C	-	-	-	-	-	-	-	-	-	-	-	-	-	a	b	b	a	a	b	a	b	a	a	b	b	b	a	-	-	-	b	-	-	b	-	-	-	-	b	-	-	-	-	-	-	-
chr04	948295	T	C	-	-	-	-	-	-	-	-	-	-	-	-	-	a	b	b	a	a	b	a	b	a	a	b	b	b	a	-	-	-	b	-	-	b	-	-	-	-	b	-	-	-	-	-	-	-
chr04	948362	T	C	-	-	-	-	-	-	-	-	-	-	-	-	-	h	b	b	a	h	b	a	b	h	a	a	a	-	b	-	-	-	-	-	-	-	-	-	-	-	-	-	-	-	-	b	b	-
chr04	954161	A	G	-	-	-	b	b	b	-	-	b	-	b	b	-	a	-	-	a	a	a	a	-	a	a	a	a	-	a	b	b	-	b	b	b	b	b	-	-	b	b	b	b	b	b	-	-	-
chr04	954200	T	A	-	-	-	b	b	b	-	-	b	-	b	b	-	a	-	-	a	a	a	a	-	a	a	a	a	-	a	b	b	-	b	b	b	b	b	-	-	b	b	b	b	b	b	-	-	-
chr04	958806	T	C	a	a	a	b	b	b	-	a	b	b	b	b	b	b	-	b	-	-	-	-	b	a	-	a	a	-	b	b	b	-	b	b	b	b	b	a	a	b	b	b	-	b	b	a	a	b
chr04	960844	T	A	a	a	a	a	b	b	b	a	a	a	b	a	b	a	-	b	-	-	-	b	b	a	a	b	-	b	a	b	b	b	b	b	b	b	b	a	a	b	b	b	a	b	a	a	a	-
chr04	961291	G	A	a	-	-	b	b	b	-	-	b	-	-	b	-	a	b	b	-	-	-	b	b	-	-	a	b	b	a	b	b	a	b	b	-	b	b	a	-	b	b	b	-	b	a	a	-	-
chr04	968301	T	G	a	-	a	b	b	b	b	a	b	b	b	b	b	a	-	-	a	-	a	-	-	a	-	-	-	-	a	b	b	-	b	b	b	a	-	a	b	b	b	b	a	a	b	a	a	b
chr04	986168	G	A	a	-	a	b	h	b	-	a	b	b	b	b	h	a	b	-	a	-	a	a	b	a	a	-	a	b	a	b	b	b	b	b	b	b	b	a	a	b	b	b	a	-	h	a	a	-
chr04	986442	T	G	a	a	a	b	b	b	-	a	b	a	b	b	b	a	b	b	a	b	a	b	b	a	a	b	-	b	b	b	b	b	b	b	a	b	-	a	a	b	b	b	a	-	a	a	a	-
chr04	991345	A	G	a	a	a	b	h	b	a	a	a	-	b	b	h	a	-	b	-	a	a	-	-	a	-	a	a	-	-	b	b	a	b	b	b	b	b	a	-	b	b	a	b	a	b	a	a	a
chr04	991435	T	C	a	a	a	b	a	b	b	a	b	-	b	b	a	b	-	b	b	a	-	h	b	a	-	h	a	b	b	-	b	a	b	b	a	a	b	-	a	b	b	a	b	a	b	a	-	b
chr04	991626	T	C	a	a	a	b	a	b	b	a	b	a	b	b	a	b	-	b	a	a	-	a	b	a	-	h	a	b	b	-	b	a	b	b	a	a	b	-	a	b	b	a	b	a	b	a	-	b
chr04	1000091	A	G	a	a	a	b	a	b	b	a	a	a	b	b	b	b	b	b	a	a	a	h	b	a	a	h	h	b	a	b	b	a	a	b	b	a	b	a	b	b	b	a	a	b	a	a	a	-
chr04	1018380	T	C	-	-	-	-	-	-	-	-	-	-	-	a	-	a	b	b	a	b	h	b	b	a	a	a	h	b	h	-	-	-	-	-	-	-	-	-	-	-	-	-	-	a	-	-	-	-
chr04	1037870	A	G	-	-	-	-	b	-	-	-	-	-	-	-	-	b	h	h	a	-	b	a	b	a	a	a	-	-	-	-	-	-	-	-	-	-	-	-	-	-	-	-	-	b	-	-	-	-
chr04	1038388	A	G	a	-	a	a	b	b	-	a	h	a	b	a	a	-	-	b	a	-	a	a	-	a	a	-	-	b	a	-	b	a	b	b	a	b	-	a	a	b	b	b	a	a	b	a	a	b
chr04	1038450	G	A	a	-	a	b	b	b	-	a	h	b	b	b	b	-	-	b	a	-	a	a	-	a	a	-	-	b	a	-	b	b	b	b	b	b	-	a	b	b	b	b	b	b	b	a	a	b
chr04	1038730	C	T	a	a	a	a	b	b	a	a	a	a	b	a	b	b	-	b	b	-	b	b	b	a	-	a	a	b	-	b	b	b	a	b	b	b	b	a	-	b	b	b	a	b	a	a	a	b
chr04	1038992	C	T	a	a	a	a	b	b	a	a	a	a	b	a	b	a	-	b	b	-	b	b	b	a	-	a	a	b	-	b	b	b	b	b	b	b	b	a	-	b	b	b	a	b	a	a	a	b
chr04	1039517	A	G	-	-	-	a	-	-	-	-	-	-	-	-	-	a	a	-	a	-	a	a	-	a	a	a	a	-	a	-	-	-	a	-	-	a	-	-	-	-	-	-	-	-	-	-	-	-
chr04	1039539	C	T	-	-	-	a	-	-	-	-	-	-	-	-	-	a	a	-	a	-	a	a	-	a	a	a	a	-	a	-	-	-	a	-	-	a	-	-	-	-	-	-	-	-	-	-	-	-
chr04	1039649	G	A	-	-	-	a	-	-	-	-	-	-	-	-	-	b	a	b	b	-	a	a	-	a	-	a	a	-	a	-	-	-	a	-	-	b	b	-	-	-	-	-	-	-	-	-	-	-
chr04	1039699	T	C	-	-	-	-	-	-	-	-	-	-	b	-	-	b	b	b	a	a	a	a	b	a	-	b	b	b	a	-	b	b	-	-	-	-	-	-	-	b	-	-	-	a	-	-	a	-
chr04	1043336	G	A	-	-	-	-	-	b	-	-	-	-	-	-	-	b	a	b	b	a	a	h	b	a	a	a	b	b	h	-	-	-	-	-	-	-	-	-	-	-	-	-	-	-	-	-	-	-
chr04	1047872	T	G	a	a	a	a	a	b	b	a	a	b	-	a	b	-	-	-	-	-	-	a	-	-	-	-	-	-	-	b	b	b	b	b	b	a	b	a	b	-	b	a	a	b	b	a	a	a
chr04	1048761	T	C	a	a	-	b	b	b	-	-	-	a	b	b	b	b	-	-	-	-	-	-	-	a	-	a	-	-	-	b	b	b	b	b	b	b	-	-	b	b	b	b	b	b	b	a	a	-
chr04	1060513	G	C	a	a	a	-	-	-	-	-	-	-	-	-	a	-	-	-	a	-	-	-	-	a	-	a	a	-	a	-	-	-	-	-	-	-	-	-	-	-	-	a	b	a	a	a	a	-
chr04	1076394	C	T	-	-	-	-	-	-	-	-	-	-	-	-	-	b	b	b	b	-	a	a	b	a	a	a	a	b	a	-	-	-	-	-	b	-	-	-	-	-	-	-	b	-	-	-	-	-
chr04	1083635	A	G	-	-	-	-	-	b	-	-	-	-	-	b	b	-	-	b	-	b	-	-	-	-	-	-	-	-	-	b	-	-	b	b	-	b	b	-	b	b	b	-	-	-	-	-	-	-
chr04	1087495	G	A	a	a	-	b	-	b	b	-	b	b	-	b	-	a	a	-	a	a	-	a	-	a	a	a	a	-	a	-	b	b	b	b	-	b	-	-	b	b	b	b	-	b	b	-	-	b
chr04	1093319	G	A	-	-	-	-	-	-	-	-	-	-	-	-	-	a	b	b	a	a	h	h	b	a	a	a	h	b	b	-	-	-	-	-	-	-	-	-	-	-	-	-	-	-	-	-	-	-
chr04	1093763	A	G	-	-	-	-	-	-	-	-	-	-	-	-	-	b	a	b	a	a	h	h	b	a	a	b	h	b	b	b	-	-	a	-	-	-	-	-	-	-	-	-	a	-	-	-	-	-
chr04	1110852	T	G	-	-	-	-	-	-	-	-	-	-	-	-	-	a	b	b	b	b	h	h	b	a	-	-	h	b	h	-	-	-	-	-	-	-	-	-	-	-	-	-	-	-	-	-	-	-
chr04	1116532	C	T	a	-	a	a	b	b	b	a	a	b	-	a	b	a	-	b	-	-	-	-	b	-	-	-	b	b	-	b	b	b	a	b	b	a	b	a	-	-	b	b	-	a	a	a	a	-
chr04	1120613	T	C	-	-	-	-	-	-	-	-	-	-	-	-	-	b	b	b	b	b	a	h	-	a	a	a	b	b	-	-	-	-	-	-	-	-	-	-	a	b	b	-	-	-	-	-	-	-
chr04	1121493	C	G	a	a	a	b	a	-	b	a	a	b	b	a	b	-	-	-	-	b	a	-	-	a	-	-	-	-	a	-	b	a	b	b	-	a	-	a	a	b	b	-	a	b	b	a	a	a
chr04	1132536	C	T	-	-	-	-	a	-	-	-	b	b	-	-	-	b	b	b	a	b	b	h	b	a	a	h	h	b	h	-	-	b	-	-	-	-	-	-	a	-	-	a	-	-	-	-	-	-
chr04	1151040	C	T	a	a	a	a	a	b	a	a	a	a	b	a	a	a	-	-	a	-	a	-	b	-	a	-	-	-	-	-	-	a	a	a	a	a	-	a	-	b	-	a	a	a	a	a	-	-
chr04	1158549	G	A	-	-	-	-	-	-	-	-	-	-	-	-	-	a	a	b	h	a	-	a	b	a	-	a	h	b	b	-	-	-	a	-	-	-	-	-	-	-	-	-	-	-	-	-	-	-
chr04	1160664	C	T	-	-	-	b	b	b	b	-	b	-	b	b	b	-	-	-	b	-	-	-	-	-	-	-	b	b	b	b	b	b	b	b	b	b	b	-	b	b	b	b	b	b	b	-	-	-
chr04	1161060	G	T	a	a	a	a	a	b	-	-	a	a	b	b	a	b	a	b	b	b	a	a	b	a	a	-	b	b	-	-	b	-	a	b	b	a	b	a	h	b	-	b	b	a	a	a	a	a
chr04	1161617	A	G	a	a	a	b	a	b	b	a	b	b	b	a	b	b	a	b	b	b	a	b	b	a	a	-	b	b	a	b	b	a	a	b	a	b	b	a	a	b	b	b	b	a	a	a	a	a
chr04	1161675	C	T	a	a	a	b	b	b	-	a	a	b	b	a	b	a	a	-	b	-	-	b	b	a	a	a	b	-	b	b	b	b	b	-	a	b	b	-	a	b	b	b	a	a	b	a	a	-
chr04	1161717	G	A	a	a	a	b	b	b	-	a	a	b	b	a	b	a	a	-	b	-	-	b	b	a	a	a	b	-	b	b	b	b	b	b	a	b	b	-	a	b	b	b	a	a	b	a	a	-
chr04	1166255	T	C	a	a	a	a	b	b	a	a	b	b	b	a	b	a	b	b	a	a	a	b	b	a	a	h	b	b	a	b	b	a	a	b	a	a	b	a	a	b	b	b	a	b	a	a	a	-
chr04	1202084	A	C	-	-	-	-	-	-	-	-	-	-	-	-	-	b	a	b	a	a	a	a	-	a	a	a	a	b	a	b	-	-	-	-	-	-	-	-	-	-	-	a	-	-	-	-	-	-
chr04	1202105	C	A	-	-	-	-	-	-	-	-	-	-	-	-	-	b	a	b	a	a	b	b	-	a	a	a	a	b	a	b	-	-	-	-	-	-	-	-	-	-	-	a	-	-	-	-	-	-
chr04	1202126	G	A	-	-	-	-	-	-	-	-	-	-	-	-	-	b	a	b	a	a	b	b	-	a	a	a	a	b	a	b	-	-	-	-	-	-	-	-	-	-	-	a	-	-	-	-	-	-
chr04	1202226	C	A	-	-	-	-	-	-	-	-	-	-	-	-	-	a	a	b	b	a	b	b	b	a	a	h	h	b	a	b	-	-	-	-	-	-	-	-	-	-	-	a	-	-	-	-	-	-
chr04	1203598	G	C	-	a	a	a	b	b	-	-	-	a	b	b	b	b	-	b	-	-	-	-	-	-	-	-	b	-	b	-	b	b	a	b	-	-	-	a	a	-	-	a	-	a	b	a	a	-
chr04	1206141	A	G	-	-	-	b	b	b	-	-	b	-	-	b	b	-	-	-	-	-	-	-	-	-	-	-	-	-	-	-	b	-	-	b	b	b	b	-	-	b	b	b	-	-	-	-	-	-
chr04	1209784	T	C	-	-	a	-	-	b	-	-	-	-	-	-	-	a	b	b	a	a	-	b	b	a	a	h	b	b	b	b	-	-	b	-	a	-	-	-	b	b	-	-	-	a	-	-	-	-
chr04	1209839	T	C	-	-	-	a	b	-	-	-	-	-	-	-	-	h	-	-	-	-	b	a	b	a	-	h	-	b	h	-	-	-	-	-	-	-	-	-	-	-	-	-	-	-	-	-	-	-
chr04	1209849	C	T	-	-	-	a	b	-	-	-	-	-	-	-	-	h	-	-	-	-	b	a	b	a	-	h	-	b	h	-	-	-	-	-	-	-	-	-	-	-	-	-	-	-	-	-	-	-
chr04	1210064	C	T	-	-	-	-	-	-	-	-	-	-	b	-	-	a	a	b	b	b	b	a	b	a	a	a	h	b	b	-	-	-	-	-	-	-	b	-	-	-	-	-	a	-	-	-	-	-
chr04	1213854	G	A	a	a	a	a	a	b	a	a	a	a	-	a	a	a	-	-	-	-	-	a	b	a	-	-	-	-	a	-	b	a	a	b	a	a	-	a	a	-	b	a	a	-	b	a	a	-
chr04	1214355	A	C	-	-	-	a	-	b	-	-	-	-	-	-	-	a	a	b	a	a	b	b	b	a	a	h	a	-	h	-	-	-	-	-	-	-	b	-	b	-	b	-	-	-	b	-	-	-
chr04	1214363	C	T	-	-	-	a	-	b	-	-	-	-	-	-	-	a	a	b	a	a	b	b	b	a	a	h	a	-	h	-	-	-	-	-	-	-	b	-	b	-	b	-	-	-	b	-	-	-
chr04	1214423	A	G	a	-	a	a	b	b	a	-	-	b	b	b	b	a	a	b	b	b	a	a	b	-	a	b	b	b	a	b	b	-	a	b	-	b	-	a	b	b	-	b	-	b	a	a	a	-
chr04	1216812	A	G	a	a	a	b	a	b	a	a	b	b	-	a	a	-	-	b	-	-	-	b	-	a	-	a	-	b	a	b	b	a	b	b	b	b	-	a	b	b	b	-	a	a	b	a	a	a
chr04	1223971	G	A	-	-	-	b	b	b	-	-	b	b	-	b	b	-	-	-	-	-	-	-	-	-	-	-	-	-	-	b	b	-	b	b	b	-	-	-	b	b	-	-	b	-	b	-	-	-
chr04	1224091	C	T	-	-	-	b	b	b	-	-	b	b	-	b	b	-	-	-	-	-	-	-	-	-	-	-	-	-	-	b	b	-	b	b	b	-	-	-	b	b	b	-	b	-	b	-	-	-
chr04	1224285	G	A	-	-	-	-	-	-	-	-	-	-	-	-	-	a	b	b	a	a	b	a	b	a	a	h	h	b	a	b	-	-	-	-	-	-	-	-	a	-	-	-	-	-	-	-	-	-
chr04	1227471	T	A	a	-	a	b	b	b	-	a	b	-	-	-	b	-	b	-	b	-	-	-	-	-	-	b	-	-	a	b	b	a	b	b	a	a	b	a	-	-	b	-	b	b	a	a	a	a
chr04	1227785	C	T	a	-	a	b	b	b	-	a	b	-	-	-	b	-	b	-	b	-	-	-	-	-	-	-	-	-	a	b	b	a	b	b	a	a	b	a	-	-	-	-	b	b	a	a	a	a
chr04	1229589	G	A	a	-	a	b	a	b	a	a	b	a	b	b	a	a	a	-	b	-	-	b	-	a	a	b	a	b	a	b	b	b	a	b	b	b	b	a	b	b	b	b	a	a	a	a	a	a
chr04	1229825	T	A	a	-	a	b	a	b	a	a	b	a	b	b	a	a	a	-	b	-	-	b	-	a	a	b	a	b	a	b	b	b	a	b	b	b	b	a	b	b	b	b	a	a	a	a	a	a
chr04	1251492	G	A	-	-	-	b	b	b	b	-	b	b	b	b	b	-	-	b	-	-	-	-	-	-	-	b	-	-	-	b	b	b	b	b	b	b	b	-	-	b	-	-	b	b	b	-	-	b
chr04	1251548	T	C	-	-	-	b	b	b	b	-	b	b	b	b	b	-	-	b	-	-	-	-	-	-	-	b	-	-	-	b	b	b	b	b	b	b	b	-	-	b	-	-	b	b	b	-	-	b
chr04	1251944	A	G	-	-	-	-	-	-	-	-	-	-	-	-	-	b	a	-	a	a	h	h	b	a	a	a	a	b	b	-	-	-	-	-	a	-	b	-	-	-	-	-	-	-	-	-	-	-
chr04	1252019	A	C	a	-	-	-	-	-	-	-	-	-	-	-	-	a	a	-	a	a	a	a	-	a	a	a	a	-	a	-	-	-	-	-	a	-	b	-	-	-	-	-	-	-	-	-	-	-
chr04	1252175	G	T	-	-	-	-	-	-	-	-	-	-	-	-	-	a	a	b	a	b	b	h	b	a	a	-	-	b	a	-	-	-	a	-	-	-	-	-	-	-	-	a	-	a	-	-	-	-
chr04	1252234	C	A	-	-	-	-	-	-	-	-	-	-	-	-	-	a	a	b	a	b	b	h	b	a	a	-	-	b	b	-	-	-	b	-	-	-	-	-	-	-	-	a	-	b	-	-	-	-
chr04	1255491	A	G	-	-	a	-	-	b	-	-	a	-	-	-	-	b	a	b	b	a	a	a	b	a	a	b	b	b	h	-	b	-	b	-	a	a	-	-	-	-	-	-	-	-	-	-	-	-
chr04	1255544	A	G	-	-	a	-	-	b	-	-	a	-	-	-	-	b	a	b	b	a	a	a	b	a	a	b	b	b	h	-	b	-	b	-	a	a	-	-	-	-	-	-	-	-	-	-	-	-
chr04	1255643	C	T	-	-	a	-	-	b	-	-	a	-	b	-	-	b	a	-	a	a	a	h	b	a	a	b	b	b	h	-	b	-	b	-	a	a	-	-	-	-	-	-	-	-	-	-	-	-
chr04	1280272	T	A	-	-	-	-	-	-	-	-	-	-	-	-	-	a	h	b	a	a	h	h	b	a	a	h	h	b	h	-	-	-	a	-	-	-	-	-	-	-	-	-	-	-	b	-	-	-
chr04	1325122	G	T	a	a	a	b	a	b	b	a	b	b	b	b	a	a	-	b	a	b	-	-	-	a	-	-	-	-	b	b	b	-	b	b	a	a	b	a	b	b	b	b	a	a	b	a	a	-
chr04	1325323	A	C	a	a	a	b	a	b	b	a	b	b	b	b	a	b	-	b	a	b	-	-	-	a	-	-	-	-	b	b	b	-	b	b	a	a	b	a	b	b	b	b	a	a	b	a	a	-
chr04	1326180	G	A	-	-	a	-	-	-	-	-	a	-	-	-	-	a	b	-	a	a	a	a	b	a	a	b	h	b	h	-	b	-	-	-	-	-	-	-	-	-	-	a	-	-	-	-	-	-
chr04	1326235	G	A	-	-	a	-	-	-	-	-	a	-	-	-	-	a	b	-	a	a	a	a	b	a	a	b	h	b	h	-	b	-	-	-	-	-	-	-	-	-	-	a	-	-	-	-	-	-
chr04	1327286	C	G	-	-	-	-	-	-	-	-	-	-	b	-	b	b	b	b	a	a	b	a	b	a	a	a	a	b	a	-	-	-	a	-	-	-	-	-	-	b	-	-	-	-	-	-	-	-
chr04	1327303	G	A	-	-	-	-	-	-	-	-	-	-	b	-	b	b	b	b	a	a	b	a	b	a	a	b	b	b	a	-	-	-	a	-	-	-	-	-	-	b	-	-	-	-	-	-	-	-
chr04	1431126	G	A	-	b	-	-	b	b	-	b	b	-	b	-	a	-	-	-	b	-	b	-	b	b	a	-	-	-	-	-	a	-	b	b	-	-	-	a	-	a	-	-	-	b	-	-	-	b
chr04	1574150	T	C	-	-	b	-	-	b	-	-	-	-	-	-	b	-	-	-	-	-	-	-	-	-	-	-	-	-	-	-	-	a	b	b	-	b	-	-	-	-	b	-	-	-	-	-	a	b
chr04	1642607	T	C	-	-	-	b	b	b	-	a	-	-	b	b	b	-	-	-	-	-	-	-	-	-	-	-	b	-	-	-	b	b	b	-	b	b	b	-	-	b	b	b	b	-	b	-	-	-
chr04	1708657	C	T	-	-	a	b	b	b	b	-	b	b	-	b	a	a	-	b	-	-	-	-	-	a	-	-	-	-	-	-	a	-	a	-	a	-	-	-	b	b	b	a	a	-	a	-	a	-
chr04	1708675	C	G	-	-	a	b	b	b	b	-	b	b	-	b	a	a	-	b	-	-	-	-	-	a	-	-	-	-	-	-	a	-	a	-	a	-	-	-	b	b	b	a	a	-	a	-	a	-
chr04	1713310	A	G	a	a	a	a	a	b	a	a	a	b	b	a	b	a	a	b	a	a	-	a	b	a	a	b	h	b	a	b	b	-	a	b	b	b	b	a	a	b	b	a	b	b	b	a	a	a
chr04	1713514	C	T	a	a	a	a	a	b	a	a	a	b	b	a	b	b	a	b	b	b	-	a	b	a	a	b	h	b	a	b	b	-	a	b	b	b	b	a	a	b	b	a	b	b	b	a	a	a
chr04	1713600	A	G	-	-	-	-	-	-	-	-	-	-	-	-	-	b	-	b	-	-	b	-	b	-	-	-	-	b	b	-	-	-	-	-	b	-	-	-	-	-	-	-	-	-	-	-	-	-
chr04	1734266	A	G	-	-	-	b	b	b	b	-	b	-	b	b	b	-	-	-	b	-	b	-	b	-	-	-	-	b	b	b	-	b	b	-	b	b	b	-	b	b	b	b	-	-	a	-	-	b
chr04	1806699	T	A	a	a	a	b	b	b	-	a	b	b	b	b	b	a	a	-	b	a	b	b	b	a	a	b	-	-	a	b	b	a	b	-	b	a	b	a	b	b	b	b	b	b	b	a	a	a
chr04	1806766	T	C	a	a	a	b	b	b	-	a	b	b	b	b	b	a	a	-	b	a	b	b	b	a	a	b	-	-	a	b	b	a	b	-	b	a	b	a	b	b	b	b	b	b	b	a	a	a
chr04	1813428	A	G	-	-	-	-	-	-	-	-	-	-	-	-	-	a	b	b	b	a	a	a	b	a	a	a	h	b	b	-	-	-	-	-	-	-	-	-	-	b	-	-	-	-	-	-	-	-
chr04	1814584	A	T	-	-	-	-	-	b	-	-	-	-	-	b	-	a	a	b	b	b	a	h	b	a	a	a	a	b	a	-	b	-	-	b	b	a	-	-	-	-	-	b	-	-	-	-	-	-
chr04	1814597	T	G	-	-	-	-	-	b	-	-	-	-	-	b	-	a	a	b	b	b	a	h	b	a	a	a	a	b	a	-	b	-	-	b	b	a	-	-	-	-	-	b	-	-	-	-	-	-
chr04	1820937	T	C	a	a	a	b	a	b	-	a	-	b	-	a	b	a	a	-	-	-	-	a	-	-	-	-	a	-	a	b	b	b	b	b	b	b	b	a	b	b	b	a	b	b	b	a	-	-
chr04	1826603	A	G	-	a	-	-	-	-	-	-	-	a	b	-	-	a	-	b	b	a	-	b	b	a	a	a	h	b	b	-	-	a	a	-	-	-	-	-	-	b	-	-	-	-	-	-	-	-
chr04	1835209	G	A	-	-	-	a	-	-	-	-	-	b	-	b	-	b	-	b	a	b	-	a	b	a	a	-	-	b	h	-	-	-	b	-	-	-	-	a	b	-	-	-	-	b	b	-	-	-
chr04	1835459	C	T	a	a	a	b	b	b	b	a	b	b	b	b	a	b	b	-	b	b	a	a	-	a	-	a	a	b	-	b	b	b	a	-	-	b	b	-	b	-	-	-	-	-	-	a	a	-
chr04	1845633	T	C	-	-	-	-	-	-	-	-	-	-	-	-	-	b	a	b	b	b	h	h	b	a	a	h	a	b	h	-	-	-	-	-	-	b	-	-	-	-	b	-	-	-	-	-	-	-
chr04	1847331	G	T	a	a	a	b	-	-	-	a	a	-	-	a	b	-	-	-	-	-	-	-	-	-	-	-	-	-	-	-	-	-	-	-	-	-	-	-	-	-	-	-	-	a	-	-	-	-
chr04	1847720	A	C	a	a	a	a	b	b	b	a	a	a	b	a	b	b	a	-	b	-	a	a	b	a	a	a	a	b	a	b	b	a	a	b	b	a	b	a	a	b	b	b	a	b	b	a	a	b
chr04	1847730	A	T	a	a	a	a	b	b	b	a	a	a	b	a	b	b	a	-	b	-	a	a	b	a	a	a	a	b	a	b	b	a	a	b	b	a	b	a	a	b	b	a	a	b	b	a	a	b
chr04	1847898	T	G	a	a	a	a	b	b	b	a	a	a	b	a	b	a	a	-	-	-	a	a	-	a	a	a	a	-	a	b	b	a	a	b	b	a	b	a	a	b	b	a	a	b	b	a	b	b
chr04	1847923	G	T	a	a	a	a	b	b	b	a	a	a	b	a	b	a	a	-	-	-	a	a	-	a	a	a	a	-	a	b	b	a	a	b	b	a	b	a	a	b	b	a	a	b	b	a	a	b
chr04	1847951	C	T	a	a	a	a	b	b	b	a	a	a	b	a	b	a	a	-	-	-	a	a	-	a	a	a	a	-	a	b	b	a	a	b	b	a	b	a	a	b	b	a	a	b	b	a	a	b
chr04	1860396	A	G	-	-	a	-	-	-	-	-	a	-	-	-	-	a	-	b	a	a	a	a	b	a	a	h	a	b	a	-	-	-	-	-	-	-	b	-	-	-	-	-	-	-	-	-	-	-
chr04	1869326	C	T	a	a	a	a	b	b	a	a	b	a	b	b	b	a	-	-	-	a	-	a	-	a	-	a	a	-	-	b	b	a	b	b	-	b	b	-	a	b	b	a	a	b	a	a	-	b
chr04	1869507	C	T	a	a	a	a	a	a	a	a	b	a	b	a	a	a	-	-	-	a	-	a	-	a	-	a	a	-	-	b	b	a	a	b	a	b	-	-	a	b	b	a	a	b	a	a	-	b
chr04	1869517	C	T	a	a	a	a	a	a	a	a	b	a	b	a	a	a	-	-	-	a	-	a	-	a	-	a	a	-	-	b	b	a	a	b	a	b	-	-	a	b	b	a	a	b	a	a	-	b
chr04	1869548	A	G	a	a	a	a	a	b	a	a	b	a	b	a	a	a	-	-	-	a	-	a	-	a	-	a	a	-	-	b	b	a	a	b	a	b	-	-	a	b	b	a	a	b	a	a	-	b
chr04	1869760	C	T	-	-	-	-	-	-	-	-	-	-	-	-	-	a	b	b	b	a	a	h	b	a	a	a	a	b	a	-	-	-	-	-	-	b	-	-	-	-	-	-	-	-	-	-	-	-
chr04	1870862	G	C	a	a	a	a	a	b	b	a	b	a	-	b	b	-	-	b	b	-	b	b	-	a	a	-	b	-	a	-	b	a	a	-	b	a	b	a	-	b	b	a	a	b	b	a	-	-
chr04	1870896	A	T	a	a	a	a	a	b	b	a	b	a	-	b	b	-	-	b	b	-	b	a	-	a	a	-	b	-	a	-	b	a	a	-	b	a	b	a	-	b	b	a	a	b	b	a	-	-
chr04	1871489	T	G	-	-	a	a	a	a	-	-	-	-	-	b	b	a	a	b	a	b	h	h	b	a	a	h	a	b	a	b	b	-	a	-	b	b	-	-	-	-	-	-	a	-	-	-	-	-
chr04	1872427	G	T	a	a	a	b	a	a	-	a	a	a	b	b	a	b	-	b	b	-	b	a	b	a	a	-	-	-	b	b	b	a	a	b	b	a	b	a	a	b	b	b	a	b	b	a	a	b
chr04	1874533	G	A	a	a	a	a	a	a	-	a	a	a	b	-	b	b	-	-	b	-	-	-	-	a	-	-	a	-	b	b	b	b	a	b	b	b	-	a	b	-	b	a	b	b	a	a	a	b
chr04	1874550	G	A	a	a	a	a	a	a	-	a	a	a	b	-	b	b	-	-	b	-	-	-	-	a	-	-	a	-	b	b	b	b	a	b	b	b	-	a	b	-	b	a	b	b	a	a	a	b
chr04	1875972	G	A	-	-	-	-	-	-	-	-	b	b	-	-	-	b	b	b	b	-	-	b	b	-	-	b	b	-	b	-	-	-	-	b	-	-	-	-	-	-	-	-	-	-	-	-	-	-
chr04	1876152	C	T	-	-	-	-	-	-	-	-	b	b	-	-	-	b	b	b	b	-	-	b	b	-	-	b	b	-	b	-	-	-	-	b	-	-	-	-	-	-	-	-	-	b	-	-	-	-
chr04	1879995	T	C	a	a	a	a	a	b	-	a	a	b	-	b	a	-	b	b	b	-	a	b	b	a	a	-	-	b	a	b	b	-	b	b	b	a	b	a	b	-	b	a	b	b	a	a	a	b
chr04	1880588	T	C	a	a	a	h	-	b	a	a	-	a	b	h	b	b	-	-	-	a	b	a	b	a	-	-	-	b	b	b	-	-	b	b	-	-	b	a	b	-	b	b	a	a	b	a	a	-
chr04	1881624	C	T	a	a	a	b	b	a	a	a	a	b	b	a	b	b	-	a	-	-	-	-	-	a	-	-	-	-	b	b	b	b	b	b	a	a	b	a	b	b	b	a	b	a	b	a	a	-
chr04	1882827	C	T	-	-	a	-	-	-	-	-	-	-	-	-	-	b	-	b	-	a	b	b	b	-	a	h	-	b	h	-	b	-	-	-	-	-	-	-	-	-	-	-	-	-	-	-	-	-
chr04	1883055	T	C	a	a	-	a	a	b	-	a	-	a	b	b	b	b	-	b	-	b	-	b	-	a	-	a	b	-	b	-	b	a	-	-	-	a	-	-	-	-	-	-	-	b	-	-	-	-
chr04	1884194	C	T	a	-	-	-	-	a	-	a	-	a	-	a	a	-	-	-	-	-	a	-	-	a	-	-	a	-	-	-	-	a	a	b	a	a	-	a	a	b	-	a	a	-	a	a	a	-
chr04	1884641	G	A	-	-	-	-	-	b	-	-	-	-	-	-	-	b	b	b	-	b	-	b	b	-	a	-	b	b	b	-	-	-	-	-	-	-	-	-	-	-	-	-	-	-	-	-	-	-
chr04	1885825	G	A	a	-	-	b	b	b	-	-	b	b	b	b	b	-	-	-	-	-	b	b	b	a	-	-	-	b	-	b	b	b	b	b	b	b	-	-	b	b	b	b	-	b	b	b	-	-
chr04	1885846	C	T	a	-	-	a	a	b	-	-	b	a	b	b	b	-	-	-	-	-	b	b	b	a	-	-	-	b	-	b	b	b	b	b	b	b	-	-	a	b	b	b	-	b	a	b	-	-
chr04	1886490	A	G	a	a	a	b	b	b	b	a	a	a	b	a	a	b	-	b	-	a	-	-	b	-	-	a	b	b	b	b	b	a	b	b	b	b	b	-	a	b	b	b	b	b	b	a	a	a
chr04	1886508	G	A	a	a	a	b	b	b	b	a	a	a	b	a	a	b	-	b	-	a	-	-	b	-	-	b	b	b	b	b	b	a	b	b	b	b	b	-	a	b	b	b	b	b	b	a	a	a
chr04	1886562	T	C	a	-	a	a	-	a	a	-	-	-	b	a	a	a	a	-	a	b	b	b	b	a	a	b	b	b	-	-	b	-	-	-	a	-	-	a	-	b	b	a	-	-	-	-	a	-
chr04	1886580	C	A	a	-	a	a	-	a	a	-	-	-	b	a	a	a	a	-	a	b	b	b	b	a	a	b	b	b	-	-	b	-	-	-	a	-	-	a	-	b	b	a	-	-	-	-	a	-
chr04	1888866	C	T	a	-	a	a	a	a	a	a	a	a	-	a	a	-	-	-	-	a	-	a	-	a	-	b	-	-	-	-	b	a	a	-	a	a	-	a	a	-	-	a	a	-	b	a	a	-
chr04	1888872	G	A	a	-	a	a	a	a	a	a	a	a	-	a	a	-	-	-	-	a	-	a	-	a	-	b	-	-	-	-	b	a	a	-	a	b	-	a	a	-	-	a	a	-	b	a	a	-
chr04	1889197	G	A	-	-	-	-	-	-	-	-	-	-	-	-	-	a	a	-	a	-	a	a	-	a	-	a	a	-	a	-	b	-	-	-	-	b	-	-	-	-	-	-	-	-	b	-	-	-
chr04	1890355	G	A	a	a	a	a	b	a	-	a	a	a	b	a	b	a	-	-	-	-	-	-	b	-	-	-	-	-	-	b	b	a	b	b	b	a	-	a	b	-	-	-	-	b	b	a	-	b
chr04	1890375	C	T	a	a	a	a	b	a	-	a	a	a	b	a	b	a	-	-	-	-	-	-	b	-	-	-	-	-	-	b	b	a	b	b	b	a	-	a	b	-	-	-	-	b	b	a	-	b
chr04	1892095	T	C	a	a	a	b	b	b	a	-	a	b	b	a	b	a	a	b	a	-	a	h	-	a	a	b	b	b	b	b	b	a	b	-	b	b	b	a	-	-	b	a	b	b	b	b	-	a
chr04	1892126	C	T	a	a	a	b	b	a	a	-	a	b	b	-	b	a	a	b	a	-	a	h	-	a	a	b	b	b	a	b	b	a	b	-	b	b	b	a	-	-	b	a	b	b	b	b	-	a
chr04	1893736	T	C	-	-	-	-	-	-	-	-	-	-	-	-	-	a	b	b	b	b	h	b	b	a	a	b	a	b	a	-	-	-	-	-	b	-	-	-	-	-	-	-	-	-	-	-	-	-
chr04	1897960	G	A	a	a	a	b	b	a	b	-	b	a	b	a	a	a	a	b	a	b	a	a	b	a	-	h	h	b	h	b	b	a	b	b	b	b	b	a	b	b	b	a	b	a	a	a	-	b
chr04	1898126	A	C	a	a	a	b	a	a	b	-	a	a	b	a	a	a	a	b	a	b	a	h	b	a	-	h	h	b	h	b	b	a	b	b	b	b	b	a	b	b	b	a	b	a	a	a	-	b
chr04	1898169	C	T	a	a	a	b	a	a	b	-	a	a	b	a	a	a	a	b	a	b	a	h	b	a	-	h	h	b	h	b	b	a	b	b	b	b	b	a	b	b	b	a	b	a	a	a	-	b
chr04	1901497	C	T	-	-	-	-	a	-	-	-	-	a	-	-	a	-	-	-	b	-	a	a	-	-	-	-	-	-	-	b	b	-	a	b	a	a	-	-	-	-	b	b	b	-	-	-	a	-
chr04	1906527	A	G	a	a	a	b	b	b	-	-	a	b	b	b	b	a	-	b	b	-	-	a	b	a	a	b	b	b	b	b	-	-	b	b	a	b	b	a	b	b	b	b	b	b	-	-	-	a
chr04	1906817	G	T	a	a	a	a	h	a	b	a	a	a	-	a	b	a	-	b	b	-	a	-	b	a	-	b	-	-	a	-	b	-	a	-	-	a	-	-	a	b	-	b	b	a	a	a	a	-
chr04	1906846	A	G	a	a	a	a	h	a	b	a	a	a	-	a	b	a	-	b	b	-	a	-	b	a	-	b	-	-	a	-	b	-	a	-	-	a	-	-	a	b	-	b	b	a	a	a	a	-
chr04	1907766	G	A	a	a	a	b	b	b	a	a	a	a	b	b	a	a	-	-	-	-	-	-	b	a	-	-	-	b	b	b	b	b	b	b	b	b	b	b	-	b	b	b	b	b	h	a	a	b
chr04	1957487	G	T	a	-	-	b	a	-	-	a	b	-	-	-	a	b	-	b	-	-	b	a	b	-	-	-	-	-	-	b	b	a	-	-	-	a	-	-	b	-	-	-	-	b	b	a	a	-
chr04	1957820	A	C	-	-	-	-	-	-	-	-	-	-	-	-	-	h	a	b	a	a	h	a	b	a	a	a	b	b	-	-	b	-	-	-	b	-	-	-	-	-	b	-	a	-	-	-	-	-
chr04	1960942	A	G	a	a	-	-	a	-	-	-	a	a	-	-	b	-	-	-	-	b	-	-	-	-	-	-	-	-	a	b	b	a	a	-	a	b	-	a	a	-	-	a	a	-	a	-	-	b
chr04	1962944	C	T	-	-	-	b	a	b	-	-	b	-	b	b	a	a	b	b	a	b	b	-	b	a	a	a	a	b	a	b	b	b	b	-	-	b	b	a	-	b	b	b	a	-	-	-	a	-
chr04	1964680	G	A	-	-	-	-	-	-	-	-	-	-	-	-	-	a	b	b	a	a	h	h	b	a	a	h	h	b	h	-	-	-	a	-	-	-	-	-	b	-	-	-	b	-	-	-	-	-
chr04	1965531	G	A	a	a	a	b	b	a	a	a	a	b	b	b	a	b	-	b	b	b	a	a	b	a	a	-	b	-	b	b	b	a	b	b	a	b	b	a	b	b	b	a	a	a	b	a	a	-
chr04	1968838	G	A	-	-	a	-	-	b	-	-	-	-	-	-	a	b	a	b	a	a	b	b	b	a	a	h	b	b	a	-	b	-	-	-	-	-	-	-	-	b	-	-	-	-	-	-	-	-
chr04	1968949	G	C	-	-	a	a	-	b	-	-	-	-	-	-	a	b	b	b	a	a	b	b	b	a	a	h	b	b	a	-	b	-	-	-	-	-	-	-	-	b	-	-	-	-	-	-	-	-
chr04	1969256	G	A	a	a	a	b	b	b	b	a	-	b	b	b	a	a	-	-	-	-	-	-	-	-	-	-	-	-	-	b	b	a	a	b	a	-	-	a	a	b	b	a	a	-	a	-	-	-
chr04	1969274	G	A	-	-	-	-	-	-	-	-	-	-	-	-	-	a	b	b	b	b	h	b	b	a	a	a	a	b	a	-	-	-	a	-	a	-	-	-	-	-	-	-	-	-	-	-	-	-
chr04	1969382	A	C	-	-	-	-	-	-	-	-	-	-	-	-	-	a	a	b	a	b	h	b	b	a	a	a	a	b	a	-	-	-	a	-	a	-	-	-	-	-	-	-	-	-	-	-	-	-
chr04	2009692	A	G	a	-	a	b	a	-	b	-	b	b	b	a	a	a	-	-	a	b	-	a	b	a	-	b	b	b	a	b	-	a	b	-	a	b	b	a	a	b	b	b	-	a	b	-	a	a
chr04	2009702	G	T	a	-	a	b	a	-	b	-	b	b	b	a	a	a	-	-	a	b	-	a	b	a	-	b	b	b	a	b	-	a	b	-	a	b	b	a	a	b	b	b	-	a	b	-	a	a
chr04	2014112	A	G	-	-	-	b	b	-	-	-	-	b	-	b	b	a	b	b	a	b	a	a	b	a	a	a	a	b	a	b	b	-	a	-	b	b	b	-	a	-	-	b	-	-	-	-	-	-
chr04	2015403	T	C	-	-	-	-	-	-	-	-	-	-	-	-	-	a	a	b	b	a	b	h	b	a	a	a	h	b	h	-	-	-	-	-	-	-	-	-	-	-	-	-	-	a	-	-	-	-
chr04	2015454	A	G	-	-	-	-	-	-	-	-	-	-	-	-	-	a	a	b	b	a	b	h	b	a	a	a	h	b	h	-	-	-	-	-	-	-	-	-	-	-	-	-	-	a	-	-	-	-
chr04	2018663	A	T	a	a	-	-	a	b	-	a	-	-	b	a	a	a	-	-	-	-	-	-	b	-	-	a	a	-	-	b	b	-	a	b	-	a	b	-	a	-	b	-	b	b	a	-	a	a
chr04	2019013	G	A	a	a	a	-	a	b	-	a	-	-	b	a	a	a	-	-	-	-	-	-	b	-	-	a	a	-	-	b	b	-	a	b	-	a	b	-	a	-	b	-	b	b	a	-	a	a
chr04	2042251	G	A	a	a	-	-	-	b	-	-	-	-	-	b	-	a	b	-	a	b	a	b	b	a	a	b	b	b	a	b	-	-	a	-	-	-	b	-	-	-	b	-	-	-	-	-	-	-
chr04	2043593	C	A	-	-	-	-	-	-	-	-	-	-	-	-	-	b	b	-	a	b	a	a	b	a	a	a	a	b	a	-	-	-	-	-	-	-	-	-	-	-	-	-	-	-	-	-	-	-
chr04	2049688	C	A	a	-	-	b	-	-	-	-	-	-	-	-	-	b	a	-	b	a	-	a	b	a	a	a	b	b	a	-	-	-	-	-	-	-	-	-	-	-	-	-	-	-	-	-	-	-
chr04	2049732	G	A	a	-	-	b	-	-	-	-	-	-	-	-	-	b	a	-	b	a	-	a	b	a	a	a	b	b	a	-	-	-	-	-	-	-	-	-	-	-	-	-	-	-	-	-	-	-
chr04	2049900	G	A	-	-	-	-	-	-	-	-	-	-	-	-	-	a	a	-	-	-	-	-	-	-	-	-	a	-	-	-	-	-	b	-	-	-	-	-	-	-	-	a	-	-	-	-	-	-
chr04	2052934	G	A	-	-	-	-	-	-	-	-	-	-	-	-	-	h	-	b	b	a	a	a	-	a	a	a	a	-	a	-	-	-	-	-	b	-	-	a	-	-	-	-	-	-	-	-	-	-
chr04	2052942	T	C	-	-	-	-	-	-	-	-	-	-	-	-	-	h	-	b	b	a	a	a	-	a	a	a	a	-	a	-	-	-	-	-	b	-	-	a	-	-	-	-	-	-	-	-	-	-
chr04	2053544	A	G	a	a	a	b	a	a	b	a	a	a	b	a	b	a	-	-	-	-	b	-	-	a	-	a	-	-	a	-	b	a	b	-	a	a	-	a	a	b	b	a	a	a	b	a	-	-
chr04	2053629	T	C	-	-	-	-	-	-	-	-	-	-	-	-	-	a	b	b	a	-	-	b	b	a	-	-	b	-	a	-	-	-	-	-	-	-	-	-	-	b	-	-	-	-	-	-	-	-
chr04	2053638	C	A	-	-	-	-	-	-	-	-	-	-	-	-	-	a	b	b	a	b	-	b	b	a	-	-	b	-	a	-	-	-	-	-	-	-	-	-	-	b	-	-	-	-	-	-	-	-
chr04	2061213	T	C	a	-	b	b	b	b	b	a	b	a	b	b	b	a	a	b	-	-	-	-	-	b	-	-	-	b	-	-	b	b	b	b	b	a	-	b	b	b	-	b	b	b	b	b	b	b
chr04	2067237	G	A	a	a	a	a	a	a	a	a	b	a	b	-	b	a	-	b	b	-	-	-	-	a	a	-	a	-	a	b	b	-	b	b	b	b	-	a	-	-	b	a	b	a	b	a	a	b
chr04	2070693	G	A	a	-	-	-	b	b	-	a	-	-	b	b	b	-	-	b	-	-	-	-	-	-	-	-	-	-	-	b	b	-	b	b	-	b	-	-	-	-	-	a	-	a	a	a	-	-
chr04	2076934	A	C	a	-	-	-	-	b	b	a	-	-	-	-	b	b	b	b	b	-	h	b	b	a	a	a	b	b	-	-	-	-	-	-	b	-	-	-	-	-	-	b	-	-	-	-	-	-
chr04	2077415	T	C	a	-	-	b	-	b	-	-	-	a	-	-	-	a	b	b	b	a	a	h	b	a	a	b	h	b	a	-	-	b	-	-	-	-	-	-	-	-	b	-	-	-	-	-	-	-
chr04	2168575	A	C	-	-	-	-	-	b	-	-	-	-	-	-	-	b	a	b	b	a	h	b	b	h	b	b	b	b	a	-	-	-	-	-	-	b	b	b	-	-	b	b	b	-	-	-	-	-
chr04	2168678	A	G	-	a	a	-	a	b	-	-	-	-	-	-	a	b	b	b	b	a	h	b	b	h	b	b	b	b	a	-	a	-	a	-	-	b	b	b	-	-	b	b	b	-	-	-	-	-
chr04	2221886	T	C	a	a	a	a	b	a	b	-	a	-	b	b	b	b	-	-	b	b	-	a	b	a	-	-	-	-	a	b	b	b	a	b	-	a	b	a	a	b	b	a	b	-	a	a	a	b
chr04	2241412	C	T	a	a	a	b	b	a	a	a	b	a	b	b	b	a	a	b	b	a	-	a	b	a	a	b	a	b	a	b	b	b	b	b	a	b	b	a	a	b	b	a	a	b	b	a	a	b
chr04	2241858	T	A	a	a	a	a	b	a	-	-	-	b	b	b	b	-	a	-	a	-	-	-	-	a	-	-	a	b	-	b	b	a	b	b	a	a	-	a	b	-	b	b	b	-	b	a	a	-
chr04	2242050	C	T	-	-	-	-	-	-	-	-	-	-	-	-	-	a	b	b	a	-	a	b	b	a	a	-	a	b	a	-	-	-	-	b	-	-	-	-	-	b	b	-	-	-	-	-	-	-
chr04	2242084	T	A	-	-	-	-	-	-	-	-	-	-	-	-	-	a	b	b	a	-	a	b	b	a	a	-	a	b	a	-	-	-	-	b	-	-	-	-	-	b	b	-	-	-	-	-	-	-
chr04	2242679	G	A	-	-	-	a	a	a	-	a	b	-	-	-	b	-	-	-	-	-	-	-	-	-	-	-	-	-	-	-	b	-	a	-	-	b	-	a	b	-	-	a	-	a	b	a	a	a
chr04	2242710	G	C	-	-	a	a	a	a	-	a	b	-	-	-	b	-	-	-	-	-	-	-	-	-	-	-	-	-	-	-	b	-	a	-	-	b	-	a	b	-	-	a	-	a	b	a	a	a
chr04	2242744	C	T	a	a	a	a	b	b	a	a	b	b	b	a	b	a	b	b	-	b	-	-	-	a	a	b	b	-	a	b	b	a	a	b	a	b	b	a	a	b	b	a	b	a	a	a	a	-
chr04	2242776	G	A	a	a	a	a	b	b	a	a	b	b	b	a	b	a	b	b	-	b	-	-	-	a	a	b	b	-	a	b	b	a	b	b	a	b	b	a	a	b	b	a	b	a	a	a	a	-
chr04	2243052	C	T	a	a	a	a	b	b	a	a	b	b	b	a	b	a	-	-	-	-	-	-	-	a	a	-	-	-	a	b	b	a	a	b	a	a	b	a	a	b	b	a	b	a	a	a	a	-
chr04	2283014	G	A	-	-	-	b	b	-	-	-	-	-	b	b	b	b	-	-	-	-	-	-	-	-	-	-	-	-	-	-	b	b	b	-	b	-	b	-	-	b	-	-	-	-	b	-	-	-
chr04	2283087	T	A	-	-	-	b	b	-	-	-	-	-	b	b	b	b	-	-	-	-	-	a	-	a	-	-	-	-	-	-	b	b	b	-	b	-	b	-	-	b	-	-	-	-	b	-	-	-
chr04	2283093	A	G	-	-	-	b	b	-	-	-	-	-	b	b	b	-	-	-	-	-	-	a	-	a	-	-	-	-	-	-	b	b	b	-	b	-	b	-	-	b	-	-	-	-	b	-	-	-
chr04	2357359	A	T	b	-	a	-	-	b	b	-	-	-	-	-	b	a	a	b	a	b	a	h	b	a	a	a	h	b	a	-	b	a	a	-	a	a	-	-	b	-	b	a	-	b	-	-	-	-
chr04	2366852	A	T	-	-	-	-	-	-	-	-	-	-	-	-	-	a	h	b	h	-	a	h	b	a	a	h	h	b	a	-	-	-	-	-	-	-	-	-	-	-	-	-	a	-	-	-	-	-
chr04	2366901	G	C	-	-	-	-	-	-	-	-	-	-	-	-	-	a	a	b	b	-	a	h	b	a	a	h	a	b	a	-	-	-	-	-	-	-	-	-	-	-	-	-	a	-	-	-	-	-
chr04	2380340	C	T	-	-	-	a	-	a	-	-	-	-	b	-	-	a	a	-	a	a	a	a	-	a	a	b	a	b	a	-	-	-	a	-	-	a	-	-	b	-	-	a	-	-	b	-	-	-
chr04	2380387	C	T	-	-	-	-	b	-	b	-	b	b	b	-	b	a	a	-	-	a	-	a	-	a	-	-	-	b	a	b	-	a	a	-	b	b	-	-	-	-	-	-	-	-	b	-	-	-
chr04	2380416	G	A	-	-	-	-	b	-	b	-	b	b	b	-	b	a	a	-	-	a	-	a	-	a	-	-	-	b	a	b	-	a	a	-	b	b	-	-	-	-	-	-	-	-	b	-	-	-
chr04	2380727	A	G	a	a	-	a	a	a	b	a	b	b	b	a	b	b	-	-	a	-	-	-	-	-	-	a	a	b	-	b	-	a	a	-	a	a	-	a	a	-	-	a	a	a	a	a	a	-
chr04	2381129	G	C	a	a	a	b	a	b	a	a	b	b	b	b	b	a	-	b	-	-	-	-	-	-	a	-	-	-	-	b	b	b	a	b	a	b	-	-	a	b	b	a	a	a	b	a	a	-
chr04	2381316	A	T	a	a	a	a	a	a	a	a	a	a	-	a	-	b	h	b	h	-	b	b	b	a	a	b	b	b	a	-	-	a	a	-	a	b	-	a	a	-	-	a	b	a	a	a	a	-
chr04	2381533	C	T	a	a	a	a	a	a	a	a	a	a	-	a	-	b	b	b	b	-	b	b	b	a	a	b	b	b	a	-	-	a	a	-	a	a	-	a	a	-	-	a	a	a	a	a	a	-
chr04	2381564	T	C	-	-	-	-	-	-	-	-	-	-	b	-	-	a	a	-	a	a	a	a	-	a	a	a	a	-	a	-	b	-	-	b	-	-	-	-	-	-	-	b	-	-	b	-	-	b
chr04	2382014	C	T	-	-	-	-	-	-	-	-	-	-	-	-	-	a	b	b	b	b	a	b	b	a	a	h	a	b	a	-	-	-	-	-	-	-	-	-	-	-	-	-	-	-	-	-	-	-
chr04	2383156	T	G	a	a	a	b	b	b	b	a	b	a	-	b	b	b	-	-	-	-	b	a	-	a	-	-	a	b	a	b	b	-	b	b	a	a	-	a	b	b	b	b	a	a	a	a	a	a
chr04	2383171	G	T	a	a	a	a	b	a	b	a	b	a	-	b	b	b	-	-	-	-	b	a	-	a	-	-	a	b	a	b	b	-	b	b	a	a	-	a	a	b	b	b	a	a	a	a	a	a
chr04	2383221	T	C	a	a	a	a	b	b	-	a	b	-	b	a	b	b	a	b	a	b	-	b	b	a	-	-	b	b	-	b	b	b	b	b	a	a	b	a	b	b	b	-	a	b	a	a	a	-
chr04	2383241	C	T	a	a	a	a	b	b	-	a	b	-	b	a	b	b	a	b	a	b	-	a	b	a	-	-	b	b	-	b	b	b	b	b	a	a	b	a	b	b	b	b	a	b	a	a	a	-
chr04	2383257	A	G	a	a	a	a	b	b	-	-	b	-	b	a	b	b	a	b	a	b	-	a	b	a	-	-	b	b	-	b	b	b	b	b	a	a	b	a	b	b	b	b	a	-	a	a	a	-
chr04	2383399	G	A	a	a	a	a	b	b	-	a	b	-	b	b	b	a	a	b	a	b	b	b	b	a	-	-	b	b	-	b	b	b	b	b	a	a	b	a	b	b	b	b	a	b	a	a	a	-
chr04	2400918	T	G	a	a	a	a	b	b	-	a	a	-	-	a	b	-	-	b	a	-	-	-	b	-	-	a	-	-	-	b	b	b	b	b	a	b	-	a	b	b	b	-	b	b	a	a	a	-
chr04	2405014	A	T	-	-	-	-	-	-	-	-	-	-	-	-	-	a	a	b	b	-	-	-	-	a	-	-	-	b	a	-	b	-	-	b	-	b	-	-	-	-	-	-	-	-	-	-	-	-
chr04	2438218	T	A	a	-	a	-	-	a	-	-	-	-	-	-	b	a	a	-	b	a	a	a	-	a	a	a	a	b	a	-	-	-	-	-	-	-	-	-	-	b	-	-	a	-	-	-	-	-
chr04	2449682	G	A	a	-	-	-	-	a	-	a	-	-	-	b	-	-	-	-	-	-	-	-	-	-	-	-	b	b	-	-	-	-	b	-	a	-	-	-	-	-	-	b	b	-	a	a	-	-
chr04	2458633	C	T	-	-	-	-	-	-	-	-	-	-	-	-	-	a	b	b	b	a	a	b	b	a	a	a	a	b	a	-	-	-	-	-	-	-	-	-	-	-	-	-	-	-	-	-	-	-
chr04	2458673	C	A	a	a	a	b	b	b	-	a	b	a	b	b	b	a	-	-	a	a	-	a	b	a	a	a	b	-	a	b	b	b	b	b	a	b	b	a	a	b	b	b	b	b	b	a	a	-
chr04	2458862	A	G	a	a	a	b	b	b	-	a	b	a	b	b	b	a	-	-	a	a	-	a	-	a	a	a	-	-	a	b	b	b	b	b	a	b	b	a	a	b	b	a	b	b	b	a	a	-
chr04	2458905	A	G	a	a	a	b	b	b	-	a	b	a	b	b	b	a	-	-	h	a	-	a	b	a	a	a	b	-	a	b	b	b	b	b	a	b	b	a	a	b	b	a	b	b	b	a	a	-
chr04	2458940	G	T	a	a	a	b	b	b	-	a	b	a	b	b	b	a	-	-	h	a	-	a	b	a	a	a	b	-	a	b	b	b	b	b	a	b	b	a	a	b	b	a	b	b	b	a	a	-
chr04	2460593	A	T	-	-	a	-	-	b	-	-	-	-	-	-	b	a	b	b	h	a	a	h	b	a	a	h	h	b	a	-	-	-	-	-	b	b	-	-	a	-	-	-	-	-	-	-	-	-
chr04	2473232	G	A	-	-	-	-	-	a	-	-	-	-	-	-	b	b	-	b	-	-	-	b	-	a	-	-	-	-	-	-	-	-	b	-	-	-	-	-	-	-	-	a	-	-	-	a	-	-
chr04	2473385	A	G	-	-	-	-	-	a	-	-	-	-	-	-	b	b	-	b	-	-	-	a	-	a	-	-	-	-	-	-	-	-	b	-	-	-	-	-	-	-	-	a	-	-	-	a	-	-
chr04	2473390	T	A	-	-	-	-	-	a	-	-	-	-	-	-	b	b	-	b	-	-	-	a	-	a	-	-	-	-	-	-	-	-	b	-	-	-	-	-	-	-	-	a	-	-	-	a	-	-
chr04	2473480	G	A	a	a	a	b	b	a	b	a	a	-	b	b	b	-	-	-	a	-	a	b	-	a	-	-	-	b	-	b	b	a	b	b	b	a	a	a	-	b	-	b	a	b	a	a	a	-
chr04	2473681	A	G	a	a	a	b	a	a	b	a	a	-	b	b	b	-	-	-	a	-	a	b	-	a	-	-	-	b	-	b	b	a	a	b	b	a	a	a	-	b	-	b	a	b	a	a	a	-
chr04	2476848	C	A	a	a	a	b	b	b	-	a	b	a	b	a	b	a	-	-	-	-	-	a	-	-	-	-	-	-	-	b	-	-	b	b	-	b	b	-	a	-	b	-	b	-	b	a	a	b
chr04	2482824	A	G	a	a	a	b	a	b	-	a	a	a	b	b	b	a	-	-	a	-	-	-	-	-	a	-	-	-	a	b	b	b	b	b	b	b	-	a	b	b	b	b	b	a	h	a	a	-
chr04	2489582	G	A	-	-	-	-	-	a	-	-	-	a	-	-	-	-	-	-	a	-	-	a	-	a	a	-	a	-	a	-	-	b	b	-	-	a	-	-	-	-	-	-	-	-	-	-	-	-
chr04	2491275	T	C	a	-	a	b	h	b	-	a	b	h	b	h	b	-	-	-	-	-	-	-	-	-	-	-	-	-	-	b	b	b	b	-	a	h	b	a	a	b	b	a	b	-	h	a	a	-
chr04	2491322	C	T	a	-	a	a	h	b	-	a	b	h	b	h	b	-	-	-	-	-	-	-	-	-	-	-	-	-	-	b	b	b	b	-	a	h	b	a	a	b	b	a	b	-	h	a	a	-
chr04	2494535	T	C	a	-	-	a	-	-	-	-	-	-	-	-	-	a	b	b	a	a	a	h	b	a	a	h	a	b	a	-	-	-	a	-	-	-	-	-	-	-	-	-	-	-	-	-	-	-
chr04	2494660	A	G	a	-	-	a	-	-	-	-	-	-	-	-	-	a	b	b	b	a	a	h	b	a	a	h	a	b	a	-	-	-	a	-	-	-	-	-	-	-	-	-	-	-	-	-	-	-
chr04	2494758	G	A	a	a	a	b	a	a	b	a	b	a	b	b	b	a	a	-	b	a	-	-	b	a	-	b	a	-	a	b	b	b	b	b	b	b	b	a	a	b	b	b	b	b	a	a	a	b
chr04	2494778	A	C	a	a	a	b	a	a	b	a	b	a	b	b	b	a	a	-	b	a	-	-	b	a	-	a	a	-	a	b	b	a	b	b	b	b	b	a	a	b	b	b	a	b	a	a	a	b
chr04	2494804	C	T	a	a	a	b	a	a	b	a	b	a	b	b	b	a	a	-	b	a	-	-	b	a	-	a	a	-	a	b	b	a	b	b	b	b	b	a	a	b	b	b	a	b	a	a	a	b
chr04	2494941	C	T	a	a	a	a	a	a	b	a	b	a	b	b	b	b	a	b	b	a	-	b	b	a	-	a	a	-	a	b	b	a	b	b	b	b	b	a	a	b	b	b	a	b	a	a	a	b
chr04	2495588	G	T	a	a	-	a	a	a	-	a	-	-	-	a	b	b	b	-	-	-	b	-	b	a	-	-	b	-	-	-	-	a	b	b	a	a	b	-	b	b	b	-	b	a	a	a	a	-
chr04	2495618	G	A	a	a	a	a	a	b	b	-	a	b	b	a	b	-	-	-	-	-	-	-	-	-	-	-	a	-	a	b	b	a	a	b	b	a	-	a	-	b	b	b	a	b	a	-	a	b
chr04	2501311	T	C	a	a	a	b	b	a	b	a	b	b	b	b	b	b	a	-	-	-	-	-	b	a	-	a	a	-	a	b	b	-	b	b	b	b	b	a	a	b	b	b	a	b	b	a	a	-
chr04	2501338	T	C	a	a	a	b	b	a	b	a	b	b	b	b	b	b	a	-	-	-	-	-	b	a	-	a	a	-	a	b	b	-	b	b	b	b	b	a	a	b	b	b	a	b	b	a	a	-
chr04	2506034	C	T	a	a	a	a	a	a	a	a	b	a	b	a	b	-	-	-	b	-	-	a	b	-	-	a	-	b	-	b	b	-	b	b	b	b	b	-	b	b	b	b	-	b	b	a	a	-
chr04	2506070	G	C	a	a	a	a	a	a	a	a	b	a	b	a	b	-	-	-	b	-	-	a	b	-	-	a	-	b	-	b	b	-	b	b	b	b	b	-	b	b	b	b	-	b	b	a	a	-
chr04	2506427	A	T	a	-	a	b	a	b	-	a	b	b	b	b	b	-	-	-	-	-	-	-	b	a	-	-	-	-	-	b	b	a	a	-	-	a	b	a	a	b	b	b	a	-	b	a	-	b
chr04	2506528	A	G	a	a	a	a	b	b	b	a	a	b	b	a	b	b	b	b	a	b	b	b	b	a	a	-	-	b	a	-	b	a	a	b	b	b	-	a	a	-	b	b	b	b	b	a	-	-
chr04	2507020	A	G	-	-	-	-	-	-	-	-	-	-	-	-	-	a	b	b	a	b	a	a	b	a	a	h	-	b	a	-	-	-	-	-	-	-	-	-	-	-	-	-	-	-	-	-	-	-
chr04	2510725	C	T	a	-	-	-	-	-	-	-	a	-	-	-	b	a	b	-	b	a	a	-	b	a	a	a	a	b	a	-	-	-	-	b	-	-	-	a	-	-	-	-	-	-	-	-	-	-
chr04	2511274	C	A	a	a	b	b	a	b	a	a	b	a	-	b	b	-	-	-	-	a	a	-	b	-	a	-	-	b	-	b	b	b	a	b	a	b	b	-	a	-	b	a	b	b	b	-	a	-
chr04	2513499	A	G	a	a	a	b	b	h	a	a	b	a	b	a	b	b	-	-	a	b	a	-	b	a	-	a	b	b	-	b	b	b	b	b	a	b	b	a	a	b	b	b	a	b	a	a	a	b
chr04	2513577	T	C	a	a	a	b	b	h	b	a	b	b	b	b	b	-	-	b	a	-	-	-	b	-	-	a	b	-	-	b	b	-	b	b	b	b	b	a	b	-	b	b	a	a	b	a	a	b
chr04	2514308	C	G	a	a	a	h	b	h	b	a	a	h	b	h	b	-	-	-	-	b	a	a	-	a	a	a	a	b	-	b	b	a	h	b	a	a	-	a	a	b	b	h	a	b	h	a	a	-
chr04	2514355	A	G	-	-	a	b	-	b	-	-	b	-	-	b	b	a	a	b	b	a	b	b	b	a	a	a	h	b	a	b	b	-	a	-	-	b	-	-	-	-	b	-	-	-	-	-	-	-
chr04	2514493	T	G	-	-	a	b	-	b	-	-	b	-	-	b	b	a	a	b	h	a	-	b	-	a	a	a	h	b	a	b	b	-	b	-	-	b	-	-	-	-	b	-	-	-	-	-	-	-
chr04	2514523	G	C	-	-	a	b	-	b	-	-	b	-	-	b	b	a	a	b	h	a	b	b	b	a	a	a	h	b	a	b	b	-	b	-	-	b	-	-	-	-	b	-	-	-	-	-	-	-
chr04	2516921	G	A	a	a	a	a	a	a	-	a	-	-	-	-	-	a	-	-	a	a	-	-	b	a	-	-	-	-	a	-	a	a	a	-	a	a	-	a	a	-	-	a	a	a	a	a	a	-
chr04	2517192	T	G	a	a	a	a	b	b	-	a	-	b	-	b	b	a	-	-	a	a	-	-	-	a	-	a	-	-	a	-	a	a	a	-	a	a	-	a	a	-	-	b	a	a	a	-	a	-
chr04	2517201	A	C	a	a	a	a	a	a	-	a	-	b	-	b	b	a	-	-	a	a	-	-	-	a	-	a	-	-	a	-	a	a	a	-	a	a	-	a	a	-	-	a	a	a	a	a	a	-
chr04	2517213	G	C	a	a	a	a	b	b	-	a	-	b	-	b	b	a	-	-	a	a	-	-	-	a	-	a	-	-	a	-	a	a	a	-	a	a	-	a	a	-	-	b	a	a	a	a	a	-
chr04	2517255	T	C	a	a	a	a	b	b	-	a	-	b	-	b	b	a	-	-	a	a	-	-	-	a	-	a	-	-	a	-	a	a	a	-	a	a	-	a	a	-	-	b	a	a	a	a	a	-
chr04	2517263	C	T	a	a	a	a	a	a	-	a	-	b	-	b	b	a	-	-	a	a	-	-	-	a	-	a	-	-	a	-	a	a	a	-	a	a	-	a	a	-	-	a	a	a	a	a	a	-
chr04	2530312	T	C	-	-	-	-	-	a	-	-	-	-	-	-	-	a	a	b	b	a	h	h	b	a	a	a	a	b	a	-	-	-	a	b	-	b	-	-	-	-	-	b	-	-	-	-	-	-
chr04	2530411	T	C	-	-	-	-	-	a	-	-	-	-	-	-	-	b	a	b	b	a	h	h	b	a	a	a	a	b	a	-	-	-	a	b	-	b	-	-	-	-	-	b	-	-	-	-	-	-
chr04	2530441	T	C	-	-	-	-	-	a	-	-	-	-	-	-	-	b	a	b	b	a	h	h	b	a	a	a	a	b	a	-	-	-	a	b	-	b	-	-	-	-	-	b	-	-	-	-	-	-
chr04	2530538	C	T	a	a	a	b	a	b	a	a	a	b	b	b	b	a	-	b	-	-	-	a	b	-	a	a	a	b	a	b	b	a	b	b	b	a	b	a	b	b	b	a	b	b	b	a	a	-
chr04	2533699	T	G	a	-	-	b	-	-	-	a	b	b	-	b	b	b	-	-	-	-	-	-	-	-	-	-	-	-	-	b	b	-	a	b	a	a	-	-	a	-	b	b	-	-	a	-	a	-
chr04	2537904	A	G	-	-	-	-	-	-	-	-	-	-	-	-	-	-	-	-	-	-	a	-	-	-	-	-	-	b	b	b	b	-	-	b	b	a	-	-	-	-	a	-	-	-	b	-	b	b
chr04	2540516	T	C	-	a	-	b	b	b	-	-	b	-	-	a	b	-	-	-	-	-	b	-	-	a	-	-	-	-	-	-	b	b	b	-	b	a	b	-	b	-	b	-	a	a	-	-	a	-
chr04	2596330	T	C	-	-	-	a	-	-	-	-	-	-	-	-	-	a	a	b	b	a	-	a	-	a	a	a	a	b	a	-	-	-	-	-	-	-	-	-	-	-	-	-	-	-	-	-	-	-
chr04	2598029	G	A	-	-	-	-	-	-	-	-	-	b	-	-	b	a	-	b	a	a	a	a	b	a	a	h	a	b	a	-	-	-	-	-	-	-	-	a	-	-	-	-	-	-	-	-	-	-
chr04	2598401	G	A	-	-	-	-	-	-	-	-	-	-	-	a	b	a	b	b	a	b	a	b	b	a	a	a	b	-	a	-	-	-	-	-	b	-	-	-	-	-	-	-	-	-	-	-	-	-
chr04	2598799	C	T	a	a	a	b	a	a	a	a	h	a	a	a	a	b	b	b	b	a	a	b	a	a	a	a	h	h	a	b	b	a	a	h	a	a	b	a	-	a	b	-	a	a	a	-	a	-
chr04	2631190	T	C	-	-	-	-	-	-	-	-	-	-	-	-	-	a	a	b	b	a	b	b	b	h	b	a	b	b	a	-	-	-	-	-	-	-	-	-	-	b	-	-	-	-	-	-	-	-
chr04	2634921	T	A	-	-	-	-	-	-	-	a	-	-	-	-	-	b	b	b	a	a	h	h	b	b	h	h	h	b	a	-	-	-	a	b	-	a	-	-	-	-	-	-	a	-	b	-	-	-
chr04	2644689	A	T	a	a	a	b	b	a	-	a	b	b	-	a	b	a	-	-	b	-	a	-	b	a	a	a	b	-	a	b	b	b	b	b	b	b	-	a	a	b	b	b	a	a	h	a	a	a
chr04	2645288	G	C	a	-	-	-	-	-	-	-	-	-	-	-	-	a	b	b	b	h	h	h	b	a	a	h	b	b	a	-	-	b	-	b	-	a	b	-	-	b	-	-	-	-	-	-	-	-
chr04	2645325	A	G	-	-	-	-	-	-	-	-	-	-	-	-	-	a	b	b	b	b	b	b	b	a	a	h	b	b	a	-	-	b	-	-	-	a	b	-	-	b	-	-	-	-	-	-	-	-
chr04	2646810	T	C	-	-	-	-	-	-	-	-	-	-	-	-	-	b	a	b	a	b	a	a	b	a	a	a	a	b	a	-	-	-	-	-	b	-	b	-	-	-	-	-	-	-	-	-	-	-
chr04	2646971	C	T	-	-	-	-	-	a	-	-	-	b	-	-	-	a	b	b	a	b	a	a	b	a	a	a	b	b	a	-	-	-	-	-	b	-	-	-	-	-	-	-	-	-	-	-	-	-
chr04	2647547	C	T	a	a	a	b	b	b	b	a	a	b	a	a	b	a	b	b	a	a	-	a	b	a	-	b	b	b	a	b	b	a	b	b	a	b	b	a	a	b	b	a	a	a	a	a	a	-
chr04	2653219	C	A	-	a	b	-	-	a	-	-	a	-	-	-	-	a	a	a	a	b	h	a	-	a	a	b	b	b	h	-	-	a	a	-	a	a	-	b	a	-	-	b	-	-	-	-	-	-
chr04	2663154	G	A	a	a	a	a	b	b	a	a	a	b	b	a	b	b	-	b	a	a	-	a	-	a	a	a	a	b	-	b	b	a	b	b	b	b	b	a	b	b	b	b	b	b	b	b	a	-
chr04	2669715	A	G	a	a	a	a	a	b	a	a	h	b	b	a	b	a	-	-	a	-	a	a	-	a	a	a	a	b	a	-	b	a	a	-	b	a	b	a	b	b	-	b	-	a	a	a	a	-
chr04	2669762	G	T	a	a	a	a	a	b	a	a	h	b	b	a	b	a	-	-	a	-	a	a	-	a	a	a	a	b	a	-	b	a	a	-	b	a	b	a	b	b	-	b	-	a	a	a	a	-
chr04	2669844	C	T	-	-	-	-	-	-	-	-	-	-	-	-	-	b	a	b	h	b	b	h	b	a	a	h	h	b	a	b	-	a	-	-	a	-	-	-	-	-	-	-	-	-	-	-	-	-
chr04	2669863	A	G	-	-	-	-	-	-	-	-	-	-	-	-	-	b	a	b	h	b	b	h	b	a	a	h	h	b	a	b	-	a	-	-	a	-	-	-	-	-	-	-	-	-	-	-	-	-
chr04	2677033	G	A	-	-	-	b	b	b	-	a	b	-	b	b	b	a	a	-	a	a	a	a	b	a	-	-	b	b	a	b	b	b	-	b	a	-	b	a	b	b	b	b	b	b	b	-	-	b
chr04	2688583	T	C	-	-	-	-	-	a	b	-	-	-	b	-	-	a	b	b	a	a	a	b	-	a	a	b	a	b	a	-	-	-	-	-	-	-	-	a	-	-	-	-	-	-	-	-	-	-
chr04	2688624	C	T	-	-	-	-	-	-	-	-	-	-	-	-	-	b	a	b	a	a	a	h	b	a	a	a	a	b	a	b	-	-	-	-	-	-	-	-	-	-	-	-	-	-	-	-	-	-
chr04	2690135	C	T	a	a	a	b	a	b	a	a	b	b	b	b	b	-	-	-	-	-	-	-	-	-	-	-	-	-	-	b	b	a	a	-	a	b	b	a	b	b	b	a	a	a	b	a	a	-
chr04	2694660	T	C	a	b	a	b	b	-	-	-	-	-	b	-	b	-	-	-	a	a	-	-	-	-	-	-	-	-	-	b	b	b	b	b	b	b	-	a	-	b	b	b	b	b	b	a	b	-
chr04	2700734	G	A	a	a	a	a	b	b	b	-	a	b	b	a	b	a	-	-	-	-	-	a	-	a	-	-	-	-	a	b	b	a	a	b	b	b	b	-	b	b	b	b	b	a	a	a	a	-
chr04	2700935	G	A	a	a	a	a	b	b	b	-	a	b	b	a	b	h	-	-	-	-	-	a	-	a	-	-	-	-	a	b	b	a	a	b	b	b	b	-	b	b	b	a	b	a	a	a	a	-
chr04	2700960	A	G	a	a	a	a	b	b	b	-	a	b	b	a	b	h	-	-	-	-	-	a	-	a	-	-	-	-	a	b	b	a	a	b	b	b	b	-	b	b	b	a	b	a	a	a	a	-
chr04	2701061	C	T	-	-	-	-	-	-	-	-	-	-	-	-	-	a	b	b	a	h	-	a	b	a	a	a	a	b	a	-	b	-	-	-	-	-	-	-	-	-	-	-	-	-	-	-	-	-
chr04	2701080	G	T	-	-	-	-	-	-	-	-	-	-	-	-	-	a	b	b	a	h	-	a	b	a	a	a	a	b	a	-	b	-	-	-	-	-	-	-	-	-	-	-	-	-	-	-	-	-
chr04	2701184	G	T	a	a	a	a	a	a	-	a	a	b	b	a	b	b	a	b	b	b	b	h	b	a	a	h	b	b	a	-	-	b	-	b	b	b	-	a	-	-	b	b	b	a	-	-	-	-
chr04	2701330	G	C	a	a	a	a	a	a	-	a	a	b	b	a	b	a	a	-	a	b	b	a	-	a	a	a	b	b	a	-	-	b	-	b	b	b	-	b	-	-	b	b	b	a	-	-	-	-
chr04	2701347	G	A	a	a	a	a	a	a	-	a	a	b	b	a	b	h	a	b	h	b	b	h	b	a	a	h	b	b	a	-	-	b	-	b	b	b	-	a	-	-	b	b	b	a	-	-	-	-
chr04	2701442	A	G	a	a	a	a	b	a	a	a	a	-	b	a	b	a	a	b	b	b	a	a	b	a	a	a	b	b	a	b	b	b	a	b	b	b	-	a	a	b	-	a	a	a	a	-	a	-
chr04	2701655	T	A	a	a	a	a	b	a	a	a	a	-	b	a	b	a	a	b	b	b	a	a	b	a	a	a	b	b	a	b	b	b	a	b	b	b	-	a	a	b	-	a	a	a	a	-	a	-
chr04	2702117	T	A	a	a	a	b	b	a	b	a	b	a	b	b	b	a	a	-	b	a	a	a	b	a	a	a	a	b	a	b	b	a	b	b	b	b	b	a	b	b	b	b	a	b	b	a	a	-
chr04	2702325	G	T	a	a	a	b	b	a	b	a	b	a	b	b	b	a	a	-	a	a	a	a	-	a	a	a	a	-	a	b	b	a	b	b	b	b	b	a	a	b	b	b	a	b	b	a	a	-
chr04	2702359	G	A	-	-	-	b	b	b	b	-	b	b	b	b	b	-	b	-	b	-	-	-	-	-	-	-	-	-	-	b	b	b	b	b	-	b	-	-	-	-	b	-	b	-	b	-	-	-
chr04	2704703	A	G	-	-	-	-	-	-	-	-	-	-	-	-	-	-	b	-	-	b	-	b	b	-	-	-	-	-	-	-	-	-	-	-	-	-	-	-	-	-	-	-	-	-	-	-	-	-
chr04	2712369	G	A	a	a	a	a	a	b	-	a	a	a	-	a	-	b	b	b	a	-	b	-	-	a	-	b	-	b	a	-	-	a	a	a	a	a	-	a	a	b	-	b	a	a	a	a	a	a
chr04	2722471	C	G	-	-	-	-	-	b	-	-	b	-	-	-	b	-	-	-	-	-	-	-	-	-	-	-	-	-	-	-	-	-	-	b	a	b	-	-	-	b	b	-	-	a	-	-	-	-
chr04	2733134	T	C	-	-	-	-	-	-	-	-	-	-	-	-	b	a	a	b	a	b	a	a	b	a	a	a	a	b	a	-	-	-	-	-	-	-	-	a	-	-	-	-	a	-	-	-	-	-
chr04	2735764	T	G	a	a	a	a	a	b	b	a	b	-	b	a	b	h	b	b	a	b	-	-	b	a	a	b	a	b	a	b	b	b	b	b	a	a	-	a	a	b	b	b	b	a	b	a	a	b
chr04	2735933	G	A	a	a	a	a	a	b	b	a	b	-	b	a	b	a	b	b	a	b	-	-	b	a	a	b	a	b	a	b	b	b	b	b	a	a	-	a	a	b	b	b	b	a	b	a	a	b
chr04	2738627	C	T	a	-	a	a	b	a	b	a	b	b	b	a	b	b	b	b	a	a	-	-	b	a	-	b	-	b	a	b	b	-	b	b	a	b	-	a	b	b	b	a	a	b	b	a	a	-
chr04	2738790	C	A	-	-	-	-	-	-	-	-	-	-	-	-	-	h	-	-	b	b	b	h	-	a	a	h	a	b	a	-	b	-	a	-	-	-	-	-	-	-	-	-	-	-	-	-	-	-
chr04	2738844	A	G	-	-	-	-	-	a	-	-	-	-	-	a	-	h	b	b	b	a	a	h	b	a	a	h	h	-	a	-	-	-	-	-	-	b	-	-	-	-	-	-	-	-	-	-	-	-
chr04	2739239	A	C	a	a	a	b	a	a	a	a	a	b	b	a	b	a	-	-	-	a	a	-	-	a	a	h	a	b	a	b	b	a	a	b	a	a	b	a	a	b	b	a	a	b	a	a	a	b
chr04	2739287	C	T	a	a	a	b	a	a	a	a	a	b	b	a	b	a	-	-	-	a	a	-	-	a	-	h	a	b	a	b	b	a	a	b	a	a	b	a	a	b	b	a	a	b	a	a	a	b
chr04	2741418	C	G	a	a	-	b	b	b	-	a	-	b	b	a	b	b	-	-	-	-	-	b	-	-	-	-	-	-	-	b	b	a	a	b	b	a	b	-	b	b	b	b	-	a	a	a	a	b
chr04	2743173	T	C	-	-	-	b	b	b	-	-	-	b	b	b	b	b	-	b	-	-	-	b	b	-	-	-	-	-	-	b	b	b	b	b	b	b	b	-	b	b	b	b	-	b	b	a	-	b
chr04	2747627	T	C	-	-	-	a	b	b	-	-	-	-	-	b	-	-	-	-	-	-	-	-	-	a	-	-	-	-	-	-	-	-	-	b	-	a	-	-	-	b	b	-	-	-	-	a	a	-
chr04	2747981	A	G	-	a	a	b	a	a	a	-	a	a	-	b	b	-	-	-	b	-	-	b	b	a	a	-	a	-	a	b	b	b	a	b	b	a	b	a	a	b	b	b	b	b	b	a	a	a
chr04	2748755	C	T	-	-	-	-	-	-	-	-	-	-	b	-	-	b	-	b	a	b	a	b	b	a	a	h	h	b	a	b	-	-	-	-	-	a	-	-	-	b	-	-	-	-	-	-	-	-
chr04	2748760	C	T	-	-	-	-	-	-	-	-	-	-	b	-	-	b	-	b	a	b	a	b	b	a	a	h	h	b	a	b	-	-	-	-	-	a	-	-	-	b	-	-	-	-	-	-	-	-
chr04	2748867	A	C	-	a	-	a	-	a	-	-	-	-	-	-	-	a	a	b	-	a	a	a	b	a	a	a	h	b	a	-	-	a	-	-	-	-	b	-	a	-	b	-	-	b	-	a	-	-
chr04	2753096	G	C	a	a	a	b	a	b	a	-	b	-	b	a	b	a	a	b	b	-	b	a	-	a	a	b	b	-	-	-	b	b	a	b	b	a	-	a	a	b	-	-	a	b	a	-	a	-
chr04	2753368	G	A	a	-	a	a	-	b	-	-	b	-	-	b	b	a	-	-	-	-	-	-	-	a	a	-	-	-	-	-	-	-	-	-	-	-	-	-	-	-	-	-	-	-	-	-	-	-
chr04	2753547	G	A	a	a	a	b	b	b	b	a	a	b	b	b	b	a	b	-	a	b	-	b	-	a	-	a	-	b	a	b	b	a	b	b	b	b	-	a	a	b	-	a	a	b	b	a	-	a
chr04	2753575	A	T	a	a	a	b	b	b	b	a	a	-	b	b	a	a	b	-	a	b	-	a	-	a	-	a	-	b	a	b	b	a	a	b	b	b	-	a	a	b	-	a	a	b	a	a	-	a
chr04	2754227	T	A	-	-	-	a	-	-	-	-	-	-	-	-	-	b	a	b	a	b	b	a	b	a	a	a	h	b	a	-	-	-	-	-	-	-	-	-	-	-	-	b	-	-	-	-	a	-
chr04	2803873	C	G	a	a	a	b	b	b	a	-	b	a	b	b	b	-	b	-	-	-	-	a	-	a	-	-	-	b	a	b	b	b	a	b	b	a	b	a	a	b	b	-	-	-	b	a	a	-
chr04	2804030	T	C	-	-	-	-	-	-	-	-	-	-	-	b	-	b	b	b	a	b	b	h	b	a	a	h	h	b	a	-	-	-	-	-	-	-	-	-	-	-	-	-	-	-	-	-	-	-
chr04	2804707	C	A	-	-	a	-	a	-	-	-	-	-	-	-	-	a	b	-	a	a	a	h	b	a	a	h	a	b	a	-	-	-	-	-	-	-	-	-	-	-	-	-	b	-	-	-	-	-
chr04	2805149	C	T	-	a	-	-	-	-	-	-	-	-	-	-	-	h	-	-	a	a	a	h	b	-	a	a	a	b	a	-	-	-	b	-	-	b	-	-	-	-	-	-	-	-	-	-	-	-
chr04	2805504	C	A	a	-	-	-	b	-	-	-	-	-	-	b	-	b	b	b	b	a	a	b	b	a	a	a	a	b	a	-	-	-	b	b	-	-	-	-	-	-	b	-	-	-	-	-	-	-
chr04	2811473	C	T	-	a	a	-	b	-	-	-	-	b	b	-	b	a	b	b	a	a	a	a	b	a	a	a	b	b	a	-	-	-	b	-	-	-	-	a	-	-	b	-	-	a	-	-	-	-
chr04	2824896	G	A	a	a	a	a	a	-	a	a	a	a	b	a	b	a	-	-	-	-	-	-	-	a	-	-	-	-	-	-	b	-	b	b	b	a	-	a	a	b	b	a	b	a	a	a	a	-
chr04	2826350	C	T	-	a	a	a	a	b	-	a	-	b	b	a	b	-	-	-	-	-	-	-	-	-	-	-	-	-	-	b	b	a	a	b	-	a	b	a	a	b	b	a	b	-	a	a	a	a
chr04	2835854	A	T	a	a	a	b	a	b	b	a	a	a	-	a	b	-	b	-	b	-	-	-	-	-	-	-	-	-	-	b	b	b	a	b	b	b	b	-	b	b	b	b	a	b	a	a	a	-
chr04	2850967	A	G	-	-	-	-	-	-	-	-	-	-	-	-	b	b	b	b	a	a	a	h	-	a	a	-	a	b	a	-	b	-	-	-	-	-	b	-	-	-	-	-	-	-	-	-	-	-
chr04	2859749	T	A	a	a	a	a	b	a	-	a	a	b	b	a	b	a	-	b	b	-	-	a	b	a	a	b	-	-	a	b	b	b	b	b	a	b	-	a	b	-	b	a	b	a	a	-	a	b
chr04	2861915	C	G	-	a	a	a	b	a	-	a	a	a	-	a	b	b	a	-	a	-	a	a	-	a	a	a	a	b	a	-	-	-	-	b	b	-	-	-	-	-	-	a	b	-	b	-	-	-
chr04	2861929	T	C	-	a	a	a	b	a	-	a	a	a	-	a	b	b	a	-	a	-	a	a	-	a	a	b	a	b	a	-	-	-	-	b	b	-	-	-	-	-	-	a	b	-	b	-	-	-
chr04	2861992	G	A	a	-	-	b	b	b	b	-	-	b	b	b	b	-	-	-	-	-	-	-	-	-	a	-	b	-	-	b	b	-	b	b	-	b	-	-	-	b	b	b	b	b	b	-	-	-
chr04	2862025	G	C	a	-	-	b	b	b	b	-	-	b	b	b	b	-	-	-	-	-	-	-	-	-	a	-	b	-	-	b	b	-	b	b	-	b	-	-	-	b	b	b	b	b	b	-	-	-
chr04	2863836	C	T	a	a	a	a	b	a	-	-	a	-	-	-	b	a	b	b	b	a	a	a	b	a	-	b	a	b	a	-	-	-	a	b	a	a	b	-	b	-	-	-	-	-	-	a	-	-
chr04	2865464	A	G	-	-	-	-	-	a	-	-	-	-	-	-	-	a	a	b	a	-	h	h	b	a	a	b	-	b	a	-	-	b	-	-	-	-	-	-	-	-	-	-	-	-	-	-	a	-
chr04	2877650	G	A	a	-	a	b	a	a	-	a	b	-	b	b	b	-	a	-	-	-	b	b	b	-	a	b	-	-	a	b	b	a	b	b	a	b	-	a	a	b	b	b	-	a	a	a	a	b
chr04	2885988	C	G	a	-	a	b	a	-	b	a	b	b	b	b	b	a	-	-	-	-	-	-	-	a	a	-	-	-	-	b	b	b	b	b	a	a	b	a	a	b	b	b	b	a	a	a	a	-
chr04	2886024	T	C	a	-	a	b	a	-	b	a	b	b	b	b	b	a	-	-	-	-	-	-	-	a	a	-	-	-	-	b	b	b	b	b	a	a	b	a	a	b	b	b	b	a	a	a	a	-
chr04	2886049	A	G	a	-	a	b	a	-	b	a	b	b	b	b	b	a	-	-	a	-	-	-	-	a	a	-	-	-	-	b	b	b	b	b	a	a	b	a	a	b	b	b	b	a	a	a	a	-
chr04	2886899	C	A	a	a	a	a	b	a	a	a	b	b	b	a	b	a	a	-	-	a	b	h	b	a	-	-	b	-	a	b	b	a	a	b	a	b	b	a	b	b	b	a	a	a	b	a	a	b
chr04	2887153	C	G	a	a	a	a	a	a	a	a	b	b	b	a	b	a	a	-	-	a	a	h	b	a	-	-	b	-	a	b	b	a	a	b	a	b	b	a	b	b	b	a	a	a	b	a	a	b
chr04	2897907	T	C	b	-	-	-	-	-	-	-	-	-	b	-	b	a	-	-	-	a	a	a	-	a	a	a	-	-	-	b	b	-	b	b	b	a	-	b	b	-	-	-	b	-	b	b	-	-
chr04	2906251	C	G	a	a	a	a	a	a	-	a	a	a	b	b	b	-	a	-	-	b	a	-	b	-	-	-	a	-	-	b	b	b	b	b	b	b	b	a	b	b	b	a	b	b	a	-	-	a
chr04	2909271	C	G	a	a	a	a	b	h	b	a	a	-	-	b	b	-	-	-	-	b	-	-	-	-	-	-	-	-	-	b	-	-	b	b	a	b	b	a	a	b	b	b	a	b	b	a	a	a
chr04	2916178	G	T	a	a	a	a	a	b	b	a	a	b	b	b	b	a	a	b	a	-	a	a	-	a	a	b	-	b	a	b	b	a	b	b	b	b	b	a	b	b	b	b	b	a	b	a	a	b
chr04	2917502	G	T	-	-	-	-	-	-	-	-	-	-	-	-	-	h	a	b	a	a	a	a	b	a	a	a	a	b	a	-	-	-	-	-	-	-	-	-	-	-	-	-	-	-	-	-	-	-
chr04	2926401	T	C	a	a	a	a	a	a	-	a	a	a	-	a	b	a	-	b	-	a	b	a	b	a	a	a	a	-	a	-	-	a	a	b	-	a	-	a	a	-	b	-	a	a	b	a	a	-
chr04	2934519	C	T	-	-	-	-	-	-	-	-	-	-	-	-	-	-	a	b	a	a	b	a	b	-	a	h	a	b	a	-	b	-	-	-	b	-	-	-	b	-	-	-	a	-	-	-	-	-
chr04	2934893	G	A	-	-	-	b	b	b	b	-	-	-	b	b	b	a	a	-	a	a	b	a	-	a	a	b	a	b	-	b	b	-	b	b	b	b	b	-	b	b	b	b	b	-	b	a	-	-
chr04	2935391	C	A	-	-	-	-	-	-	-	-	a	-	-	b	-	h	a	-	b	b	h	b	b	a	a	h	h	b	a	-	-	-	-	-	-	-	-	-	-	b	-	-	-	-	-	-	-	-
chr04	2935438	C	T	-	-	-	-	-	-	-	-	a	-	-	b	-	a	a	-	b	b	a	b	b	a	a	h	a	b	a	-	-	-	-	-	-	-	-	-	-	b	-	-	-	-	-	-	-	-
chr04	2936840	T	C	-	-	-	-	-	-	-	-	-	-	-	-	b	a	a	-	a	h	a	h	b	a	a	h	a	b	a	-	-	-	-	-	-	-	-	-	-	-	-	-	-	-	-	-	-	-
chr04	2937188	C	G	-	-	a	a	b	b	a	-	a	b	b	b	b	a	b	b	b	-	-	-	b	a	-	-	-	b	-	b	b	b	a	b	a	a	b	a	a	b	b	a	b	a	a	a	a	a
chr04	2937314	A	G	a	a	a	b	a	a	b	-	a	b	b	b	b	a	b	-	a	-	b	-	-	a	-	a	-	-	-	b	b	-	a	b	-	b	b	-	b	b	b	b	b	a	a	-	-	-
chr04	2937636	G	A	a	a	a	b	a	b	b	b	a	b	b	b	b	a	b	-	a	b	b	-	b	a	b	a	-	-	-	b	b	-	a	b	b	b	b	b	b	b	b	b	b	a	a	b	-	-
chr04	2943040	G	A	-	-	-	-	-	-	-	-	-	-	-	-	-	a	a	b	b	b	h	h	b	a	-	b	b	b	a	-	-	-	-	b	-	-	-	-	-	-	-	a	a	-	-	-	-	-
chr04	2943147	T	C	a	-	-	-	b	b	-	-	-	-	-	b	b	h	h	b	a	a	b	h	b	a	a	a	b	b	a	b	b	-	-	-	b	-	-	-	b	-	b	-	-	-	a	-	-	-
chr04	2943319	G	A	a	-	-	-	b	b	-	-	-	-	-	b	b	b	a	b	a	a	b	h	b	a	a	a	b	b	a	b	b	-	-	-	b	-	-	-	b	-	b	-	-	-	a	-	-	-
chr04	2943511	T	C	-	-	-	a	b	-	-	-	-	-	-	-	-	b	b	b	b	b	b	b	b	a	a	b	b	b	a	-	-	-	-	b	a	b	-	-	-	-	b	b	-	-	-	-	-	-
chr04	2944103	G	A	-	-	-	b	b	-	-	-	b	b	b	b	b	-	-	b	-	-	b	-	b	-	-	-	b	-	-	b	b	b	b	-	b	b	b	-	-	b	b	-	-	b	b	a	-	-
chr04	2944113	C	G	-	-	-	b	b	-	-	-	b	b	b	b	b	-	-	b	-	-	b	-	b	-	-	-	b	-	-	b	b	b	b	-	b	b	b	-	-	b	b	-	-	b	b	a	-	-
chr04	2947972	G	A	a	a	a	b	b	b	-	a	-	a	b	a	b	b	-	b	-	-	a	-	b	-	-	-	a	-	-	b	b	b	a	b	a	b	b	a	a	b	b	a	a	a	b	a	a	b
chr04	2952409	C	T	a	-	a	b	-	-	a	-	b	-	-	-	-	b	b	b	h	a	h	a	b	a	a	a	a	b	a	-	-	-	b	a	-	-	-	-	-	b	a	a	-	-	a	-	-	-
chr04	2952596	C	T	a	a	a	a	a	b	-	a	b	a	b	b	b	b	a	b	a	a	a	a	b	a	a	a	b	b	a	b	b	b	b	b	b	b	b	a	b	b	b	a	a	b	b	a	a	-
chr04	2952853	A	G	a	a	a	a	a	b	-	a	b	a	b	b	b	b	a	-	a	a	a	a	b	a	a	a	b	b	a	b	b	b	b	b	b	b	b	a	b	b	b	a	a	b	b	a	a	-
chr04	2954859	C	T	a	a	a	a	b	b	b	a	-	b	b	a	b	-	-	b	a	b	-	b	-	-	a	-	a	-	-	b	b	a	b	b	b	b	b	-	-	-	b	b	b	b	b	-	a	a
chr04	2954900	A	G	a	a	a	a	b	b	b	a	-	b	b	a	b	-	-	b	a	b	-	b	-	-	a	-	a	-	-	b	b	a	b	b	b	b	b	-	-	-	b	b	b	b	b	-	a	a
chr04	2955425	G	A	a	a	a	a	a	a	b	a	b	a	b	a	b	a	-	b	h	-	a	b	-	-	-	-	a	b	a	b	b	a	b	b	b	a	b	a	b	b	b	b	a	b	b	a	a	b
chr04	2955552	C	G	a	a	a	b	b	b	b	a	b	a	b	b	b	a	a	b	b	a	-	b	-	a	a	a	a	b	a	b	b	h	h	b	a	b	b	a	b	b	b	b	b	b	h	a	a	b
chr04	2964793	T	C	-	-	-	-	-	-	b	-	-	-	-	-	b	-	-	-	-	-	-	-	b	-	-	-	-	-	-	b	-	-	b	b	-	-	-	-	-	-	-	-	-	-	-	-	-	-
chr04	2967478	A	T	a	a	a	b	b	b	b	a	a	b	-	b	b	a	-	-	a	-	-	a	b	a	a	-	b	b	a	b	b	b	b	b	b	a	b	a	b	b	b	b	b	a	b	a	a	b
chr04	2969522	C	T	a	a	a	b	a	a	-	a	-	b	b	b	b	a	-	b	a	b	h	a	b	a	a	h	b	b	a	b	b	-	a	-	-	b	b	-	-	a	-	-	-	a	b	-	a	-
chr04	2972429	G	A	-	-	-	b	b	a	-	-	-	-	b	b	b	-	-	-	-	b	-	-	b	-	-	b	b	b	a	b	b	b	b	b	b	b	b	-	b	b	b	b	b	b	-	-	-	-
chr04	2974952	C	T	-	-	-	-	-	-	-	-	-	-	-	-	-	-	-	-	-	-	-	-	b	-	-	a	b	-	-	b	b	-	-	-	-	a	-	-	-	-	b	-	-	-	-	a	a	-
chr04	2975000	C	T	-	-	-	-	-	-	-	-	-	-	-	-	-	-	-	-	-	-	-	-	b	-	-	a	-	-	-	b	b	-	-	-	-	a	-	-	-	-	b	-	-	-	-	a	a	-
chr04	2980814	G	A	-	-	-	-	a	-	-	-	-	-	-	-	-	b	b	-	a	a	a	a	b	a	a	b	b	b	a	-	-	-	-	-	-	a	-	-	-	-	b	-	-	-	-	-	-	-
chr04	2985994	C	A	a	-	a	a	b	b	-	a	-	b	b	a	b	a	-	-	-	-	a	a	b	a	-	-	h	b	a	-	b	-	b	b	b	-	-	-	b	b	-	-	-	a	a	a	a	-
chr04	2986130	C	G	a	-	a	a	b	-	-	a	-	b	b	a	b	a	-	-	-	-	a	a	b	a	-	-	h	b	a	-	b	-	a	b	b	-	-	-	b	b	-	-	-	a	a	a	-	-
chr04	2986201	G	A	a	-	a	a	b	-	-	a	-	b	b	a	b	a	-	-	-	-	a	a	b	a	-	-	h	b	a	-	b	-	a	b	b	-	-	-	b	b	-	-	-	a	a	a	-	-
chr04	2986454	A	G	a	a	a	b	a	b	a	a	a	b	b	b	b	-	a	-	b	-	h	a	b	a	-	b	a	b	-	b	b	a	b	b	b	b	-	a	b	b	b	b	a	b	b	a	a	b
chr04	2986481	C	T	a	a	a	b	a	b	a	a	a	b	b	b	b	-	a	-	b	-	h	a	b	a	-	b	a	b	-	b	b	a	b	b	b	b	-	a	b	b	b	b	a	b	b	a	a	b
chr04	2987688	T	C	-	-	-	a	b	a	-	a	b	b	-	b	b	a	-	b	-	-	-	-	-	-	a	-	-	-	-	b	b	-	b	b	b	b	-	a	-	-	b	-	-	b	b	a	a	a
chr04	2988070	T	C	-	-	-	a	b	a	-	a	-	b	-	b	b	b	-	b	-	-	-	-	b	-	-	-	-	-	-	b	b	-	b	b	b	b	-	a	-	-	b	-	-	b	b	a	a	a
chr04	2992543	T	C	-	-	-	-	-	-	-	-	-	-	-	-	-	b	a	b	h	b	a	h	b	a	a	b	h	b	a	-	-	-	-	-	-	-	-	-	-	-	-	-	-	-	-	-	-	-
chr04	2993396	G	A	a	a	a	a	a	a	-	a	-	-	b	a	b	a	a	-	b	-	-	b	-	a	a	b	-	b	a	b	b	b	b	b	a	b	-	-	a	b	a	a	b	b	a	a	a	-
chr04	2995585	C	T	a	a	-	b	b	a	b	a	a	a	b	a	b	a	b	-	a	b	a	b	b	a	-	h	a	-	-	b	-	a	b	-	-	b	-	a	-	b	b	-	b	-	b	-	-	-
chr04	2996811	A	G	-	-	-	-	-	-	-	-	-	-	-	-	b	a	b	-	a	-	-	a	-	-	-	-	-	-	-	-	-	-	-	-	a	b	-	-	-	-	-	-	-	-	b	a	a	-
chr04	2998559	G	A	a	-	-	a	a	a	-	a	b	-	b	a	b	-	-	-	-	-	-	b	-	a	-	-	-	-	-	b	b	-	a	-	b	b	b	a	-	b	b	b	a	b	b	a	a	-
chr04	2998815	C	T	a	-	-	a	a	a	-	a	b	-	b	a	b	-	-	-	-	-	-	b	-	a	-	-	-	-	-	b	-	-	a	-	b	a	b	a	-	b	b	b	a	b	b	a	a	-
chr04	3023227	T	C	-	-	-	-	b	b	-	-	-	-	b	-	b	-	b	-	b	-	b	-	-	-	-	b	-	-	-	-	-	-	-	-	-	-	-	-	-	-	-	-	-	-	-	-	-	-
chr04	3027696	A	T	-	a	-	b	-	-	-	-	-	-	-	-	-	a	b	a	a	a	h	b	b	a	a	a	h	b	a	-	b	a	-	-	b	-	b	-	b	-	b	-	-	-	-	-	-	-
chr04	3027794	A	T	-	a	-	b	-	-	-	-	-	-	-	-	-	b	b	b	b	a	h	b	b	a	a	a	h	b	a	-	b	a	-	-	b	-	b	-	b	-	b	-	-	-	-	-	-	-
chr04	3029310	A	G	a	-	-	-	-	-	-	-	-	-	-	-	-	b	b	b	b	b	b	h	b	a	a	h	h	b	a	-	-	-	b	-	-	-	-	-	-	-	-	-	b	-	-	-	-	-
chr04	3029616	T	C	a	a	a	a	b	b	a	a	b	b	b	b	b	b	a	b	b	a	a	a	b	a	a	h	b	b	a	b	b	b	b	b	b	a	b	a	b	b	b	b	b	b	b	a	a	b
chr04	3046227	T	C	-	-	b	-	-	-	-	-	-	-	-	-	-	b	a	b	b	a	h	a	b	a	a	h	b	b	h	-	-	-	b	b	b	b	-	-	-	-	-	-	a	-	-	-	-	-
chr04	3046342	T	C	-	-	b	-	-	-	-	-	-	-	-	-	-	a	a	b	b	a	h	a	b	a	a	h	a	b	a	-	-	-	b	b	b	b	-	-	-	-	-	-	-	-	-	-	-	-
chr04	3056194	C	G	-	-	-	b	-	b	-	-	-	a	-	-	-	-	-	-	b	b	-	-	-	-	-	-	-	-	a	-	-	-	-	-	-	-	-	-	-	-	-	-	-	-	-	-	-	-
chr04	3064560	T	C	-	-	-	-	-	-	-	-	-	-	-	-	-	a	h	-	a	a	a	b	-	a	b	-	a	-	a	-	-	-	-	-	-	b	-	-	-	-	b	-	-	-	-	-	-	-
chr04	3065047	C	T	-	-	-	b	-	-	-	-	-	-	-	-	-	a	-	b	a	b	-	a	b	a	a	b	a	b	a	-	-	-	-	-	-	a	-	-	-	-	-	b	-	-	-	-	-	-
chr04	3065066	G	A	-	-	-	b	-	-	-	-	-	-	-	-	-	a	-	b	a	b	-	a	b	a	a	b	a	b	a	-	b	-	-	-	-	a	-	-	-	-	-	b	-	-	-	-	-	-
chr04	3077725	G	A	a	a	a	b	b	b	a	a	b	a	b	b	b	h	-	b	-	h	-	-	-	a	a	b	a	b	-	b	b	b	b	b	b	b	b	-	b	b	-	b	b	b	b	a	a	-
chr04	3103856	C	T	a	a	a	a	b	a	-	a	b	a	b	b	b	a	-	b	b	-	b	a	b	a	a	h	a	b	a	b	b	b	b	b	b	b	b	a	b	b	b	b	b	-	b	a	a	b
chr04	3103940	C	G	-	-	-	-	-	-	-	-	-	-	-	-	-	a	-	b	h	-	h	b	-	a	-	h	-	b	a	-	-	-	-	-	-	-	-	a	-	-	-	-	-	b	-	-	-	-
chr04	3105392	A	T	a	a	-	a	h	a	-	-	-	-	-	a	-	a	b	b	a	b	a	-	b	a	a	a	b	b	a	-	b	a	a	-	-	a	-	-	-	-	-	-	a	a	-	-	-	-
chr04	3105716	G	A	a	a	a	a	a	a	a	a	b	b	b	b	b	-	-	-	-	-	-	-	-	-	-	-	-	-	-	b	b	b	b	b	b	a	b	a	a	b	b	b	b	b	b	-	-	-
chr04	3112086	G	C	a	a	a	a	a	a	a	a	b	-	-	a	b	-	a	-	-	-	b	a	-	a	-	a	b	b	-	b	b	a	a	b	a	a	b	a	a	b	b	a	b	-	b	-	a	a
chr04	3114885	C	T	a	a	a	a	a	a	b	a	b	a	b	a	b	a	b	b	b	a	-	b	b	a	-	a	a	b	a	b	b	a	a	b	a	a	b	a	b	b	b	a	a	b	b	a	a	a
chr04	3117612	C	T	a	-	-	a	-	a	a	-	a	-	-	a	b	a	a	b	b	a	b	b	-	a	a	a	a	b	a	b	-	-	-	-	-	-	a	-	b	a	-	-	-	-	-	-	-	-
chr04	3117901	G	A	-	-	-	-	-	-	-	-	-	b	-	-	-	h	a	b	-	-	a	a	b	a	a	-	-	b	-	-	-	-	-	-	-	a	-	-	-	-	-	-	-	-	-	-	-	-
chr04	3118150	G	A	a	a	a	a	b	b	b	a	a	b	b	b	b	b	a	b	-	-	a	a	b	a	-	b	a	b	-	b	b	a	b	b	b	a	b	a	b	b	b	a	b	b	a	a	a	-
chr04	3121889	T	C	-	-	-	-	-	-	-	-	-	-	-	-	-	h	-	b	b	b	h	h	b	a	a	h	h	b	a	-	-	-	-	-	-	-	-	-	b	-	-	-	-	-	-	-	-	-
chr04	3122200	G	A	a	a	a	a	a	b	b	a	b	b	b	a	b	a	a	-	-	a	a	a	b	a	a	b	h	b	a	-	b	b	a	b	b	b	b	a	a	b	b	-	b	b	b	a	-	b
chr04	3123035	G	A	-	-	-	a	-	-	-	a	-	-	b	a	b	h	a	-	-	a	b	a	b	a	a	a	a	b	a	b	b	-	-	-	a	a	-	a	a	-	-	b	-	a	b	-	a	b
chr04	3123499	G	T	a	-	a	-	-	-	-	a	-	-	-	-	-	a	b	-	a	-	a	h	a	a	a	-	h	b	a	-	b	-	a	-	-	-	-	-	-	-	-	-	-	-	-	-	-	-
chr04	3123680	A	T	a	-	a	-	-	-	-	a	-	-	-	-	-	b	b	-	a	-	a	h	b	a	a	-	h	b	a	-	b	-	a	-	-	-	-	-	-	-	-	-	-	-	-	-	-	-
chr04	3129313	A	G	-	-	a	-	-	-	-	a	-	-	-	a	-	-	-	-	a	-	b	-	-	-	-	-	-	-	-	-	-	-	b	b	b	a	b	-	b	b	b	-	a	-	a	-	a	-
chr04	3133474	G	A	a	-	a	b	-	b	a	a	a	a	-	b	b	-	-	-	b	-	-	-	-	-	a	-	-	-	-	b	b	-	b	b	b	b	-	a	b	-	b	-	b	b	-	a	a	-
chr04	3133726	T	A	a	-	-	a	b	b	-	-	b	a	-	a	b	-	-	-	-	-	-	-	-	-	-	-	-	-	-	-	-	-	b	-	-	b	-	-	-	-	-	-	-	-	-	-	-	-
chr04	3135171	A	G	a	a	a	b	a	a	a	a	b	b	b	b	b	-	-	-	-	-	-	-	b	-	-	a	b	-	-	b	b	-	a	b	b	b	b	a	a	b	b	a	-	b	b	-	-	b
chr04	3135851	C	T	-	a	a	b	-	a	-	a	a	b	-	b	b	-	-	-	-	-	-	a	-	a	-	-	a	-	-	-	b	-	b	b	a	b	-	-	a	-	b	-	a	-	b	a	a	b
chr04	3135906	T	C	-	a	a	b	-	a	-	a	a	b	-	b	b	-	-	-	-	-	-	a	-	a	-	-	a	-	-	-	b	-	b	b	a	b	-	-	a	-	b	-	a	-	b	a	a	b
chr04	3137984	T	G	a	a	a	b	a	a	-	-	a	b	-	b	b	a	-	-	b	-	a	-	b	-	-	-	b	b	a	-	b	b	b	b	a	b	b	a	b	b	b	a	a	a	b	a	a	-
chr04	3140633	C	T	a	a	a	a	a	a	a	a	-	-	b	b	b	b	a	-	b	-	-	-	b	a	-	-	-	-	-	-	b	-	b	b	b	b	b	a	-	-	b	a	a	a	a	a	a	b
chr04	3145452	T	G	a	a	a	-	-	a	b	a	b	a	b	b	b	b	-	b	-	-	a	-	-	-	-	b	a	b	-	a	b	a	a	b	a	a	-	a	a	b	b	a	b	a	a	a	a	-
chr04	3146627	C	T	a	a	a	a	b	a	a	a	a	b	b	a	b	a	a	b	a	-	-	b	b	a	-	a	-	-	-	b	b	a	a	b	a	a	-	a	b	b	b	a	a	b	b	a	a	b
chr04	3147602	C	T	a	-	a	a	b	b	a	a	b	b	b	b	b	a	-	b	-	-	-	a	b	a	a	-	-	-	a	b	b	a	a	b	b	b	b	a	a	b	b	a	b	b	b	a	a	a
chr04	3152571	T	C	-	-	-	-	-	-	-	-	-	-	-	-	-	a	a	b	a	b	a	a	b	a	a	a	a	-	a	b	-	b	-	-	-	a	-	-	-	-	a	-	-	-	b	-	-	-
chr04	3157526	A	G	-	-	b	-	-	-	-	-	-	-	-	-	-	a	a	h	a	a	h	a	b	a	a	a	h	h	a	-	-	-	b	a	-	a	-	-	-	-	b	-	-	-	-	-	-	-
chr04	3163239	C	T	a	-	-	-	-	a	-	-	-	-	b	a	-	-	-	-	-	-	-	-	-	-	-	-	-	-	-	-	-	b	-	-	-	b	-	-	-	-	-	b	a	-	a	a	-	b
chr04	3163664	G	A	-	-	-	-	-	-	-	-	-	-	-	-	-	b	a	b	a	b	h	h	b	a	a	h	h	b	a	-	-	-	-	-	-	a	-	-	a	-	-	-	-	-	-	-	-	-
chr04	3163678	C	T	-	-	-	-	-	-	-	-	-	-	-	-	-	h	a	b	a	b	h	h	b	a	a	h	h	b	a	b	-	-	-	-	-	a	-	-	a	-	-	-	-	-	-	-	-	-
chr04	3163793	G	A	a	a	a	b	b	a	-	a	b	b	b	b	b	b	-	-	a	a	-	-	b	-	-	-	a	b	-	b	-	b	b	b	a	a	b	-	b	-	b	a	a	b	a	a	a	-
chr04	3163831	C	T	a	a	a	a	b	a	-	a	b	b	b	b	b	b	-	-	a	a	-	-	b	-	-	-	a	b	-	b	-	b	b	b	a	a	b	-	b	-	b	a	a	b	a	a	a	-
chr04	3163837	T	A	a	a	a	b	b	a	-	a	b	b	b	b	b	b	-	-	a	a	-	-	b	-	-	-	a	b	-	b	-	b	b	b	a	a	b	-	b	-	b	a	a	b	a	a	a	-
chr04	3164149	G	A	a	a	a	b	b	a	-	a	b	b	b	b	b	b	-	-	a	b	-	-	b	-	-	-	a	b	-	b	-	b	b	b	a	a	b	-	b	-	b	a	a	b	a	a	a	-
chr04	3183168	A	T	-	-	-	-	b	b	-	b	b	-	b	-	b	-	-	-	-	-	-	-	-	-	-	-	-	b	-	b	b	b	b	b	-	b	-	-	-	-	b	-	-	-	-	-	-	-
chr04	3184338	A	G	-	-	-	-	-	-	-	-	-	b	-	-	-	b	-	-	-	a	-	-	b	-	-	-	-	-	-	-	-	-	b	-	a	-	b	-	-	-	-	-	-	-	-	-	-	-
chr04	3186951	A	G	b	b	b	b	-	b	-	-	b	-	b	b	b	b	b	b	b	b	b	b	b	b	a	h	b	b	h	-	b	b	b	b	-	b	-	b	-	-	-	b	a	a	b	-	a	-
chr04	3209888	A	G	-	-	-	-	-	-	-	-	-	-	-	-	b	b	-	b	-	b	b	-	b	-	-	b	b	-	-	-	-	-	-	-	-	-	-	-	-	-	-	-	-	-	-	-	-	-
chr04	3213494	C	T	a	a	a	b	b	a	a	a	b	b	b	b	b	-	-	-	-	a	-	a	b	a	a	-	b	b	a	b	b	a	a	b	a	b	b	a	a	b	b	a	b	a	b	a	a	b
chr04	3213514	G	C	a	a	a	b	b	b	a	a	b	b	b	b	b	-	-	-	-	a	-	a	b	a	a	-	b	b	a	b	b	b	b	b	a	b	b	a	b	b	b	b	b	b	b	a	a	b
chr04	3217159	G	C	a	a	a	b	b	b	a	a	b	b	b	b	b	a	a	b	a	a	a	a	b	a	-	-	b	-	a	b	b	b	b	b	b	b	b	a	b	b	b	b	b	b	b	-	-	b
chr04	3217174	G	A	a	a	a	b	b	b	a	a	b	b	b	b	b	a	a	b	a	a	a	a	b	a	-	-	b	-	a	b	b	b	b	b	b	b	b	a	b	b	b	b	b	b	b	-	-	b
chr04	3218981	T	C	-	-	-	-	-	-	-	-	-	-	-	-	-	b	b	b	b	a	h	h	b	a	a	h	h	b	a	-	-	-	b	-	-	-	-	-	-	-	-	-	-	-	-	-	-	-
chr04	3219042	T	C	-	-	-	-	-	-	-	-	-	-	-	-	-	a	b	b	a	a	h	h	b	a	a	h	h	b	a	-	-	-	b	-	-	-	-	-	-	-	-	-	-	-	-	-	-	-
chr04	3220503	C	T	a	-	-	-	-	b	-	-	-	b	-	a	-	a	a	b	b	b	b	a	b	a	a	b	a	-	a	-	-	-	-	-	a	b	-	-	-	-	-	-	a	-	-	-	-	-
chr04	3220722	A	G	-	-	-	-	-	-	-	-	-	-	-	a	-	a	a	b	a	-	-	b	b	a	a	a	h	b	a	-	-	-	-	-	-	-	-	-	-	-	-	-	-	-	-	-	-	-
chr04	3220743	T	C	-	-	-	-	-	-	-	-	-	-	-	a	-	a	a	b	a	-	-	b	b	a	a	a	h	b	a	-	-	-	-	-	-	-	-	-	-	-	-	-	-	-	-	-	-	-
chr04	3220764	G	A	-	-	-	-	-	-	-	-	-	-	-	a	-	h	h	b	h	b	-	b	b	a	a	h	h	b	a	-	-	-	-	-	-	-	-	-	-	-	-	-	-	-	-	-	-	-
chr04	3220989	T	C	-	-	-	-	-	-	-	-	-	-	-	a	-	h	b	b	b	b	b	h	b	a	a	a	h	b	a	b	-	-	-	-	-	-	-	-	-	-	-	-	-	-	-	-	-	-
chr04	3221239	G	C	-	-	a	-	-	-	-	-	-	-	-	-	-	a	b	b	b	a	a	a	b	a	a	b	a	b	a	b	-	-	-	b	-	b	-	-	b	-	-	-	-	-	-	-	-	-
chr04	3221313	C	T	-	-	-	b	-	-	-	-	-	-	-	a	-	a	b	b	b	a	a	a	b	a	a	h	h	b	a	b	-	-	a	b	-	-	-	-	-	-	b	-	-	-	-	-	-	-
chr04	3282664	G	T	a	-	a	b	b	b	-	-	a	b	-	a	b	a	-	-	a	a	-	a	b	a	a	-	a	-	a	-	b	-	-	b	-	-	-	-	a	b	-	a	-	b	-	-	-	a
chr04	3316247	A	G	a	a	b	a	a	a	b	a	a	a	b	b	b	a	-	-	-	-	a	-	b	b	-	b	a	-	a	b	b	a	a	b	a	a	-	a	a	-	-	a	a	a	b	a	a	b
chr04	3373541	C	T	b	-	b	b	-	-	-	b	-	b	-	-	-	b	b	b	-	b	b	b	-	a	-	-	-	-	-	-	-	-	b	b	-	-	-	-	b	-	-	-	b	b	b	b	b	-
chr04	3393337	C	A	-	-	-	-	-	-	-	-	-	-	-	-	-	a	b	b	a	b	b	h	b	h	a	h	b	b	a	-	-	-	-	a	-	-	-	-	-	-	-	-	-	b	-	-	-	-
chr04	3393605	T	C	a	a	-	a	-	a	-	a	-	b	-	-	-	-	-	-	-	-	b	-	-	a	-	a	-	b	a	-	a	a	a	-	-	a	a	b	-	-	-	-	a	a	a	a	a	a
chr04	3407711	C	G	a	a	a	a	b	b	-	a	b	b	b	a	b	a	a	b	a	b	-	a	-	a	a	a	a	-	a	b	-	a	b	b	b	b	-	-	b	b	b	a	-	b	a	a	a	a
chr04	3407723	C	A	a	a	a	a	b	b	-	a	b	b	b	a	b	a	a	b	a	b	-	b	-	a	a	b	a	-	a	b	-	a	b	b	b	b	-	-	b	b	b	a	-	b	a	a	a	a
chr04	3407959	G	A	a	a	a	a	b	b	-	a	b	b	b	a	b	a	a	b	a	b	-	b	-	a	a	b	a	-	a	b	-	a	b	b	b	b	b	-	b	b	b	a	-	b	a	a	a	a
chr04	3408005	C	T	-	-	-	-	a	-	-	-	-	-	-	-	-	b	b	b	b	b	a	b	b	a	a	a	a	b	a	-	-	-	-	-	-	-	-	-	a	-	-	-	-	b	-	-	-	-
chr04	3420375	T	G	a	a	a	b	-	b	a	a	-	a	b	b	b	b	-	-	-	-	a	-	-	-	-	-	-	b	-	-	b	a	b	-	a	a	b	-	b	-	b	-	a	b	a	a	-	-
chr04	3552579	C	T	-	-	-	a	b	-	-	-	b	-	-	-	-	-	-	-	-	-	-	-	-	-	-	-	-	-	-	b	b	a	-	b	a	a	-	-	-	-	-	-	b	-	b	-	a	-
chr04	3553921	T	C	-	a	a	a	-	a	-	a	b	a	b	b	b	-	a	b	b	b	b	b	-	a	a	-	-	-	a	b	b	b	a	b	b	b	-	a	b	b	b	b	b	a	b	a	a	-
chr04	3554107	G	A	-	a	a	a	-	a	-	a	b	a	b	b	b	-	a	-	-	-	a	a	-	a	a	-	-	-	a	b	b	b	a	b	b	b	-	a	-	b	-	b	b	a	b	a	a	-
chr04	3554133	A	G	-	a	a	a	-	a	-	a	b	a	b	b	b	-	a	-	-	-	a	a	-	a	a	-	-	-	a	b	b	b	a	b	b	b	-	a	b	b	b	b	b	a	b	a	a	-
chr04	3554140	T	C	-	a	a	a	-	a	-	a	b	a	b	b	b	-	a	-	-	-	a	a	-	a	a	-	-	-	a	b	b	b	a	b	b	b	-	a	b	b	b	b	b	a	b	a	a	-
chr04	3567799	T	C	a	-	a	a	b	a	-	-	b	a	b	a	b	b	-	-	-	-	-	-	b	a	a	-	-	-	-	-	b	b	a	b	a	a	-	a	b	-	b	b	a	a	a	a	a	-
chr04	3567804	C	T	a	-	a	a	b	a	-	-	b	a	b	a	b	b	-	-	-	-	-	-	b	a	a	-	-	-	-	-	b	b	a	b	a	a	-	a	b	-	b	b	a	a	a	a	a	-
chr04	3568243	C	T	a	-	-	a	a	b	a	-	a	a	b	a	b	a	-	-	-	-	a	-	b	-	-	-	-	-	-	-	b	a	a	-	-	b	-	-	a	b	-	-	-	a	a	a	-	a
chr04	3580250	T	G	a	a	a	b	b	b	a	a	a	-	b	b	b	b	-	-	-	-	-	-	-	-	-	b	-	-	a	b	b	b	a	b	b	a	-	a	b	b	b	a	a	-	b	-	a	a
chr04	3582720	A	G	-	-	-	-	-	b	-	-	-	-	-	-	-	b	b	b	a	a	b	h	b	a	a	a	h	b	a	-	-	-	-	-	-	-	-	-	-	-	-	-	-	-	-	-	-	-
chr04	3582913	C	T	-	-	-	-	-	-	-	-	b	-	-	-	-	a	a	b	a	b	b	a	b	a	a	h	h	b	a	b	-	-	a	-	-	b	-	-	-	-	-	b	-	b	-	-	-	-
chr04	3583055	G	T	-	-	a	-	-	-	-	-	-	-	-	-	b	a	b	b	a	a	b	h	b	a	a	h	h	b	a	-	-	-	b	-	-	-	-	-	-	b	-	-	-	-	-	-	-	-
chr04	3583061	T	C	-	-	a	-	-	-	-	-	-	-	-	-	b	a	b	b	a	a	b	h	b	a	a	h	h	b	a	-	-	-	b	-	-	-	-	-	-	b	-	-	-	-	-	-	-	-
chr04	3583079	C	T	-	-	a	-	-	-	-	-	-	-	-	-	b	a	b	b	a	a	b	h	b	a	a	h	h	b	a	-	-	-	b	-	-	-	-	-	-	b	-	-	-	-	-	-	-	-
chr04	3583164	C	T	-	-	a	-	-	-	-	-	-	-	-	-	b	a	b	b	a	a	b	h	b	a	a	h	h	b	a	-	-	-	b	-	-	-	-	-	-	b	-	-	-	-	-	-	-	-
chr04	3583434	G	A	-	-	-	-	-	-	-	-	-	-	-	-	-	a	-	-	a	a	a	a	-	a	a	a	a	-	a	b	-	-	-	b	-	-	b	-	-	-	-	-	-	-	-	a	-	-
chr04	3585063	C	T	a	-	a	b	b	a	b	a	a	-	b	a	b	-	b	b	a	-	b	-	b	-	-	b	-	b	a	b	b	b	b	b	a	a	b	a	a	b	b	a	a	b	a	a	a	a
chr04	3588077	C	T	a	a	a	a	a	b	b	-	b	b	b	a	b	b	-	-	a	-	a	a	-	a	-	a	-	-	a	b	b	a	a	b	b	a	-	a	b	b	b	a	b	a	b	a	a	a
chr04	3588309	G	A	a	a	a	b	b	b	b	-	b	b	b	b	b	-	-	-	a	-	a	a	-	a	-	a	-	-	a	b	b	b	b	b	b	b	-	a	b	-	b	b	b	a	b	a	a	a
chr04	3588318	A	G	a	a	a	a	a	b	b	-	b	b	b	a	b	-	-	-	a	-	a	a	-	a	-	a	-	-	a	b	b	a	a	b	a	a	-	a	a	-	b	a	b	a	a	a	a	a
chr04	3588338	A	G	a	a	a	a	a	a	a	a	b	a	b	a	b	a	-	-	-	-	a	-	-	-	a	a	a	-	-	b	b	a	a	b	a	a	-	a	a	-	b	a	b	-	a	a	a	a
chr04	3588718	T	A	a	a	a	a	b	a	-	a	b	a	b	a	b	b	-	b	b	-	a	b	-	a	a	a	b	b	-	b	b	a	b	b	a	a	-	-	b	b	b	b	b	b	a	a	a	a
chr04	3589104	C	T	a	a	a	a	a	a	a	a	a	a	-	a	-	a	b	b	b	b	b	b	b	a	a	a	b	b	a	b	-	-	a	-	-	a	-	a	a	-	-	a	-	-	a	-	a	-
chr04	3589239	T	C	a	a	a	a	a	a	a	a	a	a	-	a	-	b	-	b	b	a	b	a	b	a	a	a	b	b	a	-	-	-	a	-	-	a	-	a	a	-	-	a	-	-	a	-	a	-
chr04	3589378	A	G	-	a	-	b	-	-	-	-	b	-	-	-	-	a	b	b	a	-	a	a	b	-	a	-	a	-	a	-	-	a	b	b	-	-	-	-	a	-	-	-	-	-	-	-	-	-
chr04	3589423	G	A	-	a	-	b	-	-	-	-	b	-	-	-	-	a	b	b	a	-	a	a	b	-	a	b	h	b	a	-	-	a	b	b	-	-	-	-	a	-	-	-	-	-	-	-	-	-
chr04	3589439	A	G	-	a	-	b	-	-	-	-	b	-	-	-	-	a	b	b	a	-	a	a	b	-	a	b	b	b	a	-	-	a	b	b	-	-	-	-	a	-	-	-	-	-	-	-	-	-
chr04	3589544	C	T	-	a	-	b	-	-	-	-	b	-	-	-	-	a	b	b	a	-	a	a	b	-	a	b	b	b	-	-	-	a	b	b	-	-	-	-	a	-	-	-	-	-	-	-	-	-
chr04	3590259	G	A	a	a	a	b	b	b	a	a	b	b	b	a	b	b	a	b	a	-	-	-	-	a	-	a	a	-	a	b	b	b	b	b	a	a	-	a	b	b	b	b	a	b	b	a	-	b
chr04	3590880	A	C	-	-	-	-	-	-	-	-	-	-	-	-	-	a	-	b	b	b	b	b	-	a	a	h	b	b	a	-	-	-	-	-	-	-	-	-	-	-	-	-	-	-	-	-	-	-
chr04	3590999	T	C	-	-	-	a	-	-	-	a	-	-	-	-	b	a	a	-	a	a	a	a	b	a	a	h	b	b	a	-	b	-	-	b	-	-	-	-	-	-	b	-	-	-	-	-	-	-
chr04	3591358	C	T	-	-	-	b	b	a	b	-	b	-	-	b	-	b	a	-	b	b	-	h	b	a	a	a	b	b	a	b	b	-	-	-	-	b	b	-	a	-	-	-	b	a	-	-	-	-
chr04	3593364	C	T	-	-	-	-	-	-	-	-	-	-	-	-	-	b	-	b	b	a	a	a	b	a	a	b	a	b	a	-	-	-	-	-	-	-	-	-	-	-	-	a	-	-	-	-	-	-
chr04	3593398	C	T	-	-	-	-	-	-	-	-	-	-	-	-	-	b	-	h	b	a	a	a	b	a	a	b	a	b	a	-	-	-	-	-	-	-	-	-	-	-	-	a	-	-	-	-	-	-
chr04	3595039	A	G	-	-	-	-	-	-	-	-	-	-	-	-	-	a	-	-	a	a	a	a	-	a	-	-	a	-	a	-	-	-	-	-	-	-	-	-	-	-	-	-	-	-	b	-	-	-
chr04	3595325	A	G	a	a	a	a	a	a	b	a	b	-	b	b	b	-	-	b	a	b	a	b	b	a	-	a	-	b	a	-	b	b	b	b	a	a	b	a	b	b	a	a	b	b	a	a	a	a
chr04	3596232	A	G	a	-	a	a	b	a	-	a	b	-	b	b	b	b	-	-	a	b	b	b	-	a	a	b	a	b	a	b	b	a	a	b	a	b	b	a	a	b	b	b	a	a	a	a	a	b
chr04	3596268	C	T	a	-	a	a	b	a	-	a	b	-	b	b	b	b	-	-	a	b	b	b	-	a	a	b	a	b	a	b	b	a	a	b	a	b	b	a	a	b	b	b	a	a	a	a	a	b
chr04	3596981	C	T	a	a	a	a	-	b	b	a	a	b	b	b	b	b	-	b	a	a	a	a	b	-	a	a	a	b	a	b	b	a	a	b	b	a	b	a	b	b	b	b	a	a	a	a	a	b
chr04	3597661	A	G	a	-	a	a	b	a	-	a	b	a	b	a	b	b	b	-	b	-	-	-	-	-	a	-	b	b	-	b	b	a	a	b	a	-	b	a	a	b	b	a	a	b	a	a	a	-
chr04	3600486	G	A	-	-	-	b	b	b	-	-	b	-	b	b	b	b	-	h	-	a	-	b	b	-	-	-	b	-	-	b	b	b	b	b	-	b	b	-	b	b	b	b	b	b	b	-	-	-
chr04	3601017	T	C	-	-	a	a	b	a	-	a	a	a	-	a	b	a	b	b	-	b	-	b	b	a	a	b	b	b	a	-	-	b	b	b	-	a	-	-	-	-	b	-	-	a	b	-	-	-
chr04	3603250	A	C	a	-	a	-	a	-	a	a	a	-	-	-	-	-	-	-	-	-	-	-	-	a	a	-	a	-	-	-	-	a	a	-	-	a	-	-	-	-	-	-	-	a	a	-	a	-
chr04	3603472	G	A	-	-	-	-	-	-	-	-	-	-	-	-	-	a	a	b	-	-	b	b	b	a	-	b	b	b	a	-	-	-	a	-	-	-	-	-	-	-	-	-	b	b	-	-	-	-
chr04	3605331	T	C	a	-	a	b	a	b	-	a	a	a	b	b	b	b	b	b	a	a	b	a	b	-	-	-	-	b	-	-	b	-	a	b	a	b	b	-	-	b	b	b	a	b	b	a	a	b
chr04	3605374	G	C	a	-	a	b	a	b	-	a	a	a	b	b	b	b	b	b	a	a	b	a	b	-	-	-	-	b	-	-	b	-	a	b	a	b	b	-	-	b	b	b	a	b	b	a	a	b
chr04	3605422	T	C	-	-	-	-	b	b	-	-	b	-	-	-	b	-	-	b	-	-	-	-	-	-	-	a	-	-	-	b	-	b	b	b	-	-	b	-	b	-	-	b	b	b	b	-	-	b
chr04	3701676	G	A	-	-	-	b	-	-	-	-	b	b	b	b	-	-	-	b	-	-	-	-	-	-	-	-	-	-	-	-	b	b	b	b	-	-	-	-	b	-	-	-	-	b	b	-	a	-
chr04	3724972	A	G	a	-	-	a	-	-	-	a	-	-	-	-	-	b	a	-	b	a	a	b	-	a	a	a	h	-	a	-	-	-	-	-	-	a	-	-	-	-	-	-	-	-	-	-	-	-
chr04	3725023	A	G	a	-	-	a	-	-	-	a	-	-	-	-	-	-	a	-	b	a	a	a	-	a	a	a	a	-	a	-	-	-	-	-	-	a	-	-	-	-	-	-	-	-	-	-	-	-
chr04	3761238	G	C	-	-	a	b	-	-	-	-	b	-	-	b	b	a	b	b	a	b	a	b	b	-	a	-	b	b	-	b	-	a	b	-	-	-	-	-	-	-	b	-	-	b	-	-	-	-
chr04	3761246	C	A	-	-	a	b	-	-	-	-	b	-	-	b	b	a	b	b	a	b	a	b	b	-	a	-	b	b	-	b	-	a	b	-	-	-	-	-	-	-	b	-	-	b	-	-	-	-
chr04	3764280	G	A	a	-	-	a	b	-	-	-	-	-	-	-	b	-	-	-	-	-	-	-	-	-	-	-	-	-	-	-	b	-	a	-	-	b	-	-	-	-	-	-	-	b	-	-	-	-
chr04	3764304	G	A	a	-	-	a	b	-	-	-	-	-	-	-	b	-	-	-	-	-	-	-	-	-	-	-	-	-	-	-	b	-	a	-	-	b	-	-	-	-	-	-	-	b	-	-	-	-
chr04	3764337	G	A	a	-	-	a	b	-	-	-	-	-	-	-	b	-	-	-	-	-	-	-	-	-	-	-	-	-	-	-	b	-	a	-	-	b	-	-	-	-	-	-	-	b	-	-	-	-
chr04	3764584	T	C	a	-	-	b	-	b	-	a	-	-	-	-	-	b	a	b	-	b	b	b	b	a	a	-	b	b	a	-	-	-	-	b	b	-	-	-	-	-	b	-	-	b	-	-	-	-
chr04	3764591	A	G	a	-	-	b	-	b	-	a	-	-	-	-	-	b	a	b	-	b	b	b	b	a	a	-	b	b	a	-	-	-	-	b	b	-	-	-	-	-	b	-	-	b	-	-	-	-
chr04	3764685	C	T	-	-	-	-	-	-	-	-	-	-	-	-	-	a	a	b	b	a	b	a	b	a	a	a	a	b	a	-	-	-	-	-	-	-	-	-	-	-	-	-	-	-	-	-	-	-
chr04	3764724	G	C	-	-	-	-	-	-	-	-	-	-	-	-	-	a	a	b	b	a	b	a	b	a	a	a	a	b	a	-	-	-	-	-	-	-	-	-	-	-	-	-	-	-	-	-	-	-
chr04	3764748	G	A	-	-	-	-	-	-	-	-	-	-	-	-	-	a	a	b	b	h	b	h	b	a	a	a	h	b	a	-	-	-	-	-	-	-	-	-	-	-	-	-	-	-	-	-	-	-
chr04	3764783	C	G	-	-	-	-	-	-	-	-	-	-	-	-	-	a	a	b	b	b	b	h	b	a	a	a	h	-	a	-	-	-	-	-	-	-	-	-	-	-	-	-	-	-	-	-	-	-
chr04	3767073	C	A	a	a	a	b	b	b	a	a	a	b	-	b	b	b	-	-	a	a	b	-	-	a	a	-	-	b	a	b	b	a	h	b	b	b	b	a	b	b	b	a	b	b	b	a	a	a
chr04	3767646	G	C	-	-	-	-	a	a	-	-	-	-	-	-	b	a	-	-	a	b	a	a	b	a	a	b	a	b	a	-	-	-	-	b	a	-	b	-	-	-	-	-	-	b	-	-	-	-
chr04	3768179	A	G	a	a	a	b	a	b	a	a	a	b	b	a	b	-	b	-	a	-	-	a	b	-	-	a	-	-	-	b	b	a	a	-	a	a	-	a	b	b	-	b	b	-	a	a	a	-
chr04	3775850	T	C	-	-	a	a	-	-	-	-	-	-	-	b	-	a	a	b	a	b	a	a	b	a	a	h	a	b	a	-	-	-	-	-	-	-	-	-	-	b	-	-	-	-	-	-	-	-
chr04	3775895	A	G	-	-	a	a	-	-	-	-	-	-	-	b	-	a	a	b	a	b	a	a	b	a	a	h	a	b	a	-	-	-	-	-	-	-	-	-	-	b	-	-	-	-	-	-	-	-
chr04	3775985	T	G	-	-	a	a	-	-	-	-	-	-	-	b	-	b	a	b	a	b	a	a	b	a	a	h	a	b	a	-	-	-	-	-	-	-	-	-	-	b	-	-	-	-	-	-	-	-
chr04	3776400	T	C	a	a	a	a	a	a	-	-	-	a	-	a	-	-	-	-	-	-	-	-	-	a	-	a	a	-	a	-	-	-	a	-	a	a	-	a	-	-	-	a	a	-	a	a	-	-
chr04	3776493	G	T	-	-	-	a	-	-	-	-	-	-	-	-	-	b	a	b	b	b	h	a	b	a	-	h	a	-	a	-	-	a	a	-	-	-	-	-	-	-	-	-	b	-	-	-	-	-
chr04	3776650	G	A	-	-	-	-	-	-	-	-	-	-	-	-	-	a	a	-	a	a	b	b	b	a	a	b	b	b	a	-	b	-	a	-	-	-	-	-	-	-	b	-	-	-	-	-	-	-
chr04	3780916	G	A	a	a	a	a	a	a	b	a	-	a	b	b	b	a	-	b	b	a	b	b	b	a	a	-	b	b	a	-	b	a	a	-	b	b	b	-	-	b	b	a	-	b	b	a	-	b
chr04	3782447	T	C	-	-	-	-	-	-	-	-	-	-	-	-	-	b	a	b	h	b	a	a	b	a	a	a	a	b	a	-	-	-	-	-	-	a	-	-	-	b	-	a	-	-	-	-	-	-
chr04	3782983	T	G	a	a	a	b	b	b	a	a	b	a	b	b	b	a	-	b	b	a	b	a	-	a	a	b	b	-	a	b	b	b	b	b	b	a	b	a	b	b	b	b	a	b	b	a	a	b
chr04	3783341	G	A	-	-	-	-	-	-	-	-	-	-	-	-	-	h	-	b	h	a	a	b	b	a	a	a	a	-	a	-	-	-	-	-	-	-	-	-	-	b	-	-	-	-	-	-	-	-
chr04	3783426	C	T	-	-	-	-	-	-	a	-	-	-	-	-	b	b	b	b	b	a	a	a	b	a	a	b	b	b	a	-	-	-	-	-	-	-	-	-	-	b	-	-	-	-	-	-	-	-
chr04	3783515	T	C	-	-	-	-	-	-	a	-	-	-	-	-	-	a	b	b	b	a	a	a	b	a	a	b	b	b	a	-	-	-	-	-	-	-	-	-	-	b	-	-	-	-	-	-	-	-
chr04	3784772	G	C	a	a	a	a	-	a	-	a	a	b	b	b	b	-	-	-	a	-	-	-	b	a	-	-	-	-	-	b	b	a	a	b	b	b	-	a	b	-	b	-	a	a	b	a	a	a
chr04	3791712	C	G	-	-	a	-	-	-	-	-	-	-	-	a	-	-	-	-	-	-	-	-	-	-	-	-	-	-	-	-	-	-	-	-	-	a	-	-	-	-	-	-	-	-	-	-	-	-
chr04	3792133	T	G	-	-	-	-	-	-	-	-	-	-	-	-	-	-	-	b	h	a	b	a	b	a	a	a	h	-	a	-	-	-	-	-	-	-	-	-	-	-	-	-	-	-	-	-	-	-
chr04	3805672	T	A	-	-	-	-	-	-	-	-	-	-	-	-	-	a	-	b	-	-	a	a	-	a	a	a	-	-	a	-	-	-	-	-	-	b	-	-	-	-	-	-	-	-	-	-	-	-
chr04	3805677	T	C	-	-	-	-	-	-	-	-	-	-	-	-	-	a	-	b	-	-	a	a	-	a	a	a	-	-	a	-	-	-	-	-	-	b	-	-	-	-	-	-	-	-	-	-	-	-
chr04	3809459	A	C	a	a	a	b	a	a	-	-	-	b	b	a	a	-	-	-	-	-	-	-	-	-	-	-	a	-	a	-	a	-	a	b	a	a	-	a	a	b	b	a	a	a	a	a	a	-
chr04	3812974	G	C	-	-	-	-	-	b	-	-	b	-	b	b	b	-	-	-	-	-	-	b	-	-	-	b	-	-	-	-	-	-	-	-	b	-	-	-	-	-	-	-	b	-	b	-	-	-
chr04	3814117	G	A	a	a	a	b	b	b	b	a	a	a	b	a	b	b	a	b	a	-	-	a	-	a	-	a	b	-	a	b	b	-	a	b	a	a	b	a	b	b	b	b	b	b	b	a	a	-
chr04	3814176	G	C	-	-	a	-	-	-	-	-	-	-	-	a	-	a	b	b	b	b	a	a	b	a	a	h	h	b	a	-	-	-	-	-	-	-	-	-	-	-	-	b	a	-	-	-	-	-
chr04	3814194	T	C	-	-	a	-	-	-	-	-	-	-	-	a	-	a	b	b	b	b	a	a	b	a	a	h	h	b	a	-	-	-	-	-	-	-	-	-	-	-	-	b	a	-	-	-	-	-
chr04	3814281	G	A	-	-	-	-	-	-	-	-	-	-	-	a	-	a	a	b	b	a	-	h	b	a	a	h	h	b	a	-	-	-	-	-	-	-	-	-	-	-	-	b	a	-	-	-	-	-
chr04	3814527	G	A	a	a	a	a	b	b	b	a	b	b	b	b	b	a	a	-	a	a	a	a	-	a	a	a	a	-	a	b	b	b	a	b	b	a	b	a	b	b	b	b	a	b	b	a	a	a
chr04	3814605	T	C	a	a	a	b	b	b	b	a	b	b	b	b	b	a	h	b	b	b	-	a	b	a	a	-	b	b	-	b	b	b	b	b	b	b	b	a	b	b	b	b	b	b	b	a	a	a
chr04	3823360	G	A	-	a	a	b	b	b	b	-	b	b	b	b	b	b	-	b	b	b	b	b	b	a	a	b	b	b	-	b	b	-	b	b	b	b	b	a	b	b	-	b	b	b	b	-	a	a
chr04	3824893	T	C	-	-	a	a	a	b	b	-	a	-	b	a	b	-	a	b	-	b	b	-	-	-	-	a	-	-	-	b	b	-	b	b	a	a	-	a	b	b	-	a	b	b	b	a	-	-
chr04	3824970	C	T	a	a	a	b	a	b	a	a	a	-	b	b	b	b	b	b	-	b	a	a	b	a	a	a	b	-	a	b	b	b	b	b	a	a	b	a	b	b	b	a	a	b	b	a	a	-
chr04	3825248	A	G	a	a	a	b	a	b	a	a	a	-	b	b	b	a	b	b	-	b	a	a	b	a	a	a	b	-	a	b	b	b	b	b	a	a	b	a	b	b	b	a	a	b	b	a	a	-
chr04	3825283	A	G	a	a	a	b	a	b	a	a	a	-	b	b	b	a	b	b	-	b	a	a	b	a	a	a	b	-	a	b	b	b	b	b	a	a	b	a	b	b	b	a	a	b	b	a	a	-
chr04	3831690	G	A	a	-	a	b	a	b	-	-	-	-	b	b	-	-	a	-	-	-	-	-	b	-	-	-	-	-	-	b	b	-	a	b	a	a	-	a	b	b	b	b	a	-	b	-	a	-
chr04	3831725	G	A	a	-	a	a	a	b	-	-	-	-	b	b	-	-	-	-	-	-	-	-	b	-	-	-	-	-	-	b	b	-	a	b	a	a	-	a	b	b	b	b	a	-	b	-	a	-
chr04	3839083	T	C	-	-	-	-	-	-	-	-	-	-	-	-	-	b	b	b	a	a	b	b	b	a	a	h	h	b	a	-	b	-	-	-	-	-	-	-	-	-	-	-	-	-	-	-	-	-
chr04	3839121	C	T	-	-	-	-	-	-	-	-	-	-	-	-	-	b	b	b	a	a	b	b	b	a	a	h	h	b	a	-	b	-	-	-	-	-	-	-	-	-	-	-	-	-	-	-	-	-
chr04	3840416	G	C	a	a	a	b	b	b	b	a	b	a	-	b	b	b	a	-	a	a	a	-	b	a	a	-	b	b	a	b	b	a	b	b	b	b	b	a	-	-	b	b	a	-	b	a	a	-
chr04	3843838	A	C	a	a	a	b	b	a	a	a	a	b	b	b	b	b	a	b	b	b	a	b	b	a	a	a	a	b	a	b	b	b	a	b	a	b	b	a	a	b	b	a	a	b	b	a	-	a
chr04	3847645	T	C	a	a	a	a	a	b	a	a	-	a	b	a	b	a	a	-	b	b	-	a	-	a	-	-	-	b	a	-	b	a	a	-	a	a	b	a	-	-	b	a	-	a	-	-	-	-
chr04	3851095	T	C	-	-	-	-	-	-	-	-	-	-	-	-	-	a	b	b	a	b	b	a	b	a	a	a	a	b	a	b	b	-	-	b	-	-	-	-	-	-	-	-	-	-	-	-	-	-
chr04	3858606	C	A	-	-	-	-	-	-	-	-	-	-	-	-	-	-	-	-	-	-	-	-	-	-	-	-	-	-	-	-	-	-	-	-	-	-	-	-	-	-	-	-	-	-	-	-	-	-
chr04	3858746	G	T	a	a	a	a	b	a	b	a	a	a	b	a	b	-	a	-	a	b	-	-	-	a	-	-	a	-	a	b	a	a	a	b	a	b	b	a	a	b	b	a	b	b	a	a	a	a
chr04	3858979	G	A	a	a	a	b	b	b	b	a	b	b	b	b	b	-	a	-	-	-	-	-	-	a	-	-	a	-	a	b	b	b	b	b	b	b	b	a	b	b	b	a	b	b	b	a	a	b
chr04	3859016	C	T	a	a	a	a	b	a	b	a	a	a	b	a	b	-	a	-	-	-	-	-	-	a	-	-	a	-	a	b	a	a	a	b	a	a	b	a	a	b	b	a	b	b	a	a	a	a
chr04	3859492	A	G	a	-	a	b	b	b	b	a	b	b	-	b	b	b	-	b	b	-	a	b	b	a	a	b	a	b	a	-	-	a	a	-	-	b	b	-	-	-	b	-	-	-	-	-	a	-
chr04	3876196	C	T	-	-	-	-	b	-	-	b	-	-	-	-	-	a	a	a	a	b	a	a	-	a	a	a	a	-	a	-	-	-	b	-	b	-	-	-	-	b	b	-	-	-	-	-	-	-
chr04	3878067	G	A	a	-	a	b	a	b	b	a	b	b	b	b	b	b	-	-	b	-	-	b	b	-	-	-	a	-	a	-	b	-	b	b	a	b	-	a	a	b	b	b	a	b	a	a	a	-
chr04	3934610	G	A	a	a	a	b	b	a	b	a	a	b	b	b	-	a	-	b	a	-	-	b	b	a	a	b	b	b	a	b	b	a	b	b	a	a	b	a	b	b	b	b	-	-	b	a	a	a
chr04	3934926	T	C	a	a	a	b	a	b	a	a	b	b	b	b	b	b	-	b	a	b	-	-	b	a	-	b	a	-	a	b	b	b	b	b	b	b	b	a	a	b	b	a	a	a	a	a	a	a
chr04	3934969	T	C	a	a	a	b	a	b	a	a	b	b	b	b	b	b	-	b	a	b	-	-	b	a	-	b	a	-	a	b	b	b	b	b	b	b	b	a	a	b	b	a	a	a	a	a	a	a
chr04	3935403	C	A	-	-	-	-	-	-	-	-	-	-	-	-	-	b	a	-	a	b	a	a	b	a	a	a	a	b	a	-	-	-	-	-	-	-	-	a	-	-	-	-	-	-	-	-	-	-
chr04	3935543	G	A	-	-	-	-	-	-	-	-	-	-	-	-	-	h	a	b	a	a	h	h	b	a	a	h	h	b	a	-	b	-	-	-	-	b	-	-	-	-	-	a	-	-	-	-	-	-
chr04	3935674	A	C	-	-	-	b	b	b	-	-	-	b	b	b	b	b	-	-	-	-	b	-	-	-	-	-	-	b	-	b	b	b	b	b	b	b	b	-	b	b	b	b	b	-	b	-	-	-
chr04	3939310	A	G	a	a	a	b	b	a	a	-	b	-	-	a	b	b	-	b	-	a	a	-	-	-	-	a	-	b	a	b	b	a	b	-	a	b	b	a	a	b	b	b	-	a	b	a	-	-
chr04	3939718	A	G	a	a	a	a	a	b	a	a	a	b	b	b	b	a	-	b	b	-	-	a	-	-	a	-	b	-	-	b	b	b	b	b	b	a	b	a	a	b	b	a	a	a	a	a	a	a
chr04	3941579	G	A	-	-	-	-	-	-	-	-	-	-	-	-	b	a	b	b	-	-	a	b	b	a	a	a	a	b	a	-	-	-	-	-	-	-	-	-	-	-	-	-	-	-	-	-	-	-
chr04	3941620	G	T	-	-	-	-	-	-	-	-	-	-	-	-	b	a	b	b	-	-	a	a	b	a	a	a	a	b	a	-	-	-	-	-	-	-	-	-	-	-	-	-	-	-	-	-	-	-
chr04	3941640	G	A	-	-	-	-	-	-	-	-	-	-	-	-	b	h	b	b	b	b	a	h	b	a	a	a	a	b	a	-	-	-	-	-	-	a	-	-	-	-	-	-	-	-	-	-	-	-
chr04	3941663	G	A	-	-	-	-	-	-	-	-	-	-	-	-	b	b	b	b	b	b	a	b	b	a	a	a	b	b	a	-	-	-	-	-	-	a	-	-	-	-	-	-	-	-	-	-	-	-
chr04	3941726	C	T	-	-	-	-	b	b	-	-	-	-	-	-	-	a	a	-	h	a	a	b	b	a	a	a	a	b	a	-	b	-	-	-	-	b	-	-	-	-	b	-	a	-	a	-	-	-
chr04	3941915	G	C	-	-	-	-	b	b	-	-	-	-	-	-	-	a	a	-	a	a	b	b	b	a	a	a	b	b	a	-	b	-	-	-	-	b	-	-	-	-	b	-	a	-	a	-	-	-
chr04	3949668	C	A	-	-	-	-	-	-	-	-	-	-	-	-	-	a	b	b	a	b	b	a	b	-	a	b	h	b	a	b	b	-	a	-	a	-	-	-	-	-	-	-	-	-	-	-	-	-
chr04	3958030	A	G	-	-	-	b	-	-	-	-	-	-	b	-	-	-	-	-	-	-	-	b	-	-	-	-	-	-	-	b	-	-	a	-	-	b	-	a	-	-	b	b	-	-	a	a	a	b
chr04	3958073	G	T	-	-	-	b	-	-	-	-	-	-	b	-	-	-	-	-	-	-	-	b	-	-	-	-	-	-	-	b	-	-	a	-	-	b	-	a	-	-	b	b	-	-	a	a	a	b
chr04	3958090	A	T	-	-	-	b	-	-	-	-	-	-	b	-	-	-	-	-	-	-	-	b	-	-	-	-	-	-	-	b	-	-	a	-	-	b	-	a	-	-	b	b	-	-	a	a	a	b
chr04	3958417	A	C	-	-	-	b	b	-	-	-	-	-	b	-	-	-	-	-	-	-	-	b	-	-	-	-	-	-	-	b	-	-	a	-	-	b	-	a	-	-	b	b	-	-	a	a	a	b
chr04	3958459	T	G	-	-	-	b	b	-	-	-	-	-	b	-	-	-	-	-	-	-	-	b	-	-	-	-	-	-	-	b	-	-	a	-	-	b	-	a	-	-	b	b	-	-	a	a	a	b
chr04	3958543	T	C	a	a	a	b	b	b	-	a	a	a	b	a	b	a	a	b	a	b	-	b	b	a	a	-	b	-	-	b	b	b	b	b	a	b	-	a	a	b	b	b	b	a	a	a	a	b
chr04	3990065	A	G	a	-	-	-	-	-	-	-	-	-	-	b	-	a	b	a	b	b	h	h	h	a	a	h	h	h	a	b	b	-	-	b	-	-	-	-	a	-	-	-	a	-	-	-	-	-
chr04	3990408	G	A	a	b	a	b	a	a	-	a	b	-	b	b	b	a	a	-	-	-	b	b	-	h	-	b	b	-	a	-	-	-	-	-	a	b	-	b	-	-	b	b	b	b	b	-	-	b
chr04	3990600	T	C	b	-	-	b	-	-	-	a	-	b	-	-	-	a	-	-	a	a	-	a	-	a	a	a	a	-	a	b	-	-	-	b	-	-	-	-	-	-	-	-	-	-	b	-	-	-
chr04	4091111	T	C	-	-	-	-	-	-	-	-	-	-	-	-	b	-	-	-	-	a	-	-	-	-	-	-	-	-	-	-	-	-	-	-	-	-	-	-	-	-	-	-	-	-	a	-	-	-
chr04	4144524	C	T	a	a	a	a	b	b	-	a	b	b	b	a	b	a	b	b	b	b	b	-	b	a	a	h	b	b	a	b	b	a	b	b	a	a	b	a	a	b	b	b	a	a	a	a	a	b
chr04	4144593	C	T	a	a	a	a	b	b	b	a	b	b	b	a	b	a	b	b	b	b	b	-	b	a	a	h	b	b	a	b	b	a	b	b	a	a	b	a	a	b	b	b	a	a	a	a	a	b
chr04	4145012	G	A	-	-	-	-	-	-	-	-	-	-	-	-	-	h	a	b	-	-	a	b	b	-	-	a	-	-	a	-	-	-	-	-	-	-	-	-	-	-	-	-	-	-	-	-	-	-
chr04	4145048	G	A	-	-	-	-	-	-	-	-	-	-	-	-	-	h	a	b	-	-	a	b	b	-	-	a	-	-	a	-	-	-	-	-	-	-	-	-	-	-	-	-	-	-	-	-	-	-
chr04	4145348	A	C	a	a	a	b	a	a	a	a	b	b	b	b	b	a	b	b	a	b	a	a	b	a	-	a	-	b	a	b	b	b	b	b	a	b	b	a	a	b	b	b	a	b	b	a	a	-
chr04	4145630	A	G	-	-	-	-	-	-	-	-	-	-	-	-	-	a	b	b	b	b	a	h	b	a	a	b	b	b	a	-	b	-	b	-	-	a	-	-	-	-	-	-	-	-	-	-	-	-
chr04	4145649	G	A	-	-	-	-	-	-	-	-	-	-	-	-	-	a	b	b	b	b	a	h	b	a	a	b	b	b	a	-	b	-	b	-	-	a	-	-	-	-	-	-	-	-	-	-	-	-
chr04	4145705	T	A	a	a	a	a	b	a	a	a	b	b	b	b	b	a	a	b	a	-	-	b	b	a	-	a	b	b	a	b	b	-	a	b	b	a	b	a	b	b	b	b	a	a	a	a	a	b
chr04	4146024	G	A	a	a	a	a	b	a	a	a	b	b	b	b	b	a	a	b	a	-	-	-	b	a	-	a	b	b	a	b	b	-	a	b	b	a	b	a	b	b	b	b	a	a	a	a	a	b
chr04	4147324	T	A	-	a	-	-	-	a	-	-	-	-	-	-	b	a	b	b	a	b	a	b	b	a	a	b	a	b	a	-	-	-	b	-	a	b	-	-	a	-	b	-	-	-	-	-	-	-
chr04	4148356	G	T	a	-	a	-	a	-	a	-	a	-	-	a	-	a	a	-	a	a	a	a	-	a	a	a	-	-	a	-	-	a	a	-	-	-	-	a	-	-	-	a	-	-	-	-	a	-
chr04	4151460	G	A	a	a	a	b	b	b	b	-	b	a	b	b	b	a	-	-	a	-	-	-	b	a	a	a	a	-	a	b	b	a	b	b	b	b	b	a	b	b	b	b	b	b	b	a	a	b
chr04	4152160	G	C	a	a	a	b	a	a	a	a	a	-	b	a	b	-	-	b	-	b	b	-	-	a	-	-	b	-	-	b	b	-	a	b	b	a	-	a	b	b	b	a	a	a	b	a	a	a
chr04	4152233	C	T	a	a	a	b	a	a	a	a	a	-	b	a	b	b	b	b	-	b	b	-	-	a	-	-	b	-	-	b	b	-	a	b	b	a	-	a	b	b	b	a	a	a	b	a	a	a
chr04	4152446	G	A	-	-	-	-	-	-	-	a	-	-	-	-	-	a	b	-	a	a	h	b	b	a	a	h	h	b	-	-	-	-	-	-	-	-	-	-	-	-	-	-	a	-	-	-	-	-
chr04	4152511	C	T	-	-	-	-	-	-	-	a	-	-	-	-	-	a	b	-	a	a	h	b	b	a	a	h	h	b	-	-	-	-	-	-	-	-	-	-	-	-	-	-	a	-	-	-	-	-
chr04	4152554	A	G	-	-	-	-	-	-	-	a	-	-	b	-	-	a	b	-	a	a	a	b	b	a	a	h	h	b	-	-	-	-	-	-	-	-	-	-	-	-	-	-	a	-	-	-	-	-
chr04	4152583	C	T	-	-	-	-	-	-	-	a	-	-	b	-	-	a	b	-	a	a	a	b	b	a	a	h	h	b	-	-	-	-	-	-	-	-	-	-	-	-	-	-	a	-	-	-	-	-
chr04	4153087	T	G	-	-	-	-	-	-	-	-	-	-	-	-	-	b	b	-	b	b	b	-	b	a	-	h	-	b	a	-	-	-	b	-	-	-	-	-	-	-	-	-	-	-	-	-	-	-
chr04	4153094	T	C	-	-	-	-	-	-	-	-	-	-	-	-	-	b	b	-	b	b	b	-	b	a	-	h	-	b	a	-	-	-	b	-	-	-	-	-	-	-	-	-	-	-	-	-	-	-
chr04	4153254	G	A	-	-	-	-	-	-	-	-	-	-	-	-	-	a	-	b	b	-	b	b	b	a	a	b	-	b	a	-	-	-	-	-	-	-	-	-	-	-	-	-	-	-	-	-	-	-
chr04	4153388	G	A	-	-	-	-	-	-	-	-	-	-	-	-	-	a	-	b	b	-	b	h	b	a	a	b	-	b	a	-	-	-	-	-	-	-	-	-	-	-	-	-	-	-	-	-	-	-
chr04	4153415	T	C	a	a	a	b	b	b	b	-	b	a	b	b	b	a	-	-	a	a	a	b	b	a	a	h	a	b	a	b	b	b	b	b	b	b	-	a	b	b	-	-	-	-	-	-	-	-
chr04	4156937	A	C	-	-	-	-	-	-	-	-	-	-	-	-	-	-	-	-	-	-	-	h	-	-	-	-	-	-	-	-	-	-	-	-	-	-	-	-	-	-	-	-	-	-	-	-	-	-
chr04	4157753	G	A	a	a	a	b	b	a	a	a	b	b	b	a	b	b	a	-	a	a	a	a	-	h	a	a	a	-	a	b	b	b	b	b	b	b	b	a	b	b	b	b	b	b	b	a	a	-
chr04	4160650	G	A	-	-	-	-	-	-	-	-	-	-	-	-	-	b	-	b	a	a	a	b	b	a	-	a	a	b	a	-	-	-	b	-	-	-	-	-	-	-	-	-	-	-	-	-	-	-
chr04	4160674	C	T	-	-	-	-	-	-	-	-	-	-	-	-	-	b	-	b	a	a	a	a	b	a	-	a	a	b	a	-	-	-	b	-	-	-	-	-	-	-	-	-	-	-	-	-	-	-
chr04	4160723	T	G	a	-	-	b	b	-	-	a	a	-	-	a	b	a	-	-	-	-	-	-	-	a	-	-	-	-	-	b	b	b	a	-	a	b	-	-	a	-	b	a	-	-	a	a	-	-
chr04	4161106	G	A	a	-	-	b	b	-	-	a	a	-	-	a	b	a	-	-	-	-	-	-	-	a	-	-	-	-	-	b	b	b	a	-	a	b	-	-	-	-	b	a	-	-	a	a	-	-
chr04	4161173	A	G	-	a	a	b	a	-	b	a	a	b	b	a	b	a	-	-	b	a	a	-	b	-	-	-	-	b	a	b	b	a	a	-	b	a	-	-	b	b	b	-	b	a	b	a	a	-
chr04	4167891	G	A	a	a	a	a	a	a	a	a	a	a	a	a	a	b	-	-	-	-	b	b	-	a	a	b	a	-	-	-	-	a	a	a	a	a	-	a	a	a	a	a	a	a	a	a	a	a
chr04	4168242	C	G	-	a	a	a	b	a	-	a	-	-	b	a	b	a	a	b	a	b	b	a	b	a	a	-	a	b	a	b	-	-	a	-	-	a	b	-	b	b	b	b	a	-	-	-	-	-
chr04	4170388	C	T	a	a	-	-	a	a	-	-	a	a	-	a	a	a	b	-	a	b	a	a	b	a	a	a	h	b	a	-	-	-	a	a	a	a	-	-	-	a	-	a	-	a	a	a	a	-
chr04	4170448	A	T	-	-	-	-	-	-	-	-	-	-	-	-	-	a	b	-	a	b	a	a	b	a	a	a	h	b	a	-	-	-	-	-	-	-	-	-	-	-	-	a	-	-	-	-	-	-
chr04	4170502	G	A	-	-	-	-	-	-	-	-	-	-	-	-	-	b	a	-	b	a	-	a	b	a	a	-	a	b	a	-	-	-	-	-	-	-	-	-	-	-	-	-	-	-	-	-	-	-
chr04	4170514	A	C	-	-	-	-	-	-	-	-	-	-	-	-	-	b	a	-	b	a	-	a	b	a	a	-	a	b	a	-	-	-	-	-	-	-	-	-	-	-	-	-	-	-	-	-	-	-
chr04	4170579	C	T	-	a	a	a	a	a	a	a	a	a	-	a	-	a	a	a	-	a	a	-	-	a	a	a	a	-	a	-	b	a	a	-	-	a	-	-	a	-	-	-	-	-	a	-	a	-
chr04	4170934	C	T	a	-	-	-	-	a	b	-	-	-	b	-	-	a	a	-	a	-	a	a	-	a	a	a	a	-	a	-	b	-	-	-	-	b	-	-	-	-	-	-	-	-	b	-	-	-
chr04	4171419	T	C	a	-	a	b	b	b	a	a	a	b	b	b	b	b	-	-	b	a	b	a	-	a	a	-	b	-	a	b	b	a	b	b	a	b	b	a	a	b	b	b	b	a	a	a	a	a
chr04	4171430	C	T	a	-	a	b	b	b	a	a	a	b	b	b	b	b	-	-	b	a	b	a	-	a	a	-	a	-	a	b	b	a	b	b	a	b	b	a	a	b	b	b	b	a	a	a	a	a
chr04	4171774	G	A	a	a	a	a	a	a	-	a	-	a	-	a	-	a	b	b	-	-	b	-	b	a	a	a	b	-	a	-	b	-	a	-	a	a	-	a	a	-	-	a	b	a	a	a	a	a
chr04	4172074	T	C	a	a	a	b	b	b	b	a	b	a	-	a	b	b	b	b	b	b	-	b	-	a	a	b	b	b	a	-	b	b	a	b	b	b	b	a	a	b	b	a	b	a	a	a	a	a
chr04	4172102	A	T	a	a	a	b	b	b	b	a	a	a	b	b	b	a	a	-	-	-	a	-	-	a	-	-	-	-	a	-	b	a	b	b	b	b	-	a	b	b	b	b	a	a	b	a	a	a
chr04	4172416	C	A	a	a	a	b	b	b	b	a	a	a	b	b	b	a	a	-	-	-	b	-	-	a	-	-	-	-	a	-	b	a	b	b	b	b	-	a	b	b	b	b	a	a	b	a	a	a
chr04	4172987	G	C	-	-	-	b	b	b	b	-	b	-	-	b	b	-	-	-	-	-	-	-	-	-	-	-	-	-	a	b	b	b	b	b	b	b	-	-	-	b	-	-	b	-	a	-	-	b
chr04	4173365	C	T	-	-	-	b	b	b	b	-	b	-	-	b	b	-	-	-	-	-	-	-	-	-	-	-	-	-	-	b	b	b	b	b	b	b	-	-	-	b	-	-	b	-	a	-	-	b
chr04	4173415	C	T	a	-	-	b	a	a	b	-	b	-	-	b	b	a	a	b	a	a	a	b	b	a	a	-	h	b	a	-	-	b	-	b	-	b	-	-	-	-	b	-	-	-	b	-	-	-
chr04	4173612	A	G	a	a	a	b	b	a	a	a	a	-	-	a	b	a	a	-	b	b	h	b	b	a	a	a	b	b	a	-	-	a	b	b	a	b	-	a	b	-	b	-	b	b	-	a	-	-
chr04	4173781	C	T	a	a	a	b	b	a	a	a	a	-	-	a	b	a	a	-	b	a	h	b	b	a	a	h	b	b	a	-	-	a	b	b	a	b	-	a	b	-	b	-	b	b	-	a	-	-
chr04	4174096	C	A	-	-	-	-	-	-	-	-	-	-	-	-	-	a	-	b	a	a	-	b	b	a	a	b	b	b	a	-	-	-	-	-	-	-	-	-	-	-	b	-	-	-	-	-	-	-
chr04	4174105	C	T	-	-	-	-	-	-	-	-	-	-	-	-	-	a	-	b	a	a	-	b	b	a	a	b	a	b	a	-	-	-	-	-	-	-	-	-	-	-	b	-	-	-	-	-	-	-
chr04	4174222	A	G	-	-	-	-	-	-	-	-	-	-	-	-	-	a	-	b	h	a	-	b	b	a	a	b	a	b	a	-	-	-	-	-	-	-	-	-	-	-	b	-	-	-	-	-	-	-
chr04	4178821	T	C	-	-	-	-	-	-	-	a	-	-	b	-	-	b	b	b	a	-	a	a	b	a	a	a	a	b	a	-	b	-	-	-	-	-	-	a	-	-	-	-	-	a	-	b	-	-
chr04	4189033	A	C	a	a	a	a	b	a	-	-	a	-	b	a	-	b	-	b	a	-	a	a	b	a	a	-	a	-	a	b	-	b	b	-	a	-	-	-	b	-	b	-	-	-	-	-	-	-
chr04	4190195	A	G	-	-	-	-	-	-	-	-	-	-	b	-	-	a	-	b	a	b	a	h	b	a	a	a	h	b	a	-	-	-	-	-	-	-	-	-	-	-	-	-	-	-	-	-	-	-
chr04	4190255	A	G	-	-	-	b	-	-	-	-	-	-	b	b	b	a	a	-	a	a	a	a	b	a	a	a	a	b	a	-	b	-	b	b	-	-	-	-	b	-	b	-	b	b	b	-	-	-
chr04	4196970	T	C	-	-	-	-	-	-	-	-	-	-	-	-	-	h	a	-	a	-	-	b	b	-	-	-	b	b	a	-	-	-	-	-	-	-	-	-	-	-	-	-	-	-	-	-	-	-
chr04	4197635	A	T	a	-	-	-	-	-	-	-	-	-	b	-	-	b	a	b	a	a	b	h	b	a	a	h	h	b	a	-	-	a	-	-	-	a	-	-	-	-	b	-	-	-	-	-	-	-
chr04	4197696	C	T	a	-	-	-	-	-	-	-	-	-	b	-	-	a	a	b	a	b	b	h	b	a	a	a	h	b	a	-	-	a	-	-	-	a	-	-	-	-	b	-	-	-	-	-	-	-
chr04	4197739	C	A	a	-	-	-	-	-	-	-	-	-	b	-	-	a	a	b	a	b	b	h	b	a	a	a	h	b	a	-	-	a	-	-	-	a	-	-	-	-	b	-	-	-	-	-	-	-
chr04	4198179	G	T	a	a	-	-	-	-	-	-	-	-	b	-	b	-	-	-	-	-	-	-	-	-	-	-	-	-	-	-	-	a	a	b	a	a	-	b	b	-	-	-	-	-	b	a	-	-
chr04	4199132	T	C	a	a	a	b	a	a	-	a	a	b	b	b	b	a	-	-	a	b	-	-	b	a	a	b	a	-	-	b	b	a	a	b	a	a	b	a	a	b	b	b	a	a	b	a	a	a
chr04	4199187	A	T	a	a	a	b	a	a	-	a	a	b	b	b	b	a	-	-	a	b	-	-	b	a	a	a	a	-	-	b	b	a	a	b	a	a	b	a	a	b	b	b	a	a	b	a	a	a
chr04	4202171	C	T	-	-	-	-	-	-	-	-	-	-	-	-	-	b	a	b	b	b	b	h	b	a	a	b	h	b	a	-	-	-	-	-	-	-	-	-	-	-	-	-	a	-	-	-	-	-
chr04	4202363	A	G	a	a	a	b	-	a	-	a	a	b	b	a	b	-	a	-	-	-	-	-	-	a	a	-	-	b	-	b	-	a	b	b	-	a	-	a	a	b	-	a	-	-	b	-	-	-
chr04	4202402	C	T	a	a	a	b	-	a	-	a	a	b	b	a	b	-	a	-	-	-	-	-	-	a	a	-	-	b	-	b	-	a	b	b	-	a	-	a	a	b	-	a	-	-	b	-	-	-
chr04	4202766	T	C	a	a	a	a	a	a	b	a	b	b	b	b	b	b	a	b	a	b	b	b	-	a	a	b	b	b	a	b	b	a	a	b	a	b	b	a	b	b	b	b	a	b	a	a	-	-
chr04	4202782	C	T	a	a	a	a	a	a	b	a	b	b	b	a	b	b	a	b	a	b	b	b	-	a	a	a	a	b	a	b	b	a	a	b	a	b	b	a	b	b	b	b	a	a	a	a	-	-
chr04	4203062	A	G	a	a	a	a	a	a	b	a	b	b	b	a	b	b	a	b	a	b	b	b	-	a	a	b	a	b	a	b	b	a	a	b	a	b	b	a	b	b	b	b	a	b	a	a	-	-
chr04	4204693	A	G	a	-	-	a	a	b	b	a	a	-	b	a	b	-	-	-	b	-	a	-	b	-	-	b	a	b	-	b	b	a	b	b	a	a	b	a	a	b	b	b	b	a	b	a	a	a
chr04	4206696	C	T	a	a	a	b	a	a	b	a	a	b	b	a	b	-	a	-	a	a	-	a	b	a	a	-	a	b	a	b	b	a	b	b	a	b	b	-	a	b	b	a	b	b	a	a	a	b
chr04	4207594	G	T	a	-	a	a	a	-	-	-	b	a	b	-	b	-	-	-	-	-	-	-	-	a	-	-	-	-	a	-	b	-	b	b	-	b	-	a	a	b	b	a	a	a	a	a	-	-
chr04	4207608	C	T	a	-	a	a	a	-	-	-	b	a	b	-	b	-	-	-	-	-	-	-	-	a	-	-	-	-	a	-	b	-	b	b	-	b	-	a	a	b	b	a	a	a	a	a	-	-
chr04	4209061	C	T	a	a	a	b	b	b	a	a	a	a	b	b	b	b	b	b	b	b	-	-	-	-	a	a	b	b	a	b	b	-	b	b	b	b	b	a	b	-	b	-	a	b	b	a	a	a
chr04	4209332	A	T	a	a	a	b	b	b	a	a	a	a	b	b	b	b	b	b	a	b	-	-	-	-	a	a	b	b	a	b	b	-	b	b	b	b	b	a	b	-	b	-	a	b	b	a	a	a
chr04	4209418	C	T	a	-	a	a	a	a	-	-	a	a	b	b	b	-	b	-	a	a	b	a	-	-	a	-	a	-	-	b	b	-	a	b	b	b	b	a	a	b	-	a	b	b	a	a	a	-
chr04	4209456	C	T	a	-	a	a	a	a	-	-	a	a	b	b	b	-	b	-	a	a	b	a	-	-	a	-	a	-	-	b	b	-	a	b	b	b	b	a	a	b	-	a	b	b	a	a	a	-
chr04	4212075	C	A	-	-	-	-	-	-	-	-	-	-	-	-	-	a	-	b	b	-	-	a	b	-	-	h	b	b	-	-	-	-	-	-	-	-	-	-	-	-	-	-	-	-	-	-	-	-
chr04	4214405	G	A	-	-	-	-	-	-	-	-	-	-	-	-	-	a	a	-	b	a	a	h	-	a	a	b	b	-	a	b	-	-	-	-	-	-	-	-	-	-	-	-	-	-	-	-	-	-
chr04	4214412	A	G	-	-	-	-	-	-	-	-	-	-	-	-	-	a	a	-	b	a	a	b	-	a	a	a	b	-	a	b	-	-	-	-	-	-	-	-	-	-	-	-	-	-	-	-	-	-
chr04	4223895	C	G	a	a	a	a	a	b	b	a	a	b	b	b	b	a	b	b	-	-	a	b	b	a	a	-	b	b	a	b	b	a	a	b	a	a	b	a	b	b	b	a	a	b	b	a	a	-
chr04	4224078	C	T	a	a	a	a	a	b	b	a	a	b	b	b	b	b	b	b	-	-	a	a	b	a	a	-	b	b	a	b	b	a	b	b	a	a	b	a	b	b	b	a	a	b	b	a	a	-
chr04	4224382	C	A	-	a	a	-	a	b	-	a	b	-	b	b	-	a	-	b	b	a	b	a	b	a	a	b	a	-	a	-	-	-	-	-	-	-	-	-	-	-	-	-	-	-	-	-	-	-
chr04	4224389	G	A	-	a	a	-	a	b	-	a	b	-	b	b	-	a	-	b	b	a	b	a	b	a	a	b	a	-	a	-	-	-	-	-	-	-	-	-	-	-	-	-	-	-	-	-	-	-
chr04	4224505	G	A	-	a	a	-	-	b	-	a	b	-	-	-	-	a	-	-	a	a	-	a	-	a	a	a	a	-	a	-	-	-	-	-	-	-	-	-	-	-	-	-	-	-	-	-	-	-
chr04	4224554	A	G	-	a	a	-	a	b	-	a	b	-	-	-	-	a	-	-	a	a	-	a	-	a	a	a	a	-	a	-	-	-	-	-	-	-	-	-	-	-	-	-	-	-	-	-	-	-
chr04	4224618	G	A	a	a	a	b	a	a	a	a	a	a	-	b	-	b	a	b	b	b	b	-	b	a	a	b	-	b	a	-	-	a	a	-	a	b	-	a	a	-	-	a	a	a	a	a	a	-
chr04	4226576	G	C	a	-	-	a	-	a	-	a	a	-	-	-	b	a	-	b	-	b	a	b	b	-	a	a	b	b	a	-	-	-	a	-	-	-	-	-	-	-	b	-	b	-	a	-	-	-
chr04	4227266	G	A	-	-	-	-	-	-	-	-	-	-	-	-	-	b	b	-	-	-	b	b	b	a	-	-	-	b	a	-	-	-	-	-	-	-	-	-	-	-	-	a	-	-	-	-	-	-
chr04	4231984	G	A	a	a	a	b	b	b	b	-	b	b	b	b	b	-	b	b	a	-	a	b	b	-	a	-	a	b	-	b	b	-	b	b	a	a	b	-	b	b	b	b	b	b	b	a	a	b
chr04	4243688	G	A	-	-	-	-	-	-	-	-	-	-	-	-	b	b	a	a	b	a	a	h	b	a	a	-	a	b	a	-	-	-	-	-	-	-	-	a	-	-	b	-	a	-	b	-	-	-
chr04	4247168	A	C	a	a	b	a	b	a	b	a	b	a	b	a	b	a	a	b	b	-	a	b	-	a	-	-	a	b	a	b	b	a	a	b	a	a	b	a	-	b	b	b	a	a	a	-	a	-
chr04	4248205	A	G	a	a	a	b	a	b	-	a	b	-	b	a	b	b	b	b	b	-	-	a	b	a	a	a	a	b	a	b	b	b	b	b	a	a	b	-	a	b	b	a	a	a	b	a	a	b
chr04	4248504	A	G	a	a	a	-	-	a	-	-	a	-	b	a	b	a	-	a	a	a	a	b	b	a	a	a	b	b	a	b	-	-	a	b	b	-	-	-	-	b	-	-	-	a	-	-	-	-
chr04	4260267	C	T	a	-	a	b	b	a	a	a	b	a	b	a	b	a	-	-	-	b	a	-	b	a	-	-	b	-	-	b	b	b	b	b	-	a	b	-	-	b	b	a	-	-	a	a	-	-
chr04	4260571	G	T	a	-	a	b	b	a	a	a	b	a	b	a	b	a	-	-	-	-	a	-	-	a	-	-	-	-	-	b	b	b	b	b	-	a	b	-	-	b	b	a	-	-	a	a	-	-
chr04	4260612	C	A	a	-	a	b	b	a	a	a	b	a	b	a	b	a	-	-	-	-	a	-	-	a	-	-	-	-	-	b	b	b	b	b	-	a	b	-	-	b	b	a	-	-	a	a	-	-
chr04	4260617	G	A	a	-	a	b	b	a	a	a	b	a	b	a	b	a	-	-	-	-	a	-	-	a	-	-	-	-	-	b	b	b	b	b	-	a	b	-	-	b	b	a	-	-	a	a	-	-
chr04	4264668	C	T	-	-	-	a	-	b	b	-	-	-	-	-	-	h	b	b	a	a	a	h	b	a	a	h	a	b	a	b	-	-	b	b	-	-	-	a	-	-	-	-	-	-	-	-	-	-
chr04	4264708	A	G	-	-	-	a	-	b	b	-	-	-	-	-	-	h	b	b	a	a	a	h	b	a	a	h	a	b	a	b	-	-	b	b	-	-	-	a	-	-	-	-	-	-	-	-	-	-
chr04	4267618	A	G	-	-	-	b	b	b	b	-	b	b	-	b	b	b	b	-	-	-	-	-	b	-	-	b	b	b	-	b	b	b	b	b	b	b	b	-	b	b	b	b	b	b	b	-	-	-
chr04	4267641	T	C	-	-	-	b	b	b	b	-	b	b	-	b	b	b	b	-	-	-	-	-	b	-	-	b	b	b	-	b	b	b	b	b	b	b	b	-	b	b	b	b	b	b	b	-	-	-
chr04	4273973	T	A	a	a	a	b	b	b	b	a	a	b	b	b	b	b	-	b	a	a	b	b	b	-	a	b	-	b	a	b	b	a	b	b	b	b	b	a	a	-	b	a	a	b	b	a	a	a
chr04	4306874	T	A	a	-	-	-	-	-	-	-	-	-	-	-	-	b	-	b	a	-	-	a	-	-	-	-	a	-	-	-	-	-	-	-	-	-	-	a	-	b	-	-	-	-	-	-	-	-
chr04	4308956	G	C	a	-	-	-	-	-	-	-	-	-	-	-	-	b	-	b	b	a	a	b	b	a	a	a	b	b	a	-	b	-	-	-	a	-	-	-	-	-	-	-	-	-	-	-	-	-
chr04	4309078	A	T	a	-	-	-	-	-	-	-	-	-	-	-	-	b	a	b	b	a	a	a	b	a	a	h	a	b	a	-	b	-	-	-	a	-	-	-	-	-	-	-	-	-	-	-	-	-
chr04	4313069	T	C	-	-	-	-	-	-	-	-	-	-	-	-	-	h	a	b	a	b	a	b	b	a	a	a	h	b	a	-	-	-	-	-	-	-	-	-	-	-	-	-	-	-	-	-	-	-
chr04	4315890	T	C	a	a	a	a	b	b	a	a	a	b	b	b	b	b	b	b	-	b	-	a	-	a	a	b	b	b	a	-	b	a	a	b	a	a	-	a	a	-	-	a	a	b	-	a	-	-
chr04	4315919	A	C	a	a	a	a	b	b	a	a	a	b	b	b	b	b	b	b	-	b	-	a	-	a	a	b	b	b	a	-	b	a	a	b	a	a	-	a	a	-	-	a	a	a	-	a	-	-
chr04	4316591	C	T	a	a	a	a	a	a	a	a	-	b	b	b	b	b	a	b	-	b	a	a	b	a	a	a	a	b	-	b	b	a	a	b	a	a	-	a	a	-	-	b	-	a	-	-	a	-
chr04	4316598	G	A	a	a	a	a	a	a	a	a	-	b	b	b	b	b	a	b	-	b	b	a	b	a	a	b	a	b	-	b	b	a	b	b	a	b	-	a	a	-	-	b	-	a	-	-	a	-
chr04	4322631	G	A	a	-	a	a	a	a	-	a	b	b	b	b	b	a	-	b	-	b	a	a	-	a	a	h	a	b	a	b	b	b	b	-	a	a	b	a	b	-	-	a	-	a	-	a	a	-
chr04	4339651	G	T	a	a	a	b	b	b	b	a	a	b	b	b	b	a	a	-	a	a	a	a	-	a	a	a	a	-	-	b	b	b	a	b	b	a	b	a	b	b	b	b	a	-	b	-	a	-
chr04	4339813	G	T	a	a	a	-	b	a	-	a	-	-	-	a	-	h	a	b	a	a	a	h	b	a	a	h	a	b	a	-	-	b	a	-	-	a	-	-	-	-	-	-	-	-	a	-	-	-
chr04	4339939	C	T	a	a	a	-	b	a	-	a	-	-	-	a	-	a	a	b	a	a	a	h	b	a	a	h	a	b	a	-	-	b	a	-	-	a	-	-	-	-	-	-	-	-	-	-	-	-
chr04	4339948	T	C	a	a	a	-	b	a	-	a	-	-	-	a	-	a	a	b	a	a	a	h	b	a	a	h	b	b	a	-	-	b	a	-	-	a	-	-	-	-	-	-	-	-	-	-	-	-
chr04	4348660	T	C	-	-	-	-	-	-	-	-	-	-	-	-	-	a	a	-	a	a	h	h	b	a	a	h	h	b	a	-	-	-	-	-	-	b	-	-	-	-	-	-	-	-	-	-	-	-
chr04	4354821	T	G	-	-	-	-	-	-	-	-	-	-	-	-	-	a	a	-	a	a	b	b	b	a	a	a	a	b	a	-	b	b	-	-	-	-	-	-	-	b	-	-	-	-	-	-	-	-
chr04	4355217	A	G	a	a	a	a	b	a	a	a	a	a	b	b	b	a	a	-	a	-	b	b	b	a	a	-	b	b	a	-	b	b	h	b	b	b	b	a	a	b	b	b	b	a	b	a	a	-
chr04	4355308	G	A	a	a	a	b	b	b	h	a	a	a	b	b	b	-	b	-	-	a	-	b	b	-	a	-	-	b	-	b	b	b	b	b	a	a	-	a	b	b	b	b	b	a	b	a	a	a
chr04	4355328	C	G	a	a	a	b	a	b	h	a	a	a	b	b	b	-	b	-	-	a	-	a	b	-	a	-	-	b	-	b	b	b	b	b	a	a	-	a	a	b	b	b	b	a	b	a	a	a
chr04	4355581	A	G	a	a	a	b	a	b	a	a	a	a	b	a	b	-	-	-	-	a	-	a	-	-	a	-	-	-	-	b	b	b	b	b	a	a	-	a	a	b	b	a	b	a	a	a	a	a
chr04	4357448	G	A	a	a	a	a	-	-	-	-	a	-	-	a	-	a	-	-	-	-	-	-	-	-	-	-	-	-	a	-	-	-	a	-	a	a	-	-	a	-	-	a	a	a	a	-	a	-
chr04	4357459	T	C	a	a	a	a	-	-	-	-	a	-	-	a	-	a	-	-	-	-	-	-	-	-	-	-	-	-	a	-	-	-	a	-	a	a	-	-	a	-	-	a	a	a	a	-	a	-
chr04	4367725	G	T	-	-	-	-	-	-	-	a	-	-	-	b	b	b	-	b	a	a	a	a	b	a	a	a	h	b	a	-	-	-	-	-	a	a	-	-	-	-	-	-	-	-	-	-	-	-
chr04	4367837	A	G	-	-	-	-	-	-	-	a	-	-	-	b	b	a	-	b	b	b	a	a	b	a	a	a	h	b	a	-	-	-	-	-	a	a	-	-	a	-	-	-	-	-	-	-	-	-
chr04	4370543	A	G	-	-	-	-	-	-	-	-	-	-	-	-	-	a	a	b	b	-	h	h	-	a	a	a	a	b	a	-	-	-	-	-	-	a	-	-	-	-	-	-	-	a	-	-	-	-
chr04	4370730	T	G	-	-	-	-	-	-	-	-	-	-	-	-	-	a	a	b	b	-	h	h	-	a	a	a	a	b	a	b	b	-	b	b	-	a	-	-	-	-	-	-	-	a	-	-	-	-
chr04	4374833	A	G	-	-	-	-	-	-	-	-	-	-	-	-	b	-	-	-	-	-	-	-	-	-	-	-	-	-	-	-	-	-	-	b	-	-	-	-	-	-	-	-	-	-	-	-	-	-
chr04	4378612	T	G	-	-	-	-	-	-	-	-	-	b	-	-	-	a	a	b	a	b	a	h	b	a	a	b	h	b	a	-	-	-	-	-	-	-	-	-	-	-	-	-	-	-	-	-	-	-
chr04	4384090	A	C	a	-	a	-	-	-	-	a	b	-	-	-	-	b	-	b	a	a	a	a	-	a	a	a	a	b	a	b	b	-	b	-	-	-	b	-	a	-	-	-	-	-	b	-	-	-
chr04	4387271	C	T	a	a	a	a	b	b	-	a	a	b	b	a	b	a	a	-	-	-	a	-	-	a	a	a	a	b	a	a	b	a	b	b	b	b	b	a	a	b	b	b	a	a	b	a	a	b
chr04	4388747	C	G	-	-	-	-	-	-	-	-	-	-	-	-	-	a	a	-	a	a	a	a	-	a	a	a	a	-	a	-	b	-	-	-	-	-	-	-	-	-	-	-	b	-	-	-	-	-
chr04	4388775	C	T	-	-	-	-	-	-	-	-	-	-	-	-	-	a	a	-	a	a	a	a	-	a	a	a	a	-	a	-	b	-	-	-	-	-	-	-	-	-	-	-	b	-	-	-	-	-
chr04	4388795	T	A	-	-	-	-	-	-	-	-	-	-	-	-	-	a	a	-	a	a	a	a	-	a	a	a	a	-	a	-	b	-	-	-	-	-	-	-	-	-	-	-	b	-	-	-	-	-
chr04	4388833	C	T	a	a	a	a	a	a	a	a	a	a	-	a	b	a	a	-	b	-	-	a	b	a	a	a	a	-	a	b	b	a	a	b	a	a	b	a	-	b	-	a	a	a	a	a	a	-
chr04	4388875	T	C	a	a	a	-	a	a	a	a	a	a	-	a	b	a	a	-	b	-	-	a	b	a	a	-	a	-	a	b	b	a	a	b	a	a	b	a	-	b	-	a	a	a	a	a	a	-
chr04	4388889	C	T	a	a	a	a	a	a	a	a	a	a	-	a	b	a	a	-	b	-	-	a	b	a	a	a	a	-	a	b	b	a	a	b	a	a	b	a	-	b	-	a	a	a	a	a	a	-
chr04	4389177	G	C	a	a	a	a	a	a	a	a	a	a	a	a	a	a	b	b	h	a	a	h	b	a	a	a	a	b	a	-	b	a	-	b	-	b	-	-	a	-	-	a	a	a	-	a	a	-
chr04	4389427	C	T	a	-	-	a	-	-	-	-	-	-	-	a	a	h	a	-	a	a	b	a	b	a	a	h	h	a	a	b	b	-	-	a	a	-	-	-	-	b	-	-	-	a	a	-	a	-
chr04	4389628	A	G	-	-	a	-	-	-	-	-	-	-	-	-	-	b	b	b	b	a	h	h	b	a	a	h	a	b	a	-	-	-	-	-	-	a	-	-	-	-	-	b	-	-	-	-	-	-
chr04	4391168	A	G	a	a	a	a	a	a	-	a	b	a	b	b	b	b	-	b	h	-	-	a	b	a	a	-	-	b	a	-	b	a	a	b	a	a	b	-	a	b	b	a	b	a	a	a	a	a
chr04	4392124	T	C	a	a	a	b	b	a	b	a	a	a	b	b	b	h	b	b	-	-	-	a	-	a	-	-	b	b	a	b	b	b	b	b	a	b	-	-	b	b	b	b	b	b	b	a	-	b
chr04	4392192	A	G	a	a	a	a	b	a	b	a	a	a	b	b	b	h	b	b	-	-	-	a	-	a	-	-	b	b	a	b	b	b	b	b	a	b	-	-	a	b	b	b	b	b	b	a	-	b
chr04	4399125	C	T	-	-	-	-	-	-	-	-	-	-	-	-	b	-	-	-	-	-	-	b	b	-	-	-	-	-	-	-	-	-	b	-	-	-	-	-	-	-	-	-	-	-	-	-	-	-
chr04	4399219	C	T	-	-	-	-	-	-	-	-	a	-	-	-	-	a	a	b	a	-	a	b	b	a	-	b	b	b	a	-	-	-	-	-	-	-	-	-	-	-	-	-	b	-	-	-	-	-
chr04	4408997	A	G	a	a	a	b	b	a	-	-	b	b	b	b	b	b	a	b	a	b	b	-	b	a	a	-	a	-	a	b	b	b	b	b	b	b	b	a	b	b	b	b	b	b	b	a	a	-
chr04	4426132	G	A	a	a	a	b	b	b	b	a	a	b	b	b	b	a	a	b	-	a	-	-	b	a	a	-	-	-	a	b	b	-	b	b	a	h	-	a	b	b	b	a	b	b	b	a	a	b
chr04	4437758	G	C	-	-	-	-	-	-	-	-	-	-	-	-	-	b	a	b	a	b	b	a	b	a	a	h	b	b	a	-	-	-	-	-	-	-	-	-	-	-	-	-	-	-	-	-	-	-
chr04	4439848	C	T	a	a	a	a	a	a	b	a	a	a	b	b	b	-	a	-	-	-	-	-	-	a	-	-	-	-	a	b	b	b	a	b	b	a	-	a	b	-	b	b	a	b	a	a	a	b
chr04	4440023	G	A	-	-	a	-	-	-	-	-	-	-	-	-	-	a	b	b	a	a	b	b	b	a	-	a	a	b	a	-	-	-	-	-	-	b	-	-	-	-	-	a	-	-	-	-	-	-
chr04	4440980	T	C	a	-	-	-	-	a	-	-	-	-	-	-	-	h	-	b	h	a	b	b	-	a	a	h	a	-	a	-	-	-	a	-	-	-	-	-	b	-	-	b	-	-	-	-	-	-
chr04	4440997	G	A	a	-	-	-	-	a	-	-	-	-	-	-	-	h	-	b	h	a	b	b	-	a	a	h	a	-	a	-	-	-	a	-	-	-	-	-	b	-	-	b	-	-	-	-	-	-
chr04	4441290	G	T	-	a	-	-	-	-	-	-	-	-	-	-	-	a	b	b	a	b	a	b	b	a	a	a	a	b	a	-	-	-	-	-	-	-	-	-	-	-	-	-	b	-	-	-	-	-
chr04	4441392	T	G	-	-	-	-	-	-	-	-	-	-	-	-	-	b	a	b	a	b	h	h	b	a	a	h	h	b	a	-	-	-	-	b	-	b	-	-	-	b	-	-	-	-	-	-	-	-
chr04	4441476	C	T	-	-	-	-	-	-	-	-	-	-	-	-	-	b	a	-	a	b	h	h	b	a	a	h	h	b	a	-	-	-	-	b	-	b	-	-	-	-	-	-	-	-	-	-	-	-
chr04	4441521	G	A	-	-	-	-	-	-	-	-	-	-	-	-	-	h	-	b	h	-	b	b	b	a	a	h	b	b	a	-	-	-	b	-	-	-	-	-	-	-	b	-	-	-	-	-	-	-
chr04	4441609	T	G	-	-	-	-	-	-	-	-	-	-	-	-	-	a	-	b	b	-	b	a	b	a	a	h	a	b	a	-	-	-	b	-	-	-	-	-	-	-	b	-	-	-	-	-	-	-
chr04	4444767	G	A	-	-	a	a	b	b	-	a	-	a	b	-	-	b	-	-	-	-	-	-	-	-	-	-	-	-	-	b	b	-	b	b	a	-	-	-	-	b	-	-	-	a	a	-	a	-
chr04	4449755	A	C	-	-	a	b	a	b	-	a	b	-	b	a	b	b	a	-	-	a	a	a	-	a	a	b	a	-	a	b	-	-	a	b	b	b	b	-	-	b	b	b	-	-	b	-	-	-
chr04	4451509	G	C	-	-	-	-	-	-	-	-	-	-	-	-	-	b	b	b	b	b	-	a	b	a	a	-	a	b	-	b	-	-	-	-	-	-	-	-	-	-	-	-	-	-	-	-	-	-
chr04	4451569	T	A	-	-	-	-	-	-	-	-	-	-	-	-	-	b	b	b	b	b	-	a	b	a	a	-	a	b	-	b	-	-	-	-	-	-	-	-	-	-	-	-	-	-	-	-	-	-
chr04	4493127	T	C	a	-	-	-	b	-	-	-	-	-	-	-	-	a	a	b	a	b	a	h	b	a	a	b	h	b	a	b	-	-	-	-	-	-	b	-	-	-	-	-	-	-	-	-	-	-
chr04	4493139	G	C	a	-	-	-	b	-	-	-	-	-	-	-	-	a	a	b	a	b	a	h	b	a	a	b	h	b	a	b	-	-	-	-	-	-	b	-	-	-	-	-	-	-	-	-	-	-
chr04	4496324	A	G	-	-	-	-	-	-	-	-	-	-	-	-	-	a	b	b	a	a	h	a	b	a	a	a	b	b	a	-	-	-	b	b	-	a	b	-	b	-	b	-	-	a	-	-	-	-
chr04	4496359	A	C	-	-	-	-	-	-	-	-	-	-	-	-	-	a	b	b	a	a	h	a	b	a	a	a	b	b	a	-	-	-	b	b	-	a	b	-	b	-	b	-	-	a	-	-	-	-
chr04	4497572	G	A	-	-	-	-	-	b	-	-	-	-	-	b	b	b	-	b	-	-	-	b	b	-	-	-	-	b	-	-	b	-	-	b	-	-	-	-	b	-	b	b	-	-	-	-	-	-
chr04	4497651	C	T	a	-	-	-	a	-	-	-	-	-	-	-	b	b	a	b	a	b	h	b	b	a	a	b	a	b	a	-	-	-	b	-	-	-	-	-	-	-	-	-	b	-	-	-	-	-
chr04	4497730	A	G	a	-	-	-	a	-	-	-	-	-	-	-	b	a	b	b	a	a	h	b	b	a	a	b	a	b	a	-	-	-	b	-	-	-	-	-	-	-	-	-	b	-	-	-	-	-
chr04	4497778	T	C	a	-	-	-	a	-	-	-	-	-	-	-	b	a	b	b	a	a	h	b	b	a	a	b	a	b	a	-	-	-	b	-	-	-	-	-	-	-	-	-	b	-	-	-	-	-
chr04	4498974	T	C	a	a	a	b	a	-	-	a	-	b	-	b	b	a	b	-	-	b	-	a	-	a	a	b	a	b	a	-	-	a	-	-	-	-	-	a	-	-	-	-	a	b	a	-	-	-
chr04	4506503	G	A	-	-	-	-	-	-	-	-	-	-	-	-	-	-	-	-	-	-	-	-	-	-	-	-	-	-	-	-	-	-	-	-	a	-	-	-	-	-	-	-	-	-	-	-	-	-
chr04	4507994	G	C	a	a	a	b	a	a	a	a	a	b	b	b	b	b	-	b	b	-	a	b	b	a	-	a	a	b	a	b	b	a	b	b	a	b	b	a	a	b	b	a	a	b	b	a	a	a
chr04	4508163	A	T	a	a	a	b	a	a	a	a	a	b	b	b	b	h	-	b	a	-	a	a	b	a	-	a	a	b	a	b	b	a	b	b	a	b	b	a	a	b	b	a	a	b	b	-	a	a
chr04	4510329	T	C	a	a	a	a	b	a	b	a	b	b	b	a	b	-	b	-	b	-	-	-	-	a	a	a	-	b	a	b	b	b	b	b	a	b	b	a	b	b	b	b	b	b	b	a	a	b
chr04	4521797	G	A	-	-	-	-	-	-	-	-	-	-	-	-	-	b	b	-	a	b	b	h	b	a	a	b	b	b	a	-	-	-	-	b	-	-	-	-	-	-	-	-	b	-	b	-	-	-
chr04	4521806	T	G	-	-	-	-	-	-	-	-	-	-	-	-	-	b	b	-	a	b	b	h	b	a	a	b	b	b	a	-	-	-	-	b	-	-	-	-	-	-	-	-	b	-	b	-	-	-
chr04	4554489	T	A	-	-	-	-	-	-	-	-	-	b	-	b	b	b	-	-	-	-	-	-	-	a	-	-	b	-	-	b	-	-	a	b	-	-	-	a	-	-	-	-	b	-	a	a	-	-
chr04	4555434	C	G	-	-	a	-	-	b	-	-	-	-	-	-	b	-	-	-	-	-	-	a	b	a	-	-	-	-	-	b	-	-	-	b	-	-	-	a	a	b	-	b	-	-	a	a	a	a
chr04	4555478	A	G	-	-	a	-	-	b	-	-	-	-	-	-	b	-	-	-	-	-	-	a	b	a	-	-	-	-	-	b	-	-	-	b	-	-	-	a	a	b	-	b	-	-	a	a	a	a
chr04	4564247	A	G	-	-	a	-	-	-	-	-	a	-	-	-	-	a	-	b	a	a	h	h	b	a	a	b	h	b	a	-	-	-	-	-	-	b	-	-	-	-	-	-	-	-	-	-	-	-
chr04	4568398	A	G	-	a	-	b	-	-	-	-	-	b	-	b	-	a	b	b	a	b	a	a	b	a	a	-	b	b	a	-	-	-	-	-	-	-	-	-	-	-	b	-	-	-	-	-	-	-
chr04	4568496	T	G	a	a	a	a	a	a	b	a	b	b	b	a	b	b	-	b	-	a	b	a	b	-	a	b	a	b	a	b	b	b	b	b	a	b	b	a	a	b	b	a	a	b	a	a	a	b
chr04	4572887	T	C	-	-	-	-	-	-	-	-	-	-	-	-	-	a	-	-	a	a	a	a	b	a	a	-	a	-	a	-	-	-	-	-	-	-	-	-	-	-	b	-	b	-	-	-	-	-
chr04	4572923	G	A	-	-	-	-	-	-	-	-	-	-	-	-	-	a	-	-	a	a	a	a	b	a	a	-	a	-	a	-	-	-	-	-	-	-	-	-	-	-	b	-	b	-	-	-	-	-
chr04	4583651	A	G	-	-	-	b	-	-	-	a	-	-	-	-	-	a	-	-	-	a	a	-	-	-	-	-	a	-	a	-	-	-	-	-	-	a	-	-	-	-	-	b	b	b	-	-	-	-
chr04	4586918	T	G	-	-	-	-	-	-	-	-	-	-	-	-	-	b	a	b	a	a	a	b	-	a	a	a	a	b	a	-	-	-	-	-	-	b	-	-	-	-	-	-	-	-	-	-	-	-
chr04	4586928	A	T	-	-	-	-	-	-	-	-	-	-	-	-	-	b	a	b	a	a	a	b	-	a	a	a	a	b	a	-	-	-	-	-	-	b	-	-	-	-	-	-	-	-	-	-	-	-
chr04	4586940	G	A	-	-	-	-	-	-	-	-	-	-	-	-	-	b	a	b	a	h	a	b	b	a	a	a	a	b	a	-	-	-	-	-	-	b	-	-	-	-	-	-	-	-	-	-	-	-
chr04	4586957	A	G	-	-	-	-	-	-	-	-	-	-	-	-	-	b	a	b	a	h	a	b	b	a	h	a	h	b	a	-	-	-	-	-	-	b	-	-	-	-	-	-	-	-	-	-	-	-
chr04	4589379	C	G	-	-	b	-	-	-	-	-	-	-	-	b	-	-	-	-	-	-	-	-	-	-	-	-	-	-	-	-	-	-	-	-	-	a	-	-	-	-	-	-	-	-	-	-	-	-
chr04	4589534	G	A	-	-	b	-	-	-	-	-	-	-	-	b	-	-	-	-	-	-	-	-	-	-	-	-	-	-	-	-	-	-	-	-	-	a	-	-	-	-	-	-	-	-	-	-	-	-
chr04	4593387	T	G	-	-	-	-	-	-	-	-	-	-	-	-	-	a	a	b	a	b	h	h	b	a	a	h	a	b	a	-	-	-	b	-	-	-	-	-	-	-	b	-	-	-	-	-	-	-
chr04	4593464	T	C	-	-	-	-	-	-	-	-	-	-	b	-	-	a	b	b	a	a	h	h	b	a	a	a	a	b	a	-	b	-	b	-	-	-	-	-	-	-	b	-	-	-	-	-	-	-
chr04	4601590	C	T	-	-	-	a	-	-	-	a	-	b	-	a	-	-	-	-	-	-	-	-	-	-	a	-	-	-	-	-	b	-	a	-	a	-	-	-	-	-	-	-	-	-	a	a	-	-
chr04	4602068	T	C	-	-	-	-	-	a	-	a	-	-	-	-	-	b	a	b	a	a	a	h	b	a	a	b	h	b	a	-	-	-	b	-	-	-	-	-	-	-	-	b	-	-	-	-	-	-
chr04	4632651	G	C	a	a	b	b	b	b	b	a	b	b	b	b	b	-	a	-	-	-	-	-	-	a	a	-	b	b	a	b	b	b	b	b	b	b	b	a	b	b	b	b	b	b	b	a	a	b
chr04	4633378	G	A	-	-	-	-	-	-	-	-	-	b	-	-	-	a	a	b	a	b	b	b	b	a	a	-	b	b	a	-	-	-	-	-	-	-	-	-	-	-	-	-	-	a	-	-	-	-
chr04	4634026	G	A	-	-	-	-	-	-	-	-	-	-	-	-	-	a	a	b	a	-	b	a	b	a	a	b	a	b	a	-	-	-	b	-	-	a	-	-	-	-	-	-	-	-	-	-	-	-
chr04	4640656	G	T	a	a	b	b	a	a	a	a	b	b	b	b	b	a	b	-	a	-	-	-	-	a	a	-	-	-	a	b	-	a	a	b	a	b	b	a	a	b	b	a	a	b	b	a	a	a
chr04	4643112	C	T	-	a	b	a	b	a	a	a	-	b	b	-	b	a	b	-	a	a	-	a	-	a	a	b	-	-	-	-	b	a	b	b	a	b	-	a	a	b	b	b	a	a	b	a	a	b
chr04	4643133	G	A	-	a	b	a	b	a	a	a	-	b	b	-	b	a	b	-	a	a	-	a	-	a	a	b	-	-	-	-	b	a	b	b	a	b	-	a	a	b	b	b	b	a	b	a	a	b
chr04	4647578	T	C	a	a	b	a	b	a	b	a	a	b	b	a	b	a	a	-	-	-	-	a	-	a	a	b	a	-	a	b	b	a	a	b	b	b	b	a	b	b	b	a	b	a	b	a	a	b
chr04	4647947	A	G	-	-	-	-	-	-	-	-	-	-	-	-	-	b	a	b	b	-	a	h	b	a	a	b	h	b	a	b	-	-	b	b	-	-	-	-	-	-	-	-	-	-	-	-	-	-
chr04	4647986	A	G	-	-	-	-	-	-	-	-	-	-	-	-	-	b	a	b	b	-	a	h	b	a	a	b	h	b	a	b	-	-	b	b	-	-	-	-	-	-	-	-	-	-	-	-	-	-
chr04	4655472	A	C	a	a	b	a	a	a	-	-	b	b	b	b	b	b	-	-	a	-	-	a	-	a	a	-	b	-	-	b	b	-	a	b	b	a	b	a	b	b	-	a	b	a	b	a	a	-
chr04	4666525	T	C	-	a	a	-	a	-	-	-	-	-	-	b	b	b	-	b	b	a	b	b	b	a	a	b	b	b	-	-	-	-	b	-	-	-	-	a	-	b	-	b	-	b	-	-	-	-
chr04	4667300	T	C	-	-	-	-	-	-	-	-	-	-	-	-	-	b	a	b	a	-	a	-	-	a	a	b	-	b	-	-	-	-	-	-	-	-	-	-	-	b	-	-	-	-	-	-	-	-
chr04	4669238	C	T	a	-	b	a	b	b	a	a	a	b	b	a	b	b	-	-	b	b	b	a	-	a	a	b	-	b	a	-	b	a	b	b	b	b	-	-	a	b	b	-	a	b	b	a	a	-
chr04	4669266	C	T	a	-	b	a	b	b	a	a	a	b	b	a	b	b	-	-	b	b	b	a	-	a	a	b	-	b	a	-	b	a	b	b	b	b	-	-	a	b	b	-	a	b	b	a	a	-
chr04	4669561	A	T	a	a	b	a	b	a	a	-	b	b	b	b	b	-	-	b	b	a	b	b	b	a	a	b	-	b	a	b	b	-	b	-	b	b	b	a	a	b	b	a	a	a	a	a	a	-
chr04	4681363	A	T	a	-	-	-	-	b	-	-	-	-	-	-	a	a	a	b	a	-	b	b	b	a	a	-	a	-	a	-	-	a	-	-	a	-	-	-	-	-	b	-	a	a	-	-	a	-
chr04	4681421	T	C	-	-	b	-	-	-	-	-	-	-	-	-	-	-	-	-	b	-	-	-	-	-	-	-	-	-	-	-	b	b	b	-	-	-	-	-	b	-	-	-	-	-	b	-	a	-
chr04	4681849	T	C	-	-	b	-	-	-	-	-	-	-	-	b	-	-	-	-	b	-	-	-	-	-	-	-	-	-	-	-	-	b	b	-	-	-	-	-	b	-	-	-	-	-	b	-	a	-
chr04	4681863	C	T	-	-	b	-	-	-	-	-	-	-	-	b	-	-	-	-	b	-	-	-	-	-	-	-	-	-	-	-	-	b	b	-	-	-	-	-	b	-	-	-	-	-	b	-	a	-
chr04	4682400	A	G	-	a	-	a	-	a	-	-	a	b	-	-	b	-	-	-	-	-	-	-	-	-	-	-	a	-	-	b	b	a	b	b	a	-	-	-	-	b	-	-	-	a	b	a	a	-
chr04	4683565	C	T	-	-	-	-	-	-	-	-	-	-	-	-	-	b	a	-	h	b	b	h	b	a	h	b	a	b	a	-	b	-	-	b	-	-	-	-	-	-	-	-	-	-	b	-	-	-
chr04	4685142	C	A	a	a	a	a	b	b	b	a	b	b	b	a	b	b	b	-	b	-	-	b	-	a	a	-	-	-	-	b	b	a	b	b	b	b	-	-	b	b	b	a	b	a	a	a	a	-
chr04	4685335	G	A	a	a	a	a	b	b	b	a	b	b	b	a	b	b	-	-	a	-	-	a	-	a	a	-	-	-	-	b	b	a	b	b	b	b	-	-	b	b	b	a	b	a	a	a	a	-
chr04	4685399	C	T	a	a	a	a	a	b	b	a	b	b	b	a	b	b	-	-	a	-	-	a	-	a	a	-	-	-	-	b	b	a	b	b	b	b	-	-	b	b	b	a	b	a	a	a	a	-
chr04	4689803	T	G	-	-	-	-	-	-	-	-	-	-	-	-	-	h	-	-	b	-	h	a	-	-	-	b	h	h	a	-	-	-	-	-	-	-	-	-	-	-	-	-	-	-	-	-	-	-
chr04	4690236	C	T	a	a	b	a	b	a	b	a	a	-	b	b	b	a	-	a	-	b	-	a	b	a	-	b	-	a	-	b	b	b	b	b	a	b	-	-	a	b	b	b	b	b	b	a	a	-
chr04	4690469	G	A	a	a	a	a	b	a	a	a	b	b	b	b	b	b	-	a	-	a	-	b	b	a	a	b	a	-	a	b	b	a	b	b	a	a	b	a	a	b	b	b	b	b	b	a	-	b
chr04	4690479	A	G	a	a	a	a	b	a	a	a	b	b	b	b	b	b	-	a	-	a	a	b	b	a	a	b	a	-	a	b	b	a	b	b	a	a	b	a	a	b	b	b	b	b	b	a	-	b
chr04	4698587	G	T	-	-	-	-	-	-	-	-	-	-	-	-	-	a	a	a	a	h	-	-	-	a	a	-	-	a	a	-	-	-	-	-	-	-	-	-	-	b	-	-	-	a	-	-	-	-
chr04	4698618	C	A	-	-	-	-	-	-	-	-	-	-	-	-	-	a	a	a	a	a	-	-	-	a	a	-	-	a	a	-	-	-	-	-	-	-	-	-	-	b	-	-	-	a	-	-	-	-
chr04	4699951	C	T	-	-	-	-	-	-	-	-	-	-	-	-	-	a	a	-	a	a	a	a	-	a	a	-	a	a	a	-	-	-	b	-	-	-	-	-	-	-	-	-	-	-	-	-	-	-
chr04	4701759	C	G	a	-	-	a	b	a	b	-	b	-	-	a	-	a	-	a	a	b	a	b	b	-	a	-	a	a	a	b	-	a	a	b	a	a	-	a	a	-	-	-	b	a	-	-	-	-
chr04	4701791	C	T	a	-	-	a	b	a	b	-	b	-	-	a	-	a	-	a	a	b	a	a	b	-	a	-	a	a	a	b	-	a	a	-	a	a	-	a	a	-	-	-	b	a	-	-	-	-
chr04	4708219	G	A	-	-	-	-	-	-	-	-	-	-	-	-	b	a	-	-	a	-	a	a	-	a	-	-	-	a	a	-	-	-	-	-	-	-	-	-	-	-	-	-	-	-	-	-	-	-
chr04	4708343	T	C	-	-	-	-	-	-	-	-	-	-	-	-	-	a	a	b	a	-	a	a	b	a	a	b	a	b	a	b	b	-	-	-	-	-	-	-	-	-	-	-	b	-	-	-	-	-
chr04	4715758	G	A	-	-	-	a	-	-	-	-	-	-	-	-	-	b	a	a	a	-	b	h	b	a	a	b	a	h	a	-	-	-	-	b	-	-	-	-	b	b	-	-	-	-	-	-	-	-
chr04	4715785	A	C	-	-	-	a	-	-	-	-	-	-	-	-	-	b	a	a	a	-	b	h	b	a	a	b	a	h	a	-	-	-	-	b	-	-	-	-	b	b	-	-	-	-	-	-	-	-
chr04	4716044	A	T	-	-	-	-	-	-	-	-	-	-	-	-	b	b	a	a	b	a	a	a	b	a	a	b	a	h	-	-	-	-	-	b	a	-	-	-	-	-	-	-	-	-	-	-	-	-
chr04	4719253	C	T	-	-	-	-	-	-	-	-	-	-	-	-	-	a	a	b	b	-	a	h	b	a	a	b	h	a	a	-	-	-	-	-	-	-	-	-	-	-	-	-	-	-	-	-	-	b
chr04	4719262	C	T	-	-	-	-	-	-	-	-	-	-	-	-	-	a	a	b	b	-	a	h	b	a	a	b	h	a	a	-	-	-	-	-	-	-	-	-	-	-	-	-	-	-	-	-	-	b
chr04	4719337	T	C	-	-	-	-	-	-	-	-	-	-	-	-	-	a	a	b	h	-	b	h	b	a	a	b	h	a	a	-	-	-	-	-	-	-	-	-	-	-	-	-	-	-	-	-	-	b
chr04	4719605	T	A	-	-	-	-	-	-	-	-	-	-	-	-	b	b	b	b	b	b	b	h	b	a	-	b	b	b	a	-	-	-	-	-	-	-	-	-	-	-	-	-	-	-	-	-	-	-
chr04	4719619	C	T	-	-	-	-	-	-	-	-	-	-	-	-	b	b	b	b	b	b	b	h	b	a	-	b	a	a	a	-	-	-	-	-	-	-	-	-	-	-	-	-	-	-	-	-	-	-
chr04	4721232	T	C	a	a	b	a	b	b	a	a	b	b	b	a	b	a	a	a	a	a	-	b	b	a	a	-	-	a	a	b	b	a	a	b	b	b	b	a	b	b	b	a	b	b	a	a	a	b
chr04	4721485	C	T	a	a	a	a	b	b	a	a	b	b	b	a	b	b	a	a	a	a	-	a	b	a	a	b	-	a	a	b	b	a	a	b	a	b	b	a	b	b	b	a	b	b	a	a	a	b
chr04	4721592	C	T	a	a	b	a	b	b	b	a	b	b	b	h	b	b	a	a	b	a	-	-	-	a	a	-	a	a	a	b	b	b	b	b	h	b	b	a	b	b	b	b	b	h	b	a	a	a
chr04	4722508	C	T	-	-	-	-	-	b	-	-	-	-	-	-	-	-	-	-	-	-	-	-	-	-	-	-	b	-	a	b	b	-	a	-	b	a	-	a	a	b	-	a	-	-	-	-	a	b
chr04	4722880	C	T	a	a	a	a	b	a	b	a	a	b	b	b	b	b	a	-	a	a	a	a	b	a	a	b	b	b	a	-	b	a	b	b	b	b	-	a	a	b	b	b	a	b	a	-	a	a
chr04	4722923	A	G	a	a	b	a	a	a	a	a	b	b	b	b	b	b	a	b	a	a	a	a	b	a	a	b	-	b	a	b	b	a	b	b	a	b	b	-	a	b	b	a	-	-	b	a	a	-
chr04	4722970	G	A	a	a	b	a	a	b	a	a	b	b	b	b	b	b	a	b	a	a	a	a	b	a	a	b	-	b	a	b	b	a	b	b	b	b	b	-	b	b	b	b	-	-	b	a	a	-
chr04	4723294	C	T	-	-	-	-	-	-	-	-	-	-	-	-	-	b	a	b	b	a	h	h	b	a	a	b	b	b	a	-	-	-	-	b	-	a	-	-	-	-	-	-	-	b	-	-	b	-
chr04	4723414	T	C	-	-	-	-	-	-	-	-	-	-	-	-	-	-	a	a	a	-	h	h	b	-	-	b	a	a	a	-	-	-	-	-	-	-	-	-	-	-	-	b	-	-	-	-	-	-
chr04	4735284	C	T	-	-	-	-	-	-	-	-	-	-	-	-	b	a	-	-	-	-	h	-	-	-	-	b	a	b	-	-	-	-	-	-	-	b	-	-	-	-	-	-	-	-	-	-	-	-
chr04	4735304	G	A	-	-	-	-	-	-	-	-	-	-	-	-	b	a	-	-	-	-	h	-	-	-	-	b	a	b	-	-	-	-	-	-	-	b	-	-	-	-	-	-	-	-	-	-	-	-
chr04	4759535	A	G	a	-	b	a	b	b	a	a	b	b	b	a	b	-	-	-	-	b	-	a	b	-	-	-	b	-	-	b	b	b	a	b	a	a	b	a	a	b	b	a	b	b	-	a	a	-
chr04	4763016	C	G	a	-	b	a	a	b	b	a	b	b	b	a	b	a	-	-	-	b	a	a	b	a	a	b	a	-	-	b	b	b	a	b	b	b	-	-	a	b	b	a	b	-	b	a	a	a
chr04	4763022	C	T	a	-	b	a	a	b	b	a	b	b	b	a	b	a	-	-	-	b	a	a	b	a	a	b	a	-	-	b	b	b	a	b	b	b	-	-	a	b	b	a	b	-	b	a	a	a
chr04	4767822	A	G	-	-	-	-	-	-	-	-	-	-	-	-	-	a	b	b	a	a	a	b	b	a	a	b	a	a	-	-	-	-	-	-	-	-	-	-	b	-	-	-	-	-	-	-	-	-
chr04	4769673	A	G	a	-	a	a	b	b	b	a	b	b	b	b	b	-	-	-	a	a	-	a	-	a	a	-	-	-	-	b	b	b	b	b	b	b	b	a	-	b	b	b	b	a	b	a	a	-
chr04	4769729	G	A	a	-	a	a	b	b	b	a	b	b	b	b	b	-	-	-	a	a	-	a	-	a	a	-	-	-	-	b	b	b	b	b	b	b	b	a	-	b	b	b	b	b	b	a	a	-
chr04	4773755	A	G	-	-	-	-	-	-	-	-	-	-	-	-	-	b	a	a	a	b	a	a	b	a	a	b	a	a	a	-	-	-	-	-	-	-	-	-	-	-	-	-	-	-	-	-	-	-
chr04	4774291	T	G	a	-	b	a	b	a	-	-	-	-	b	a	b	-	b	-	-	a	b	-	-	a	-	-	-	-	a	-	-	a	b	b	b	a	b	a	-	b	-	a	-	b	a	a	a	-
chr04	4776333	C	T	a	a	a	a	a	a	b	a	a	b	b	a	b	a	b	a	-	a	a	-	b	a	a	b	b	-	a	b	b	a	b	b	b	b	b	a	-	b	b	a	-	b	a	a	a	a
chr04	4788258	G	T	-	-	a	a	a	b	-	a	b	b	-	-	b	a	-	a	a	-	-	-	-	a	a	b	-	b	a	-	-	-	-	-	b	-	-	-	-	b	-	-	-	a	a	-	-	-
chr04	4796149	T	C	-	-	b	-	b	b	-	-	-	b	-	b	b	a	a	a	b	-	-	a	-	a	-	-	-	-	-	-	b	b	-	b	b	b	b	-	-	b	b	-	b	-	b	-	-	b
chr04	4799075	G	A	a	a	b	a	b	b	b	a	-	b	b	a	b	a	-	a	a	b	b	h	b	a	a	b	a	a	a	b	b	a	a	-	-	b	b	-	b	-	-	a	-	b	-	-	a	-
chr04	4799181	G	C	a	a	b	a	b	b	b	a	-	b	b	a	b	a	-	a	a	b	b	h	b	a	a	b	a	a	a	b	b	a	a	-	-	b	b	-	b	-	-	a	-	b	-	-	a	-
chr04	4800356	C	T	-	-	-	-	-	-	-	-	-	-	-	-	-	b	b	b	-	b	b	b	b	-	-	b	b	b	-	-	b	-	-	-	-	b	-	-	-	-	-	-	-	-	-	-	-	-
chr04	4802974	C	G	a	a	b	a	b	b	b	a	b	b	b	a	b	-	-	a	a	a	b	a	-	a	a	b	-	a	a	b	b	b	b	b	b	b	b	a	a	b	b	a	b	b	a	a	a	-
chr04	4805423	C	T	-	-	-	-	-	-	-	-	b	-	b	-	b	-	b	b	a	a	a	a	b	a	a	b	a	-	a	-	-	-	-	-	a	-	-	-	-	-	-	-	a	b	-	-	-	-
chr04	4805640	G	A	-	-	-	-	-	-	-	-	-	-	-	-	-	a	a	a	-	-	-	a	-	a	a	-	h	a	a	-	-	-	-	-	-	-	-	-	-	-	b	-	-	-	-	-	-	-
chr04	4807153	A	T	a	-	a	a	a	b	b	a	-	b	b	b	b	b	a	-	b	a	-	-	b	a	a	-	b	b	a	b	b	b	a	b	b	a	b	a	-	b	b	a	b	b	a	a	a	-
chr04	4810407	A	G	-	-	-	-	-	a	b	-	b	b	b	b	b	-	-	-	-	b	-	-	-	-	a	b	-	b	a	b	b	a	b	b	b	b	b	-	-	b	b	-	-	b	a	-	-	-
chr04	4810822	C	G	-	-	a	-	-	b	-	-	-	b	-	b	b	a	a	b	b	-	a	a	b	a	a	b	a	-	a	b	b	-	b	b	-	b	-	-	b	-	-	-	-	b	b	-	-	-
chr04	4811261	T	A	a	-	b	-	b	b	b	-	b	b	b	b	b	-	-	b	-	a	-	-	b	a	-	b	b	b	-	b	b	b	b	b	b	b	b	a	b	b	b	-	b	b	b	a	a	-
chr04	4811917	T	G	a	-	a	a	-	a	b	-	-	-	-	b	b	b	-	a	a	a	a	h	b	a	a	b	h	b	a	b	-	-	-	b	-	a	-	-	-	-	-	-	-	-	a	-	-	-
chr04	4818990	G	A	-	-	b	-	b	-	-	-	b	b	b	b	b	a	a	a	a	b	a	a	-	a	a	-	a	b	a	b	b	b	b	b	a	b	b	-	b	b	b	-	b	b	b	-	-	-
chr04	4819021	T	A	-	-	b	-	b	-	-	-	b	b	b	b	b	a	a	a	a	b	a	a	-	a	a	-	a	b	a	b	b	b	b	b	a	b	b	-	b	b	b	-	b	b	b	-	-	-
chr04	4819639	T	C	a	a	a	b	a	b	a	a	b	b	b	b	b	a	-	-	-	-	-	-	-	-	-	-	-	-	-	-	b	b	a	b	b	b	b	a	b	b	b	a	a	b	b	a	a	b
chr04	4860868	C	T	-	-	-	-	-	-	-	-	-	b	-	-	-	-	-	h	b	-	-	a	b	-	a	b	-	a	a	-	-	-	-	b	-	-	-	-	-	-	-	-	-	-	-	-	-	-
chr04	4863543	T	C	-	-	-	b	-	-	-	-	-	-	-	-	-	-	-	-	-	-	-	-	-	-	-	-	-	-	b	-	-	-	b	-	b	b	-	-	-	b	-	-	-	-	-	-	-	-
chr04	4867131	C	T	-	-	-	-	-	-	-	-	-	b	-	-	-	b	a	b	b	b	h	h	b	a	a	b	h	a	a	-	-	-	-	-	-	a	-	a	-	-	-	-	-	-	-	-	a	-
chr04	4867148	G	A	-	-	-	-	-	-	-	-	-	b	-	-	-	b	a	b	b	b	h	h	b	a	a	b	h	b	a	-	-	-	-	-	-	a	-	a	-	-	-	-	-	-	-	-	a	-
chr04	4871617	A	G	a	a	b	a	b	b	b	-	b	b	b	a	b	b	a	a	b	b	a	a	b	a	-	b	b	-	a	b	b	a	a	b	-	a	b	a	-	b	b	a	a	b	a	a	a	-
chr04	4892866	G	A	-	-	-	-	-	-	-	-	-	-	-	-	-	b	b	b	b	a	h	-	b	a	-	b	a	b	a	-	-	a	-	b	b	a	-	-	-	b	-	a	-	-	-	-	-	-
chr04	4897290	T	G	-	-	b	-	-	b	-	-	b	b	b	b	b	a	a	a	b	-	a	a	-	a	a	-	b	a	a	b	b	-	b	b	b	b	-	-	b	-	-	-	a	-	-	-	-	-
chr04	4897689	T	C	a	a	a	a	b	a	-	a	a	b	-	a	b	a	-	-	a	-	-	-	-	a	-	-	b	a	a	b	b	-	b	b	a	b	b	a	a	b	-	a	a	a	b	a	b	-
chr04	4897884	G	A	a	a	a	a	b	b	-	a	a	b	-	a	b	b	-	-	a	b	-	-	b	a	-	b	b	a	a	b	b	-	b	b	a	b	b	a	b	b	b	a	a	a	b	a	b	-
chr04	4898396	T	C	a	a	h	a	b	a	b	a	b	b	-	b	b	-	-	a	-	-	-	b	-	a	a	-	-	-	a	-	b	b	b	b	b	b	b	a	b	b	b	a	b	b	h	a	a	b
chr04	4899170	T	C	-	-	-	-	b	-	-	-	-	-	-	b	-	a	-	b	b	a	b	h	b	a	a	b	b	b	a	-	-	-	-	-	-	-	-	-	-	-	-	-	-	-	-	-	-	-
chr04	4899197	C	T	-	-	-	-	a	-	-	-	-	-	-	a	-	a	-	b	-	a	b	h	b	a	a	a	a	b	a	-	-	-	-	-	-	-	-	-	-	-	-	-	-	-	-	-	-	-
chr04	4911152	C	T	a	-	a	a	a	b	-	a	b	b	b	b	b	b	a	b	b	b	-	-	b	a	-	-	b	-	a	b	b	b	a	b	a	a	b	-	a	b	-	a	b	b	b	a	a	b
chr04	4917689	T	C	-	-	-	-	-	-	-	-	-	-	-	a	b	b	-	-	b	b	b	b	b	a	a	-	a	h	a	b	-	a	b	-	-	-	-	-	-	b	-	-	b	-	-	-	-	-
chr04	4917730	C	G	-	-	-	-	-	-	-	-	-	-	-	a	b	b	-	-	b	b	b	a	b	a	a	-	a	h	a	b	-	a	b	-	-	-	-	-	-	b	-	-	b	-	-	-	-	-
chr04	4918081	T	A	a	-	b	a	a	b	-	a	b	b	b	-	b	a	-	-	-	-	-	-	-	-	-	-	-	-	-	-	b	-	a	b	a	-	-	a	a	b	b	a	a	b	a	a	-	a
chr04	4924377	G	A	a	a	a	a	a	a	-	a	a	-	-	a	-	a	-	-	-	-	a	a	b	a	a	b	a	b	a	-	-	-	a	-	a	a	b	a	-	-	-	a	-	a	-	-	a	-
chr04	4924934	G	A	a	a	b	a	b	a	b	a	a	-	-	a	b	a	-	-	a	-	-	-	-	a	a	-	-	a	a	b	b	a	a	b	b	a	-	a	a	b	b	a	-	b	b	a	-	-
chr04	4924983	A	T	a	a	a	a	a	a	-	-	-	-	-	a	-	b	-	b	a	b	a	b	b	-	a	b	a	a	a	-	b	-	b	-	a	-	-	-	a	-	-	a	a	-	a	a	-	-
chr04	4925004	C	A	a	a	b	a	a	b	-	-	-	-	-	a	-	b	-	b	a	b	b	b	b	-	a	b	a	a	a	-	b	-	b	-	a	-	-	-	a	-	-	a	a	-	a	a	-	-
chr04	4925573	C	T	a	a	a	a	a	a	a	a	-	-	-	a	-	a	-	b	a	b	b	-	b	a	a	b	b	b	a	-	-	a	a	-	a	a	-	-	a	-	-	a	-	a	a	a	a	-
chr04	4925638	T	C	a	a	b	a	a	a	b	a	-	b	-	a	b	b	-	-	-	b	a	a	-	-	-	-	b	a	a	b	b	a	a	b	b	b	b	a	a	-	b	a	a	b	b	a	a	-
chr04	4925964	T	G	-	-	-	-	-	-	-	-	-	-	-	-	-	b	a	a	a	b	b	b	b	a	a	b	b	a	a	-	-	-	-	-	-	-	-	-	-	-	-	-	-	-	-	-	-	-
chr04	4926280	T	C	-	-	-	-	-	-	-	-	-	b	-	-	-	h	-	-	b	b	a	a	b	a	a	b	b	a	a	-	-	-	-	-	b	b	-	-	-	-	b	-	-	-	-	-	-	-
chr04	4926533	G	A	-	-	-	-	-	-	-	-	-	-	-	-	-	a	h	h	a	b	a	h	-	a	a	b	a	b	-	-	-	-	-	-	-	-	-	-	-	-	-	-	-	-	-	-	-	-
chr04	4926662	C	T	a	a	a	a	a	a	a	a	a	b	b	b	b	b	-	-	b	b	-	a	b	-	-	-	a	a	a	b	b	a	a	b	b	a	-	a	a	b	b	a	a	b	a	a	a	b
chr04	4926894	G	A	a	a	a	a	a	a	a	a	a	b	b	b	b	b	-	-	b	b	-	a	b	-	a	-	a	b	a	b	b	a	a	b	b	a	-	a	a	b	b	a	a	b	a	a	a	b
chr04	4926908	T	C	a	a	a	a	a	a	a	a	a	b	b	b	b	b	-	-	b	b	-	a	b	-	a	-	a	b	a	b	b	a	a	b	b	a	-	a	a	b	b	a	a	b	a	a	a	b
chr04	4927006	G	A	-	-	-	-	-	-	-	-	-	-	-	-	-	a	a	a	-	-	a	a	-	a	a	-	a	-	a	-	-	-	-	-	-	a	-	-	-	-	-	-	-	-	-	-	-	-
chr04	4927234	G	C	-	-	-	-	-	-	a	-	-	-	-	-	-	b	a	a	h	b	h	h	-	a	a	b	h	h	b	-	-	-	-	-	-	-	-	-	-	-	-	-	b	-	-	-	-	-
chr04	4927436	A	C	-	-	-	-	-	-	-	-	-	-	-	-	-	b	a	a	a	-	a	b	b	a	a	b	-	h	a	-	-	-	-	-	-	-	-	-	-	-	-	-	-	-	-	-	a	-
chr04	4927474	C	T	-	-	-	-	-	-	-	-	-	-	-	-	b	a	b	a	b	b	a	b	b	a	a	b	b	b	a	-	-	-	-	-	-	-	-	-	-	b	-	-	-	-	a	-	-	-
chr04	4927594	C	T	-	-	-	-	-	-	-	-	-	-	-	-	b	h	b	a	a	b	h	b	b	a	a	b	b	b	a	-	-	-	-	-	-	-	-	-	-	b	-	-	-	-	a	-	-	-
chr04	4927651	G	A	-	-	-	-	b	b	-	-	-	-	-	-	-	h	h	b	h	b	b	h	b	h	a	b	h	a	h	-	-	-	-	b	-	-	-	-	-	-	-	-	b	-	-	-	-	-
chr04	4927875	T	C	-	-	-	-	-	-	-	-	-	-	b	-	-	a	a	b	a	b	-	a	b	a	a	b	b	b	a	b	-	a	-	-	b	-	b	-	b	-	-	-	-	-	-	-	-	-
chr04	4929123	C	T	a	a	b	a	b	a	b	a	-	b	b	a	b	b	a	a	a	b	-	a	-	a	a	b	a	a	a	b	b	b	b	b	b	a	-	a	a	-	b	a	b	a	b	a	-	b
chr04	4929138	G	A	a	a	b	a	b	a	b	a	-	b	b	a	b	b	a	a	a	b	-	a	-	a	a	b	a	a	a	b	b	b	b	b	b	a	-	a	a	-	b	a	b	a	b	a	-	b
chr04	4931468	A	T	a	a	b	a	b	b	a	a	b	b	b	b	b	b	b	b	a	-	a	b	b	a	a	-	a	a	a	b	b	b	b	b	b	a	b	-	-	b	b	a	b	b	a	-	-	-
chr04	4932357	T	C	a	a	a	a	-	a	a	a	a	-	-	a	-	b	-	b	b	b	b	b	b	a	-	b	-	a	-	-	-	a	a	-	-	a	-	a	a	-	-	a	-	a	a	a	a	-
chr04	4937557	G	C	-	-	-	-	-	-	-	-	-	-	-	a	-	a	b	b	h	b	h	b	b	a	a	b	a	h	a	-	-	-	-	-	-	-	-	-	-	-	-	-	-	-	b	-	-	-
chr04	4937640	C	G	a	a	a	a	h	a	b	a	h	b	-	a	b	-	a	-	h	-	a	a	-	-	a	-	-	-	-	b	b	a	b	b	a	h	b	a	a	b	b	a	b	b	b	a	a	-
chr04	4940091	G	C	a	-	a	a	a	b	a	a	b	-	-	a	b	-	-	-	a	-	a	-	-	a	a	-	a	-	a	-	b	a	a	b	a	b	-	a	a	-	b	-	a	-	a	a	a	b
chr04	4940115	C	T	a	-	a	a	a	b	a	a	b	-	-	a	b	-	-	-	a	-	a	-	-	a	a	-	a	-	a	-	b	a	a	b	a	b	-	a	a	-	b	-	a	-	a	a	a	b
chr04	4940166	T	C	a	a	b	a	a	b	b	a	b	-	b	b	b	a	b	a	a	b	-	a	b	a	a	-	-	a	-	b	b	a	b	b	b	b	-	a	-	b	b	a	-	-	b	a	-	b
chr04	4940190	A	G	a	a	b	a	a	b	a	a	b	-	b	b	b	a	b	a	a	b	b	a	b	a	a	-	-	a	-	b	b	a	b	b	b	a	-	a	-	b	b	a	-	-	b	a	-	b
chr04	4940219	G	A	a	a	b	a	a	b	b	a	b	-	b	b	b	a	b	a	a	b	b	a	b	a	a	-	-	a	-	b	b	a	b	b	b	b	-	a	-	b	b	a	-	-	b	a	-	b
chr04	4983677	A	G	a	-	-	-	-	-	-	-	-	-	-	-	-	h	h	b	a	-	a	a	-	a	a	b	a	a	a	-	-	-	-	-	-	a	-	-	-	-	-	a	-	a	-	-	-	-
chr04	4983712	G	A	a	-	-	-	-	-	-	-	-	-	-	-	-	h	h	b	a	-	a	a	-	a	a	b	a	a	a	-	-	-	-	-	-	a	-	-	-	-	-	a	-	a	-	-	-	-
chr04	4983724	T	C	a	-	-	-	-	-	-	-	-	-	-	-	-	h	h	b	a	-	a	a	-	a	a	b	a	a	a	-	-	-	-	-	-	a	-	-	-	-	-	a	-	a	-	-	-	-
chr04	4983849	C	G	a	-	-	-	-	-	-	-	-	-	-	-	-	b	a	b	a	b	h	a	b	a	a	b	h	a	a	-	-	-	-	-	-	a	-	-	-	-	-	a	-	a	-	-	-	-
chr04	4984133	G	A	-	-	b	-	b	b	-	-	b	b	b	b	b	a	a	a	a	-	b	a	-	a	a	-	a	a	a	b	b	-	-	b	b	b	b	-	b	-	b	-	-	b	-	-	-	-
chr04	4984205	T	G	-	-	b	-	b	b	-	-	b	b	b	b	b	a	a	a	a	-	b	a	-	a	a	-	a	a	a	b	b	-	-	b	b	b	b	-	b	-	b	-	-	b	-	-	-	-
chr04	4984264	C	T	a	-	-	-	a	a	b	-	a	b	b	a	b	a	-	-	-	b	-	-	-	a	-	-	-	-	-	-	b	-	a	b	a	a	-	-	b	b	b	a	b	-	a	a	a	b
chr04	4985239	T	C	-	-	-	-	-	-	-	-	-	-	-	-	-	-	a	-	-	-	-	-	-	a	-	-	-	-	a	-	b	-	-	-	-	-	b	-	-	-	-	-	-	-	-	a	-	-
chr04	4985253	A	T	-	-	-	-	-	-	-	-	-	-	-	-	-	-	a	-	-	-	-	-	-	a	-	-	-	-	a	-	b	-	-	-	-	-	b	-	-	-	-	-	-	-	-	a	-	-
chr04	4993718	A	T	-	-	b	-	-	b	-	-	b	b	b	b	b	b	a	a	a	-	a	a	-	a	a	-	a	a	a	b	b	b	b	b	-	b	b	-	b	-	b	-	b	b	b	-	-	-
chr04	4994717	C	T	a	a	a	a	a	a	-	a	a	-	-	a	-	a	-	h	h	-	-	a	a	a	a	-	-	-	a	-	-	-	a	-	a	a	-	-	-	-	-	a	a	a	a	a	a	a
chr04	4995422	C	T	a	a	a	a	a	b	a	a	-	b	b	a	b	b	-	-	b	-	-	a	b	a	-	b	-	a	a	b	b	b	a	b	a	a	-	a	a	b	b	a	b	b	a	a	a	b
chr04	4995478	A	G	a	a	a	a	a	b	a	a	-	b	b	a	b	b	-	-	b	-	-	a	b	a	-	b	-	a	a	b	b	b	a	b	a	a	-	a	a	b	b	a	b	b	a	a	a	b
chr04	4995490	A	G	a	a	a	a	a	b	a	a	-	b	b	a	b	b	-	-	b	-	-	a	b	a	-	b	-	a	a	b	b	b	a	b	a	a	-	a	a	b	b	a	b	b	a	a	a	b
chr04	4995738	G	A	a	a	a	a	a	b	a	a	-	b	b	a	b	b	-	-	b	-	-	a	b	a	-	b	b	a	a	b	b	b	b	b	a	b	-	a	a	b	b	a	b	b	a	a	a	b
chr04	4999640	T	C	a	a	b	a	b	b	b	a	b	b	b	h	b	h	-	b	-	-	-	b	-	a	a	b	b	a	a	b	b	b	b	b	a	b	b	a	b	b	b	a	b	b	b	a	a	b
chr04	5003077	A	T	a	a	b	a	b	a	-	-	b	-	-	a	b	-	-	-	-	-	-	-	-	-	-	-	-	-	-	b	b	b	b	b	-	a	-	a	b	b	b	a	b	a	b	a	-	-
chr04	5004882	G	A	-	-	-	a	-	-	-	-	-	-	-	-	-	a	b	b	b	b	-	h	b	a	a	-	a	b	a	-	-	-	-	-	-	b	-	-	-	-	-	-	-	-	-	-	-	-
chr04	5005048	G	C	-	-	-	a	-	-	-	-	-	-	-	-	-	b	b	b	a	b	-	h	b	a	a	-	a	b	a	-	-	-	-	-	-	b	-	-	-	-	-	-	-	-	-	-	-	-
chr04	5017151	T	C	a	-	b	a	a	a	-	a	b	b	-	b	b	b	a	b	b	b	a	h	b	a	a	b	b	a	a	-	b	-	b	-	a	a	-	a	-	-	b	-	-	-	-	-	-	-
chr04	5018597	C	T	a	a	b	a	a	a	b	a	b	b	b	a	b	a	b	b	-	-	-	a	b	a	-	-	a	-	a	b	b	a	a	b	-	b	-	a	a	b	b	a	a	a	a	a	a	b
chr04	5018919	G	A	-	-	-	-	-	-	-	a	-	-	-	a	-	h	-	b	h	b	a	h	b	a	a	b	h	b	a	-	-	-	a	-	-	-	-	-	-	-	-	-	-	-	-	-	-	-
chr04	5018963	G	A	a	a	a	a	b	a	-	-	-	-	b	b	b	b	-	-	-	-	b	a	-	-	a	b	-	b	-	b	b	b	a	b	b	a	b	a	b	b	b	a	a	b	b	b	a	a
chr04	5023766	T	C	-	-	-	-	-	-	-	-	-	-	-	-	b	b	-	h	b	b	b	h	b	a	a	b	b	b	a	-	b	-	a	-	-	-	-	-	-	-	-	-	-	-	a	-	-	-
chr04	5023907	C	T	-	-	-	-	-	-	-	-	-	-	-	-	b	b	b	b	a	b	b	a	b	a	a	b	b	b	a	-	b	-	a	-	-	-	-	-	-	-	-	-	-	-	a	-	-	-
chr04	5026118	A	G	-	-	-	-	b	-	-	-	b	b	b	b	b	b	-	b	-	b	-	b	b	-	-	b	-	b	-	b	b	b	b	b	b	b	b	-	b	b	b	-	b	b	b	-	b	b
chr04	5026430	G	A	-	-	-	-	-	-	-	-	-	-	-	b	-	-	-	-	-	-	b	-	-	-	-	b	-	-	-	-	b	-	b	b	b	b	-	-	b	-	b	-	-	-	b	-	-	b
chr04	5026746	A	G	-	-	-	-	-	-	-	-	-	-	-	b	-	-	-	-	-	-	b	-	-	-	-	b	-	-	-	-	b	-	b	b	b	b	-	-	b	-	b	-	-	-	b	-	-	b
chr04	5027206	A	G	a	a	a	a	a	b	-	a	-	b	-	b	b	b	-	a	b	-	-	-	-	-	a	b	b	a	-	b	b	a	b	b	b	b	b	a	a	b	b	a	a	b	a	a	a	-
chr04	5027430	C	T	a	a	a	a	a	b	-	a	-	b	-	b	b	b	-	a	b	-	-	-	-	-	a	b	b	a	-	b	b	a	a	b	b	b	b	a	a	b	b	a	a	b	a	a	a	-
chr04	5027463	T	A	a	a	a	a	a	b	-	a	-	b	-	b	b	b	-	a	b	-	-	-	-	-	a	b	b	a	-	b	b	a	a	b	b	b	b	a	a	b	b	a	a	b	a	a	a	-
chr04	5029106	A	G	-	-	a	a	b	b	a	a	a	-	-	-	b	b	a	-	h	b	h	h	b	a	a	b	a	b	a	-	b	-	a	-	-	a	-	-	a	-	-	-	-	b	-	a	-	-
chr04	5029277	A	T	-	-	a	a	b	b	a	a	a	-	-	-	b	a	b	-	b	b	h	h	b	a	a	b	a	b	a	-	b	-	a	-	-	a	-	-	a	-	-	-	-	b	-	a	-	-
chr04	5040516	A	G	-	-	-	-	-	-	-	-	-	-	-	-	-	-	-	b	a	-	a	b	b	a	a	b	a	a	a	-	-	-	-	-	-	-	-	-	-	-	-	-	-	-	-	-	-	-
chr04	5040537	A	G	-	-	-	-	-	-	-	-	-	-	-	-	-	-	-	b	a	b	a	b	b	a	a	b	a	a	a	-	-	-	-	-	-	-	-	-	-	-	-	-	-	-	-	-	-	-
chr04	5042141	C	T	-	-	-	-	-	-	-	a	-	-	-	-	-	b	a	a	a	-	a	h	-	a	a	b	b	a	a	b	-	-	-	-	-	-	-	-	-	-	-	-	b	-	b	-	-	-
chr04	5042194	A	G	-	-	-	-	-	-	-	a	-	-	-	-	-	b	a	a	a	-	a	h	-	a	a	b	b	a	a	b	-	-	-	-	-	-	-	-	-	-	-	-	b	-	b	-	-	-
chr04	5043690	G	T	-	-	-	-	-	-	-	-	-	-	-	-	-	h	-	a	a	b	a	b	b	a	a	b	a	h	a	-	b	-	-	-	-	-	-	-	-	-	-	-	-	-	-	-	-	-
chr04	5045731	A	T	a	a	b	a	a	b	b	a	b	b	b	a	b	b	a	-	a	b	a	a	b	-	-	b	h	a	a	b	b	-	a	b	b	b	-	a	b	b	-	a	a	b	b	a	-	b
chr04	5045776	C	T	a	a	b	a	a	b	b	a	b	b	b	a	b	b	a	-	a	b	a	a	b	-	-	b	h	a	a	b	b	-	a	b	b	b	-	a	b	b	-	a	a	b	b	a	-	b
chr04	5045967	C	T	a	a	b	a	a	b	b	a	b	b	b	a	b	a	a	-	a	b	a	a	b	-	-	b	h	a	a	b	b	-	a	b	b	b	-	a	b	b	-	a	a	b	b	a	-	b
chr04	5047109	A	C	-	-	-	-	-	b	-	-	-	-	-	-	b	a	b	b	a	-	a	h	b	a	-	b	b	a	a	-	b	-	-	-	b	-	-	-	-	-	-	-	-	-	b	-	-	-
chr04	5051620	T	A	-	-	-	-	-	-	-	-	-	-	-	-	-	-	-	-	-	-	-	-	-	-	-	-	-	-	-	-	-	-	-	-	-	-	-	-	-	-	-	-	-	-	-	-	-	-
chr04	5059417	C	A	a	a	a	a	a	a	a	a	b	b	-	a	b	a	a	b	-	-	-	b	b	a	a	b	-	b	a	b	b	b	b	b	-	b	b	a	b	b	-	a	b	a	b	-	a	-
chr04	5059712	C	A	a	a	a	a	a	a	a	a	b	b	-	b	b	a	-	b	-	-	-	b	b	a	a	b	-	b	a	b	b	b	b	b	-	b	b	a	b	b	-	a	b	a	b	-	a	-
chr04	5059941	A	G	a	a	b	a	b	-	b	a	a	b	b	a	b	b	b	b	a	b	-	b	b	a	a	b	h	b	-	b	b	a	a	b	b	a	b	a	a	b	b	a	a	a	b	a	a	b
chr04	5059948	G	A	a	a	b	a	b	b	b	a	a	b	b	a	b	b	b	b	a	-	-	b	b	a	a	b	a	a	-	b	b	a	a	b	b	b	b	a	a	b	b	a	a	b	b	a	a	b
chr04	5061338	T	C	a	-	b	a	b	b	b	a	b	b	b	h	b	-	-	-	a	-	-	-	b	a	a	-	b	-	-	b	b	a	b	b	a	b	b	a	b	b	b	a	b	b	b	a	a	b
chr04	5061929	T	C	a	a	b	a	b	b	a	a	b	b	-	b	b	a	-	a	a	-	b	a	b	a	-	-	b	b	a	b	b	b	a	b	-	b	b	a	-	b	b	a	b	a	a	a	a	b
chr04	5063921	C	T	a	-	a	a	-	a	-	-	-	-	-	-	-	-	-	-	-	-	-	-	-	-	-	-	-	-	-	-	-	-	-	-	-	a	-	-	-	-	-	a	b	a	a	-	-	-
chr04	5068434	G	T	a	-	a	a	h	b	a	a	b	b	b	h	b	b	a	-	a	-	a	-	b	a	-	-	a	a	a	-	b	b	-	b	a	-	-	-	-	-	b	-	b	-	-	a	-	-
chr04	5070022	A	G	-	a	a	a	b	b	b	a	-	-	-	a	-	b	-	a	a	b	a	a	b	a	a	b	h	b	a	b	-	a	a	b	-	b	-	-	a	b	b	-	-	-	a	a	a	a
chr04	5085427	G	A	a	-	b	a	b	b	-	a	a	-	b	a	b	b	-	b	b	-	a	b	b	a	a	b	-	a	a	b	b	-	b	b	a	b	b	a	-	b	b	a	-	a	a	a	-	-
chr04	5085779	C	T	-	-	b	-	b	b	b	-	b	b	b	b	b	-	-	-	-	b	-	-	-	-	-	b	-	-	-	b	b	b	b	b	b	b	b	-	b	b	b	-	b	b	b	-	-	b
chr04	5087383	C	T	-	-	-	-	-	a	-	a	-	-	-	-	-	b	a	a	a	b	a	-	b	a	a	b	a	a	a	-	-	-	-	b	-	-	-	-	-	b	-	-	-	-	-	-	-	-
chr04	5091252	A	G	-	-	-	-	-	-	-	-	-	-	-	-	-	a	a	a	a	b	a	a	b	a	a	b	a	a	a	-	-	-	-	-	-	-	-	a	-	b	-	-	-	-	-	-	-	-
chr04	5091419	C	T	-	-	-	-	-	-	-	-	-	-	-	-	-	b	b	h	a	b	h	h	b	a	a	b	h	h	a	-	-	-	b	-	-	-	-	-	-	-	-	-	-	-	-	-	-	-
chr04	5095321	A	G	-	-	-	-	-	-	-	-	-	-	-	-	-	a	a	b	b	-	b	a	b	a	a	b	b	b	a	-	-	b	-	-	-	-	-	-	-	-	-	-	-	-	a	-	-	-
chr04	5095363	G	A	-	-	-	-	-	-	-	-	-	-	-	-	-	a	a	b	b	-	b	a	b	a	a	b	b	b	a	-	-	b	-	-	-	-	-	-	-	-	-	-	-	-	a	-	-	-
chr04	5102961	C	A	a	-	b	a	-	b	-	a	b	b	b	b	b	a	a	b	b	-	b	h	b	a	a	-	b	b	a	b	b	b	b	-	b	b	-	a	-	b	-	-	-	-	-	-	-	-
chr04	5107684	T	C	a	-	-	-	-	-	-	-	-	b	-	-	-	b	b	a	b	b	h	h	b	a	a	b	h	h	a	b	-	-	b	-	-	b	-	-	-	-	-	-	a	-	-	-	-	-
chr04	5108230	G	T	-	-	b	-	b	-	-	-	-	-	-	-	-	b	b	a	b	b	h	a	b	a	a	b	h	h	a	-	-	-	-	-	-	a	-	-	-	-	b	-	a	-	-	-	-	-
chr04	5109489	T	G	a	a	a	a	b	a	b	-	b	b	b	a	b	a	-	a	b	b	-	b	b	a	-	-	-	a	a	-	b	b	b	b	b	a	b	a	b	b	b	a	a	a	b	a	a	b
chr04	5112847	T	C	-	-	-	a	-	-	-	-	a	-	-	-	-	-	-	-	-	-	-	-	-	-	-	-	-	-	-	-	-	-	-	-	b	-	-	-	-	-	-	a	-	-	-	-	-	-
chr04	5116500	C	G	-	-	-	-	-	b	-	a	-	-	b	-	b	b	b	a	b	b	b	b	b	a	a	b	a	b	a	-	b	-	-	-	a	-	-	-	-	-	-	a	-	-	-	-	-	-
chr04	5116536	A	C	-	-	-	-	-	b	-	a	-	-	b	-	b	b	b	a	b	b	b	b	b	a	a	b	a	b	a	-	b	-	-	-	a	-	-	-	-	-	-	a	-	-	-	-	-	-
chr04	5120119	G	A	a	a	a	a	-	a	b	-	-	b	b	-	b	-	-	a	b	-	-	a	b	-	-	b	a	b	-	b	b	b	b	-	b	a	b	-	b	b	b	a	b	a	a	a	a	b
chr04	5123087	G	A	a	-	-	-	-	a	-	-	-	-	-	a	b	b	b	b	b	b	h	-	b	a	a	b	a	h	a	-	-	b	b	-	b	-	-	-	-	-	b	-	-	-	-	-	-	-
chr04	5136084	G	A	a	a	-	a	-	-	-	a	-	-	-	b	b	-	-	-	-	-	-	b	b	-	-	-	-	-	-	b	-	a	b	b	a	a	-	-	-	b	b	a	b	b	a	a	a	-
chr04	5142703	C	T	-	-	-	-	-	-	-	-	-	-	-	-	-	a	b	a	b	b	-	a	b	a	a	b	a	h	-	-	-	-	b	b	-	a	-	-	-	-	-	-	-	a	-	a	-	-
chr04	5143673	C	T	-	-	-	-	-	-	-	-	-	-	-	-	-	b	a	a	b	b	a	h	b	a	a	b	h	b	a	b	-	-	-	-	-	-	-	-	-	-	-	-	-	-	-	-	-	-
chr04	5143698	T	C	-	-	-	-	-	-	-	-	-	-	-	-	-	b	a	a	b	b	a	h	b	a	a	b	h	b	a	b	-	-	-	-	-	-	-	-	-	-	-	-	-	-	-	-	-	-
chr04	5146587	A	G	-	-	-	a	-	a	a	-	b	-	-	b	b	a	a	a	a	b	a	a	b	a	a	b	b	b	a	-	-	a	-	-	-	b	b	-	a	-	-	-	-	a	-	-	-	-
chr04	5146677	A	C	-	-	-	-	-	a	a	-	b	-	-	b	b	a	a	a	-	-	a	a	-	a	a	-	-	a	a	-	-	a	-	-	-	b	b	-	a	-	-	-	-	a	-	-	-	-
chr04	5155362	T	A	-	-	-	-	-	-	-	-	-	-	-	-	b	a	b	-	a	-	a	a	b	a	a	b	-	b	a	-	-	-	-	-	-	-	-	-	-	-	-	-	-	-	-	-	-	-
chr04	5155473	A	G	-	-	-	a	-	-	-	-	-	-	-	-	-	a	a	a	-	b	b	b	b	a	a	b	a	b	a	-	-	-	-	-	-	-	-	-	-	-	-	-	-	-	b	-	-	-
chr04	5155501	A	G	-	-	-	a	-	-	-	-	-	-	-	-	-	a	b	b	-	b	b	b	b	a	a	b	a	h	a	-	-	-	-	-	-	-	-	-	-	-	-	-	-	-	-	-	-	-
chr04	5155544	T	C	-	-	-	a	-	-	-	-	-	-	-	-	-	a	b	b	-	b	b	b	b	a	a	b	a	h	a	-	-	-	-	-	-	-	-	-	-	-	-	-	-	-	-	-	-	-
chr04	5157071	A	C	-	-	b	-	b	b	-	-	a	-	-	b	b	-	-	b	-	b	b	-	b	a	a	b	-	-	a	-	b	b	b	b	-	b	b	a	a	b	b	a	b	a	b	-	-	b
chr04	5163299	C	T	a	a	b	a	b	a	a	-	b	b	b	a	b	a	b	a	a	b	b	-	b	a	a	b	a	a	a	b	b	a	b	b	b	b	b	a	a	b	b	a	b	b	b	a	a	-
chr04	5164604	A	G	a	a	a	a	a	b	a	-	b	b	b	a	b	b	-	b	a	-	-	-	b	-	a	-	-	-	-	-	b	b	b	b	b	b	-	a	a	b	-	a	-	b	a	a	a	-
chr04	5164880	T	A	a	-	a	a	a	a	b	a	-	b	b	a	b	b	a	b	a	b	a	h	b	a	a	-	b	b	a	-	-	-	b	-	-	-	-	-	a	b	-	-	-	a	b	-	-	-
chr04	5172922	G	T	-	-	-	-	b	b	-	-	b	b	b	b	b	b	b	-	b	b	-	-	-	-	-	b	-	-	-	b	b	-	b	b	b	b	b	-	-	b	b	-	b	-	b	-	-	b
chr04	5172943	T	C	-	-	-	-	b	b	-	-	b	b	b	b	b	b	b	-	b	b	-	-	-	-	-	b	-	-	-	b	b	-	b	b	b	b	b	-	-	b	b	-	b	-	b	-	-	b
chr04	5173143	A	G	-	-	-	-	b	b	-	-	b	b	b	-	b	b	b	-	b	b	-	-	-	-	-	b	-	-	-	b	b	-	b	b	b	b	b	-	-	b	b	-	b	-	b	-	-	b
chr04	5177338	T	C	-	-	b	a	-	-	-	-	b	b	-	a	b	a	-	-	b	-	-	b	-	-	-	b	b	-	-	-	b	-	a	b	-	a	-	-	-	-	-	a	b	-	b	a	-	-
chr04	5179880	C	G	-	-	-	-	-	-	-	-	-	-	-	-	-	b	a	a	a	-	a	a	b	a	a	b	-	a	a	-	-	-	-	-	-	-	-	-	-	-	-	-	-	-	-	-	-	-
chr04	5179888	T	C	-	-	-	-	-	-	-	-	-	-	-	-	-	b	a	a	a	-	a	b	b	a	a	b	-	a	a	-	-	-	-	-	-	-	-	-	-	-	-	-	-	-	-	-	-	-
chr04	5179922	A	T	-	-	-	-	-	-	-	-	-	-	-	-	-	b	a	a	a	-	a	a	b	a	a	b	-	a	a	-	-	-	-	-	-	-	-	-	-	-	-	-	-	-	-	-	-	-
chr04	5180115	A	T	a	-	a	a	a	b	-	a	b	b	b	b	b	-	-	-	b	-	-	-	-	-	-	-	-	-	a	b	b	b	b	-	b	a	-	a	a	b	b	a	a	b	a	a	-	a
chr04	5182515	T	C	-	-	-	-	-	-	-	-	-	-	-	-	-	b	a	a	a	b	h	h	b	a	a	b	b	a	a	-	-	-	-	-	-	-	-	-	-	-	-	-	-	-	-	-	-	-
chr04	5182545	A	G	-	-	-	-	-	-	-	-	-	-	-	-	-	a	a	a	a	b	h	h	b	a	a	b	a	a	a	-	-	-	-	-	-	-	-	-	-	-	-	-	-	-	-	-	-	-
chr04	5182581	C	T	-	-	-	-	-	-	-	-	-	-	-	-	-	a	a	a	a	b	h	h	b	a	a	b	a	a	a	-	-	-	-	-	-	-	-	-	-	-	-	-	-	-	-	-	-	-
chr04	5182887	C	T	a	a	a	a	b	a	a	-	b	b	b	a	b	b	a	-	a	b	b	b	b	a	a	-	a	b	a	-	b	b	b	b	a	a	b	a	a	b	b	a	b	a	a	a	a	a
chr04	5186101	G	A	a	-	a	a	b	a	b	b	b	b	b	b	b	-	-	-	b	-	b	-	b	-	a	b	-	-	-	b	b	a	a	b	a	b	b	a	b	b	b	a	b	a	b	a	a	-
chr04	5188103	C	T	a	a	b	a	a	b	a	a	a	b	b	a	b	a	-	-	a	b	a	b	b	a	a	b	a	h	a	b	b	b	b	b	a	b	b	a	b	b	b	a	a	a	a	a	-	-
chr04	5188147	T	G	a	a	b	a	a	b	a	a	a	b	b	a	b	a	-	-	a	b	a	b	b	a	a	b	b	h	a	b	b	b	b	b	a	b	b	a	b	b	b	a	a	a	a	a	-	-
chr04	5188296	A	T	a	a	b	a	a	b	a	a	a	b	b	a	b	b	-	-	a	b	a	b	b	a	a	b	a	h	a	b	b	b	b	b	a	b	b	a	b	-	b	a	a	a	a	a	-	-
chr04	5188307	T	A	a	a	b	a	a	b	a	a	a	b	b	a	b	b	-	-	a	b	a	b	b	a	a	b	b	h	a	b	b	b	b	b	a	b	b	a	b	-	b	a	a	a	a	a	-	-
chr04	5191783	T	A	-	-	-	-	-	-	-	-	-	-	-	-	b	a	a	b	a	-	a	a	-	a	a	b	b	b	a	-	-	-	b	-	-	-	-	-	-	-	-	-	-	-	-	-	-	-
chr04	5191816	A	G	-	-	-	-	-	-	-	-	-	-	-	-	b	a	a	b	a	-	a	a	-	a	a	b	a	b	a	-	-	-	b	-	-	-	-	-	-	-	-	-	-	-	-	-	-	-
chr04	5192965	C	T	-	-	-	-	-	a	-	-	-	-	-	-	-	a	b	b	a	b	b	h	b	a	a	b	h	b	a	-	-	-	-	-	-	a	-	a	-	b	-	-	-	-	-	-	-	-
chr04	5193842	G	A	a	a	a	a	a	a	b	a	a	b	b	a	b	b	a	-	a	b	-	-	b	a	a	b	b	b	a	b	a	b	b	b	a	a	-	a	a	b	b	a	-	a	b	a	a	a
chr04	5193956	A	G	-	-	-	-	-	-	-	-	-	-	-	-	b	a	b	a	a	-	a	a	b	a	a	b	a	a	a	-	-	-	-	-	b	-	-	-	-	-	-	-	-	-	-	-	-	-
chr04	5194049	C	T	a	a	a	a	a	a	b	a	a	b	b	b	b	h	-	b	a	b	b	h	b	a	a	b	a	b	a	b	b	a	a	b	a	a	b	a	a	-	b	a	b	b	b	a	a	a
chr04	5194423	G	A	-	-	-	-	a	-	-	-	-	-	b	-	-	a	-	-	a	-	-	a	-	a	a	-	a	a	a	-	-	-	-	-	-	-	-	-	-	-	-	a	-	-	b	-	-	a
chr04	5194458	C	T	-	-	-	-	a	-	-	-	-	-	b	-	-	a	-	-	a	-	-	a	-	a	a	-	a	a	a	-	-	-	-	-	-	-	-	-	-	-	-	a	-	-	b	-	-	a
chr04	5194471	A	C	-	-	-	-	b	-	-	-	-	-	b	-	-	a	-	-	a	-	-	a	-	a	a	-	a	a	a	-	-	-	-	-	-	-	-	-	-	-	-	a	-	-	b	-	-	a
chr04	5195966	T	C	a	a	a	a	-	a	a	a	a	-	-	a	b	a	b	b	a	b	b	b	b	h	-	b	b	h	a	-	-	b	a	-	a	a	-	a	a	-	-	a	a	a	a	a	a	a
chr04	5196690	T	C	-	-	-	-	-	-	-	-	-	-	-	-	-	b	h	h	a	b	b	h	b	a	a	b	h	a	a	-	-	-	-	-	-	-	-	-	b	-	-	-	-	-	-	-	-	-
chr04	5197705	T	A	-	a	-	-	-	-	-	-	-	-	-	-	-	a	-	h	b	-	a	a	b	a	a	b	h	b	a	-	-	-	-	-	-	a	-	-	-	-	-	-	-	a	-	-	-	-
chr04	5198458	C	T	a	a	a	a	a	a	-	a	a	b	-	b	b	a	-	-	a	-	-	a	-	a	a	-	a	a	-	b	b	a	a	b	a	a	b	a	b	b	b	a	a	a	a	a	a	b
chr04	5198652	G	A	-	-	-	-	-	-	-	-	-	-	-	-	-	a	a	b	b	-	h	b	b	a	-	b	h	a	a	-	-	-	a	-	-	-	-	-	-	-	b	-	-	-	-	-	-	-
chr04	5198666	T	A	-	-	-	-	-	-	-	-	-	-	-	-	-	a	a	b	b	-	h	a	b	a	-	b	h	a	a	-	-	-	a	-	-	-	-	-	-	-	b	-	-	-	-	-	-	-
chr04	5198759	G	A	-	-	-	-	-	-	-	-	-	-	-	-	-	a	b	b	a	-	h	b	b	a	-	b	h	a	a	-	-	-	a	-	-	-	-	-	-	-	b	-	-	-	-	-	-	-
chr04	5199537	G	A	a	a	a	a	b	b	b	a	-	-	b	b	b	-	-	h	b	-	-	-	-	a	-	-	b	a	a	b	b	a	b	b	b	b	-	a	b	b	b	a	a	a	b	a	a	b
chr04	5199877	G	T	a	a	a	a	a	b	a	-	-	-	b	b	b	-	-	a	b	-	-	-	-	a	-	-	b	a	a	b	b	a	a	b	a	a	-	a	a	b	b	a	a	a	a	a	a	a
chr04	5202026	T	C	-	-	-	-	-	-	-	-	-	-	-	-	-	b	a	a	a	b	a	a	b	a	a	b	a	h	a	-	-	-	-	-	-	-	-	-	-	-	b	-	-	-	-	-	-	-
chr04	5202275	A	C	-	-	-	-	-	-	-	-	-	-	-	-	-	b	b	b	a	b	a	b	b	a	-	b	b	a	a	-	-	-	a	-	b	-	-	-	-	-	-	-	-	-	-	-	-	-
chr04	5208996	C	G	a	a	b	a	a	a	b	a	b	b	b	a	b	b	b	b	a	b	a	b	b	a	a	b	h	b	a	b	b	a	a	b	b	a	b	-	a	b	b	a	b	b	a	a	a	-
chr04	5239462	C	A	-	-	-	-	b	-	-	-	-	-	-	-	-	a	b	a	b	-	a	a	-	a	a	b	a	a	a	-	-	-	b	-	b	-	-	-	-	-	-	-	-	-	-	-	-	-
chr04	5241467	A	C	-	-	-	a	-	-	-	-	-	-	-	-	b	-	-	b	-	-	-	-	-	-	-	-	-	-	-	-	b	b	-	-	-	a	-	a	-	-	-	-	-	a	a	-	-	-
chr04	5242042	G	A	a	a	b	a	b	a	-	a	a	-	-	a	-	-	-	-	-	-	-	-	-	-	a	-	a	-	a	-	-	a	b	b	b	a	-	a	-	b	-	a	-	-	a	a	a	-
chr04	5251061	A	G	a	a	a	a	a	a	b	a	a	-	b	a	b	a	-	a	a	-	-	b	-	a	a	-	a	a	a	b	b	a	a	b	a	h	b	a	a	b	b	a	a	b	a	a	a	a
chr04	5251079	T	C	a	a	b	a	b	b	b	a	b	-	b	b	b	a	-	a	a	-	-	b	-	a	a	-	a	b	a	b	b	b	b	b	b	h	b	a	b	b	b	a	a	b	b	a	a	b
chr04	5264492	C	G	a	a	a	a	b	b	b	a	b	b	b	b	b	-	a	-	a	-	b	b	b	a	a	-	a	b	-	b	b	b	a	b	b	b	b	-	a	b	b	a	b	a	b	a	a	a
chr04	5266478	C	T	-	-	-	-	-	b	-	-	-	-	-	a	-	b	a	a	a	-	a	a	-	a	a	b	a	h	a	-	-	-	-	-	-	a	-	-	-	-	-	-	-	b	-	-	-	-
chr04	5266507	T	C	-	-	-	-	-	b	-	-	-	-	-	a	-	b	a	a	a	-	a	h	b	a	a	b	a	h	a	-	-	-	-	-	-	a	-	-	-	-	-	-	-	a	-	-	-	-
chr04	5266651	C	T	-	-	-	-	-	b	-	-	-	-	-	a	-	a	a	a	a	b	b	a	-	a	a	b	h	a	a	-	-	-	-	-	-	a	-	-	-	-	-	-	-	a	-	-	-	-
chr04	5266791	G	C	-	-	-	-	-	-	-	-	-	-	-	-	-	a	b	a	b	b	h	h	b	a	a	b	h	b	a	-	-	-	b	-	-	-	-	-	-	b	-	-	a	b	-	-	-	-
chr04	5267559	T	C	a	-	b	a	a	-	-	-	-	-	-	-	-	a	a	a	b	b	a	a	b	a	a	b	b	b	a	b	b	-	-	-	-	-	b	-	-	-	-	-	-	-	a	a	-	-
chr04	5267804	C	T	-	-	b	-	b	-	-	-	b	b	b	b	b	a	-	a	a	b	-	-	-	a	a	b	a	a	a	b	b	b	b	b	b	b	b	a	b	b	b	-	b	-	b	-	-	-
chr04	5267832	G	A	-	-	b	-	b	-	-	-	b	b	b	b	b	a	-	a	a	b	-	-	-	a	a	b	a	a	a	b	b	b	b	b	b	b	b	a	b	b	b	-	b	-	b	-	-	-
chr04	5284352	A	G	-	-	-	-	-	-	-	-	-	-	-	-	-	b	b	b	a	-	h	b	b	a	a	b	b	h	a	-	-	-	-	-	-	-	-	-	-	b	-	-	b	b	-	-	-	-
chr04	5284367	G	A	-	-	-	-	-	-	-	-	-	-	-	-	-	b	b	b	a	-	h	b	b	a	a	b	b	h	a	-	-	-	-	-	-	-	-	-	-	b	-	-	b	b	-	-	-	-
chr04	5284967	T	C	a	a	b	-	b	b	b	-	b	b	b	b	b	-	a	a	-	b	b	b	-	a	a	-	-	-	-	b	b	a	b	b	a	a	-	a	a	b	-	a	b	b	a	a	-	-
chr04	5285030	T	C	a	a	b	-	b	b	b	-	b	b	b	b	b	-	a	a	-	b	b	b	-	a	a	-	-	-	-	b	b	a	b	b	a	a	-	a	a	b	-	a	b	b	a	a	-	-
chr04	5285981	C	T	a	-	a	a	a	a	-	a	-	-	-	b	-	b	b	a	a	b	b	h	b	a	a	b	a	h	a	-	b	-	b	-	-	a	-	-	-	-	-	-	-	-	-	-	-	-
chr04	5301507	C	G	a	a	b	a	a	a	-	a	a	b	b	b	b	b	-	-	b	b	a	-	b	a	a	b	b	-	a	b	b	b	a	b	a	b	b	a	b	b	b	a	a	a	b	a	a	a
chr04	5305126	A	T	a	a	b	a	a	a	b	-	a	b	b	a	b	a	-	-	-	-	-	a	b	-	-	-	a	-	a	-	-	-	a	b	a	b	b	a	-	b	-	-	a	a	a	a	a	b
chr04	5305900	A	T	a	-	a	a	a	a	a	a	a	b	-	a	-	-	-	-	-	-	a	-	-	a	-	-	a	-	a	-	-	-	a	-	a	h	-	a	-	-	b	a	a	-	b	-	a	-
chr04	5307035	G	A	a	a	a	a	b	b	a	a	b	b	b	a	b	a	-	-	a	b	b	-	b	-	a	-	b	b	a	b	b	a	b	b	a	b	b	a	a	b	b	a	a	a	b	a	a	a
chr04	5307068	A	G	a	a	a	a	b	b	a	a	b	b	b	a	b	a	-	-	a	b	a	-	b	a	a	-	b	b	a	b	b	a	b	b	a	b	b	a	a	b	b	a	a	a	b	a	a	a
chr04	5307724	T	C	-	-	-	-	-	-	-	a	-	-	-	b	-	b	a	a	a	b	a	a	b	a	a	h	a	h	a	-	b	-	-	b	-	b	-	-	-	-	b	-	-	a	-	-	-	-
chr04	5309162	T	C	a	a	b	a	b	a	-	a	-	b	-	b	b	b	a	-	a	-	a	-	-	-	-	-	b	-	-	b	b	a	a	b	b	a	-	a	b	b	b	-	-	b	b	a	a	-
chr04	5309229	A	C	a	a	b	a	b	a	-	a	-	b	-	b	b	b	a	-	a	-	a	-	-	-	-	-	a	-	-	b	b	a	a	b	b	a	-	a	b	b	b	-	-	b	b	a	a	-
chr04	5313631	A	G	-	-	-	-	-	-	-	-	-	-	-	-	-	a	b	b	-	b	a	b	b	a	a	b	b	a	a	-	-	-	-	-	-	a	b	-	-	-	-	-	a	b	-	-	-	a
chr04	5317915	A	G	a	a	a	a	a	-	-	a	b	-	-	a	b	b	-	-	-	b	-	a	-	a	a	-	a	b	a	b	b	-	b	b	a	a	-	a	-	b	b	a	b	b	b	a	-	-
chr04	5320274	G	C	-	-	-	-	-	-	-	-	-	-	-	-	-	a	a	-	a	b	h	a	b	a	a	a	b	h	a	-	-	-	-	-	-	a	-	-	-	-	-	-	-	-	-	-	-	-
chr04	5321448	G	A	a	-	b	a	-	b	b	-	b	b	b	b	b	-	-	b	a	-	b	-	b	a	-	-	a	-	-	-	b	a	b	b	b	b	-	a	-	-	b	a	b	-	a	a	a	a
chr04	5329552	G	A	a	-	b	a	a	b	-	a	b	b	b	b	b	b	b	a	-	b	-	b	-	-	a	a	b	b	a	b	b	b	b	b	b	a	-	a	a	b	b	a	a	b	a	a	-	b
chr04	5330179	T	A	-	-	b	a	-	-	-	-	-	-	-	b	-	a	a	a	a	-	a	a	b	a	a	a	a	-	a	-	b	-	-	b	-	-	-	-	-	b	b	-	a	-	-	-	-	-
chr04	5374842	G	C	-	-	-	-	b	-	b	-	b	-	-	b	b	-	-	-	-	-	-	b	-	-	-	b	-	-	-	b	b	-	b	-	b	b	-	-	b	b	b	-	-	b	b	-	-	b
chr04	5412731	C	A	a	-	a	a	b	a	a	a	b	-	-	b	b	b	a	-	-	-	-	b	b	-	a	a	b	a	a	b	-	b	b	b	b	b	-	-	a	b	-	-	b	-	b	a	-	-
chr04	5412755	G	A	a	-	a	a	b	a	a	a	b	-	-	b	b	b	a	-	-	-	-	b	b	-	a	a	b	a	a	b	-	b	b	b	b	b	-	-	a	b	-	-	b	-	b	a	-	-
chr04	5425407	C	A	-	-	-	-	b	-	-	-	-	-	-	-	-	h	b	a	a	b	a	h	-	a	a	h	a	h	a	-	b	-	-	-	-	-	-	-	-	b	-	-	-	-	-	-	-	-
chr04	5430966	G	A	a	a	b	a	b	a	a	a	b	-	-	b	b	-	-	-	-	-	-	-	-	-	-	-	-	-	-	b	b	a	b	b	b	a	b	a	a	b	b	a	a	a	a	a	a	-
chr04	5431672	A	T	a	a	b	a	a	a	a	a	b	b	b	a	b	-	-	a	a	b	-	-	b	a	a	-	a	a	a	b	b	a	a	b	a	a	b	a	a	b	b	a	b	b	a	a	a	a
chr04	5472200	G	A	a	a	a	a	b	a	b	a	a	-	b	a	b	b	-	b	-	-	a	-	-	a	a	a	a	-	-	b	b	b	a	b	a	a	b	a	b	b	b	a	a	a	a	a	a	b
chr04	5472393	A	C	a	a	a	a	b	a	b	a	a	-	b	a	b	a	-	b	-	-	a	-	-	a	a	a	a	-	-	b	b	b	a	b	a	a	b	a	b	b	b	a	a	a	a	a	a	b
chr04	5473763	G	A	-	-	b	-	-	-	-	-	-	b	-	b	b	a	b	a	a	b	-	-	b	a	a	b	h	b	a	-	-	-	-	-	-	a	-	-	-	-	-	-	-	b	-	-	-	-
chr04	5474311	C	A	a	a	a	a	a	a	-	a	-	b	-	a	b	-	-	-	-	-	-	-	-	a	-	-	-	-	-	b	b	b	b	b	b	b	-	a	-	b	-	a	-	b	b	a	a	-
chr04	5474665	A	G	a	a	a	a	a	a	b	a	a	b	b	a	b	-	-	-	b	-	-	b	b	a	-	b	-	a	-	b	b	a	b	b	b	-	b	a	-	-	b	a	b	b	a	a	a	-
chr04	5480419	C	G	-	-	b	a	b	b	-	-	b	-	b	a	b	b	a	a	h	b	b	b	b	-	a	a	a	b	a	-	-	-	a	b	a	-	-	-	-	-	-	-	-	a	a	-	-	-
chr04	5481210	A	G	-	-	-	-	-	-	-	-	-	-	-	-	-	h	-	-	a	-	h	-	b	a	a	a	-	b	a	-	-	-	-	-	-	-	-	-	-	-	-	-	-	-	b	-	-	b
chr04	5481815	T	C	a	a	b	a	a	a	b	-	b	-	b	b	b	a	-	-	-	-	-	-	-	-	a	-	a	-	-	b	b	a	a	b	b	a	b	a	b	b	b	a	a	a	a	a	a	-
chr04	5486955	A	C	a	-	b	-	b	-	-	-	-	-	-	-	b	a	a	a	a	-	a	a	-	a	a	a	a	a	a	-	b	b	-	b	a	b	-	-	-	b	b	-	-	b	b	-	-	-
chr04	5486974	C	T	a	-	b	-	b	-	-	-	-	-	-	-	b	a	a	a	a	-	a	a	-	a	a	a	a	a	a	-	b	b	-	b	a	b	-	-	-	b	b	-	-	b	b	-	-	-
chr04	5488847	G	T	a	-	-	a	-	-	-	-	-	-	-	-	-	-	-	-	-	-	-	-	-	-	-	-	-	-	-	-	-	-	-	-	-	-	-	-	-	-	b	-	-	b	-	a	-	-
chr04	5488906	C	T	a	-	-	a	-	-	-	-	-	-	-	-	-	-	-	-	-	-	-	-	-	-	-	-	-	-	-	-	-	-	-	-	-	-	-	-	-	-	b	-	-	b	-	a	-	-
chr04	5488977	C	T	a	-	-	a	-	-	-	-	-	-	-	-	-	-	-	-	-	-	-	-	-	-	-	-	-	-	-	-	-	-	-	-	-	-	-	-	-	-	b	-	-	b	-	a	-	-
chr04	5489034	G	T	a	-	-	a	-	-	-	-	-	-	-	-	-	-	-	-	-	-	-	-	-	-	-	-	-	-	-	-	-	-	-	-	-	-	-	-	-	-	b	-	-	b	-	a	-	-
chr04	5489087	G	C	a	a	b	a	b	a	a	a	a	b	b	b	b	a	-	a	a	-	-	-	b	a	-	b	b	b	-	b	b	b	b	b	b	b	-	a	b	b	b	a	b	a	b	a	a	b
chr04	5489306	C	T	a	a	b	a	b	a	a	a	a	b	b	b	b	b	-	a	a	-	-	-	b	a	-	b	b	a	-	b	b	b	a	b	b	b	-	a	a	b	b	a	b	a	b	a	a	b
chr04	5490834	T	C	a	-	-	-	a	-	-	-	a	-	-	-	-	a	a	b	a	b	b	a	b	a	a	b	h	b	a	-	-	-	a	-	-	-	-	-	-	-	-	-	-	-	-	-	-	-
chr04	5491010	C	G	a	-	-	-	a	-	-	-	a	-	-	-	-	b	a	-	h	b	-	h	b	a	a	a	h	h	a	-	-	-	b	-	b	-	-	-	-	-	-	-	-	-	-	-	-	-
chr04	5491071	C	T	a	a	a	a	a	b	-	a	b	b	-	b	b	-	-	-	b	-	-	-	-	-	-	-	-	-	a	-	b	-	a	-	b	a	-	a	a	b	-	a	a	a	a	-	a	-
chr04	5491416	C	T	a	a	a	a	a	b	-	a	b	b	-	b	b	-	a	-	b	-	-	-	-	-	-	-	b	-	a	-	b	-	a	-	b	a	b	a	a	b	-	a	a	a	a	-	a	-
chr04	5491545	A	T	-	-	b	-	b	b	b	-	-	b	b	b	b	-	-	-	-	-	-	-	-	-	-	-	-	-	-	b	b	-	b	b	b	b	-	-	b	b	b	-	b	-	b	-	-	-
chr04	5515543	G	C	a	a	a	a	a	a	-	a	a	b	-	a	-	b	b	b	b	-	b	b	b	a	a	-	b	b	-	b	b	a	a	b	a	a	-	a	a	-	-	a	a	a	a	a	a	-
chr04	5515574	T	G	a	a	a	a	a	a	-	a	a	b	-	a	-	b	b	b	b	-	b	b	b	a	a	-	b	b	-	b	b	a	a	b	a	a	-	a	a	-	-	a	a	a	a	a	a	-
chr04	5517034	C	T	-	-	-	-	-	a	-	-	-	-	-	-	-	-	b	a	a	-	a	b	b	a	a	a	a	b	a	-	-	b	-	-	-	b	-	-	-	-	-	-	-	-	-	-	-	-
chr04	5524518	T	C	a	-	-	a	-	-	-	a	-	-	-	-	-	a	b	-	-	b	-	-	-	-	-	-	-	-	-	-	-	a	a	-	b	-	-	-	-	-	a	a	b	-	a	-	-	-
chr04	5524876	T	C	a	-	-	a	-	-	-	a	-	-	-	-	b	a	b	-	-	b	-	-	-	-	-	-	-	-	-	-	-	a	a	-	b	-	-	-	-	-	a	a	b	-	a	-	-	-
chr04	5528378	A	G	-	a	-	a	-	-	a	-	a	-	-	a	-	a	b	a	b	b	b	h	b	a	a	b	-	h	a	-	-	-	a	-	a	a	-	a	-	-	-	-	-	-	-	-	-	-
chr04	5528433	A	G	-	a	-	a	-	-	a	-	a	-	-	a	-	a	b	a	b	b	b	h	b	a	a	b	-	h	a	-	-	-	a	-	a	a	-	a	-	-	-	-	-	-	-	-	-	-
chr04	5538658	A	T	-	-	-	-	-	-	-	-	-	b	-	-	-	b	-	-	b	b	-	b	b	-	-	-	b	-	-	-	-	-	-	-	-	a	-	-	-	-	-	-	-	a	-	-	-	-
chr04	5555179	A	G	a	a	a	a	b	a	-	-	a	b	b	a	b	-	b	a	a	-	-	a	-	-	-	-	-	b	-	-	b	a	a	b	a	a	b	a	b	b	b	a	a	-	b	a	a	-
chr04	5568287	C	T	-	-	-	-	-	-	-	-	-	-	-	-	-	b	a	a	b	b	a	h	b	a	-	h	a	a	a	-	-	b	-	-	-	-	-	-	-	-	-	-	-	-	-	-	-	-
chr04	5568469	G	A	-	-	-	-	-	-	-	-	-	-	-	-	-	b	a	b	b	b	b	b	b	a	a	h	a	b	a	-	-	-	-	-	-	-	-	a	-	-	-	-	-	-	a	-	-	-
chr04	5568542	G	A	-	-	-	-	-	-	-	-	-	-	-	-	-	a	a	b	b	b	b	b	b	a	a	h	a	b	a	-	-	-	-	-	-	-	-	a	-	-	-	-	-	-	a	-	-	-
chr04	5568573	G	T	-	-	-	-	-	-	-	-	-	-	-	-	-	a	a	b	b	b	b	b	b	a	a	h	a	b	a	-	-	-	-	-	-	-	-	a	-	-	-	-	-	-	a	-	-	-
chr04	5568797	G	A	-	-	-	-	-	-	-	-	-	-	-	-	-	b	-	b	a	b	b	b	b	a	-	b	b	b	a	-	-	-	-	-	b	-	-	-	-	-	-	-	-	-	-	-	-	-
chr04	5568885	C	T	-	-	-	-	-	-	-	-	-	-	-	-	-	b	-	b	a	b	b	b	b	a	-	b	a	b	a	-	-	-	-	-	b	-	-	-	-	-	-	-	-	-	-	-	-	-
chr04	5568967	C	A	a	a	b	a	b	a	a	a	a	b	b	b	b	a	-	b	-	-	a	-	b	-	b	b	b	a	a	b	b	b	a	a	a	a	b	a	b	b	b	a	b	b	a	a	a	a
chr04	5569269	T	C	a	-	-	-	a	-	-	a	a	-	-	a	-	h	a	-	a	b	b	b	-	a	a	b	-	a	a	b	-	-	-	-	-	a	-	-	-	-	-	-	-	a	-	-	-	-
chr04	5569473	C	T	a	a	b	a	b	a	a	a	a	-	-	b	b	b	-	b	b	-	a	-	-	a	a	-	a	a	a	b	b	-	a	-	a	a	b	a	b	-	b	a	b	b	a	a	a	-
chr04	5569887	G	C	-	-	-	-	-	-	-	-	-	-	-	-	-	b	h	a	-	b	b	b	b	-	a	a	h	a	a	-	-	-	-	-	-	-	-	-	-	-	-	-	-	-	-	-	-	-
chr04	5571013	G	A	-	-	b	-	b	b	-	-	b	-	b	b	b	-	-	-	-	-	-	b	b	-	-	-	b	-	-	b	b	b	b	b	b	b	b	-	b	b	b	-	b	b	b	-	-	-
chr04	5572395	G	A	-	-	b	-	b	b	b	-	b	b	b	b	b	b	b	-	a	-	-	b	b	a	-	-	b	-	-	b	b	b	b	b	b	b	b	-	b	b	b	-	b	b	b	-	-	b
chr04	5573150	A	G	a	a	b	a	b	b	a	a	a	b	b	a	b	b	b	b	a	b	a	b	b	a	a	a	a	-	a	b	b	b	b	b	b	a	b	a	a	b	b	a	b	b	a	a	-	-
chr04	5586730	G	T	a	-	b	a	-	-	-	a	-	-	b	-	b	a	-	b	-	-	-	-	b	a	-	a	-	a	-	-	b	b	a	b	b	b	-	-	-	b	-	a	-	b	a	a	-	b
chr04	5589536	G	A	-	-	b	-	b	b	b	-	b	-	b	b	b	-	-	-	b	-	-	b	-	-	-	b	-	-	-	b	b	-	b	-	b	b	b	-	b	b	b	-	b	-	b	-	-	-
chr04	5595238	C	T	a	a	a	a	b	b	b	a	a	b	b	a	b	b	b	a	a	-	a	a	b	a	a	a	a	a	a	b	b	a	a	b	a	a	b	a	b	b	b	a	b	b	b	a	a	-
chr04	5598276	T	G	b	a	b	a	b	b	a	a	b	b	b	b	b	a	b	b	a	b	h	h	b	h	h	h	h	h	h	b	b	a	b	b	a	b	b	a	b	b	b	a	b	-	b	a	b	-
chr04	5601842	T	G	a	-	a	a	-	b	-	-	b	b	-	a	b	-	-	-	-	-	-	-	-	-	-	-	-	-	-	b	b	-	b	-	-	a	-	a	-	-	b	a	b	b	a	a	a	a
chr04	5615801	T	G	-	-	-	a	-	-	-	-	-	-	-	-	-	a	a	b	a	b	b	a	b	a	a	h	h	h	a	-	-	-	-	-	b	-	-	-	-	-	-	-	-	-	-	-	-	-
chr04	5620545	T	C	-	a	b	a	a	a	-	-	a	b	b	b	b	-	-	-	-	-	-	-	-	a	-	b	-	-	-	b	b	b	a	b	b	-	-	-	-	b	-	a	-	a	b	a	-	-
chr04	5631919	C	T	a	a	h	a	a	b	a	a	-	b	b	a	b	b	-	a	a	-	a	b	-	-	-	a	a	-	a	b	b	a	a	b	a	b	b	a	b	b	b	a	a	a	b	-	a	a
chr04	5632103	G	A	a	a	a	a	a	a	a	a	-	-	-	a	-	b	-	a	a	-	b	b	-	-	-	a	a	-	a	-	-	a	a	-	a	a	-	a	-	-	-	a	a	a	a	-	a	a
chr04	5632216	C	T	-	-	-	-	-	-	-	-	-	-	-	-	-	a	-	b	a	b	-	b	b	a	a	b	a	a	a	-	-	-	b	-	-	-	-	-	-	-	-	-	-	-	-	-	-	-
chr04	5632225	T	C	-	-	-	-	-	-	-	-	-	-	-	-	-	a	-	b	a	b	-	b	b	a	a	b	a	a	a	-	-	-	b	-	-	-	-	-	-	-	-	-	-	-	-	-	-	-
chr04	5632232	C	T	-	-	-	-	-	-	-	-	-	-	-	-	-	a	-	b	a	b	-	b	b	a	a	b	a	a	a	-	-	-	b	-	-	-	-	-	-	-	-	-	-	-	-	-	-	-
chr04	5632325	C	T	-	-	-	-	-	-	-	-	-	-	-	-	-	b	-	b	a	a	b	b	b	a	a	b	a	a	a	-	-	-	b	-	-	a	-	-	-	-	-	-	-	-	-	-	-	-
chr04	5638276	T	C	a	-	-	a	a	b	a	a	b	-	-	b	-	b	-	-	-	b	-	b	-	-	-	-	b	b	a	-	b	-	a	b	-	b	-	a	a	-	-	a	a	-	a	a	a	-
chr04	5650616	C	G	-	-	-	-	-	-	-	-	-	-	-	-	-	a	a	a	b	b	b	a	b	a	a	b	h	h	a	-	-	-	-	-	-	b	-	-	-	-	-	a	-	-	-	-	-	-
chr04	5667782	C	T	a	a	a	a	a	b	b	a	b	-	b	a	b	a	-	-	a	-	-	a	-	a	-	-	-	-	a	b	b	b	b	b	b	a	-	a	a	b	-	a	b	b	b	a	-	-
chr04	5667815	T	C	a	a	a	a	b	b	b	a	b	-	b	a	b	a	-	-	a	-	-	a	-	a	-	-	-	-	a	b	b	b	b	b	b	b	-	a	b	b	-	a	b	b	b	a	-	-
chr04	5668081	A	T	a	a	a	a	b	a	b	a	a	b	b	b	b	a	-	-	b	b	-	b	-	a	a	a	b	-	-	b	b	a	a	b	a	b	b	a	a	b	b	a	a	a	a	-	a	b
chr04	5674229	T	C	-	-	-	-	-	-	-	-	-	-	-	-	-	a	a	-	b	b	a	a	b	a	a	h	h	b	a	-	-	-	-	-	-	-	-	-	-	-	-	-	-	-	-	-	-	-
chr04	5675413	T	C	a	a	a	a	b	a	-	a	b	b	b	b	b	b	a	-	b	-	-	a	-	-	-	a	-	a	a	b	b	b	a	b	a	b	b	a	b	-	b	a	b	b	b	a	a	a
chr04	5677073	C	T	-	-	-	a	b	a	-	a	-	-	-	b	b	-	-	-	b	-	-	-	-	-	-	-	-	-	-	b	b	-	a	b	-	-	-	-	-	b	-	a	-	-	a	a	a	-
chr04	5678052	G	A	a	a	b	a	a	b	b	-	-	b	-	a	b	-	-	-	b	-	-	-	b	-	-	-	-	-	-	b	b	b	a	b	b	b	b	a	b	b	b	a	b	b	a	a	a	b
chr04	5680172	A	C	-	-	-	-	a	-	-	-	-	-	-	a	b	b	b	-	b	b	a	a	b	a	a	-	h	h	a	b	-	-	-	-	-	-	-	-	-	-	b	-	-	a	b	-	-	-
chr04	5680210	T	C	-	-	-	-	a	-	-	-	-	-	-	a	b	b	b	-	b	b	a	a	b	a	a	-	h	h	a	b	-	-	-	-	-	-	-	-	-	-	b	-	-	a	b	-	-	-
chr04	5680638	T	C	a	a	b	a	b	b	-	a	b	b	b	b	b	a	-	b	b	b	-	b	-	a	a	b	-	-	a	b	b	a	a	b	b	b	b	a	a	b	b	a	-	a	a	-	-	a
chr04	5715726	T	A	-	-	-	-	-	-	-	-	-	-	b	-	-	a	b	a	b	b	h	a	b	a	a	a	h	h	a	-	-	-	-	-	-	-	-	-	-	-	-	-	-	-	-	-	-	-
chr04	5715799	A	C	-	-	-	-	-	-	-	-	-	-	b	-	-	b	a	a	a	b	h	a	b	a	a	a	h	h	a	-	-	-	-	-	-	-	-	-	-	-	-	-	-	-	-	-	-	-
chr04	5715819	G	A	-	-	-	-	-	-	-	-	-	-	b	-	-	b	a	a	a	b	h	a	b	a	a	a	h	h	a	-	-	-	-	-	-	-	-	-	-	-	-	-	-	-	-	-	-	-
chr04	5718160	C	T	-	-	-	-	-	-	-	-	-	-	-	-	b	b	b	-	a	b	a	b	b	a	a	a	a	a	a	b	-	-	-	b	b	-	-	a	-	b	-	-	-	-	-	-	-	-
chr04	5718247	G	A	-	-	-	-	-	-	-	-	-	-	-	-	b	a	b	a	b	b	b	b	b	a	a	h	b	a	a	b	-	-	-	b	b	-	-	a	-	b	-	-	-	-	-	-	-	-
chr04	5718281	T	C	-	-	-	-	-	-	-	-	-	-	-	-	b	a	b	a	b	b	b	b	b	a	a	h	b	a	a	b	-	-	-	b	b	-	-	a	-	b	-	-	-	-	-	-	-	-
chr04	5723064	G	A	a	a	b	a	b	b	b	a	b	b	b	b	b	b	a	-	a	b	b	a	-	a	a	a	b	b	a	b	b	b	b	b	b	b	-	a	b	b	b	a	b	a	a	a	-	b
chr04	5723107	T	C	a	-	b	a	a	b	a	a	b	b	b	b	b	-	-	-	a	-	-	-	-	a	a	-	-	-	-	b	b	b	b	b	b	b	-	a	b	b	b	a	b	b	a	a	a	-
chr04	5732843	C	T	-	a	a	-	-	b	-	-	-	-	-	-	-	a	b	b	a	b	a	h	b	a	a	h	-	b	a	-	-	-	-	-	-	-	-	-	-	-	b	-	-	-	-	-	-	-
chr04	5732920	A	G	-	a	a	-	-	b	-	-	-	-	-	-	b	a	a	a	a	b	a	h	b	a	a	h	-	b	a	-	-	-	-	-	-	-	-	-	-	-	b	-	-	-	-	-	-	-
chr04	5732960	A	G	-	a	a	-	-	b	-	-	-	-	-	-	b	a	a	a	a	b	a	h	b	a	a	h	-	b	a	-	-	-	-	-	-	-	-	-	-	-	b	-	-	-	-	-	-	-
chr04	5735875	C	G	-	-	-	-	-	-	-	-	-	-	-	a	-	b	a	h	h	b	h	a	b	a	a	h	a	h	a	-	-	-	b	-	-	-	b	-	-	-	-	-	-	-	-	-	-	-
chr04	5739236	T	C	-	-	b	-	-	-	-	-	-	-	-	-	-	b	-	-	-	b	-	-	-	-	-	-	-	-	b	-	-	-	b	-	b	b	b	-	-	-	-	-	-	-	b	-	-	-
chr04	5740288	G	A	-	-	-	-	-	-	-	-	-	-	-	-	-	a	b	a	b	b	a	b	b	a	a	a	a	a	a	b	-	-	-	-	-	-	-	-	-	b	-	-	-	-	-	-	-	-
chr04	5742060	C	T	a	-	-	a	b	-	-	-	-	b	-	-	b	-	-	b	-	-	-	-	-	a	-	-	-	-	-	-	b	-	a	b	-	a	-	-	-	b	b	-	a	-	b	a	a	-
chr04	5743357	G	A	-	-	-	-	-	-	-	-	-	-	-	-	-	a	a	-	-	-	b	a	-	a	-	a	a	a	a	-	-	-	-	-	-	-	-	-	-	-	-	-	-	-	-	-	-	-
chr04	5743777	A	C	-	-	b	-	b	b	-	-	b	b	b	b	b	b	-	-	-	-	-	b	a	-	-	-	-	-	-	b	b	b	b	b	b	b	b	-	b	b	b	-	-	-	b	a	-	-
chr04	5743812	G	A	-	-	b	-	b	-	-	-	b	b	b	b	b	b	-	-	-	-	-	b	b	-	-	-	-	-	-	b	b	-	b	b	-	b	-	-	-	b	-	-	-	-	b	a	-	-
chr04	5744122	C	T	-	-	b	-	b	-	-	-	b	b	b	b	b	b	-	-	b	-	-	-	b	-	-	-	-	-	-	b	b	-	b	b	-	b	-	-	-	b	-	-	-	-	b	-	-	-
chr04	5744806	G	A	a	-	b	a	b	b	a	a	a	b	-	b	b	-	a	-	-	-	-	a	-	-	-	-	-	-	-	-	b	a	b	b	-	b	b	-	-	b	-	a	-	a	h	a	a	-
chr04	5745037	C	T	a	-	b	a	b	a	b	a	b	b	-	b	b	a	a	-	a	-	b	b	-	a	-	a	-	-	a	b	b	a	a	b	b	a	b	a	a	b	b	a	b	b	a	a	a	-
chr04	5747354	C	T	a	-	a	-	-	a	-	-	-	-	a	a	a	-	-	-	-	-	-	-	-	-	-	-	-	-	-	-	-	-	a	a	-	-	-	a	-	a	-	a	-	-	a	-	-	-
chr04	5770184	T	A	-	-	b	-	-	-	-	-	-	b	-	-	b	-	-	-	-	-	-	a	-	a	-	-	-	-	-	-	-	-	b	-	a	a	-	-	-	-	-	a	b	-	a	-	a	-
chr04	5770238	T	C	-	-	b	-	-	-	-	-	-	b	-	-	b	-	-	-	-	-	-	a	-	a	-	-	-	-	-	-	-	-	b	-	a	a	-	-	-	-	-	a	b	-	a	-	a	-
chr04	5774673	T	C	a	a	b	a	b	a	a	a	b	b	b	b	b	a	-	a	b	-	a	a	-	a	a	a	b	a	a	b	b	a	b	b	b	b	b	-	b	b	b	a	a	a	b	a	-	b
chr04	5774848	G	C	a	a	b	a	b	a	a	a	b	b	b	b	b	a	-	a	b	-	a	a	-	a	a	a	b	a	a	b	b	a	b	b	b	b	b	-	b	b	b	a	a	a	a	a	-	b
chr04	5782052	C	T	-	-	-	a	a	a	b	-	a	-	-	b	b	b	h	a	a	b	-	b	b	a	a	b	h	h	a	-	b	-	-	-	-	-	-	-	-	-	-	a	-	-	-	-	-	-
chr04	5782226	G	C	-	-	-	a	a	a	b	-	a	-	-	b	b	a	h	b	a	b	-	b	b	a	a	b	h	h	a	-	b	-	-	-	-	-	-	-	-	-	-	a	-	-	-	-	-	-
chr04	5783945	T	G	a	-	a	a	b	b	-	-	b	-	b	b	b	b	b	a	b	-	-	-	-	a	-	a	b	-	a	b	-	b	b	b	b	b	-	-	b	-	-	-	b	-	-	a	a	-
chr04	5787951	A	G	a	-	a	a	a	a	a	a	b	b	-	a	b	a	b	-	b	-	h	a	b	a	a	b	b	a	a	b	b	b	b	b	b	a	-	a	a	b	b	a	a	b	b	-	a	-
chr04	5787985	T	C	a	-	a	a	a	a	a	a	b	b	-	a	b	a	b	-	b	-	h	a	b	a	a	b	b	a	a	b	b	b	b	b	b	a	-	a	a	b	b	a	a	b	b	-	a	-
chr04	5792851	G	A	a	a	b	a	b	b	b	b	h	b	b	b	b	a	b	-	b	-	b	b	-	a	-	-	-	b	-	b	b	b	b	b	b	b	-	-	b	b	b	a	b	b	b	a	a	a
chr04	5792858	T	C	a	a	b	a	b	b	b	b	h	b	b	b	b	a	b	-	b	-	b	b	-	a	-	-	-	b	-	b	b	b	b	b	b	b	-	-	b	b	b	a	b	b	b	a	a	a
chr04	5792917	A	G	a	a	b	a	a	a	b	a	-	b	b	a	b	b	-	-	b	-	-	-	b	a	-	a	b	-	-	-	b	a	a	b	b	a	-	a	b	b	b	a	b	a	b	a	a	-
chr04	5801995	C	T	-	-	-	-	-	-	-	-	-	-	-	-	-	b	b	b	a	b	b	h	b	a	a	h	h	a	a	-	-	-	-	-	-	-	-	-	-	-	-	-	a	-	-	-	-	-
chr04	5802115	T	C	-	-	-	-	-	-	-	-	-	-	-	-	-	a	b	a	a	b	b	b	b	-	-	b	a	-	a	-	-	-	-	-	-	b	-	-	-	-	-	-	-	-	-	-	-	-
chr04	5805523	T	C	a	-	a	a	a	b	-	-	a	b	b	a	b	b	-	a	-	b	-	-	b	-	-	b	b	b	-	b	b	a	a	b	a	b	-	a	a	b	b	a	a	b	a	a	a	a
chr04	5813656	C	T	a	a	b	a	a	h	-	b	a	b	b	b	b	a	a	-	a	b	-	a	-	a	a	a	a	a	-	b	b	b	a	b	b	h	b	a	b	b	b	a	a	a	b	a	a	b
chr04	5814049	T	C	-	-	-	-	-	a	-	-	-	-	-	-	-	a	-	a	a	b	-	a	-	a	-	-	b	b	a	-	-	-	-	-	-	-	-	-	-	-	b	-	-	-	-	-	-	-
chr04	5814739	T	C	-	-	-	a	-	-	-	-	-	-	-	-	-	h	a	b	h	b	a	a	b	a	a	a	h	h	a	-	-	-	-	-	-	a	b	-	a	-	-	-	-	-	-	-	-	-
chr04	5814757	A	G	-	-	-	a	-	-	-	-	-	-	-	-	-	h	a	b	h	b	a	a	b	a	a	a	h	h	a	-	-	-	-	-	-	a	b	-	a	-	-	-	-	-	-	-	-	-
chr04	5816414	T	C	-	-	-	-	-	-	-	-	-	-	-	-	-	h	h	h	h	-	a	a	-	a	a	a	a	h	a	-	-	-	-	-	-	-	-	-	-	-	-	a	-	-	-	-	-	-
chr04	5816436	T	C	-	-	-	-	-	-	-	-	-	-	-	-	-	h	h	h	h	-	a	a	-	a	a	a	a	h	a	-	-	-	-	-	-	-	-	-	-	-	-	a	-	-	-	-	-	-
chr04	5816445	T	C	-	-	b	-	-	-	-	-	-	-	-	-	-	h	h	h	h	-	a	a	-	a	a	h	h	h	a	-	-	-	-	-	-	-	-	-	-	-	-	a	-	-	-	-	-	-
chr04	5818129	A	C	a	a	a	a	a	b	b	a	a	b	b	a	b	a	b	b	h	-	a	-	-	a	a	a	b	h	a	b	b	b	b	b	b	a	b	a	a	b	b	a	a	a	a	a	a	a
chr04	5818173	G	T	a	a	a	a	a	b	b	a	a	b	b	a	b	a	b	b	h	-	a	-	-	a	a	a	b	h	a	b	b	b	b	b	b	a	b	a	a	b	-	a	a	a	a	a	a	a
chr04	5818502	A	T	-	-	-	-	-	-	-	b	-	-	-	-	-	h	a	b	h	b	h	h	b	a	a	h	h	-	-	-	-	-	-	-	-	-	-	a	-	-	-	-	-	b	-	-	-	-
chr04	5818767	C	T	a	a	b	a	a	b	a	-	b	b	-	b	b	b	b	b	a	b	-	a	b	a	a	a	b	b	a	b	b	-	a	b	-	-	-	a	a	b	b	a	b	-	-	-	-	-
chr04	5818852	A	G	-	-	-	-	-	-	-	-	-	-	-	-	-	a	a	a	b	-	a	a	b	a	a	h	b	a	a	-	-	-	a	-	-	-	-	-	-	-	-	-	-	-	-	-	-	-
chr04	5818889	C	G	-	-	-	-	-	-	-	-	-	-	-	-	-	a	a	a	b	-	a	a	b	a	a	h	b	a	a	-	-	-	a	-	-	-	-	-	-	-	-	-	-	-	-	-	-	-
chr04	5819476	C	A	a	a	b	a	b	a	b	b	a	b	b	a	a	a	b	a	a	b	-	b	b	a	-	a	a	b	a	-	b	a	a	b	a	b	b	a	b	-	a	a	a	a	b	a	-	-
chr04	5819608	T	C	a	a	b	a	b	a	b	b	a	b	b	a	b	h	b	a	a	b	-	-	b	a	-	b	a	b	a	-	b	a	b	b	a	b	b	a	b	-	-	a	a	a	b	a	-	-
chr04	5819653	T	C	a	a	b	a	b	a	b	b	a	b	b	a	b	a	-	a	a	-	-	-	-	a	-	b	a	a	a	-	b	a	b	b	a	b	b	a	b	-	-	a	a	a	b	a	-	-
chr04	5822910	G	A	-	-	-	-	b	b	-	-	-	b	-	b	b	-	b	-	-	-	-	-	-	-	-	-	-	-	-	b	b	-	b	b	b	b	-	-	b	b	b	-	-	-	-	-	-	-
chr04	5831428	A	G	-	-	-	-	-	-	-	-	-	-	-	-	-	a	a	a	a	b	a	a	b	a	a	a	h	b	a	b	-	-	-	b	-	a	-	-	b	b	-	-	-	-	a	-	-	-
chr04	5831578	C	T	-	-	-	-	-	-	-	-	-	-	-	-	-	h	a	a	h	b	a	a	b	a	a	a	a	b	a	b	-	-	-	b	-	a	-	-	b	b	-	-	-	-	a	-	-	-
chr04	5833428	T	C	a	-	b	a	b	b	a	b	-	b	b	b	b	a	a	a	a	-	-	-	-	a	-	b	b	-	a	b	b	b	b	b	b	b	-	a	a	-	b	a	-	-	b	a	a	-
chr04	5842278	T	C	-	-	-	-	-	-	-	-	-	-	-	-	-	b	-	-	a	b	b	b	-	-	-	-	b	-	-	-	-	-	a	-	a	b	-	a	-	-	-	-	-	a	-	-	-	-
chr04	5842284	G	T	-	-	-	-	-	-	-	-	-	-	-	-	-	b	-	-	a	b	b	b	-	-	-	-	b	-	-	-	-	-	a	-	a	a	-	a	-	-	-	-	-	a	-	-	-	-
chr04	5842623	A	T	-	-	b	-	b	-	b	-	b	b	b	b	b	b	-	-	b	-	-	b	-	-	-	b	b	b	-	-	b	-	a	-	-	a	b	a	b	b	-	-	b	a	b	-	-	-
chr04	5843611	C	G	-	-	-	-	-	-	-	-	-	-	-	-	-	a	a	a	a	b	-	a	b	a	-	a	a	a	a	-	-	-	-	-	-	b	-	-	-	-	-	-	-	-	-	-	-	-
chr04	5843638	G	C	-	-	-	-	-	-	-	-	-	-	-	-	-	a	a	a	a	b	-	a	b	a	-	a	b	a	a	-	-	-	-	-	-	b	-	-	-	-	-	-	-	-	-	-	-	-
chr04	5843689	T	C	-	-	-	-	-	-	-	-	-	-	-	-	-	a	b	a	a	b	-	b	b	a	a	a	a	a	a	-	-	-	-	b	-	-	-	-	-	-	-	a	-	-	-	-	-	-
chr04	5843737	T	C	-	-	-	-	-	-	-	-	-	-	-	-	-	h	b	h	a	b	-	h	b	a	a	h	h	h	a	-	-	-	-	b	-	-	-	-	-	-	-	a	-	-	-	-	-	-
chr04	5858473	C	G	-	-	-	-	b	b	b	b	b	b	b	b	b	-	-	-	-	-	-	-	-	-	-	-	-	b	-	b	b	b	b	b	b	b	-	-	b	b	b	-	b	b	b	a	-	-
chr04	5893765	A	G	a	a	b	a	b	b	-	-	-	b	b	a	b	-	a	-	-	-	-	a	-	a	-	-	-	-	a	b	b	a	a	b	a	a	b	b	-	-	b	a	a	b	a	b	-	b
chr04	5910869	A	T	-	-	-	-	-	-	-	-	-	b	-	b	-	a	a	-	b	-	a	h	-	a	a	a	a	a	a	-	-	-	b	-	-	-	-	-	-	-	-	-	-	-	-	-	-	-
chr04	5910905	G	A	-	-	-	-	-	-	-	-	-	b	-	b	-	a	a	-	b	-	a	h	-	a	a	a	a	a	a	-	-	-	b	-	-	-	-	-	-	-	-	-	-	-	-	-	-	-
chr04	5912668	A	G	a	-	a	a	-	-	a	-	-	-	-	-	-	b	-	-	a	-	-	-	-	-	-	-	-	-	a	-	-	-	-	b	-	-	-	-	-	-	-	-	-	a	-	-	-	-
chr04	5913301	G	A	a	-	b	a	b	a	-	b	-	b	-	-	b	b	a	a	a	b	-	a	b	a	a	h	b	a	a	b	-	-	b	-	-	b	b	a	b	b	b	a	b	-	-	-	-	-
chr04	5913463	G	A	a	-	b	a	b	a	-	b	-	b	-	-	b	a	a	a	a	b	-	h	b	a	a	h	b	a	a	b	-	-	b	-	-	b	b	a	b	b	b	a	b	-	-	-	-	-
chr04	5914881	A	G	a	a	a	a	a	a	a	b	a	b	-	b	b	a	-	-	-	-	-	b	-	a	-	-	-	a	a	b	b	a	b	b	b	b	-	a	a	b	b	-	a	a	b	a	a	a
chr04	5916010	G	A	-	-	-	-	-	-	-	-	-	-	-	-	b	a	-	a	-	-	-	a	b	a	a	a	h	a	a	-	-	-	-	-	-	a	-	-	-	-	b	-	-	-	-	-	-	-
chr04	5916358	T	C	-	-	-	-	-	-	-	-	-	-	-	-	-	a	a	a	b	b	a	h	b	a	a	b	h	h	a	b	-	-	-	-	-	-	-	-	-	-	b	-	-	-	-	-	-	-
chr04	5917038	G	A	-	-	-	-	-	-	-	-	-	-	-	-	b	b	a	b	b	b	h	b	b	-	a	h	h	a	a	-	-	-	-	-	-	b	-	-	-	-	-	a	b	-	-	-	-	-
chr04	5917551	T	C	a	-	b	a	b	a	b	a	b	b	-	b	b	a	a	-	-	b	-	-	-	-	-	-	b	-	-	b	b	b	b	b	b	b	b	a	b	b	b	a	a	b	b	a	-	-
chr04	5924689	C	G	-	-	-	-	-	-	-	-	-	-	-	-	-	a	a	h	b	-	a	h	b	a	a	h	b	b	a	-	-	-	a	-	b	-	-	-	-	-	-	-	-	-	-	-	-	-
chr04	5927215	T	G	-	-	-	-	-	b	-	-	-	-	-	-	-	a	a	a	a	-	a	a	-	a	a	a	a	a	a	-	-	-	-	-	-	-	-	-	-	-	-	-	-	-	-	-	-	-
chr04	5927246	G	A	-	-	-	-	-	b	-	-	-	-	-	-	-	a	a	a	a	-	a	a	-	a	a	a	a	a	a	-	-	-	-	-	-	-	-	-	-	-	-	-	-	-	-	-	-	-
chr04	5927262	T	C	-	-	-	-	-	b	-	-	-	-	-	-	-	a	a	a	a	-	a	a	-	a	a	a	a	a	a	-	-	-	-	-	-	-	-	-	-	-	-	-	-	-	-	-	-	-
chr04	5927527	A	G	a	a	a	a	a	a	-	b	a	b	b	b	b	b	b	a	a	b	a	a	b	a	a	a	a	h	a	b	b	-	a	b	a	a	b	-	a	b	b	a	b	b	b	a	-	a
chr04	5928536	T	C	-	-	-	a	a	-	-	-	a	-	b	b	b	b	-	-	-	b	a	-	-	a	-	b	b	-	a	b	b	b	-	-	-	a	-	-	-	-	b	-	b	-	a	-	a	-
chr04	5928620	G	A	a	a	b	a	b	b	a	b	b	b	b	b	b	a	-	-	a	-	a	a	-	a	a	a	-	h	a	b	b	b	b	b	-	b	b	a	b	b	b	a	-	a	b	-	a	a
chr04	5947349	G	A	a	a	b	a	b	b	-	-	a	b	b	b	b	a	-	b	a	-	-	a	b	a	-	-	a	b	a	b	b	b	a	b	b	b	b	a	a	b	b	a	b	a	a	a	a	-
chr04	5947883	A	G	-	-	-	-	-	-	-	a	-	-	-	b	b	b	b	b	b	b	b	-	b	-	-	b	b	b	-	-	-	-	-	-	-	-	b	-	-	-	-	-	-	-	-	-	-	-
chr04	5950137	G	C	a	a	b	a	a	a	-	a	a	b	b	a	b	-	-	-	-	-	-	-	-	-	-	-	-	-	-	b	-	a	b	b	b	b	-	a	b	b	b	a	b	a	b	a	a	b
chr04	5950381	C	A	a	a	b	a	a	b	-	a	a	b	b	a	b	-	-	-	-	-	-	-	-	-	-	-	-	-	-	b	-	a	b	b	b	b	-	a	b	b	b	a	b	a	b	a	a	b
chr04	5950525	A	G	-	-	-	-	a	-	-	a	-	-	-	-	-	a	a	-	-	-	h	b	b	a	a	b	a	a	a	-	b	a	-	-	-	-	-	a	a	-	-	a	-	-	-	-	-	-
chr04	5951749	C	G	a	a	b	a	b	b	-	a	a	b	b	b	b	-	a	b	a	b	-	-	-	-	a	b	-	-	a	b	b	a	a	b	a	a	-	a	a	b	b	a	b	a	b	a	a	-
chr04	5951775	C	G	a	a	b	a	b	b	-	a	a	b	b	b	b	-	a	b	a	b	-	-	-	-	a	b	-	-	a	b	b	a	a	b	a	a	-	a	a	b	b	a	b	a	b	a	a	-
chr04	5968405	G	A	a	a	b	a	a	a	-	a	b	b	b	a	b	-	-	-	a	-	a	b	b	a	-	a	a	-	a	b	b	a	b	b	a	b	-	a	a	b	b	a	b	b	b	a	-	a
chr04	5968424	A	G	a	a	b	a	a	a	-	a	b	b	b	a	b	-	-	-	a	-	a	b	b	a	-	a	a	-	a	b	b	a	b	b	a	b	-	a	a	b	b	a	b	b	b	a	-	a
chr04	5968450	C	G	a	a	b	a	a	a	-	a	b	b	b	a	b	-	-	-	a	-	a	b	b	a	-	a	a	-	a	b	b	a	b	b	a	b	-	a	a	b	b	a	b	b	b	a	-	a
chr04	5969074	A	T	a	-	-	a	a	b	b	a	b	b	b	a	b	a	-	-	-	-	-	-	b	-	-	-	-	-	a	b	b	b	b	b	-	-	-	a	-	-	-	-	-	-	b	a	a	-
chr04	5969199	G	A	-	-	b	-	b	b	b	b	b	b	b	b	b	a	a	b	-	b	a	a	-	a	a	-	a	b	a	b	b	b	b	b	b	b	b	-	b	b	b	-	b	b	b	-	-	-
chr04	5969380	A	G	-	-	b	-	b	b	b	b	b	b	b	b	b	h	-	b	a	b	-	a	-	-	a	a	a	b	-	b	b	b	b	b	b	b	b	-	b	b	b	-	b	b	b	-	-	-
chr04	5969404	C	A	-	-	b	-	b	b	b	b	b	b	b	b	b	h	-	b	a	b	-	a	-	-	a	a	a	b	-	b	b	b	b	b	b	b	b	-	b	b	b	-	b	b	b	-	-	-
chr04	5974865	T	C	-	-	-	-	-	-	-	-	-	-	-	-	-	h	-	-	a	-	a	b	b	a	a	b	b	a	a	-	b	-	-	-	b	-	-	-	-	-	-	-	a	-	-	-	-	-
chr04	5982346	T	C	a	-	a	a	b	a	a	b	a	b	-	a	b	a	-	a	a	-	a	-	b	a	-	-	a	-	-	b	b	a	a	b	b	a	b	-	a	b	b	a	b	b	a	a	a	a
chr04	5983182	C	T	a	a	b	a	b	b	-	b	a	b	b	b	b	b	-	b	a	b	-	-	b	a	-	b	b	-	a	b	-	b	a	b	a	b	b	-	a	b	b	a	b	-	a	a	-	-
chr04	5996537	C	T	a	a	-	a	b	a	-	b	b	b	b	b	b	-	-	-	-	-	-	b	-	-	-	-	-	a	a	b	b	a	b	b	a	b	b	a	b	-	b	a	b	a	b	a	a	b
chr04	5997248	T	A	a	a	a	a	b	a	-	b	b	b	b	b	b	a	-	a	a	-	a	a	-	a	a	a	a	a	a	-	b	b	a	b	a	a	-	-	b	-	b	a	b	b	a	a	-	-
chr04	5997264	C	T	a	a	a	a	b	a	-	b	a	b	b	b	b	a	-	a	a	-	a	a	-	a	a	a	a	a	a	-	b	b	a	b	a	a	-	-	b	-	b	a	b	b	a	a	-	-
chr04	6003241	C	T	a	a	a	a	a	a	a	b	b	b	-	a	b	b	b	a	b	b	a	a	b	a	a	h	h	h	a	-	-	a	a	b	b	-	-	-	-	-	-	a	a	-	-	-	-	-
chr04	6003530	T	G	a	-	-	-	-	-	-	-	-	-	-	-	-	b	a	a	h	b	a	b	b	a	a	h	h	b	a	-	-	-	a	-	b	-	-	-	-	-	-	-	-	-	-	-	-	-
chr04	6003913	T	C	a	a	b	a	a	a	b	a	b	b	b	b	b	-	-	b	-	b	-	b	b	a	a	-	a	-	-	-	-	a	b	b	a	a	b	a	b	b	b	a	-	b	b	-	a	-
chr04	6004328	C	T	a	-	-	a	-	a	-	-	-	-	-	-	b	b	b	a	a	b	b	b	b	a	a	-	a	a	a	b	b	-	a	-	-	-	-	a	-	-	b	a	-	-	-	-	-	-
chr04	6004371	C	T	a	-	-	a	-	a	-	-	-	-	-	-	b	b	b	a	a	b	b	b	b	a	a	-	a	a	a	b	b	-	a	-	-	-	-	a	-	-	b	a	-	-	-	-	-	-
chr04	6004528	G	C	a	-	-	a	-	a	-	-	-	-	-	-	b	a	b	a	a	b	b	b	b	a	a	b	a	a	a	b	b	-	a	-	-	-	-	a	-	-	b	a	-	-	-	-	-	-
chr04	6004582	G	A	-	a	b	a	a	-	-	-	-	-	-	-	-	-	-	-	-	-	-	-	-	-	-	-	-	-	-	b	-	-	b	-	-	-	-	-	-	b	-	-	a	-	-	-	a	-
chr04	6004597	A	T	-	a	b	a	a	-	-	-	-	-	-	-	-	-	-	-	-	-	-	-	-	-	-	-	-	-	-	b	-	-	b	-	-	-	-	-	-	b	-	-	a	-	-	-	a	-
chr04	6004726	G	A	-	a	b	a	a	-	-	-	-	-	-	-	-	-	-	-	-	-	-	-	-	-	-	-	-	-	-	b	-	-	b	-	-	-	-	-	-	b	-	-	a	-	-	-	a	-
chr04	6004756	G	T	-	a	b	a	a	-	-	-	-	-	-	-	-	-	-	-	-	-	-	-	-	-	-	-	-	-	-	b	-	-	b	-	-	-	-	-	-	b	-	-	a	-	-	-	a	-
chr04	6006375	T	C	a	-	b	a	b	a	-	-	-	b	-	b	b	-	-	-	b	-	-	-	-	-	-	-	-	a	a	b	b	-	b	b	b	a	b	a	b	-	-	a	-	b	b	a	a	-
chr04	6007631	T	C	a	-	b	a	a	b	-	-	b	b	-	b	b	a	-	a	a	-	-	a	-	-	-	-	-	-	a	b	b	a	b	-	-	b	-	-	a	b	b	-	a	a	b	a	-	-
chr04	6022996	C	T	a	a	a	a	a	a	-	a	a	b	b	b	b	a	-	-	-	-	-	-	-	a	-	-	a	b	a	b	b	b	a	b	b	b	b	a	-	-	b	a	b	b	b	a	a	a
chr04	6024086	T	A	-	-	-	-	-	-	-	-	-	-	b	-	-	a	a	-	a	-	b	-	b	a	a	a	a	a	a	b	-	-	b	b	-	-	-	-	a	-	-	-	-	-	-	a	-	-
chr04	6024093	T	C	-	-	-	-	-	-	-	-	-	-	b	-	-	a	a	-	a	-	b	-	b	a	a	a	a	a	a	b	-	-	b	b	-	-	-	-	a	-	-	-	-	-	-	a	-	-
chr04	6024527	G	A	-	-	-	-	a	-	-	a	-	-	-	-	-	a	b	a	a	a	a	a	a	a	a	b	a	a	a	-	-	-	a	-	-	b	-	-	-	-	-	a	-	-	-	-	-	-
chr04	6024673	C	T	-	-	-	-	-	-	-	-	-	-	-	-	-	a	-	-	h	b	a	h	b	a	-	-	h	a	-	-	b	-	-	-	-	-	-	-	-	-	-	-	-	a	-	-	-	-
chr04	6026041	A	G	-	-	-	-	-	-	-	-	-	-	-	-	-	b	b	a	a	b	a	h	-	a	a	h	a	b	a	-	-	-	-	-	a	-	-	-	-	-	-	-	-	-	-	-	-	-
chr04	6026131	T	C	-	-	-	-	-	-	-	-	-	-	-	-	-	b	a	a	b	b	a	h	-	a	a	h	a	b	a	-	-	-	-	-	a	-	-	-	-	-	-	-	-	-	-	-	-	-
chr04	6026215	G	A	-	-	-	-	-	-	a	-	-	-	-	-	-	a	-	a	a	a	-	h	b	a	a	a	a	h	a	-	-	-	-	b	-	a	-	-	-	-	-	-	-	-	-	-	a	-
chr04	6028485	G	A	-	-	-	-	-	-	-	-	-	-	-	-	-	a	-	a	a	-	a	a	-	a	a	a	a	a	a	-	-	-	a	b	-	-	-	-	-	-	-	-	-	a	-	-	-	-
chr04	6028509	G	A	-	-	-	-	-	-	-	-	-	-	-	-	-	a	-	a	a	-	a	a	-	a	a	a	a	a	a	-	-	-	a	b	-	-	-	-	-	-	-	-	-	a	-	-	-	-
chr04	6028525	A	G	-	-	-	-	-	-	-	-	-	-	-	-	-	a	-	a	a	-	a	a	-	-	a	a	a	a	a	-	-	-	a	b	-	-	-	-	-	-	-	-	-	a	-	-	-	-
chr04	6031975	A	G	a	-	a	a	a	a	a	a	b	b	b	a	b	b	b	b	a	b	-	a	b	a	a	b	h	a	a	-	b	a	b	b	a	a	b	a	b	b	b	-	b	-	b	a	a	-
chr04	6035071	C	G	a	-	b	a	a	b	b	b	a	b	b	b	b	b	b	b	b	b	a	-	b	-	a	-	a	-	a	b	b	b	a	b	b	a	b	a	b	b	b	a	b	b	b	a	-	b
chr04	6035127	A	T	-	-	-	a	-	-	-	-	-	-	-	-	-	-	b	-	-	-	-	-	-	a	-	-	-	-	-	-	-	-	-	b	a	-	-	-	-	-	-	a	b	-	a	a	-	-
chr04	6035180	G	A	-	-	-	a	-	-	-	-	-	-	-	-	-	-	b	-	-	-	-	-	-	a	-	-	-	-	-	-	-	-	-	b	a	-	-	-	-	-	-	a	b	-	b	a	-	-
chr04	6035653	T	C	-	-	-	a	-	-	-	-	b	-	-	-	-	-	-	b	-	-	-	-	-	-	-	-	-	-	-	-	-	b	b	b	-	b	b	-	-	-	-	-	-	a	a	-	-	-
chr04	6039868	C	A	-	-	-	-	-	-	-	-	-	-	-	-	-	a	a	a	a	b	b	-	b	a	-	a	a	a	a	-	-	-	-	b	-	b	-	-	-	-	-	-	-	-	-	-	-	-
chr04	6045897	A	G	a	-	b	-	b	b	-	b	b	-	b	b	b	a	-	a	a	-	a	a	-	a	a	a	a	a	a	b	b	-	b	b	-	-	b	-	b	-	b	-	-	b	b	-	b	-
chr04	6045953	G	A	a	-	b	-	b	b	-	b	b	-	b	b	b	a	-	a	a	-	a	a	-	a	a	a	a	a	a	b	b	-	b	b	-	-	b	-	b	-	b	-	-	b	b	-	b	-
chr04	6052823	C	A	a	-	-	a	-	-	-	b	-	-	-	a	b	b	b	a	h	-	b	b	b	a	a	b	a	h	a	-	-	a	a	-	-	b	-	-	-	-	-	a	-	-	-	-	-	-
chr04	6054493	A	G	-	-	-	-	b	b	-	b	b	b	b	b	b	-	b	b	-	-	-	-	b	-	-	-	-	-	-	b	b	b	-	b	b	b	b	-	b	b	b	-	b	b	b	-	-	-
chr04	6055055	C	T	a	a	b	a	b	a	a	a	b	b	a	a	b	b	-	a	b	b	-	b	b	a	a	a	b	-	a	b	b	a	a	b	b	a	b	a	a	b	b	a	a	a	b	a	a	a
chr04	6055465	C	T	-	-	-	-	-	-	-	-	-	-	-	-	-	b	b	b	b	-	h	a	b	a	-	b	a	h	a	-	-	-	-	-	-	-	-	-	-	-	-	-	-	-	-	-	-	-
chr04	6057906	C	T	-	-	b	-	b	b	b	b	-	b	b	b	b	a	a	b	a	b	a	a	b	a	a	a	a	h	a	b	b	-	b	b	b	b	-	-	-	b	b	-	b	b	b	-	-	-
chr04	6086875	C	G	-	-	-	-	-	-	-	-	-	-	-	-	-	h	-	-	-	-	a	h	b	a	-	-	a	a	a	-	-	-	-	-	-	-	-	-	-	-	-	-	-	-	-	-	-	-
chr04	6088390	C	T	-	-	-	-	-	-	-	-	-	-	-	-	-	b	h	a	b	b	a	-	b	a	a	b	h	h	a	-	-	-	-	-	-	-	-	-	-	-	-	-	-	-	-	-	-	-
chr04	6090873	T	C	-	-	-	-	-	-	-	-	-	-	-	-	b	b	b	b	a	b	b	h	b	a	a	h	h	h	a	-	-	b	-	-	-	-	-	-	-	-	-	-	-	-	-	-	-	-
chr04	6093413	G	A	a	a	b	a	a	b	b	a	b	b	b	a	b	b	-	-	b	b	-	-	-	a	a	-	a	b	a	b	b	a	b	b	b	b	b	-	b	b	-	a	a	a	a	a	a	b
chr04	6101211	T	G	a	a	a	a	a	a	a	a	a	-	-	a	-	b	b	-	a	-	b	a	b	a	-	h	a	b	a	-	-	a	a	-	-	a	-	-	a	-	-	a	a	a	-	-	a	-
chr04	6219085	T	C	-	a	b	a	b	a	a	b	a	b	b	a	b	b	-	-	a	-	b	h	b	a	-	b	b	-	a	b	b	a	a	b	b	b	b	-	a	b	b	a	b	a	b	a	a	-
chr04	6219749	G	A	a	a	a	a	b	a	a	b	a	b	b	a	b	b	b	b	a	-	-	b	b	a	a	a	-	b	a	b	b	a	a	b	a	b	-	a	a	b	b	a	a	b	b	a	a	a
chr04	6220378	A	G	a	a	b	a	b	a	-	b	a	b	b	a	b	-	b	-	a	-	-	-	b	-	a	-	b	a	a	b	b	a	b	b	b	a	-	a	a	b	b	a	-	b	b	a	-	b
chr04	6222700	C	T	-	-	-	-	-	a	-	-	b	-	-	-	-	a	b	b	a	-	a	-	b	a	a	-	a	h	a	-	-	-	-	-	-	-	-	-	-	-	-	-	b	-	-	-	-	-
chr04	6222732	C	A	-	-	-	-	-	a	-	-	b	-	-	-	-	a	b	b	a	-	a	-	b	a	a	-	a	h	a	-	-	-	-	-	-	-	-	-	-	-	-	-	b	-	-	-	-	-
chr04	6223864	C	G	-	-	-	-	-	b	-	-	-	-	-	-	-	b	a	b	a	b	a	b	b	a	a	h	h	h	a	-	-	-	a	b	-	a	-	-	-	-	b	-	b	a	-	-	-	-
chr04	6225756	A	G	a	a	a	a	b	a	b	b	b	b	-	a	b	b	-	-	b	b	-	b	b	a	a	a	b	b	-	b	b	b	a	b	b	a	b	a	a	-	-	a	b	a	a	a	a	-
chr04	6226078	A	G	-	-	-	-	-	-	-	-	-	-	-	-	-	a	b	a	b	b	a	a	b	a	a	h	h	h	a	-	-	-	a	-	-	-	-	-	-	-	-	-	-	-	-	-	-	-
chr04	6230772	C	A	-	-	-	-	-	-	-	-	-	-	-	a	-	a	a	a	a	a	a	a	a	a	a	a	a	a	a	-	-	a	-	b	-	-	-	-	a	b	-	-	a	-	-	-	-	-
chr04	6239495	T	C	-	-	-	a	-	a	-	a	-	-	-	-	-	a	b	b	a	h	a	h	b	a	a	b	h	a	a	-	b	-	a	-	-	-	-	-	-	-	-	-	a	-	-	-	-	a
chr04	6239835	A	G	a	a	b	a	b	b	b	b	a	b	b	b	b	a	-	-	b	b	a	b	b	a	-	b	a	b	a	b	b	a	b	b	a	b	b	a	b	-	b	a	b	b	b	a	a	-
chr04	6242659	C	T	-	-	-	-	-	-	-	-	-	-	b	-	b	b	b	a	b	-	-	a	b	a	a	-	a	b	a	-	b	b	-	-	-	-	-	-	-	-	-	-	-	-	-	-	-	-
chr04	6242928	G	A	-	a	-	a	b	a	-	a	-	-	-	a	b	-	a	-	-	-	b	b	b	a	-	-	b	a	a	-	-	-	a	-	a	a	-	-	a	-	-	-	-	-	-	-	-	-
chr04	6248346	A	T	a	a	b	a	b	a	-	a	-	b	b	b	b	-	-	-	a	b	-	b	-	a	a	b	a	-	a	b	b	b	a	-	a	a	b	a	a	b	b	a	b	a	a	a	-	-
chr04	6258025	T	G	a	a	a	a	b	b	a	a	a	-	-	b	b	a	-	a	-	-	a	a	-	a	-	-	-	-	a	b	b	a	b	b	-	a	-	a	a	b	b	a	a	b	b	a	a	b
chr04	6258052	T	A	a	a	a	a	b	b	a	a	a	-	-	b	b	a	-	a	-	-	a	a	-	a	-	-	-	-	a	b	b	b	b	b	-	a	-	a	a	b	b	a	a	b	b	a	a	b
chr04	6258375	C	T	a	a	a	a	b	a	a	a	a	-	-	a	b	h	-	-	a	-	a	-	-	a	a	a	-	a	-	b	b	a	a	b	a	a	-	a	a	b	b	a	a	a	a	a	a	a
chr04	6258381	T	C	a	a	a	a	b	b	a	a	a	-	-	b	b	h	-	-	a	-	a	-	-	a	a	a	-	a	-	b	b	b	b	b	a	a	-	a	a	b	b	a	a	b	b	a	a	b
chr04	6258675	T	C	a	a	b	a	b	b	a	b	a	b	b	b	b	b	b	-	a	b	b	b	b	a	a	b	b	h	-	b	b	a	b	b	b	b	b	a	a	b	b	a	b	b	b	a	a	b
chr04	6258794	C	T	-	-	-	-	-	-	b	-	-	-	-	-	-	a	a	b	b	b	h	b	b	a	a	a	h	b	-	-	b	-	a	-	-	a	-	a	-	-	-	-	-	-	-	-	-	-
chr04	6268339	G	C	-	-	a	a	-	a	-	b	-	-	-	a	b	b	-	a	-	-	-	-	a	-	-	b	a	-	-	b	b	-	b	b	a	b	-	a	a	b	b	a	-	-	a	a	a	a
chr04	6268671	C	T	-	-	a	a	-	a	-	b	-	-	-	a	b	b	-	a	-	-	-	-	b	-	-	-	a	-	-	-	b	-	b	b	a	b	-	a	a	b	b	a	-	-	a	a	a	a
chr04	6271019	C	T	-	-	-	-	-	-	-	-	a	-	-	-	-	a	a	b	b	b	b	a	b	a	a	a	b	h	a	-	-	-	-	-	-	-	b	-	-	-	-	-	-	-	-	-	-	-
chr04	6273626	A	G	a	a	b	a	a	a	a	a	b	b	b	a	b	a	b	a	a	b	a	a	b	a	a	h	h	a	a	b	b	a	b	b	b	b	b	a	b	-	b	a	b	-	a	-	a	-
chr04	6274542	T	G	-	-	a	a	-	b	-	b	-	b	b	b	b	b	a	a	a	b	b	h	b	a	a	h	h	a	a	-	b	-	-	-	a	a	-	-	b	-	-	-	-	b	-	-	-	-
chr04	6274705	A	G	-	-	a	a	-	b	-	b	-	b	b	b	b	b	a	b	a	b	a	h	b	a	a	h	h	a	a	-	b	-	-	-	a	a	-	-	b	-	-	-	-	-	-	-	-	-
chr04	6274727	C	T	-	-	a	a	-	b	-	b	-	b	b	b	b	b	a	b	a	b	a	h	b	a	a	h	h	a	a	-	b	-	-	-	a	a	-	-	b	-	-	-	-	-	-	-	-	-
chr04	6275477	C	T	-	-	-	-	-	-	-	-	-	-	-	-	-	h	a	a	a	-	a	b	b	-	a	a	h	a	a	-	-	-	-	-	-	-	-	-	-	-	-	-	-	-	-	-	-	-
chr04	6275568	T	C	-	-	-	-	-	-	-	-	-	-	-	-	-	b	b	b	a	b	b	h	b	a	a	a	a	a	a	-	b	-	a	-	-	a	-	-	-	-	-	-	-	-	-	-	-	-
chr04	6275776	A	G	-	-	-	-	b	-	-	-	-	-	-	-	-	b	a	a	b	b	a	b	b	a	a	a	a	b	a	-	-	-	-	-	-	b	-	-	-	-	-	-	b	-	-	-	-	-
chr04	6276050	T	C	-	-	-	-	-	-	-	-	-	-	-	-	-	a	a	b	b	-	b	h	b	a	-	b	a	h	a	-	-	a	-	-	-	b	-	-	-	-	-	-	-	-	-	-	-	-
chr04	6276150	C	T	-	-	-	-	-	-	-	-	-	-	-	-	-	a	a	b	b	-	a	h	b	a	-	b	a	h	a	-	-	a	-	-	-	b	-	-	-	-	-	-	-	-	-	-	-	-
chr04	6276233	G	A	a	a	a	a	a	a	b	b	b	b	b	b	b	a	a	a	a	b	a	a	-	a	a	-	-	a	a	b	b	-	a	b	-	b	b	-	-	b	b	a	a	-	b	-	-	-
chr04	6276271	C	T	a	a	a	a	a	a	b	b	a	b	b	b	b	a	a	a	a	b	-	a	-	a	a	-	-	a	a	b	b	-	a	b	-	a	b	-	-	b	b	a	a	-	b	-	-	-
chr04	6276382	T	C	a	a	a	a	a	a	b	b	b	b	b	a	b	a	a	a	a	-	a	a	-	a	a	-	-	a	a	b	b	-	a	b	-	a	b	-	-	-	b	a	a	-	b	-	-	-
chr04	6276413	G	A	a	a	a	a	a	a	b	b	b	b	b	a	b	a	a	a	a	-	-	-	-	a	a	-	-	-	a	b	b	-	a	b	-	a	b	-	-	-	b	a	a	-	b	-	-	-
chr04	6276446	A	T	a	a	a	a	a	a	b	a	a	b	b	a	b	a	a	a	a	-	a	a	-	a	a	-	-	a	a	b	b	-	a	b	-	a	b	-	-	-	b	a	a	-	b	-	-	-
chr04	6278502	C	T	a	a	a	a	b	b	a	a	a	b	b	b	b	a	a	a	a	-	-	b	b	-	-	b	a	b	a	b	b	a	b	b	b	b	b	a	a	b	b	a	b	b	a	a	a	a
chr04	6279707	G	A	-	-	-	-	-	-	-	-	-	-	-	-	-	b	h	b	b	b	-	h	b	a	a	h	h	h	a	-	-	-	a	b	b	-	-	-	-	-	-	-	-	-	-	-	-	-
chr04	6280063	T	C	a	a	b	a	a	a	b	b	a	b	b	a	b	b	a	b	a	b	-	a	b	-	a	a	a	a	a	b	b	b	a	b	a	a	b	a	a	b	b	a	a	b	a	a	b	-
chr04	6280240	C	T	a	a	b	a	a	a	b	b	a	b	b	a	b	a	a	b	a	b	-	a	b	-	a	a	a	a	a	b	b	a	a	b	a	a	b	a	a	b	b	a	a	b	a	a	b	-
chr04	6280486	G	C	a	-	b	a	-	a	b	b	-	-	-	a	b	b	-	-	a	b	h	a	b	a	a	b	a	b	a	-	b	-	a	-	-	-	-	-	-	b	-	a	-	b	-	-	a	-
chr04	6280499	G	A	a	-	b	a	-	a	b	b	-	-	-	a	b	b	-	-	a	b	h	a	b	a	a	b	a	b	a	-	b	-	a	-	-	-	-	-	-	b	-	a	-	b	-	-	a	-
chr04	6280622	C	T	-	-	b	a	-	a	b	b	-	-	-	a	b	b	-	-	b	b	h	a	b	a	a	b	a	a	a	-	b	-	a	-	-	-	-	-	-	b	-	-	-	b	-	-	a	-
chr04	6280630	A	G	a	-	b	a	-	a	b	b	-	-	-	a	b	b	-	-	b	b	h	a	b	a	a	b	a	a	a	-	b	-	a	-	-	-	-	-	-	b	-	-	-	b	-	-	a	-
chr04	6280764	A	G	-	-	-	-	-	-	-	-	-	-	-	-	-	b	-	a	a	b	a	h	b	a	a	a	h	b	a	-	-	-	-	-	-	-	-	-	-	-	-	a	-	b	-	-	-	-
chr04	6280795	T	C	-	-	-	-	-	-	-	-	-	-	-	-	-	b	-	a	a	b	a	h	b	a	a	a	h	b	a	-	-	-	-	-	-	-	-	-	-	-	-	a	-	b	-	-	-	-
chr04	6282113	T	C	a	a	b	a	a	a	a	a	b	b	b	b	b	a	a	a	b	b	b	b	b	-	a	a	a	a	a	b	b	b	b	b	b	a	b	a	a	b	b	a	-	b	b	a	a	b
chr04	6283017	T	C	-	-	-	-	a	a	-	-	-	-	-	-	b	b	a	a	a	-	b	b	b	a	-	a	b	a	a	-	-	b	-	-	-	-	-	-	-	-	-	-	-	-	-	a	-	-
chr04	6283212	T	C	-	-	-	-	a	a	-	-	-	-	-	-	b	a	b	a	a	-	b	b	b	a	-	b	b	h	a	-	-	b	-	-	-	-	-	-	-	-	-	-	-	-	-	a	-	-
chr04	6284006	A	T	a	-	-	a	-	a	b	a	a	-	b	b	b	b	-	-	b	b	-	b	b	a	a	a	h	b	a	b	-	-	b	-	b	b	-	-	-	-	-	-	-	-	-	-	-	-
chr04	6284167	C	T	-	-	b	-	-	-	-	-	-	-	-	-	-	b	a	-	b	b	h	b	b	a	a	h	a	b	a	-	-	-	-	b	-	-	b	-	-	-	a	a	a	a	a	-	a	-
chr04	6284742	G	A	a	a	a	a	a	a	-	b	b	-	b	a	b	b	-	-	b	-	b	a	b	a	a	a	a	b	a	b	b	a	a	b	b	a	b	a	b	b	b	a	a	b	b	-	a	a
chr04	6292923	A	G	-	-	-	-	b	b	-	-	-	-	b	b	b	-	-	-	-	-	b	b	-	-	-	b	-	-	-	-	b	-	b	b	b	b	-	-	b	-	-	-	-	-	b	-	a	-
chr04	6297430	A	G	a	-	b	-	b	b	-	-	b	b	b	-	b	h	-	-	b	b	-	a	-	a	a	-	a	a	a	b	b	b	b	b	b	b	b	-	b	b	b	-	b	b	b	-	-	-
chr04	6297493	T	C	a	a	b	a	a	b	a	b	a	b	-	a	b	a	-	a	a	b	-	a	b	-	a	-	b	a	-	b	b	a	a	b	b	b	b	a	b	-	-	a	-	a	a	-	-	a
chr04	6297847	G	C	a	a	b	a	a	b	a	b	a	b	-	a	b	a	-	a	a	-	-	-	b	-	a	-	b	a	-	b	b	a	a	b	b	b	b	a	b	-	-	a	-	a	a	-	-	a
chr04	6302394	C	T	-	-	-	-	-	-	-	-	-	-	-	-	-	-	b	a	a	-	b	b	b	a	a	h	a	h	a	-	b	-	-	-	-	-	-	-	-	-	-	-	-	-	-	-	-	-
chr04	6312511	T	C	a	a	a	a	b	b	b	a	a	b	b	a	b	b	b	a	a	b	-	a	b	a	a	b	-	b	a	b	b	b	b	b	b	b	b	a	b	b	b	a	a	a	b	a	a	a
chr04	6313503	T	C	a	a	b	a	a	b	b	a	a	b	b	a	b	b	-	-	b	b	-	b	-	-	-	-	-	b	a	b	b	b	a	b	a	b	b	a	a	b	b	a	a	b	a	a	a	b
chr04	6317101	C	T	a	a	b	a	a	b	-	a	b	b	b	a	b	a	b	b	b	b	a	a	b	a	a	a	a	a	a	b	b	a	-	-	-	a	b	-	b	-	-	-	a	a	-	-	-	-
chr04	6317228	G	A	a	a	b	a	a	b	-	b	b	b	b	a	b	a	b	b	h	b	b	a	b	a	-	a	a	a	a	b	b	a	-	-	-	a	b	-	b	-	-	-	a	a	-	-	-	-
chr04	6317263	A	G	a	a	b	a	a	b	-	b	b	b	b	a	b	a	b	b	h	b	a	a	b	a	a	a	a	a	a	b	b	a	-	-	-	a	b	-	b	-	-	-	a	a	-	-	-	-
chr04	6319916	C	A	a	-	-	a	-	b	-	-	-	-	b	a	b	b	-	b	b	b	a	a	b	a	a	b	b	b	a	b	b	-	a	-	-	-	-	-	-	-	-	-	-	a	-	a	-	-
chr04	6319943	A	G	a	-	-	a	-	b	-	-	-	-	b	a	b	b	-	h	b	b	a	a	b	a	a	b	b	b	a	b	b	-	a	-	-	-	-	-	-	-	-	-	-	a	-	a	-	-
chr04	6320593	A	C	-	-	b	-	b	b	-	b	b	-	b	b	b	b	-	b	b	-	-	-	b	-	-	-	-	a	-	-	b	b	a	b	a	a	b	-	a	b	b	a	b	b	b	-	-	-
chr04	6322490	C	T	a	a	a	a	a	a	a	a	b	b	b	a	b	b	b	-	a	b	-	b	b	a	a	b	b	h	a	b	b	b	b	b	b	a	b	a	-	b	b	a	b	a	a	a	a	-
chr04	6328195	T	C	a	a	a	a	-	b	-	a	a	-	-	b	-	-	-	-	a	-	a	a	-	a	a	-	-	-	a	b	b	b	b	b	b	a	-	-	a	b	b	a	b	b	a	a	a	-
chr04	6328221	G	C	a	a	a	a	-	b	-	a	a	-	-	b	-	-	-	-	a	-	a	a	-	a	a	-	-	-	a	b	b	b	b	b	b	a	-	-	a	b	b	a	b	b	a	a	a	-
chr04	6331847	A	G	a	a	b	a	a	a	a	b	a	b	b	b	b	b	a	a	b	b	a	a	b	a	a	a	a	a	a	b	b	b	a	b	a	a	-	a	a	b	b	a	a	b	b	a	-	-
chr04	6332074	G	A	a	a	b	a	a	a	a	b	b	b	b	b	b	h	a	h	h	-	a	a	-	a	a	a	a	a	a	b	b	b	a	b	a	a	-	a	a	b	b	a	a	b	b	a	-	-
chr04	6333001	G	A	-	-	-	-	-	-	-	-	-	-	-	-	-	a	b	b	a	b	b	h	b	a	-	a	h	a	a	-	-	-	-	-	-	b	-	-	-	-	b	-	-	-	-	-	-	-
chr04	6333116	C	G	-	-	b	-	b	b	-	b	b	-	b	b	b	h	-	b	a	b	a	a	b	-	-	a	a	b	-	-	b	-	a	b	-	h	-	-	b	-	b	-	b	b	b	-	-	b
chr04	6333129	T	A	-	-	b	-	b	b	-	b	b	-	b	b	b	h	-	b	a	b	a	a	b	-	-	a	a	b	-	-	b	-	a	b	-	h	-	-	b	-	b	-	b	b	b	-	-	b
chr04	6333933	A	C	-	-	-	-	-	-	-	-	-	-	-	-	-	b	a	a	b	b	a	a	b	a	a	b	a	h	a	-	-	-	a	-	-	b	b	-	-	-	-	-	-	-	-	-	-	-
chr04	6334454	T	C	a	-	b	a	b	b	-	-	b	b	b	a	b	b	-	a	a	-	a	b	b	-	-	-	a	-	a	b	b	b	b	b	b	a	b	a	b	b	b	a	b	b	b	a	a	a
chr04	6337622	A	G	-	-	b	-	-	-	-	-	-	-	-	-	-	a	b	b	a	b	a	h	b	a	a	a	h	h	a	-	-	-	b	-	-	-	-	-	b	-	-	-	-	-	-	-	-	-
chr04	6348452	G	A	-	-	-	-	-	-	-	-	-	-	-	-	-	b	-	b	h	b	b	h	b	a	a	b	h	h	a	-	-	-	-	-	-	-	-	-	-	-	-	-	-	-	-	-	-	-
chr04	6348785	G	A	a	a	b	-	b	b	-	-	-	b	b	a	b	b	a	a	a	b	a	a	b	a	a	b	a	b	a	-	-	-	-	-	-	a	b	-	-	b	-	-	-	-	-	-	-	a
chr04	6350207	A	G	-	-	-	-	-	-	-	-	-	-	-	-	-	b	a	a	a	b	h	a	b	a	a	a	b	h	a	-	-	-	-	-	a	-	-	-	-	b	-	-	b	-	-	-	-	-
chr04	6350242	A	G	a	a	-	-	-	-	-	-	-	-	-	-	b	-	-	a	a	-	-	b	-	-	-	-	-	-	a	-	b	-	b	b	-	b	-	-	-	-	-	-	b	b	a	a	a	-
chr04	6352327	C	T	a	a	a	a	a	a	-	-	a	-	-	a	-	b	-	-	a	b	a	b	b	a	-	b	b	b	a	-	a	-	-	-	b	a	-	a	-	-	-	a	a	-	a	-	a	-
chr04	6352434	T	C	-	-	-	-	-	-	-	-	-	-	b	-	-	b	a	a	a	b	a	b	b	a	a	a	b	a	a	-	-	-	-	-	-	-	-	-	-	-	-	-	-	-	-	-	-	-
chr04	6356504	A	T	a	a	a	a	a	a	a	a	a	-	-	a	-	-	a	a	a	-	a	-	b	a	a	a	a	a	a	-	-	a	a	-	a	a	-	a	a	-	-	a	a	a	a	a	a	-
chr04	6356693	A	G	a	a	a	a	a	a	a	a	a	-	-	a	-	-	a	a	a	-	a	-	-	a	a	a	a	a	a	-	-	a	a	-	a	a	-	a	a	-	-	a	a	a	a	a	a	-
chr04	6361710	G	A	-	-	-	-	-	-	-	-	-	-	-	-	-	a	a	a	a	-	a	a	-	a	a	-	a	a	a	-	b	-	-	b	-	-	-	-	-	-	-	-	-	-	-	-	-	-
chr04	6361748	G	A	-	-	-	-	-	-	-	-	-	-	-	-	-	a	a	a	a	-	a	a	-	a	a	-	a	a	a	-	b	-	-	b	-	-	-	-	-	-	-	-	-	-	-	-	-	-
chr04	6362111	T	A	a	a	b	a	a	a	b	b	-	-	b	b	b	-	-	-	-	-	-	-	b	-	-	-	b	b	-	-	b	a	a	b	a	b	-	a	a	b	-	-	-	a	a	-	-	a
chr04	6370009	G	C	a	-	-	a	-	-	-	b	a	b	-	-	b	-	-	-	-	b	-	b	-	a	-	-	b	a	-	-	b	-	-	b	a	b	b	-	a	b	-	a	b	b	a	a	a	-
chr04	6370340	G	A	a	-	-	a	-	-	-	b	a	b	-	-	b	-	-	-	-	b	-	-	-	a	-	-	b	a	-	-	b	-	-	b	a	b	b	-	a	b	-	a	b	b	a	a	a	-
chr04	6370423	A	G	-	-	-	-	-	-	-	-	-	-	-	-	-	b	b	b	a	b	-	h	b	a	a	h	a	h	a	-	-	-	-	-	-	-	-	-	-	-	-	a	-	-	-	-	-	-
chr04	6372233	T	A	a	a	b	a	a	b	-	b	a	-	b	b	b	b	a	-	a	-	-	-	-	a	a	-	a	-	a	b	b	b	b	b	b	h	b	a	b	-	b	a	b	b	h	a	a	-
chr04	6372269	A	G	a	a	a	a	a	b	-	b	a	-	b	b	b	b	a	-	a	-	-	-	-	a	a	-	a	-	a	b	b	b	b	b	b	h	b	a	a	-	b	a	a	a	h	a	a	-
chr04	6372299	T	G	-	-	-	a	b	-	-	-	-	b	-	-	-	a	b	a	a	b	b	h	b	a	a	a	h	h	a	-	b	-	b	-	-	-	-	-	-	-	-	-	-	-	-	-	-	-
chr04	6372326	C	T	-	-	-	a	b	-	-	-	-	b	-	-	-	a	b	a	a	b	a	h	b	a	a	a	h	h	a	-	b	-	b	-	-	-	-	-	-	-	-	-	-	-	-	-	-	-
chr04	6373222	T	C	a	a	b	a	b	b	-	a	a	b	b	b	b	a	b	a	-	b	-	-	b	-	a	b	b	a	a	b	-	a	a	b	-	b	b	a	a	b	b	a	a	b	a	a	-	a
chr04	6373499	G	A	a	a	b	a	b	b	-	a	a	b	b	b	b	a	b	a	-	b	-	-	b	-	a	b	b	a	a	b	-	a	b	b	-	b	b	a	a	b	b	a	a	b	a	a	-	a
chr04	6374362	A	G	a	a	-	a	b	b	-	-	a	b	b	a	b	-	-	a	-	-	-	-	-	a	-	-	-	-	-	b	b	b	-	-	a	b	-	a	b	-	-	-	b	a	b	a	a	-
chr04	6374710	G	A	a	a	-	a	b	b	-	-	a	b	b	a	b	-	-	a	-	-	-	-	-	a	-	-	-	-	-	b	b	b	-	-	a	b	-	a	b	-	-	-	b	a	b	a	a	-
chr04	6374715	C	T	a	a	-	a	b	b	-	-	a	b	b	a	b	-	-	a	-	-	-	-	-	a	-	-	-	-	-	b	b	b	-	-	a	b	-	a	b	-	-	-	b	a	b	a	a	-
chr04	6377725	A	G	a	-	a	a	b	b	a	b	b	b	b	b	b	b	-	-	a	-	-	-	b	-	-	b	a	b	a	b	b	a	h	b	b	a	b	a	b	b	b	a	b	a	a	a	a	a
chr04	6377740	C	T	a	-	a	a	b	b	a	b	b	b	b	a	b	b	-	-	a	-	-	-	b	-	-	b	a	b	a	b	b	a	h	b	b	a	b	a	b	b	b	a	b	a	a	a	a	a
chr04	6381255	T	C	a	a	b	a	b	b	-	a	-	b	b	b	b	a	a	b	a	b	a	a	b	a	a	a	a	a	a	b	-	b	b	b	b	b	b	a	b	b	b	a	b	b	a	a	a	-
chr04	6383240	G	C	-	-	-	-	a	-	-	-	-	-	b	-	-	-	-	-	-	-	-	-	-	-	-	-	-	a	-	-	b	-	-	-	a	a	-	-	-	-	-	a	-	-	a	a	-	-
chr04	6383245	A	G	-	-	-	-	a	-	-	-	-	-	b	-	-	-	-	-	-	-	-	-	-	-	-	-	-	a	-	-	b	-	-	-	a	a	-	-	-	-	-	a	-	-	a	a	-	-
chr04	6383317	C	T	-	-	-	-	a	-	-	-	-	-	b	-	-	-	-	-	-	-	-	-	-	-	-	-	-	a	-	-	b	-	-	-	a	a	-	-	-	-	-	a	-	-	a	a	-	-
chr04	6385320	C	T	-	-	a	-	-	-	-	-	-	-	-	b	-	b	-	-	-	-	a	-	-	-	a	-	a	a	-	-	b	-	a	b	a	b	-	a	-	-	b	-	-	-	b	a	-	-
chr04	6385350	A	G	-	-	a	-	-	-	-	-	-	-	-	b	-	b	-	-	-	-	a	-	-	-	a	-	a	a	-	-	b	-	a	b	a	b	-	a	-	-	b	-	-	-	b	a	-	-
chr04	6385541	T	A	a	a	a	a	b	-	-	-	-	-	-	a	b	a	-	-	-	-	-	-	-	-	-	-	-	-	-	b	b	a	a	b	a	b	-	-	a	b	b	-	b	-	b	a	a	b
chr04	6385568	A	G	a	a	a	a	b	-	-	-	-	-	-	a	b	a	-	-	-	-	-	-	-	-	-	-	-	-	-	b	b	a	a	b	a	b	-	-	a	b	b	-	b	-	b	a	a	b
chr04	6385579	G	A	a	a	a	a	b	-	-	-	-	-	-	a	b	a	-	-	-	-	-	-	-	-	-	-	-	-	-	b	b	a	a	b	a	b	-	-	a	b	b	-	b	-	b	a	a	b
chr04	6394915	G	T	-	-	-	-	-	-	-	-	-	-	-	-	-	h	h	a	b	b	h	h	b	a	-	h	h	h	a	-	-	-	-	-	-	-	-	-	b	-	-	-	-	-	-	-	-	-
chr04	6395105	C	T	-	-	-	-	-	-	-	-	-	-	-	b	b	h	-	b	a	-	a	a	b	-	a	a	-	a	-	-	-	a	-	-	-	b	-	-	-	-	-	-	-	-	b	-	-	-
chr04	6395124	G	A	-	-	-	-	-	-	-	-	-	-	-	b	b	h	-	b	a	-	a	a	b	-	a	b	-	a	-	-	-	a	-	-	-	b	-	-	-	-	-	-	-	-	b	-	-	-
chr04	6395144	C	T	-	-	-	-	-	-	-	-	-	-	-	b	b	h	-	b	-	-	a	a	b	-	a	a	-	a	-	-	-	a	-	-	-	b	-	-	-	-	-	-	-	-	b	-	-	-
chr04	6397578	G	C	-	-	-	-	-	-	-	-	-	-	-	-	-	a	a	b	a	b	a	a	b	a	a	a	h	a	a	-	b	-	-	-	-	-	-	-	-	-	-	-	-	-	b	-	-	-
chr04	6397607	C	T	-	-	-	-	-	-	-	-	-	-	-	-	-	h	a	b	h	b	a	a	b	a	a	a	h	a	a	-	b	-	-	-	-	-	-	-	-	-	-	-	-	-	b	-	-	-
chr04	6397900	G	A	a	a	b	a	b	b	a	b	b	b	b	b	b	a	a	a	a	b	a	b	b	a	a	b	a	b	a	b	b	b	b	b	b	b	b	a	b	b	b	b	b	b	b	a	a	a
chr04	6397963	T	C	a	a	b	a	b	b	a	b	b	b	b	b	b	a	a	a	a	b	a	b	b	a	a	b	a	b	a	b	b	b	b	b	b	b	b	a	b	b	b	b	b	b	b	a	a	a
chr04	6397988	A	G	-	-	-	-	b	-	-	-	-	b	-	-	-	-	-	-	-	-	-	-	-	a	-	-	-	-	-	-	b	-	-	-	b	-	-	-	-	-	-	-	-	a	b	a	-	-
chr04	6401649	G	A	a	a	a	a	a	a	-	a	-	-	-	a	-	a	-	-	a	-	a	a	-	a	a	-	a	-	a	-	-	a	a	-	a	a	-	a	-	-	-	a	a	a	a	a	a	-
chr04	6403753	G	A	a	-	b	a	b	a	a	-	b	b	b	-	b	a	a	a	a	b	a	h	b	a	a	a	b	h	a	b	-	b	a	b	-	-	b	a	a	b	-	-	a	-	-	-	-	-
chr04	6404635	A	C	-	-	-	-	-	-	-	-	-	-	-	-	-	a	a	a	b	b	a	b	b	a	a	a	a	a	a	-	b	-	-	b	-	-	-	-	-	-	-	-	-	-	-	-	-	-
chr04	6404739	C	T	-	-	-	-	-	-	-	-	-	-	-	-	-	a	a	a	a	b	b	a	b	a	a	a	h	a	a	-	b	-	-	b	-	-	-	-	-	-	-	-	-	-	-	-	-	-
chr04	6405432	G	T	a	-	a	a	a	a	-	a	a	b	b	a	b	a	-	-	a	b	-	-	-	a	a	-	a	a	a	-	b	a	b	b	-	b	-	-	-	-	b	a	a	b	-	a	-	-
chr04	6405708	T	C	-	-	-	-	-	-	-	-	-	-	-	-	-	a	a	b	b	b	-	b	b	a	a	b	a	h	a	-	-	-	-	-	-	-	-	-	-	-	-	-	-	b	-	-	-	-
chr04	6405762	C	T	-	-	-	-	-	-	-	-	-	-	-	-	-	a	a	b	a	b	-	b	b	a	a	b	h	h	a	-	-	-	-	-	-	-	-	-	-	-	-	-	-	b	-	-	-	-
chr04	6405802	C	T	-	-	-	-	-	-	-	-	-	-	-	-	-	a	a	b	a	b	-	a	b	a	a	b	h	h	a	-	-	-	-	-	-	-	-	-	-	-	-	-	-	b	-	-	-	-
chr04	6407191	A	G	-	-	b	-	b	b	-	-	b	-	b	b	b	-	b	-	b	-	-	-	-	-	-	-	-	-	-	b	b	b	b	b	b	b	-	-	b	b	b	-	b	b	b	-	-	-
chr04	6407410	A	T	-	-	-	-	-	-	-	-	-	-	b	a	-	a	a	b	b	b	a	a	b	a	a	a	a	a	a	-	b	-	a	-	-	-	-	-	-	b	-	-	-	-	b	-	-	-
chr04	6408089	C	T	a	-	-	a	-	a	-	-	-	-	a	-	a	a	b	a	-	-	a	a	b	a	a	-	h	a	a	a	a	-	-	a	-	b	-	-	-	a	-	a	-	-	b	a	-	-
chr04	6408771	T	C	-	-	-	-	-	-	-	-	-	-	-	-	-	a	-	a	a	-	a	a	b	a	a	a	a	a	a	-	-	-	b	-	-	-	-	-	-	b	-	-	-	-	-	-	-	-
chr04	6408844	C	T	-	-	-	-	-	-	-	-	-	-	-	-	-	a	-	a	a	-	a	a	b	a	a	a	a	a	a	-	-	-	b	-	-	-	-	-	-	b	-	-	-	-	-	-	-	-
chr04	6408911	T	A	-	-	b	-	b	b	-	b	b	b	b	b	b	h	b	-	a	-	a	b	b	a	a	a	a	a	a	b	b	b	b	b	b	b	b	-	b	b	b	a	b	b	b	-	-	b
chr04	6409107	C	T	-	-	b	-	b	b	-	b	b	b	b	b	b	a	a	-	a	-	a	a	b	a	a	a	a	a	a	b	b	b	b	b	b	b	b	-	b	b	b	-	a	b	b	-	-	b
chr04	6411813	A	G	-	-	-	-	-	-	-	-	-	-	-	-	b	a	-	-	a	b	a	b	b	a	a	b	a	a	a	-	b	-	-	-	-	-	-	-	-	b	-	-	-	-	-	-	-	-
chr04	6412708	C	A	-	-	-	-	-	-	-	-	-	-	-	-	-	a	b	b	a	b	b	a	b	a	a	a	h	a	a	-	-	-	-	-	-	-	-	-	b	-	-	-	-	a	-	-	-	-
chr04	6412769	C	T	-	-	-	-	-	-	-	-	-	-	-	-	-	b	a	b	a	b	b	a	b	a	a	h	h	a	a	-	-	-	-	-	-	-	-	-	b	-	-	-	-	a	-	-	-	-
chr04	6413679	T	C	-	-	-	-	-	-	-	-	-	-	b	-	b	a	b	a	b	b	b	h	b	a	a	h	a	b	a	-	-	-	-	-	b	-	-	-	-	b	-	-	-	-	-	-	-	-
chr04	6414081	A	G	-	-	-	a	-	-	-	-	-	-	-	-	-	b	a	b	b	b	a	a	b	a	a	b	h	a	a	-	-	-	-	-	b	-	-	-	b	-	-	-	-	-	-	-	-	-
chr04	6414093	C	T	-	-	-	a	-	-	-	-	-	-	-	-	-	b	a	b	b	b	a	a	b	a	a	b	h	a	a	-	-	-	-	-	b	-	-	-	b	-	-	-	-	-	-	-	-	-
chr04	6414735	G	A	-	-	b	a	b	a	-	a	-	b	b	a	-	a	-	-	a	-	a	a	-	a	a	a	a	a	a	-	-	-	a	b	-	-	-	-	-	-	b	-	a	b	-	-	-	-
chr04	6414807	G	A	-	-	b	a	b	a	-	a	-	b	b	a	-	a	-	-	a	-	a	a	-	a	a	a	a	a	a	-	-	-	a	b	-	-	-	-	-	-	b	-	a	b	-	-	-	-
chr04	6415034	G	A	-	-	-	-	-	-	-	-	-	-	-	-	-	a	a	-	a	-	a	a	-	a	a	a	a	a	a	-	b	-	-	-	-	-	-	-	-	-	-	a	-	-	-	a	-	-
chr04	6415052	A	G	-	-	-	-	-	-	-	-	-	-	-	-	-	a	a	-	a	-	a	a	-	a	a	a	a	a	a	-	b	-	-	-	-	-	-	-	-	-	-	a	-	-	-	a	-	-
chr04	6417529	C	G	-	-	-	-	-	-	-	-	-	-	-	-	-	b	b	a	b	b	a	h	b	a	-	a	h	h	a	-	-	-	b	b	-	-	-	-	-	-	b	-	-	-	-	-	-	-
chr04	6417550	G	A	-	-	-	-	-	-	-	-	-	-	-	-	-	b	b	a	b	b	a	h	b	a	-	a	h	h	a	-	-	-	b	b	-	-	-	-	-	-	b	-	-	-	-	-	-	-
chr04	6418042	A	G	-	-	-	-	-	-	-	-	b	-	-	-	-	a	a	-	-	b	a	h	b	a	a	-	b	a	a	-	-	-	-	-	a	-	-	-	-	-	-	-	-	-	-	-	-	-
chr04	6418064	A	G	-	-	-	-	-	-	-	-	b	-	-	-	-	a	a	-	-	b	a	h	b	a	a	-	-	a	a	-	-	-	-	-	a	-	-	-	-	-	-	-	-	-	-	-	-	-
chr04	6418077	C	T	-	-	-	-	-	-	-	-	b	-	-	-	-	a	a	-	-	b	a	h	b	a	a	-	-	a	a	-	-	-	-	-	a	-	-	-	-	-	-	-	-	-	-	-	-	-
chr04	6418090	G	A	-	-	-	-	-	-	-	-	b	-	-	-	-	a	a	-	-	b	a	h	b	a	a	-	b	a	a	-	-	-	-	-	a	-	-	-	-	-	-	-	-	-	-	-	-	-
chr04	6418261	C	T	-	-	-	-	-	-	-	-	-	-	-	-	-	-	a	-	b	-	a	h	b	a	a	a	a	a	a	-	-	-	-	-	-	-	-	-	-	-	-	-	a	-	-	-	-	-
chr04	6418326	C	T	-	-	-	-	-	-	-	-	-	-	-	-	-	a	a	-	a	-	a	a	-	a	a	a	a	a	a	-	-	-	-	-	-	-	-	-	-	-	-	-	a	-	-	-	-	-
chr04	6419900	G	A	-	-	-	-	-	-	-	-	-	-	-	-	-	b	a	b	a	b	a	h	b	a	a	h	b	b	a	-	b	-	-	-	-	a	-	-	-	-	-	-	-	-	-	-	-	-
chr04	6419941	G	C	-	-	-	-	-	-	-	-	-	-	-	-	-	h	h	h	h	b	a	h	b	a	a	h	h	h	a	-	b	-	-	-	-	a	-	-	-	-	-	-	-	-	-	-	-	-
chr04	6419978	T	C	-	-	-	-	-	-	-	-	-	-	-	-	-	a	b	a	b	b	a	h	b	a	a	h	b	a	a	-	b	-	-	-	-	a	-	-	-	-	-	-	-	-	-	-	-	-
chr04	6427928	G	A	a	a	a	a	a	a	a	a	a	-	b	a	-	h	a	b	h	b	b	-	b	a	a	b	b	b	-	-	-	a	a	-	a	a	b	a	a	-	-	a	b	a	a	-	a	-
chr04	6427946	G	A	a	a	a	a	a	a	a	a	a	-	b	a	-	h	a	b	h	b	b	a	b	a	a	a	b	b	a	-	-	a	a	-	a	a	b	a	a	-	-	a	b	a	a	-	a	-
chr04	6428110	C	T	a	a	b	a	a	b	a	a	b	b	b	b	b	a	-	-	b	b	-	a	b	a	a	a	b	b	a	b	b	a	b	b	a	a	b	a	a	b	b	a	a	a	a	a	a	b
chr04	6428140	G	A	a	a	b	a	b	b	b	a	b	b	b	b	b	a	-	-	b	b	-	a	b	a	a	a	b	b	a	b	b	b	b	b	b	b	b	a	b	b	b	a	b	b	b	a	a	b
chr04	6428338	G	A	a	a	b	a	b	b	b	a	b	b	b	b	b	h	-	-	h	b	-	a	b	a	a	a	b	b	a	b	b	b	b	b	b	b	b	a	b	b	b	a	b	b	a	a	a	b
chr04	6433296	T	G	a	-	a	a	b	a	-	-	a	b	b	b	b	b	-	-	-	-	-	-	b	a	-	-	b	-	a	b	b	a	b	b	a	b	b	a	a	b	b	a	b	-	a	a	a	b
chr04	6433579	C	G	a	-	a	a	b	a	-	-	a	b	b	b	b	a	-	-	-	-	-	-	-	a	-	-	a	-	a	b	b	a	b	b	a	b	b	a	a	b	b	a	b	-	a	a	a	b
chr04	6433603	T	C	a	-	a	a	b	a	-	-	a	b	b	b	b	a	-	-	-	-	-	-	b	a	-	-	b	-	a	b	b	a	b	b	a	b	b	a	a	b	b	a	b	-	a	a	a	b
chr04	6434947	T	G	-	-	-	a	b	b	-	b	a	b	b	b	b	a	-	-	-	b	-	a	-	-	-	-	b	b	-	b	b	b	b	b	-	b	b	-	b	-	b	a	-	-	b	a	-	-
chr04	6444253	G	A	-	-	-	a	-	-	-	-	b	-	-	-	-	a	b	a	a	b	b	a	b	a	a	a	h	a	a	-	-	-	a	-	-	-	-	-	-	-	b	-	-	-	a	-	-	-
chr04	6446067	C	T	-	-	-	-	-	-	-	-	-	-	-	-	-	a	a	a	a	b	a	h	b	a	h	b	h	h	a	-	-	-	-	-	-	-	-	-	-	-	-	-	-	-	-	-	-	-
chr04	6452639	T	C	a	a	b	a	b	-	-	a	b	b	b	b	b	b	b	a	-	b	-	-	b	a	-	-	b	b	-	b	b	a	a	b	a	b	-	a	a	b	b	a	b	a	b	a	-	a
chr04	6461696	T	C	a	a	a	a	a	a	b	b	b	-	b	b	b	a	-	a	b	-	b	-	b	a	a	a	b	b	-	-	-	b	-	b	a	b	-	-	a	b	-	a	-	a	b	-	a	-
chr04	6461715	A	G	a	a	a	a	a	a	b	b	a	-	b	b	b	a	-	a	b	-	b	-	b	a	a	a	a	b	-	-	-	b	-	b	a	b	-	-	a	b	-	a	-	a	a	-	a	-
chr04	6461984	G	A	a	a	a	a	a	b	b	a	a	b	b	b	b	b	a	a	b	b	b	a	b	a	a	-	a	-	a	-	b	a	b	b	a	b	b	a	-	b	-	-	b	b	a	a	a	-
chr04	6473618	A	G	a	-	a	a	b	a	b	b	a	b	-	b	b	a	-	b	a	b	a	b	b	a	a	b	b	b	a	b	-	b	b	b	b	b	b	a	a	b	b	a	a	b	a	a	a	-
chr04	6479350	C	T	a	-	a	a	a	a	-	a	a	b	b	a	b	h	-	-	-	b	-	a	b	a	a	a	a	-	-	b	b	a	h	b	b	b	-	a	a	b	-	a	b	a	b	a	a	b
chr04	6483216	C	G	-	-	-	-	-	-	-	-	-	-	-	-	-	-	-	-	-	-	-	-	-	-	-	-	-	-	-	-	-	-	-	-	-	-	-	-	-	-	-	-	-	-	-	-	-	-
chr04	6488177	A	G	-	-	-	-	b	b	b	b	b	b	b	b	b	b	-	-	b	b	b	b	b	-	-	b	b	-	-	b	b	b	b	b	b	b	b	-	b	b	b	-	b	b	b	-	-	-
chr04	6501560	G	A	a	a	b	a	b	b	a	-	a	-	b	b	b	-	-	b	a	-	-	-	b	-	-	-	-	a	a	b	b	b	a	b	a	a	b	a	b	b	b	a	a	-	a	a	-	b
chr04	6501588	T	C	a	a	b	a	b	b	a	-	a	-	b	b	b	-	-	b	a	-	-	-	b	-	-	-	-	a	a	b	b	b	a	b	a	a	b	a	b	b	b	a	a	-	a	a	-	b
chr04	6501860	C	T	a	a	b	a	b	a	a	-	a	-	b	b	b	-	-	b	a	-	-	-	b	-	-	-	-	a	a	b	b	b	a	b	a	a	b	a	b	b	b	a	a	-	a	a	-	b
chr04	6501867	T	C	a	a	b	a	b	b	a	-	b	-	b	b	b	-	-	b	a	-	-	-	b	-	-	-	-	a	a	b	b	b	a	b	a	a	b	a	b	b	b	a	a	-	a	a	-	b
chr04	6502525	A	G	a	a	-	a	-	-	-	a	-	a	-	-	-	-	b	-	-	-	-	-	-	a	-	b	-	-	-	b	-	-	-	b	b	b	b	-	a	b	-	a	-	-	a	-	-	-
chr04	6515232	C	T	-	-	-	-	b	-	-	-	-	-	-	-	b	a	-	-	a	b	-	a	b	a	a	-	a	a	a	b	b	-	b	b	b	-	-	-	b	b	-	-	b	b	b	-	-	b
chr04	6516117	A	T	-	-	-	-	-	-	-	-	-	-	b	-	-	h	a	-	b	b	-	-	b	-	-	-	b	b	a	-	-	-	-	-	-	-	-	-	a	-	-	-	-	-	-	-	-	-
chr04	6527006	G	T	-	a	b	a	a	b	-	a	a	b	b	a	b	-	-	-	-	-	-	a	-	-	a	-	a	-	-	b	b	a	a	b	a	a	b	-	a	b	b	a	a	-	b	a	-	-
chr04	6527072	A	G	-	a	b	a	a	b	-	a	a	b	b	a	b	-	-	-	-	-	-	a	-	-	a	-	a	-	-	b	b	a	a	b	a	a	b	-	a	b	b	a	a	-	b	a	-	-
chr04	6528840	G	A	-	-	-	a	-	-	-	b	-	-	-	-	b	b	b	a	a	b	b	h	b	a	a	a	h	h	a	-	b	-	-	b	b	-	-	-	a	b	-	-	b	-	a	-	-	-
chr04	6533789	C	T	-	-	-	a	-	-	-	-	-	-	b	-	b	a	a	a	-	-	-	a	-	a	a	-	-	-	a	-	b	-	-	-	-	-	-	-	-	-	-	-	-	-	-	-	-	-
chr04	6535956	G	A	-	-	-	-	-	-	-	-	-	-	-	-	-	a	-	a	b	b	a	b	b	a	a	a	a	b	a	b	-	-	-	-	-	-	-	-	-	-	-	-	-	-	-	-	-	-
chr04	6536512	C	T	a	-	b	a	-	-	-	b	-	-	-	a	b	a	a	-	-	b	a	a	b	a	a	a	a	a	a	b	-	-	-	b	b	b	-	-	b	b	b	-	-	-	-	-	-	-
chr04	6553958	C	T	-	-	-	-	a	-	-	-	b	-	-	-	-	-	a	b	a	-	a	b	b	a	-	a	-	a	a	-	-	-	-	-	-	a	-	-	-	-	-	-	-	b	-	-	-	-
chr04	6554397	C	G	a	a	b	a	b	a	a	a	a	a	b	b	b	b	a	-	-	b	-	a	-	a	a	-	-	-	-	b	b	a	b	b	a	b	-	a	a	b	b	a	a	a	b	a	a	-
chr04	6560625	C	T	-	-	-	-	-	-	-	-	-	-	-	-	-	a	b	a	b	b	h	b	b	a	a	a	h	h	a	-	-	-	-	-	-	-	-	-	-	-	-	-	-	b	-	-	-	-
chr04	6560719	G	A	-	-	-	-	-	-	-	-	-	-	-	-	-	b	b	b	a	b	h	b	b	a	a	b	h	h	a	-	-	-	-	-	-	-	-	-	-	-	-	-	-	b	-	-	-	-
chr04	6561103	G	A	a	-	a	a	b	a	b	a	a	-	b	a	b	a	-	a	-	-	-	-	-	a	a	-	-	-	a	-	b	-	b	b	b	b	b	-	a	b	-	a	a	b	b	a	a	a
chr04	6562413	C	G	-	-	-	-	-	-	-	-	-	-	-	-	-	h	b	a	b	b	h	h	b	a	a	a	h	h	a	-	-	-	-	-	-	-	-	-	-	-	-	-	-	-	-	-	-	-
chr04	6562590	A	T	-	-	-	-	-	-	-	-	-	-	-	-	-	b	a	b	a	-	a	a	b	a	a	a	a	a	a	-	-	-	-	-	-	-	-	-	-	-	b	a	-	-	-	-	-	-
chr04	6567575	C	A	a	-	b	a	b	-	-	b	b	-	b	a	b	-	-	a	b	-	-	-	-	-	-	-	-	-	-	-	b	-	a	b	b	b	b	a	b	b	b	a	a	-	a	a	a	-
chr04	6567594	T	C	a	-	b	a	b	-	-	b	b	-	b	a	b	-	-	a	b	-	-	-	-	-	-	-	-	-	-	-	b	-	a	b	b	b	b	a	b	b	b	a	a	-	a	a	a	-
chr04	6567751	T	C	-	-	-	-	b	b	-	-	b	-	-	-	-	b	a	b	a	b	a	h	b	a	a	a	a	b	a	-	b	-	b	-	-	b	-	-	-	-	b	a	-	b	-	-	-	-
chr04	6567900	G	A	-	-	-	-	b	b	-	-	b	-	-	-	-	b	a	a	b	b	a	h	b	a	a	h	a	b	a	-	b	-	b	-	-	b	-	-	-	-	b	-	-	b	-	-	-	-
chr04	6567970	T	C	-	-	-	-	-	-	-	-	-	-	-	-	-	a	-	a	b	b	a	h	b	a	a	a	b	h	a	-	b	b	-	-	-	-	-	-	-	-	-	-	-	-	-	-	-	-
chr04	6568009	A	G	-	-	-	-	-	-	-	-	-	-	-	-	-	a	-	a	-	b	a	h	b	a	a	a	b	h	a	-	b	b	-	-	-	-	-	-	-	-	-	a	-	-	-	-	-	-
chr04	6568426	A	C	-	-	-	-	-	-	-	-	-	-	-	-	-	a	a	a	a	b	a	b	b	a	a	a	a	a	-	-	-	-	b	-	-	-	-	-	-	-	-	-	-	b	-	-	-	-
chr04	6568519	T	C	-	-	-	-	-	-	-	-	-	-	-	-	-	b	a	a	a	b	b	b	b	a	a	a	b	a	-	-	-	-	b	-	-	-	-	-	-	-	-	-	-	b	-	-	-	-
chr04	6568636	G	A	-	-	-	a	-	-	-	a	-	-	-	-	-	a	a	b	a	b	a	h	b	a	a	h	h	h	a	-	-	-	-	-	-	-	-	-	-	-	-	-	-	-	-	-	-	-
chr04	6568645	G	A	-	-	-	a	-	-	-	a	-	-	-	-	-	a	a	b	a	b	a	h	b	a	a	h	h	h	a	-	-	-	-	-	-	-	-	-	-	-	-	-	-	-	-	-	-	-
chr04	6568790	T	C	-	-	-	a	-	-	-	a	-	-	-	-	-	h	a	b	h	b	a	a	b	a	a	h	a	h	a	-	-	-	-	-	-	-	-	-	-	-	-	-	-	-	-	-	-	-
chr04	6572825	C	T	-	-	-	-	-	a	-	-	-	-	-	-	-	b	a	-	a	b	h	h	b	a	a	h	b	h	a	-	-	-	b	-	a	-	-	-	-	b	-	-	-	-	-	-	-	-
chr04	6572992	T	C	-	-	-	-	-	-	-	-	-	-	-	-	b	a	a	-	a	-	a	a	b	a	a	a	h	a	a	-	-	-	-	-	-	-	-	-	-	-	-	-	-	-	-	-	-	-
chr04	6573070	T	G	a	a	b	a	a	b	b	a	b	b	b	b	b	b	-	b	b	-	b	b	-	a	a	a	b	a	-	b	b	b	b	b	b	b	b	a	b	b	b	a	b	b	b	a	a	-
chr04	6573123	A	G	a	a	a	a	a	b	a	a	a	b	b	b	b	b	-	b	b	-	b	b	-	a	a	a	b	a	-	b	b	b	b	b	a	b	b	a	b	b	b	a	b	b	b	a	a	-
chr04	6579812	T	C	a	a	b	a	a	a	b	b	b	-	b	a	b	-	-	-	-	b	-	b	-	-	-	-	-	-	-	b	b	-	a	b	b	a	b	a	b	b	b	a	b	a	a	a	a	-
chr04	6588214	G	T	a	a	b	a	a	-	a	a	b	b	b	b	b	b	b	-	a	-	-	a	-	a	a	-	a	-	a	b	b	a	b	b	b	b	b	a	a	b	-	a	a	a	a	a	a	b
chr04	6588231	T	C	a	a	b	a	a	-	a	a	b	b	b	b	b	b	b	-	a	-	-	b	-	a	a	-	b	-	a	b	b	a	b	b	b	b	b	a	a	b	-	a	a	a	a	a	a	b
chr04	6591056	C	T	-	-	-	-	-	-	-	-	-	-	-	-	b	b	a	b	a	b	h	h	b	a	a	b	h	h	a	-	-	-	-	-	-	b	-	-	-	-	-	-	-	-	-	-	-	-
chr04	6591893	G	A	a	a	a	a	b	a	a	a	-	b	b	a	b	a	b	-	a	b	b	a	-	-	-	b	b	b	a	b	b	a	b	b	a	a	b	a	-	b	b	a	b	b	b	a	a	-
chr04	6593628	T	C	-	a	-	a	a	b	a	b	-	b	-	a	b	a	-	a	a	-	-	-	-	-	a	-	-	b	a	b	b	-	b	b	a	b	-	a	-	-	b	a	a	b	b	a	a	-
chr04	6594515	C	T	a	a	b	a	a	a	-	a	b	b	a	a	b	a	-	b	b	-	-	-	-	a	-	-	a	-	-	b	b	-	b	b	a	b	-	a	a	b	b	a	a	a	a	a	a	a
chr04	6594564	T	C	a	a	b	a	a	a	-	a	b	b	b	a	b	a	-	b	b	-	-	-	-	a	-	-	a	-	-	b	b	-	b	b	a	b	-	a	a	b	b	a	a	a	a	a	a	a
chr04	6611561	T	C	a	a	a	a	a	a	-	a	a	-	-	a	-	-	-	-	-	-	a	-	-	a	a	-	-	a	a	-	-	a	a	b	a	-	-	a	b	-	-	a	-	-	a	-	a	a
chr04	6613992	G	A	a	-	a	a	a	a	a	a	a	b	b	a	b	-	-	-	-	-	-	-	b	-	a	-	a	b	a	b	b	a	a	b	b	a	-	a	a	b	b	a	a	a	a	a	-	-
chr04	6614289	G	C	a	-	a	a	a	a	a	a	a	b	b	a	b	-	-	-	-	-	-	-	b	a	a	-	a	b	a	b	b	a	b	b	b	a	-	a	a	b	b	a	a	a	a	a	-	-
chr04	6614392	T	C	a	a	b	a	b	a	b	a	a	b	-	a	b	-	-	-	-	-	-	-	-	-	-	-	a	a	-	b	b	b	a	b	a	b	-	a	b	-	b	a	a	b	a	a	a	a
chr04	6614412	G	T	a	a	b	a	b	a	b	a	a	b	-	a	b	-	-	-	-	-	-	-	-	-	-	-	a	a	-	b	b	b	a	b	a	b	-	a	b	-	b	a	a	b	a	a	a	a
chr04	6614690	G	C	a	a	b	a	b	a	b	a	a	b	-	b	b	-	-	-	-	-	-	-	-	-	-	-	a	-	-	b	b	b	a	b	a	b	-	a	b	-	b	a	a	b	a	a	a	a
chr04	6614765	C	T	-	-	-	-	b	-	-	-	-	b	-	a	-	b	h	a	b	b	b	a	b	a	a	a	h	b	a	-	-	-	b	-	-	-	-	-	-	-	-	a	-	-	-	-	-	-
chr04	6616438	C	G	-	-	-	-	a	-	-	-	-	-	-	-	-	a	b	a	a	b	h	h	b	a	a	b	h	a	a	-	-	a	-	-	-	-	-	-	-	-	-	-	-	-	-	-	-	-
chr04	6616645	G	A	-	-	-	-	-	-	-	-	-	-	-	-	-	h	b	b	b	b	h	h	b	a	-	a	h	h	a	-	-	-	-	-	-	a	-	-	-	b	-	-	-	-	-	-	-	-
chr04	6616650	G	A	-	-	-	-	-	-	-	-	-	-	-	-	-	h	b	b	b	b	h	h	b	a	-	a	h	h	a	-	-	-	-	-	-	a	-	-	-	b	-	-	-	-	-	-	-	-
chr04	6616792	C	T	-	-	-	-	-	-	-	-	-	-	-	-	-	a	a	a	a	b	a	a	b	a	a	b	a	b	a	-	b	-	-	b	-	-	-	-	-	a	b	a	-	-	-	-	-	-
chr04	6616827	G	A	-	-	-	-	-	-	-	-	-	-	-	-	-	b	b	b	h	b	h	h	b	a	a	b	h	b	a	-	b	-	-	b	-	-	-	-	-	-	b	a	-	-	-	-	-	-
chr04	6619301	C	T	a	-	-	-	a	-	-	a	a	-	-	a	b	a	-	a	a	b	-	a	-	a	a	-	a	a	a	-	-	a	a	-	-	-	-	a	-	-	-	a	-	a	-	-	-	-
chr04	6629411	C	T	a	a	b	a	b	a	-	a	b	b	b	a	b	-	-	-	b	-	a	-	-	a	a	a	-	a	-	b	b	b	a	-	-	a	b	-	-	b	b	-	b	a	a	-	a	-
chr04	6633061	G	C	-	-	-	-	-	-	-	-	-	-	-	-	-	a	b	a	a	b	b	h	b	a	a	b	h	b	a	-	-	-	-	-	-	-	-	-	-	-	-	-	-	-	-	-	-	-
chr04	6635244	T	C	-	-	-	-	-	-	-	-	-	b	-	-	-	b	a	a	a	b	h	a	b	a	a	b	h	h	a	-	-	-	b	-	-	a	-	a	-	-	-	a	b	-	-	-	-	-
chr04	6635298	G	A	-	-	-	-	-	-	-	-	-	b	-	-	-	a	b	a	b	b	h	a	b	a	a	b	a	a	a	-	-	-	b	-	-	a	-	a	-	-	-	a	b	-	-	-	-	-
chr04	6635353	G	C	-	-	-	-	-	-	-	-	-	b	-	-	-	a	b	a	b	b	h	a	b	a	a	b	a	a	a	-	-	-	b	-	-	a	-	a	-	-	-	a	b	-	-	-	-	-
chr04	6636907	G	A	-	-	-	a	b	-	-	-	-	-	-	-	-	a	a	-	a	-	-	a	-	a	a	-	a	a	a	-	-	-	-	-	-	-	-	-	-	-	-	-	-	-	-	-	-	-
chr04	6659098	G	A	-	a	a	a	a	b	-	b	b	b	b	b	b	a	-	a	a	b	b	b	b	a	-	b	a	a	a	-	-	a	b	b	-	a	b	-	-	-	b	a	-	-	-	-	-	-
chr04	6662882	T	C	a	-	-	a	a	-	-	b	b	-	-	-	b	b	b	a	b	b	a	h	b	a	a	b	b	a	a	-	-	-	-	-	-	b	-	-	-	-	-	-	-	-	-	-	-	-
chr04	6672622	A	G	a	a	-	a	a	a	b	a	a	-	b	a	b	a	a	a	-	-	-	-	b	a	a	a	b	a	a	b	b	a	b	b	b	a	-	-	-	-	b	-	-	a	a	-	-	-
chr04	6675458	T	A	a	a	a	a	b	a	a	b	b	b	b	a	b	b	-	b	b	b	a	h	b	a	a	b	b	-	a	b	b	-	a	b	b	a	b	a	b	b	b	a	b	a	a	a	a	-
chr04	6680328	T	C	a	a	b	a	a	b	-	a	b	-	b	b	b	a	h	-	b	b	a	a	-	a	a	a	a	b	a	-	b	a	a	b	a	b	b	a	a	-	-	a	a	b	-	a	-	-
chr04	6680354	C	T	a	a	b	a	a	a	-	a	b	-	b	a	b	a	h	-	b	b	a	a	-	a	a	a	a	b	a	-	b	a	a	b	a	b	b	a	a	b	-	a	a	b	-	a	-	-
chr04	6680373	C	T	a	a	b	a	a	a	-	a	b	-	b	a	b	a	h	-	b	b	a	a	-	a	a	a	a	b	a	-	b	a	a	b	a	b	b	a	a	b	-	a	a	b	-	a	-	-
chr04	6680488	G	T	a	a	b	a	a	a	-	a	b	-	b	a	b	b	b	b	b	b	a	a	-	a	a	a	a	b	a	-	b	a	a	-	a	b	b	a	a	b	-	a	a	b	-	a	-	-
chr04	6687861	T	C	-	-	-	-	-	-	-	-	b	-	-	-	-	h	a	a	a	b	h	h	b	a	a	h	h	h	a	-	b	-	-	-	-	a	-	-	-	-	-	-	-	-	-	-	-	-
chr04	6703107	T	C	-	-	a	-	-	-	a	-	-	-	-	-	-	a	b	a	b	b	b	h	b	a	a	h	a	h	a	-	b	-	-	b	-	-	-	-	-	-	b	-	-	-	-	-	-	-
chr04	6703306	G	A	-	-	-	-	-	-	-	-	-	-	b	-	-	a	a	a	a	-	a	a	-	a	a	a	a	-	a	-	-	-	-	-	-	-	-	-	-	-	-	-	-	-	-	-	-	-
chr04	6703330	A	G	-	-	-	-	-	-	-	-	-	-	b	-	-	a	a	a	a	-	a	a	-	a	a	a	a	a	a	-	-	-	-	-	-	-	-	-	-	-	-	-	-	-	-	-	-	-
chr04	6705678	A	G	a	-	-	-	-	-	-	-	-	-	-	-	-	a	b	b	b	b	a	h	b	a	a	a	h	h	a	-	b	-	a	-	-	-	-	-	-	-	-	-	a	a	-	-	-	-
chr04	6706091	G	C	-	-	-	a	b	-	a	-	-	-	-	b	b	a	-	-	-	-	a	-	-	-	-	-	-	-	a	b	b	b	b	-	b	b	b	a	a	b	b	-	a	b	a	a	a	-
chr04	6706137	T	C	-	-	-	-	-	-	-	-	-	-	-	-	-	b	b	a	a	b	h	h	b	a	a	h	a	h	a	-	-	b	b	-	a	b	-	-	-	-	-	-	-	-	-	-	-	-
chr04	6706152	T	C	-	-	-	-	-	-	-	-	-	-	-	-	-	b	b	a	a	b	h	h	b	a	a	h	a	h	a	-	-	b	b	-	a	b	-	-	-	-	-	-	-	-	-	-	-	-
chr04	6706890	A	G	-	-	-	-	-	-	-	-	-	-	-	-	-	a	b	b	b	-	a	b	b	a	a	a	a	a	b	-	-	-	b	-	-	-	-	-	-	-	-	-	-	-	-	-	-	-
chr04	6706940	G	A	-	-	-	-	-	-	-	-	-	-	-	-	-	a	b	h	b	-	a	h	b	a	a	a	a	a	h	-	-	-	b	-	-	-	-	-	-	-	-	-	-	-	-	-	-	-
chr04	6707057	T	A	a	a	a	a	b	b	a	a	b	b	b	a	b	a	-	-	b	-	b	a	b	a	-	a	-	-	-	b	b	a	a	b	b	b	b	a	a	b	b	a	a	-	b	a	a	b
chr04	6707354	C	T	a	a	a	a	b	b	a	a	b	b	b	a	b	a	-	-	b	-	b	a	b	a	-	a	-	-	-	b	b	a	a	b	b	b	b	a	a	b	b	a	a	-	b	a	a	b
chr04	6707648	T	C	-	-	-	-	-	-	-	-	-	-	-	-	-	b	b	a	b	b	b	a	b	a	a	b	a	h	a	-	-	-	-	b	b	-	-	-	-	-	b	a	-	-	-	a	-	-
chr04	6707668	A	G	-	-	-	-	-	-	-	-	-	-	-	-	-	b	b	a	b	b	a	a	b	a	a	b	a	h	a	-	-	-	-	b	b	-	-	-	-	-	b	a	-	-	-	a	-	-
chr04	6712729	A	G	-	-	b	-	-	-	-	-	-	-	-	-	-	h	b	h	a	-	b	-	b	a	a	b	a	a	a	b	-	-	-	-	-	a	-	-	-	-	b	-	-	-	-	-	-	-
chr04	6713597	T	A	a	-	b	a	b	a	-	-	a	-	b	b	b	a	-	-	-	-	-	a	-	-	a	-	a	b	a	b	-	-	b	b	b	a	b	a	b	-	-	-	b	-	b	a	a	-
chr04	6775388	G	A	-	-	-	-	-	b	-	-	-	-	b	-	-	b	b	a	a	b	h	a	b	a	a	b	h	a	a	-	-	-	-	-	-	-	-	-	-	-	-	-	-	-	-	-	-	-
chr04	6775566	G	A	-	a	-	-	-	-	-	a	-	-	-	-	-	a	b	a	a	b	b	a	b	a	a	a	h	a	a	-	-	-	-	b	b	-	-	a	a	-	-	-	a	-	-	-	-	-
chr04	6775688	A	G	-	a	-	-	-	-	-	a	-	-	-	-	-	a	b	a	b	b	b	a	b	a	a	a	h	a	a	-	-	-	-	b	b	-	-	a	a	-	-	-	a	-	-	-	-	-
chr04	6775726	A	T	-	a	-	-	-	-	-	a	-	-	-	-	-	a	b	a	b	b	b	a	b	a	a	a	h	a	a	-	-	-	-	b	b	-	-	a	a	-	-	-	a	-	-	-	-	-
chr04	6775953	T	C	-	-	-	-	-	-	-	-	-	b	-	-	-	b	b	a	-	-	b	b	b	a	a	b	b	a	a	-	-	-	-	-	b	-	-	-	-	-	-	-	-	-	-	-	-	-
chr04	6781963	A	G	-	-	-	-	-	-	-	-	-	-	-	-	-	b	b	-	a	b	h	b	b	a	a	a	h	a	a	-	-	-	-	-	-	-	b	-	-	b	-	-	-	-	-	-	-	-
chr04	6782198	A	G	-	-	b	-	b	-	-	-	-	-	-	b	b	b	b	b	b	-	b	h	b	a	a	a	a	a	-	-	-	b	-	b	-	a	-	-	-	-	-	-	-	-	-	-	-	b
chr04	6782210	T	C	-	-	b	-	b	-	-	-	-	-	-	b	b	b	b	b	b	-	b	h	b	a	a	a	a	b	-	-	-	b	-	b	-	a	-	-	-	-	-	-	-	-	-	-	-	b
chr04	6785696	T	C	a	-	b	a	a	b	-	b	b	b	b	b	b	b	-	-	-	-	-	b	b	a	-	a	b	-	a	b	-	-	b	-	b	a	b	a	-	b	b	a	b	b	b	a	a	b
chr04	6826103	C	T	a	a	a	a	a	a	a	b	a	b	b	a	b	b	a	b	a	b	b	a	b	-	-	-	-	a	-	b	b	b	b	b	b	b	b	a	b	b	b	a	b	a	b	a	a	-
chr04	6826343	C	T	a	a	a	a	a	b	a	b	a	b	b	a	b	b	a	b	a	b	-	a	b	-	-	-	-	a	-	b	b	b	b	b	b	b	b	a	b	b	b	a	b	a	b	a	a	-
chr04	6826426	A	C	-	-	-	-	-	-	-	-	-	-	b	-	b	b	-	-	b	-	b	-	b	-	-	-	a	b	-	-	-	-	-	-	-	-	-	-	-	-	-	-	-	-	-	a	-	-
chr04	6826434	T	C	-	-	-	-	-	-	-	-	-	-	b	-	b	b	-	-	b	-	b	-	b	-	-	-	b	b	-	-	-	-	-	-	-	-	-	-	-	-	-	-	-	-	-	a	-	-
chr04	6829839	C	T	a	-	-	-	-	-	-	-	-	-	-	-	-	b	a	a	b	b	a	a	b	a	a	a	b	h	a	-	-	b	-	-	-	-	-	a	-	-	-	-	-	-	-	-	-	-
chr04	6830037	G	A	a	a	b	a	b	b	a	a	b	-	b	b	b	a	a	a	a	b	a	-	b	a	-	-	b	-	a	b	-	b	b	b	a	b	b	a	b	-	b	a	-	b	b	a	a	b
chr04	6830282	C	A	a	a	b	a	b	b	a	a	b	-	b	b	b	a	a	-	a	b	a	-	b	a	-	-	b	-	a	b	b	b	b	b	a	b	b	a	b	-	b	a	-	b	b	a	a	b
chr04	6830339	G	T	-	-	-	-	-	-	-	-	-	-	-	a	-	a	a	b	a	b	h	h	b	a	a	h	b	h	a	-	-	-	-	-	-	-	-	-	-	-	-	-	-	-	-	-	-	-
chr04	6830406	C	G	-	-	-	-	-	-	-	-	-	-	-	a	-	h	h	b	h	b	b	h	-	a	a	b	b	a	a	-	-	-	-	-	-	-	-	-	-	-	-	-	-	-	b	-	-	-
chr04	6832343	C	T	a	a	-	a	a	a	-	a	a	b	b	a	b	a	a	-	a	-	-	a	-	a	-	-	a	a	a	b	b	b	a	b	a	a	-	a	b	b	b	-	b	b	a	a	-	-
chr04	6845378	A	G	-	-	-	-	-	b	-	-	-	-	-	-	-	b	b	a	a	b	a	a	b	a	a	a	h	h	a	-	-	-	b	-	-	-	-	-	-	-	-	-	-	a	-	-	-	-
chr04	6845476	C	G	-	-	-	a	-	-	-	-	-	-	-	-	-	b	a	a	b	b	a	b	-	a	a	-	a	a	a	b	-	-	-	b	-	-	-	-	-	-	-	-	-	-	-	-	-	-
chr04	6847937	G	A	a	a	a	a	b	b	a	a	b	b	b	b	b	a	a	-	a	-	b	-	-	-	a	a	-	b	a	b	b	b	b	b	b	b	b	a	-	b	b	a	b	a	b	a	a	b
chr04	6856240	C	T	a	a	b	a	a	a	a	b	b	b	b	a	b	a	a	-	b	-	b	a	-	a	a	b	b	a	a	b	b	a	b	b	b	b	-	a	a	b	b	a	b	b	a	a	a	-
chr04	6856528	G	A	a	a	b	a	a	a	a	b	b	b	b	a	b	b	a	-	b	a	b	a	-	a	a	b	b	a	a	b	b	a	b	b	b	b	-	a	a	b	b	a	b	b	a	a	a	-
chr04	6858500	C	T	-	-	-	-	-	a	-	-	-	-	-	-	-	a	a	-	a	b	a	a	-	a	-	a	h	a	-	-	-	-	-	-	-	-	-	-	-	-	b	-	-	-	-	-	b	-
chr04	6859045	G	A	-	-	-	-	-	-	-	-	-	-	-	-	-	b	b	b	b	b	a	h	b	a	a	h	a	b	a	-	-	-	-	b	b	-	-	-	-	-	-	-	-	-	-	-	-	-
chr04	6860475	C	T	a	a	a	a	b	a	a	a	a	b	b	a	b	a	b	b	-	b	a	b	-	a	a	b	b	a	a	b	b	a	b	b	b	b	-	a	b	b	b	a	b	b	a	a	a	b
chr04	6862175	C	T	-	-	-	-	a	-	-	-	-	-	b	-	-	a	a	-	b	b	a	a	b	a	a	a	a	h	a	-	-	a	-	b	-	-	-	-	a	-	-	a	-	-	-	-	-	-
chr04	6862193	G	T	-	-	-	-	a	-	-	-	-	-	b	-	-	a	a	-	-	b	a	a	b	a	a	a	a	h	a	-	-	a	-	b	-	-	-	-	a	-	-	a	-	-	-	-	-	-
chr04	6862365	G	A	-	-	-	-	-	-	-	-	-	-	-	-	-	h	a	h	a	b	b	a	b	a	a	a	a	b	a	-	a	-	b	-	-	b	-	-	-	-	b	-	-	-	-	-	-	-
chr04	6862489	C	A	-	-	-	-	-	-	-	-	-	-	-	-	-	h	a	h	a	b	b	h	b	a	a	a	a	b	a	-	a	-	b	-	-	-	-	-	-	-	b	-	-	-	-	-	-	-
chr04	6864875	T	A	a	a	a	-	-	-	-	-	-	-	-	b	-	b	-	-	a	-	h	a	b	a	a	a	-	a	-	-	-	-	-	b	-	a	-	-	a	b	-	-	-	-	-	-	-	-
chr04	6878669	A	G	a	a	a	a	a	a	-	a	a	-	a	a	b	b	b	a	a	-	a	a	b	a	b	a	a	b	a	a	b	a	a	-	a	a	b	a	a	-	-	a	-	b	a	a	a	-
chr04	6880757	A	G	-	b	b	-	-	-	-	-	-	-	-	-	-	b	-	b	a	b	a	a	b	a	a	a	a	a	a	-	-	-	b	-	b	-	-	-	-	-	-	-	b	-	b	-	-	-
chr04	6881529	G	A	-	-	-	-	-	-	-	-	-	-	-	-	-	-	-	-	-	-	a	b	b	-	-	-	b	b	-	-	-	b	-	-	b	-	-	-	-	-	-	-	-	-	-	-	-	-
chr04	6881555	G	A	-	-	-	-	-	-	-	-	-	-	-	-	-	-	-	-	-	-	a	b	b	-	-	-	b	b	-	-	-	b	-	-	b	-	-	-	-	-	-	-	-	-	-	-	-	-
chr04	6881793	T	A	a	a	b	a	b	b	a	a	a	b	b	b	b	a	b	b	a	b	a	a	b	a	a	h	h	b	a	b	b	-	a	-	a	b	-	-	b	-	b	a	a	b	-	-	a	-
chr04	6897185	A	C	a	a	b	a	a	b	-	-	-	b	-	b	b	-	-	-	b	-	-	-	b	-	-	-	a	-	a	b	b	b	a	b	-	a	-	-	-	b	-	a	b	-	a	-	a	-
chr04	6897192	C	T	a	a	b	a	a	b	-	-	-	b	-	b	b	-	-	-	b	-	-	-	b	-	-	-	a	-	a	b	b	b	a	b	-	a	-	-	-	b	-	a	b	-	a	-	a	-
chr04	6897570	A	G	a	a	b	a	a	b	-	-	-	b	-	b	b	-	-	-	b	-	-	-	b	-	-	-	a	-	a	b	b	b	a	b	-	a	-	-	-	b	-	a	b	-	a	a	a	-
chr04	6897792	C	T	a	a	b	-	b	a	-	-	a	-	b	b	-	a	a	a	b	b	b	a	b	a	a	a	b	a	a	-	b	-	b	-	-	-	-	-	b	b	-	-	-	a	-	-	-	-
chr04	6897864	T	C	-	-	-	-	-	-	-	-	-	-	-	-	-	a	b	a	b	b	-	h	b	a	a	b	b	h	a	-	-	-	b	-	-	-	-	-	-	-	-	-	-	-	-	-	-	-
chr04	6906085	A	G	a	-	a	a	a	b	a	-	b	b	b	a	b	b	a	-	b	b	-	a	b	-	-	-	-	a	a	b	b	a	b	b	a	a	-	-	b	b	b	a	b	b	a	a	a	-
chr04	6908277	G	T	a	a	a	a	a	a	a	a	a	-	-	a	b	h	-	b	b	b	h	b	b	a	a	b	h	-	a	-	-	a	a	-	a	a	-	a	a	b	-	a	a	b	-	a	-	a
chr04	6925519	T	C	b	b	a	b	b	b	-	a	b	b	-	h	b	a	-	a	-	-	-	-	-	a	b	b	b	-	a	b	b	b	b	b	b	b	b	b	b	b	b	b	b	b	b	b	a	-
chr04	6927544	G	A	a	a	b	a	b	a	a	a	b	b	b	b	b	a	b	-	b	b	a	a	b	a	a	-	-	a	a	b	b	b	b	b	b	b	b	a	h	b	b	a	b	b	b	a	a	a
chr04	6928631	T	C	a	-	a	a	a	a	-	-	b	b	-	a	b	b	a	-	b	-	b	b	b	a	a	a	a	-	a	-	b	-	a	b	b	b	-	a	-	b	b	a	b	a	a	-	-	-
chr04	6928662	G	A	a	-	a	a	a	a	-	-	b	b	-	a	b	b	a	-	b	-	b	b	b	a	a	a	a	-	a	-	b	-	a	b	b	b	-	a	-	b	b	a	b	a	a	-	-	-
chr04	6945515	A	C	-	-	-	-	-	-	-	-	-	-	-	-	-	a	h	b	b	-	-	b	b	a	-	b	b	a	a	-	b	-	-	-	-	-	-	-	-	-	-	-	-	-	-	-	-	-
chr04	6948376	G	A	-	-	-	-	-	-	-	-	-	-	b	-	-	a	-	a	-	-	a	b	b	a	a	b	a	a	a	-	-	a	-	-	-	a	-	-	b	-	-	-	-	-	-	-	-	-
chr04	6948437	C	T	-	-	-	-	-	-	-	-	-	-	b	-	-	a	-	a	-	-	a	b	b	a	a	a	a	a	a	-	-	a	-	-	-	a	-	-	b	-	-	-	-	-	-	-	-	-
chr04	6950731	G	T	-	-	-	-	-	-	-	-	-	-	-	-	-	a	a	b	b	b	h	a	b	a	a	h	h	h	a	b	-	-	-	-	-	-	-	-	b	b	-	-	a	-	-	-	-	-
chr04	6950939	T	C	a	-	-	-	-	-	-	-	-	b	b	a	b	a	a	a	-	-	-	a	b	a	a	a	a	a	a	-	b	-	-	b	-	-	b	a	-	-	-	-	-	-	b	a	-	-
chr04	6951302	A	G	a	a	a	a	a	b	a	b	a	b	b	a	b	b	-	-	b	b	a	a	-	a	a	a	h	b	a	b	b	a	a	b	b	a	b	a	-	b	b	a	b	a	b	a	a	-
chr04	6951516	T	C	a	a	a	a	a	a	a	b	a	b	b	a	b	b	-	-	b	b	a	a	b	a	a	a	h	b	a	b	b	a	a	b	b	a	b	a	-	b	b	a	b	a	b	a	a	-
chr04	6962334	A	G	-	-	-	-	-	a	-	-	-	-	-	-	-	a	a	h	b	-	a	h	b	a	a	a	h	h	a	-	-	-	-	-	a	-	-	-	-	-	-	a	-	-	-	-	-	-
chr04	6962798	G	T	-	-	-	-	-	-	-	-	-	-	-	-	-	a	a	a	b	b	a	h	b	a	a	a	a	h	a	-	-	-	-	-	a	-	b	-	-	-	-	-	-	-	-	-	-	-
chr04	6962823	G	A	-	-	-	-	-	-	-	-	-	-	-	-	-	a	a	a	b	b	b	h	b	a	a	a	a	h	a	-	-	-	-	-	a	-	b	-	-	-	-	-	-	-	-	-	-	-
chr04	6971263	A	G	-	-	-	-	-	-	-	-	-	-	-	-	-	b	-	a	b	b	h	a	b	a	a	h	h	h	a	-	-	-	-	-	-	-	-	-	b	-	-	-	-	-	-	-	-	-
chr04	6976698	T	A	-	-	-	-	-	-	-	-	-	-	-	-	-	a	a	a	b	a	b	h	b	a	a	b	a	b	a	-	-	-	-	-	-	-	-	-	-	-	-	-	a	-	-	-	-	-
chr04	6976721	G	A	-	-	-	-	-	b	-	-	-	-	-	-	-	b	a	b	b	-	b	h	b	a	a	b	a	h	a	-	-	-	-	-	-	-	-	-	-	-	-	-	a	-	-	-	-	-
chr04	6976780	G	A	-	-	-	-	-	b	-	-	-	-	-	-	-	b	a	b	b	-	b	h	b	a	a	b	a	h	a	-	-	-	-	-	-	-	-	-	-	-	-	-	a	-	-	-	-	-
chr04	6976795	T	C	-	-	a	a	b	a	-	a	-	b	b	-	b	a	-	a	b	a	a	a	-	a	a	a	h	a	a	a	a	-	a	-	-	b	-	-	-	-	-	a	a	-	-	-	-	-
chr04	6976842	A	G	-	-	a	a	b	a	-	a	-	a	b	-	b	a	-	a	b	a	a	a	-	a	a	a	h	a	a	a	a	-	a	-	-	b	-	-	-	-	-	a	a	-	-	-	-	-
chr04	6976852	C	T	-	-	a	a	b	a	-	a	-	a	b	-	b	a	-	a	b	a	a	a	-	a	a	a	h	a	a	a	a	-	a	-	-	b	-	-	-	-	-	a	a	-	-	-	-	-
chr04	6977018	T	C	a	-	b	a	b	a	-	-	b	b	b	b	b	a	a	-	a	h	a	a	b	a	a	b	a	-	a	b	b	a	a	b	-	b	-	a	a	-	b	-	a	a	b	a	a	-
chr04	6977068	T	A	a	-	b	a	b	a	-	-	b	b	b	b	b	a	a	-	-	b	a	a	b	a	a	-	a	-	a	b	b	a	a	b	-	b	-	a	a	-	b	-	a	a	b	a	a	-
chr04	6977370	G	A	a	-	b	a	b	a	-	-	b	b	b	b	b	b	a	-	-	b	a	a	b	a	a	b	a	b	a	-	b	a	a	-	-	b	-	a	a	-	-	-	a	a	b	a	a	-
chr04	6982284	G	A	-	-	-	-	-	-	-	-	-	-	-	b	-	a	a	a	-	b	a	h	b	a	a	a	a	a	a	-	-	-	-	b	-	-	-	-	-	-	-	-	-	-	-	-	-	-
chr04	6982370	C	A	-	-	a	-	-	-	-	-	-	-	-	b	-	a	a	a	a	b	a	h	b	a	a	a	a	a	a	-	-	-	-	b	-	-	-	-	-	-	-	-	-	-	-	-	-	-
chr04	6991946	C	A	a	-	-	-	a	b	-	a	a	-	-	-	-	-	-	-	-	-	-	-	b	a	-	a	-	-	-	-	b	a	b	b	b	b	-	-	a	-	b	a	-	a	b	-	a	-
chr04	7138850	G	A	a	a	a	a	a	a	a	b	b	b	b	a	b	b	-	a	b	-	-	a	-	-	a	b	a	b	a	b	b	a	b	b	b	a	-	a	b	b	b	a	b	b	b	a	a	a
chr04	7141285	G	A	a	-	a	a	-	a	-	-	-	-	-	b	b	a	a	b	b	b	a	a	b	a	a	a	h	h	a	-	-	b	a	-	-	-	b	-	-	-	-	-	a	-	-	-	-	-
chr04	7141464	A	G	a	-	a	a	-	a	-	-	-	-	-	b	b	a	b	a	b	b	a	a	b	a	a	a	h	h	a	-	-	b	a	-	-	-	b	-	-	-	-	-	a	-	-	-	-	-
chr04	7141488	T	C	a	-	a	a	-	a	-	-	-	-	-	b	b	a	b	a	b	b	a	a	b	a	a	a	h	h	a	-	-	b	a	-	-	-	b	-	-	-	-	-	a	-	-	-	-	-
chr04	7142560	G	A	a	a	b	a	a	a	-	-	b	b	b	b	b	b	b	-	b	-	-	-	-	a	-	-	b	-	a	b	b	b	a	b	b	b	-	a	b	b	b	a	b	a	a	-	a	-
chr04	7144774	C	T	a	a	b	a	a	b	a	b	a	b	b	b	b	-	a	a	b	b	-	b	b	a	a	a	h	a	a	b	b	b	a	b	a	b	-	a	a	b	b	a	-	b	a	-	-	-
chr04	7150194	C	A	a	a	b	a	b	a	a	a	-	b	-	a	b	a	b	a	-	b	b	a	b	a	a	a	a	b	a	-	b	-	a	b	a	a	-	a	-	b	-	-	-	b	b	-	a	a
chr04	7153100	C	T	a	a	a	a	a	b	a	b	b	b	b	a	b	a	-	-	b	-	b	a	-	a	-	a	-	-	-	b	b	-	b	b	a	b	-	a	b	b	b	a	b	b	b	a	a	a
chr04	7163900	C	T	a	a	a	a	b	a	a	a	b	b	b	a	b	a	a	-	b	-	-	b	b	a	a	b	-	h	-	b	b	a	a	b	b	a	b	a	a	b	b	a	a	a	a	a	-	a
chr04	7165396	T	G	-	-	-	-	-	-	-	-	-	-	-	-	-	b	b	b	b	b	a	h	b	a	a	h	h	h	a	-	-	-	-	-	b	-	-	-	-	-	-	-	b	-	-	-	-	-
chr04	7169551	G	T	-	-	-	-	-	-	-	-	-	-	-	-	-	b	-	h	b	-	h	a	b	a	a	h	h	h	a	-	-	-	-	-	a	a	-	-	-	-	-	-	b	-	-	-	-	-
chr04	7173663	C	A	a	a	-	-	a	a	a	-	-	-	-	a	-	a	-	-	-	-	-	-	-	a	-	-	-	-	a	-	-	b	-	-	a	a	-	-	-	-	-	-	-	a	a	a	-	-
chr04	7185675	C	T	-	-	-	-	-	-	-	-	-	-	-	-	-	b	-	a	b	b	a	h	b	a	a	h	a	h	a	-	-	-	-	-	a	-	-	-	-	-	b	-	a	a	-	-	-	-
chr04	7191587	T	C	-	-	b	-	-	-	-	-	-	-	-	-	-	a	a	a	b	-	a	a	b	a	a	h	h	h	a	-	-	-	-	-	-	a	-	-	-	-	-	-	b	-	-	a	-	-
chr04	7195722	A	G	a	a	-	a	-	-	-	-	-	-	-	a	-	b	b	a	b	b	b	b	b	a	a	a	b	b	a	-	b	b	a	b	a	b	-	-	-	-	-	-	a	-	-	-	-	-
chr04	7195797	G	C	-	-	-	-	-	-	a	-	-	b	b	-	-	b	b	a	b	b	b	b	b	a	a	h	h	h	a	-	-	-	a	-	-	-	-	-	-	-	-	-	b	-	-	-	-	-
chr04	7195881	A	G	-	-	-	-	-	-	a	-	-	b	-	-	-	a	a	a	b	b	a	h	-	a	a	h	h	a	a	-	-	-	a	-	-	-	-	-	-	-	-	-	b	-	-	-	-	-
chr04	7197120	G	C	a	a	b	a	b	a	a	b	b	b	b	b	b	b	b	-	b	b	b	b	b	a	-	b	a	-	a	b	b	a	a	b	b	b	b	a	b	b	b	a	a	b	a	a	a	a
chr04	7197160	T	A	a	a	b	a	b	a	a	b	b	b	b	b	b	b	b	-	b	b	b	b	b	a	-	b	a	-	a	b	b	a	a	b	b	b	b	a	b	b	b	a	a	b	a	a	a	a
chr04	7201097	T	C	-	-	-	-	-	-	-	-	-	-	-	-	-	-	-	-	-	-	-	-	-	-	-	-	-	-	-	-	-	-	-	-	-	-	-	-	-	-	-	-	-	-	-	-	-	-
chr04	7201687	A	G	-	a	a	a	b	b	a	b	-	b	b	b	b	a	-	b	b	b	-	-	-	a	a	-	a	b	-	b	b	a	a	b	b	b	b	a	a	b	b	a	-	b	b	-	-	b
chr04	7204852	G	T	-	a	-	a	b	a	a	a	-	b	b	a	b	a	-	a	-	b	b	-	-	-	a	a	-	b	a	b	b	-	a	b	-	b	-	a	a	-	b	a	a	a	a	a	a	-
chr04	7205133	C	T	a	a	a	a	b	a	a	a	a	b	b	b	b	a	a	b	b	-	a	-	-	a	a	-	a	a	a	b	b	b	b	b	a	b	b	a	b	b	b	a	a	b	b	a	-	b
chr04	7205151	G	T	a	a	a	a	b	a	a	a	a	b	b	b	b	a	a	b	b	-	a	-	-	a	a	-	a	a	a	b	b	b	b	b	a	b	b	a	b	b	b	a	a	b	b	a	-	b
chr04	7205212	C	T	-	-	-	-	-	-	-	-	-	-	-	-	-	a	a	a	b	b	a	a	b	a	a	h	b	a	a	-	b	-	-	-	-	-	-	-	-	-	-	a	-	a	-	-	-	-
chr04	7205273	T	C	-	-	-	-	-	-	-	-	-	-	b	-	-	a	a	a	b	b	a	a	b	a	a	h	b	a	a	-	b	-	-	-	-	-	-	-	-	-	-	a	-	a	-	-	a	-
chr04	7205338	G	A	-	-	-	-	-	-	-	-	-	-	b	-	-	a	a	a	b	b	a	a	b	a	a	h	b	a	a	-	b	-	-	-	-	-	-	-	-	-	-	a	-	a	-	-	a	-
chr04	7210745	G	A	a	a	a	a	b	b	-	b	b	b	b	a	b	-	a	a	b	b	-	b	b	a	a	a	b	-	a	b	b	b	b	-	b	b	b	a	a	b	b	a	-	b	b	a	a	-
chr04	7210815	G	A	-	-	-	-	-	-	-	-	-	-	-	-	-	a	-	-	b	b	a	a	-	a	-	-	-	a	a	-	-	-	-	-	-	-	-	-	-	-	-	-	-	-	-	-	-	-
chr04	7213263	G	A	-	-	-	-	-	-	-	-	-	-	-	-	b	b	a	b	b	b	b	b	b	a	a	a	b	b	a	-	-	-	b	-	a	-	-	-	-	-	-	a	-	-	-	-	-	-
chr04	7215859	T	G	-	-	-	-	b	-	-	-	-	-	-	-	-	a	a	b	b	b	a	a	b	a	a	a	a	b	a	-	-	-	b	b	-	-	-	a	-	-	-	-	-	-	-	-	-	-
chr04	7215875	G	T	-	-	-	-	b	-	-	-	-	-	-	-	-	a	a	b	b	b	a	a	b	a	a	a	a	b	a	-	-	-	b	b	-	-	-	a	-	-	-	-	-	-	-	-	-	-
chr04	7216425	A	G	-	-	-	-	b	-	-	-	-	-	-	-	-	a	b	b	b	b	h	b	b	a	a	a	b	h	a	-	-	-	-	b	-	-	-	a	-	b	-	-	a	-	-	-	-	-
chr04	7222126	C	T	a	a	a	a	a	b	-	a	a	b	b	a	b	a	b	a	b	b	-	a	b	a	a	b	h	b	a	b	b	a	b	b	a	-	b	a	a	-	b	-	b	a	-	-	-	-
chr04	7222461	C	T	a	-	-	-	-	-	-	-	-	-	-	-	-	a	-	a	-	b	a	a	-	a	a	a	a	a	a	-	-	-	-	-	-	-	-	-	-	-	-	-	-	-	-	-	-	-
chr04	7222800	A	G	-	-	-	a	-	-	-	-	b	-	-	-	b	h	-	a	b	b	b	a	b	a	a	a	b	b	a	-	-	-	a	b	-	-	-	-	-	-	-	-	-	-	-	-	-	-
chr04	7223014	G	A	a	a	a	a	a	a	a	a	b	b	b	b	b	a	a	-	-	-	-	-	b	a	-	b	-	-	-	-	b	a	b	b	a	a	b	a	b	-	b	-	a	a	b	a	a	b
chr04	7223352	A	G	a	a	a	a	a	a	a	a	a	b	b	b	b	b	a	-	-	-	-	-	b	a	b	b	-	-	-	-	b	a	b	b	a	a	b	a	b	-	b	-	a	a	b	a	a	b
chr04	7223873	C	T	a	-	-	-	b	-	-	-	-	-	-	-	-	a	a	a	-	-	a	a	-	a	a	a	a	a	a	-	-	-	-	-	-	a	-	a	-	-	-	-	-	-	b	-	-	-
chr04	7225688	A	G	-	-	-	-	-	-	a	-	-	-	-	-	-	h	a	-	b	b	b	h	b	a	a	a	h	-	a	-	-	-	-	-	b	-	-	-	-	-	b	-	-	-	-	-	-	-
chr04	7225819	A	G	-	-	-	-	-	-	-	-	-	-	-	-	-	a	-	b	b	b	a	a	-	a	a	a	a	a	a	-	-	-	-	-	-	a	-	-	a	-	-	-	-	-	-	-	-	-
chr04	7227579	C	T	a	-	-	-	-	-	-	-	-	-	-	-	-	-	-	-	-	-	-	a	-	-	-	-	-	-	a	-	b	-	b	-	b	-	-	a	-	-	b	b	b	-	a	a	b	-
chr04	7228160	T	C	-	-	-	-	-	-	-	-	-	-	-	-	-	b	a	a	b	b	h	a	b	a	-	h	h	b	-	-	-	-	b	b	-	b	-	-	-	-	b	a	-	a	-	-	-	-
chr04	7228724	G	T	-	-	-	-	-	-	-	-	-	-	-	-	-	b	b	b	b	b	a	h	b	a	a	a	a	a	a	-	-	-	-	-	-	b	-	-	-	-	-	-	-	-	-	-	-	-
chr04	7228731	T	C	-	-	-	-	-	-	-	-	-	-	-	-	-	b	b	b	b	b	a	h	b	a	a	a	a	a	a	-	-	-	-	-	-	b	-	-	-	-	-	-	-	-	-	-	-	-
chr04	7230345	G	A	-	-	-	-	-	-	-	-	-	-	-	-	-	a	a	-	b	b	h	a	b	a	a	a	b	b	a	-	-	-	-	-	-	-	-	-	-	-	-	-	-	b	b	-	-	-
chr04	7230372	C	T	-	-	-	-	-	-	-	-	-	-	-	-	-	a	b	-	b	b	h	a	b	a	a	a	b	a	a	-	-	-	-	-	-	-	-	-	-	-	-	-	-	b	b	-	-	-
chr04	7230690	G	T	a	-	-	-	-	-	-	-	-	-	b	-	-	a	-	a	b	b	b	b	b	a	-	a	b	b	a	-	-	-	a	-	a	-	-	-	-	-	-	-	-	b	-	-	-	-
chr04	7230836	G	A	-	-	-	-	-	-	-	-	-	-	-	-	-	a	a	a	-	-	a	a	-	a	a	a	a	a	a	-	-	-	-	-	-	-	-	-	-	-	-	-	-	-	-	-	-	-
chr04	7231472	T	C	-	-	-	-	a	-	-	-	-	-	-	a	-	a	a	a	b	b	a	h	b	a	a	a	h	a	a	-	-	-	a	-	-	-	-	-	-	-	-	-	-	-	-	-	-	-
chr04	7236618	A	G	a	-	-	-	-	-	-	-	-	-	-	-	-	a	a	b	b	b	b	a	b	a	a	b	h	a	a	-	b	-	-	-	-	-	-	-	-	-	b	-	b	-	-	-	-	-
chr04	7236652	T	A	a	-	-	-	-	-	-	-	-	-	-	-	-	a	a	b	b	b	b	a	b	a	a	b	h	a	a	-	b	-	-	-	-	-	-	-	-	-	b	-	b	-	-	-	-	-
chr04	7240989	C	T	-	-	a	-	a	-	-	-	-	b	b	a	b	b	b	a	b	b	h	a	b	a	a	a	b	a	-	-	-	-	-	-	-	-	-	-	-	-	-	-	-	-	-	-	-	-
chr04	7258995	C	T	a	a	-	a	a	b	-	a	a	-	-	a	b	a	-	-	-	b	b	-	-	-	-	-	a	-	a	b	b	a	a	b	b	a	-	a	a	b	b	a	a	b	a	a	a	b
chr04	7259044	C	T	a	a	-	a	a	b	-	a	a	-	-	a	b	a	-	-	-	b	b	-	-	-	-	-	a	-	a	b	b	a	a	b	b	a	-	a	a	b	b	a	a	b	a	a	a	b
chr04	7261540	C	T	-	-	-	-	-	-	-	-	-	b	-	-	-	a	a	a	b	b	h	h	b	a	a	h	a	h	a	-	-	-	-	-	-	-	-	-	-	-	-	-	-	-	-	-	-	-
chr04	7262988	A	G	a	a	a	a	-	a	-	b	-	b	-	a	b	b	a	b	b	b	a	b	-	a	-	b	a	a	a	-	b	-	b	-	-	b	b	-	b	b	b	a	a	-	-	-	-	-
chr04	7263160	G	A	a	a	b	a	-	a	-	b	-	b	-	a	b	a	a	b	b	b	b	b	-	a	-	b	a	a	a	-	-	-	b	-	-	b	b	-	b	b	b	a	a	-	-	-	-	-
chr04	7269497	G	A	-	-	-	-	-	-	-	-	-	-	-	-	-	a	-	-	b	b	-	h	b	a	a	b	h	a	a	-	-	-	-	-	-	-	-	-	-	-	-	-	-	-	-	-	-	-
chr04	7274870	G	A	a	-	a	-	-	-	-	b	-	b	b	-	-	b	a	b	b	b	b	b	b	a	a	a	h	a	a	-	-	-	a	b	b	-	b	-	-	-	-	-	-	-	-	a	-	-
chr04	7274891	G	A	a	a	b	a	b	b	a	a	a	b	b	b	b	-	-	-	-	b	-	-	-	-	-	a	-	b	-	b	b	b	b	b	b	a	b	a	b	b	b	-	a	a	a	a	a	a
chr04	7274900	C	T	a	a	b	a	b	b	a	a	a	b	b	b	b	-	-	-	-	b	-	-	-	-	-	a	-	b	-	b	b	a	b	b	b	a	b	a	b	b	b	-	a	a	a	a	a	a
chr04	7274952	C	T	a	a	b	a	b	b	a	a	a	b	b	b	b	-	-	-	-	b	-	-	-	-	-	a	-	b	-	b	b	a	b	b	b	a	b	a	b	b	b	-	a	a	a	a	a	a
chr04	7278518	T	C	a	-	b	a	b	b	-	b	b	b	-	-	b	-	-	-	b	-	-	-	-	-	-	-	-	-	-	-	b	-	b	b	a	a	b	a	-	-	b	a	b	b	b	a	a	b
chr04	7278763	G	A	a	-	b	a	b	b	-	a	b	b	b	a	b	b	a	a	b	b	-	a	b	a	a	b	h	-	a	b	-	-	b	b	-	a	b	a	-	b	b	a	-	a	-	-	a	-
chr04	7278773	A	T	a	-	b	a	b	a	-	a	b	b	b	a	b	b	a	a	b	b	-	a	b	a	a	b	h	-	a	b	-	-	b	b	-	a	b	a	-	b	b	a	-	a	-	-	a	-
chr04	7279040	G	A	a	a	b	a	a	a	a	b	a	b	b	a	b	b	a	a	b	b	-	-	b	a	-	h	a	b	a	b	b	a	b	b	a	a	b	a	b	b	-	a	a	b	a	a	a	a
chr04	7279045	C	T	a	a	a	a	a	a	a	b	a	b	b	a	b	b	a	a	b	b	-	-	b	a	-	h	a	b	a	b	b	a	b	b	a	a	b	a	b	b	-	a	a	b	a	a	a	a
chr04	7312695	T	C	-	-	a	a	a	b	-	-	b	b	b	a	b	a	a	a	b	b	a	b	b	a	a	a	a	b	b	-	-	b	a	-	-	b	b	-	-	b	b	-	b	b	-	-	-	-
chr04	7314826	C	T	-	-	-	a	-	-	-	-	-	b	-	-	-	a	a	a	b	b	a	-	b	a	a	a	h	b	a	-	-	-	-	-	-	-	-	-	a	-	b	a	-	-	-	-	-	-
chr04	7318213	C	T	-	-	-	a	-	-	-	-	-	b	-	-	-	h	a	b	b	b	b	b	-	a	a	b	a	a	a	-	-	-	-	b	-	-	-	a	a	-	-	-	a	-	-	-	-	-
chr04	7320888	C	G	-	-	-	-	-	-	-	-	-	-	-	-	-	a	-	-	b	-	-	-	b	-	a	a	b	b	a	-	-	-	-	-	-	b	-	-	-	-	-	-	-	-	-	-	-	-
chr04	7328032	C	T	-	-	-	-	-	-	-	-	-	-	-	-	-	a	b	a	b	-	a	a	b	a	a	a	a	a	a	b	-	-	-	-	-	-	-	-	-	-	-	-	b	-	b	-	-	-
chr04	7328089	T	C	-	-	-	-	-	-	-	-	-	-	-	-	-	a	b	a	b	-	a	a	b	a	a	a	a	a	a	b	-	-	-	b	-	-	-	-	-	-	-	-	b	-	b	-	-	-
chr04	7337367	G	A	-	-	-	-	-	-	-	-	-	-	-	-	b	h	b	h	-	-	h	h	b	a	a	a	h	b	a	-	-	-	-	-	-	-	-	-	-	-	-	-	-	-	-	-	-	-
chr04	7352928	G	A	a	a	b	a	a	b	a	a	a	b	b	a	b	b	a	-	b	b	h	a	b	a	-	a	a	b	a	b	b	-	a	b	a	b	-	a	a	b	b	a	a	a	a	a	a	b
chr04	7358495	A	T	-	-	-	-	-	b	-	-	-	-	-	-	-	a	b	b	b	b	a	a	b	a	a	b	a	a	a	-	-	-	-	-	-	-	-	a	-	-	-	-	-	-	-	-	-	-
chr04	7358634	C	T	-	-	-	-	-	-	-	-	-	-	-	-	-	a	b	-	b	b	h	h	b	a	a	h	b	a	a	-	-	-	-	-	-	-	-	a	-	-	-	-	-	a	-	-	-	-
chr04	7358669	T	C	-	-	-	-	-	-	-	-	-	-	-	-	-	a	b	-	b	b	h	h	b	a	a	h	b	a	a	-	-	-	-	-	-	-	-	a	-	-	-	-	-	a	-	-	-	-
chr04	7361519	T	C	-	-	-	-	-	a	-	-	-	-	-	-	-	a	a	b	b	b	b	a	b	a	a	a	a	a	a	-	-	-	-	b	-	b	-	-	-	-	-	-	-	-	-	-	-	-
chr04	7364136	C	T	-	-	-	-	-	-	-	-	-	-	-	-	b	b	a	b	b	b	a	h	b	-	-	h	h	h	a	-	b	-	-	-	-	-	-	-	-	-	-	-	-	-	-	-	-	-
chr04	7365661	G	T	a	a	b	a	b	b	a	a	h	b	b	b	b	a	-	-	-	-	a	b	-	a	a	a	-	-	a	b	b	b	b	b	b	a	b	a	-	b	b	a	b	b	b	a	b	-
chr04	7367548	C	A	a	a	a	a	a	b	a	-	a	-	-	a	-	a	a	a	-	-	-	a	-	a	a	a	a	a	a	-	-	a	b	-	a	b	-	a	-	-	-	-	a	a	a	-	-	-
chr04	7368957	A	T	a	-	b	-	b	b	a	-	b	-	-	a	b	a	-	-	b	b	a	a	b	a	-	a	a	b	-	-	b	-	b	-	a	-	-	-	-	b	-	a	-	-	-	-	b	-
chr04	7369119	C	T	a	-	-	a	a	b	-	-	-	b	-	a	b	a	b	a	b	-	-	b	b	-	a	a	a	a	a	b	-	-	b	b	a	-	-	-	-	-	-	-	b	b	-	a	a	-
chr04	7369150	G	A	a	-	-	a	a	b	-	-	-	b	-	b	b	a	b	a	b	-	-	b	b	-	a	b	a	a	a	b	-	-	b	b	b	-	-	-	-	-	-	-	b	b	-	a	a	-
chr04	7370944	C	A	-	-	-	a	a	a	-	-	-	-	-	a	b	a	-	b	b	b	a	h	b	a	a	a	a	b	a	-	-	a	b	-	a	a	b	-	-	b	-	a	b	a	-	-	-	-
chr04	7370966	A	G	-	-	-	a	a	a	-	-	-	-	-	a	b	a	-	b	b	b	a	h	b	a	a	a	a	a	a	-	-	a	a	-	a	a	b	-	-	b	-	a	b	a	-	-	-	-
chr04	7372500	G	A	-	-	-	-	-	-	-	-	-	-	-	-	-	a	-	-	-	-	-	-	-	-	-	-	-	-	-	-	-	-	-	-	-	-	-	-	-	-	-	-	-	-	-	-	-	-
chr04	7377717	G	A	-	-	b	-	-	a	-	-	-	-	-	-	-	a	-	a	-	a	a	a	-	a	a	a	a	a	a	-	-	-	-	-	-	-	-	-	-	-	-	-	-	b	-	-	-	-
chr04	7384341	A	G	a	a	a	a	a	a	a	-	a	-	-	a	-	-	-	-	b	-	a	a	-	-	a	a	-	-	-	-	-	a	a	-	a	a	-	a	a	-	-	a	a	a	a	a	a	-
chr04	7386344	T	A	-	-	-	-	-	-	-	-	-	-	-	-	-	a	b	h	b	b	a	h	b	a	a	b	h	h	a	-	-	-	-	-	-	-	-	-	-	b	-	-	-	-	-	a	-	a
chr04	7414013	G	A	a	a	b	a	b	b	a	b	b	b	-	a	b	a	b	a	-	b	b	b	b	a	-	b	b	h	a	b	b	-	a	b	-	-	-	a	-	-	-	-	-	b	-	-	-	-
chr04	7416176	C	T	a	-	b	a	-	-	a	-	b	-	b	-	b	-	-	-	-	-	b	-	b	-	a	a	b	-	-	-	-	-	-	-	-	-	-	-	-	-	-	-	-	-	-	-	-	-
chr04	7416264	G	A	a	-	b	a	-	-	a	-	b	-	b	-	b	-	-	-	-	-	b	-	b	-	a	a	b	-	-	-	-	-	-	-	-	-	-	-	-	-	-	-	-	-	-	-	-	-
chr04	7416490	C	T	a	-	b	-	-	-	-	-	-	b	-	-	b	a	a	a	b	b	a	a	b	a	a	h	a	b	a	-	-	-	b	b	a	b	-	-	-	-	-	a	-	a	-	-	-	-
chr04	7416587	G	A	a	-	b	-	-	-	-	-	-	b	-	-	b	h	b	a	b	b	a	a	b	a	a	b	a	b	a	-	-	-	b	b	a	b	-	-	-	-	-	a	-	a	-	-	-	-
chr04	7416619	T	C	a	-	b	-	-	-	-	-	-	b	-	-	b	h	b	a	b	b	a	a	b	a	a	b	a	b	a	-	-	-	b	b	a	b	-	-	-	-	-	a	-	a	-	-	-	-
chr04	7419935	C	T	a	a	a	a	a	b	-	b	b	b	-	a	b	a	b	b	b	b	-	b	b	a	a	a	-	a	a	b	b	a	a	-	-	a	-	a	-	-	-	-	a	a	b	-	-	-
chr04	7420627	T	C	a	a	a	a	b	a	a	b	a	b	b	b	b	a	a	a	-	-	a	-	-	a	a	b	b	a	-	b	b	b	a	b	a	b	b	a	a	b	b	a	b	b	a	a	b	b
chr04	7462464	T	C	-	a	b	-	b	a	-	-	-	-	-	-	b	b	a	a	b	b	a	a	-	a	a	a	a	a	a	-	-	-	a	-	-	-	-	-	-	-	-	-	-	b	-	-	-	-
chr04	7463124	G	A	-	-	-	-	-	-	-	-	-	-	-	-	-	a	b	a	b	b	b	a	-	a	-	b	a	b	a	-	-	a	-	-	-	-	-	-	-	b	-	-	-	-	-	-	-	-
chr04	7463348	A	G	a	a	a	a	b	b	-	-	b	b	b	b	b	b	b	b	b	b	b	b	b	a	a	h	a	a	a	-	b	b	b	-	-	a	-	-	b	-	b	a	-	-	b	-	-	-
chr04	7466161	A	G	a	a	a	a	b	b	a	b	b	-	b	a	b	a	a	-	b	-	a	a	-	a	-	a	-	a	-	b	b	a	b	b	b	a	-	a	a	b	b	a	a	a	b	a	b	b
chr04	7466632	G	A	a	-	-	-	-	-	-	-	-	-	-	b	-	b	a	-	b	b	-	a	b	a	a	a	h	b	a	-	-	-	a	b	-	-	-	a	-	-	-	a	-	-	-	-	-	-
chr04	7480575	G	A	a	a	a	a	b	b	-	b	b	b	b	b	b	a	b	-	b	-	-	a	b	a	b	b	-	b	-	b	b	a	b	b	a	a	b	a	a	b	b	a	a	a	b	a	a	a
chr04	7483976	G	C	-	-	-	-	-	-	-	-	-	-	-	-	-	b	a	a	b	b	b	b	b	a	a	b	h	h	a	-	-	-	-	-	-	-	-	-	-	-	-	-	-	-	-	-	-	-
chr04	7485872	C	A	a	a	a	a	b	a	a	a	b	b	b	a	b	a	a	-	b	b	a	h	b	a	a	-	h	h	a	b	b	b	b	b	-	a	b	a	b	b	b	a	b	b	b	a	a	a
chr04	7495813	G	A	a	a	a	-	a	b	a	-	a	-	b	a	b	a	b	-	b	b	b	a	b	a	a	b	b	-	-	b	b	a	b	b	a	b	-	-	a	b	b	a	-	a	b	a	b	-
chr04	7495953	G	A	a	a	a	-	b	b	a	-	a	-	b	a	b	a	a	-	b	b	b	a	b	a	a	b	b	-	-	b	b	a	b	b	a	b	-	-	a	b	b	a	-	-	b	a	b	-
chr04	7496571	A	T	-	-	b	-	-	a	-	-	-	-	-	-	-	-	-	-	-	-	-	-	-	-	-	-	-	-	-	-	-	-	-	-	-	-	-	-	-	-	-	-	-	-	-	-	-	-
chr04	7498120	T	C	-	-	-	-	-	-	-	-	-	-	-	-	-	b	b	-	-	-	b	a	b	a	a	a	b	a	-	-	-	-	-	-	-	-	-	-	-	-	-	-	-	-	-	-	-	-
chr04	7498148	A	G	-	-	-	-	-	-	-	-	-	-	-	-	-	b	b	-	-	-	b	a	b	a	a	a	a	a	-	-	-	-	-	-	-	-	-	-	-	-	-	-	-	-	-	-	-	-
chr04	7514342	T	C	a	-	b	a	a	a	-	b	a	-	b	b	b	b	-	-	b	-	a	a	b	a	-	-	b	b	-	-	b	a	a	b	a	a	b	a	a	b	b	a	-	b	b	a	a	-
chr04	7514567	C	T	a	-	b	a	a	a	-	b	a	-	b	a	b	b	-	-	b	-	a	a	-	a	a	-	b	a	-	-	b	a	a	b	a	a	b	a	a	b	b	a	-	b	b	a	a	-
chr04	7523623	C	T	-	-	-	-	a	-	-	a	-	-	-	-	-	-	-	h	-	-	-	-	-	-	-	-	-	-	a	-	-	-	a	-	-	a	-	-	-	-	-	-	-	-	a	a	a	-
chr04	7524360	G	A	-	-	-	-	-	b	-	-	-	-	-	-	-	h	-	a	b	-	-	h	b	a	a	h	-	h	a	-	-	-	-	-	-	a	-	-	-	-	-	-	-	-	-	-	-	-
chr04	7525740	G	A	-	-	-	-	-	-	-	-	-	-	-	-	-	a	b	h	-	-	a	a	b	-	a	a	b	-	a	-	-	-	-	-	-	-	-	-	-	-	-	-	-	-	-	-	-	-
chr04	7525895	T	C	-	-	-	-	-	-	-	-	-	-	-	-	-	a	a	a	b	b	b	h	b	a	a	a	b	a	a	-	-	-	-	-	-	-	-	-	-	-	-	a	-	-	-	-	-	-
chr04	7526026	C	T	-	-	-	-	-	b	a	-	-	-	-	-	-	b	a	a	b	b	a	h	b	a	a	a	h	h	a	-	-	-	a	-	-	-	-	-	-	-	-	-	-	-	-	-	a	-
chr04	7527558	C	T	a	a	b	a	a	b	a	b	-	b	a	a	b	b	a	-	b	a	-	a	-	-	-	-	a	-	a	-	b	-	b	b	b	a	-	a	-	b	b	a	b	a	a	a	b	a
chr04	7528738	A	T	-	-	-	-	-	-	-	-	-	-	-	-	-	a	-	a	b	-	-	h	-	a	b	h	h	h	a	-	-	-	a	-	-	-	-	-	-	-	b	a	-	-	-	-	-	-
chr04	7529639	A	G	a	a	a	a	b	b	a	a	b	b	b	b	b	-	-	b	-	-	b	a	b	a	a	a	-	a	a	b	b	b	b	b	a	b	b	a	a	b	b	a	a	b	a	a	a	b
chr04	7529683	A	G	a	a	a	a	b	b	a	a	b	b	b	b	b	-	-	b	-	-	b	a	b	a	a	a	-	a	a	b	b	b	b	b	a	b	b	a	a	b	b	a	a	b	a	a	a	b
chr04	7529858	A	G	a	a	a	a	b	b	a	a	b	b	b	b	b	a	-	b	b	-	b	a	b	a	a	a	-	a	a	b	b	b	b	b	a	b	b	a	a	b	b	a	a	b	b	a	a	b
chr04	7530539	T	G	a	a	a	b	b	b	a	b	b	b	b	a	b	b	b	b	b	b	h	h	b	h	h	h	h	b	h	b	b	-	a	b	a	b	-	a	b	b	b	a	a	b	a	b	-	-
chr04	7531466	A	G	b	b	b	b	b	b	a	h	b	b	b	b	b	b	b	b	-	b	-	-	b	h	a	a	b	a	a	b	b	b	b	b	b	b	b	h	b	b	b	b	a	b	b	b	b	b
chr04	7532541	T	A	a	a	b	a	b	b	a	b	b	b	b	b	b	a	-	b	-	-	-	a	-	a	a	-	a	b	-	-	b	b	b	b	b	b	b	a	a	-	b	a	b	b	b	a	b	b
chr04	7532978	T	A	a	b	a	b	b	b	b	a	b	b	b	a	b	b	b	-	b	-	-	-	b	b	a	-	b	b	-	b	b	b	b	b	a	a	b	a	b	b	b	b	a	a	a	a	b	b
chr04	7535473	C	T	a	a	b	a	a	b	a	a	b	b	b	a	b	a	b	b	b	b	a	b	b	a	a	a	b	-	a	b	b	b	b	b	a	b	b	a	b	b	b	a	a	a	b	a	b	b
chr04	7536029	C	T	-	-	b	-	-	-	-	-	-	-	b	a	-	a	a	a	b	b	h	a	b	a	a	a	a	a	a	-	-	b	-	b	-	-	-	a	-	-	b	a	b	-	-	-	-	-
chr04	7536135	C	T	-	-	b	-	-	-	-	-	-	-	-	a	-	h	a	h	b	b	a	a	b	a	a	a	a	a	a	-	-	b	-	b	-	-	-	a	-	-	b	a	b	-	-	-	-	-
chr04	7538880	C	T	a	a	-	a	a	a	-	-	b	b	-	b	b	b	-	a	b	-	-	b	b	a	a	a	a	-	a	b	b	b	b	b	a	b	-	a	b	b	b	a	b	b	a	a	a	-
chr04	7539402	C	T	a	a	b	a	a	b	a	a	b	b	b	a	b	b	-	-	b	-	a	b	-	a	-	-	-	-	a	b	b	b	a	b	a	a	b	a	a	b	b	a	a	b	a	a	b	b
chr04	7539667	C	T	a	a	b	a	a	b	a	a	b	b	b	a	b	b	-	-	b	-	a	b	-	a	-	-	-	-	a	b	b	b	a	b	a	a	b	a	a	b	b	a	a	b	b	a	b	b
chr04	7539714	C	T	a	a	b	a	a	b	a	a	b	b	b	a	b	b	-	-	b	-	a	b	-	a	-	-	-	-	a	b	b	b	a	b	a	a	b	a	a	b	b	a	a	b	b	a	b	b
chr04	7544979	A	G	a	-	-	-	a	-	-	-	-	-	-	-	-	a	a	a	-	-	a	a	-	a	a	-	a	a	a	-	-	a	a	-	-	-	-	-	-	-	-	-	-	a	-	-	-	-
chr04	7545203	T	C	a	a	a	a	a	b	a	b	b	b	b	a	b	a	b	b	b	b	b	a	b	-	-	-	a	-	a	b	b	b	b	b	b	a	b	a	a	b	-	-	a	b	b	a	b	a
chr04	7545455	G	T	a	a	a	a	a	b	a	b	a	b	b	a	b	a	b	b	b	-	b	-	b	-	-	-	a	-	a	b	b	b	a	b	b	a	b	a	a	b	-	-	a	b	b	a	b	a
chr04	7554240	C	T	a	-	a	a	b	b	-	b	-	b	b	b	b	a	-	-	-	-	-	a	-	a	-	a	b	-	a	b	b	-	b	b	-	a	b	a	a	b	b	a	b	-	b	a	-	b
chr04	7554291	A	T	a	-	a	a	b	b	-	b	-	b	b	b	b	a	-	-	-	-	-	a	-	a	-	a	b	-	a	b	b	-	b	b	-	a	b	a	a	b	b	a	b	-	b	a	-	b
chr04	7716744	C	T	-	-	-	-	-	-	-	-	-	-	-	-	-	-	-	-	-	-	-	-	-	-	-	-	-	-	-	-	-	-	-	a	-	-	-	-	-	-	-	-	-	-	-	-	-	-
chr04	7742006	T	C	b	b	b	-	b	b	-	b	b	-	b	b	b	a	a	a	-	-	a	a	-	a	a	a	a	a	a	b	b	b	b	b	a	b	-	a	b	b	b	-	-	-	b	-	b	b
chr04	7742060	G	A	b	b	b	-	b	b	-	b	b	-	b	b	b	a	a	a	-	-	a	a	-	a	a	a	a	a	a	b	b	b	b	b	a	b	-	a	b	b	b	-	-	-	b	-	b	b
chr04	7742078	C	T	a	a	a	a	b	a	a	-	a	b	b	a	b	b	-	a	-	-	a	a	-	a	a	a	a	b	-	b	-	a	a	b	a	a	-	a	a	-	-	a	b	a	a	a	a	-
chr04	7788828	T	C	-	-	b	a	-	-	-	-	-	-	-	-	b	h	a	a	b	-	a	a	-	a	a	a	a	a	a	-	-	-	b	b	b	-	-	-	-	-	b	b	-	-	-	-	-	-
chr04	7790129	C	T	-	-	-	-	-	-	-	-	-	-	-	b	-	-	-	-	-	-	-	-	-	-	-	-	-	-	-	-	-	-	b	-	-	-	-	-	-	-	b	-	-	-	b	-	b	b
chr04	7819444	G	A	a	b	a	a	a	b	a	a	a	-	b	b	b	-	-	-	-	-	a	-	b	-	-	-	a	-	b	-	-	-	a	b	-	-	-	b	b	-	-	a	a	a	-	b	a	b
chr04	7819469	G	A	a	b	a	a	a	b	a	a	a	-	b	b	b	-	-	-	-	-	a	-	b	-	-	-	a	-	b	-	-	-	a	b	-	-	-	b	b	-	-	a	a	a	-	b	a	b
chr04	7819528	T	A	b	a	a	a	b	a	b	b	a	-	b	b	b	b	a	-	b	b	a	-	b	a	-	-	a	-	a	-	b	b	-	-	b	a	-	a	a	-	-	a	b	a	-	b	a	-
chr04	7819543	C	A	b	a	a	a	b	a	b	b	a	-	b	b	b	b	a	-	b	b	a	-	b	a	-	-	a	-	a	-	b	b	-	-	b	a	-	a	a	-	-	a	b	a	-	b	a	-
chr04	7819721	A	G	b	a	a	a	b	a	b	b	a	-	b	b	b	b	b	-	b	b	a	-	b	a	-	-	h	-	a	-	b	b	-	-	b	a	-	a	a	-	-	a	b	a	-	b	a	-
chr04	7868565	A	T	a	a	-	a	b	b	-	a	-	b	-	b	b	a	-	-	-	-	-	-	-	-	a	-	-	-	-	b	b	b	b	b	b	b	b	-	b	-	b	a	b	a	a	a	a	a
chr04	7868573	T	C	a	a	a	a	b	b	-	a	-	b	-	b	b	a	-	-	-	-	-	-	-	-	a	-	-	-	-	b	b	b	b	b	b	b	b	-	b	-	b	a	b	a	b	a	a	a
chr04	7868598	A	G	a	a	a	a	b	b	-	a	-	b	-	b	b	a	-	-	-	-	-	-	-	-	a	-	-	-	-	b	b	b	b	b	b	b	b	-	b	-	b	a	b	a	a	a	a	a
chr04	7868621	G	A	a	a	a	a	b	b	-	a	-	b	-	b	b	a	-	-	-	-	-	-	-	-	a	-	-	-	-	b	b	b	b	b	b	b	b	-	b	-	b	a	b	a	b	a	a	a
chr04	7871303	T	C	a	a	b	b	b	a	-	b	a	b	b	b	b	a	b	b	b	b	b	b	b	-	a	b	a	b	a	b	b	b	b	b	b	b	b	a	a	b	b	a	a	b	b	a	a	a
chr04	7876991	A	G	a	a	b	a	a	a	a	a	a	b	b	b	b	b	-	-	b	b	-	-	b	-	a	b	-	a	-	b	b	b	b	b	b	b	-	a	a	b	b	a	b	-	b	a	b	-
chr04	7877000	T	C	a	a	b	a	a	a	a	a	a	b	b	b	b	b	-	-	b	b	-	-	b	a	a	b	-	b	-	b	b	b	b	b	b	b	-	a	a	b	b	a	b	a	b	a	b	-
chr04	7897700	G	A	a	-	a	a	b	b	-	a	a	b	b	a	b	a	-	-	b	b	a	-	b	a	-	b	-	a	-	b	b	-	a	b	a	b	-	a	b	b	-	a	b	b	b	-	b	-
chr04	7912013	G	A	a	a	a	a	a	a	a	a	a	-	-	a	-	a	a	-	-	-	-	a	-	a	-	-	a	a	a	-	-	a	a	-	-	-	-	a	-	-	-	-	a	-	a	-	-	-
chr04	7926878	G	A	b	a	a	b	b	a	-	-	b	b	-	a	b	-	-	-	-	-	-	b	-	a	-	a	b	-	b	b	b	a	b	b	a	b	-	b	b	b	b	a	a	b	a	-	a	-
chr04	7994492	A	T	a	-	b	a	a	a	a	-	b	b	b	a	b	b	-	-	b	-	-	b	b	-	a	-	a	-	a	b	b	-	a	b	b	a	b	a	-	b	b	a	a	-	a	a	a	-
chr04	7994714	C	A	a	-	b	a	a	a	a	-	b	b	b	a	b	b	-	-	b	-	-	-	b	-	a	-	a	-	a	b	b	-	a	b	b	a	b	a	-	b	b	a	a	-	a	a	a	-
chr04	7994782	G	A	a	-	b	a	a	a	a	-	b	b	b	a	b	b	-	-	b	-	-	-	b	-	a	-	a	-	a	b	b	-	a	b	b	a	b	a	-	b	b	a	a	-	a	a	a	-
chr04	8035284	A	G	-	-	-	-	-	-	-	-	-	-	-	-	-	-	-	-	-	-	-	-	-	-	-	-	-	-	-	-	-	-	-	-	-	-	-	-	-	-	-	-	-	-	-	-	-	-
chr04	8056702	C	T	a	a	a	a	a	a	a	a	a	-	-	a	-	b	-	-	-	-	a	-	b	a	a	a	b	-	a	-	-	a	a	-	-	a	-	a	-	-	-	-	a	a	a	a	a	-
chr04	8056891	A	G	a	a	a	a	a	a	a	a	a	-	-	a	-	b	-	b	b	b	a	b	b	a	a	a	b	b	a	-	-	a	a	-	a	a	-	a	-	-	-	-	a	a	a	a	a	-
chr04	8061286	G	A	a	a	b	a	b	a	a	a	a	b	b	a	b	a	b	b	b	b	a	a	b	a	a	b	b	b	a	b	b	b	a	b	a	a	-	b	b	b	-	a	a	b	a	-	-	-
chr04	8064626	C	T	a	a	b	-	a	b	-	-	a	b	-	b	b	a	a	-	b	b	a	a	b	a	a	a	b	a	a	b	-	b	-	b	-	-	-	a	-	-	-	-	-	a	-	-	-	-
chr04	8064636	T	A	a	a	b	-	a	b	-	-	a	b	-	b	b	a	a	-	b	b	a	a	b	a	a	b	b	a	a	b	-	b	-	b	-	-	-	a	-	-	-	-	-	a	-	-	-	-
chr04	8064747	T	C	a	a	b	-	a	b	-	-	a	b	-	b	b	b	a	-	b	b	a	a	b	a	a	b	b	a	a	b	-	b	-	b	-	-	-	a	-	-	-	-	-	a	-	-	-	-
chr04	8064774	C	A	a	a	b	-	a	b	-	-	a	b	-	b	b	b	a	-	b	b	a	a	b	a	a	b	b	a	a	b	-	b	-	b	-	-	-	a	-	-	-	-	-	a	-	-	-	-
chr04	8066100	T	C	-	a	b	a	a	a	a	b	b	b	b	a	b	b	a	a	b	b	b	b	b	a	a	b	b	h	-	b	-	a	-	b	a	a	b	-	b	b	b	-	-	-	b	-	-	a
chr04	8067062	C	T	a	a	a	a	b	a	a	b	b	b	b	b	b	a	a	b	b	-	-	-	b	a	a	b	a	a	-	b	b	a	a	b	a	b	b	a	a	-	b	a	a	b	b	-	a	-
chr04	8163548	A	T	-	-	b	-	-	b	-	-	-	-	-	b	b	b	a	a	b	b	a	a	b	a	a	a	a	a	a	-	-	-	-	-	-	-	-	-	-	-	-	-	-	-	-	-	-	-
chr04	8163620	C	G	-	-	b	-	-	b	-	-	-	-	-	b	b	b	a	a	b	b	a	a	b	a	a	a	a	a	a	-	-	-	-	-	-	-	-	-	-	-	-	-	-	-	-	-	-	-
chr04	8184577	A	G	-	-	-	-	-	-	-	-	-	-	-	-	-	h	b	a	-	-	h	-	b	a	a	h	a	h	h	-	-	-	-	-	-	-	-	a	a	-	-	-	-	-	-	-	-	-
chr04	8209415	A	G	a	a	a	a	b	b	a	a	b	b	b	b	b	a	b	a	b	b	-	-	-	-	-	h	a	a	a	b	b	a	a	b	b	b	b	a	b	b	b	a	a	b	a	a	a	a
chr04	8209661	A	G	a	a	a	a	b	b	a	a	b	b	b	b	b	a	b	a	b	b	-	-	-	a	-	h	a	a	a	b	b	a	a	b	b	b	b	a	b	b	b	a	a	b	a	a	a	a
chr04	8212809	T	C	a	-	a	a	-	b	-	-	a	b	b	a	b	b	b	a	b	b	a	a	b	a	a	h	a	b	a	-	-	-	b	b	-	a	b	a	-	-	b	-	-	a	-	-	-	-
chr04	8226740	C	A	b	-	b	-	-	b	-	-	-	b	b	b	b	a	-	-	-	-	-	b	-	-	-	-	-	-	a	-	b	-	b	b	b	b	-	-	b	-	b	-	a	b	a	a	-	-
chr04	8228892	C	T	a	-	a	a	a	b	-	a	a	-	b	a	b	-	-	a	-	b	a	-	-	-	-	-	-	-	a	b	-	a	-	b	-	b	-	a	a	b	-	a	a	a	a	-	a	-
[truncated: 4,068 more rows]
[truncated: 735 more columns]
