# Supplementary material for: Genetic analysis of an elite super-hybrid rice parent using high-density SNP markers
Source: Rice (N Y). 2013 Aug 15;6:21. doi: 10.1186/1939-8433-6-21 (PMC4883714; doi:10.1186/1939-8433-6-21)
Supplement: Supplementary file 1 — Additional file 1: The SNPs information generated from F2 population. The documents including “chr01_filter.ab” to “chr12_filter.ab” are the samples genotype which converted to be a\b\h formats. It is marked “a” that the genotype of sample is the same to Nipponbare, or “b” represents the R1128 genotype and “h” is the heterozygous genotype; The deletion of sample gentoype is marked as “-” specially. Data files are generally TXT which compressed into a ZIP format. For Windows user,“Editplus” or “UltraEdit” is recommended as the browser program. Format description (left to right). 1. Chromosome. 2. Position. 3. Genotype of Nipponbare. 4. Genotype of R1128. 5. Genotype of sequencing sample. (ZIP 10 MB) [file 12284_2013_57_MOESM1_ESM.zip › Additional file 1/chr05_filter.ab]

chromosome	position	�ձ���	R1128	1	2	4	7	8	10	13	14	16	17	19	22	23	25	26	29	31	32	34	35	38	40	41	43	44	48	49	51	52	54	56	58	59	62	63	65	67	69	70	71	73	74	75	76	78	79
chr05	3620	A	G	a	a	a	a	b	a	-	a	a	a	a	a	a	a	a	-	b	-	a	a	b	-	-	b	a	a	a	a	b	a	a	a	a	a	b	a	a	-	b	a	-	a	a	a	-	a
chr05	3626	G	A	a	a	b	a	b	a	-	a	a	a	b	a	a	a	a	-	b	-	a	a	b	-	-	b	a	a	b	b	b	a	a	a	a	a	b	a	a	-	b	a	-	a	a	a	-	a
chr05	3854	T	C	-	-	b	-	-	-	-	-	-	-	-	-	-	a	a	a	b	b	-	a	b	a	a	b	a	a	a	-	-	-	-	-	b	-	-	-	-	b	-	a	-	-	-	-	-	-
chr05	4057	G	A	-	-	-	-	-	-	-	-	-	-	-	-	-	b	-	b	b	-	h	a	-	-	-	b	-	a	-	-	-	-	-	-	-	-	-	-	-	-	-	-	-	-	-	-	-	-
chr05	4373	A	G	-	-	-	-	-	-	-	-	-	-	-	-	-	-	a	-	a	-	a	a	b	a	a	b	a	a	h	-	-	-	-	-	-	-	-	-	-	-	-	-	-	-	-	-	-	-
chr05	4835	A	C	-	-	-	-	-	-	-	-	-	-	-	-	-	b	a	h	h	-	a	a	a	a	a	b	a	a	a	-	-	a	-	-	-	a	-	-	-	-	-	-	-	-	-	-	-	-
chr05	4965	G	A	a	b	b	b	b	a	b	b	b	a	a	b	b	a	-	a	b	b	b	a	a	b	-	-	a	-	a	b	b	b	a	b	b	a	a	b	b	b	b	b	b	b	a	a	b	a
chr05	5013	A	G	a	a	b	a	a	a	a	a	a	a	a	a	a	a	-	a	b	b	b	a	a	a	-	-	a	-	a	a	b	a	a	b	a	a	a	a	b	b	b	a	b	b	a	a	a	a
chr05	5496	G	A	a	a	b	b	a	a	b	b	b	a	a	b	b	a	-	a	b	b	a	a	a	b	-	b	a	a	a	b	b	a	a	a	a	b	b	a	b	b	b	b	b	b	a	a	-	-
chr05	5676	C	T	a	a	b	b	a	a	b	b	a	a	a	b	b	a	-	a	b	b	a	a	a	b	-	b	a	a	a	b	b	a	a	a	a	a	b	a	b	b	b	a	b	b	a	a	-	-
chr05	5708	G	A	a	a	b	b	a	a	b	b	b	a	a	b	b	a	-	a	b	b	a	a	a	b	-	b	a	a	a	b	b	a	a	a	a	b	b	a	b	b	b	b	b	b	a	a	-	-
chr05	5785	T	C	-	-	-	-	-	-	-	-	-	-	-	-	-	a	b	h	b	b	b	a	a	a	a	b	a	a	a	-	-	-	-	-	-	-	-	-	-	-	-	a	-	b	-	-	-	-
chr05	5963	G	T	a	a	a	b	a	a	b	b	a	a	a	a	a	b	-	b	b	b	a	a	h	a	a	b	a	a	a	a	-	b	a	-	b	a	b	b	-	b	-	-	b	a	a	-	-	-
chr05	6411	C	T	-	-	-	a	-	-	-	-	-	a	-	-	a	a	-	a	a	-	-	a	a	a	a	-	a	a	-	-	-	-	a	-	a	b	-	-	-	-	-	-	-	-	-	-	-	-
chr05	6434	T	C	-	-	-	a	-	-	-	-	-	a	-	-	a	a	-	a	a	-	-	a	a	a	a	-	a	a	-	-	-	-	a	-	a	a	-	-	-	-	-	-	-	-	-	-	-	-
chr05	6909	C	T	-	-	-	b	-	-	-	-	-	-	-	-	-	a	a	a	h	b	a	a	a	a	a	b	a	a	a	-	-	-	-	-	-	-	-	b	b	-	-	-	-	-	-	-	-	-
chr05	7130	A	G	-	-	-	-	-	-	-	-	-	-	-	-	-	b	a	-	a	-	a	a	h	a	a	b	a	a	a	-	-	-	-	a	b	-	-	-	-	-	-	-	-	-	-	-	-	-
chr05	7322	A	G	a	-	-	-	-	-	-	-	b	-	-	a	b	b	a	a	b	b	a	a	a	b	a	b	a	a	h	-	-	-	a	-	-	-	-	-	-	-	b	-	-	-	-	-	-	-
chr05	7331	G	A	a	-	-	-	-	-	-	-	b	-	-	a	b	b	a	a	b	b	a	a	a	b	a	b	a	a	h	-	-	-	a	-	-	-	-	-	-	-	b	-	-	-	-	-	-	-
chr05	7422	T	C	-	-	-	-	-	-	-	-	-	-	-	-	-	h	h	a	a	a	h	a	h	a	a	b	a	a	a	-	-	-	-	-	-	b	-	-	-	-	-	-	-	b	a	-	-	-
chr05	7726	C	G	-	-	-	-	-	-	-	-	-	-	-	-	-	a	a	a	h	b	a	a	a	a	a	b	a	a	a	a	-	-	-	-	-	-	-	-	-	-	-	-	-	-	-	-	-	-
chr05	8062	A	G	-	-	-	-	-	-	-	-	-	-	-	-	-	b	a	b	a	b	a	a	a	h	a	b	a	a	a	-	-	-	-	-	-	-	-	-	-	-	-	-	-	-	-	-	a	-
chr05	8068	G	A	-	-	-	-	-	-	-	-	-	-	-	-	-	b	a	b	a	b	a	a	a	h	a	b	a	a	a	-	-	-	-	-	-	-	-	-	-	-	-	-	-	-	-	-	a	-
chr05	8351	T	C	-	-	-	-	-	-	-	-	-	-	-	-	-	b	b	a	a	b	a	a	b	a	a	b	a	a	a	-	-	b	-	-	-	-	-	-	-	-	-	-	-	-	-	-	-	-
chr05	8562	T	G	-	-	a	-	-	-	-	-	-	-	-	-	-	a	a	a	a	-	a	a	a	a	a	-	a	a	a	-	-	-	a	-	-	-	-	-	-	-	-	-	-	a	-	-	-	-
chr05	9304	C	A	a	b	b	b	b	a	-	b	b	a	b	a	b	a	-	-	b	-	-	a	a	b	a	-	a	a	-	b	b	b	a	b	a	a	a	a	-	b	b	a	b	a	a	-	b	a
chr05	21670	A	G	-	-	-	a	b	a	b	-	b	a	b	a	b	a	-	-	-	-	-	-	-	-	-	-	-	a	a	-	b	-	a	b	a	a	-	b	a	-	b	b	b	a	b	a	-	-
chr05	27689	T	C	-	-	-	a	-	a	-	-	-	-	-	-	-	b	a	b	a	b	a	a	h	a	a	b	a	a	b	-	-	-	-	-	-	b	-	-	-	-	-	-	-	-	-	-	-	-
chr05	29622	T	C	-	-	-	-	-	-	-	-	-	-	-	-	-	-	-	-	-	-	a	-	-	-	-	-	-	-	-	-	b	a	a	-	-	-	-	-	-	b	-	-	-	a	-	-	-	-
chr05	30086	G	A	-	a	-	a	a	a	-	a	-	-	a	a	a	a	-	-	a	-	a	a	a	a	a	b	a	a	a	-	-	-	-	a	-	b	-	-	-	-	-	a	-	-	-	-	-	-
chr05	30115	C	T	-	a	-	a	a	a	-	a	-	-	a	a	a	a	-	-	a	-	a	a	a	a	a	b	a	a	a	-	-	-	-	a	-	b	-	-	-	-	-	a	-	-	-	-	-	-
chr05	31422	T	C	-	-	a	a	a	-	-	-	-	-	-	b	b	b	a	a	b	a	b	a	a	h	a	-	a	a	a	-	-	-	-	-	-	b	-	-	-	-	-	-	-	-	-	-	a	-
chr05	31577	A	G	-	-	a	-	-	-	-	-	-	-	-	b	b	a	-	a	h	b	b	a	a	h	a	b	a	a	a	-	-	-	-	-	-	b	-	-	-	-	-	-	-	-	-	-	-	-
chr05	31932	A	G	-	-	-	-	-	-	-	-	-	-	a	-	-	b	a	a	a	a	a	a	a	b	-	b	a	a	a	-	-	-	a	-	-	-	-	-	-	-	-	b	-	-	-	-	-	-
chr05	32098	C	T	a	-	-	b	a	a	-	-	b	-	-	a	b	a	b	b	b	-	-	a	a	-	a	b	a	-	a	b	b	a	a	a	b	b	b	b	-	-	b	a	b	a	a	a	b	a
chr05	40669	A	C	a	a	a	b	b	a	-	a	a	a	b	b	a	-	a	a	-	b	a	-	-	a	a	b	a	-	-	a	b	a	a	-	b	b	-	-	b	b	b	a	b	a	a	a	b	-
chr05	50395	G	A	a	b	b	a	b	a	b	a	b	a	a	a	b	a	-	-	a	-	-	a	-	a	a	-	a	a	-	b	b	b	a	a	a	b	-	a	b	b	b	b	b	b	a	a	a	-
chr05	50945	A	G	a	a	b	a	b	a	b	a	b	a	b	b	a	a	a	-	-	-	b	a	a	-	-	b	a	-	-	a	b	b	a	b	a	a	b	a	b	b	b	b	b	a	a	a	b	a
chr05	51139	T	A	-	-	-	-	b	-	-	-	-	-	-	-	-	b	a	a	a	b	h	a	b	h	a	b	a	a	b	-	-	a	-	-	-	-	-	-	-	-	-	-	-	-	-	-	-	-
chr05	60614	A	G	a	b	a	b	a	a	-	a	a	-	b	a	a	b	b	-	b	b	a	a	b	-	a	b	a	a	h	-	b	a	a	b	b	-	b	a	-	b	b	b	b	a	a	-	b	a
chr05	71376	A	G	a	-	a	a	b	a	-	-	b	-	-	a	a	a	b	b	b	b	h	a	b	h	a	b	a	a	h	a	-	a	a	-	b	b	a	-	a	-	-	-	-	a	-	-	-	a
chr05	75367	T	G	a	a	b	b	b	a	-	b	b	-	a	b	h	a	-	a	b	b	a	a	a	a	-	-	a	a	b	b	b	b	a	b	b	b	b	b	b	b	b	b	b	b	a	a	b	a
chr05	75609	C	A	a	-	a	a	-	a	-	-	a	a	b	b	a	a	-	-	a	-	b	a	h	a	a	b	a	a	b	a	b	a	a	-	a	a	a	-	-	-	-	-	-	-	a	a	-	-
chr05	85633	A	G	a	b	-	-	-	-	b	b	-	-	-	-	b	-	-	-	b	b	-	-	-	-	-	-	-	a	a	-	-	-	a	-	-	b	-	-	b	-	-	b	-	-	a	a	-	-
chr05	88414	A	G	a	a	b	b	b	a	-	a	b	a	b	b	a	a	a	-	-	-	-	-	a	-	-	-	a	a	-	a	b	b	a	b	b	b	b	-	b	b	b	a	b	a	a	a	b	a
chr05	89470	A	G	a	a	a	a	a	a	b	b	a	a	b	a	a	b	-	-	a	b	-	-	-	a	a	b	a	-	a	-	-	b	a	a	b	b	a	a	b	b	b	a	b	a	a	a	a	-
chr05	92194	C	T	a	-	a	b	a	a	-	a	a	a	a	b	a	a	a	a	a	b	a	a	-	a	-	-	a	-	a	b	b	a	a	b	a	b	a	b	b	b	b	a	b	a	a	a	a	a
chr05	92476	T	G	a	-	a	b	a	a	-	a	b	a	a	b	a	a	h	a	b	b	b	a	-	b	a	-	a	-	a	b	b	a	a	b	a	b	a	b	b	b	b	b	b	b	a	a	a	a
chr05	99938	A	G	-	a	-	-	-	-	-	-	-	-	b	-	-	-	-	-	-	-	-	a	a	-	-	-	-	-	-	b	-	-	a	-	b	b	-	-	-	-	-	-	-	a	a	a	-	-
chr05	99973	A	G	a	-	b	a	b	a	b	b	b	a	a	a	a	-	a	-	a	b	a	-	b	b	a	-	a	a	-	b	b	a	a	b	b	b	b	a	-	b	b	b	b	b	a	a	a	-
chr05	100030	G	A	a	-	b	b	b	a	b	b	b	a	a	a	a	-	a	-	a	b	a	-	b	b	a	-	a	a	-	b	b	a	a	b	b	b	b	a	-	b	b	b	b	b	a	a	a	-
chr05	100237	A	G	a	-	b	a	b	a	-	b	b	a	-	a	a	-	a	-	a	-	a	-	b	b	a	-	a	a	-	b	b	a	a	b	b	a	b	a	-	b	b	b	b	b	a	a	a	-
chr05	115260	G	C	-	-	-	-	-	-	-	-	-	-	-	-	-	a	a	a	a	-	b	a	-	b	a	-	a	a	b	-	-	-	-	-	-	-	-	-	-	-	-	-	-	a	-	-	-	-
chr05	125087	A	C	-	-	-	-	-	-	-	-	-	-	-	b	-	a	b	a	a	-	h	a	a	b	a	-	a	a	a	-	-	a	-	-	-	a	-	-	-	-	-	-	-	-	a	-	-	-
chr05	131466	G	A	-	a	b	-	a	a	-	-	-	a	-	b	b	-	-	-	-	a	-	a	-	-	-	-	a	a	-	a	b	a	a	a	a	-	a	a	a	b	b	a	b	a	a	a	a	-
chr05	132022	A	G	a	-	-	-	-	-	-	-	-	-	-	-	a	a	a	a	a	b	a	a	a	a	a	b	a	a	a	-	-	-	-	-	-	-	-	-	-	-	-	-	-	-	-	-	-	-
chr05	132337	A	G	a	a	b	b	a	a	b	a	a	a	a	b	b	a	-	a	-	-	-	a	b	-	-	-	a	a	a	a	b	b	a	b	a	a	a	-	b	b	b	a	b	a	a	a	a	-
chr05	133907	T	C	a	b	-	b	a	a	-	-	a	-	a	a	a	a	a	b	a	b	b	a	b	b	-	b	a	a	h	-	b	-	a	-	a	b	-	-	-	b	-	-	-	-	a	-	-	-
chr05	150234	C	T	a	a	b	b	a	a	-	a	a	a	a	b	b	b	b	b	-	-	-	a	a	a	-	-	a	a	-	b	b	b	a	b	a	b	-	a	b	b	b	-	b	a	a	-	b	a
chr05	152647	A	G	-	-	-	-	a	a	-	-	-	-	-	-	-	-	-	-	-	-	-	-	-	-	-	-	-	-	-	-	b	-	-	-	-	-	-	-	b	b	-	-	-	-	a	-	-	-
chr05	152654	T	C	-	-	-	-	a	a	-	-	-	-	-	-	-	-	-	-	-	-	-	-	-	-	-	-	-	-	-	-	b	-	-	-	-	-	-	-	b	b	-	-	-	-	a	-	-	-
chr05	154037	C	T	a	b	b	a	b	a	b	a	a	a	b	a	b	a	a	-	a	-	a	a	a	a	a	-	a	a	-	a	b	a	a	a	a	a	a	b	a	b	b	a	b	b	a	a	a	a
chr05	154063	C	T	a	b	b	a	b	a	b	a	a	a	b	a	b	a	a	-	a	-	a	a	a	a	a	-	a	a	-	a	b	a	a	a	a	a	a	b	a	b	b	a	b	b	a	a	a	a
chr05	186491	G	C	a	b	a	b	b	a	-	a	b	a	b	b	a	b	a	a	a	-	h	a	a	b	a	b	a	a	b	a	b	a	a	b	b	b	b	b	b	b	b	a	b	a	a	a	b	-
chr05	191430	A	C	-	-	-	-	-	-	-	-	-	-	-	-	-	a	a	b	a	b	h	a	b	a	a	b	a	a	a	-	-	-	-	-	-	-	-	-	-	-	-	-	-	-	-	-	-	-
chr05	198310	G	C	-	-	-	-	-	-	-	-	-	-	-	-	-	b	-	b	b	b	b	a	b	h	a	b	a	a	h	-	b	-	-	-	b	-	-	-	-	-	-	-	-	a	a	-	-	-
chr05	198900	C	T	a	b	a	a	a	a	-	a	a	-	b	b	b	b	b	a	a	-	b	a	a	h	a	-	a	a	a	a	b	b	-	b	b	b	b	a	-	b	-	-	b	b	a	-	-	-
chr05	198959	T	C	a	b	a	a	a	a	-	a	a	-	b	b	b	b	b	a	a	-	b	a	b	h	a	-	a	a	a	a	b	b	-	b	b	b	b	a	-	b	-	-	b	b	a	-	-	-
chr05	218183	T	G	a	b	b	b	b	a	b	b	a	a	b	a	a	a	b	a	b	-	b	a	a	b	a	-	-	a	b	-	-	a	a	a	a	b	-	b	-	b	b	b	b	b	a	-	a	-
chr05	222985	G	A	a	a	b	b	b	a	b	b	b	a	b	b	b	a	a	b	a	-	b	a	a	a	a	b	a	a	a	b	b	-	a	b	b	b	b	b	a	b	b	b	b	-	a	a	a	-
chr05	249622	C	A	a	-	b	-	-	a	-	-	-	-	-	b	-	a	b	a	b	b	a	a	b	h	a	b	a	a	b	-	-	-	a	b	-	a	-	-	a	-	-	a	-	-	-	-	-	-
chr05	249823	T	A	a	-	b	a	a	a	-	-	b	a	a	b	b	a	-	-	-	-	b	a	-	a	-	-	a	a	-	b	b	b	a	a	b	b	a	-	b	b	b	b	b	-	a	a	a	a
chr05	256658	G	A	-	-	-	a	-	-	-	-	-	-	-	-	-	h	b	-	b	b	-	a	h	h	-	-	a	a	a	-	-	-	-	-	-	-	-	-	-	-	b	-	-	-	-	-	-	-
chr05	258725	C	T	-	-	-	-	-	-	-	-	-	-	-	-	-	a	a	b	b	b	h	a	a	b	a	b	a	a	a	-	-	-	-	-	-	-	-	-	-	-	-	b	-	-	-	-	-	-
chr05	264164	T	C	-	-	-	-	-	a	-	-	-	-	-	-	-	-	-	-	-	-	-	-	-	-	-	-	-	-	-	-	-	-	-	-	a	a	a	-	-	-	-	-	-	a	a	-	-	-
chr05	264729	T	A	a	b	b	a	a	a	-	a	-	a	b	a	b	-	-	-	-	b	-	a	-	a	-	-	a	a	b	a	b	-	a	b	a	b	-	-	a	b	-	a	b	b	a	a	a	a
chr05	268426	A	G	-	-	-	-	-	-	-	-	-	-	-	-	-	b	a	h	h	h	h	a	b	a	a	b	a	a	h	-	-	-	-	-	-	-	a	-	-	-	-	-	b	-	-	-	-	-
chr05	275724	C	T	a	a	a	-	b	-	b	a	a	a	b	a	b	b	b	-	-	-	-	-	-	-	-	-	-	a	-	-	b	-	a	-	-	a	-	-	a	b	-	-	b	a	a	a	-	-
chr05	275828	C	T	-	-	-	-	-	-	-	-	-	-	-	-	-	a	b	-	b	b	a	a	b	a	a	b	a	a	b	-	-	-	a	-	-	-	-	-	-	-	-	-	-	-	-	-	-	-
chr05	277725	T	C	a	-	-	a	b	-	-	-	b	a	a	b	b	-	b	a	h	-	a	a	-	b	-	b	a	a	-	-	b	b	-	b	-	-	-	-	a	-	-	-	-	-	a	-	-	-
chr05	290296	C	T	a	a	a	a	b	a	b	a	a	a	b	b	b	b	a	a	b	-	-	a	b	b	-	b	-	a	b	b	b	b	a	b	a	a	b	b	a	b	b	a	b	a	a	a	b	a
chr05	295346	C	T	a	-	a	a	b	a	-	a	b	-	-	b	b	-	-	-	a	-	b	-	a	a	a	-	a	a	a	b	b	a	a	-	b	b	-	a	b	b	b	a	b	b	a	a	-	a
chr05	296856	T	C	-	-	-	-	-	-	-	-	-	-	-	-	-	b	a	b	b	b	b	a	h	h	a	b	a	a	h	-	b	a	-	-	a	-	-	-	b	b	b	-	-	-	-	-	-	-
chr05	298905	G	A	a	a	-	a	-	a	-	b	b	-	b	b	b	a	-	h	b	b	a	a	b	b	a	b	a	a	a	-	b	-	a	b	b	b	b	-	-	-	-	-	-	a	-	-	a	-
chr05	298945	T	C	a	a	-	a	-	a	-	b	b	-	b	b	b	a	b	h	b	b	a	a	b	b	a	b	a	a	b	-	b	-	a	b	b	b	b	-	-	-	-	-	-	a	-	-	a	-
chr05	303761	T	C	a	b	a	a	b	a	b	b	a	a	b	b	a	-	b	a	b	b	b	a	h	a	a	b	a	a	b	-	b	b	a	b	a	b	a	b	b	b	b	b	b	a	a	a	b	-
chr05	313688	G	T	a	-	-	-	-	a	-	-	b	-	-	-	-	b	a	-	b	b	-	-	a	-	-	-	-	-	a	a	-	-	-	-	-	b	-	-	-	-	-	-	-	-	-	-	-	a
chr05	318844	T	C	-	-	-	-	-	-	-	-	-	-	-	-	-	-	b	a	b	b	a	a	h	a	-	b	a	a	a	-	-	-	-	-	-	-	-	-	-	-	-	-	-	-	-	-	-	-
chr05	318858	A	G	-	-	-	-	-	-	-	-	-	-	-	-	-	-	b	a	b	b	a	a	h	a	-	b	a	a	h	-	-	-	-	-	-	-	-	-	-	-	-	-	-	-	-	-	-	-
chr05	330695	G	A	a	-	b	b	a	a	-	-	b	a	-	a	b	a	-	-	-	-	b	a	-	-	a	-	a	a	a	a	b	-	-	a	-	a	b	-	b	-	-	b	b	b	a	-	-	-
chr05	335416	C	T	-	-	-	-	-	-	-	-	-	-	-	-	-	-	-	b	a	-	-	-	-	-	-	-	a	a	-	-	-	-	-	-	-	-	-	-	-	b	-	-	-	-	-	-	-	-
chr05	335428	T	C	-	-	-	-	-	-	-	-	-	-	-	-	-	-	-	b	a	-	-	-	-	-	-	-	a	a	-	-	-	-	-	-	-	-	-	-	-	b	-	-	-	-	-	-	-	-
chr05	335722	T	C	-	-	-	-	-	-	-	-	-	-	-	-	b	a	-	a	h	b	b	a	a	h	a	b	a	a	h	-	-	-	a	a	-	-	-	-	-	-	b	-	-	-	a	-	-	-
chr05	345650	T	C	-	-	-	-	-	-	-	-	-	-	-	-	-	h	-	-	-	-	-	a	b	a	-	b	a	-	a	-	-	-	a	-	-	a	-	-	-	-	-	-	-	-	-	-	-	-
chr05	358034	T	C	-	-	-	-	-	-	b	-	-	-	-	-	-	b	b	a	a	b	a	a	b	a	a	b	a	a	b	-	b	-	a	-	-	-	-	-	b	-	-	-	-	b	-	-	-	-
chr05	358160	C	T	-	-	-	-	-	-	b	-	-	-	-	-	-	b	a	a	a	b	a	a	b	a	a	b	a	a	a	-	b	-	a	-	-	-	-	-	b	-	-	-	-	b	-	-	-	-
chr05	358261	C	A	a	-	a	b	b	a	-	a	a	-	a	-	a	b	-	-	a	-	b	-	-	a	a	-	-	-	b	b	-	b	a	a	b	a	a	a	-	b	-	-	b	a	-	a	b	-
chr05	363492	C	T	-	-	-	-	-	-	-	-	-	-	-	-	-	a	b	a	a	b	a	a	b	a	a	b	a	a	a	a	-	-	-	-	-	-	-	-	-	-	-	-	-	-	-	-	-	-
chr05	364362	C	A	-	-	-	-	-	-	-	-	-	-	b	-	-	a	a	a	h	b	b	a	h	h	a	b	a	a	h	-	-	-	-	-	-	-	-	-	-	-	-	-	-	-	-	-	-	-
chr05	369552	T	G	a	-	b	-	-	-	b	a	-	-	-	-	-	-	-	-	-	b	b	a	a	-	-	-	-	-	-	-	b	b	a	-	-	b	-	-	a	-	b	-	b	-	a	a	b	-
chr05	371498	C	T	a	b	-	a	-	a	-	-	b	a	a	-	b	-	-	-	-	-	-	a	b	a	a	b	-	a	-	-	-	-	a	a	b	-	-	a	-	-	-	-	-	a	a	a	a	-
chr05	374590	G	A	-	-	-	-	-	-	-	-	-	-	-	-	-	a	a	h	h	b	h	a	a	b	a	b	a	a	h	-	-	-	-	-	-	-	-	-	-	-	b	-	b	-	-	-	b	-
chr05	374699	G	A	-	-	-	-	a	-	-	-	-	-	-	-	-	b	a	b	b	-	b	a	h	a	a	b	a	a	h	-	-	-	-	-	-	-	-	-	-	-	-	-	-	-	-	-	-	-
chr05	374819	A	C	-	-	-	-	a	-	-	-	-	-	-	-	-	h	a	h	h	-	h	a	a	a	a	b	a	a	h	-	-	-	-	-	-	-	-	-	-	-	-	-	-	-	-	-	-	-
chr05	410560	A	G	a	a	a	b	a	a	b	-	a	a	a	a	a	a	-	-	-	-	a	-	-	-	a	b	-	-	-	a	b	a	a	b	b	b	a	b	-	b	-	a	b	a	a	a	a	-
chr05	437519	A	G	-	-	-	-	-	-	-	-	-	-	-	-	-	h	-	h	h	b	a	a	-	a	a	b	a	a	h	-	-	-	-	-	-	-	-	-	-	-	-	-	b	-	-	-	-	-
chr05	437683	C	A	-	-	-	-	-	-	-	-	-	-	-	-	-	a	a	a	a	-	a	a	a	a	a	-	a	a	a	-	-	-	-	-	-	a	-	-	-	-	-	-	-	-	-	-	-	-
chr05	437705	C	A	-	-	-	-	-	-	-	-	-	-	-	-	-	a	a	a	a	-	a	a	a	a	a	-	a	a	a	-	-	-	-	-	-	a	-	-	-	-	-	-	-	-	-	-	-	-
chr05	437718	G	C	-	-	-	-	-	-	-	-	-	-	-	-	-	a	a	a	a	-	a	a	a	a	a	-	a	a	a	-	-	-	-	-	-	a	-	-	-	-	-	-	-	-	-	-	-	-
chr05	440399	T	C	a	b	a	a	a	a	-	a	a	a	a	a	b	a	b	-	a	b	b	a	b	a	a	b	a	-	a	b	b	b	a	a	b	h	-	b	b	b	b	a	b	a	a	a	b	-
chr05	440644	A	G	a	b	a	a	a	a	-	a	a	a	a	a	b	a	b	-	a	b	b	a	b	a	a	b	a	-	a	b	b	a	a	a	a	a	-	a	b	a	b	a	b	a	a	a	b	-
chr05	440701	C	T	a	b	a	a	a	a	-	a	a	a	a	a	b	a	b	-	a	b	b	a	b	a	a	b	a	-	a	b	b	a	a	a	a	a	-	a	b	a	b	a	b	a	a	a	b	-
chr05	448766	C	T	a	b	a	b	b	a	-	a	b	a	a	a	b	b	a	a	b	-	a	a	b	-	-	-	-	a	b	-	b	a	a	a	b	a	b	a	b	-	-	a	b	b	a	a	a	a
chr05	453622	C	A	a	-	a	a	b	a	-	-	-	a	-	-	b	a	-	-	-	-	a	-	b	b	-	-	a	-	-	b	b	b	a	b	b	a	-	-	b	b	b	b	-	-	a	a	b	a
chr05	460040	C	T	-	-	-	-	a	a	-	-	-	-	-	-	-	b	b	a	a	b	a	a	b	a	-	-	a	a	-	-	-	-	-	-	-	-	-	-	b	-	-	-	-	-	-	-	-	-
chr05	460353	G	A	a	-	a	a	-	-	-	-	-	-	-	-	b	b	b	-	b	a	b	a	h	a	a	b	a	a	-	-	-	-	a	b	-	-	-	-	-	-	b	a	-	-	-	-	-	-
chr05	460583	C	T	-	-	-	a	b	a	-	-	a	a	-	-	a	-	-	-	a	-	-	-	-	-	-	-	-	a	-	-	-	a	a	b	-	a	-	b	b	a	-	a	b	-	a	-	-	-
chr05	461136	C	T	-	-	-	-	-	-	-	-	-	-	-	-	-	a	b	a	h	b	h	-	a	a	a	b	a	a	a	-	-	-	-	-	-	-	-	-	-	-	-	-	-	-	-	-	-	-
chr05	464501	G	A	a	-	b	b	-	a	-	-	-	-	-	-	-	a	a	-	b	-	-	-	-	-	-	-	-	a	-	-	-	-	a	b	-	-	-	-	-	-	-	-	-	-	-	-	-	-
chr05	465979	T	C	-	-	-	-	-	a	-	-	-	-	-	-	-	b	b	b	b	b	a	a	h	b	a	b	a	a	b	-	-	-	-	-	a	-	-	-	-	-	-	a	b	-	-	-	-	-
chr05	468687	T	C	a	a	a	b	a	a	b	a	b	a	a	a	a	b	a	-	b	b	-	a	a	a	a	-	a	a	a	a	b	b	a	a	b	a	b	-	b	b	b	a	b	b	a	a	a	a
chr05	468953	T	C	a	a	a	b	b	a	b	b	a	a	b	a	b	-	-	b	-	b	b	-	-	b	-	b	a	-	-	a	b	b	a	a	b	b	b	a	b	b	b	b	b	a	a	a	-	a
chr05	468990	T	G	a	a	a	b	b	a	b	b	a	a	b	a	b	-	-	b	-	b	b	-	-	b	-	b	a	-	-	a	b	b	a	a	b	b	b	a	b	b	b	b	b	a	a	a	-	a
chr05	469026	T	C	a	a	a	b	b	a	b	b	a	a	b	a	b	-	-	-	-	b	-	-	-	b	-	b	a	-	-	a	b	b	a	a	b	b	b	a	b	b	b	b	b	a	a	a	-	a
chr05	471045	C	T	a	b	b	a	a	a	b	b	a	a	b	a	b	b	-	-	a	-	-	-	-	-	a	b	a	-	a	a	b	b	a	b	a	a	-	a	a	a	b	b	b	a	a	a	a	a
chr05	482574	T	C	a	-	b	b	b	a	b	b	b	a	a	a	a	a	a	b	-	-	a	a	-	b	-	b	a	-	a	b	b	-	a	b	a	b	-	b	b	a	-	a	b	b	a	a	a	-
chr05	482636	C	G	-	-	-	-	-	-	-	-	-	-	-	-	-	h	a	a	a	-	a	a	h	a	a	b	a	a	a	-	-	a	a	-	-	-	-	-	-	a	-	-	-	-	-	-	-	-
chr05	482739	G	A	-	-	-	-	-	-	-	-	-	-	-	-	-	a	a	b	b	-	b	a	h	a	a	b	a	a	b	-	-	a	a	-	-	-	-	-	-	a	-	-	-	-	-	-	-	-
chr05	486077	T	G	a	b	a	b	a	a	b	b	b	a	a	a	a	a	b	a	a	b	a	a	b	b	a	-	a	a	b	-	-	a	a	a	a	a	b	b	a	a	b	b	b	b	a	-	-	-
chr05	488542	G	T	-	-	a	a	b	a	-	b	b	a	a	a	b	a	a	b	a	b	a	a	a	a	a	-	a	a	b	a	-	-	a	a	-	b	-	-	-	-	b	a	b	b	-	-	-	-
chr05	492813	G	T	-	-	-	-	-	-	-	-	-	-	-	-	-	h	h	b	b	b	h	a	a	h	a	b	a	a	h	-	-	-	a	-	-	-	-	-	-	-	-	-	b	-	-	-	-	-
chr05	493805	T	C	a	a	a	b	a	a	b	b	a	a	a	a	a	a	-	b	b	b	b	a	a	a	a	b	a	a	a	b	b	-	a	a	b	b	a	b	-	-	b	b	b	b	a	-	-	-
chr05	495014	T	C	-	-	-	-	a	-	-	-	-	-	-	-	b	h	a	a	b	b	a	a	a	h	a	b	a	a	a	-	b	-	a	-	-	-	a	-	-	-	-	-	-	-	-	-	-	-
chr05	499504	G	A	-	-	-	-	-	-	-	-	-	-	-	-	-	a	a	a	a	-	a	h	a	-	-	b	a	a	a	-	-	-	-	-	-	-	-	-	-	-	b	-	-	-	-	-	-	-
chr05	499511	A	G	-	-	-	-	-	-	-	-	-	-	-	-	-	b	b	a	b	-	b	h	h	-	-	b	a	h	a	-	-	-	-	-	-	-	-	-	-	-	b	-	-	-	-	-	-	-
chr05	499937	G	A	b	a	-	a	b	b	-	b	a	a	b	a	a	a	-	b	-	-	a	a	a	-	a	-	-	-	a	b	b	a	b	a	b	b	-	a	a	a	b	a	a	a	b	a	a	b
chr05	500026	C	T	-	-	-	-	-	-	-	-	-	-	-	-	-	b	h	a	b	-	h	h	a	h	a	b	a	h	-	-	b	-	-	-	-	-	-	-	-	-	-	a	-	-	-	-	-	-
chr05	500054	T	C	-	-	-	-	-	-	-	-	-	-	-	-	-	b	h	a	b	-	h	h	h	h	h	b	h	h	-	-	b	-	-	-	-	-	-	-	-	-	-	a	-	-	-	-	-	-
chr05	501742	A	C	-	-	-	-	-	-	-	-	-	-	b	a	a	b	-	-	-	-	-	a	-	-	-	-	b	-	-	b	-	-	a	-	-	a	-	b	-	b	-	b	-	b	b	-	a	-
chr05	501764	T	G	-	-	-	-	-	-	-	-	-	-	b	a	a	b	-	-	-	-	-	a	-	-	-	-	b	-	-	b	-	-	a	-	-	a	-	b	-	b	-	b	-	b	b	-	a	-
chr05	509988	T	C	a	-	b	b	a	a	-	-	a	a	a	a	b	b	-	-	-	-	a	a	-	a	a	-	a	-	a	b	b	a	a	a	a	a	a	-	a	a	b	b	b	a	a	a	b	a
chr05	530174	C	G	a	a	b	b	b	a	b	a	b	a	a	a	b	a	-	a	b	b	a	a	-	-	a	-	a	-	b	a	b	b	a	a	a	b	a	a	a	a	b	b	b	b	a	a	a	a
chr05	532820	C	G	a	-	a	a	b	-	b	-	-	-	-	-	a	a	-	-	-	b	a	-	-	-	-	-	-	-	a	-	-	-	-	b	-	a	-	b	-	a	-	-	b	-	a	a	b	-
chr05	535976	C	G	a	b	a	a	b	a	-	b	-	a	-	a	a	-	-	-	b	-	-	a	-	a	-	b	-	a	-	-	b	b	a	a	b	b	-	a	-	a	b	a	b	a	a	a	a	-
chr05	536236	C	T	a	b	a	a	b	a	-	-	-	a	-	a	a	-	-	-	a	-	-	a	-	a	-	-	-	a	-	-	b	b	a	a	b	b	-	a	-	a	b	a	b	a	a	a	a	-
chr05	536277	G	A	a	b	a	a	b	a	-	-	-	a	-	a	a	-	-	-	a	-	-	a	-	a	-	-	-	a	-	-	b	b	a	a	b	b	-	a	-	a	b	a	b	a	a	a	a	-
chr05	536301	T	C	a	b	a	a	a	a	-	-	-	a	-	a	a	-	-	-	a	-	-	a	-	a	-	-	-	a	-	-	b	b	a	a	b	b	-	a	-	a	b	a	b	a	a	a	a	-
chr05	539643	T	C	a	a	a	b	b	a	b	a	a	a	-	a	b	b	a	a	-	-	-	a	a	b	a	-	-	-	b	a	b	-	a	b	b	b	a	-	a	a	b	a	-	a	a	a	-	a
chr05	541326	C	T	a	a	a	a	a	a	-	a	a	a	a	a	a	a	a	-	a	b	a	a	a	-	a	b	a	a	a	b	b	a	a	a	a	a	a	a	-	a	b	a	b	a	a	a	a	a
chr05	544874	A	G	a	a	b	b	a	a	b	a	b	a	-	a	b	-	-	-	-	b	-	a	-	-	a	-	a	a	a	a	b	-	a	b	b	b	b	a	b	a	-	-	b	a	a	a	a	-
chr05	545098	T	C	a	a	a	a	a	a	-	a	-	a	-	a	a	-	-	-	-	b	-	-	-	-	a	-	a	a	a	a	-	-	a	a	a	a	a	a	a	a	-	-	-	a	a	a	a	-
chr05	547834	C	A	a	b	a	b	a	a	b	b	b	a	b	a	b	b	a	-	a	b	-	a	b	b	a	-	a	a	-	b	b	a	a	b	b	a	-	a	b	a	b	a	b	-	a	a	a	-
chr05	548079	C	T	a	b	a	a	a	a	b	b	b	a	a	a	b	a	a	-	a	b	-	a	b	a	a	-	a	a	-	b	b	a	a	b	b	a	-	a	b	a	b	a	b	-	a	a	a	-
chr05	552606	T	C	a	a	a	b	b	a	b	b	a	a	a	a	a	b	-	-	b	-	-	a	b	b	a	b	-	-	-	b	b	a	a	a	a	a	-	b	a	a	b	a	b	a	a	a	a	a
chr05	562588	T	C	a	-	-	a	b	a	-	-	b	a	b	a	b	-	a	-	-	-	-	-	a	a	-	-	-	a	-	b	b	-	a	b	b	a	-	a	b	-	b	a	-	a	a	a	a	-
chr05	567262	T	C	-	-	-	a	-	-	-	-	-	-	a	a	-	-	-	-	-	-	-	-	-	b	-	-	-	-	-	a	b	b	-	a	a	-	-	-	-	-	-	-	-	a	a	-	b	-
chr05	567363	G	C	a	a	a	a	b	a	b	b	b	a	b	a	a	a	b	-	a	b	h	a	b	b	a	-	a	a	b	b	b	-	a	a	-	b	a	-	b	a	b	b	b	a	a	a	b	-
chr05	596363	A	G	-	-	a	-	-	-	-	-	-	-	-	-	-	a	-	b	-	b	h	a	a	h	a	b	a	a	h	-	-	-	a	-	-	-	-	-	-	-	-	-	-	-	-	-	-	-
chr05	599055	C	T	a	a	a	b	b	a	b	b	a	a	a	a	a	b	a	a	a	b	b	-	a	a	-	b	a	a	a	a	b	a	a	a	a	a	b	a	a	a	-	-	b	a	a	a	b	-
chr05	606129	T	C	a	b	b	b	b	a	-	-	-	a	-	a	a	-	b	-	-	b	-	-	a	-	a	-	-	-	-	a	b	a	a	b	a	a	a	a	a	a	b	b	b	b	a	a	b	-
chr05	613505	A	G	-	b	b	b	b	-	b	-	b	-	b	-	b	h	a	a	a	h	a	a	a	a	a	b	a	a	-	b	b	b	-	b	b	b	b	-	b	-	b	b	b	b	-	-	h	-
chr05	613527	G	A	-	b	b	b	b	-	b	-	-	-	b	-	b	h	a	a	a	h	a	a	a	a	a	b	a	a	-	b	b	b	-	b	b	b	b	-	b	-	b	b	b	b	-	-	h	-
chr05	613748	G	A	a	b	b	b	b	-	b	a	b	-	b	-	b	b	-	a	-	b	a	a	-	a	a	b	a	a	a	b	b	b	-	b	b	b	b	-	b	a	b	b	b	b	-	-	b	-
chr05	621777	A	G	b	b	b	a	b	b	-	b	b	b	b	b	b	-	-	-	a	-	-	a	a	b	a	-	b	a	-	b	b	b	b	a	b	b	a	b	b	a	b	b	b	b	b	b	b	-
chr05	636749	T	C	a	a	b	b	b	a	b	a	b	a	a	a	b	b	b	-	b	b	b	a	b	b	-	b	a	a	a	a	b	b	a	b	a	b	b	-	b	a	b	b	b	b	a	a	-	a
chr05	637089	C	T	a	b	b	b	b	a	-	-	-	-	a	a	b	-	b	-	b	-	b	-	-	-	-	b	a	-	-	b	b	b	a	b	b	a	a	b	-	a	b	a	b	a	a	a	b	a
chr05	637246	T	C	a	a	b	a	b	a	-	a	-	a	a	a	b	-	-	-	b	-	-	-	-	b	a	-	a	-	b	b	b	b	a	a	b	a	b	a	a	a	b	a	b	b	a	a	a	a
chr05	640980	G	A	-	-	-	-	-	-	-	-	-	-	-	-	-	h	b	a	a	b	-	a	h	b	a	-	a	a	b	-	-	-	-	-	-	-	-	-	-	-	-	-	-	-	-	-	-	-
chr05	645529	A	C	-	-	-	-	-	-	-	-	-	-	-	-	-	b	b	b	a	b	h	a	h	a	a	b	a	a	b	b	-	-	-	b	-	-	-	-	-	-	-	-	-	-	-	-	-	-
chr05	647486	A	G	-	-	-	-	-	-	-	-	-	-	-	-	-	h	a	a	a	b	h	a	h	h	-	b	a	a	h	-	b	-	-	-	b	-	-	-	-	-	-	-	-	a	-	-	-	-
chr05	652043	C	T	-	-	b	b	b	-	-	-	b	-	-	-	b	-	-	-	-	-	-	-	-	-	-	-	-	-	-	b	b	b	-	b	-	b	b	b	b	-	b	b	b	-	-	-	b	-
chr05	655725	A	C	-	-	-	a	-	-	-	-	-	-	-	-	-	b	b	-	-	b	a	a	a	a	a	b	a	a	b	b	-	-	-	-	a	-	-	-	-	-	-	-	b	a	-	-	-	-
chr05	662824	A	G	-	-	-	-	-	a	-	-	-	-	-	-	-	a	a	a	a	-	a	a	a	a	a	a	a	a	a	-	-	a	a	-	-	-	-	-	-	a	-	-	a	-	-	-	-	-
chr05	664838	C	A	a	-	a	a	b	a	b	b	a	-	a	a	b	a	-	-	b	b	-	-	a	-	a	-	a	a	b	b	b	a	a	a	a	a	a	b	a	a	b	b	-	b	a	a	b	a
chr05	686457	C	A	-	-	-	-	-	-	-	-	-	-	-	-	-	b	-	-	b	b	a	a	b	b	a	b	a	-	a	-	-	b	-	-	-	-	-	-	-	-	-	-	-	a	-	-	-	-
chr05	692271	C	T	a	b	b	b	b	a	b	a	b	-	b	a	b	-	-	-	-	-	-	-	-	-	-	-	-	-	-	a	b	a	a	b	a	b	a	a	-	-	b	a	b	b	a	a	b	-
chr05	693810	G	A	a	b	-	-	b	-	-	-	-	-	-	-	-	a	-	-	b	b	-	a	a	a	-	b	-	a	a	a	b	-	-	-	-	-	-	-	-	-	-	-	-	-	-	-	-	a
chr05	694001	G	A	a	a	a	a	a	a	-	-	a	a	-	a	a	a	a	a	-	-	-	a	-	-	a	-	a	a	a	-	-	-	a	a	b	a	-	-	a	-	-	-	b	a	a	a	-	-
chr05	695905	G	A	-	b	b	a	b	a	b	-	-	a	b	a	a	b	a	a	b	b	b	a	h	a	a	b	a	a	h	b	-	-	a	b	a	-	-	-	a	-	-	b	-	-	-	-	-	-
chr05	696747	A	G	a	a	a	a	a	a	-	a	a	a	-	a	a	a	-	-	a	a	a	-	a	a	a	a	a	a	a	-	a	a	a	a	a	a	-	a	a	a	a	a	a	a	a	a	-	a
chr05	708912	G	C	-	-	-	-	-	-	-	-	-	-	-	-	-	a	a	a	a	b	a	a	a	h	a	b	a	a	h	-	-	-	a	-	-	-	-	-	-	-	-	-	-	-	-	-	-	-
chr05	709171	T	C	-	-	-	-	-	-	-	-	-	-	-	-	-	a	-	a	a	b	b	a	a	h	a	b	a	a	h	b	b	-	-	-	-	b	b	-	b	a	-	-	-	-	-	-	a	-
chr05	716741	T	C	a	-	a	b	a	a	b	a	-	-	a	-	b	b	-	-	-	-	-	-	-	-	-	-	-	-	-	a	b	b	a	a	a	a	-	a	a	a	-	a	b	a	a	-	a	-
chr05	722605	A	G	a	a	b	a	a	a	b	a	b	a	b	a	b	a	-	b	b	-	a	a	-	a	a	b	-	a	a	a	b	b	a	b	b	b	-	b	b	a	b	a	b	a	a	a	b	a
chr05	723045	C	T	a	a	-	a	a	a	a	-	-	a	-	-	-	a	a	a	a	a	a	a	a	a	a	-	a	a	a	-	-	-	a	-	a	a	-	a	-	-	-	a	-	-	-	-	-	-
chr05	738866	C	T	a	b	-	a	a	a	-	a	-	a	a	a	a	b	-	-	-	-	a	a	b	a	a	-	a	-	-	b	b	-	a	-	b	b	b	a	-	a	-	b	b	b	a	a	-	-
chr05	742119	G	A	-	-	-	-	-	-	-	-	-	-	-	a	a	b	b	a	b	b	a	a	a	a	a	b	a	a	h	-	-	-	a	-	-	-	-	-	-	-	-	-	-	-	-	-	-	-
chr05	745952	T	A	-	-	-	-	-	-	b	-	-	-	-	-	b	h	-	a	-	-	-	-	-	b	-	b	-	a	a	-	-	-	-	-	-	-	-	-	-	-	-	-	-	-	-	-	-	-
chr05	746184	G	T	-	-	-	-	-	-	-	-	a	-	-	-	-	h	h	-	a	b	a	a	a	h	a	-	a	a	b	-	-	-	-	-	a	-	a	-	-	-	-	-	-	-	-	-	-	-
chr05	750762	T	C	-	-	-	-	-	-	-	-	-	-	-	-	-	b	b	a	b	-	a	a	b	h	a	b	a	a	b	-	-	b	-	-	-	-	-	-	-	-	-	-	-	-	-	-	-	-
chr05	750876	C	T	-	-	-	-	-	-	-	-	-	-	-	-	-	b	a	a	a	-	a	a	b	b	a	b	a	a	a	-	-	b	-	-	-	-	-	-	-	-	-	-	-	-	-	-	-	-
chr05	750958	G	A	-	-	-	-	-	-	-	-	-	-	-	-	-	h	-	a	h	b	a	-	b	b	a	b	a	a	-	-	-	-	a	-	-	-	-	-	-	-	-	-	-	-	a	-	-	-
chr05	751170	C	T	-	-	b	b	b	-	-	-	b	a	b	a	b	a	h	-	a	b	a	a	h	a	a	-	a	a	a	-	b	b	a	b	-	b	-	-	b	-	b	-	-	b	-	-	-	-
chr05	752170	A	C	-	-	-	-	-	-	-	-	-	-	-	-	-	b	b	b	a	b	a	a	b	b	a	b	a	a	a	a	-	-	-	-	-	-	-	-	-	-	-	-	-	-	-	-	-	-
chr05	754287	C	T	-	-	-	-	-	-	-	-	-	-	-	-	-	b	a	a	b	b	a	a	a	h	a	b	a	a	b	-	-	-	-	-	a	b	-	-	-	-	-	-	b	-	-	-	-	-
chr05	754328	C	T	-	-	-	-	-	-	-	-	-	-	-	-	a	a	-	b	b	-	-	a	a	a	a	h	a	-	a	-	-	-	-	-	a	a	-	-	-	-	-	-	-	-	-	-	-	-
chr05	754673	C	T	-	-	-	-	-	-	-	-	-	-	-	-	-	-	b	a	-	-	b	a	-	-	-	-	a	a	a	-	-	-	a	-	-	-	-	-	-	-	-	-	-	-	-	-	-	-
chr05	755747	A	G	-	-	-	-	-	-	-	-	-	-	-	-	-	b	b	-	-	-	-	a	a	a	-	b	a	a	a	-	-	-	-	-	-	-	-	-	-	-	-	-	-	-	-	-	-	-
chr05	755786	A	G	-	-	-	-	-	-	-	-	-	-	-	-	-	b	b	-	-	-	-	a	a	a	-	b	a	a	a	-	-	-	-	-	-	-	-	-	-	-	-	-	-	-	-	-	-	-
chr05	761151	T	C	a	-	-	-	-	-	-	-	-	-	-	-	-	b	a	a	b	b	h	a	a	h	a	b	a	a	a	-	b	-	-	-	-	-	-	-	-	a	-	-	-	-	-	-	-	-
chr05	761205	A	G	a	-	-	-	-	-	-	-	-	-	-	-	-	a	a	a	b	b	h	a	a	h	a	b	a	a	a	-	b	-	-	-	-	-	-	-	-	a	-	-	-	-	-	-	-	-
chr05	762697	C	A	a	a	b	a	a	a	-	b	-	-	a	a	b	b	b	a	b	b	b	a	b	b	-	b	a	a	h	-	b	-	a	b	-	-	-	-	-	-	-	b	b	-	-	-	a	-
chr05	809573	G	A	-	-	-	-	-	-	-	-	a	a	-	-	b	a	a	-	a	a	b	a	b	a	a	-	a	a	a	-	-	-	a	-	a	a	a	-	b	-	-	-	-	a	-	-	-	-
chr05	809680	G	A	-	-	-	-	-	-	-	-	a	a	-	-	b	a	a	-	a	a	b	a	b	a	a	-	a	a	a	-	-	-	a	-	a	a	a	-	b	-	-	-	-	a	-	-	-	-
chr05	813828	T	G	a	a	a	a	b	a	b	a	b	a	a	a	a	b	a	a	b	b	-	a	b	-	-	b	a	a	b	b	b	b	a	a	b	b	b	b	-	a	b	b	b	b	a	-	a	-
chr05	815171	A	C	a	-	-	a	a	a	-	a	b	a	b	a	a	a	-	a	-	-	-	-	a	a	a	-	-	a	a	b	b	-	a	-	-	b	a	b	-	a	b	a	-	a	a	a	b	-
chr05	815470	A	G	a	-	-	a	a	a	-	a	b	a	b	a	b	a	-	a	-	-	-	-	a	a	a	-	a	a	a	b	b	-	a	-	-	b	a	b	-	a	b	a	-	a	a	a	b	-
chr05	815475	T	C	a	-	-	a	a	a	-	a	b	a	b	a	b	a	-	a	-	-	-	-	a	a	a	-	a	a	a	b	b	-	a	-	-	b	a	b	-	a	b	a	-	a	a	a	b	-
chr05	816185	C	T	a	-	-	a	b	a	-	a	a	-	-	a	-	-	-	-	-	-	a	a	a	-	-	-	a	a	a	a	b	a	a	b	a	a	-	-	b	-	b	b	b	a	a	-	b	a
chr05	816196	C	A	a	-	-	b	b	a	-	a	a	-	-	a	-	-	-	-	-	-	a	a	a	-	-	-	a	a	a	b	b	b	a	b	a	b	-	-	b	-	b	b	b	b	a	-	b	a
chr05	816449	A	T	a	a	a	b	a	a	b	a	a	a	b	a	a	b	b	-	b	-	b	a	a	a	a	b	a	a	b	b	b	b	a	a	-	b	a	b	-	a	-	a	b	-	a	-	b	a
chr05	816645	T	C	-	-	-	-	-	-	-	-	-	-	-	-	-	a	a	b	a	a	b	a	h	b	a	b	a	a	a	-	-	b	-	-	-	-	a	-	-	-	-	-	-	-	-	-	-	-
chr05	817638	A	G	a	b	b	a	b	a	b	b	b	a	a	a	a	a	b	-	b	a	b	a	a	a	-	b	a	a	b	a	b	a	a	b	b	a	a	b	a	a	b	b	b	b	a	-	a	a
chr05	827817	C	T	a	b	a	a	b	a	b	a	b	a	a	a	a	a	-	-	a	-	a	a	a	a	a	b	a	a	-	b	b	b	a	a	b	b	-	a	a	a	-	b	b	a	a	a	a	-
chr05	833354	A	G	a	b	a	b	b	a	b	a	a	a	a	a	b	b	-	-	-	-	-	-	-	b	-	-	-	-	-	a	-	a	a	b	b	b	b	b	b	a	b	a	b	-	a	-	-	a
chr05	833610	G	A	-	-	-	-	-	-	-	-	-	-	-	-	-	b	b	b	b	b	h	a	h	h	a	b	a	a	b	-	-	-	-	-	-	-	-	-	-	-	b	-	-	-	-	-	-	-
chr05	842355	T	C	-	-	-	-	-	a	-	-	-	-	-	-	-	a	a	a	a	a	a	a	a	h	a	b	a	a	h	-	-	a	-	-	-	-	-	-	-	a	-	-	-	-	-	-	-	-
chr05	851404	A	G	-	-	-	a	b	-	-	-	-	a	-	-	-	-	-	-	a	-	-	-	-	-	-	-	-	-	-	-	-	b	a	-	-	a	-	-	-	-	b	b	b	-	a	a	-	-
chr05	863743	T	C	a	-	-	-	a	a	-	-	-	-	-	a	b	b	-	-	-	-	-	-	b	a	-	-	-	-	-	-	b	a	-	-	-	a	b	-	b	-	b	-	-	b	-	-	-	-
chr05	872901	T	A	a	b	a	a	b	a	-	a	b	a	b	a	a	a	-	a	b	b	-	-	-	b	-	-	a	a	-	b	b	b	a	b	b	b	-	a	-	a	b	b	b	a	a	a	b	-
chr05	873478	A	G	-	-	-	-	-	-	-	-	-	-	-	-	-	b	b	b	b	b	b	a	-	a	-	b	a	a	a	-	-	-	-	-	-	a	-	-	-	-	-	-	-	-	-	-	-	-
chr05	875530	A	G	a	a	a	b	b	a	b	-	b	a	a	a	b	a	-	a	a	b	b	-	-	a	a	b	a	-	-	b	b	b	a	b	a	b	a	b	b	a	b	b	-	b	a	a	-	-
chr05	876445	T	C	a	-	a	b	b	a	b	-	-	a	b	a	a	b	-	a	a	b	-	-	-	b	-	b	-	a	a	b	b	b	a	a	a	b	-	b	a	a	b	a	b	-	a	a	b	a
chr05	876817	C	T	-	-	-	-	-	a	-	-	-	a	-	-	b	-	-	-	-	-	-	-	a	-	-	b	-	-	-	-	-	-	-	b	a	a	-	-	b	a	-	a	-	b	a	-	b	-
chr05	892579	T	A	-	-	a	b	a	-	-	-	-	-	-	a	-	-	-	-	-	-	-	-	-	-	-	-	-	-	-	a	-	-	-	-	-	-	a	-	-	a	-	b	-	-	a	a	b	a
chr05	896622	C	A	a	-	a	b	b	a	b	b	h	a	a	a	b	a	-	-	a	a	-	-	a	a	a	-	a	a	-	b	b	b	a	b	b	b	a	a	a	a	b	b	b	b	a	a	b	-
chr05	901130	T	C	a	a	a	a	b	a	b	a	a	a	b	a	a	a	b	b	a	b	a	a	-	a	a	b	a	a	b	b	b	b	a	a	a	a	a	a	a	a	b	a	b	b	a	a	b	a
chr05	908174	T	C	-	-	-	-	a	a	-	-	-	-	-	-	-	a	a	a	a	a	a	-	-	a	-	-	-	a	-	-	-	-	-	-	-	a	a	-	-	-	-	-	-	-	-	-	-	-
chr05	908666	A	G	-	-	-	-	-	-	-	-	-	-	-	-	a	a	-	-	a	a	-	a	a	-	-	-	a	a	a	-	-	-	-	-	-	-	-	-	-	-	b	-	-	-	-	-	-	-
chr05	911217	A	T	a	-	-	a	a	a	-	a	-	a	a	a	a	b	-	a	a	b	-	a	a	b	a	-	a	-	-	a	b	b	a	a	b	b	b	a	a	a	b	a	b	a	a	a	a	a
chr05	921933	T	A	-	-	a	a	-	a	-	b	-	-	-	-	-	-	b	b	-	-	-	-	-	b	a	b	-	-	a	a	b	-	a	b	-	a	b	-	-	a	-	b	b	-	a	a	a	a
chr05	922638	T	C	a	b	a	b	b	a	b	b	b	a	a	a	a	b	-	-	b	-	-	-	b	-	a	-	a	-	a	-	b	a	a	b	b	a	-	b	a	-	-	-	b	-	a	a	b	a
chr05	926871	A	G	-	-	-	-	-	-	-	-	-	-	-	-	-	a	a	b	-	b	h	a	a	h	a	b	a	a	h	-	-	b	-	-	-	-	-	-	-	-	-	-	-	-	-	-	-	-
chr05	935056	T	C	a	a	a	b	b	a	b	a	b	-	b	a	b	b	-	-	-	b	a	a	-	-	-	b	-	a	b	-	-	b	a	b	b	a	-	a	a	a	b	a	b	a	a	a	a	a
chr05	935649	C	T	-	a	-	b	b	-	b	-	b	-	b	-	b	a	-	-	a	b	-	a	a	a	a	-	a	a	a	-	b	b	-	-	b	b	-	b	b	-	b	b	-	b	-	-	-	-
chr05	941951	T	C	a	b	a	b	a	a	b	a	b	a	a	a	b	b	b	a	a	a	-	-	b	h	a	-	a	a	b	b	b	b	a	b	b	b	b	a	a	a	b	-	b	b	a	a	a	-
chr05	946434	C	T	a	-	a	b	b	a	b	b	b	a	a	a	b	a	a	-	-	-	-	a	a	a	a	-	a	-	a	b	b	a	a	b	a	b	b	-	b	a	b	b	b	a	a	a	a	-
chr05	946590	A	G	-	-	-	-	-	-	-	-	-	-	-	-	-	a	a	b	a	a	a	a	b	a	a	b	a	a	b	-	-	-	-	-	-	-	-	-	-	-	b	-	-	-	-	-	-	-
chr05	963095	G	T	a	a	a	a	b	a	-	b	b	a	a	a	a	b	a	a	a	b	a	a	-	a	a	b	a	-	a	a	b	b	a	b	b	a	a	b	a	a	b	-	-	-	a	b	b	-
chr05	963447	A	C	-	-	-	a	a	-	-	-	-	-	-	-	-	-	a	-	-	a	-	-	a	-	-	b	-	-	-	-	-	a	a	-	-	-	-	-	-	-	-	-	b	b	a	a	-	-
chr05	966139	T	C	a	-	a	-	a	-	-	b	b	-	a	a	b	-	-	-	-	-	-	-	-	-	a	-	-	a	-	b	b	b	a	b	b	a	-	-	b	a	-	b	-	b	a	a	b	-
chr05	983176	T	G	-	b	-	-	-	-	-	-	-	-	-	-	-	a	b	a	b	b	b	a	b	b	a	b	-	a	h	-	-	-	-	-	-	a	-	-	-	a	-	-	-	-	-	-	-	-
chr05	983300	C	T	a	a	-	b	a	a	-	-	-	-	-	a	b	-	-	-	-	-	-	-	-	-	-	-	-	-	-	-	-	-	a	-	-	a	a	a	a	a	-	a	-	-	a	-	a	-
chr05	983350	G	A	a	a	-	b	b	a	-	-	-	-	-	a	b	-	-	-	-	-	-	-	-	-	-	-	-	-	-	-	-	-	a	-	-	a	a	a	a	a	-	a	-	-	a	-	a	-
chr05	984652	T	G	-	-	-	-	-	-	-	-	-	-	-	-	a	-	-	-	-	-	-	-	-	-	-	-	-	-	-	-	b	-	-	-	b	-	-	-	-	-	-	-	-	-	-	-	-	-
chr05	1021599	T	C	a	-	a	b	b	a	b	b	b	a	b	a	b	a	b	a	a	-	-	-	-	a	a	b	a	-	a	a	b	b	a	b	-	a	b	b	a	a	-	-	-	b	a	a	b	-
chr05	1022092	G	A	-	-	-	-	a	-	-	b	-	b	-	-	-	a	-	a	-	-	a	-	-	a	-	-	-	-	-	-	-	a	-	-	-	a	-	-	-	a	-	-	-	-	a	-	a	-
chr05	1022120	C	T	-	-	-	-	a	-	-	b	-	b	-	-	-	a	-	a	-	-	a	-	-	a	a	-	-	-	-	-	-	a	-	-	-	a	-	-	-	a	-	-	-	-	a	-	a	-
chr05	1022267	G	C	-	-	-	-	-	-	-	-	-	-	-	-	b	a	a	b	a	b	b	a	a	h	a	b	a	a	a	a	-	-	a	-	-	-	a	-	-	a	-	b	-	-	-	a	-	-
chr05	1024762	A	T	a	b	a	b	a	a	-	-	a	a	-	a	b	a	a	a	a	b	a	a	a	b	a	b	a	a	-	-	-	a	-	a	b	-	-	b	a	a	-	a	-	b	a	-	-	-
chr05	1033658	A	G	a	a	a	a	-	a	-	-	b	a	-	a	b	b	b	-	-	-	-	-	-	-	a	-	a	-	-	a	b	b	a	b	a	a	-	-	-	a	b	a	b	a	a	a	a	a
chr05	1035345	T	C	-	-	-	-	-	-	-	-	-	-	-	-	-	-	-	b	a	a	h	a	a	a	a	-	a	a	b	b	-	-	-	-	-	a	-	-	a	-	-	-	-	-	-	-	-	-
chr05	1035709	A	G	a	a	a	a	a	a	b	a	b	a	a	a	a	b	a	b	-	-	-	-	-	a	a	b	a	-	b	-	a	b	a	a	b	a	a	b	a	a	a	a	b	a	a	a	a	a
chr05	1036120	G	C	-	-	-	b	b	-	b	b	b	b	b	-	b	-	-	b	b	-	-	-	-	b	-	b	-	-	-	b	b	b	-	b	-	-	b	-	b	-	b	b	b	b	a	-	b	-
chr05	1039388	G	A	-	-	a	-	b	-	-	-	b	-	a	-	-	a	a	a	b	a	b	a	a	a	a	b	a	a	a	-	-	-	-	-	-	-	-	-	-	a	b	a	-	-	-	-	-	-
chr05	1041138	G	C	-	-	-	-	-	-	-	-	-	-	-	-	-	a	a	a	h	a	a	a	a	a	a	-	a	a	h	b	-	-	a	-	-	-	-	-	-	-	-	-	-	-	-	-	-	-
chr05	1057114	G	A	a	b	a	a	b	a	b	a	a	b	a	a	b	a	a	a	a	-	a	a	-	a	a	-	a	a	a	-	-	b	a	-	b	a	-	-	-	-	b	-	b	-	-	-	-	-
chr05	1057185	T	C	a	b	a	a	b	a	b	a	a	b	a	a	b	a	a	a	a	-	a	a	-	a	a	-	a	a	a	-	-	b	a	-	b	a	-	-	-	-	b	-	b	-	-	-	-	-
chr05	1057192	T	C	a	b	a	a	b	a	b	a	a	b	a	a	b	a	a	a	a	-	a	a	-	a	a	-	a	a	a	-	-	b	a	-	b	a	-	-	-	-	b	-	b	-	-	-	-	-
chr05	1063889	C	T	-	a	-	-	-	-	-	-	-	-	-	-	-	a	b	b	b	a	b	a	h	h	a	b	a	a	b	-	-	-	-	-	-	-	-	-	-	-	-	-	-	-	-	-	-	-
chr05	1066952	C	A	a	b	a	b	b	a	b	b	a	b	b	a	b	b	b	-	a	a	b	a	b	a	a	b	a	a	h	a	b	b	a	a	b	a	-	b	b	a	b	b	b	b	a	a	a	-
chr05	1080398	A	G	a	b	a	b	b	-	b	a	a	a	b	a	b	b	-	a	-	-	-	-	-	-	-	-	-	-	b	a	b	b	a	-	-	a	a	-	a	a	b	b	b	b	b	a	-	-
chr05	1080413	T	A	a	b	a	b	b	-	b	a	b	b	b	a	b	b	-	a	-	-	-	-	-	-	-	-	-	-	b	b	b	b	a	-	-	a	a	-	a	a	b	b	b	b	b	a	-	-
chr05	1082049	T	G	a	a	a	b	b	a	b	a	b	b	b	a	b	b	b	a	a	b	b	a	a	a	a	-	a	a	b	a	b	b	-	-	-	a	-	b	a	a	a	-	b	-	a	a	-	-
chr05	1082187	A	G	a	a	a	b	b	a	b	a	b	b	b	a	b	-	-	a	a	a	-	a	a	a	a	-	a	a	a	a	b	b	-	-	-	a	-	b	a	a	a	-	b	-	a	a	-	-
chr05	1082202	C	T	a	a	a	b	b	a	b	a	b	b	b	a	b	-	-	a	a	a	-	a	a	a	a	-	a	a	a	a	b	b	-	-	-	a	-	b	a	a	a	-	b	-	a	a	-	-
chr05	1082223	C	G	a	a	a	b	b	a	b	a	b	b	b	a	b	-	-	a	a	a	-	a	a	a	a	-	a	a	a	a	b	b	-	-	-	a	-	b	a	a	a	-	b	-	a	a	-	-
chr05	1085320	A	T	a	b	a	a	b	a	b	b	a	b	b	a	a	a	a	a	a	a	b	a	-	b	a	b	a	a	a	b	b	a	a	a	a	a	a	a	b	a	b	b	b	b	b	a	a	a
chr05	1105792	G	C	a	-	a	a	a	a	b	-	a	b	a	a	b	a	b	a	b	b	b	a	b	b	a	b	a	a	b	a	b	-	-	a	a	a	b	b	a	a	-	b	b	b	a	a	a	-
chr05	1116159	G	A	-	-	-	-	-	-	-	-	-	-	-	-	-	b	a	b	a	b	b	a	b	a	a	h	a	a	h	-	-	-	-	-	-	-	-	-	-	-	-	-	-	-	-	-	-	-
chr05	1116257	T	C	-	-	-	-	-	-	-	-	-	-	-	-	-	a	b	h	b	b	b	a	b	a	a	h	a	a	h	-	-	a	-	-	-	-	-	-	-	-	-	-	-	-	-	-	-	-
chr05	1116664	A	G	-	-	-	b	b	-	b	-	b	b	b	-	b	-	-	-	b	-	-	-	b	-	-	b	-	-	b	-	b	b	-	b	-	-	-	-	b	-	b	b	b	b	b	-	b	-
chr05	1116669	C	T	-	-	-	b	b	-	b	-	b	b	b	-	b	-	-	-	b	-	-	-	b	-	-	b	-	-	b	-	b	b	-	b	-	-	-	-	b	-	b	b	b	b	b	-	b	-
chr05	1124620	T	A	a	a	a	a	b	a	-	b	a	a	a	a	a	-	-	-	-	-	-	-	-	-	-	-	-	-	-	b	b	-	a	a	b	-	-	b	a	a	b	-	b	b	b	a	b	a
chr05	1133112	G	A	a	b	a	b	-	a	-	a	a	-	-	a	a	-	-	-	-	b	-	-	-	b	a	-	-	-	-	-	b	a	a	a	a	a	a	a	-	a	b	-	-	b	b	a	b	a
chr05	1137972	G	A	a	-	a	b	b	a	b	b	a	b	a	a	a	b	b	-	a	-	a	a	a	b	a	b	a	a	a	a	b	b	a	a	a	a	b	a	a	a	b	a	b	b	a	a	a	a
chr05	1138635	C	T	a	-	-	b	a	a	-	-	-	b	-	a	b	a	-	a	a	-	-	-	b	b	-	-	a	-	-	-	b	-	a	b	a	-	a	-	b	-	b	b	-	b	a	a	a	a
chr05	1139064	A	G	a	-	a	b	-	-	-	-	a	b	b	-	a	-	-	-	-	-	-	-	-	-	-	-	-	-	-	-	b	b	a	b	-	a	-	a	a	a	b	b	b	-	b	a	a	-
chr05	1139140	A	C	a	b	a	b	-	a	b	a	b	-	-	a	a	a	-	-	b	a	-	-	a	a	-	b	-	-	-	b	b	a	a	a	a	a	b	b	a	a	b	b	b	-	a	-	a	-
chr05	1139980	T	C	a	b	a	b	b	a	b	b	b	b	a	b	b	a	-	a	a	b	b	a	-	h	-	b	a	a	-	b	b	b	a	b	b	a	b	a	b	-	b	b	b	-	b	-	b	-
chr05	1148577	C	T	a	a	a	a	a	a	-	b	a	b	b	a	a	a	a	a	-	-	-	-	-	a	a	-	-	a	-	a	b	a	a	a	a	a	b	-	a	a	b	a	-	a	a	a	a	a
chr05	1148630	A	G	-	-	-	-	-	-	-	-	-	-	-	-	-	a	a	a	b	a	-	a	a	h	a	a	a	a	a	-	-	a	-	-	-	-	-	-	-	a	-	b	-	-	-	-	-	-
chr05	1148755	T	C	-	-	-	-	-	-	-	-	-	-	-	-	-	a	a	b	b	b	a	a	a	h	a	a	a	a	b	-	-	a	-	-	-	-	-	-	-	a	-	b	-	-	-	-	-	-
chr05	1150296	G	T	a	a	a	b	b	a	-	-	-	-	-	a	a	-	-	b	b	-	-	a	-	-	-	-	a	a	b	b	-	a	a	a	b	a	-	-	b	a	b	-	b	b	-	-	b	-
chr05	1150596	G	C	a	a	a	b	b	a	-	-	-	-	-	a	a	-	-	b	b	-	-	a	-	-	-	-	a	a	b	b	-	a	a	a	b	a	-	-	b	a	b	-	b	b	b	-	b	-
chr05	1151902	G	A	a	a	a	b	b	a	b	b	b	b	b	a	b	-	-	-	-	-	-	-	-	a	-	-	-	-	a	b	b	a	a	-	b	a	b	-	b	a	b	b	b	b	b	a	b	a
chr05	1170977	T	C	a	a	a	a	-	a	-	-	a	a	b	a	b	-	-	-	-	-	-	-	-	-	-	-	-	-	-	b	b	a	a	b	a	a	-	a	a	-	b	-	b	a	b	a	a	-
chr05	1177092	T	C	-	-	-	b	-	-	-	-	-	-	-	a	-	b	b	a	b	a	a	a	b	h	-	a	a	a	b	-	b	-	-	b	b	a	b	-	b	-	-	-	b	-	-	-	-	-
chr05	1177668	A	T	a	a	a	a	b	a	-	a	b	b	a	a	a	-	b	a	b	-	-	-	b	-	-	-	-	a	b	b	b	a	a	b	b	a	a	-	a	-	b	a	b	-	a	-	b	a
chr05	1177753	C	G	-	-	-	-	-	-	-	-	-	-	-	a	-	a	b	a	h	b	b	a	a	b	a	b	a	a	h	-	b	-	-	a	-	-	-	-	-	-	-	-	-	-	-	-	-	-
chr05	1177806	T	A	-	-	-	-	-	-	-	-	-	-	-	a	-	a	b	a	b	b	b	a	b	b	a	b	a	a	h	-	b	-	-	a	-	-	-	-	-	-	-	-	-	-	-	-	-	-
chr05	1181884	A	T	-	-	-	-	-	-	-	-	-	-	-	-	-	b	b	b	b	a	b	a	a	a	a	b	a	a	a	-	-	-	-	-	-	-	-	-	-	-	-	-	-	-	-	-	-	-
chr05	1189808	A	G	-	-	-	-	-	-	-	-	-	-	-	-	-	b	b	a	a	a	h	a	h	h	a	h	a	a	b	-	-	-	a	-	-	-	-	-	b	-	-	-	b	a	-	-	-	-
chr05	1189880	A	C	a	a	a	a	b	a	-	a	b	-	-	a	a	a	a	a	a	-	a	a	h	a	a	h	a	a	a	-	b	-	a	a	-	a	-	-	-	-	b	-	-	-	-	-	-	-
chr05	1191488	C	T	a	a	a	a	a	a	-	a	a	-	a	a	a	a	-	a	b	-	b	a	b	a	-	b	a	a	a	-	-	-	a	a	-	a	a	a	a	a	-	a	b	a	-	a	-	a
chr05	1191510	C	T	a	a	a	a	a	a	-	a	a	-	a	a	a	a	-	a	b	-	b	a	b	a	-	b	a	a	a	-	-	-	a	a	-	a	a	a	a	a	-	a	b	a	-	a	-	a
chr05	1191666	C	T	a	a	a	a	a	a	-	a	a	a	a	a	a	h	-	b	b	-	b	a	b	a	-	b	a	a	h	-	-	-	a	a	-	a	a	a	a	a	-	a	b	a	-	a	-	a
chr05	1196648	G	A	a	a	b	b	b	a	-	a	a	b	b	a	a	a	-	-	a	-	a	a	a	b	a	-	a	a	b	b	b	-	a	a	a	a	b	a	b	a	b	a	b	a	a	a	a	-
chr05	1198601	G	A	-	-	a	-	-	-	-	-	-	-	-	-	-	a	a	a	a	a	h	a	a	b	a	b	a	a	b	-	-	-	-	-	-	a	-	-	a	-	-	-	-	-	-	-	-	-
chr05	1202182	T	C	a	b	a	a	b	a	b	b	a	b	-	a	a	a	a	a	a	-	a	-	a	a	-	b	a	a	a	b	b	b	a	b	b	a	-	b	b	-	b	a	a	a	a	-	-	-
chr05	1203109	T	C	a	a	a	a	a	a	b	b	a	a	-	a	b	b	-	a	b	a	b	a	a	-	a	b	a	a	b	b	b	a	a	-	b	a	b	-	b	a	-	b	b	b	a	-	-	-
chr05	1205389	G	A	a	-	-	-	-	-	-	-	-	-	-	-	-	b	a	-	a	-	a	a	b	a	a	a	a	a	-	-	-	-	a	-	-	-	-	-	-	-	-	-	-	-	-	-	-	-
chr05	1205477	A	G	a	-	-	-	-	-	-	-	-	-	-	-	-	b	a	-	a	-	a	a	b	a	a	a	a	a	-	-	-	-	a	-	-	-	-	-	-	-	-	-	-	-	-	-	-	-
chr05	1205527	T	C	a	b	a	a	a	a	b	a	a	a	a	a	b	-	-	-	b	-	-	-	b	-	-	-	a	a	-	a	b	-	a	a	b	a	b	a	a	a	b	a	-	b	b	a	-	a
chr05	1227689	T	G	a	b	a	b	b	-	b	-	-	a	a	a	a	a	a	a	b	a	a	a	a	b	-	b	a	a	h	a	b	a	a	a	-	a	b	-	a	a	b	a	b	-	-	-	-	-
chr05	1227817	T	C	a	b	a	b	b	-	b	-	-	a	a	a	a	a	a	a	b	a	a	a	a	b	-	b	a	a	h	a	b	a	a	a	-	a	b	-	a	a	b	a	b	-	-	-	-	-
chr05	1231108	G	A	-	-	-	-	-	-	-	-	b	-	-	-	-	b	-	-	-	-	-	-	-	b	-	-	a	-	a	-	b	-	-	-	a	a	-	-	-	-	-	-	b	-	b	a	-	a
chr05	1243720	G	A	-	-	-	-	-	-	-	-	-	-	-	-	-	a	b	b	a	b	b	a	a	h	a	h	a	a	h	-	-	-	-	-	-	a	b	-	-	-	-	-	-	-	-	-	-	-
chr05	1246859	C	G	a	a	a	a	b	a	b	b	a	a	a	a	b	a	a	a	a	b	a	a	-	a	a	b	a	a	a	a	b	a	a	b	b	a	b	a	b	a	b	b	b	b	a	a	-	-
chr05	1251388	T	C	a	-	a	b	a	-	-	-	b	a	b	-	b	b	-	-	-	-	-	a	-	b	-	-	-	-	-	-	b	b	a	a	a	a	-	b	b	-	a	b	-	a	b	a	a	-
chr05	1251416	G	T	a	-	a	-	a	-	-	-	-	a	-	-	-	-	-	-	-	-	-	a	-	-	-	-	-	-	-	-	-	-	a	a	a	-	-	-	-	-	a	-	-	a	-	a	a	-
chr05	1254333	C	A	-	-	-	-	-	-	-	-	-	-	-	a	-	b	-	-	a	-	-	-	-	-	-	-	-	-	a	-	-	-	a	-	-	a	-	-	b	-	-	-	-	-	-	-	-	-
chr05	1254368	C	T	-	-	-	-	-	-	-	-	-	-	-	a	-	b	-	-	a	-	-	-	-	-	-	-	-	-	a	-	-	-	a	-	-	a	-	-	b	-	-	-	-	-	-	-	-	-
chr05	1254540	A	T	a	-	a	a	a	a	-	a	-	a	a	a	a	b	b	-	-	a	a	a	-	a	a	-	a	a	-	a	-	-	a	a	a	a	-	-	a	-	-	a	-	a	a	a	a	a
chr05	1267753	A	C	a	a	a	a	-	a	-	-	b	b	b	a	b	-	-	-	-	-	-	-	-	b	-	-	-	a	-	-	-	-	a	-	b	a	-	b	-	-	b	-	b	a	b	-	-	a
chr05	1269196	A	G	-	-	-	b	b	a	-	a	-	b	a	-	b	-	-	-	-	-	-	-	-	-	-	-	-	-	-	a	b	-	a	-	-	-	-	-	-	-	-	a	-	-	-	-	-	-
chr05	1272601	A	G	-	-	-	-	-	a	-	-	a	-	-	-	-	b	b	a	h	-	a	a	a	a	a	a	a	a	a	-	-	-	-	-	-	-	-	-	-	-	-	-	-	-	-	-	-	-
chr05	1276666	G	C	a	b	a	a	a	a	b	a	a	b	a	a	a	a	-	-	-	a	a	-	-	b	-	b	-	-	-	a	b	a	a	b	a	a	-	b	a	a	-	b	b	a	a	a	a	-
chr05	1286792	A	T	-	-	-	-	-	-	-	-	-	-	-	-	-	b	b	a	a	a	h	a	b	h	a	h	a	a	b	a	b	-	a	-	-	-	-	-	-	-	-	-	-	-	-	-	-	-
chr05	1293735	C	G	a	-	a	a	a	a	b	b	-	a	-	a	b	a	-	-	-	a	-	-	-	-	a	-	a	-	a	a	b	b	a	b	b	a	-	b	-	a	b	b	-	b	b	-	a	-
chr05	1301051	T	C	a	-	-	-	-	-	-	-	-	a	-	a	a	a	a	b	b	a	h	a	b	h	a	h	a	a	h	a	b	-	a	-	a	a	-	-	-	-	-	-	-	-	a	-	-	-
chr05	1301454	C	G	-	-	-	b	b	a	b	-	-	-	-	-	a	b	h	-	a	a	a	a	h	a	a	h	a	-	a	-	b	-	-	-	-	a	-	-	-	-	b	-	b	-	-	-	-	-
chr05	1302228	T	C	a	b	a	b	a	a	-	b	a	a	-	a	b	b	a	-	b	a	a	a	b	b	a	b	a	a	-	-	-	-	a	a	a	a	-	a	b	a	-	a	-	a	b	a	b	-
chr05	1314010	G	A	-	-	-	-	-	-	-	-	-	-	-	-	b	b	a	a	a	a	h	a	h	a	a	a	a	a	a	-	-	-	-	-	a	-	-	-	-	-	-	-	-	-	-	-	-	-
chr05	1319769	T	C	a	-	a	b	a	a	b	a	a	b	a	a	b	-	-	a	-	b	-	a	-	a	-	-	a	-	-	b	b	b	a	a	-	a	a	a	a	a	-	a	b	b	b	a	b	a
chr05	1321045	T	C	a	-	a	b	a	a	-	b	-	b	-	a	b	-	-	-	b	-	-	a	-	-	-	-	a	-	a	b	b	a	a	b	a	a	a	a	a	a	b	a	b	a	b	a	-	-
chr05	1377003	A	G	a	b	a	a	a	a	-	a	a	a	-	a	a	b	-	-	a	-	-	a	-	-	-	-	b	a	-	a	b	a	a	a	a	a	-	a	a	a	b	a	-	a	b	a	a	a
chr05	1378627	C	T	-	-	-	-	-	-	-	-	-	-	-	-	-	b	a	a	-	b	b	a	-	a	a	h	h	h	-	-	-	-	-	b	-	-	-	-	-	-	-	-	-	-	-	-	-	-
chr05	1379198	T	C	b	-	a	-	-	a	-	-	-	-	-	-	a	a	-	b	b	-	h	a	a	a	h	b	b	a	-	-	-	-	-	-	-	-	-	-	-	-	-	-	-	-	-	-	-	-
chr05	1379307	C	T	-	-	a	-	-	a	-	-	-	-	-	-	-	b	-	a	a	b	h	a	a	a	a	b	h	a	-	-	-	-	-	-	-	-	-	-	-	-	-	-	-	-	-	-	-	-
chr05	1379779	A	G	b	a	b	b	a	b	b	a	-	a	b	b	b	-	-	-	-	-	-	-	-	-	a	a	a	-	-	a	b	a	a	a	b	b	b	-	b	b	b	b	b	a	b	a	b	a
chr05	1381974	T	C	-	-	-	-	-	-	-	-	-	-	-	a	-	b	a	a	b	b	-	a	a	h	-	h	a	a	a	-	-	-	-	-	-	-	a	-	-	-	-	-	-	-	-	-	-	-
chr05	1381986	A	G	-	-	-	-	-	-	-	-	-	-	-	a	-	b	a	a	b	b	-	a	a	h	-	h	a	a	a	-	-	-	-	-	-	-	a	-	-	-	-	-	-	-	-	-	-	-
chr05	1382481	A	G	a	a	a	a	-	a	-	b	a	a	-	a	a	a	a	-	b	-	-	a	a	a	a	a	a	h	a	a	b	a	a	b	b	b	b	b	b	a	b	b	b	a	a	a	b	-
chr05	1383808	G	A	b	b	b	b	b	b	b	-	b	b	b	-	b	-	b	b	b	b	b	-	-	b	-	-	b	b	b	-	b	b	b	b	b	b	b	b	b	b	b	b	b	b	b	b	b	b
chr05	1391607	G	A	b	-	-	-	-	-	-	-	-	-	-	b	b	b	b	-	-	-	-	-	-	-	-	b	b	-	b	-	-	-	-	-	-	-	-	-	-	-	-	-	-	-	-	-	-	-
chr05	1400063	A	G	a	a	a	a	a	a	a	a	a	a	a	a	a	a	-	a	a	-	a	a	a	a	a	a	a	-	a	a	a	a	a	a	a	a	a	a	a	a	a	a	a	a	a	a	a	a
chr05	1405564	C	T	a	-	a	b	a	a	b	-	-	b	-	-	b	-	b	-	b	-	b	-	-	-	-	-	-	-	-	a	b	-	a	-	h	a	-	-	-	-	b	a	b	-	a	a	b	a
chr05	1416081	T	C	-	-	-	-	-	a	-	-	-	-	-	-	-	b	a	b	a	a	h	a	b	h	a	h	a	a	b	-	-	-	-	-	-	-	-	-	-	-	-	-	-	-	-	-	-	-
chr05	1436711	T	C	-	b	-	b	b	-	b	b	b	b	b	-	b	-	-	b	b	-	-	-	b	b	-	-	-	-	b	b	b	b	-	b	-	-	b	b	-	-	b	b	b	b	b	-	b	a
chr05	1539067	C	G	-	-	-	-	-	-	-	-	-	-	-	-	-	h	h	-	h	a	h	a	h	b	a	h	a	a	h	-	-	-	-	-	a	a	-	b	-	-	b	-	-	-	-	-	-	-
chr05	1539685	A	C	-	-	a	b	-	-	b	-	a	-	a	-	b	a	a	b	a	a	a	a	a	h	a	a	a	a	b	-	-	-	a	-	-	-	-	-	a	-	b	-	b	b	a	-	-	-
chr05	1545852	A	G	b	b	-	a	a	a	-	a	b	a	b	a	b	b	-	-	a	-	a	-	a	a	a	-	-	a	b	b	b	-	a	b	b	a	b	a	a	a	-	b	b	a	a	-	b	-
chr05	1558983	G	A	-	-	a	-	-	-	-	-	-	b	-	a	-	a	-	a	a	-	-	a	a	a	a	a	-	a	-	-	-	-	a	-	-	a	-	-	-	-	-	-	-	-	a	-	-	-
chr05	1559008	G	A	-	-	a	-	-	-	-	-	-	b	-	a	-	a	-	a	a	-	-	a	a	a	a	a	-	a	-	-	-	-	a	-	-	a	-	-	-	-	-	-	-	-	a	-	-	-
chr05	1559043	T	C	-	-	a	-	-	-	-	-	-	b	-	a	-	a	-	a	a	-	-	a	a	a	a	a	-	a	-	-	-	-	a	-	-	a	-	-	-	-	-	-	-	-	a	-	-	-
chr05	1559074	A	G	b	-	a	a	a	a	-	a	a	a	a	a	b	b	a	a	a	-	-	a	a	a	-	-	a	-	-	a	-	a	a	a	b	a	b	a	a	a	b	a	b	a	b	a	a	a
chr05	1559117	G	A	b	-	a	b	a	a	-	a	a	a	a	a	b	b	a	a	a	-	-	a	a	a	-	-	a	-	-	b	-	a	a	a	b	a	b	a	a	a	b	b	b	b	b	a	b	a
chr05	1563568	A	G	a	b	a	a	a	a	b	a	b	a	b	a	a	b	-	b	b	-	a	a	b	b	-	-	a	a	b	b	b	b	a	b	a	a	b	b	a	a	b	a	b	b	a	a	b	a
chr05	1566832	C	T	a	b	a	b	b	a	b	-	b	b	a	a	b	-	-	b	b	b	a	-	b	a	-	b	a	a	b	b	b	a	a	a	a	a	-	b	a	a	b	b	b	a	b	a	a	-
chr05	1572209	C	T	b	-	a	a	-	a	b	b	a	b	-	a	b	b	b	b	b	a	a	a	a	h	a	a	a	a	b	a	b	-	-	b	a	-	-	-	a	-	-	a	-	-	-	-	-	-
chr05	1575336	C	T	a	-	a	b	b	a	-	b	-	b	-	a	a	a	-	-	-	b	-	a	-	-	a	-	a	-	-	b	b	b	a	b	b	a	a	b	-	a	a	a	b	b	b	a	a	a
chr05	1575738	G	A	b	-	a	b	a	a	b	-	a	-	b	a	b	a	-	-	a	-	a	-	-	a	-	-	a	a	-	-	b	b	a	b	-	a	a	b	a	a	-	b	b	b	b	a	b	a
chr05	1583182	G	A	b	b	-	b	a	a	-	-	-	-	b	-	b	-	-	-	a	-	a	-	b	b	a	a	a	a	b	-	b	b	a	b	b	a	-	-	-	-	b	-	b	b	b	a	-	a
chr05	1583609	G	A	b	b	-	b	b	-	b	b	b	-	-	-	b	a	-	-	a	-	a	a	a	a	a	-	a	a	a	b	b	-	-	b	b	-	b	-	-	-	b	b	b	b	b	-	b	-
chr05	1584037	C	T	a	-	-	b	b	a	b	b	a	a	b	a	a	a	-	a	a	b	-	a	a	a	-	b	a	a	-	-	-	b	a	b	a	a	a	a	a	a	b	a	-	-	a	a	-	a
chr05	1584989	C	T	-	-	-	-	-	-	-	-	-	-	-	-	-	b	a	a	a	a	a	a	a	b	a	a	a	a	a	a	-	-	a	a	-	-	-	-	-	-	-	-	-	-	a	-	-	-
chr05	1585059	A	G	-	-	-	-	-	-	-	-	-	-	-	-	-	h	a	h	h	h	a	a	a	b	a	a	a	a	a	a	-	-	a	a	-	-	-	-	-	-	-	-	-	-	a	-	-	-
chr05	1585105	C	T	-	-	-	-	-	-	-	-	-	-	-	-	-	h	a	h	h	h	a	a	a	b	a	a	a	a	a	a	-	-	a	a	-	-	-	-	-	-	-	-	-	-	a	-	-	-
chr05	1585207	C	T	a	b	a	a	b	a	b	a	-	b	b	a	b	a	a	a	a	b	-	a	b	h	a	a	a	-	b	b	b	b	a	a	a	a	a	-	a	a	b	a	b	a	b	a	b	a
chr05	1599059	T	C	a	b	a	a	b	a	b	a	a	b	b	a	b	a	a	-	a	a	a	-	a	a	a	a	-	a	-	a	b	b	a	b	b	a	b	b	a	a	b	b	b	b	b	a	b	-
chr05	1612663	G	A	b	b	a	b	b	a	-	a	b	b	-	a	a	-	-	b	a	-	-	a	b	a	-	-	-	-	-	-	b	b	a	a	a	a	-	-	a	a	-	b	a	b	a	a	b	a
chr05	1614131	G	A	b	b	a	b	-	a	-	a	-	-	a	a	a	b	a	a	a	-	b	-	b	-	-	-	-	-	-	b	b	a	a	b	b	a	a	a	a	a	b	a	b	b	a	a	b	-
chr05	1614228	T	G	b	-	a	b	b	a	b	b	b	a	a	a	a	b	-	-	a	-	-	a	-	-	-	-	-	a	a	a	b	a	a	a	b	a	-	a	a	a	b	b	b	b	a	a	a	-
chr05	1614466	G	A	b	-	a	a	b	a	b	b	a	a	a	a	a	-	-	-	-	-	-	a	-	-	-	-	-	a	a	a	b	a	a	a	b	a	-	a	a	a	b	b	b	a	b	a	a	-
chr05	1614514	A	G	b	-	a	a	b	a	b	b	a	a	a	a	a	-	-	-	-	-	-	a	-	-	-	-	-	a	a	a	b	a	a	a	b	a	-	a	a	a	b	b	b	a	a	a	a	-
chr05	1615677	G	A	-	-	-	b	-	-	-	-	-	-	-	-	-	a	a	-	b	a	-	a	a	a	a	-	a	a	-	-	-	-	-	b	-	-	-	-	-	-	-	-	-	-	-	-	-	-
chr05	1615911	C	G	-	-	a	-	-	-	-	-	-	-	-	-	-	a	b	b	b	b	h	a	b	h	-	b	a	a	h	-	-	-	-	-	-	-	-	-	-	-	b	-	-	-	-	-	-	-
chr05	1618108	T	C	-	-	-	-	-	-	-	-	-	-	-	a	-	b	a	a	a	-	a	a	a	a	-	a	a	a	b	-	b	-	-	-	-	-	-	-	-	-	-	-	-	-	-	-	-	-
chr05	1618221	C	T	-	-	-	-	-	-	-	-	-	-	-	a	-	a	a	b	a	-	a	a	a	a	-	a	a	a	-	-	-	-	-	-	-	-	-	-	-	-	-	-	-	-	-	-	-	-
chr05	1618230	A	C	-	-	-	-	-	-	-	-	-	-	-	a	-	a	a	b	a	-	a	a	a	a	-	a	a	a	-	-	-	-	-	-	-	-	-	-	-	-	-	-	-	-	-	-	-	-
chr05	1619053	C	T	-	-	-	-	a	a	-	-	-	-	-	-	-	a	b	a	b	a	a	a	a	a	-	a	a	a	a	-	-	-	-	-	b	-	-	-	-	-	-	-	b	-	-	-	-	-
chr05	1645077	T	A	a	b	a	b	a	a	b	a	a	b	a	a	b	b	-	a	a	a	a	a	a	a	a	a	a	-	a	a	b	a	a	a	b	a	-	-	a	a	b	a	b	b	b	a	a	a
chr05	1652655	G	T	b	b	-	a	a	a	-	a	b	b	b	a	a	-	-	-	-	-	-	-	-	-	-	-	-	-	-	b	b	a	a	a	b	a	-	-	a	a	b	b	b	b	b	-	-	-
chr05	1659513	G	A	a	b	a	b	a	a	b	b	a	b	a	a	b	b	-	b	a	-	-	a	a	a	a	-	a	a	a	b	b	a	a	a	a	a	-	b	a	a	b	-	b	b	a	a	a	a
chr05	1659678	A	G	a	b	a	b	a	a	b	b	a	b	b	a	b	a	-	b	a	-	-	a	a	a	a	-	a	a	a	b	b	a	a	a	a	a	a	b	a	a	b	-	b	a	a	a	a	a
chr05	1659820	T	G	a	b	a	a	b	a	b	b	b	b	a	a	a	a	a	-	b	b	b	a	-	-	a	a	a	-	-	b	b	a	a	a	a	a	b	a	a	a	b	-	b	b	b	a	a	a
chr05	1659843	G	A	a	b	a	a	b	a	b	b	b	b	a	a	a	a	a	-	b	b	b	a	-	-	a	a	a	-	-	b	b	a	a	a	a	a	b	a	a	a	b	-	b	b	b	a	a	a
chr05	1660043	A	G	a	b	a	a	b	a	b	b	b	b	a	a	a	a	a	-	b	b	a	a	-	-	a	a	a	-	-	b	b	a	a	a	a	a	b	-	a	a	b	-	b	b	b	a	a	a
chr05	1666848	T	C	b	-	a	a	b	a	-	-	a	b	-	a	b	b	b	-	b	-	-	a	b	-	-	a	a	a	b	a	b	a	a	b	b	a	a	-	a	a	b	a	b	b	b	a	b	-
chr05	1671074	C	G	b	b	a	b	a	a	b	a	a	-	a	a	b	b	-	-	b	a	a	a	-	b	a	b	a	a	b	b	b	b	a	b	a	a	b	b	a	a	b	a	b	-	b	-	b	-
chr05	1671571	C	T	a	b	a	a	a	a	-	a	a	b	-	a	a	-	-	-	-	-	a	-	a	-	a	-	-	a	a	-	b	-	a	a	a	a	b	-	a	a	a	a	b	a	a	a	a	-
chr05	1671579	G	A	b	b	a	b	a	a	-	a	a	b	-	a	b	-	-	-	-	-	a	-	a	-	a	-	-	a	a	-	b	-	a	b	a	a	b	-	a	a	b	a	b	b	b	a	a	-
chr05	1671844	T	C	b	b	a	b	b	a	-	a	b	b	b	a	b	b	a	a	a	a	a	a	a	a	a	b	a	a	a	b	-	b	a	a	a	a	-	-	-	a	-	-	b	b	b	a	b	-
chr05	1672038	C	T	-	-	-	-	b	-	-	-	-	-	-	a	-	b	b	b	a	a	a	a	a	b	a	b	a	a	a	-	b	-	-	-	a	-	-	-	-	-	-	-	-	-	-	-	-	-
chr05	1682700	A	C	-	-	-	b	b	-	-	-	-	-	-	-	b	b	a	a	a	-	a	a	a	h	a	b	a	a	b	-	b	-	-	-	-	-	-	-	-	-	b	-	-	a	-	-	-	-
chr05	1682725	G	A	-	-	-	b	b	-	-	-	-	-	-	-	b	h	a	a	a	-	a	a	a	h	a	b	a	a	b	-	b	-	-	-	-	-	-	-	-	-	b	-	-	a	-	-	-	-
chr05	1683348	G	A	b	b	a	b	-	a	b	b	a	-	-	a	a	a	-	-	-	-	a	a	b	-	-	a	a	-	a	b	-	a	a	b	a	a	b	a	a	a	-	b	-	b	b	a	a	-
chr05	1688347	C	T	-	-	-	-	-	-	-	-	-	-	-	-	-	a	b	b	a	b	a	a	b	a	a	h	a	a	h	-	-	-	-	a	a	-	-	-	a	-	-	b	-	-	-	-	-	-
chr05	1692191	T	C	a	b	a	a	b	b	-	a	b	a	a	b	a	a	b	-	a	a	-	-	a	b	a	-	a	a	-	b	b	a	b	b	a	a	a	b	a	b	a	a	b	b	a	a	a	b
chr05	1692433	G	A	a	b	a	a	b	b	-	a	b	a	a	b	a	a	a	-	h	a	-	-	a	b	a	b	a	a	-	b	b	a	b	b	a	b	a	b	a	b	b	a	b	b	a	a	a	b
chr05	1705482	T	C	a	-	a	b	a	a	b	a	-	a	a	a	b	-	-	-	-	-	b	-	a	b	-	-	a	a	a	a	b	-	a	b	a	a	-	a	a	a	b	b	b	b	a	a	a	a
chr05	1706163	T	C	a	b	a	a	a	a	b	b	b	a	b	a	b	-	b	-	b	-	b	a	-	a	-	-	-	-	a	b	b	b	a	a	b	a	b	b	a	a	b	b	b	a	b	a	a	-
chr05	1708210	A	G	a	-	a	a	a	a	-	-	-	-	a	a	-	a	-	a	h	b	b	-	b	h	a	b	-	-	b	a	-	-	a	-	a	a	-	-	a	a	-	a	-	a	a	a	b	-
chr05	1723782	A	G	a	-	a	a	a	a	-	-	-	a	a	a	a	h	b	-	-	b	-	-	b	-	a	-	-	a	-	a	-	a	a	a	a	a	a	a	a	a	-	-	-	a	a	a	a	a
chr05	1725052	A	G	-	-	-	-	-	-	-	-	-	-	-	-	-	a	a	a	a	a	b	a	h	a	a	h	a	a	a	-	-	-	-	-	-	-	-	-	-	-	-	-	-	-	b	-	-	-
chr05	1735907	A	T	-	-	-	-	-	a	-	a	b	-	-	a	-	-	b	b	b	b	-	a	b	b	a	a	a	a	-	-	-	-	-	-	-	-	-	b	-	-	b	b	-	-	-	-	-	-
chr05	1741311	C	G	a	-	a	-	b	a	-	-	b	a	b	a	b	a	-	-	a	a	-	-	-	a	-	-	a	-	a	b	b	a	a	a	b	a	a	a	a	-	-	a	b	b	b	a	b	a
chr05	1744648	C	G	-	-	-	-	-	-	-	-	-	-	-	-	-	-	-	-	-	-	-	-	-	-	-	-	-	-	-	b	-	-	a	-	-	a	-	-	-	-	-	-	-	-	-	-	-	-
chr05	1744699	C	A	a	b	a	a	b	a	-	-	a	a	a	a	a	b	-	-	-	b	a	-	b	b	a	a	a	-	-	a	b	a	a	a	b	a	b	-	a	a	b	a	b	b	b	-	-	-
chr05	1764512	A	G	a	-	a	a	-	-	-	a	a	-	a	a	a	b	-	b	b	-	-	-	b	b	-	-	a	-	a	a	-	-	a	a	-	a	-	-	-	a	-	a	b	-	a	a	-	-
chr05	1765569	T	C	a	b	a	a	b	a	b	a	b	a	b	a	a	a	-	-	b	-	a	a	a	a	a	-	a	-	a	a	b	b	a	a	b	a	a	b	a	a	b	b	b	b	a	a	a	a
chr05	1781141	C	T	a	-	-	-	-	-	-	-	-	-	a	-	b	b	b	-	b	a	b	a	h	h	a	h	a	a	a	-	-	b	a	-	a	-	-	-	-	-	-	-	-	-	-	-	-	-
chr05	1782439	A	G	-	-	-	-	-	a	-	-	-	-	b	-	-	a	-	a	-	-	-	-	a	-	-	-	a	-	-	a	-	-	-	b	a	a	-	-	-	-	-	-	-	a	b	a	-	-
chr05	1782450	G	A	-	-	-	-	-	a	-	-	-	-	b	-	-	a	-	a	-	-	-	-	a	-	-	-	a	-	-	a	-	-	-	b	a	a	-	-	-	-	-	-	-	a	b	a	-	-
chr05	1797255	T	C	a	b	a	b	b	a	-	b	a	b	b	a	b	b	-	a	a	b	-	a	a	a	a	b	a	a	a	-	b	b	a	a	b	a	a	b	a	a	b	b	b	b	b	a	b	a
chr05	1797670	G	A	-	-	-	-	-	-	-	a	-	-	a	-	-	h	b	a	b	a	a	a	b	h	a	h	a	a	a	b	-	-	-	-	-	-	-	-	-	-	b	-	-	-	-	-	-	-
chr05	1802710	T	C	-	-	-	-	-	-	-	-	-	-	-	-	-	b	a	b	b	b	-	a	a	h	a	b	a	a	a	-	-	-	-	b	-	-	-	-	a	-	-	-	b	-	-	-	-	-
chr05	1805604	A	T	-	-	-	-	-	-	-	-	-	-	-	-	-	a	-	b	h	b	a	a	b	a	-	h	-	a	a	-	-	a	-	-	-	-	-	-	-	-	-	-	-	-	-	-	-	-
chr05	1805743	T	C	-	-	-	b	-	a	-	-	-	-	-	-	-	h	b	b	a	a	a	a	b	h	a	b	a	a	a	-	-	-	-	-	-	-	-	-	-	-	-	-	-	-	b	-	-	-
chr05	1807693	C	G	-	-	-	-	-	-	b	-	-	-	-	-	-	b	b	a	a	a	a	a	a	a	a	b	a	a	a	-	-	-	-	-	-	-	-	-	-	-	-	-	-	-	-	-	-	-
chr05	1808048	A	G	-	-	-	-	-	-	-	-	-	-	-	-	-	a	a	a	b	b	a	a	h	h	a	b	a	a	a	-	-	-	a	-	-	a	-	-	-	-	-	-	-	-	-	-	-	-
chr05	1809972	A	T	b	b	a	a	b	a	-	b	a	-	a	a	b	-	-	-	b	-	-	-	-	b	-	-	-	-	-	a	b	b	a	b	a	a	b	-	a	a	-	a	-	a	a	-	a	-
chr05	1860568	C	T	-	-	-	-	-	-	-	-	-	-	-	-	b	a	a	a	a	b	a	a	a	a	a	a	a	a	a	-	-	-	a	-	-	-	-	-	-	-	-	-	b	-	-	-	-	-
chr05	1866820	A	G	a	b	a	b	b	a	b	a	a	a	b	a	a	a	b	-	a	-	b	a	a	a	-	-	a	-	a	b	b	b	a	b	b	a	b	b	a	a	b	b	b	b	a	a	b	a
chr05	1870884	G	A	a	b	a	a	b	a	b	b	a	b	b	a	a	b	b	-	a	-	a	a	b	a	a	b	a	a	a	b	b	-	a	b	b	a	b	a	a	a	b	a	b	-	a	a	a	a
chr05	1870968	T	C	-	-	-	a	-	-	-	-	-	-	-	-	-	b	a	a	b	a	b	a	b	h	a	-	a	a	a	-	-	-	-	-	-	-	-	-	-	-	-	-	-	-	-	-	-	-
chr05	1879867	C	T	-	b	a	a	b	a	-	a	b	-	-	a	b	a	a	a	b	a	-	a	b	a	-	-	a	-	a	-	b	b	a	-	-	a	a	-	a	-	b	-	b	b	-	-	-	-
chr05	1883418	G	A	b	-	a	b	-	a	-	-	-	b	a	a	b	-	-	-	a	-	-	-	-	a	-	-	-	-	-	b	b	b	a	-	b	a	-	a	a	-	b	b	b	a	b	a	b	a
chr05	1894025	A	C	b	b	a	b	a	a	b	a	b	-	a	a	a	b	-	b	b	-	a	a	-	b	-	a	a	a	a	a	b	a	a	b	b	a	b	b	a	a	b	b	b	b	a	a	a	a
chr05	1896346	C	T	a	b	-	a	b	a	b	a	b	a	a	a	b	b	-	a	a	b	a	-	-	a	a	a	a	a	a	b	b	a	a	a	a	a	b	-	a	a	b	a	b	b	b	a	a	a
chr05	1896605	G	A	a	b	-	a	b	a	b	a	b	a	a	a	b	b	-	a	b	-	a	-	-	a	a	a	a	a	a	b	b	a	a	a	a	a	b	-	a	a	b	b	b	b	b	a	a	a
chr05	1898670	A	C	b	-	a	b	a	a	-	b	a	a	a	a	a	b	-	-	a	-	-	-	a	b	-	-	-	a	a	b	b	b	a	b	a	a	-	-	-	a	-	b	b	b	b	a	-	-
chr05	1902778	A	T	-	-	-	-	-	-	-	-	-	-	-	-	-	a	a	b	a	-	h	a	b	b	a	a	a	a	a	-	-	-	-	-	-	-	-	-	-	a	-	-	-	-	-	-	-	-
chr05	1910019	C	T	a	-	a	a	a	a	-	a	a	a	-	a	a	h	b	-	h	h	-	a	b	h	a	a	a	a	a	-	-	a	a	-	a	a	a	a	a	a	-	a	-	a	a	-	a	a
chr05	1910047	T	C	b	b	a	a	b	a	b	b	a	a	b	a	b	h	-	b	h	h	-	a	b	h	a	a	a	a	a	-	b	b	a	b	b	a	b	a	a	a	b	b	b	b	b	-	b	a
chr05	1917327	C	T	-	-	-	-	-	-	-	-	-	-	-	-	-	b	-	b	-	a	b	a	a	b	a	a	a	a	a	-	b	-	a	-	-	-	-	-	-	-	-	-	-	-	-	-	-	-
chr05	1920785	G	A	a	b	a	b	b	a	b	a	b	b	a	a	a	b	a	-	a	-	a	a	-	h	-	b	a	a	a	a	b	a	a	b	a	a	b	a	a	a	b	b	b	b	b	-	b	a
chr05	1920854	G	A	a	b	a	b	b	a	b	a	b	b	a	a	a	b	a	-	a	-	a	a	-	h	-	b	a	a	a	a	b	a	a	b	a	a	b	a	a	a	b	b	b	b	b	-	b	a
chr05	1933988	C	T	b	b	a	a	a	a	-	b	a	-	b	a	b	a	-	-	a	-	-	-	-	a	-	-	-	-	-	b	b	b	a	b	b	a	a	-	a	a	-	a	b	b	a	a	a	-
chr05	1966423	T	G	b	b	a	b	b	a	b	b	b	b	b	a	b	b	-	b	b	-	b	a	b	a	-	a	a	a	a	a	b	-	-	a	b	a	b	b	-	-	b	b	b	b	b	a	b	a
chr05	1974552	A	T	b	-	a	b	a	a	-	b	a	-	-	a	b	-	a	-	a	a	b	a	a	a	a	a	a	a	a	-	b	-	-	b	b	-	-	-	-	a	b	a	-	-	-	-	-	-
chr05	1981118	G	A	b	-	a	-	a	a	-	a	b	-	a	-	b	-	-	-	-	-	-	-	-	-	-	-	-	-	-	b	b	a	a	a	-	a	b	a	a	a	-	a	-	a	b	-	a	-
chr05	1985228	C	T	-	-	-	b	b	-	b	-	-	-	-	-	-	-	-	-	-	-	-	-	-	-	-	-	-	-	-	-	-	-	-	b	-	-	-	-	-	-	b	-	-	-	-	-	-	-
chr05	1988385	A	C	-	-	a	-	-	a	-	-	-	-	-	-	a	a	a	h	-	b	-	a	b	a	a	a	a	a	a	-	-	-	-	b	-	a	-	-	-	-	-	-	-	-	-	-	b	-
chr05	2012431	G	A	-	-	-	b	b	-	-	-	-	-	-	-	b	-	b	b	-	-	b	-	b	b	-	-	-	-	-	-	-	-	-	a	-	-	-	-	-	-	-	b	-	-	-	-	-	-
chr05	2027207	G	T	a	-	a	a	a	a	-	a	a	a	a	a	a	-	-	-	-	-	-	a	-	a	a	-	a	-	a	-	-	a	a	a	a	a	-	a	a	a	-	a	-	a	a	a	a	-
chr05	2028016	G	A	-	-	-	-	-	-	-	-	-	a	b	-	-	a	a	a	a	a	a	a	b	h	a	h	a	a	a	-	-	-	-	-	-	-	-	-	-	-	-	-	-	-	-	-	-	-
chr05	2031860	G	A	-	-	-	a	a	-	-	-	-	-	-	-	b	-	-	-	-	-	-	-	-	-	-	-	-	a	-	-	b	-	-	-	a	a	-	-	-	-	-	b	b	-	a	a	a	-
chr05	2031901	G	A	-	-	-	a	a	-	-	-	-	-	-	-	b	-	-	-	-	-	-	-	-	-	-	-	-	a	-	-	b	-	-	-	a	a	-	-	-	-	-	b	b	-	a	a	a	-
chr05	2031916	A	G	-	-	-	a	a	-	-	-	-	-	-	-	b	-	-	-	-	-	-	-	-	-	-	-	-	a	-	-	b	-	-	-	a	a	-	-	-	-	-	b	b	-	a	a	a	-
chr05	2034051	T	C	-	-	-	-	b	-	-	-	-	b	-	b	-	b	-	b	b	b	b	a	b	a	-	-	b	h	a	-	b	-	-	-	b	-	-	-	-	a	b	a	-	-	b	-	-	-
chr05	2044798	C	A	-	-	-	-	-	a	-	-	-	-	-	-	-	a	a	-	a	a	a	a	a	h	a	b	a	a	a	-	-	-	a	-	-	a	b	a	-	-	-	-	-	-	-	-	-	-
chr05	2045201	A	C	b	b	a	b	b	a	b	a	a	a	a	a	b	b	a	a	-	-	a	a	-	b	a	a	a	a	a	-	b	a	a	a	b	a	a	a	a	a	b	b	a	b	b	a	a	-
chr05	2045220	T	C	b	b	a	b	b	a	b	b	a	a	a	a	b	b	a	a	-	-	a	a	b	b	a	a	a	a	a	-	b	a	a	a	b	a	b	a	a	a	b	b	a	b	b	a	a	-
chr05	2046665	G	T	-	-	-	-	-	-	-	b	a	-	-	-	b	-	-	-	-	-	-	a	-	-	-	-	-	-	-	-	-	-	-	-	a	a	-	-	-	-	-	-	a	-	b	a	a	-
chr05	2046995	T	C	b	b	a	b	b	a	-	-	b	a	b	a	b	-	-	-	-	b	-	a	a	-	-	-	-	a	a	a	b	b	a	b	b	a	b	a	a	a	b	b	b	b	h	a	a	-
chr05	2047079	T	C	-	-	-	a	-	a	-	-	-	a	-	a	-	a	a	-	-	-	a	a	-	a	a	a	a	a	a	-	b	-	-	-	a	a	-	-	-	-	-	a	-	-	-	-	-	-
chr05	2047092	C	T	-	-	-	a	-	a	-	-	-	a	-	a	-	a	a	-	-	-	a	a	-	a	a	a	a	a	a	-	b	-	-	-	a	a	-	-	-	-	-	a	-	-	-	-	-	-
chr05	2052056	A	C	a	b	a	b	a	a	b	b	a	a	a	a	a	a	a	b	a	-	-	-	b	b	-	-	a	a	a	a	b	a	a	b	a	a	a	-	a	a	b	b	b	a	b	a	a	a
chr05	2052378	G	A	-	-	a	a	a	a	-	a	-	a	a	a	a	-	-	-	a	-	b	a	-	-	-	-	a	a	a	a	-	a	a	a	a	a	-	-	a	a	-	a	b	a	a	a	a	a
chr05	2057132	C	T	-	-	-	-	b	-	-	-	b	b	-	-	b	b	b	b	b	b	-	-	b	b	-	b	-	-	-	-	b	-	-	-	-	-	-	-	-	-	-	-	-	a	-	-	-	-
chr05	2057152	G	A	-	-	-	-	b	-	-	-	b	b	-	-	b	b	b	b	b	b	-	-	b	b	-	b	-	-	-	-	b	-	-	-	-	-	-	-	-	-	-	-	-	a	-	-	-	-
chr05	2057192	A	C	-	-	-	-	b	-	-	-	b	b	-	-	b	b	b	b	b	b	-	-	b	b	-	b	-	-	-	-	b	-	-	-	-	-	-	-	-	-	-	-	-	a	-	-	-	-
chr05	2061796	C	T	-	-	-	-	-	-	-	-	-	-	-	-	-	a	b	a	a	a	b	a	b	a	a	a	a	a	-	-	-	-	-	-	-	-	-	-	-	-	b	-	-	-	b	-	-	-
chr05	2064546	C	T	-	-	-	-	-	-	-	-	-	-	-	-	-	a	h	a	a	b	a	a	a	a	a	h	a	a	a	-	-	-	-	-	-	-	-	-	-	-	-	-	-	-	-	-	-	-
chr05	2076949	G	A	-	-	-	-	a	-	-	-	-	-	-	-	-	a	a	a	b	a	b	a	a	a	a	a	a	a	a	-	-	-	-	-	b	-	-	-	-	-	-	-	-	-	-	-	-	-
chr05	2076960	G	A	-	-	-	-	a	-	-	-	-	-	-	-	-	a	a	a	b	a	b	a	a	a	a	a	a	a	a	-	-	-	-	-	b	-	-	-	-	-	-	-	-	-	-	-	-	-
chr05	2077591	G	T	-	-	-	-	-	-	-	-	-	-	-	-	-	a	b	b	a	a	h	a	a	h	a	h	a	a	a	-	-	-	-	-	-	-	b	-	-	-	-	a	-	-	-	-	a	-
chr05	2077645	G	A	-	-	-	-	-	-	-	-	-	-	-	-	-	a	b	b	a	a	a	a	h	h	a	h	a	a	a	-	-	-	-	-	-	-	b	-	-	-	-	a	-	-	-	-	a	-
chr05	2077703	T	G	-	-	-	-	-	-	-	-	-	-	-	-	-	a	b	b	a	a	a	a	a	h	a	h	a	a	a	-	-	-	-	-	-	-	b	-	-	-	-	a	-	-	-	-	a	-
chr05	2087725	G	T	b	-	-	b	-	-	-	-	-	-	-	a	a	a	a	b	b	b	a	a	a	h	a	h	a	a	a	-	b	-	a	-	-	a	-	-	-	a	-	-	b	-	a	-	-	-
chr05	2102096	A	C	-	b	-	-	-	-	-	-	-	-	-	-	-	h	-	-	-	b	a	a	a	h	a	a	a	a	a	a	-	-	-	-	-	-	-	-	-	-	-	-	-	-	-	-	-	-
chr05	2111940	G	T	-	-	-	-	-	-	-	-	-	-	-	-	-	a	a	-	-	-	a	a	a	a	a	a	a	a	a	-	-	a	-	-	-	-	-	-	-	-	-	-	-	-	-	-	-	-
chr05	2113093	G	T	a	b	a	b	b	a	-	-	-	a	a	a	b	-	a	a	-	-	b	-	-	-	-	a	a	a	a	a	b	b	a	a	b	a	b	b	a	a	b	a	b	b	b	a	a	-
chr05	2114994	C	T	a	-	a	b	a	a	b	b	b	b	b	a	b	a	a	a	b	b	a	a	a	a	a	-	a	-	a	a	b	a	a	b	b	a	a	a	a	a	b	b	b	a	a	a	a	a
chr05	2137112	G	A	b	b	-	b	b	-	b	-	b	b	b	-	b	-	-	-	-	-	-	-	-	b	-	b	-	-	-	-	b	b	-	-	b	-	b	-	-	-	-	b	b	-	b	-	-	-
chr05	2137123	G	A	b	b	-	b	b	-	b	-	b	b	b	-	b	-	-	-	-	-	-	-	-	b	-	b	-	-	-	-	b	b	-	-	b	-	b	-	-	-	-	b	b	-	b	-	-	-
chr05	2140863	C	A	-	-	-	-	-	a	-	b	-	a	-	a	a	b	b	a	b	-	h	a	a	h	a	a	a	a	a	-	-	-	a	-	-	-	-	-	a	-	-	-	-	-	-	-	-	-
chr05	2142312	T	C	-	b	-	-	-	-	-	-	b	-	-	a	b	-	-	-	-	a	-	-	-	-	-	-	a	-	-	-	-	-	-	-	a	-	-	-	-	a	-	-	-	-	-	-	-	-
chr05	2151756	T	G	-	-	-	-	-	-	-	-	-	-	-	-	-	h	h	h	b	h	b	a	h	h	a	h	a	a	a	-	-	-	-	-	-	-	-	-	-	-	-	-	-	-	-	-	-	-
chr05	2153494	C	T	b	-	a	b	b	-	-	-	-	a	b	a	b	-	-	-	-	-	a	a	a	-	-	-	a	a	a	b	b	b	a	b	a	a	-	a	-	a	-	b	b	b	a	a	a	-
chr05	2153694	G	A	-	-	-	-	-	-	-	-	-	-	-	-	-	b	a	a	b	b	a	a	h	b	a	h	a	a	a	-	-	-	-	-	-	-	-	-	-	-	-	-	-	-	-	-	-	-
chr05	2153918	G	A	-	-	a	-	-	-	-	-	-	-	-	-	-	a	-	b	h	a	b	-	h	b	a	a	a	a	a	-	-	-	-	-	b	-	-	-	-	-	b	b	b	-	-	-	-	-
chr05	2154209	C	T	-	-	-	-	-	-	-	-	-	-	-	-	-	h	b	a	h	h	a	a	-	b	a	h	a	a	a	-	-	-	-	a	-	-	-	-	-	-	-	-	-	-	-	-	-	-
chr05	2154221	A	G	-	-	-	-	-	-	-	-	-	-	-	-	-	h	b	a	h	h	a	a	-	b	a	h	a	a	a	-	-	-	-	a	-	-	-	-	-	-	-	-	-	-	-	-	-	-
chr05	2155179	C	T	-	-	-	-	-	-	-	a	-	-	-	-	-	b	a	a	a	b	b	a	a	a	a	-	a	a	a	-	-	-	-	-	-	-	-	-	-	-	-	-	-	-	-	-	-	-
chr05	2155289	G	A	-	-	-	-	-	-	-	a	-	-	-	-	-	b	a	a	b	b	b	a	b	b	a	-	a	a	a	-	-	-	-	-	-	-	-	-	-	-	-	-	-	-	-	-	a	-
chr05	2155339	C	G	-	-	-	-	-	-	-	a	-	-	-	-	-	b	a	a	b	b	b	a	a	a	a	-	a	a	a	-	-	-	-	-	-	-	-	-	-	-	-	-	-	-	-	-	a	-
chr05	2160555	G	T	-	-	-	-	-	-	-	-	-	-	-	-	-	a	b	-	a	a	a	a	a	a	a	h	a	a	a	-	-	-	a	-	-	-	-	-	-	-	-	-	-	-	-	-	-	-
chr05	2161039	A	C	b	b	-	b	b	-	b	-	b	-	b	-	b	b	-	-	b	b	-	-	b	-	-	-	-	-	-	b	b	a	a	b	b	-	b	b	-	-	b	b	-	b	b	-	-	-
chr05	2164343	T	C	b	b	a	b	b	a	b	b	b	a	b	a	b	a	-	-	-	-	-	a	-	b	-	-	a	-	a	b	b	b	a	a	b	a	b	b	a	a	b	-	b	b	b	a	-	-
chr05	2170986	T	C	-	-	-	-	-	a	-	-	-	-	-	-	-	a	a	a	a	a	a	a	a	a	a	a	a	a	a	-	-	-	a	-	-	a	-	-	-	-	-	-	-	-	-	-	-	-
chr05	2173824	T	C	a	b	a	b	a	a	b	a	a	a	b	a	b	b	-	-	a	-	-	-	b	b	a	-	-	-	-	b	b	b	a	a	b	a	-	a	-	a	-	a	b	b	b	a	a	-
chr05	2185145	G	A	a	b	a	a	a	a	b	a	a	b	a	a	b	b	b	a	b	a	b	a	a	h	a	a	a	a	a	-	b	b	a	b	b	a	a	-	a	a	b	a	b	b	a	a	a	-
chr05	2188409	G	A	b	b	a	a	a	a	b	-	a	a	b	a	b	-	-	-	b	b	a	a	b	a	-	-	a	a	a	a	b	-	a	b	b	a	-	a	-	a	-	a	b	b	a	a	a	-
chr05	2189642	C	T	-	-	-	-	-	-	-	-	-	-	-	-	-	a	-	b	a	a	a	a	b	h	a	a	a	a	a	-	b	a	-	-	-	-	-	-	-	-	-	-	-	-	-	-	-	-
chr05	2193029	G	A	a	-	a	b	b	a	-	b	b	a	a	a	b	-	-	a	a	-	b	a	b	b	-	b	a	a	-	-	b	-	a	b	-	a	-	a	-	a	b	b	b	a	a	a	-	-
chr05	2193556	T	A	-	-	a	-	-	-	-	-	-	-	-	-	b	b	b	a	a	a	a	a	a	h	a	h	a	a	a	-	-	-	-	-	-	a	-	-	a	-	-	-	-	-	-	-	-	-
chr05	2193721	A	T	-	-	a	-	-	-	-	-	-	-	-	-	b	h	a	a	a	a	a	a	a	h	a	h	a	a	a	-	-	-	-	-	-	a	-	-	a	-	-	-	-	-	-	-	-	-
chr05	2196193	G	A	a	b	a	b	b	a	-	a	-	-	a	a	a	b	a	-	b	a	a	a	b	-	a	a	a	a	a	a	b	b	a	a	b	a	b	b	a	a	b	b	b	b	a	a	a	a
chr05	2206988	A	G	b	b	a	b	h	a	b	-	b	b	b	a	b	-	a	-	-	-	-	a	a	a	a	-	-	-	a	b	b	a	a	a	a	a	b	a	a	a	b	a	b	b	b	a	a	a
chr05	2207870	T	C	a	b	a	a	a	a	-	a	-	-	a	a	a	h	a	-	h	-	a	-	b	a	-	-	a	a	a	a	-	a	a	a	a	a	-	a	a	a	-	a	-	a	a	a	a	-
chr05	2211025	T	A	-	-	-	-	-	-	-	-	-	-	-	-	-	b	a	b	b	b	-	a	a	a	a	-	a	-	a	-	-	-	-	-	-	a	-	-	-	-	-	-	-	b	-	-	-	-
chr05	2216423	A	G	-	-	-	-	-	a	-	-	-	-	-	-	b	b	b	b	b	h	a	a	a	b	a	b	a	a	a	-	-	-	-	-	-	-	-	-	-	-	-	-	-	-	-	-	-	-
chr05	2227458	C	T	-	-	-	a	-	-	-	-	-	-	-	-	-	h	h	b	b	b	a	a	a	b	a	h	a	a	a	-	-	-	-	-	-	-	-	-	-	-	-	-	-	-	-	-	-	-
chr05	2227526	G	A	-	-	-	b	a	a	b	a	-	-	b	-	a	a	a	a	a	a	a	a	a	h	a	h	a	a	a	-	b	-	-	-	-	-	-	-	a	a	-	-	-	-	-	-	-	-
chr05	2232250	C	T	-	-	a	b	a	a	-	a	-	-	-	a	a	a	b	-	-	-	b	-	-	-	-	-	-	a	-	-	-	a	a	-	-	a	a	b	-	a	b	b	b	b	-	-	a	a
chr05	2242149	T	A	b	-	a	b	-	a	b	b	-	-	-	-	b	a	-	-	-	-	-	a	b	b	a	-	a	a	a	a	b	-	a	-	a	a	-	b	-	a	b	-	-	-	-	-	b	a
chr05	2266833	T	C	-	-	-	-	-	-	-	-	-	-	-	-	-	b	b	a	a	b	b	a	b	a	-	b	a	a	a	-	-	-	-	-	-	-	-	-	-	-	-	-	-	-	-	-	-	-
chr05	2291814	C	T	-	b	-	b	-	a	-	-	-	b	-	a	-	a	b	-	a	-	a	a	b	a	a	a	a	a	a	b	-	-	-	a	-	a	-	-	a	-	-	-	-	-	-	-	-	-
chr05	2294369	T	G	-	-	-	-	-	-	-	a	-	-	-	-	b	b	b	-	b	a	b	a	b	b	-	-	a	a	-	-	b	-	-	-	a	a	-	-	-	a	b	-	-	-	-	-	-	-
chr05	2299801	G	A	a	b	a	a	a	a	b	-	b	-	-	a	b	-	-	-	a	-	-	-	-	-	a	-	a	-	a	a	b	b	a	b	a	a	-	-	a	a	b	b	-	b	b	-	a	a
chr05	2320704	T	A	b	b	a	a	b	a	-	b	b	a	b	a	a	b	-	h	b	b	a	a	h	a	a	b	a	a	a	a	b	a	a	-	-	a	-	b	a	-	b	a	-	-	-	a	-	-
chr05	2382823	A	G	-	-	-	-	-	-	-	-	-	-	-	-	-	b	b	b	a	a	b	a	-	a	a	a	a	a	a	b	-	-	-	-	-	-	-	-	a	-	-	-	-	-	-	-	-	-
chr05	2385029	A	G	-	-	-	-	-	-	-	-	-	-	-	-	-	a	b	a	a	a	h	a	h	a	a	h	a	a	a	-	-	-	a	b	-	-	a	-	b	a	-	-	-	-	-	a	-	-
chr05	2389567	C	T	-	-	-	b	-	-	-	-	-	-	-	-	a	-	-	-	-	-	-	a	-	-	-	-	-	-	-	-	b	-	a	b	a	-	a	-	a	-	-	-	b	-	b	-	a	-
chr05	2389983	C	T	b	-	-	-	a	a	-	a	-	b	b	a	a	a	-	a	-	a	a	a	a	a	-	a	a	a	a	-	b	b	-	b	-	a	-	-	-	-	b	-	b	-	-	-	-	-
chr05	2390104	C	T	b	-	-	-	a	a	-	a	-	b	-	a	a	a	-	a	-	a	a	a	a	a	-	a	a	a	a	-	b	-	-	b	-	a	-	-	-	-	b	-	b	-	-	-	-	-
chr05	2390135	A	G	b	-	-	-	a	a	-	a	-	b	b	a	a	h	-	h	-	a	a	a	a	a	-	a	a	a	a	-	b	-	-	b	-	a	-	-	-	-	b	-	b	-	-	-	-	-
chr05	2393083	T	G	-	-	-	-	b	b	-	-	-	-	b	-	-	b	-	-	-	b	-	-	-	-	-	-	-	-	-	-	-	-	-	-	b	-	-	-	-	b	b	-	-	b	b	-	-	-
chr05	2399619	T	C	-	-	-	-	-	-	-	-	-	-	-	-	-	a	h	a	a	b	h	a	b	h	a	a	a	a	a	-	-	-	-	-	-	-	-	-	-	-	-	b	-	-	-	-	-	-
chr05	2401814	C	G	b	-	-	-	-	-	-	-	-	-	-	-	b	a	b	-	a	b	-	a	a	b	a	-	a	a	a	-	-	-	-	-	-	-	-	-	-	-	-	a	-	-	-	-	-	-
chr05	2404718	A	T	-	-	-	b	-	a	b	a	a	b	a	a	a	-	-	-	-	-	-	-	-	-	-	-	-	-	-	b	b	a	a	b	-	a	a	b	a	a	b	-	b	b	b	-	a	-
chr05	2422584	T	A	-	-	-	b	-	-	-	b	b	-	-	-	-	-	a	-	-	-	-	-	-	-	-	-	-	-	-	-	-	-	-	-	b	a	-	-	-	-	-	-	-	-	b	-	-	-
chr05	2422594	C	T	-	-	-	b	-	-	-	b	b	-	-	-	-	-	a	-	-	-	-	-	-	-	-	-	-	-	-	-	-	-	-	-	b	a	-	-	-	-	-	-	-	-	b	-	-	-
chr05	2423173	A	T	-	-	-	-	-	-	-	-	-	-	-	-	-	a	b	-	a	b	b	a	b	h	a	h	a	a	a	-	-	-	-	-	a	-	-	-	-	-	-	-	-	-	-	-	-	-
chr05	2423224	C	G	-	-	-	-	-	-	-	-	-	-	-	-	-	a	-	-	a	b	a	a	b	a	a	a	a	a	a	-	-	-	-	-	a	-	-	-	-	-	-	-	-	-	-	-	-	-
chr05	2423265	T	C	-	-	-	-	-	-	-	-	-	-	-	-	-	a	b	b	a	a	b	a	b	h	a	h	a	a	a	-	-	-	-	-	a	-	-	-	-	-	-	-	-	-	-	-	-	-
chr05	2436228	T	G	-	-	-	-	-	-	b	-	-	-	-	-	-	a	a	a	b	b	h	a	h	a	a	-	a	a	a	-	b	-	-	-	-	-	a	-	-	-	-	-	-	-	-	-	-	-
chr05	2436451	G	A	b	b	-	b	-	-	-	-	-	-	b	a	b	b	a	b	a	a	-	a	b	b	a	b	a	a	a	a	-	a	-	-	-	-	-	-	-	a	-	b	-	-	-	a	a	-
chr05	2440091	T	C	b	-	a	b	a	a	b	-	b	a	a	a	a	-	-	-	-	-	-	-	-	-	-	-	-	-	-	b	b	a	a	a	a	a	a	a	a	a	b	a	b	a	b	-	a	a
chr05	2447948	A	G	-	-	a	-	-	-	-	-	-	-	-	-	b	b	a	a	a	a	a	a	a	h	a	h	a	a	a	-	-	-	-	-	-	-	-	-	-	a	-	-	-	-	-	-	-	-
chr05	2447997	G	T	-	-	a	-	-	-	-	-	-	-	-	-	b	a	b	b	b	b	a	a	b	h	a	h	a	a	a	-	-	-	-	-	-	-	-	-	-	a	-	-	-	-	-	-	-	-
chr05	2448348	T	A	-	-	-	-	a	-	-	-	-	-	-	-	-	-	-	-	-	-	-	-	-	-	-	-	-	-	-	-	-	-	-	-	-	-	-	-	-	-	-	-	-	-	-	-	-	-
chr05	2449091	A	G	a	-	-	b	a	-	b	-	a	a	a	a	b	-	b	-	b	-	b	a	-	-	-	-	a	-	a	a	b	b	a	a	b	a	a	a	a	a	b	-	b	b	b	a	a	-
chr05	2449119	T	G	a	-	-	b	a	-	b	-	a	a	a	a	b	-	b	-	b	-	b	a	-	-	-	-	a	-	a	a	b	b	a	a	b	a	a	a	a	a	b	-	b	b	b	a	a	-
chr05	2452537	A	G	a	b	a	b	b	a	b	-	-	-	a	a	a	-	-	-	-	-	-	-	-	-	-	-	-	-	-	b	b	b	a	a	b	a	a	-	a	a	b	-	-	-	b	a	-	-
chr05	2460382	C	T	-	-	-	-	-	-	-	b	a	a	-	a	b	b	-	a	b	a	a	a	-	-	a	b	a	a	a	-	-	a	-	-	-	-	-	-	-	a	b	-	-	-	-	-	-	-
chr05	2462412	T	G	-	-	-	-	-	-	b	-	-	-	-	-	-	a	b	b	b	b	h	a	h	h	a	h	a	a	a	-	-	-	-	-	-	-	-	-	-	-	-	-	-	-	-	-	-	-
chr05	2465233	C	T	-	-	-	-	-	-	-	-	-	-	-	-	-	a	a	b	b	b	a	a	h	a	a	h	a	a	a	-	-	-	-	-	-	-	-	-	-	-	-	-	-	-	-	-	-	-
chr05	2465266	T	A	-	-	-	-	-	-	-	-	-	-	-	-	-	b	a	b	b	b	a	a	h	a	a	h	a	a	a	-	-	-	-	-	-	-	-	-	-	-	-	-	-	-	-	-	-	-
chr05	2469959	A	T	b	b	-	b	-	-	b	b	-	-	-	-	b	b	-	-	b	-	-	-	-	-	-	-	-	-	-	-	-	-	-	b	-	-	-	-	-	-	b	-	-	-	b	-	-	-
chr05	2470157	A	C	b	b	a	b	b	a	b	b	a	b	a	a	b	b	b	-	b	-	-	a	a	b	-	-	a	a	a	b	b	b	a	a	a	a	a	-	a	a	b	b	b	b	b	a	a	-
chr05	2470467	C	A	a	b	a	a	b	a	b	a	a	b	a	a	a	a	-	h	-	-	b	a	b	a	-	-	a	a	a	a	b	a	a	b	b	a	a	a	a	a	b	a	b	b	b	a	a	a
chr05	2470477	T	A	a	b	a	a	b	b	b	a	a	b	a	a	a	a	-	h	-	-	b	a	b	a	-	-	a	a	a	a	b	a	a	b	b	a	a	a	a	a	b	a	b	b	b	a	a	a
chr05	2470650	C	T	a	b	a	a	b	a	b	a	a	a	a	a	a	a	-	a	-	-	-	a	b	a	-	-	a	a	a	a	b	a	a	b	b	a	a	a	a	a	b	a	b	b	b	a	a	a
chr05	2470753	C	T	a	b	a	a	a	a	b	b	b	a	b	a	b	a	b	-	-	-	a	a	b	a	a	b	a	-	-	a	b	b	a	a	-	a	a	b	a	a	-	a	b	a	b	a	a	-
chr05	2481287	G	A	a	-	-	-	-	-	-	-	-	-	-	-	-	a	a	b	-	h	a	a	a	a	a	a	-	a	a	b	-	-	-	-	-	-	-	-	-	-	-	-	-	a	-	-	-	a
chr05	2481540	G	A	a	-	a	b	a	a	-	a	a	b	a	a	b	a	b	-	b	a	a	a	-	a	a	-	a	-	-	b	b	a	a	a	b	a	-	b	-	a	b	-	b	b	-	-	-	-
chr05	2481575	C	T	a	-	a	b	a	a	-	a	a	b	a	a	b	a	b	-	b	a	a	a	-	a	a	-	a	-	-	b	b	a	a	a	b	a	-	b	-	a	b	-	b	b	-	-	-	-
chr05	2481712	T	C	a	-	a	b	a	a	-	-	a	b	a	a	b	a	a	-	-	a	a	a	-	a	a	-	a	-	-	b	b	a	a	a	b	a	-	b	-	a	b	-	b	b	-	-	-	-
chr05	2481749	G	T	a	-	a	b	a	a	-	a	a	b	a	a	b	a	a	-	-	a	a	a	-	a	a	-	a	-	-	b	b	a	a	a	b	a	-	b	-	a	b	-	b	b	-	-	-	-
chr05	2482591	C	A	-	b	a	-	-	-	-	-	-	-	-	-	a	a	-	-	-	-	-	-	-	-	a	a	-	-	a	b	-	b	a	-	a	a	a	-	-	a	b	a	-	-	b	a	-	-
chr05	2485747	C	G	-	b	a	b	-	a	-	-	-	-	b	-	-	a	-	a	a	a	a	a	a	b	a	a	a	a	a	-	-	-	-	-	a	-	-	-	-	a	b	-	-	-	-	-	-	-
chr05	2485804	C	T	-	b	a	b	-	a	-	-	-	-	b	-	-	a	-	a	a	a	a	a	a	b	a	a	a	a	a	-	-	-	-	-	a	-	-	-	-	a	b	-	-	-	-	-	-	-
chr05	2485880	C	T	b	-	a	a	-	a	-	-	a	a	a	a	a	a	-	b	-	b	a	-	-	a	-	a	-	a	-	-	-	a	a	a	a	a	a	a	a	a	b	a	b	a	b	a	a	a
chr05	2486188	T	G	b	-	a	a	-	a	-	-	b	b	a	a	b	a	-	b	-	b	a	-	-	a	-	a	-	a	-	-	-	a	a	b	a	a	a	a	a	a	b	b	b	b	b	a	a	a
chr05	2486849	T	A	-	-	-	-	-	-	b	-	-	-	-	-	-	-	-	-	-	-	-	-	-	-	-	-	-	-	-	-	b	-	-	-	-	-	-	-	-	-	b	-	-	-	-	-	-	-
chr05	2487555	C	T	b	-	-	b	a	a	-	-	-	-	-	a	-	a	a	b	b	h	a	a	a	h	-	a	a	a	a	-	-	-	-	-	-	-	-	-	-	-	-	a	b	a	-	-	-	-
chr05	2487673	C	T	b	-	-	b	a	a	-	-	-	-	-	a	-	a	a	b	a	a	a	a	b	a	-	a	a	a	a	b	-	-	-	-	-	a	-	-	-	-	-	a	b	a	-	-	-	-
chr05	2491543	G	A	b	b	a	b	b	a	b	-	-	b	a	a	b	b	-	-	-	-	b	a	b	b	a	-	-	a	-	b	b	b	a	a	b	a	a	b	a	a	b	b	b	b	b	a	a	-
chr05	2493235	G	A	-	-	-	-	-	-	-	-	-	-	-	-	-	a	b	a	b	b	a	a	b	h	a	b	a	a	a	-	-	-	-	b	-	a	-	-	-	-	-	-	-	-	-	-	-	-
chr05	2499026	A	C	b	-	-	-	-	a	-	-	-	-	-	-	-	b	a	a	b	a	h	a	h	a	a	b	a	a	a	-	-	-	a	-	-	-	-	-	-	-	-	-	-	-	-	-	-	-
chr05	2501825	T	C	-	-	-	-	-	a	-	-	-	-	a	-	-	-	-	-	-	-	-	-	-	-	-	-	-	-	a	b	-	b	a	-	b	a	-	-	a	-	-	a	b	-	b	-	-	a
chr05	2505377	T	C	-	b	-	-	-	-	-	-	-	-	-	-	-	b	-	-	-	a	-	-	-	-	-	-	a	-	-	-	-	-	-	-	-	a	-	-	-	-	-	a	b	-	-	-	a	a
chr05	2505422	A	G	-	b	-	-	-	-	-	-	-	-	-	-	-	b	-	-	-	a	-	-	-	-	-	-	a	-	-	-	-	-	-	-	-	a	-	-	-	-	-	a	b	-	-	-	a	a
chr05	2505796	T	A	-	b	-	-	-	-	-	-	-	-	-	-	-	b	-	-	-	a	-	-	-	-	-	-	a	-	-	-	-	-	-	-	-	a	-	-	-	-	-	a	b	-	-	-	a	a
chr05	2516536	G	A	b	b	a	b	a	a	b	-	a	b	a	a	a	-	-	-	-	b	-	-	-	a	-	-	a	-	a	-	b	a	a	b	b	a	a	b	a	-	b	a	-	-	b	a	a	-
chr05	2516822	A	G	a	b	a	b	a	a	-	b	a	a	a	a	b	a	b	-	a	a	a	a	-	-	-	a	a	-	a	b	b	b	a	b	a	a	-	a	-	a	b	a	b	b	-	-	a	-
chr05	2517623	T	G	b	b	a	b	b	a	b	b	b	b	b	a	b	a	b	a	-	a	a	a	b	a	-	-	a	a	a	a	b	b	a	b	a	a	a	a	a	a	b	b	b	a	b	a	a	a
chr05	2520270	C	T	b	b	a	a	a	a	b	a	-	b	a	a	b	a	-	a	a	-	-	a	a	a	a	a	a	a	a	a	a	a	a	a	b	a	a	-	-	a	b	b	b	b	b	a	b	a
chr05	2522009	T	A	b	b	a	b	b	a	-	b	b	a	b	a	b	b	-	-	a	-	a	a	b	b	a	a	a	a	a	b	b	b	a	a	a	a	a	a	a	a	b	a	b	b	b	a	a	a
chr05	2540616	G	A	b	b	a	b	b	a	b	b	a	b	a	a	a	-	a	b	-	-	b	a	a	-	-	-	a	a	-	b	b	b	a	b	a	a	-	-	a	a	b	a	b	a	b	a	a	-
chr05	2540939	G	A	b	b	a	b	a	a	b	-	a	-	-	-	b	a	b	-	-	-	a	a	a	-	-	-	-	-	a	b	b	a	a	b	a	a	a	a	-	-	-	b	b	b	b	a	a	-
chr05	2541204	A	G	-	-	-	-	a	-	-	-	-	-	a	a	-	b	a	b	h	-	-	a	a	b	-	h	a	a	a	-	-	a	a	-	-	-	-	-	-	a	-	-	-	-	-	-	-	-
chr05	2547141	G	A	-	-	-	-	-	-	-	-	-	-	-	-	-	b	a	b	a	b	b	a	a	b	a	b	a	a	a	-	-	-	-	-	-	-	-	-	-	-	-	-	-	-	-	-	-	-
chr05	2550906	T	C	-	-	a	a	-	a	-	-	-	a	-	a	a	a	b	a	b	b	b	a	b	a	a	a	a	a	a	-	b	-	-	-	-	-	-	b	-	-	-	-	-	-	-	-	-	a
chr05	2562189	T	G	a	-	a	a	a	a	-	-	b	b	b	a	b	b	-	-	a	-	a	-	-	a	a	-	a	a	a	b	b	a	a	a	b	a	a	a	-	a	b	a	b	b	b	a	a	a
chr05	2562483	G	C	a	b	a	a	b	a	-	b	b	b	b	a	b	b	a	b	a	-	-	a	a	b	a	-	-	a	-	a	b	a	a	a	b	a	a	b	a	-	b	a	b	b	b	a	a	a
chr05	2562725	A	G	a	b	a	a	b	a	-	b	b	b	b	a	a	b	a	b	a	-	-	a	a	a	a	-	-	a	-	a	b	a	a	a	b	a	a	b	a	-	b	a	b	b	b	a	a	a
chr05	2569175	C	T	b	-	a	a	a	a	b	b	b	a	a	a	b	-	-	a	a	a	a	a	a	-	a	-	a	a	a	a	b	a	a	b	a	a	a	a	a	a	b	a	b	b	b	a	a	a
chr05	2595547	T	A	a	-	-	-	a	a	-	-	-	-	b	a	a	a	-	a	-	-	-	-	-	b	-	-	-	-	a	-	-	-	a	-	-	a	-	-	-	a	b	-	-	b	b	-	a	-
chr05	2604472	G	A	b	b	-	b	b	-	b	b	b	b	b	-	b	b	-	b	b	-	b	-	b	-	-	-	-	-	a	b	b	b	-	b	-	-	-	-	-	-	b	-	b	b	b	-	-	-
chr05	2611712	A	G	-	-	a	a	b	a	-	-	a	-	a	a	a	a	b	a	b	a	h	a	h	h	a	h	a	a	a	a	-	-	a	-	a	a	-	-	-	a	-	-	b	b	-	-	-	-
chr05	2627907	T	C	b	b	a	a	a	a	b	b	a	b	b	a	b	a	-	a	a	a	a	-	-	b	-	b	a	a	-	b	b	b	a	a	a	a	a	b	a	-	b	b	b	a	b	a	a	-
chr05	2634269	G	T	-	-	-	-	-	-	-	-	-	-	-	-	-	b	b	b	b	-	h	a	a	b	a	h	a	a	-	-	b	-	-	-	-	-	-	-	-	-	-	-	-	-	-	-	-	-
chr05	2637222	G	A	b	b	a	b	a	a	b	b	b	b	b	a	b	b	a	a	a	a	b	-	a	a	-	b	-	-	a	a	b	b	a	b	b	a	a	-	a	a	b	b	b	b	b	a	a	a
chr05	2638108	C	G	b	b	a	a	-	a	b	-	-	-	b	a	a	b	a	-	a	-	-	a	a	-	a	-	-	-	-	b	b	b	a	b	a	a	-	b	-	a	b	b	b	-	b	a	-	-
chr05	2638398	A	G	b	b	a	a	-	a	b	-	-	-	b	a	a	b	a	-	a	-	-	a	a	-	-	b	-	-	-	b	b	b	a	b	-	a	-	b	-	a	b	b	b	-	b	a	-	-
chr05	2650072	A	G	-	-	-	-	b	-	b	b	-	-	b	a	b	a	-	-	-	-	-	a	-	a	-	-	-	a	-	a	-	b	a	a	b	a	a	b	a	a	-	a	b	-	b	a	a	-
chr05	2660506	C	T	b	b	a	a	a	a	-	b	b	b	a	a	a	b	a	-	b	a	-	a	b	a	a	-	-	a	a	b	b	-	a	b	a	a	a	b	a	-	b	b	b	b	b	-	a	a
chr05	2679451	G	A	-	-	-	-	a	-	-	-	-	-	-	-	-	b	a	a	b	b	b	a	h	b	a	h	a	a	a	-	-	-	-	a	a	-	-	-	-	-	-	b	-	-	-	-	-	-
chr05	2679888	A	G	a	b	a	b	a	a	b	-	a	b	-	a	a	b	-	b	b	b	b	a	-	b	-	b	-	-	-	b	-	a	a	a	b	a	-	-	a	-	-	-	b	a	-	-	a	-
chr05	2681375	C	G	b	b	a	a	-	-	-	-	b	-	-	a	a	-	-	-	-	-	-	-	-	-	-	-	-	-	-	-	-	a	a	-	a	a	-	-	-	a	-	-	-	a	b	-	-	a
chr05	2681479	C	T	-	-	-	-	-	a	-	-	-	-	-	-	a	h	a	-	a	h	h	a	-	b	-	b	a	a	a	-	-	-	-	-	-	-	-	-	a	-	-	-	-	-	-	-	-	-
chr05	2682576	G	C	b	b	a	a	a	a	b	b	b	a	a	a	a	b	-	-	b	-	a	-	b	-	a	-	-	a	a	-	b	a	a	b	b	a	a	-	a	a	b	b	b	b	b	a	a	a
chr05	2685253	T	C	-	-	-	-	-	-	-	-	-	-	-	a	-	a	a	a	a	b	a	a	a	h	a	a	a	-	a	-	-	-	-	-	-	-	-	-	-	-	-	-	-	-	-	-	-	-
chr05	2723405	T	C	-	-	-	-	-	-	-	-	-	-	-	-	-	a	-	h	a	b	a	a	a	a	a	b	-	-	-	-	-	b	-	-	-	a	-	-	-	-	-	-	-	-	-	-	-	-
chr05	2735219	G	A	a	-	a	a	a	a	-	-	-	a	a	a	a	a	-	-	a	a	-	a	a	a	a	a	a	a	a	a	-	a	a	b	a	a	-	-	a	a	-	a	-	a	-	a	a	a
chr05	2739744	G	A	b	b	-	-	a	-	-	-	-	-	b	a	-	a	b	b	a	b	a	a	b	b	a	h	a	a	a	-	-	-	-	b	-	-	a	-	-	-	-	-	-	-	-	-	-	-
chr05	2753134	A	G	b	b	a	b	b	-	b	b	b	b	b	-	b	a	-	-	-	-	b	-	b	a	-	b	-	-	-	-	b	b	-	b	-	-	-	b	a	-	-	a	b	b	b	-	-	-
chr05	2789811	G	A	b	b	a	b	a	a	b	b	a	b	a	a	a	a	b	a	a	-	b	a	-	a	a	-	a	a	a	a	b	a	a	b	b	a	a	b	a	a	-	b	b	b	b	a	a	a
chr05	2792216	A	G	-	-	-	a	a	a	-	-	a	-	-	-	b	a	-	-	a	-	a	a	a	a	a	b	a	a	a	-	-	-	a	-	-	-	-	-	a	-	-	-	-	-	-	-	a	-
chr05	2794592	A	G	-	-	-	-	b	-	b	-	-	-	-	-	-	h	-	h	h	a	a	a	a	a	a	a	a	a	a	-	-	a	a	-	-	-	-	-	-	a	-	-	b	b	-	-	-	-
chr05	2809474	G	A	-	-	a	a	a	a	-	-	a	-	-	a	a	-	b	-	-	-	-	-	-	-	-	-	a	a	-	-	b	-	a	a	b	a	a	a	-	-	b	-	b	-	b	a	-	a
chr05	2809929	G	A	a	-	a	a	b	a	-	-	-	-	-	a	a	a	-	-	h	-	-	a	b	b	-	a	a	a	a	a	-	b	a	a	a	a	a	a	a	a	-	-	b	-	b	a	a	-
chr05	2819405	G	A	-	-	-	-	-	a	-	-	-	-	-	a	-	b	a	a	b	a	b	a	a	b	a	a	a	a	a	-	b	-	-	-	-	-	-	-	-	-	-	-	-	-	b	-	-	-
chr05	2822257	C	A	-	b	a	b	-	-	-	-	-	a	b	a	-	-	-	-	-	-	-	-	b	-	-	-	-	-	-	a	b	-	-	-	a	a	-	-	a	a	-	b	b	b	b	a	a	-
chr05	2827749	G	A	-	-	-	-	-	a	-	-	-	-	-	a	-	a	b	a	b	b	b	a	a	h	a	h	a	a	a	-	-	-	-	-	-	a	-	b	a	-	-	-	-	-	-	-	-	-
chr05	2827812	G	A	-	-	-	-	-	a	-	-	-	-	-	a	-	a	b	a	b	b	b	a	a	h	a	h	a	a	a	-	-	-	-	-	-	a	-	b	a	-	-	-	-	-	-	-	-	-
chr05	2832467	G	A	b	b	-	b	b	a	b	-	b	b	b	a	b	b	b	a	b	b	a	a	a	h	a	a	a	a	a	-	b	-	-	-	a	a	-	-	-	-	-	-	-	-	b	-	-	-
chr05	2834832	G	A	a	-	a	a	a	a	-	-	a	a	a	a	a	a	a	a	a	a	a	a	a	a	a	-	a	a	a	a	-	a	a	a	-	a	-	a	a	a	-	a	-	a	b	a	a	-
chr05	2834876	T	C	-	-	-	-	-	-	-	-	-	-	-	a	-	-	b	-	b	b	b	-	b	b	-	b	-	-	-	-	-	-	-	-	-	-	-	-	-	-	b	-	-	b	b	-	-	-
chr05	2838620	C	T	-	-	-	b	-	-	-	b	-	-	-	-	-	-	-	-	-	-	-	a	-	-	-	-	-	-	a	-	b	-	a	-	-	a	-	-	a	a	-	-	b	b	b	-	a	-
chr05	2840529	T	C	-	-	-	-	-	-	-	-	-	-	-	-	-	a	a	b	b	a	a	a	a	b	a	-	a	a	a	-	-	-	-	-	-	-	-	-	-	-	-	-	-	-	-	-	-	-
chr05	2841513	A	G	-	-	-	-	-	-	-	-	-	-	-	-	-	a	a	-	a	-	a	a	-	b	-	-	a	-	a	-	-	-	-	-	-	-	-	-	-	-	-	-	-	-	-	-	-	-
chr05	2841546	G	C	-	-	-	-	-	-	-	-	-	-	-	-	-	a	a	-	a	-	a	a	-	b	-	-	a	-	a	-	-	-	-	-	-	-	-	-	-	-	-	-	-	-	-	-	-	-
chr05	2841631	A	G	a	b	-	b	b	a	-	b	-	-	a	-	-	a	b	a	a	-	h	a	-	a	a	a	a	a	a	-	-	-	-	-	b	-	-	-	-	-	-	b	-	-	-	-	-	-
chr05	2842490	G	A	a	-	a	a	b	a	-	-	-	-	b	a	-	-	-	a	a	a	a	a	-	a	a	a	a	a	-	-	-	-	-	-	-	a	-	-	-	-	-	-	-	-	-	-	-	-
chr05	2842525	A	G	a	-	a	a	b	a	-	-	-	-	b	a	-	-	a	a	a	a	a	a	-	a	a	a	a	a	-	-	-	-	-	-	-	a	-	-	-	-	-	-	-	-	-	-	-	-
chr05	2842536	A	G	a	-	a	a	b	a	-	-	-	-	b	a	-	-	a	a	a	a	a	a	-	a	a	a	a	a	-	-	-	-	-	-	-	a	-	-	-	-	-	-	-	-	-	-	-	-
chr05	2865177	C	T	-	-	-	-	-	-	b	-	-	-	-	-	-	a	a	a	a	a	a	a	h	h	a	-	a	a	a	-	-	-	-	-	-	-	-	b	-	-	-	-	-	-	-	-	-	-
chr05	2866529	G	A	a	b	a	b	a	a	-	-	a	a	b	a	a	a	a	-	-	-	-	-	-	-	-	-	-	-	a	-	b	a	a	a	a	a	-	a	a	-	b	a	b	b	b	a	a	a
chr05	2866750	A	G	a	b	a	b	a	a	-	-	a	a	b	a	a	a	a	-	-	-	-	-	-	-	-	-	-	-	a	-	b	a	a	a	a	a	-	a	a	-	b	a	b	b	b	a	a	a
chr05	2866821	G	T	b	-	-	-	-	-	-	-	-	-	-	-	-	b	h	h	h	h	b	a	a	h	a	b	a	a	a	-	-	-	a	-	-	a	-	-	-	-	b	-	-	-	-	-	-	-
chr05	2867213	A	G	b	b	a	a	b	a	-	b	a	b	b	a	b	a	b	-	-	-	a	a	-	b	a	a	a	a	-	a	b	a	a	a	a	a	a	a	a	a	b	b	b	b	b	a	a	a
chr05	2867220	G	A	b	b	b	a	b	a	-	b	a	b	b	a	b	a	b	-	-	-	a	a	-	b	a	b	a	a	-	a	b	a	a	a	a	a	a	a	a	a	b	b	b	b	b	a	a	a
chr05	2867449	G	A	-	-	-	-	-	a	-	-	-	-	-	-	-	a	b	a	-	a	b	a	h	b	a	b	a	a	a	-	-	-	-	-	-	-	-	-	-	a	-	-	-	-	-	-	-	-
chr05	2867477	A	T	-	-	-	-	-	a	-	-	-	-	-	-	-	a	b	a	a	a	b	a	h	b	a	a	a	a	a	-	-	-	-	-	-	-	-	-	-	a	-	-	-	-	-	-	-	-
chr05	2867574	G	T	a	-	a	a	a	a	-	-	-	-	a	a	a	-	-	a	a	a	a	-	-	a	a	a	a	a	-	a	-	-	a	b	a	a	-	-	-	a	-	-	-	-	-	a	a	a
chr05	2867734	C	T	a	-	a	a	a	a	-	-	-	-	a	a	a	-	-	a	a	a	a	-	-	a	a	a	a	a	-	a	-	-	a	b	a	a	-	-	-	a	-	-	-	-	-	a	a	a
chr05	2867757	T	C	a	-	a	a	a	a	-	-	-	-	a	a	a	-	-	a	a	a	a	-	-	a	a	b	a	a	-	a	-	-	a	b	a	a	-	-	-	a	-	-	-	-	-	a	a	a
chr05	2870687	C	T	a	b	a	a	b	a	-	-	-	-	a	a	a	b	-	-	b	-	-	-	-	a	-	a	-	a	-	a	-	a	a	a	a	a	-	b	a	a	b	a	b	a	b	a	-	a
chr05	2877649	T	G	-	-	-	-	-	-	-	-	-	-	-	-	b	a	a	a	b	a	a	a	b	b	a	a	a	a	a	-	-	-	-	-	-	-	a	-	-	-	-	-	-	-	-	-	-	-
chr05	2877759	G	A	-	-	-	-	-	-	-	-	-	-	-	-	b	a	a	a	a	a	a	a	b	b	a	a	a	a	a	-	-	-	-	-	-	-	a	-	-	-	-	-	-	-	-	-	-	-
chr05	2877842	A	T	-	b	a	b	a	a	-	b	a	b	b	a	a	b	b	a	b	-	b	-	a	a	-	-	a	a	a	b	b	b	a	b	b	a	a	b	a	a	b	b	b	a	b	a	a	-
chr05	2878042	C	T	b	b	a	b	a	a	-	b	a	b	b	a	a	b	b	a	b	-	b	-	a	a	-	-	a	a	a	b	b	b	a	b	b	a	a	b	a	a	b	a	b	a	b	a	a	-
chr05	2912277	C	T	-	b	-	b	-	-	b	b	a	a	b	-	b	h	b	h	h	h	-	a	b	a	-	-	-	-	a	b	b	-	-	b	-	a	-	b	-	-	b	a	b	b	b	-	-	-
chr05	2913301	A	G	-	-	-	-	-	-	-	-	a	-	-	-	-	b	a	a	b	a	a	a	a	a	a	-	a	a	a	b	-	-	-	a	-	-	-	-	-	-	-	-	-	a	-	-	-	-
chr05	2913321	A	G	-	-	-	-	-	-	-	-	a	-	-	-	-	b	a	a	b	a	a	a	a	a	a	-	a	a	a	b	-	-	-	a	-	-	-	-	-	-	-	-	-	a	-	-	-	-
chr05	2913803	T	A	-	-	-	-	-	-	-	-	-	-	-	-	a	h	a	a	-	a	-	a	-	a	-	a	-	-	a	-	-	-	a	-	-	-	-	-	-	-	-	b	-	-	-	-	-	-
chr05	2930970	C	T	-	-	-	-	-	-	-	-	-	-	-	-	-	b	-	b	a	a	b	a	a	h	a	h	a	a	-	-	-	-	a	-	-	a	-	-	-	-	-	-	-	-	-	-	-	-
chr05	2931166	G	A	-	-	a	-	-	-	-	-	-	-	-	-	-	b	a	b	b	a	b	a	h	h	a	b	a	a	a	-	b	-	-	-	b	-	-	b	-	-	-	-	-	a	-	-	-	-
chr05	2931187	T	C	-	-	a	-	-	-	-	-	-	-	-	-	-	b	a	b	b	a	b	a	h	h	a	b	a	a	a	-	b	-	-	-	b	-	-	b	-	-	-	-	-	a	-	-	-	-
chr05	2932077	C	G	a	-	-	-	-	-	-	-	-	-	-	-	-	-	-	a	a	-	-	-	-	a	a	-	-	a	a	-	-	-	-	-	-	-	-	-	a	-	-	-	-	-	-	-	-	-
chr05	2932149	G	T	a	-	-	-	-	-	-	-	-	-	-	-	-	-	-	a	a	-	-	-	-	a	a	-	-	a	a	-	-	-	-	-	-	-	-	-	a	-	-	-	-	-	-	-	-	-
chr05	2933063	A	G	b	b	-	b	a	a	b	b	a	b	a	a	b	a	a	b	-	a	-	a	a	a	b	a	a	a	a	-	-	-	a	b	b	a	-	-	-	a	b	-	b	b	-	-	a	-
chr05	2937813	G	A	b	b	a	b	a	a	b	b	a	a	b	a	b	a	a	-	b	-	a	-	b	b	a	b	a	a	a	a	b	a	a	b	a	a	a	b	a	a	b	b	b	a	b	a	a	a
chr05	2953815	C	T	-	-	-	-	-	-	-	-	-	-	-	-	-	a	b	b	b	b	a	a	a	h	a	a	a	a	a	-	-	-	-	-	-	-	-	-	-	-	-	-	-	-	-	a	a	-
chr05	2953835	T	C	-	-	-	-	-	-	-	-	-	-	-	-	-	a	b	b	b	b	b	a	a	h	a	a	a	a	a	-	-	-	-	-	-	-	-	-	-	-	-	-	-	-	-	a	a	-
chr05	2953959	T	C	-	-	a	-	-	-	-	-	-	-	-	-	-	a	b	b	b	b	b	a	a	h	a	a	a	a	a	-	-	-	-	-	-	-	-	-	-	-	-	-	-	-	-	-	a	-
chr05	2955315	G	A	-	-	-	-	-	-	-	-	a	a	-	a	a	b	b	-	a	a	a	a	h	h	a	b	a	a	a	a	-	-	-	-	-	a	a	-	-	-	-	-	-	-	-	-	-	-
chr05	2955329	A	G	-	-	-	-	-	-	-	-	a	a	-	a	a	b	b	-	a	a	a	a	h	h	a	a	a	a	a	a	-	-	-	-	-	a	a	-	-	-	-	-	-	-	-	-	-	-
chr05	2955335	A	G	b	b	a	a	b	-	b	b	a	b	b	a	a	b	-	b	-	-	b	-	-	b	a	-	-	a	a	-	b	a	-	a	b	a	-	b	a	-	b	a	b	a	a	a	-	-
chr05	2955389	G	A	b	b	a	b	b	-	b	b	b	b	b	a	b	b	-	b	-	-	b	-	-	b	a	-	-	a	a	-	b	a	-	b	b	a	-	b	a	-	b	b	b	a	b	a	-	-
chr05	2955411	A	G	b	b	a	a	b	-	b	b	a	b	b	a	a	b	-	b	-	-	b	-	-	b	a	-	-	a	a	-	b	a	-	a	b	a	-	b	a	-	b	a	b	a	a	a	-	-
chr05	2972118	T	A	b	-	a	a	b	a	b	-	b	b	b	a	a	b	-	-	b	-	-	a	-	a	-	-	-	-	-	-	b	b	a	a	b	a	-	b	a	-	b	a	b	-	b	a	a	-
chr05	2986492	C	A	-	-	a	a	-	-	-	b	-	a	-	a	a	a	-	-	a	-	-	-	-	-	-	-	-	a	a	a	-	-	-	-	b	-	-	-	a	a	-	-	-	b	b	a	a	-
chr05	2996708	C	T	-	-	-	-	-	-	-	-	-	-	-	-	a	b	b	b	a	b	b	a	a	a	a	h	a	a	a	-	-	-	-	b	-	a	-	-	-	a	-	-	-	-	-	-	-	-
chr05	2996853	G	A	-	-	-	-	-	-	-	-	-	-	-	-	a	a	b	b	a	b	b	a	a	a	a	h	a	a	a	-	-	-	-	b	-	a	-	-	-	a	-	-	-	-	-	-	-	-
chr05	3007373	G	A	b	b	-	a	a	a	-	b	-	a	b	a	b	-	-	a	-	b	-	a	b	a	-	-	a	a	-	a	-	b	a	b	b	a	a	b	a	a	b	a	b	a	b	a	a	a
chr05	3007625	T	C	b	b	-	a	a	a	-	b	-	a	b	a	b	-	-	a	b	h	-	a	b	a	-	-	a	a	-	a	-	b	a	b	b	a	-	b	a	a	b	a	b	a	b	a	a	a
chr05	3016235	G	A	a	b	a	a	b	a	-	b	a	b	-	a	a	a	-	-	a	-	-	a	-	-	-	b	-	a	a	b	b	a	a	b	b	a	a	b	a	a	b	b	b	-	b	a	a	a
chr05	3022139	C	T	b	-	b	a	b	a	b	b	b	b	b	b	b	b	-	a	b	-	-	b	-	a	-	-	-	-	a	a	b	a	b	b	b	a	b	a	a	a	b	b	b	a	b	b	b	b
chr05	3037747	C	T	a	b	a	a	-	a	-	-	a	-	a	a	b	a	a	-	b	-	-	a	a	-	-	-	a	a	a	a	b	a	a	b	a	a	a	a	a	a	b	b	b	h	b	a	a	-
chr05	3040392	T	G	b	b	a	a	b	a	b	b	a	a	b	a	a	a	b	b	b	b	-	a	-	-	a	a	-	-	-	a	b	b	a	a	a	a	a	b	a	a	b	a	b	a	b	a	a	a
chr05	3044679	G	A	-	-	-	-	a	-	-	-	-	-	-	-	-	a	b	a	b	a	a	a	a	-	a	a	a	a	a	-	-	a	-	-	-	-	-	-	a	a	-	-	-	-	-	-	-	-
chr05	3044716	T	C	-	-	-	-	a	-	-	-	-	-	-	-	-	a	b	a	b	a	a	h	a	-	a	a	a	a	a	-	-	a	-	-	-	-	-	-	a	a	-	-	-	-	-	-	-	-
chr05	3044722	C	G	-	-	-	-	a	-	-	-	-	-	-	-	-	a	b	a	b	a	a	h	a	-	a	a	a	a	a	-	-	a	-	-	-	-	-	-	a	a	-	-	-	-	-	-	-	-
chr05	3049568	T	A	a	-	a	a	a	a	-	b	b	a	a	a	b	a	-	-	-	-	-	-	b	-	-	-	-	-	a	b	b	a	a	b	-	a	-	-	a	-	b	a	b	a	b	-	a	a
chr05	3055842	C	T	-	-	-	-	-	-	b	-	-	-	-	-	-	b	-	a	b	a	b	a	h	h	a	b	a	a	a	-	-	-	-	-	-	-	-	-	-	a	-	-	-	-	-	-	-	-
chr05	3064365	C	T	-	-	-	-	-	-	-	-	-	-	-	-	-	b	b	b	b	b	h	a	h	b	a	h	a	a	a	-	b	-	-	-	-	-	-	-	-	-	-	-	b	-	-	-	-	-
chr05	3066255	T	G	b	b	a	a	a	a	b	b	a	a	a	a	a	b	-	b	b	b	b	a	a	b	a	b	a	a	a	b	b	a	a	b	b	a	a	a	a	a	b	a	b	b	b	a	b	-
chr05	3071986	C	T	b	-	a	a	a	a	b	b	b	a	a	a	a	b	-	-	-	-	a	-	b	b	a	a	a	a	-	b	b	-	a	b	a	a	-	a	-	-	b	a	b	-	b	-	a	a
chr05	3072010	A	G	b	-	a	a	a	a	b	b	b	a	a	a	a	b	-	-	-	-	a	-	b	b	b	a	a	a	-	b	b	-	a	b	a	a	-	a	-	-	b	a	b	-	b	-	a	a
chr05	3078794	C	T	a	b	-	-	b	-	b	-	-	-	a	-	b	-	-	b	-	-	-	-	-	-	-	-	-	-	-	b	b	b	-	b	b	a	-	-	-	-	b	-	-	b	b	a	-	-
chr05	3084232	A	C	a	b	a	a	a	a	b	b	a	a	b	a	b	a	-	b	b	a	b	a	-	b	a	a	a	a	a	b	b	b	a	a	-	a	-	b	a	a	b	a	-	a	b	a	a	a
chr05	3087773	G	T	-	-	a	-	-	a	-	-	-	b	-	-	-	h	a	a	a	b	h	a	a	a	a	b	a	a	a	-	-	-	-	-	-	a	-	-	-	a	-	-	-	-	-	-	-	-
chr05	3093456	G	A	b	-	a	a	a	a	-	b	a	a	b	a	a	a	-	-	b	b	-	a	-	-	a	-	-	-	-	a	b	b	a	b	a	a	-	-	a	a	b	b	b	-	b	a	a	-
chr05	3094786	A	G	-	-	-	-	-	-	-	-	-	-	-	a	-	b	a	a	b	-	a	a	a	h	a	a	a	a	a	-	-	-	-	-	-	-	-	-	-	-	-	-	-	-	-	-	-	-
chr05	3094840	C	T	-	-	-	-	-	-	-	-	-	-	-	a	-	b	a	a	b	-	a	a	h	h	a	h	a	a	a	-	-	-	-	-	-	-	-	-	-	-	-	-	-	-	-	-	-	-
chr05	3094876	C	T	-	-	-	-	-	-	-	-	-	-	-	a	-	b	a	a	b	-	a	a	h	h	a	a	a	a	a	-	-	-	-	-	-	-	-	-	-	-	-	-	-	-	-	-	-	-
chr05	3095291	T	C	a	b	b	a	b	b	-	b	b	a	a	b	b	a	-	a	a	-	-	a	a	-	-	b	a	a	a	b	b	b	a	b	b	b	a	b	a	b	b	b	b	b	b	b	a	b
chr05	3100820	G	A	-	-	-	-	-	a	-	-	-	-	-	-	-	-	-	-	-	-	-	-	-	-	-	b	-	-	-	-	-	-	-	-	-	-	-	-	-	-	b	-	-	-	b	-	-	-
chr05	3100852	T	A	-	-	-	-	-	a	-	-	-	-	-	-	-	-	-	-	-	-	-	-	-	-	-	b	-	-	-	-	-	-	-	-	-	-	-	-	-	-	b	-	-	-	b	-	-	-
chr05	3103126	G	A	a	-	-	a	-	-	-	-	b	b	-	-	b	a	a	b	a	b	-	a	h	b	a	b	a	a	a	-	-	-	a	-	b	-	-	-	-	-	-	-	b	-	-	-	-	-
chr05	3104993	G	A	a	b	a	a	a	a	b	b	b	a	-	a	b	a	b	-	-	-	b	-	-	-	-	-	-	a	a	b	a	-	a	a	b	a	a	-	-	a	b	b	-	a	-	-	-	-
chr05	3105907	G	C	-	-	-	-	-	-	-	-	-	-	-	-	-	a	b	-	a	-	-	-	a	a	-	-	-	a	a	-	-	-	a	-	b	-	-	-	a	-	-	-	-	a	-	-	-	-
chr05	3106011	T	G	b	-	a	a	b	a	-	-	-	-	-	a	a	b	-	-	-	-	a	a	b	a	-	a	a	-	a	b	a	b	a	b	a	a	-	-	a	a	b	a	-	a	b	a	a	-
chr05	3114723	A	G	-	b	-	-	-	a	b	-	-	-	-	-	-	b	b	h	b	a	h	a	h	a	a	h	a	a	a	-	-	-	-	-	-	-	-	-	a	-	-	-	-	-	-	-	-	-
chr05	3114832	A	G	-	b	-	-	-	a	b	-	-	-	-	-	-	b	a	b	b	b	h	a	h	h	a	h	a	a	a	-	-	-	-	-	-	-	-	-	a	-	-	-	-	-	-	-	-	-
chr05	3114886	A	G	a	b	a	a	a	a	b	b	a	a	a	a	a	a	a	a	a	b	a	a	a	b	a	h	a	a	a	b	a	b	a	a	a	a	a	a	a	a	-	b	b	b	b	a	a	a
chr05	3114902	T	C	b	b	a	a	a	a	b	b	a	b	a	a	a	a	a	a	a	b	a	a	b	b	a	h	a	a	a	b	b	b	a	a	a	a	a	b	a	a	-	b	b	b	b	a	a	a
chr05	3115179	G	T	-	-	-	-	-	-	-	-	-	b	-	-	-	-	a	-	-	-	-	-	-	-	-	-	-	-	-	-	-	-	a	-	-	-	-	-	-	a	-	-	-	-	-	-	-	-
chr05	3123170	T	C	b	b	a	a	a	a	b	b	b	b	b	a	b	h	h	-	h	-	b	a	b	b	a	b	a	a	a	a	a	b	a	a	a	a	-	a	a	a	-	-	b	b	b	b	a	a
chr05	3124449	G	A	b	b	a	a	a	a	b	b	a	b	b	a	a	b	-	-	b	a	a	a	b	a	a	a	a	a	a	b	a	a	a	b	b	a	a	a	a	a	b	b	b	a	b	a	a	a
chr05	3126096	A	C	-	-	-	-	-	-	-	-	-	-	-	-	b	h	a	a	h	h	a	a	b	h	a	b	a	a	a	-	-	-	-	a	-	-	-	-	-	-	-	-	-	b	-	-	-	-
chr05	3127759	G	A	-	-	-	-	-	-	-	-	-	-	-	-	-	a	a	b	a	a	b	a	b	b	a	b	a	a	a	-	-	-	-	-	-	-	-	-	-	a	b	-	b	-	-	-	-	-
chr05	3127787	G	T	-	-	-	-	-	-	-	-	-	-	-	-	-	a	h	b	h	a	h	a	h	h	a	h	a	a	a	-	-	-	-	-	-	-	-	-	-	a	b	-	b	-	-	-	-	-
chr05	3130616	T	G	a	-	-	a	b	a	-	-	-	-	-	a	b	a	b	a	b	b	a	a	a	a	a	h	a	a	a	-	-	-	a	-	b	-	-	-	-	a	-	-	-	-	-	-	-	-
chr05	3130777	C	G	a	-	-	a	b	a	-	-	-	-	-	a	a	a	-	a	-	a	a	a	a	a	a	a	a	a	a	-	-	-	a	-	b	-	-	-	-	a	-	-	-	-	-	-	-	-
chr05	3130794	G	A	a	-	-	a	b	a	-	-	-	-	-	a	b	a	-	a	-	a	a	a	a	a	a	a	a	a	a	-	-	-	a	-	b	-	-	-	-	a	-	-	-	-	-	-	-	-
chr05	3130808	C	T	a	-	-	a	b	a	-	-	-	-	-	a	a	a	-	a	-	a	a	a	a	a	a	a	a	a	a	-	-	-	a	-	b	-	-	-	-	a	-	-	-	-	-	-	-	-
chr05	3133035	C	T	-	-	-	-	-	-	-	-	-	-	-	-	-	b	b	b	b	a	h	a	h	a	a	a	a	a	a	-	-	-	-	-	b	-	-	-	-	-	-	-	-	b	-	-	-	-
chr05	3133062	T	G	b	b	a	a	a	a	b	b	b	b	b	a	b	a	-	b	a	a	a	-	b	a	a	b	a	-	a	a	b	b	a	-	b	-	a	b	a	-	b	a	b	a	b	a	a	a
chr05	3133321	C	T	b	b	a	a	a	a	b	b	b	a	b	a	b	a	b	b	a	a	a	-	b	a	a	b	a	-	a	a	b	b	a	-	b	a	a	b	a	-	b	a	b	a	b	a	a	a
chr05	3133552	T	C	a	-	a	a	a	a	-	-	a	-	a	a	a	h	h	h	h	b	a	a	a	a	a	b	a	a	a	-	a	a	a	-	-	a	a	-	a	a	-	a	-	a	-	a	a	-
chr05	3136822	C	G	a	b	a	a	a	a	-	b	b	a	b	a	b	a	-	a	a	b	a	a	-	b	-	b	-	-	a	b	b	a	a	a	b	a	a	b	-	a	b	b	-	b	b	a	a	-
chr05	3137570	G	T	b	b	a	a	a	a	b	b	-	b	a	a	b	-	-	-	-	-	-	-	-	-	-	-	-	-	-	-	a	a	a	b	b	a	a	b	a	a	b	a	b	b	b	a	a	-
chr05	3142059	C	T	-	-	-	-	-	-	-	-	-	-	-	-	-	h	a	b	a	-	a	a	a	h	a	a	a	a	a	-	-	-	-	b	-	-	-	b	-	-	-	-	-	-	-	-	-	-
chr05	3142126	T	C	-	-	-	-	-	-	-	-	-	-	-	-	-	b	-	b	-	b	b	-	b	b	-	-	-	-	-	-	-	-	-	-	b	-	-	-	-	-	-	-	b	-	-	-	-	-
chr05	3151423	T	G	b	b	a	a	a	a	-	-	b	b	a	a	a	a	a	-	a	b	a	-	b	-	a	b	-	a	-	b	a	a	a	-	b	a	a	a	a	a	b	b	b	a	b	a	a	-
chr05	3154763	C	T	b	-	-	a	a	-	b	-	a	-	-	-	b	b	a	-	b	b	a	a	a	a	a	b	a	a	a	a	-	-	a	-	a	-	-	-	a	-	b	-	-	b	-	-	-	-
chr05	3155815	G	A	-	-	-	-	a	-	-	-	-	-	-	-	-	a	a	b	b	a	b	a	b	b	a	b	b	a	a	-	-	-	a	-	-	-	-	-	-	-	-	-	-	-	-	-	-	-
chr05	3156199	G	A	b	b	a	a	-	a	-	b	b	-	b	a	a	-	-	-	-	-	-	-	-	a	a	-	b	a	a	a	a	a	a	b	a	a	a	b	a	a	-	-	b	b	b	-	a	a
chr05	3159528	T	G	-	-	-	-	-	-	-	-	-	-	-	-	-	h	h	b	h	h	b	a	h	h	-	b	b	a	a	-	-	-	-	-	b	-	-	-	-	-	-	-	-	-	-	-	-	-
chr05	3170524	G	A	-	-	-	a	-	-	-	-	-	-	-	-	-	-	-	-	b	-	-	-	-	a	-	-	-	-	-	-	-	-	a	a	-	a	-	a	-	-	-	-	b	-	b	-	a	-
chr05	3171330	A	G	-	-	-	-	-	-	-	-	-	-	-	-	-	h	b	a	h	h	h	a	h	h	-	h	h	a	a	-	b	-	-	-	-	-	-	-	-	-	-	-	-	-	-	-	-	-
chr05	3172341	C	G	-	-	-	-	-	-	-	-	b	-	-	-	-	h	a	b	h	b	a	a	a	h	-	a	b	a	a	-	-	a	a	a	-	a	-	-	-	-	-	-	-	-	-	-	-	a
chr05	3180079	A	G	a	-	a	a	a	a	b	-	a	a	a	a	a	a	a	-	a	-	-	a	a	a	-	-	a	a	a	b	h	a	a	a	a	a	a	a	a	a	b	b	b	a	b	a	a	-
chr05	3180338	C	T	h	-	a	a	a	a	-	-	a	a	a	a	a	h	-	-	a	-	b	a	a	a	-	-	a	a	a	b	a	a	a	a	a	a	a	a	a	a	b	a	b	a	b	a	a	-
chr05	3180393	C	T	b	-	-	-	-	-	-	-	-	b	-	-	b	b	-	-	-	-	b	-	-	-	-	-	-	-	-	b	b	b	-	-	b	-	-	b	-	-	b	b	b	-	b	-	-	-
chr05	3188173	A	G	a	-	a	a	a	a	b	b	a	a	-	a	b	-	-	-	a	-	-	a	a	a	a	a	-	a	a	a	a	b	a	b	a	a	-	a	a	a	b	a	b	a	b	a	a	a
chr05	3199329	A	G	a	-	a	a	a	a	b	b	-	b	-	a	b	b	-	-	b	a	-	a	b	-	a	-	-	-	a	a	a	-	a	a	a	a	a	-	a	a	b	a	-	-	b	a	a	-
chr05	3212686	T	C	b	b	-	-	-	-	-	b	-	-	-	-	b	-	-	-	-	-	b	-	b	b	-	-	b	-	-	-	-	-	-	-	-	-	-	-	-	-	b	-	b	b	b	-	-	-
chr05	3212964	T	C	-	b	-	-	-	a	-	-	-	-	-	-	-	b	-	-	a	-	a	-	b	a	a	-	-	-	-	-	b	a	a	-	-	-	-	b	-	-	b	-	-	a	b	a	-	a
chr05	3213514	G	A	b	b	a	a	a	-	b	b	b	b	a	a	a	a	b	b	a	b	a	-	a	b	-	b	b	a	-	a	a	a	a	a	a	a	a	b	a	a	b	b	b	b	b	a	a	a
chr05	3228267	T	G	a	-	a	a	a	a	-	-	a	a	-	a	a	a	-	-	-	-	-	a	-	a	a	-	-	a	-	a	-	-	a	a	a	a	a	-	a	a	-	a	b	a	b	a	a	a
chr05	3230457	T	C	b	b	a	a	a	a	b	b	b	b	b	a	b	a	b	-	a	b	b	a	a	b	a	a	b	a	a	b	b	-	a	b	b	a	a	a	-	a	b	a	-	b	b	a	a	-
chr05	3235853	A	G	-	-	-	-	-	-	-	-	-	-	-	-	-	h	b	a	a	a	a	a	b	h	a	a	h	a	a	-	-	-	-	-	-	-	-	-	-	-	-	-	b	-	b	-	-	-
chr05	3252314	G	A	b	b	a	a	a	a	b	b	b	b	a	a	a	b	a	b	b	a	a	a	a	b	a	b	b	a	a	b	a	a	-	a	-	a	-	-	a	a	b	b	b	a	b	a	a	a
chr05	3255273	T	C	-	-	-	-	-	-	-	-	-	-	-	-	-	a	b	b	b	b	b	a	h	h	a	h	a	a	a	-	-	-	-	-	a	-	-	-	-	-	-	-	-	-	-	-	-	-
chr05	3264299	C	T	a	b	a	a	a	a	b	-	a	a	a	a	b	a	-	-	-	-	a	a	a	a	a	a	a	a	a	b	b	a	a	a	b	a	-	a	a	a	b	-	b	b	b	a	a	a
chr05	3264329	A	G	a	b	a	a	a	a	b	-	a	a	a	a	b	a	-	-	a	-	a	a	a	a	a	a	a	a	a	b	b	a	a	a	b	a	-	a	a	a	b	-	b	b	b	a	a	a
chr05	3264344	C	A	-	-	-	-	-	-	-	-	-	-	-	-	-	b	b	b	h	-	a	a	h	a	a	a	h	a	a	-	-	-	-	-	-	-	-	-	a	-	-	-	-	-	-	a	-	-
chr05	3295000	T	G	-	-	-	-	-	-	-	-	-	-	-	-	-	b	h	a	b	-	b	a	a	h	a	h	a	a	a	-	-	-	-	-	-	-	a	-	-	-	-	-	-	-	-	-	-	-
chr05	3297527	G	T	-	-	-	-	-	-	-	-	-	-	-	-	-	a	-	-	-	-	-	a	a	-	-	-	-	-	-	-	-	-	-	-	-	-	-	-	-	-	-	-	-	-	-	-	-	-
chr05	3297773	T	C	b	-	a	a	a	a	-	b	b	b	-	a	b	b	a	a	a	-	b	a	b	h	-	a	h	-	a	-	-	-	a	b	-	a	-	-	-	-	-	a	-	b	-	-	-	-
chr05	3301347	T	C	a	b	a	a	-	-	b	b	-	b	b	a	a	-	-	-	-	-	-	a	-	-	-	-	-	-	-	-	b	-	a	-	-	a	-	-	-	a	b	b	b	b	b	a	a	-
chr05	3301722	G	A	a	-	a	a	a	-	b	-	-	-	-	a	b	b	a	-	a	a	b	a	-	a	a	a	a	a	a	-	-	-	-	-	a	a	-	-	-	-	b	-	-	b	-	-	-	-
chr05	3301758	T	C	a	-	a	a	a	-	b	-	-	-	-	a	b	b	a	-	a	a	b	a	-	a	a	a	a	a	a	-	-	-	-	-	a	a	-	-	-	-	b	-	-	b	-	-	-	-
chr05	3321775	C	T	-	-	-	-	a	-	-	-	-	-	-	-	-	a	a	a	b	a	-	-	a	h	a	-	a	a	a	-	-	b	-	-	-	-	-	-	-	-	-	-	-	-	-	a	-	-
chr05	3332729	T	G	-	-	-	-	a	-	-	b	-	-	-	-	b	a	a	b	a	h	h	a	a	a	a	a	-	a	a	-	-	b	a	-	b	-	-	-	-	a	-	-	b	-	-	-	-	-
chr05	3333757	T	C	b	-	a	a	a	a	b	b	b	b	b	a	b	a	a	b	a	-	b	a	-	a	a	b	b	a	a	b	b	b	a	b	b	a	a	b	a	a	-	b	b	b	b	a	a	a
chr05	3334290	C	T	b	b	-	-	a	a	-	-	a	b	a	a	b	a	a	b	b	b	a	a	b	h	a	a	h	a	a	a	b	a	a	-	a	-	-	-	-	-	-	b	b	a	-	-	-	-
chr05	3366607	T	C	-	-	-	-	-	-	-	-	-	-	-	-	-	b	a	h	b	a	h	a	b	h	a	h	b	a	-	-	-	-	-	a	-	-	-	-	-	-	-	-	-	-	-	-	-	-
chr05	3374452	T	A	-	b	-	-	-	-	-	-	-	-	b	-	-	a	-	a	-	-	-	-	a	-	-	-	-	a	-	b	-	b	-	-	-	-	a	a	-	-	-	-	-	-	-	-	-	-
chr05	3391759	C	T	-	-	-	-	-	-	-	-	-	-	-	-	-	b	-	b	b	b	a	a	a	a	a	a	b	a	a	-	-	-	a	-	-	-	-	-	a	-	b	-	-	-	-	-	-	-
chr05	3402979	C	A	b	b	a	a	a	a	b	b	a	b	a	a	a	a	a	-	a	-	a	a	a	a	a	b	b	a	a	b	a	b	a	a	b	a	a	b	a	a	b	a	b	a	b	a	a	b
chr05	3407131	A	G	b	-	a	a	a	a	b	b	b	a	b	a	a	a	-	-	b	-	a	a	a	a	-	a	a	a	-	b	b	a	a	b	b	a	a	a	a	a	b	b	b	b	b	a	a	-
chr05	3407923	T	C	a	b	-	a	a	-	-	-	b	-	-	a	b	-	-	-	-	-	-	a	-	-	-	-	-	-	-	b	a	-	a	b	b	a	-	a	-	-	-	b	b	-	b	a	a	a
chr05	3411634	A	G	b	-	a	a	a	a	b	b	b	a	a	a	a	a	-	-	a	-	-	a	a	a	a	-	a	-	-	-	b	-	a	b	b	a	-	a	a	a	b	b	-	b	b	a	a	a
chr05	3412013	C	T	b	b	a	a	a	a	b	-	a	b	b	a	b	-	-	-	a	a	a	a	a	b	a	a	a	a	a	a	-	b	a	a	a	a	a	b	-	a	b	b	b	b	b	-	a	a
chr05	3412029	G	A	b	b	a	a	a	a	b	-	a	b	b	a	b	-	-	-	a	a	a	a	a	b	a	a	a	a	a	a	-	b	a	a	a	a	a	b	-	a	b	b	b	b	b	-	a	a
chr05	3412842	C	T	b	b	a	a	a	a	-	b	a	a	a	a	a	a	-	a	a	b	b	-	b	a	a	-	a	a	a	b	b	a	a	-	a	a	-	a	a	-	b	a	-	a	b	a	-	-
chr05	3415618	C	T	b	b	a	a	a	a	b	-	a	a	b	a	a	b	-	-	-	a	-	a	a	b	a	-	-	a	a	b	b	a	a	b	a	a	-	b	a	a	b	-	b	b	b	-	a	a
chr05	3415958	T	C	b	b	a	a	a	a	b	-	a	a	b	a	a	b	-	-	-	a	-	a	b	b	a	-	-	a	a	b	b	a	a	b	a	a	-	b	a	a	b	-	b	b	b	-	a	a
chr05	3419128	A	G	b	b	a	a	a	a	-	b	-	-	-	a	b	b	b	-	b	-	h	a	a	h	a	a	h	a	a	-	-	-	a	b	a	a	-	-	-	-	b	a	-	-	-	-	a	-
chr05	3419232	A	C	b	b	a	a	a	a	-	b	-	a	-	a	b	a	b	-	b	-	h	a	a	h	a	a	h	a	a	-	-	-	a	b	a	a	-	-	-	-	b	a	-	-	-	-	a	-
chr05	3419932	G	A	-	-	-	-	-	-	-	-	-	-	-	-	-	b	a	a	a	h	a	a	b	a	a	b	a	a	a	-	-	-	-	-	-	-	-	-	a	-	-	-	-	a	-	-	-	-
chr05	3422289	G	A	-	b	-	a	a	a	b	b	-	b	a	a	-	a	b	b	b	b	a	-	b	a	-	h	-	a	a	a	a	-	a	-	b	a	-	-	-	a	-	-	b	-	-	b	-	-
chr05	3423404	T	C	-	-	-	-	-	-	-	-	-	-	-	-	a	a	a	b	a	-	h	a	a	h	-	h	b	a	a	-	-	-	-	-	-	-	-	-	-	-	-	-	b	-	-	-	-	-
chr05	3424206	T	C	b	-	a	a	a	a	-	b	a	a	b	a	b	b	b	b	-	-	b	-	b	-	a	b	b	a	a	b	b	a	a	a	a	a	a	a	a	a	b	a	b	a	b	a	a	a
chr05	3431438	A	G	-	-	-	-	-	-	-	-	-	-	-	-	-	a	-	h	b	h	b	a	a	b	a	a	h	a	a	-	-	-	-	-	-	-	-	-	a	-	-	-	-	-	-	-	-	-
chr05	3432326	A	G	a	b	a	a	a	a	-	b	a	b	a	a	a	-	-	a	a	-	a	a	a	b	-	b	a	-	a	a	a	b	a	b	b	a	-	a	a	a	b	a	b	a	b	a	a	a
chr05	3433030	T	C	-	-	-	-	-	-	-	-	-	-	-	-	-	b	-	a	b	b	b	a	h	a	-	a	a	a	-	-	-	-	a	-	-	b	b	a	b	-	-	-	-	-	-	-	-	-
chr05	3434773	G	C	-	-	-	-	-	-	-	-	-	-	-	-	-	a	b	a	a	a	b	a	b	a	a	b	h	a	a	-	-	-	-	-	-	-	-	a	-	-	-	-	-	-	-	-	-	-
chr05	3437768	T	G	b	b	-	a	a	a	-	b	-	a	-	a	b	a	-	-	-	a	-	-	a	-	a	b	-	-	-	a	a	-	a	-	-	a	a	a	a	a	b	b	b	a	b	a	a	-
chr05	3438026	G	A	b	b	-	a	a	a	-	b	-	a	-	a	b	a	-	-	-	b	-	-	a	-	a	b	-	-	-	a	a	-	a	-	-	a	a	a	a	a	b	b	b	a	b	a	a	-
chr05	3446672	G	A	a	b	a	a	a	a	b	b	a	a	b	a	a	a	a	b	b	b	a	a	a	b	a	a	a	a	a	b	a	-	a	b	a	a	a	b	a	a	b	b	b	b	b	a	a	-
chr05	3450428	A	G	b	-	-	-	a	-	b	-	b	b	-	a	b	a	b	a	-	-	-	-	-	-	-	-	-	-	-	b	-	b	-	b	b	a	a	b	a	-	b	-	-	b	b	-	a	-
chr05	3469477	C	G	-	b	-	-	-	-	-	-	-	-	-	-	b	-	-	-	-	-	-	-	-	b	-	-	b	-	-	-	-	b	-	-	-	-	-	-	-	-	-	b	b	-	b	-	-	-
chr05	3483561	A	G	-	-	-	-	-	-	-	-	-	-	-	-	a	b	b	b	a	a	b	a	-	a	a	a	a	a	a	-	-	-	-	a	-	a	-	-	a	-	-	b	-	-	-	a	-	-
chr05	3486488	G	T	b	b	a	a	a	a	b	b	-	a	b	a	a	-	b	-	-	a	-	a	a	b	a	-	a	-	-	a	a	b	a	a	a	a	-	a	a	a	b	-	-	-	b	a	a	-
chr05	3487022	G	A	b	b	a	a	a	a	b	b	b	b	a	a	a	a	-	-	-	b	-	-	-	-	-	-	-	-	-	a	a	-	a	a	b	a	-	a	a	a	b	a	b	a	a	a	a	a
chr05	3510170	T	C	-	-	a	-	-	a	b	-	a	-	-	a	a	a	a	-	a	a	a	a	b	b	a	-	a	a	a	-	a	-	-	-	-	-	-	-	-	-	b	-	-	-	-	-	-	-
chr05	3511561	G	A	b	-	a	a	a	-	b	b	b	-	-	a	a	-	-	-	-	-	-	-	b	-	-	a	b	-	-	-	a	a	a	a	b	a	-	-	a	a	b	b	b	-	b	a	a	-
chr05	3512342	G	C	-	-	a	-	-	-	-	-	-	-	-	-	b	a	b	-	-	a	b	a	b	h	a	a	a	a	a	-	-	-	-	-	-	-	-	-	a	-	-	-	-	-	-	-	-	-
chr05	3514055	C	T	a	-	-	-	-	-	-	-	-	-	-	-	-	a	a	a	h	a	a	a	a	b	a	-	a	a	a	-	-	-	-	-	-	a	-	-	-	a	b	-	b	-	-	-	-	-
chr05	3514116	G	A	b	-	-	-	-	-	-	-	-	-	-	-	-	a	a	a	b	a	a	a	b	b	a	-	a	a	a	-	-	-	-	-	-	a	-	-	-	a	b	-	b	-	-	-	-	-
chr05	3516444	T	C	b	b	a	a	a	a	-	b	b	b	a	-	a	b	-	-	-	a	b	-	-	a	a	a	a	a	a	a	a	b	a	a	a	a	a	b	-	a	b	a	-	b	b	a	a	-
chr05	3516787	C	A	b	b	a	a	a	a	-	b	b	b	a	-	a	b	-	-	-	a	b	-	-	a	a	a	a	a	a	a	a	b	a	a	a	a	a	b	-	a	b	a	-	b	b	a	a	-
chr05	3519492	G	A	a	-	-	a	a	a	b	-	b	a	-	a	a	-	-	-	-	-	-	-	-	-	-	-	-	-	-	b	b	a	a	b	b	a	-	-	-	a	b	b	b	b	b	a	b	a
chr05	3532399	C	T	-	-	-	-	-	a	-	-	-	-	-	-	-	a	b	a	a	h	b	a	a	h	a	a	a	a	a	-	-	-	a	-	-	-	-	b	-	-	-	-	-	-	-	-	-	-
chr05	3541900	G	T	-	-	-	a	-	-	-	-	-	-	-	-	-	-	-	-	-	-	-	-	-	-	-	-	-	-	-	-	-	-	a	-	b	-	-	-	-	-	-	-	-	-	-	-	-	-
chr05	3547235	C	T	a	-	-	-	-	a	-	-	-	-	-	-	b	-	-	-	-	-	-	-	-	-	-	b	-	-	-	-	-	-	a	-	-	-	-	b	-	a	-	-	-	a	b	-	a	a
chr05	3547434	A	C	-	-	-	-	-	-	-	b	-	-	-	a	a	a	a	b	b	a	a	a	b	h	a	a	a	a	a	-	-	-	-	-	b	-	-	b	a	-	b	-	b	a	b	-	-	-
chr05	3549722	G	A	b	b	-	-	-	-	b	b	b	-	b	-	b	-	-	b	-	-	-	b	-	-	-	-	-	-	-	b	b	b	-	b	b	-	-	b	-	-	b	-	-	-	b	-	-	-
chr05	3553663	C	T	a	b	a	a	a	a	b	b	b	a	a	a	b	-	-	-	-	-	-	-	-	-	-	-	-	-	-	a	b	a	a	b	b	a	-	a	a	a	b	a	b	b	b	-	-	-
chr05	3556021	G	A	-	-	-	-	-	-	-	-	-	-	-	-	-	b	a	-	a	a	a	-	b	b	a	a	a	a	a	-	-	-	-	b	-	-	-	-	-	-	-	-	-	-	-	-	-	-
chr05	3556059	T	C	-	-	-	-	-	-	-	-	-	-	-	-	-	b	a	-	a	a	a	-	b	b	a	a	a	a	a	-	-	-	-	b	-	-	-	-	-	-	-	-	-	-	-	-	-	-
chr05	3556077	C	T	-	-	-	-	-	-	-	-	-	-	-	-	-	-	a	-	a	a	a	-	b	-	a	a	a	a	a	-	-	-	-	b	-	-	-	-	-	-	-	-	-	-	-	-	-	-
chr05	3565232	G	A	b	-	a	a	a	a	-	b	b	b	b	a	a	-	-	-	a	-	-	-	-	-	-	-	-	-	-	a	b	b	a	a	-	a	a	-	-	a	b	-	b	b	b	a	a	a
chr05	3569540	G	A	b	-	a	a	a	a	-	b	b	a	b	a	b	b	-	-	a	b	-	b	b	a	a	a	-	a	a	b	b	b	a	a	b	a	a	-	a	a	b	a	b	a	b	a	a	a
chr05	3571190	A	C	b	-	-	-	-	-	-	b	b	-	-	-	b	-	-	-	-	-	-	-	-	-	-	-	-	-	-	b	-	b	-	-	b	-	-	-	-	-	-	-	-	-	b	-	-	-
chr05	3574627	G	A	b	b	a	a	a	a	-	b	b	b	b	a	b	a	-	a	-	-	b	-	a	a	a	-	-	a	-	-	a	a	a	b	b	a	a	-	a	a	b	a	-	-	-	a	-	-
chr05	3582577	A	G	-	-	-	-	a	-	-	b	-	-	-	-	b	-	-	-	-	-	-	-	-	-	-	-	-	a	a	-	b	-	a	-	b	-	-	-	-	-	-	a	b	-	b	a	a	-
chr05	3619767	G	A	-	b	-	a	-	-	b	-	a	-	-	-	b	a	a	a	-	a	-	b	b	a	a	a	b	a	a	-	a	-	-	-	-	a	-	-	-	-	-	-	-	-	-	-	a	-
chr05	3621621	G	A	-	-	-	-	-	-	-	-	-	-	-	-	a	a	a	b	a	b	a	h	b	h	a	a	h	a	a	-	-	-	-	-	-	-	-	-	a	-	-	-	-	-	-	a	-	-
chr05	3627374	C	A	a	b	a	a	a	a	b	b	b	b	a	a	a	-	b	b	b	a	b	h	a	-	a	h	b	a	-	-	b	-	a	-	a	-	-	b	-	a	-	a	-	b	b	-	a	-
chr05	3628745	G	A	-	-	-	-	-	-	b	-	-	-	-	-	-	b	-	b	b	b	h	h	a	a	a	a	b	a	a	-	-	-	-	-	-	-	a	-	-	-	-	-	-	-	-	-	-	-
chr05	3637747	A	G	b	-	a	a	a	a	b	b	-	-	a	a	a	-	a	a	b	a	a	b	b	b	-	b	-	-	a	b	a	a	a	b	a	a	a	a	a	a	b	a	b	b	b	a	a	-
chr05	3641491	G	A	-	-	-	-	-	-	-	-	-	-	-	-	a	-	-	-	-	-	-	-	-	-	-	-	-	-	a	b	-	-	-	b	-	-	-	-	-	-	-	-	-	b	b	-	-	-
chr05	3651776	G	A	a	b	a	a	-	a	b	b	b	-	b	a	a	b	-	-	-	a	-	-	a	a	a	-	a	-	a	-	a	-	a	b	a	a	-	-	a	a	b	a	b	b	b	a	a	-
chr05	3651965	G	A	a	b	a	a	a	a	b	b	b	-	b	a	a	b	-	-	-	a	-	-	a	a	-	-	b	-	a	-	a	-	a	b	a	a	-	-	a	a	b	a	b	b	b	a	a	-
chr05	3661841	G	C	a	-	-	a	a	-	-	-	-	-	b	-	-	a	b	b	a	a	h	b	a	b	a	b	a	a	a	-	-	-	a	-	a	a	-	-	-	-	-	a	-	-	-	-	-	-
chr05	3679445	T	A	b	b	a	a	a	a	-	-	b	-	a	a	b	a	a	-	a	-	-	b	b	b	-	b	b	a	a	a	-	a	a	b	-	a	a	a	-	a	-	-	b	b	b	a	a	a
chr05	3688124	T	C	a	b	a	a	a	a	-	b	a	-	-	a	b	-	a	-	-	-	a	a	a	a	-	a	-	-	a	-	a	a	a	a	a	a	-	-	-	a	b	a	b	a	b	a	a	-
chr05	3688176	T	C	a	b	a	a	a	a	-	b	a	-	-	a	b	-	a	-	-	-	a	a	a	a	-	a	-	-	a	-	a	a	a	a	a	a	-	-	-	a	b	a	b	a	b	a	a	-
chr05	3689207	C	G	a	-	-	a	a	a	-	-	-	-	-	a	a	a	a	-	-	-	b	-	-	-	-	-	-	a	-	-	b	b	a	a	a	a	-	b	a	-	-	-	b	-	b	a	a	-
chr05	3689320	G	T	-	-	-	-	-	-	-	-	-	-	-	-	-	h	h	a	-	b	-	h	h	-	-	h	a	a	a	-	-	-	-	-	-	-	-	-	-	-	-	a	-	-	-	-	-	-
chr05	3689325	C	T	-	-	-	-	-	-	-	-	-	-	-	-	-	h	h	a	-	b	-	h	h	-	-	h	a	a	a	-	-	-	-	-	-	-	-	-	-	-	-	a	-	-	-	-	-	-
chr05	3697399	G	T	a	-	a	-	a	a	b	-	-	-	-	-	b	a	-	-	a	-	-	-	-	b	-	-	-	-	-	-	b	-	a	a	b	a	a	-	a	a	-	a	-	-	b	a	a	-
chr05	3697469	T	G	a	-	a	-	a	a	b	-	-	-	-	-	b	a	-	-	a	-	-	-	-	b	-	-	-	-	-	-	b	-	a	a	b	a	a	-	a	a	-	a	-	-	b	a	a	-
chr05	3718120	A	T	a	b	a	a	a	a	b	b	b	b	a	a	b	b	b	-	-	-	b	a	b	a	a	-	b	a	-	b	a	b	a	a	a	a	a	b	a	a	b	a	b	a	b	a	a	a
chr05	3720237	A	T	a	b	a	a	a	a	-	b	-	a	a	a	a	a	-	b	a	b	-	a	a	b	-	b	a	-	a	b	b	a	a	a	a	a	a	a	a	a	b	a	b	b	b	a	a	-
chr05	3736412	T	C	-	-	-	-	-	a	-	-	-	-	-	-	-	-	-	-	-	-	-	-	-	-	-	-	-	-	-	-	-	-	a	-	-	a	-	-	-	-	b	a	-	a	b	a	-	-
chr05	3736775	T	A	-	-	a	-	-	a	-	-	-	-	-	-	-	-	-	-	-	-	-	-	-	-	-	-	-	-	-	-	-	-	a	-	a	a	-	-	b	-	b	a	-	a	b	a	-	-
chr05	3736788	A	G	-	-	a	-	-	a	-	-	-	-	-	-	-	-	-	-	-	-	-	-	-	-	-	-	-	-	-	-	-	-	a	-	a	a	-	-	b	-	b	a	-	a	b	a	-	-
chr05	3739774	A	C	a	-	-	a	a	a	-	b	b	b	-	-	-	b	-	-	a	-	a	a	b	-	a	-	b	-	-	b	a	-	a	a	a	a	-	-	a	-	b	a	b	-	b	a	a	a
chr05	3759877	T	G	-	-	-	-	-	-	-	-	-	a	-	-	-	b	-	a	-	a	-	-	a	a	a	a	-	a	a	-	-	a	-	-	-	-	-	-	-	-	-	a	-	-	b	-	-	-
chr05	3764202	C	T	-	-	-	-	-	-	-	-	-	-	-	-	-	h	-	-	a	a	a	-	-	b	a	b	-	a	-	-	b	-	-	-	-	-	-	-	-	-	-	-	-	-	-	-	-	-
chr05	3764601	G	T	-	-	-	-	-	-	-	-	-	-	-	a	b	-	-	-	a	-	-	b	-	-	-	-	-	-	-	b	-	b	a	-	-	a	-	-	-	a	-	a	b	-	b	b	a	-
chr05	3780359	A	G	a	b	a	a	a	a	-	b	b	a	-	a	b	-	-	-	a	-	-	-	b	a	-	-	-	a	-	a	b	-	a	-	-	-	a	-	a	a	b	a	b	-	b	a	a	-
chr05	3780371	G	A	a	b	a	a	a	a	-	b	b	a	-	a	b	-	-	-	a	-	-	-	b	a	-	-	-	a	-	a	b	-	a	-	-	-	a	-	a	a	b	a	b	-	b	a	a	-
chr05	3780776	G	A	b	b	a	a	a	a	b	-	b	b	a	a	b	a	-	a	b	b	-	-	a	a	a	-	-	a	a	b	a	b	a	b	b	b	-	b	a	-	-	a	b	-	b	-	a	-
chr05	3781043	C	T	b	b	a	a	a	a	b	-	-	b	a	a	b	a	-	a	b	a	b	-	a	a	a	-	-	a	a	b	a	b	a	b	b	a	-	a	a	-	-	a	b	-	b	-	a	-
chr05	3781205	T	C	-	-	-	-	-	a	b	-	-	-	-	-	-	-	a	a	b	a	h	a	a	b	a	b	a	a	a	-	-	-	-	-	-	a	-	-	-	-	-	-	-	a	-	-	-	-
chr05	3781216	C	T	-	-	-	-	-	a	b	-	-	-	-	-	-	b	b	a	a	a	h	a	a	b	a	b	a	a	a	-	-	-	-	-	-	a	-	-	-	-	-	-	-	a	-	-	-	-
chr05	3781250	T	C	-	-	-	-	-	a	b	-	-	-	-	-	-	b	b	a	a	a	h	a	a	b	a	b	a	a	a	-	-	-	-	-	-	a	-	-	-	-	-	-	-	a	-	-	-	-
chr05	3803166	G	A	b	-	-	a	a	a	b	b	b	a	-	a	b	a	-	-	b	-	-	-	b	b	-	-	a	-	a	-	-	b	a	a	b	a	-	b	-	-	b	a	b	b	b	a	-	-
chr05	3803205	T	C	a	b	a	a	a	a	b	-	b	b	a	a	a	a	a	-	a	a	a	b	b	h	-	-	a	a	a	-	a	a	a	b	b	a	a	b	a	a	b	a	b	a	b	a	a	a
chr05	3806996	T	C	-	-	-	-	-	-	-	-	-	-	-	-	a	b	b	-	b	a	a	-	a	h	a	-	b	a	a	-	-	-	a	-	-	-	-	-	-	-	b	-	-	a	b	-	-	-
chr05	3814427	C	T	b	b	a	a	a	a	b	b	a	a	-	a	a	a	a	b	a	-	b	a	a	a	a	a	b	a	a	b	a	b	a	a	a	a	a	-	a	a	b	a	b	a	b	a	a	-
chr05	3826391	C	T	-	-	-	-	-	-	-	-	-	-	-	a	-	a	a	h	a	-	-	h	h	-	-	h	b	-	a	-	-	-	-	-	-	-	-	-	-	-	-	-	-	a	-	-	-	-
chr05	3826479	G	A	a	b	a	a	a	a	b	b	a	a	b	a	a	a	a	b	b	a	a	a	b	b	a	a	a	a	a	a	a	a	a	a	a	a	a	b	a	-	b	a	b	b	b	a	a	-
chr05	3826600	T	C	a	b	a	a	a	a	b	b	a	a	b	a	a	a	a	b	b	a	a	a	b	b	a	a	a	a	a	a	a	a	a	a	a	a	a	b	a	-	b	a	b	b	b	a	a	-
chr05	3827798	G	A	-	-	-	a	a	-	-	-	b	-	-	-	-	b	a	-	-	b	-	a	-	a	-	-	a	-	-	-	-	b	a	a	b	-	-	-	a	-	-	-	b	-	b	a	a	-
chr05	3847236	T	C	b	-	a	a	-	a	-	-	-	b	a	a	b	-	-	-	-	-	-	-	-	-	-	-	-	-	-	a	a	-	a	-	-	-	a	-	a	a	b	-	b	-	b	a	-	-
chr05	3851470	A	T	a	b	a	a	a	a	b	b	b	b	-	a	b	a	-	-	a	-	a	a	b	b	-	b	-	a	a	a	a	-	a	a	b	a	-	b	a	a	b	a	-	b	b	a	a	-
chr05	3851868	C	T	b	b	-	-	-	-	b	-	b	-	b	-	b	h	-	-	b	a	a	a	a	a	a	a	a	a	a	a	b	b	-	b	b	a	-	b	-	-	b	a	b	b	b	-	-	-
chr05	3872480	C	A	-	-	-	-	-	-	-	-	-	-	-	-	-	a	-	a	-	a	a	a	a	a	a	a	a	a	a	-	-	-	-	b	-	-	-	-	-	-	b	-	-	-	b	-	-	-
chr05	3872688	A	G	-	-	-	-	-	-	-	-	-	-	-	-	-	b	a	b	-	a	a	a	a	a	a	a	a	a	a	-	-	-	-	-	-	-	-	-	-	-	-	-	-	-	b	-	-	-
chr05	3873134	G	T	-	-	-	-	-	-	-	b	-	a	-	a	-	a	a	h	a	a	a	-	a	a	a	a	a	a	a	-	-	-	a	-	-	-	-	-	-	-	b	-	-	-	-	-	-	-
chr05	3876619	T	G	a	b	a	a	a	-	-	-	-	a	-	-	b	b	b	a	a	b	-	b	b	b	-	b	-	a	a	b	-	-	-	b	b	-	-	-	-	-	-	a	-	a	-	-	-	-
chr05	3876771	A	T	a	b	a	a	a	-	-	-	-	a	-	-	b	b	b	b	a	b	-	b	a	b	-	b	a	a	a	b	-	-	-	b	b	-	-	-	-	-	-	a	-	a	-	-	-	-
chr05	3927193	C	T	b	b	b	b	b	b	b	b	b	b	b	b	b	b	a	b	b	a	a	a	-	b	a	b	b	h	a	b	a	b	a	b	a	a	b	b	b	a	b	b	b	b	b	a	b	b
chr05	3956160	A	G	a	b	a	a	a	a	b	-	b	a	a	a	a	a	a	b	-	-	-	a	-	-	a	-	a	a	a	a	a	b	a	b	a	a	-	a	a	a	b	a	-	a	b	a	-	-
chr05	3956217	G	A	a	b	a	a	a	a	b	-	b	a	a	a	a	a	a	b	-	-	-	a	-	-	a	-	a	a	a	a	a	b	a	b	a	a	-	a	a	a	b	a	-	a	b	a	-	-
chr05	3956810	T	C	b	b	a	a	a	a	b	b	b	a	a	a	b	-	-	-	-	-	a	-	-	-	-	-	b	a	-	a	b	a	a	b	b	a	a	b	a	-	b	a	-	b	b	-	a	-
chr05	3957091	C	T	a	b	a	a	a	a	b	b	b	a	a	a	b	-	-	-	a	-	a	-	-	-	a	-	b	a	-	a	b	a	a	a	b	a	a	b	a	-	b	a	-	b	b	-	a	-
chr05	3958700	A	G	a	b	a	a	a	a	b	b	b	-	b	a	a	b	-	-	b	-	-	a	a	b	-	a	b	a	-	a	a	a	a	a	b	a	a	a	-	a	b	a	b	b	b	a	a	a
chr05	3958957	A	G	a	b	a	a	a	a	b	b	b	-	b	a	a	b	-	-	b	-	-	a	a	-	-	a	b	a	-	a	b	a	a	a	b	a	a	a	-	a	b	a	b	b	b	a	a	a
chr05	3964772	A	G	-	-	-	-	-	-	-	-	-	-	-	a	-	b	a	a	a	-	b	b	h	h	a	h	h	a	a	-	-	-	-	-	-	-	-	-	-	-	-	-	-	-	-	-	-	-
chr05	3965170	T	C	-	-	-	-	-	-	-	-	-	-	-	-	-	a	-	b	-	-	-	h	-	b	-	b	-	-	a	-	-	-	-	-	-	-	-	-	-	-	-	-	b	-	-	-	-	-
chr05	3972654	A	G	b	-	a	a	a	a	-	b	b	b	b	a	b	a	-	b	h	h	a	a	b	b	a	b	b	a	a	b	b	b	a	b	b	a	-	b	-	a	b	a	b	b	b	a	a	-
chr05	3974436	A	G	-	-	-	a	-	-	-	b	-	-	-	-	-	b	a	a	a	b	a	h	b	h	a	b	h	a	a	-	-	-	-	-	-	-	-	-	-	-	-	-	-	-	-	-	-	-
chr05	3976471	T	A	a	-	-	a	-	a	-	-	-	a	-	a	b	a	-	-	a	a	-	-	-	-	a	-	-	a	a	-	-	-	a	-	-	-	-	-	a	-	-	-	-	-	-	-	-	-
chr05	3977248	G	A	-	-	-	-	-	-	-	-	-	-	-	-	-	h	b	a	a	a	a	h	a	a	a	h	b	a	a	-	-	-	-	b	-	a	-	-	a	-	-	-	-	-	-	-	-	-
chr05	3978750	G	A	-	b	a	a	a	a	-	b	a	a	b	a	b	-	a	a	a	a	b	a	a	a	a	a	-	a	a	-	b	-	a	a	b	a	-	-	-	-	-	a	-	-	b	-	-	-
chr05	3982687	A	G	a	-	a	a	a	a	b	b	b	a	b	a	a	b	-	b	-	b	b	a	-	a	a	-	-	-	a	b	a	-	a	a	b	a	-	a	a	a	b	a	b	a	b	a	a	a
chr05	3983058	A	G	-	-	a	-	a	-	-	-	-	b	-	-	-	a	a	b	a	a	a	b	a	b	a	a	a	a	a	-	-	-	-	-	-	-	-	-	-	-	-	-	b	-	-	-	-	-
chr05	3986435	T	G	-	-	-	-	-	-	-	-	-	-	-	-	-	a	b	a	a	b	a	h	b	b	a	h	h	a	a	-	a	-	-	-	-	a	-	-	-	-	-	-	-	-	-	-	-	-
chr05	3992389	C	T	b	b	a	a	a	a	b	b	a	b	a	a	a	b	-	h	-	-	-	a	a	a	-	a	-	a	a	a	b	a	a	b	a	a	a	-	a	a	b	a	b	b	b	a	-	-
chr05	3992395	A	C	h	b	a	a	a	a	b	b	a	b	a	a	a	b	-	h	-	-	-	a	a	a	-	a	-	a	a	a	b	a	a	b	a	a	a	-	a	a	b	a	b	b	b	a	-	-
chr05	4028899	G	A	b	b	a	a	a	a	b	b	b	b	a	a	b	b	b	-	a	a	-	a	b	b	a	a	a	a	a	b	b	b	a	b	b	a	a	b	a	-	-	a	b	a	b	a	a	a
chr05	4066074	T	C	-	-	b	b	b	-	-	b	-	-	-	-	-	-	-	-	a	-	-	a	a	a	a	-	-	a	a	b	b	-	a	-	-	-	a	a	a	b	-	-	-	-	b	-	-	-
chr05	4071311	T	C	b	b	a	a	a	a	b	b	a	a	b	a	b	-	b	-	-	a	-	-	a	b	-	b	b	a	a	a	a	b	a	a	a	a	-	a	a	a	b	a	b	-	b	a	a	a
chr05	4071346	C	T	b	b	a	a	a	a	b	b	a	a	b	a	b	-	b	-	-	a	-	-	a	b	-	b	b	a	a	a	a	b	a	a	a	a	-	a	a	a	b	a	b	-	b	a	a	a
chr05	4071609	A	C	b	b	a	a	a	a	b	b	a	a	b	a	b	b	a	-	-	-	-	a	a	b	-	b	b	a	a	a	a	b	a	a	a	a	-	a	a	a	b	a	b	-	b	a	a	a
chr05	4071706	G	A	-	-	-	-	-	-	-	-	-	-	-	-	-	h	-	-	a	-	h	b	b	h	-	h	h	-	a	-	-	-	-	b	b	a	-	-	-	-	-	-	b	-	-	-	-	-
chr05	4077514	G	T	a	-	a	a	a	a	-	-	-	a	a	a	a	a	a	-	a	-	-	-	-	-	-	-	-	a	-	-	a	-	a	a	a	a	a	a	a	a	-	a	-	-	-	a	a	-
chr05	4077580	T	G	-	-	a	-	-	-	-	-	-	-	-	-	-	h	a	b	b	a	-	b	b	a	a	-	-	a	a	-	-	-	-	-	-	-	-	-	-	-	-	-	-	-	-	-	-	-
chr05	4079493	A	G	a	b	a	a	a	a	-	b	b	a	a	a	b	b	-	-	-	a	a	a	a	a	-	-	-	a	a	b	b	a	a	a	a	a	a	a	a	a	b	a	-	b	b	a	a	a
chr05	4081056	A	G	a	-	a	a	a	-	b	-	a	-	-	a	-	-	-	-	-	-	-	-	-	-	-	-	-	a	-	-	a	-	a	b	-	a	-	-	a	-	-	a	-	a	-	a	a	-
chr05	4086724	A	G	-	-	-	-	-	-	b	-	-	-	-	-	-	a	b	a	b	a	a	h	a	h	a	a	h	a	a	-	-	-	-	-	-	-	a	-	-	-	-	a	b	-	-	-	-	-
chr05	4086847	G	A	-	-	-	-	-	-	b	-	-	-	-	-	-	a	a	a	a	a	a	h	a	h	a	a	h	a	a	-	-	-	-	-	-	-	a	-	-	-	-	a	b	-	-	-	-	-
chr05	4086854	G	A	-	-	-	-	-	-	b	-	-	-	-	-	-	a	a	a	a	a	a	h	a	h	a	a	h	a	a	-	-	-	-	-	-	-	a	-	-	-	-	a	b	-	-	-	-	-
chr05	4086944	G	A	-	-	a	-	-	-	-	-	-	-	-	-	-	h	a	b	h	h	h	a	a	h	a	h	a	a	a	-	-	-	-	-	-	-	-	-	-	a	-	-	-	-	-	-	-	-
chr05	4091334	G	A	-	-	-	-	-	-	-	-	-	-	-	-	-	b	a	-	a	b	b	h	b	a	a	b	a	a	a	-	-	-	-	-	-	-	-	-	-	-	-	-	b	-	-	-	-	-
chr05	4091474	G	A	a	b	a	a	a	a	-	b	b	a	b	a	a	b	-	a	a	-	-	a	-	a	-	-	b	a	-	b	b	a	a	a	a	a	a	a	a	a	b	a	b	b	b	a	a	a
chr05	4100265	G	A	a	b	a	a	a	a	-	b	a	a	b	a	b	a	-	-	-	-	-	-	-	a	-	b	b	a	a	a	-	a	a	b	b	a	-	b	a	a	b	a	b	-	b	a	a	a
chr05	4100273	C	A	a	b	a	a	a	a	-	b	a	a	b	a	b	a	-	-	-	-	-	-	-	a	-	b	b	a	a	a	-	a	a	b	b	a	-	b	a	a	b	a	b	-	b	a	a	a
chr05	4100333	C	G	-	-	-	-	-	-	-	-	-	-	-	-	a	h	a	a	a	b	-	a	a	a	a	-	a	a	a	-	-	-	-	-	-	a	-	-	-	-	-	-	-	-	-	-	-	-
chr05	4108597	A	T	b	b	-	-	-	a	-	-	a	-	-	a	b	a	h	a	b	a	b	h	b	h	a	h	a	a	a	-	-	-	-	-	-	-	-	a	-	a	-	-	-	b	-	-	-	-
chr05	4108789	C	T	a	-	a	a	a	a	b	-	b	a	a	a	a	b	b	-	a	a	a	b	h	b	a	b	h	-	a	a	a	a	a	a	a	a	a	a	a	a	-	a	-	a	-	a	a	-
chr05	4109191	A	G	b	b	a	a	a	a	-	b	a	b	b	a	a	-	-	-	a	-	-	-	b	-	-	-	-	-	a	b	b	a	a	a	a	a	-	a	a	-	b	a	b	-	b	a	a	-
chr05	4116324	T	C	b	b	a	a	a	a	b	b	b	-	b	a	h	b	-	a	a	-	-	-	-	b	-	-	-	-	a	a	b	a	a	b	b	a	a	a	a	a	b	a	b	a	b	a	a	a
chr05	4116366	A	G	a	b	a	a	a	a	b	b	b	-	b	a	h	b	-	a	a	-	-	-	-	b	-	-	-	-	a	a	b	a	a	b	b	a	a	a	a	a	b	a	b	a	b	a	a	a
chr05	4121550	T	C	b	-	a	a	a	a	b	b	b	a	b	a	a	b	b	a	b	a	b	b	a	b	-	a	a	a	-	-	b	b	a	a	a	a	a	a	-	-	b	-	-	b	b	-	a	a
chr05	4128380	T	C	a	b	a	a	a	a	b	-	a	b	b	a	a	a	-	-	-	-	-	a	a	b	a	-	b	a	a	a	a	a	a	b	b	a	a	b	a	a	b	a	b	b	b	a	a	-
chr05	4128602	G	C	a	b	a	a	a	a	b	-	a	b	b	a	-	b	-	-	-	-	-	b	a	b	a	-	b	a	a	a	a	a	a	b	a	a	a	b	a	a	b	a	b	b	b	a	a	-
chr05	4139156	C	A	-	-	-	a	a	-	b	-	-	-	-	-	a	b	a	b	b	-	a	a	b	h	-	a	-	a	a	a	b	-	a	-	-	-	a	-	-	-	-	-	b	-	-	-	-	-
chr05	4149445	T	C	b	b	a	a	a	a	b	b	b	a	-	a	a	b	a	b	a	b	b	a	b	a	-	b	a	a	a	a	a	a	a	b	b	a	-	a	a	a	b	a	-	-	b	-	a	a
chr05	4149477	G	A	b	b	a	a	a	a	b	b	b	a	-	a	a	b	a	b	a	b	b	a	b	a	-	b	a	a	a	a	a	a	a	b	b	a	-	a	a	a	b	a	-	-	b	-	a	a
chr05	4155405	G	A	b	b	-	-	-	-	b	b	-	b	b	b	b	b	b	a	a	-	a	a	a	a	a	a	a	a	a	b	b	b	-	b	b	-	-	-	-	-	b	-	-	b	b	-	-	-
chr05	4159765	G	A	-	-	-	-	-	-	-	b	-	-	-	-	-	h	h	a	b	b	h	a	b	a	a	h	h	a	a	-	-	-	-	-	b	-	-	-	-	-	b	-	-	-	-	-	-	-
chr05	4159942	C	G	-	-	-	-	a	-	-	-	-	-	-	-	-	b	a	a	b	a	a	h	a	b	a	a	h	a	a	-	b	-	a	-	-	-	-	-	-	-	-	-	-	-	-	-	-	-
chr05	4182126	T	A	-	-	-	-	-	-	-	-	-	-	-	-	-	b	b	a	-	a	a	h	b	a	a	a	h	a	a	-	-	-	-	-	b	-	-	-	-	-	-	-	-	-	-	-	-	-
chr05	4182170	C	T	-	-	-	-	-	-	-	-	-	-	-	-	-	h	b	a	-	h	a	h	b	a	a	a	h	a	a	-	-	-	-	-	b	-	-	-	-	-	-	-	-	-	-	-	-	-
chr05	4182234	C	T	-	-	-	-	-	-	-	-	-	-	-	-	-	h	b	a	-	b	a	h	b	a	a	a	h	a	a	-	-	-	-	-	-	-	-	-	-	-	-	-	-	-	-	-	-	-
chr05	4185395	C	T	b	b	a	a	a	a	b	b	b	-	b	a	b	-	-	-	-	-	a	a	b	a	a	a	b	a	-	b	b	b	a	b	b	a	a	a	a	a	b	a	b	a	b	a	a	-
chr05	4188553	G	T	a	-	a	a	a	a	-	-	-	-	-	a	a	a	a	-	a	-	-	a	a	-	a	-	a	a	a	a	a	a	a	a	a	a	a	-	-	a	-	a	-	a	-	-	a	-
chr05	4188571	T	G	a	-	a	a	a	a	-	-	-	-	-	a	a	a	a	-	a	-	-	a	a	-	a	-	a	a	a	a	a	a	a	a	a	a	a	-	-	a	-	a	-	a	-	-	a	-
chr05	4197418	C	T	a	b	a	a	a	a	-	b	b	-	b	a	a	b	a	-	b	-	b	-	-	-	a	b	a	-	-	a	a	a	a	a	b	a	a	b	a	-	-	a	a	a	b	-	-	a
chr05	4197643	A	G	a	b	a	a	a	a	-	b	b	-	b	a	a	a	a	-	h	-	b	-	-	-	a	b	a	-	-	a	a	a	a	a	b	a	a	b	a	-	-	a	a	a	b	a	-	a
chr05	4197664	T	C	a	b	a	a	a	a	-	b	b	-	b	a	a	a	a	-	h	-	b	-	-	-	a	b	a	-	-	a	b	a	a	a	b	a	a	b	a	-	-	a	a	a	b	a	-	a
chr05	4201308	T	C	-	-	-	-	-	-	-	-	-	-	-	-	-	-	-	-	-	-	-	-	-	-	-	-	-	-	-	a	-	-	-	-	-	-	-	-	-	-	-	-	-	-	-	-	-	-
chr05	4201486	A	G	a	b	a	a	a	a	-	-	-	-	a	a	a	a	b	a	a	b	b	b	b	a	a	a	b	a	a	-	a	-	-	-	-	a	-	a	-	a	-	a	a	-	-	-	-	-
chr05	4220515	C	T	-	-	a	-	-	a	-	-	b	a	-	-	b	b	-	-	-	b	a	b	b	a	a	b	a	a	a	-	-	-	a	b	b	-	-	-	-	-	-	-	b	-	-	-	-	-
chr05	4220628	T	C	-	-	-	-	a	-	-	-	-	-	-	-	-	b	b	b	-	b	-	h	h	h	-	b	h	a	a	-	-	-	-	-	-	-	-	-	-	-	-	-	-	-	-	-	-	-
chr05	4229557	C	T	-	-	-	-	-	-	-	-	-	-	-	-	-	a	b	a	a	b	h	a	h	a	a	b	a	a	a	-	-	-	-	-	b	-	-	-	-	-	-	-	-	-	-	-	a	-
chr05	4260790	A	C	a	b	a	a	a	a	b	b	b	b	b	a	a	a	-	-	b	a	b	-	a	a	-	b	a	a	a	a	a	b	a	b	b	a	a	a	a	a	b	a	b	b	b	a	a	a
chr05	4261294	T	C	-	-	-	-	-	-	-	-	-	-	-	-	-	h	a	h	b	a	b	b	h	h	-	b	h	a	a	-	-	-	-	-	-	-	-	-	-	-	-	-	-	-	-	-	-	-
chr05	4267201	A	G	-	-	-	-	-	-	-	-	-	-	-	-	-	a	a	-	a	b	a	b	a	h	a	b	b	a	a	-	-	-	-	-	-	-	-	a	-	-	-	-	-	-	-	-	-	-
chr05	4279161	C	T	-	-	-	-	-	-	-	-	-	-	-	-	-	h	a	a	h	-	h	h	h	h	-	b	h	a	a	-	-	-	-	a	-	-	-	-	-	-	-	-	-	-	-	-	-	-
chr05	4285705	T	C	-	-	-	-	-	-	-	-	-	-	-	-	-	b	b	b	b	a	b	h	b	a	-	a	b	a	a	-	-	-	-	b	-	-	-	-	-	-	-	-	-	-	b	-	-	-
chr05	4286032	C	A	-	-	-	-	-	-	b	-	-	-	-	a	-	a	b	a	a	b	h	h	b	a	a	b	a	a	a	-	-	-	-	a	-	-	-	-	-	a	b	-	-	-	-	-	-	-
chr05	4306041	T	C	a	-	a	a	a	a	-	-	a	b	a	a	b	a	a	-	a	-	a	b	b	a	a	b	b	-	a	-	a	-	a	a	b	a	a	b	-	-	b	a	-	b	b	-	-	-
chr05	4310325	T	G	b	-	a	a	a	a	-	b	b	a	a	a	a	-	-	-	a	-	-	b	b	h	-	-	b	-	a	-	a	a	a	a	b	a	a	b	a	a	b	a	b	b	b	a	a	a
chr05	4316164	C	T	b	b	a	a	a	a	b	b	a	b	b	a	b	b	-	a	b	a	a	a	a	a	a	b	h	a	a	a	a	a	a	a	a	a	a	a	a	-	-	a	b	a	b	-	-	-
chr05	4316349	T	A	b	b	a	a	a	a	b	b	a	a	b	a	b	a	-	-	-	a	a	a	a	a	a	-	a	a	a	a	a	a	a	a	a	a	a	a	a	-	-	a	b	a	-	-	-	-
chr05	4316367	A	G	b	b	a	a	a	a	b	b	a	a	b	a	b	a	-	-	-	a	a	a	a	a	a	-	a	a	a	a	a	a	a	a	a	a	a	a	a	-	-	a	b	a	-	-	-	-
chr05	4317188	G	T	-	-	-	-	-	-	-	-	-	-	-	-	-	b	b	b	b	b	a	a	b	a	a	b	h	a	a	-	-	b	-	-	-	-	-	-	-	-	-	-	-	-	-	-	-	-
chr05	4318243	C	A	b	b	a	a	-	a	-	b	b	a	b	a	a	b	b	a	b	a	b	b	b	b	a	b	-	-	a	b	-	-	a	-	a	b	-	-	-	-	b	a	-	-	-	-	-	-
chr05	4328731	A	G	a	-	a	a	a	a	b	b	a	b	b	a	b	a	b	-	b	-	a	b	a	a	a	-	a	a	a	a	a	-	a	b	b	-	a	b	a	a	b	-	-	-	-	a	-	-
chr05	4338675	A	C	-	-	-	-	-	-	-	-	-	-	-	-	-	b	b	a	a	a	a	a	a	b	a	h	h	a	h	-	-	-	-	-	-	-	b	-	-	-	-	b	-	-	-	-	-	-
chr05	4347606	A	G	-	-	-	-	-	-	b	b	b	b	b	-	b	-	-	-	-	-	-	-	-	-	-	-	-	-	-	b	-	b	-	-	b	-	-	-	-	-	b	-	-	-	b	-	-	-
chr05	4347646	T	C	b	-	-	a	-	a	-	-	-	-	-	-	-	b	a	b	b	a	a	a	a	-	a	b	a	a	a	-	-	-	a	a	-	-	a	-	-	-	-	a	-	-	-	-	-	-
chr05	4347773	A	G	b	-	-	a	-	a	-	-	-	-	-	-	-	a	a	a	-	a	a	a	a	-	a	-	a	a	a	-	-	-	a	a	-	-	a	-	-	-	-	a	-	-	-	-	-	-
chr05	4347812	G	A	b	-	-	a	-	a	-	-	-	-	-	-	-	a	a	a	-	a	a	a	a	-	a	-	a	a	a	-	-	-	a	a	-	-	a	-	-	-	-	a	-	-	-	-	-	-
chr05	4347843	A	G	b	-	-	a	-	a	-	-	-	-	-	-	-	a	a	a	-	a	a	a	a	-	a	-	a	a	a	-	-	-	a	a	-	-	a	-	-	-	-	a	-	-	-	-	-	-
chr05	4347896	A	T	a	-	-	a	a	a	-	-	-	b	-	a	a	a	-	b	b	-	-	b	-	-	-	-	a	-	a	b	a	-	a	-	a	b	-	b	a	a	-	a	a	b	b	a	a	a
chr05	4348223	C	T	a	-	a	a	a	a	-	-	-	b	-	a	a	a	-	b	b	-	-	b	-	-	-	-	a	-	a	b	a	-	a	-	a	b	-	b	a	a	-	a	a	b	b	a	a	a
chr05	4348377	G	A	-	-	-	-	-	-	-	b	-	-	-	-	-	a	-	-	a	b	a	a	a	a	a	b	a	a	a	-	-	-	-	-	-	-	-	-	-	-	-	-	-	-	-	-	-	-
chr05	4349266	G	A	-	-	-	-	a	-	-	-	a	a	-	a	-	b	b	a	a	b	h	h	h	a	-	b	a	a	a	-	-	-	a	b	-	-	a	-	a	-	-	-	-	-	-	-	-	-
chr05	4349405	T	C	-	-	-	-	a	-	-	-	a	a	-	a	-	a	b	a	b	b	h	a	h	a	-	b	b	a	a	-	-	-	a	b	-	-	a	-	a	-	-	-	-	-	-	-	-	-
chr05	4349412	T	C	-	-	-	-	a	-	-	-	a	a	-	a	-	a	b	a	b	b	h	a	h	a	-	b	b	a	a	-	-	-	a	b	-	-	a	-	a	-	-	-	-	-	-	-	-	-
chr05	4350174	T	C	-	-	-	-	-	-	-	-	-	-	-	-	-	a	a	b	a	a	a	a	h	b	a	b	b	a	a	-	-	-	-	-	-	-	-	-	-	-	-	-	-	-	-	-	-	-
chr05	4350202	T	C	-	-	a	a	a	a	-	-	a	-	a	a	a	a	a	b	b	a	a	h	h	h	a	b	h	a	a	-	-	a	a	a	a	-	a	-	a	a	-	a	-	b	-	-	-	a
chr05	4350533	T	C	-	-	-	-	-	-	-	-	-	-	-	-	-	b	a	b	b	a	b	a	a	b	a	b	a	a	a	-	-	-	-	-	-	-	-	-	-	-	-	-	-	-	-	-	-	-
chr05	4362927	T	C	-	-	-	-	b	-	-	-	-	-	-	b	-	-	-	-	b	-	-	b	-	-	b	-	-	b	-	-	-	-	-	-	-	-	-	-	-	-	-	-	-	-	-	-	a	-
chr05	4363115	T	C	-	-	-	-	a	-	-	-	-	-	-	-	-	a	a	a	a	-	a	a	a	a	a	b	a	a	a	-	-	-	-	-	-	-	-	-	a	-	-	-	-	-	-	-	-	-
chr05	4363126	G	A	-	-	-	-	a	-	-	-	-	-	-	-	-	a	a	a	a	-	a	a	a	a	a	b	a	a	a	-	-	-	-	-	-	-	-	-	a	-	-	-	-	-	-	-	-	-
chr05	4366011	G	T	-	-	-	-	-	-	-	-	-	a	-	-	a	b	a	a	b	b	h	h	h	h	a	b	h	a	a	a	a	-	-	-	-	-	-	-	-	-	-	-	-	-	-	-	-	-
chr05	4385998	T	C	b	b	a	a	a	a	b	b	b	b	b	a	b	b	-	a	a	a	-	-	a	a	a	b	a	a	a	b	-	b	-	b	b	b	-	b	-	-	b	a	b	b	b	-	-	-
chr05	4388405	G	A	a	-	-	-	-	-	-	-	-	-	-	-	-	a	a	a	a	a	b	a	h	h	a	b	a	a	a	-	b	-	a	-	-	-	-	-	-	-	-	a	-	-	-	-	-	-
chr05	4388424	C	T	a	-	-	-	-	-	-	-	-	-	-	-	-	a	a	a	-	a	a	a	a	h	a	b	a	a	a	-	b	-	a	-	-	-	-	-	-	-	-	a	-	-	-	-	-	-
chr05	4388441	T	C	a	-	-	-	-	-	-	-	-	-	-	-	-	a	a	a	a	a	b	a	h	h	a	b	a	a	a	-	b	-	a	-	-	-	-	-	-	-	-	a	-	-	-	-	-	-
chr05	4390816	T	G	b	b	-	-	-	-	-	b	b	-	b	-	b	a	a	a	a	a	a	h	h	a	a	b	a	a	a	b	a	-	-	b	b	b	-	-	-	-	b	-	b	b	b	-	-	-
chr05	4391633	C	T	-	-	a	-	-	-	-	-	-	-	-	-	-	h	h	h	a	b	b	b	a	a	-	b	h	a	a	-	-	-	-	b	-	-	-	-	a	a	-	-	b	-	-	-	-	-
chr05	4391846	A	G	-	-	-	-	-	-	-	b	-	-	-	-	-	b	a	a	b	b	a	h	h	b	a	b	a	a	a	-	-	-	a	a	-	-	-	-	-	-	b	a	a	-	-	-	-	-
chr05	4403021	T	C	-	-	-	-	-	-	-	-	-	-	-	-	-	h	b	h	a	a	h	h	h	h	a	b	h	a	a	-	-	-	-	-	-	b	-	-	-	-	-	-	-	a	-	-	-	-
chr05	4428595	T	C	b	-	-	-	-	a	-	-	-	-	-	-	a	b	a	b	b	b	-	b	b	-	-	b	-	a	-	-	-	-	-	-	b	-	a	-	-	-	-	-	-	-	-	-	-	-
chr05	4428827	C	T	b	-	a	a	a	a	b	b	a	a	b	a	a	a	a	-	-	a	-	-	a	a	-	-	-	-	a	a	a	a	a	b	a	b	a	b	a	a	b	a	b	b	b	a	a	-
chr05	4428849	T	C	b	-	a	a	a	a	b	b	b	a	b	a	a	a	a	-	-	a	-	-	a	b	-	-	-	-	a	a	a	b	a	b	a	b	a	b	a	a	b	a	b	b	b	a	a	-
chr05	4429062	C	T	b	-	b	a	a	a	b	b	a	a	b	a	a	a	a	-	-	a	-	-	a	a	-	-	-	-	a	a	a	a	a	b	a	b	a	-	a	a	b	a	b	b	b	a	a	-
chr05	4429081	T	C	b	-	a	a	a	a	b	b	a	a	b	a	a	a	a	-	-	a	-	-	a	a	-	-	-	-	a	a	a	a	a	b	a	b	a	-	a	a	b	a	b	b	b	a	a	-
chr05	4429107	T	C	b	-	a	a	a	a	b	b	a	a	b	a	a	a	a	-	-	a	-	-	a	a	-	-	-	-	a	a	a	a	a	b	a	b	a	-	a	a	b	a	b	b	b	a	a	-
chr05	4429184	G	A	a	-	a	a	a	a	b	-	b	-	-	a	b	a	-	-	-	-	a	-	a	-	a	-	-	a	a	a	a	a	a	a	b	b	a	b	a	a	b	a	a	b	b	a	a	a
chr05	4429464	G	A	a	-	a	a	a	a	b	b	b	-	b	a	b	a	-	-	-	-	a	b	a	-	a	b	-	a	a	a	a	a	a	a	b	b	a	b	a	a	b	a	a	b	b	a	a	a
chr05	4430448	T	G	a	b	a	a	a	a	-	-	b	b	b	a	b	-	b	-	b	b	b	h	b	h	a	b	h	a	a	b	a	-	a	a	b	a	-	a	a	a	b	a	b	-	b	a	-	-
chr05	4430804	G	A	b	-	a	a	a	a	-	b	b	-	b	a	a	b	-	a	b	-	a	a	a	a	a	-	-	a	-	a	-	b	a	a	b	b	-	b	a	a	b	a	a	a	b	a	a	-
chr05	4431044	C	T	b	-	a	a	a	a	-	b	b	-	b	a	a	a	-	a	a	-	a	a	a	a	a	-	-	a	-	a	-	b	a	a	b	b	-	b	a	a	b	a	a	a	b	a	a	-
chr05	4431057	A	G	b	-	a	a	a	a	-	b	b	-	b	a	a	a	-	a	a	-	a	a	a	a	a	-	-	a	-	a	-	b	a	a	b	b	-	b	a	a	b	a	a	a	b	a	a	-
chr05	4431104	T	C	a	b	a	a	a	a	b	b	-	b	a	a	b	a	-	-	a	-	b	b	a	b	a	b	h	a	a	a	a	b	a	b	b	a	a	b	a	a	-	a	b	a	b	a	-	-
chr05	4431269	A	G	a	b	a	a	a	a	b	b	-	-	a	a	b	a	-	-	a	-	b	b	a	b	a	b	h	a	a	a	a	b	a	b	b	a	a	b	a	a	b	a	b	a	b	a	-	-
chr05	4432277	T	C	-	-	-	-	-	-	-	-	-	-	-	-	-	h	a	b	b	h	a	a	h	b	-	b	a	-	a	-	-	-	-	-	-	-	-	-	-	-	-	-	-	-	-	-	-	-
chr05	4481698	A	G	-	-	a	a	a	a	b	-	b	b	-	a	a	-	-	-	b	-	a	b	-	-	-	-	a	-	a	-	a	b	a	a	b	b	a	a	a	-	b	a	-	b	b	a	a	-
chr05	4481707	C	G	-	-	a	a	a	a	b	-	b	b	-	a	a	-	-	-	b	-	a	b	-	-	a	-	a	-	a	-	a	b	a	a	b	b	a	a	a	-	b	a	-	b	b	a	a	-
chr05	4485283	A	G	a	-	a	a	a	a	b	b	-	b	a	a	b	b	a	-	a	-	a	-	a	a	-	b	a	a	a	-	-	-	a	a	-	a	-	a	-	-	-	-	a	-	-	-	-	-
chr05	4499755	T	A	b	-	a	a	-	-	-	-	-	b	-	a	a	b	a	a	b	b	h	a	a	h	a	b	h	a	a	-	-	b	a	-	-	-	-	-	-	a	-	-	-	-	-	-	-	-
chr05	4499794	A	C	b	-	a	a	-	-	-	-	-	b	-	a	a	b	a	a	b	b	h	a	a	h	a	b	h	a	a	-	-	b	a	-	-	-	-	-	-	a	-	-	-	-	-	-	-	-
chr05	4500023	T	C	b	-	-	-	-	-	-	-	-	-	-	-	-	a	-	a	b	a	h	a	h	a	a	b	h	a	a	-	a	a	-	-	-	b	-	-	-	-	-	-	-	-	-	-	-	-
chr05	4500125	C	T	b	-	-	-	-	-	-	-	-	-	-	a	-	b	-	a	b	a	h	a	h	a	a	b	h	a	a	-	a	a	-	-	-	b	-	-	-	-	-	-	-	-	-	-	-	-
chr05	4503221	T	C	-	-	-	a	-	-	-	b	-	-	-	-	-	b	a	b	a	a	b	h	h	h	a	b	h	a	a	-	-	-	-	-	-	-	-	a	-	a	b	-	-	-	-	-	-	-
chr05	4503315	G	A	-	-	-	-	-	-	-	-	-	-	-	-	-	b	h	b	b	a	-	b	h	h	-	b	h	a	a	-	-	-	a	a	-	-	-	-	-	-	b	-	-	-	-	-	-	-
chr05	4503390	G	A	-	-	-	-	-	a	-	-	-	-	-	-	-	b	a	a	a	b	b	h	a	b	a	b	b	a	a	-	-	-	-	-	-	-	-	-	-	-	-	a	-	-	-	-	-	-
chr05	4503476	G	A	-	-	-	-	-	a	-	-	-	-	-	-	-	a	a	b	a	b	b	h	a	b	a	b	b	a	a	-	-	-	-	-	-	-	-	-	-	-	-	a	-	-	-	-	-	-
chr05	4503548	A	G	-	-	-	a	a	a	-	-	-	-	-	a	-	a	-	h	a	a	a	h	a	b	a	b	h	a	a	-	-	b	-	-	-	-	a	-	-	-	-	a	-	-	-	-	-	-
chr05	4503816	G	A	-	-	-	-	a	a	-	-	-	-	-	-	-	a	a	-	b	a	a	a	a	a	-	b	-	-	a	-	-	-	-	-	-	-	-	-	-	-	-	-	-	-	-	-	-	-
chr05	4503838	C	A	-	-	-	-	a	a	-	-	-	-	-	-	-	a	a	-	b	a	a	a	a	a	-	b	-	-	a	-	-	-	-	-	-	-	-	-	-	-	-	-	-	-	-	-	-	-
chr05	4503997	C	G	b	b	a	a	a	a	b	b	-	b	-	a	a	a	a	b	a	b	a	b	a	a	a	-	a	a	b	b	a	-	a	b	a	a	a	-	a	a	b	a	a	a	-	-	a	-
chr05	4504847	A	G	a	b	a	a	a	a	b	b	a	b	b	a	a	b	a	a	a	b	b	h	a	a	a	b	a	a	a	a	a	b	a	a	b	a	a	b	a	a	b	a	a	b	a	a	a	a
chr05	4504883	A	C	a	b	a	a	a	a	b	b	a	b	b	a	a	b	a	a	a	b	b	h	a	a	a	b	a	a	a	a	a	b	a	a	b	a	a	b	a	a	b	a	a	b	a	a	a	a
chr05	4505384	C	G	b	-	-	-	a	a	-	-	b	-	-	-	-	a	b	-	a	a	b	a	a	a	a	b	h	a	a	-	-	-	-	-	-	-	-	a	-	a	-	-	-	-	-	-	-	-
chr05	4505414	A	G	b	-	-	-	a	a	-	-	b	-	-	-	-	a	b	-	a	a	b	a	a	a	a	b	h	a	a	-	-	-	-	-	-	-	-	a	-	a	-	-	-	-	-	-	-	-
chr05	4505611	G	T	b	-	a	a	a	a	-	b	b	a	b	a	b	-	-	-	a	a	a	a	b	a	a	b	b	a	a	a	a	a	a	b	a	b	a	b	a	a	b	a	a	b	b	a	a	a
chr05	4505625	C	T	b	-	a	a	a	a	-	b	b	a	b	a	b	-	-	-	a	a	a	a	b	a	a	b	b	a	a	a	a	a	a	b	a	b	a	b	a	a	b	a	a	b	b	a	a	a
chr05	4505651	G	T	b	-	a	a	a	a	-	b	b	a	b	a	b	-	-	-	a	a	a	a	b	a	a	b	b	a	a	a	a	a	a	b	a	h	a	b	a	a	b	a	a	b	b	a	a	a
chr05	4534285	C	T	a	-	a	a	a	a	-	-	-	a	a	a	a	b	b	b	b	-	-	b	b	b	a	b	a	-	-	-	a	a	a	a	a	a	a	a	-	a	-	a	a	-	-	a	a	a
chr05	4534635	T	C	b	b	a	a	a	a	b	b	b	b	b	a	b	b	b	b	b	-	-	-	-	b	a	-	a	-	-	-	a	a	a	a	b	b	a	b	a	a	-	a	b	-	-	a	a	a
chr05	4535006	A	G	b	b	a	a	a	a	b	-	b	-	-	a	a	-	-	a	b	-	a	-	-	a	-	b	b	-	-	a	a	a	a	b	b	a	a	b	a	a	b	a	a	b	b	-	a	-
chr05	4535711	A	G	b	-	-	-	a	-	-	-	-	a	-	a	a	b	a	b	a	b	a	a	a	a	a	b	a	a	a	-	a	-	a	-	-	-	-	-	-	-	b	-	b	-	-	-	-	-
chr05	4538984	C	T	a	b	a	a	a	a	b	b	a	a	b	a	a	a	a	a	b	a	h	a	a	a	a	b	a	a	a	a	a	-	a	b	b	a	a	a	a	a	b	b	b	a	b	a	-	-
chr05	4541550	A	C	a	-	a	a	-	a	-	b	-	-	-	-	b	a	b	-	-	-	-	b	b	a	-	-	-	a	a	a	a	a	a	a	a	b	-	a	a	-	-	a	a	a	b	a	a	a
chr05	4542369	T	C	b	-	a	a	a	a	-	b	b	a	b	a	b	a	b	-	b	-	-	b	b	b	a	-	a	a	a	-	a	-	-	-	a	a	-	a	-	-	b	-	-	a	-	-	a	-
chr05	4542379	G	A	b	-	a	a	a	a	-	b	b	a	b	a	b	a	b	-	b	-	-	b	b	b	a	-	a	a	a	-	a	-	-	-	a	a	-	a	-	-	b	-	-	a	-	-	a	-
chr05	4543707	C	T	a	b	a	a	a	a	b	-	b	b	a	a	a	-	-	b	h	h	-	-	-	-	-	-	a	-	a	-	a	a	a	-	b	a	a	-	a	a	b	-	-	a	b	a	a	a
chr05	4543736	G	A	a	-	a	a	a	a	-	b	a	-	a	a	a	-	-	-	-	-	a	a	-	-	a	b	-	a	-	a	-	b	a	a	b	a	-	b	-	-	b	a	a	a	b	a	a	a
chr05	4543787	G	A	a	-	a	a	a	a	-	b	a	-	a	a	a	-	-	-	-	-	a	a	-	-	a	b	-	a	-	a	-	b	a	a	b	a	-	b	-	-	b	a	a	a	b	a	a	a
chr05	4544337	G	T	-	-	-	a	-	-	-	-	b	-	-	-	-	a	b	-	b	a	a	b	a	a	a	-	a	a	a	-	a	-	-	-	-	-	-	-	-	-	-	-	-	-	-	-	-	-
chr05	4544367	C	T	-	-	-	a	-	-	-	-	b	-	-	-	-	a	b	-	b	a	a	b	a	a	a	-	a	a	a	-	a	-	-	-	-	-	-	-	-	-	-	-	-	-	-	-	-	-
chr05	4544445	T	C	-	-	-	-	-	-	-	-	-	-	-	-	-	a	-	-	-	b	h	a	-	h	a	-	h	a	a	-	-	-	-	-	-	-	-	b	-	-	b	-	-	-	-	-	-	-
chr05	4544730	G	A	b	b	a	a	b	a	b	b	b	b	b	a	b	a	b	a	b	b	-	a	b	h	a	b	h	a	a	b	a	a	a	a	b	a	a	a	a	a	b	a	b	a	b	a	a	-
chr05	4544737	T	C	b	b	a	a	b	a	b	b	b	b	b	a	b	a	b	a	b	b	-	a	b	h	a	b	h	a	a	b	a	a	a	a	b	a	a	a	a	a	b	a	b	a	b	a	a	-
chr05	4544802	A	G	a	b	a	a	a	a	b	b	b	b	a	a	b	b	-	b	a	-	-	-	-	a	a	-	a	a	a	a	a	a	a	a	b	a	-	b	a	a	b	a	b	b	b	a	a	a
chr05	4545048	T	C	b	b	a	a	a	a	b	b	b	b	a	a	b	b	-	b	a	-	-	-	-	-	a	-	a	a	a	a	a	a	a	a	b	a	-	b	a	a	b	a	b	b	b	a	a	a
chr05	4545168	G	A	-	-	-	-	-	-	-	-	-	-	b	-	-	b	-	b	a	b	b	a	b	h	a	b	b	a	a	-	-	-	-	-	-	-	-	-	-	-	-	-	-	-	-	-	-	-
chr05	4545334	G	T	a	-	-	-	-	-	-	-	-	-	-	-	-	b	-	a	b	b	-	h	h	h	a	-	b	a	a	-	-	-	a	a	-	-	-	-	-	-	-	-	-	-	-	-	-	-
chr05	4545472	G	A	-	-	-	-	-	-	-	-	a	-	-	-	-	b	a	b	-	-	h	h	-	a	a	b	b	-	a	-	-	-	-	-	-	-	-	a	-	-	-	-	-	-	-	-	-	-
chr05	4545589	A	G	-	-	-	-	a	a	-	-	b	-	a	-	-	a	a	a	a	b	a	h	h	b	a	b	b	a	a	-	a	-	-	-	-	-	a	-	-	-	-	-	-	-	-	a	-	-
chr05	4545746	A	C	-	-	-	-	a	a	-	-	b	-	b	-	-	a	a	a	a	b	a	h	h	h	a	b	b	a	a	-	a	-	-	-	-	-	a	-	-	-	-	-	-	-	-	a	-	-
chr05	4549218	T	C	-	-	-	-	-	-	-	-	-	-	-	-	-	a	a	a	b	-	a	h	h	h	a	b	b	a	a	-	-	-	-	-	-	-	-	-	-	-	-	-	-	-	-	-	-	-
chr05	4549446	C	T	b	b	a	a	a	a	b	b	a	b	a	a	b	b	b	-	b	b	a	h	b	a	a	b	b	a	a	-	a	-	a	a	b	b	a	a	a	a	b	a	b	-	b	-	-	-
chr05	4556747	G	A	-	-	-	-	-	-	-	-	-	-	-	-	-	-	b	-	-	b	h	b	-	-	-	b	b	a	a	-	-	-	-	-	-	-	-	-	-	-	-	-	-	-	-	-	-	-
chr05	4558532	A	G	b	-	-	-	-	-	-	-	-	-	-	-	a	b	-	b	b	b	-	b	b	b	-	b	b	-	-	-	-	-	-	b	b	-	-	-	-	-	-	-	b	-	-	-	-	-
chr05	4563951	C	T	a	b	a	a	a	a	-	b	-	-	b	a	b	-	-	-	-	-	-	-	-	-	-	-	-	-	-	a	a	a	a	b	b	b	-	a	a	-	b	a	a	b	b	a	a	-
chr05	4564362	T	C	-	-	-	-	-	-	-	-	-	-	-	-	-	a	h	a	b	h	h	h	h	h	a	b	h	a	a	-	-	-	-	-	-	b	-	-	-	-	-	-	-	-	-	-	-	-
chr05	4564524	C	G	-	-	-	a	-	a	-	-	a	b	-	a	a	a	a	b	a	-	a	b	a	a	a	-	-	a	a	-	-	a	a	-	b	-	-	-	-	-	-	a	-	a	-	-	-	-
chr05	4564693	G	A	b	-	-	a	a	a	-	-	-	-	-	-	-	-	-	-	-	-	-	-	b	-	-	-	-	-	-	-	-	b	a	-	-	a	-	-	-	a	-	-	a	b	b	-	a	a
chr05	4564722	T	C	b	-	-	a	a	a	-	-	-	-	-	-	-	-	-	-	-	-	-	-	b	-	-	-	-	-	-	-	-	b	a	-	-	a	-	-	-	a	-	-	a	b	b	-	a	a
chr05	4564738	G	A	b	-	-	a	a	a	-	-	-	-	-	-	-	-	-	-	-	-	-	-	b	-	-	-	-	-	-	-	-	b	a	-	-	a	-	-	-	a	-	-	a	b	b	-	a	a
chr05	4566403	A	T	a	b	a	a	a	a	b	b	a	b	a	a	a	a	b	a	b	-	-	a	b	a	a	b	b	a	-	b	a	b	a	a	a	a	-	b	a	a	b	a	b	b	b	a	a	-
chr05	4570917	C	T	a	b	a	-	a	-	-	b	-	-	a	a	b	-	-	b	-	-	-	-	b	-	a	-	a	-	-	-	a	-	a	a	-	a	a	a	a	-	b	-	a	a	b	a	a	-
chr05	4571738	T	G	b	-	-	-	-	-	b	b	b	-	b	a	b	b	-	-	b	-	-	b	-	b	-	-	-	-	-	-	-	b	-	-	-	b	-	-	-	-	-	-	b	-	b	-	-	-
chr05	4573789	T	A	a	b	a	a	a	a	b	-	a	b	a	a	b	a	b	a	a	-	b	a	b	a	a	b	a	a	a	b	a	b	a	a	a	a	a	b	-	a	b	-	b	b	b	-	a	a
chr05	4574282	T	C	-	-	-	-	-	-	-	-	-	-	-	-	-	b	a	b	b	a	b	b	b	a	a	b	a	a	a	-	-	-	-	-	-	a	-	-	a	-	-	-	-	-	-	-	-	-
chr05	4574322	G	A	-	-	-	-	-	-	-	-	-	-	-	-	-	b	a	b	b	a	b	b	b	a	a	b	a	a	a	-	-	-	-	-	-	a	-	-	a	-	-	-	-	-	-	-	-	-
chr05	4574341	G	T	-	-	-	-	-	-	-	-	-	-	-	-	-	b	a	b	b	a	b	a	a	a	a	b	a	a	a	-	-	-	-	-	-	a	-	-	a	-	-	-	-	-	-	-	-	-
chr05	4584195	A	G	-	-	-	-	-	-	-	-	-	-	-	-	b	b	b	a	b	a	a	a	b	b	a	b	b	a	a	-	a	-	a	-	-	b	-	-	-	a	-	-	-	-	-	-	-	-
chr05	4600724	G	T	-	-	-	-	a	a	-	-	-	b	-	a	-	b	b	b	-	b	-	a	-	a	a	b	a	a	a	a	a	-	a	-	-	a	-	-	-	-	-	-	-	-	-	-	-	-
chr05	4601392	C	T	-	-	-	a	-	a	-	-	-	-	-	a	-	h	a	b	a	a	a	h	-	h	a	-	a	a	a	-	-	-	a	-	a	-	-	-	-	-	-	a	-	-	-	-	-	-
chr05	4601414	A	G	-	-	-	a	-	a	-	-	-	-	-	a	-	h	a	b	a	a	a	h	-	h	a	-	a	a	a	-	-	-	a	-	a	-	-	-	-	-	-	a	-	-	-	-	-	-
chr05	4601642	G	A	b	b	a	a	a	a	b	b	a	-	b	a	b	a	-	-	a	-	-	-	-	-	a	b	-	a	a	b	a	b	a	b	b	b	-	b	a	a	b	a	b	a	b	a	a	a
chr05	4601652	C	T	b	b	a	a	a	a	b	b	a	-	b	a	b	a	-	-	a	-	-	-	-	-	a	b	-	a	a	a	a	a	a	a	b	b	-	b	a	a	b	a	b	a	b	a	a	a
chr05	4601919	A	G	-	-	-	-	-	-	-	b	-	-	-	-	-	a	a	b	a	b	a	a	a	h	a	b	a	a	a	-	-	-	-	a	-	b	-	-	-	-	-	-	-	-	-	-	-	-
chr05	4601998	A	G	-	-	-	-	-	-	-	b	-	-	-	-	-	a	b	a	a	b	a	a	a	h	a	b	a	a	a	-	-	-	-	a	-	b	-	-	-	-	-	-	-	-	-	-	-	-
chr05	4603753	T	G	b	b	a	a	a	a	-	-	b	b	a	a	b	a	a	b	a	b	-	b	b	a	a	-	-	a	a	b	a	-	a	b	b	b	-	a	-	-	b	a	a	b	b	a	a	-
chr05	4609691	C	T	-	-	-	a	a	a	b	b	a	b	a	a	b	-	-	-	a	-	-	-	-	b	a	b	a	-	-	-	a	a	a	a	-	b	-	b	a	a	b	a	a	b	b	a	a	-
chr05	4611371	G	C	b	-	a	a	a	-	-	-	-	a	-	a	b	a	b	b	a	b	h	h	b	h	a	b	a	a	a	-	-	-	-	-	b	-	-	-	-	-	-	-	-	b	-	-	a	-
chr05	4612763	A	C	b	-	a	a	a	a	-	-	-	-	-	-	b	-	-	a	-	-	-	-	-	-	-	-	-	a	-	-	a	b	a	-	-	-	-	b	a	a	b	a	-	a	b	a	a	-
chr05	4614250	G	A	-	-	-	-	-	-	-	-	-	-	-	-	-	h	h	h	h	h	h	h	h	h	a	b	h	a	a	-	-	-	-	-	b	-	-	-	-	-	-	-	a	-	-	-	-	-
chr05	4617214	T	G	b	b	a	a	a	a	b	b	b	b	b	a	b	a	a	-	-	a	-	b	-	-	a	-	-	a	-	-	a	-	a	-	a	b	a	b	a	a	b	a	b	a	b	a	a	-
chr05	4619288	G	A	-	-	-	-	-	-	-	-	-	-	a	-	-	b	a	h	b	h	-	h	h	h	a	b	b	a	a	-	-	a	-	-	-	b	-	-	-	-	-	-	-	-	-	-	-	-
chr05	4619321	A	G	-	-	-	-	-	-	-	-	-	-	a	-	-	a	b	b	b	a	-	h	h	h	a	b	b	a	a	-	-	a	-	-	-	b	-	-	-	-	-	-	-	-	-	-	-	-
chr05	4622450	C	G	a	-	a	a	a	a	-	-	a	b	a	a	b	a	a	a	b	b	h	b	b	a	a	b	h	a	a	-	a	-	-	b	a	a	a	a	-	-	b	a	b	a	b	-	-	-
chr05	4623159	A	G	b	b	a	a	a	-	-	b	a	a	-	a	a	a	b	b	a	b	a	b	a	-	a	-	a	a	a	-	-	a	a	-	a	b	a	a	a	a	-	a	-	-	b	-	-	-
chr05	4629238	C	T	-	-	-	-	-	-	-	-	-	-	-	-	-	h	-	-	b	a	h	-	h	b	-	b	h	a	-	a	-	-	-	-	-	-	-	-	a	-	-	-	-	-	-	-	-	-
chr05	4629453	A	G	a	-	a	a	a	a	b	b	b	b	a	a	b	a	a	a	b	-	b	a	a	a	a	b	a	a	a	a	a	a	a	b	a	a	-	a	a	a	b	-	b	b	b	-	-	a
chr05	4630125	T	C	-	-	-	-	a	-	-	-	-	-	-	a	a	a	a	b	a	-	b	b	b	b	a	b	b	a	a	-	-	-	a	-	-	-	-	-	a	-	-	-	-	-	-	-	-	-
chr05	4630180	T	A	-	-	-	-	a	-	-	-	-	-	-	a	a	a	a	b	a	-	b	b	b	b	a	b	b	a	a	-	-	-	a	-	-	-	-	-	a	-	-	-	-	-	-	-	-	-
chr05	4632386	G	A	-	-	-	-	-	-	-	-	-	-	-	-	-	a	b	b	a	a	a	h	h	b	a	b	b	a	a	-	-	-	-	-	-	-	-	-	-	-	-	a	-	-	-	-	-	-
chr05	4632508	T	C	-	-	-	-	-	-	-	-	-	-	-	-	-	a	b	a	b	a	a	h	h	b	a	b	b	a	a	-	-	-	-	-	-	-	-	-	-	-	-	a	-	-	-	-	-	-
chr05	4632620	T	A	b	b	a	a	a	a	-	b	b	b	b	a	b	a	a	-	a	a	a	b	-	b	a	b	a	a	a	-	a	a	a	a	a	a	-	-	a	-	b	-	b	b	b	-	-	-
chr05	4632966	C	T	-	-	-	-	-	-	-	-	b	b	-	-	b	-	-	b	-	-	-	-	-	-	-	-	-	a	-	-	-	-	a	b	b	a	-	b	-	-	-	-	-	-	b	a	a	-
chr05	4644171	C	T	b	b	a	a	a	a	b	b	a	a	b	a	a	b	a	h	b	a	b	a	a	h	-	b	-	a	a	b	a	a	a	b	b	a	a	a	a	a	b	a	b	b	b	a	a	a
chr05	4644700	A	G	b	b	a	a	a	a	-	b	b	a	b	a	b	b	-	a	b	-	b	a	-	a	a	-	a	-	-	b	a	b	a	b	a	b	a	-	a	a	b	a	a	b	b	a	b	a
chr05	4655922	C	T	a	b	a	a	a	a	-	-	a	b	b	a	a	a	a	b	-	a	a	a	-	b	a	b	b	a	a	-	-	-	a	b	-	a	-	a	-	-	b	a	-	-	b	-	-	-
chr05	4656357	A	G	b	b	a	-	a	a	b	b	b	a	b	a	a	a	a	a	-	-	-	-	a	a	a	-	a	a	a	b	a	b	a	a	a	a	a	b	a	a	b	a	b	b	b	a	a	a
chr05	4656406	T	C	b	b	a	-	a	a	b	b	b	a	b	a	a	a	a	a	-	-	-	-	a	a	a	-	a	a	a	b	a	b	a	a	a	a	a	b	a	a	b	a	b	b	b	a	a	a
chr05	4659880	C	T	-	-	a	-	a	-	-	-	-	-	-	a	a	a	b	a	b	a	a	h	a	h	-	b	b	a	a	-	-	-	a	-	a	a	-	-	-	-	b	-	-	b	b	-	-	-
chr05	4660011	G	A	a	a	a	a	a	a	a	-	a	-	a	a	a	a	a	a	a	a	a	a	a	a	a	a	h	a	a	a	a	-	-	-	a	a	a	a	-	a	b	a	-	b	b	a	a	-
chr05	4660024	T	C	b	b	a	b	a	b	b	-	b	-	b	a	a	a	b	a	b	b	h	h	h	b	b	b	b	h	h	b	b	-	-	-	a	a	b	b	-	b	b	b	-	b	b	b	b	-
chr05	4660100	C	T	b	-	-	a	-	a	-	-	-	-	-	a	a	b	b	b	a	h	h	b	a	a	a	b	a	a	a	-	-	-	a	-	-	a	a	-	-	a	-	a	b	-	-	-	-	-
chr05	4665542	C	T	a	b	a	a	a	a	-	b	a	b	b	a	a	a	a	a	-	b	b	-	-	a	a	b	-	a	a	b	a	b	a	a	b	b	a	a	a	a	b	a	b	a	b	a	a	-
chr05	4674316	G	A	-	-	-	-	-	-	-	-	-	-	-	-	-	b	a	b	a	-	b	-	b	a	a	b	b	a	a	-	-	-	a	-	-	-	-	-	-	-	-	-	-	-	b	-	-	-
chr05	4675158	A	G	-	b	-	-	-	-	-	b	-	-	-	-	b	b	-	-	-	-	-	-	-	-	-	b	b	-	-	b	-	-	-	-	-	-	-	-	-	-	b	-	b	-	b	-	-	-
chr05	4678148	T	C	-	-	-	-	-	-	-	-	-	-	-	-	-	a	-	b	a	a	-	a	-	a	-	-	-	a	a	-	-	-	a	-	-	-	-	-	-	-	-	-	-	-	-	-	-	-
chr05	4678201	A	G	-	-	-	-	-	-	-	-	-	-	-	-	-	h	-	b	a	a	-	a	-	b	-	-	b	a	a	-	-	-	b	-	-	-	-	-	-	-	-	-	-	-	-	-	-	-
chr05	4687200	C	T	-	b	-	-	-	-	-	b	-	b	b	-	b	b	-	-	-	-	-	-	-	-	-	b	b	-	-	b	-	b	-	b	-	b	-	b	-	-	b	-	b	b	b	-	-	-
chr05	4687850	A	G	-	-	-	a	-	-	-	-	-	-	-	-	a	-	-	-	-	-	-	-	-	-	-	-	-	-	-	-	-	-	-	-	-	-	-	-	-	-	-	-	-	-	-	-	-	-
chr05	4695088	T	C	a	-	-	a	a	a	b	b	a	-	-	a	b	a	-	b	-	-	-	b	b	b	a	-	a	-	-	a	a	a	a	b	a	a	a	a	a	a	b	a	a	a	b	a	a	a
chr05	4698210	C	A	a	b	a	a	a	a	b	b	b	a	a	a	a	a	-	-	b	b	a	-	b	-	-	-	b	-	-	b	a	b	a	b	a	b	a	b	a	a	b	a	a	b	b	-	a	a
chr05	4698475	G	T	a	b	a	a	a	a	b	b	b	a	a	a	a	a	-	-	b	b	a	b	-	-	-	-	b	-	-	a	a	b	a	b	a	b	a	b	a	a	b	a	a	b	b	-	a	a
chr05	4700477	T	C	-	-	-	-	-	-	-	-	-	-	-	a	-	b	b	b	b	h	a	h	h	h	a	-	a	a	a	-	-	-	-	-	-	a	-	-	-	-	b	-	-	-	-	-	-	-
chr05	4703357	C	T	b	-	-	a	a	a	b	b	b	a	a	a	b	a	-	-	a	-	-	a	a	a	a	-	a	-	a	b	a	b	a	b	b	b	-	b	a	a	b	a	a	b	b	a	a	-
chr05	4703384	C	G	b	-	-	a	a	a	b	b	b	a	a	a	b	a	-	-	a	-	-	a	a	a	a	-	a	-	a	b	a	b	a	b	b	b	-	b	a	a	b	a	a	b	b	a	a	-
chr05	4716376	A	G	-	-	-	-	-	-	-	-	-	-	-	-	-	a	a	a	a	b	a	h	h	a	a	-	a	a	a	-	-	-	-	a	-	a	-	-	-	-	-	-	-	-	-	-	-	-
chr05	4719206	C	T	a	b	a	a	a	a	b	b	a	b	b	a	b	a	-	-	-	-	-	-	b	b	-	-	a	-	a	a	a	a	a	a	a	b	a	-	-	a	b	a	b	b	b	a	-	-
chr05	4723946	C	T	b	-	a	a	a	-	-	b	-	b	b	a	b	-	-	-	-	-	-	-	-	a	-	-	-	-	-	-	a	b	a	b	a	a	-	-	a	a	a	a	-	b	b	-	a	-
chr05	4723973	T	C	b	-	a	a	a	-	-	b	-	b	b	a	b	-	-	-	-	-	-	-	-	a	-	-	-	-	-	-	a	b	a	b	a	b	-	-	a	a	a	a	-	b	b	-	a	-
chr05	4725482	A	T	-	-	-	-	-	-	-	-	-	-	-	-	a	a	a	a	b	-	a	a	-	a	a	b	h	a	h	-	-	-	-	b	-	-	a	-	a	a	-	-	-	b	-	-	-	-
chr05	4725607	A	G	-	-	-	-	-	-	-	-	-	-	-	-	a	b	a	a	b	-	a	a	-	a	a	b	h	a	a	-	a	-	-	-	-	-	a	-	a	a	-	-	-	b	-	-	-	-
chr05	4725612	T	C	-	-	-	-	-	-	-	-	-	-	-	-	a	b	a	a	b	-	a	a	-	a	a	b	h	a	a	-	a	-	-	-	-	-	a	-	a	a	-	-	-	b	-	-	-	-
chr05	4725711	A	G	a	b	a	a	-	a	b	b	a	-	a	a	a	a	-	a	-	b	b	h	b	h	a	b	a	a	a	b	-	b	a	b	b	b	-	-	-	a	b	a	b	b	b	-	-	-
chr05	4726281	A	G	b	b	a	a	-	a	-	-	-	-	a	a	a	-	-	-	-	-	-	-	-	-	-	-	-	-	a	-	-	-	-	-	-	-	-	b	-	a	-	-	a	-	-	-	-	-
chr05	4726336	C	T	b	b	a	a	-	a	-	-	-	-	a	a	a	-	-	-	-	-	-	-	-	-	-	-	-	-	a	-	-	-	-	-	-	-	-	b	-	a	-	-	a	-	-	-	-	-
chr05	4726341	A	G	b	b	a	a	-	a	-	-	-	-	a	a	a	-	-	-	-	-	-	-	-	-	-	-	-	-	a	-	-	-	-	-	-	-	-	b	-	a	-	-	a	-	-	-	-	-
chr05	4727104	T	C	-	b	-	-	-	-	-	-	-	-	-	-	-	h	a	a	a	b	a	a	h	h	a	b	b	a	a	-	-	-	a	-	-	-	-	-	-	-	-	-	-	-	-	a	-	-
chr05	4729508	C	T	a	-	a	a	a	a	-	b	a	b	a	a	b	-	-	-	a	-	-	a	-	a	a	-	-	a	a	a	a	a	a	a	a	a	a	a	a	-	b	a	b	b	b	-	a	a
chr05	4729552	C	T	a	-	a	a	a	a	-	b	a	b	a	a	b	-	-	-	a	-	-	a	-	a	a	-	-	a	a	a	a	a	a	a	a	a	a	a	a	-	b	a	b	b	b	-	a	a
chr05	4732971	C	A	b	-	-	-	-	-	-	-	-	-	-	a	-	a	b	a	a	b	b	h	a	b	-	-	a	-	a	-	-	-	-	-	-	a	-	-	-	-	-	-	-	b	b	-	-	-
chr05	4734399	T	C	-	-	-	-	-	a	-	-	-	-	-	a	-	-	-	-	-	-	-	-	-	-	-	-	-	-	-	-	a	-	a	-	-	-	-	-	-	-	-	-	-	-	-	-	-	-
chr05	4734637	A	G	-	-	-	-	a	a	-	-	-	-	-	-	a	-	-	-	-	-	-	-	-	-	-	-	-	-	-	-	-	-	-	-	-	-	-	-	-	-	-	-	-	-	b	-	-	-
chr05	4737237	G	T	a	-	a	a	-	a	-	-	a	-	a	a	b	-	b	a	-	-	-	-	-	-	-	b	-	-	-	a	a	-	a	-	-	b	-	b	a	-	-	-	a	-	b	a	a	-
chr05	4739301	G	A	a	-	b	a	b	b	-	b	b	-	a	h	b	a	a	-	a	b	a	a	a	b	h	-	a	a	a	-	b	-	b	a	a	-	-	-	a	-	-	a	a	a	b	a	a	-
chr05	4739347	T	C	a	-	b	a	b	b	-	b	b	-	b	h	b	b	a	-	a	b	a	h	b	b	b	-	h	a	a	-	b	-	b	a	b	-	-	-	b	-	-	a	a	b	b	a	a	-
chr05	4742267	A	G	-	-	-	-	-	-	-	-	-	-	-	-	-	h	-	-	b	a	a	a	h	h	a	b	h	a	a	-	-	-	-	-	a	b	-	-	a	-	-	a	-	-	-	-	-	-
chr05	4743444	A	C	-	-	-	-	-	-	-	b	-	-	-	-	-	b	-	b	b	b	-	-	b	-	-	b	b	-	-	-	-	-	-	-	-	-	-	-	-	-	-	-	-	-	-	-	-	-
chr05	4747876	A	G	-	-	-	-	-	-	-	-	-	-	-	-	-	a	a	a	a	a	a	h	h	h	-	b	h	a	a	-	-	-	a	-	-	-	a	-	a	-	-	-	-	-	-	-	-	-
chr05	4751468	T	C	b	b	a	a	a	a	b	b	b	a	b	a	a	b	-	-	-	b	-	a	-	-	-	-	b	a	a	a	a	b	a	b	a	b	a	a	a	a	b	a	a	a	b	a	a	-
chr05	4756338	C	A	b	b	-	-	-	-	-	b	-	-	-	-	b	a	a	a	a	a	a	a	-	a	-	-	a	a	a	-	-	-	-	b	-	-	-	-	-	-	b	-	b	b	b	-	-	-
chr05	4759534	C	T	b	b	a	-	-	-	b	b	b	b	-	a	b	a	a	a	b	a	a	a	a	a	a	b	a	a	a	b	a	b	a	b	b	b	-	-	-	-	b	-	b	b	b	-	-	-
chr05	4759567	T	C	b	b	a	-	-	-	b	b	b	b	-	a	b	a	a	a	b	a	a	a	b	a	a	b	b	a	a	b	a	b	a	b	b	b	-	-	-	-	b	-	b	b	b	-	-	-
chr05	4767893	A	C	a	a	a	-	a	a	-	-	a	a	a	a	a	a	a	-	-	-	a	a	-	-	a	-	a	a	a	a	a	a	a	a	a	a	-	a	a	-	-	a	a	a	b	-	-	a
chr05	4775732	C	T	a	-	-	-	-	-	b	-	a	-	-	a	-	a	-	-	-	-	-	-	-	a	-	b	-	-	-	b	a	-	-	-	b	a	-	-	a	-	-	-	-	b	b	a	a	-
chr05	4777176	A	G	b	b	a	a	a	a	b	b	a	a	a	a	b	a	-	-	b	-	-	a	a	-	a	-	-	a	a	b	a	a	a	b	b	b	a	b	a	a	b	a	a	a	b	a	a	a
chr05	4777182	A	G	b	b	a	a	a	a	b	b	a	a	a	a	b	a	-	-	b	-	-	a	a	-	a	-	-	a	a	b	a	a	a	b	b	b	a	b	a	a	b	a	a	a	b	a	a	a
chr05	4777210	T	C	b	b	a	a	a	a	b	b	a	a	a	a	b	a	-	-	b	-	-	a	a	-	a	-	-	a	a	b	a	a	a	b	b	b	a	b	a	a	b	a	a	a	b	a	a	a
chr05	4778130	T	C	-	-	-	-	-	-	-	-	-	-	-	-	-	-	-	-	b	-	-	-	-	-	-	-	-	-	-	-	-	-	a	-	-	-	-	-	-	a	-	-	-	-	-	-	-	-
chr05	4780531	C	A	a	b	a	a	a	a	b	b	b	a	a	a	a	b	-	a	a	-	b	b	a	b	-	b	-	a	a	a	a	a	a	b	b	a	a	-	a	a	b	a	a	b	b	a	a	-
chr05	4780722	G	A	-	-	-	-	-	-	-	-	b	-	-	-	-	b	b	a	a	b	a	h	b	h	a	b	h	a	a	-	-	-	-	-	a	-	-	-	-	-	-	-	-	-	-	-	-	-
chr05	4787760	A	G	-	-	a	-	-	-	-	-	-	-	-	-	-	a	a	a	b	b	b	h	a	a	a	b	h	a	a	-	-	-	-	b	-	-	-	-	-	-	-	-	-	-	b	-	-	-
chr05	4801051	A	G	a	b	a	a	a	a	b	b	b	-	a	a	a	a	b	a	b	-	a	a	a	a	a	b	b	a	-	b	a	-	a	b	b	b	-	b	a	a	b	a	a	a	b	a	-	-
chr05	4824735	G	C	b	-	a	a	a	a	-	-	b	b	a	a	a	-	b	b	b	b	-	-	-	-	-	-	-	a	-	b	a	b	a	a	b	b	a	b	a	a	b	a	-	b	b	a	a	-
chr05	4847898	T	C	-	-	-	-	-	-	-	-	-	-	-	-	-	b	a	b	h	-	a	b	b	a	a	b	a	a	a	-	-	-	-	-	-	a	-	-	-	-	-	-	-	b	-	-	-	-
chr05	4868934	C	T	a	-	a	a	a	a	-	-	a	-	a	a	a	a	-	a	a	-	b	a	a	a	-	b	a	a	a	-	a	-	a	a	-	-	-	-	-	a	-	a	a	-	-	a	-	-
chr05	4868975	C	T	a	-	a	a	a	a	-	-	a	-	a	a	a	a	-	a	a	-	b	a	a	a	-	b	a	a	a	-	a	-	a	a	-	-	-	-	-	a	-	a	a	-	-	a	-	-
chr05	4878327	A	G	-	-	-	-	-	-	-	-	-	-	-	-	-	b	b	b	h	b	a	b	b	a	a	b	a	a	a	-	-	-	-	-	-	-	-	-	-	-	-	-	-	-	-	-	-	-
chr05	4884123	A	C	a	b	a	a	a	a	-	b	b	-	b	a	a	a	b	a	a	b	b	h	-	a	a	b	a	a	a	-	a	b	a	b	b	b	a	b	a	a	b	a	a	b	-	a	a	a
chr05	4905627	A	G	a	b	a	a	a	a	b	b	a	b	a	a	a	a	b	a	-	-	b	a	a	a	a	b	a	a	a	-	a	-	a	-	b	b	-	-	-	a	b	a	b	a	b	-	-	-
chr05	4939004	C	T	b	-	a	a	a	a	-	-	b	-	b	a	b	-	-	-	-	-	-	b	a	a	-	-	a	-	-	-	a	-	a	a	b	a	-	b	-	a	-	a	a	a	b	a	a	-
chr05	4957856	G	A	-	-	a	-	-	a	-	-	-	-	-	-	-	a	a	a	a	a	b	b	a	a	-	b	h	a	a	a	-	-	-	a	-	-	-	-	-	a	-	-	-	-	-	-	-	-
chr05	4959115	A	C	b	b	a	a	a	a	b	b	b	b	a	a	b	a	-	b	b	-	a	-	-	b	a	b	h	a	-	a	a	b	a	a	a	a	a	b	a	a	b	a	-	a	b	a	a	-
chr05	4963182	G	A	b	b	a	a	a	a	b	b	b	b	b	a	b	b	b	a	a	b	h	b	b	h	a	b	b	a	a	b	a	b	a	b	b	a	a	b	a	a	b	a	b	b	b	-	a	-
chr05	5021002	A	T	-	-	-	-	-	-	-	-	-	-	-	-	a	a	h	a	a	h	b	a	h	a	-	b	a	a	a	-	-	-	-	-	-	-	-	-	-	-	-	-	-	b	-	-	-	-
chr05	5159731	G	A	-	-	-	-	a	-	-	-	b	-	-	-	a	a	b	-	b	a	a	a	b	h	a	b	b	a	a	-	-	-	-	a	-	b	-	-	-	-	-	-	a	-	-	-	-	-
chr05	5289466	T	C	a	b	b	a	a	a	-	b	b	b	b	a	b	b	-	b	b	a	b	a	a	h	a	-	b	-	-	b	-	b	a	-	a	b	-	-	-	-	-	-	a	b	b	-	-	-
chr05	5299968	T	A	-	b	b	a	-	a	b	-	a	-	-	a	a	a	a	a	a	a	b	b	a	h	-	b	a	a	a	-	-	-	-	a	-	-	-	-	a	-	-	a	a	b	-	-	-	-
chr05	5300350	T	C	-	-	b	-	a	a	-	-	a	-	-	a	b	b	-	-	-	a	-	-	-	-	-	-	b	-	-	-	-	-	a	b	-	a	a	-	-	-	-	-	b	b	b	-	-	-
chr05	5376764	A	G	b	b	a	a	a	a	b	-	a	a	b	a	a	a	-	-	-	a	b	a	-	a	a	-	b	-	a	a	a	a	a	a	b	b	-	b	a	a	b	a	a	b	b	a	a	a
chr05	5376990	A	G	b	b	a	a	a	a	b	-	a	a	b	a	a	a	-	a	-	a	b	a	-	a	a	-	b	-	a	b	a	a	a	a	b	b	-	b	a	a	b	a	a	b	b	a	a	a
chr05	5377156	G	T	-	-	-	-	-	a	-	-	-	-	-	-	-	a	b	b	h	b	b	b	a	h	a	b	h	a	a	-	-	-	-	-	-	-	-	-	-	-	-	-	-	-	-	-	-	-
chr05	5377285	A	G	b	-	-	-	-	a	-	-	-	-	-	-	-	a	b	b	a	a	b	b	a	h	a	b	a	a	a	-	-	-	-	-	-	-	-	-	-	-	-	-	-	-	-	-	a	-
chr05	5377644	T	C	-	-	-	-	-	-	-	-	-	-	-	-	-	h	b	-	-	b	-	h	h	b	-	b	b	a	a	-	-	-	-	-	-	-	-	-	-	-	-	-	-	-	-	-	-	-
chr05	5383328	A	G	-	-	-	-	-	-	-	-	-	-	-	-	-	-	-	-	-	-	-	-	-	-	-	-	-	-	-	-	a	-	-	-	-	-	-	-	-	-	-	-	-	-	-	-	-	-
chr05	5386456	C	T	a	b	b	a	a	a	b	b	a	a	b	a	b	a	b	-	-	-	a	b	-	b	a	b	-	a	a	-	a	a	a	-	a	b	-	-	a	a	b	a	b	a	b	a	a	-
chr05	5389716	C	T	b	b	b	a	a	a	-	b	a	b	a	a	b	b	a	b	h	a	-	b	a	h	-	b	b	a	a	a	a	a	a	b	b	b	a	-	a	-	b	a	b	b	b	a	-	a
chr05	5392442	G	A	-	-	-	a	a	-	-	-	-	b	a	a	b	a	a	a	a	-	a	a	a	a	a	-	a	a	a	-	-	a	a	b	-	-	-	-	-	-	-	a	-	b	-	-	-	-
chr05	5392460	G	T	-	-	-	a	a	-	-	-	-	b	a	a	b	a	a	a	a	-	a	a	a	a	a	-	a	a	a	-	-	a	a	b	-	-	-	-	-	-	-	a	-	b	-	-	-	-
chr05	5392508	T	C	-	-	-	a	a	-	-	-	-	b	a	a	b	a	a	a	a	-	a	a	a	a	a	-	a	a	a	-	-	a	a	b	-	-	-	-	-	-	-	a	-	b	-	-	-	-
chr05	5392514	A	G	-	-	-	a	a	-	-	-	-	b	a	a	b	a	a	a	a	-	a	a	a	a	a	-	a	a	a	-	-	a	a	b	-	-	-	-	-	-	-	a	-	b	-	-	-	-
chr05	5395164	T	G	b	b	b	a	a	a	b	b	-	a	a	a	b	b	a	-	b	-	a	b	b	a	-	-	-	a	-	b	a	a	a	a	b	a	-	b	a	a	b	a	b	b	b	a	a	a
chr05	5396733	C	G	b	-	-	a	a	-	-	-	b	-	-	-	b	-	-	b	-	-	-	a	-	-	-	-	-	-	-	b	-	a	a	a	a	b	-	-	-	-	b	a	a	-	b	a	-	-
chr05	5399195	T	A	a	b	a	a	a	a	b	b	b	b	a	a	b	-	-	-	-	-	-	-	-	-	-	-	-	-	-	b	-	a	a	-	a	a	-	b	-	a	-	a	-	a	b	a	-	-
chr05	5411720	T	C	-	-	-	-	a	-	-	-	-	-	-	-	a	b	a	b	b	b	b	b	b	a	-	b	b	a	a	-	-	-	-	-	-	-	-	-	-	-	b	-	-	-	-	a	-	-
chr05	5411739	T	C	-	-	-	-	a	-	-	-	-	-	-	-	a	b	a	b	b	b	a	b	b	a	-	b	b	a	a	-	-	-	-	-	-	-	-	-	-	-	b	-	-	-	-	a	-	-
chr05	5411835	C	T	-	-	-	-	a	-	-	-	-	-	-	-	a	b	a	b	a	b	a	-	b	a	-	b	b	a	a	-	-	-	-	-	-	-	-	-	-	-	b	-	-	-	-	-	-	-
chr05	5413356	C	T	-	-	-	-	-	-	-	-	-	-	-	-	-	a	-	a	a	b	a	a	a	a	a	b	h	a	a	a	-	a	a	-	-	-	-	-	-	-	-	-	-	-	-	-	-	-
chr05	5416383	A	G	-	-	b	-	-	-	-	-	-	-	b	a	-	-	-	-	-	a	b	-	-	b	a	-	-	-	-	-	-	-	-	-	a	-	-	-	-	-	-	-	-	-	b	a	-	a
chr05	5416389	C	T	-	-	b	-	-	-	-	-	-	-	b	a	-	-	-	-	-	a	b	-	-	b	a	-	-	-	-	-	-	-	-	-	a	-	-	-	-	-	-	-	-	-	b	a	-	a
chr05	5416745	A	G	-	-	b	-	-	-	-	b	-	-	b	a	-	-	-	-	-	a	b	-	-	b	a	-	-	-	-	-	-	-	-	-	a	-	-	-	-	-	-	-	-	-	b	a	-	a
chr05	5416879	A	G	-	-	-	-	-	-	-	-	-	-	-	b	b	a	a	b	a	a	a	a	a	a	a	b	a	h	b	a	-	-	b	-	-	-	-	-	-	a	-	-	b	-	-	-	-	-
chr05	5417536	T	C	-	-	b	-	-	-	-	b	b	b	-	-	b	a	b	a	a	a	a	a	a	a	a	-	-	a	a	-	-	-	-	-	b	-	-	b	-	-	-	-	b	b	b	-	-	-
chr05	5424119	A	T	-	-	-	-	-	-	b	-	-	-	-	-	b	-	-	-	-	-	-	-	-	b	-	-	-	-	-	-	-	-	a	-	-	a	-	-	-	-	-	a	-	-	b	a	a	a
chr05	5434966	A	G	b	b	b	a	-	a	-	b	b	a	a	a	a	a	-	-	b	-	b	a	a	a	a	b	a	a	-	h	a	a	a	a	a	b	a	-	-	a	b	a	b	b	b	a	a	a
chr05	5434984	C	T	b	b	b	a	-	a	-	b	b	a	a	a	a	a	-	-	b	-	b	a	a	a	a	b	a	a	-	b	a	a	a	a	a	b	a	-	-	a	b	a	b	b	b	a	a	a
chr05	5435042	C	T	-	-	-	-	-	-	-	-	-	-	-	-	-	a	b	b	b	b	h	h	h	h	a	b	h	a	a	-	-	a	a	-	-	a	-	-	-	-	-	-	-	-	-	-	-	-
chr05	5436024	C	T	-	-	-	-	-	-	-	b	-	-	-	-	-	-	a	a	a	a	a	-	a	a	a	b	b	a	a	-	-	-	-	-	-	-	-	-	-	-	-	-	-	-	-	-	-	-
chr05	5436159	T	C	-	-	-	-	-	-	-	b	-	-	-	-	-	-	a	b	a	a	b	-	a	b	a	b	b	a	a	-	-	-	-	-	-	-	-	-	-	-	-	-	-	-	-	-	-	-
chr05	5436192	A	T	-	-	-	-	-	-	-	b	-	-	-	-	-	-	a	b	a	a	a	-	a	a	a	b	a	a	a	-	-	-	-	-	-	-	-	-	-	-	-	-	-	-	-	-	-	-
chr05	5442738	G	C	-	-	-	-	-	-	-	-	-	-	-	-	b	b	b	b	b	b	b	b	b	b	-	-	b	-	-	-	-	-	-	-	-	-	-	-	-	-	b	-	-	-	-	-	-	-
chr05	5445853	G	A	-	-	-	-	-	-	-	-	-	-	-	-	-	a	a	a	-	b	-	h	h	-	-	b	b	a	a	-	-	-	-	-	-	-	a	-	-	-	-	-	-	-	-	-	-	-
chr05	5445863	A	G	-	-	-	-	-	-	-	-	-	-	-	-	-	a	a	a	-	b	-	h	h	-	-	b	b	a	a	-	-	-	-	-	-	-	a	-	-	-	-	-	-	-	-	-	-	-
chr05	5448791	T	C	-	b	-	a	a	a	-	b	-	-	a	a	a	-	-	-	b	-	-	-	-	-	-	-	b	-	-	b	a	-	a	a	a	a	a	-	a	-	-	a	b	a	b	a	-	-
chr05	5454276	C	T	b	-	b	a	a	a	-	b	b	a	b	a	a	a	-	a	b	a	-	-	-	b	-	-	-	a	a	-	a	a	a	a	b	a	a	-	a	a	-	a	a	b	b	a	a	a
chr05	5454695	G	C	-	-	-	-	-	-	-	-	-	-	-	-	-	a	b	b	a	b	-	h	b	h	a	b	b	a	a	-	-	-	a	-	-	-	-	-	-	a	-	-	-	-	-	-	-	-
chr05	5456063	G	C	a	-	b	a	a	a	b	b	-	-	-	a	b	-	-	-	-	-	-	-	-	-	-	-	-	-	-	a	-	a	a	-	a	a	a	-	-	a	-	-	b	a	b	-	a	-
chr05	5459100	G	A	b	b	-	-	-	-	b	b	b	b	b	-	b	b	-	b	-	b	-	-	-	-	-	a	-	-	-	b	-	-	-	b	b	b	-	b	-	-	b	-	-	-	b	-	-	-
chr05	5460876	T	A	b	-	-	-	-	-	-	-	-	-	-	-	b	a	b	h	-	b	a	h	b	h	a	b	b	a	a	-	-	-	-	-	-	a	-	-	-	-	-	-	-	-	-	-	-	-
chr05	5461197	T	C	a	-	-	-	-	-	-	-	-	-	-	a	-	b	-	a	a	a	-	a	b	a	a	-	a	a	a	-	-	a	a	a	a	a	-	-	-	-	b	-	-	-	-	-	-	-
chr05	5461379	G	A	a	-	-	-	-	-	-	-	-	-	-	a	-	a	b	a	a	a	b	a	-	a	a	-	a	a	a	-	-	a	a	h	a	a	-	-	-	-	-	-	-	-	-	-	-	-
chr05	5461500	G	A	-	-	a	-	-	a	-	-	-	-	-	-	-	b	b	a	a	-	a	a	a	a	-	b	h	a	a	-	-	-	-	-	-	-	-	-	-	-	-	-	-	-	-	-	-	-
chr05	5465342	T	G	-	-	-	-	-	-	-	-	-	-	-	-	-	a	-	-	b	a	h	a	h	-	-	-	b	a	-	-	-	-	-	-	-	-	-	-	-	-	-	-	-	-	-	-	-	-
chr05	5465544	G	A	-	-	-	-	-	-	-	-	-	-	-	-	-	b	b	b	-	-	b	b	b	b	-	b	b	-	-	-	-	-	-	-	-	-	-	-	-	-	-	-	-	-	-	-	-	-
chr05	5466638	C	T	-	-	-	-	-	-	b	-	a	-	-	-	-	h	-	a	h	-	a	h	h	a	h	b	h	a	a	-	-	-	a	-	-	-	-	-	a	-	-	-	-	a	-	-	-	-
chr05	5466852	G	A	-	-	-	-	-	-	-	-	-	-	-	-	-	b	a	b	a	a	a	a	a	h	a	b	a	a	a	-	-	-	-	-	-	-	-	-	-	-	-	-	-	-	-	-	-	-
chr05	5473112	T	C	-	-	-	-	-	-	-	-	-	-	-	-	-	a	b	b	a	b	a	h	b	h	a	b	a	a	h	-	-	-	a	-	-	-	-	-	a	-	-	a	-	-	-	-	-	-
chr05	5473157	T	G	-	-	-	-	-	-	-	-	-	-	-	-	-	a	b	b	a	b	a	h	b	h	a	b	a	a	h	-	-	-	a	-	-	-	-	-	a	-	-	a	-	-	-	-	-	-
chr05	5477621	T	C	-	b	b	a	-	a	-	-	-	b	-	a	b	-	-	a	a	a	-	a	-	-	-	-	a	-	a	b	a	a	a	b	-	b	-	b	a	a	-	a	b	-	b	-	a	-
chr05	5477635	T	C	b	b	b	a	-	a	-	-	-	b	-	a	b	-	-	a	a	a	-	a	-	-	-	-	a	-	a	b	a	a	a	b	-	b	-	b	a	a	-	a	b	-	b	-	a	-
chr05	5482863	G	A	a	b	b	a	a	a	-	b	a	-	a	a	a	a	-	-	-	a	b	a	-	b	-	b	-	a	a	-	a	a	a	b	b	a	a	b	-	a	b	a	-	-	b	a	-	a
chr05	5486298	C	T	b	b	b	-	-	-	b	b	b	b	b	-	b	-	-	b	b	-	-	b	b	b	-	-	b	-	-	b	-	-	-	b	b	b	-	b	-	-	-	-	b	b	b	-	-	b
chr05	5492155	T	G	-	-	-	-	-	-	-	-	-	-	a	-	-	a	h	b	a	b	h	h	b	a	a	b	h	a	a	-	-	-	-	-	-	-	-	-	-	-	-	-	-	b	-	-	-	-
chr05	5492249	A	G	-	-	-	a	-	-	-	-	-	-	-	-	-	b	b	b	a	b	b	a	b	h	a	b	a	a	a	-	-	-	-	-	b	a	-	b	-	a	-	-	-	-	-	-	-	-
chr05	5493413	T	C	b	b	b	a	a	a	b	b	b	b	-	a	b	h	-	a	a	a	b	b	b	a	a	b	b	a	a	a	a	a	a	b	a	a	a	b	a	a	b	a	b	a	b	a	a	a
chr05	5494417	T	G	a	-	b	a	a	a	-	b	b	a	-	a	a	b	b	-	b	-	-	-	b	-	a	-	-	-	a	a	a	a	a	b	a	b	-	b	a	a	b	a	b	a	b	a	a	-
chr05	5494682	G	T	a	-	a	a	a	a	-	-	-	-	a	a	a	a	-	-	b	-	a	a	b	b	a	b	b	a	a	-	a	a	a	a	-	-	a	-	a	-	-	a	-	-	-	a	a	-
chr05	5500271	C	T	-	-	-	-	-	-	-	-	-	-	-	-	-	a	b	a	b	-	a	h	b	a	a	b	b	a	a	-	-	-	a	-	-	-	-	-	-	-	-	-	-	-	-	-	-	-
chr05	5506048	C	T	-	-	-	-	-	-	-	-	-	-	-	-	-	a	a	a	b	a	a	b	h	a	a	a	b	a	a	-	-	-	-	-	-	-	-	-	-	-	-	-	a	-	b	-	a	-
chr05	5506070	C	T	-	-	-	-	-	-	-	-	-	-	-	-	-	a	a	h	h	h	h	b	h	a	a	h	b	a	a	-	-	-	-	-	-	-	-	-	-	-	-	-	a	-	b	-	a	-
chr05	5506241	G	A	-	-	-	-	-	-	-	-	b	-	-	-	-	a	-	b	a	-	a	a	h	h	a	b	b	a	a	-	-	-	a	-	-	-	-	-	-	-	-	-	-	-	-	-	-	-
chr05	5506255	C	T	-	-	-	-	-	-	-	-	b	-	-	-	-	a	-	b	a	-	a	a	h	h	a	b	b	a	a	-	-	-	a	-	-	-	-	-	-	-	-	-	-	-	-	-	-	-
chr05	5506335	C	T	-	-	-	-	-	-	-	-	b	-	-	-	-	a	-	b	b	-	a	h	a	h	a	b	b	a	a	-	-	-	a	-	-	-	-	-	-	-	-	-	-	-	-	-	-	-
chr05	5506347	C	T	-	-	-	-	-	-	-	-	b	-	-	-	-	a	-	b	b	-	a	h	a	h	a	b	b	a	a	-	-	-	a	-	-	-	-	-	-	-	-	-	-	-	-	-	-	-
chr05	5506523	T	C	-	-	-	-	-	-	-	-	-	-	-	-	-	h	-	-	a	a	-	h	a	a	a	h	-	a	a	-	-	-	-	-	-	-	-	-	-	-	-	-	-	-	-	-	-	-
chr05	5507526	C	T	a	b	a	a	a	a	b	b	-	a	a	a	b	a	a	-	b	-	-	-	-	a	-	-	-	a	a	-	a	-	a	b	b	b	-	b	a	a	b	a	a	a	b	a	a	-
chr05	5510272	A	G	-	-	-	-	-	-	-	-	-	-	-	-	-	h	b	h	b	h	h	b	-	h	-	-	a	a	a	-	-	-	-	-	-	-	-	-	-	-	-	-	-	-	-	-	-	-
chr05	5510672	G	T	b	b	a	a	a	a	b	-	-	b	b	a	b	a	b	-	a	b	b	h	b	h	a	b	a	-	a	b	a	a	a	b	a	b	-	b	-	a	b	a	b	-	b	a	a	a
chr05	5510803	A	G	-	-	-	-	-	-	-	-	-	-	-	-	-	b	a	a	a	a	h	a	h	a	a	b	h	a	a	-	-	a	-	-	a	b	-	-	-	-	-	-	-	-	-	-	-	-
chr05	5511248	A	T	b	b	b	-	-	-	b	-	b	-	-	-	-	-	-	b	-	b	-	b	-	b	-	-	b	a	-	b	-	-	-	-	b	b	-	b	-	-	-	a	-	b	b	-	-	-
chr05	5511459	T	C	b	b	b	b	b	b	b	-	b	b	b	b	b	b	-	-	a	b	b	b	b	b	-	b	-	b	b	b	b	b	b	b	b	b	-	b	b	b	b	b	b	b	b	b	b	a
chr05	5514258	T	C	-	-	-	a	a	-	-	b	-	a	-	-	a	-	-	-	-	-	-	-	-	-	a	b	-	a	a	b	a	a	a	b	b	a	a	-	a	-	-	a	b	-	b	a	-	-
chr05	5514280	C	T	-	-	-	a	a	-	-	b	-	a	-	-	a	-	-	-	-	-	-	-	-	-	a	b	-	a	a	b	a	a	a	b	b	a	a	-	a	-	-	a	b	-	b	a	-	-
chr05	5514611	T	C	-	-	-	-	a	-	-	b	-	a	-	-	-	-	-	-	-	b	-	-	-	-	a	b	-	a	a	b	a	a	a	b	b	a	a	-	a	-	-	a	b	-	b	a	-	-
chr05	5515915	G	C	a	-	a	a	a	-	-	b	a	a	a	a	b	b	-	-	-	-	-	a	-	b	a	-	a	a	a	b	a	a	a	a	-	a	a	b	a	a	b	a	a	b	b	a	-	a
chr05	5517028	A	C	a	-	-	-	-	a	-	-	-	-	-	a	b	a	a	-	b	a	-	h	a	h	a	b	a	a	a	-	a	a	a	-	-	-	a	-	-	-	-	-	-	-	-	-	-	-
chr05	5517036	A	G	a	-	-	-	-	a	-	-	-	-	-	a	b	a	a	-	b	a	-	h	a	h	a	b	a	a	a	-	a	a	a	-	-	-	a	-	-	-	-	-	-	-	-	-	-	-
chr05	5517132	C	T	a	-	-	-	-	a	-	-	-	-	-	a	b	a	a	b	b	b	a	h	h	h	a	b	h	a	a	-	a	a	a	-	-	-	a	-	-	-	-	-	-	-	-	-	-	-
chr05	5534677	T	C	-	-	-	-	-	-	-	-	b	-	-	-	-	a	b	b	a	b	-	h	h	h	-	-	b	a	a	-	-	-	-	-	-	-	-	-	-	a	b	-	b	b	-	-	-	-
chr05	5536189	G	T	-	-	-	-	-	-	-	-	-	-	b	-	-	a	-	-	b	-	h	h	a	h	-	b	h	a	a	-	-	-	-	-	-	-	-	-	-	-	b	-	-	-	-	-	-	-
chr05	5536559	C	T	-	-	b	-	-	-	-	-	a	-	-	-	-	b	b	b	b	b	h	b	a	b	a	-	a	-	a	a	-	-	-	-	-	a	-	-	-	-	-	-	-	a	-	-	-	-
chr05	5538282	C	T	a	b	b	a	a	a	b	b	a	b	b	a	b	b	a	-	h	a	a	a	b	b	a	-	-	a	-	b	a	a	a	a	-	a	a	-	a	-	b	a	b	a	b	-	-	-
chr05	5538546	T	A	-	-	-	-	-	-	-	-	-	-	-	-	-	a	a	a	a	a	b	a	b	a	a	b	a	a	a	-	-	-	a	b	a	-	-	-	-	-	-	a	a	-	-	-	-	-
chr05	5538566	G	A	-	-	-	-	-	-	-	-	-	-	-	-	-	a	a	a	a	a	b	a	b	a	a	b	a	a	a	-	-	-	a	b	a	-	-	-	-	-	-	a	a	-	-	-	-	-
chr05	5538782	T	G	-	-	-	-	-	-	-	-	-	a	-	a	-	a	b	a	b	a	a	h	b	a	a	b	a	a	a	-	-	a	a	-	-	-	-	-	-	-	-	-	-	-	-	-	-	-
chr05	5540959	A	G	a	-	a	a	a	a	b	-	-	a	a	a	a	b	a	-	b	-	-	-	a	-	a	b	a	-	a	a	a	a	a	a	a	a	-	b	a	a	b	a	b	b	b	a	a	a
chr05	5546231	G	A	-	-	-	-	-	-	-	-	-	-	-	-	-	h	-	b	h	-	b	a	b	a	a	b	a	a	a	-	-	-	-	-	-	-	-	-	-	-	-	-	-	-	b	-	-	-
chr05	5546339	C	T	a	b	b	a	a	a	b	b	b	b	a	a	a	a	-	b	a	-	a	a	b	b	-	b	a	a	-	b	a	a	a	a	a	b	a	b	a	a	b	a	-	b	b	a	a	a
chr05	5546675	A	G	b	-	b	-	-	-	b	b	b	b	-	-	b	a	a	a	b	-	b	b	a	b	a	b	a	a	-	-	-	-	-	b	-	-	-	-	-	-	b	-	-	-	-	-	-	-
chr05	5546836	T	C	b	-	b	-	-	-	b	b	b	b	-	-	b	a	a	a	-	-	-	a	a	-	a	-	a	a	-	-	-	-	-	b	-	-	-	-	-	-	b	-	-	-	-	-	-	-
chr05	5546842	T	C	b	-	b	-	-	-	b	b	b	b	-	-	b	a	a	a	-	-	-	a	a	-	a	-	a	a	-	-	-	-	-	b	-	-	-	-	-	-	b	-	-	-	-	-	-	-
chr05	5546857	G	A	-	-	-	-	-	-	-	-	-	-	-	-	-	a	b	a	b	a	-	a	b	b	a	b	h	a	a	-	-	-	-	b	a	-	-	-	-	-	-	-	-	-	-	-	-	-
chr05	5547572	C	T	a	b	a	a	a	a	b	-	a	a	a	a	a	b	-	-	-	-	b	a	-	b	-	b	-	a	a	a	a	a	a	a	a	a	a	b	-	a	-	a	b	a	b	a	a	-
chr05	5547765	G	C	a	b	a	a	a	a	b	-	a	a	a	a	a	b	-	a	-	a	b	a	-	b	a	-	-	a	a	a	a	a	a	a	a	a	a	b	-	a	-	a	b	a	b	a	a	-
chr05	5552871	C	T	-	-	-	-	-	-	-	-	-	-	-	-	-	a	b	b	a	a	a	h	h	a	a	b	h	a	a	-	-	-	a	-	-	-	-	-	-	-	-	-	-	-	-	-	-	-
chr05	5552927	G	A	-	-	-	-	-	-	-	-	-	-	-	-	-	a	b	b	a	a	a	h	h	a	a	b	h	a	a	-	-	-	a	-	-	-	-	-	-	-	-	-	-	-	-	-	-	-
chr05	5553054	T	G	-	-	-	-	-	-	-	-	-	-	-	-	-	b	a	b	a	b	a	a	b	a	a	b	b	a	a	b	-	-	-	-	-	-	-	-	-	-	-	a	-	b	-	-	-	-
chr05	5553425	C	G	a	b	b	a	a	a	b	-	b	b	a	a	a	b	b	b	a	-	-	a	-	a	a	-	a	-	a	a	-	-	a	b	a	b	a	-	-	-	b	a	b	a	b	-	-	-
chr05	5553451	T	G	a	b	b	a	a	a	b	-	b	b	a	a	a	b	b	b	a	-	-	a	-	b	a	-	b	-	a	a	-	-	a	b	a	b	a	-	-	-	b	a	b	a	b	-	-	-
chr05	5553704	C	T	-	-	-	-	-	-	-	-	-	-	-	a	-	b	a	a	b	b	h	b	a	b	a	-	h	a	a	-	-	-	a	b	-	-	-	b	-	-	b	-	-	-	-	-	-	-
chr05	5589615	T	C	-	-	-	a	a	a	-	-	-	-	-	a	a	a	-	a	-	-	-	a	a	a	-	-	-	-	a	-	a	a	a	a	-	a	-	-	a	-	-	a	-	a	-	-	a	-
chr05	5589804	A	G	-	-	-	a	a	a	-	-	-	-	-	a	a	a	-	a	-	-	-	a	a	a	-	-	-	-	a	-	a	a	a	a	-	a	-	-	a	-	-	a	-	a	-	-	a	-
chr05	5591709	C	G	-	-	-	-	-	-	-	-	-	-	-	-	-	a	b	a	b	a	-	a	a	a	-	-	h	a	a	-	-	-	-	-	-	-	-	-	-	-	-	-	b	-	b	a	-	-
chr05	5593981	C	A	-	-	-	-	-	-	-	-	-	-	-	-	-	b	-	b	a	a	a	b	h	b	a	b	h	a	a	-	-	-	-	-	-	b	-	-	-	a	-	-	-	-	-	-	-	-
chr05	5594041	G	A	-	-	-	-	-	-	-	-	-	-	-	-	-	b	-	b	a	a	a	b	h	b	a	b	h	a	a	-	-	-	-	-	-	b	-	-	-	a	-	-	-	-	-	-	-	-
chr05	5594161	T	G	b	-	a	a	-	a	b	b	a	b	-	a	a	a	-	-	-	-	-	-	-	-	b	b	b	-	-	b	a	a	a	b	a	a	a	b	a	-	b	a	-	b	b	a	a	-
chr05	5597312	T	C	b	-	-	-	a	-	-	b	b	b	-	a	-	a	b	a	a	a	-	b	a	b	a	b	b	a	a	b	-	-	-	a	-	b	-	-	-	a	-	-	-	-	-	-	-	-
chr05	5598191	A	G	-	-	b	a	a	-	b	b	a	-	-	a	b	b	-	b	b	a	-	a	-	a	-	b	a	a	a	a	a	a	-	-	b	-	-	b	-	a	b	a	b	-	-	a	-	-
chr05	5615432	G	A	-	-	a	-	-	-	-	-	-	-	-	-	-	a	b	a	b	b	h	h	h	b	a	b	a	a	a	-	-	-	-	-	-	-	-	-	-	-	-	a	-	-	-	-	-	-
chr05	5615712	T	C	b	-	-	a	a	-	-	-	-	-	-	-	-	a	a	a	a	a	-	-	a	a	-	b	a	a	a	-	-	-	-	-	-	a	-	-	-	a	-	-	a	-	-	-	-	-
chr05	5615718	G	A	b	-	-	a	a	-	-	-	-	-	-	-	-	a	a	a	a	a	-	-	a	a	-	b	a	a	a	-	-	-	-	-	-	a	-	-	-	a	-	-	a	-	-	-	-	-
chr05	5618150	A	G	-	-	-	a	-	-	b	-	-	-	-	-	-	-	-	-	-	-	-	-	-	-	-	-	-	-	-	b	-	a	-	a	a	-	-	-	-	-	b	-	-	b	b	-	a	-
chr05	5618336	G	A	-	-	-	-	a	-	-	-	-	-	-	-	-	b	b	-	a	b	b	b	b	h	a	b	h	a	a	-	-	-	-	-	-	-	-	-	-	-	-	-	-	-	-	-	-	-
chr05	5618533	A	T	b	b	b	-	-	-	-	b	-	b	-	-	b	a	b	b	b	b	a	a	a	a	a	b	a	a	a	-	-	-	-	-	b	b	-	b	-	-	-	-	-	b	-	-	a	-
chr05	5646396	G	T	a	b	b	a	a	a	b	b	a	a	a	a	a	-	a	b	-	a	-	-	-	b	a	b	a	-	a	b	a	a	a	b	a	a	a	b	a	a	b	a	a	a	b	a	a	a
chr05	5647970	A	G	b	b	b	a	a	a	b	b	a	a	a	a	b	a	b	-	-	-	-	a	a	-	a	-	-	a	-	a	a	a	a	b	b	a	a	b	a	a	b	a	a	a	b	a	a	-
chr05	5647981	G	T	b	b	b	a	a	a	b	b	a	a	a	a	b	a	b	-	-	-	-	a	a	-	a	-	-	a	-	a	a	a	a	b	b	a	a	b	a	a	b	a	a	a	b	a	a	-
chr05	5648031	A	T	b	b	b	a	a	a	b	b	a	a	a	a	b	a	b	-	-	-	-	a	a	-	a	-	-	a	-	a	a	a	a	b	b	a	a	b	a	a	b	a	a	a	b	a	a	-
chr05	5648041	G	A	b	b	b	a	a	a	b	b	b	b	a	b	b	a	b	-	-	-	-	b	a	-	a	-	-	a	-	b	a	a	a	b	b	a	a	b	a	a	b	a	a	a	b	a	a	-
chr05	5648367	C	A	a	-	a	a	-	a	-	-	a	-	-	-	b	b	-	-	-	-	-	-	-	b	-	-	a	a	a	-	a	-	a	-	-	a	a	-	-	-	b	a	-	-	b	a	a	-
chr05	5648733	C	T	a	-	a	a	-	a	-	-	a	-	-	-	b	b	-	-	-	-	-	-	-	-	-	-	a	a	a	-	a	-	a	-	-	a	a	-	-	-	b	a	-	-	b	a	a	-
chr05	5648778	T	C	a	b	b	a	a	a	b	b	b	b	a	a	a	b	a	a	b	a	a	a	b	h	a	b	a	a	a	b	a	a	a	b	b	b	a	b	a	a	b	a	a	b	b	a	a	a
chr05	5649007	T	C	a	b	b	a	a	a	b	b	b	b	a	a	a	b	h	h	h	a	a	a	b	h	a	b	a	a	a	b	a	a	a	a	b	b	a	b	a	a	b	a	a	b	b	a	a	a
chr05	5656734	A	C	a	-	-	a	a	a	-	-	-	-	a	a	a	-	-	a	a	-	a	-	-	a	a	-	a	-	a	-	a	a	a	a	-	a	a	-	a	a	-	-	-	a	-	-	-	-
chr05	5682282	A	G	-	-	-	-	-	-	-	-	-	-	-	a	-	b	a	b	a	a	a	h	a	a	a	b	a	a	a	-	-	-	-	-	b	-	a	-	-	-	-	a	-	-	-	-	a	-
chr05	5683718	G	C	a	-	a	a	a	a	-	-	-	a	a	a	a	b	-	a	b	b	b	h	a	b	a	b	b	a	a	a	a	a	a	-	a	a	a	-	a	a	b	a	a	a	-	a	a	a
chr05	5698377	A	G	b	b	b	a	a	a	b	-	a	b	b	a	a	b	b	-	b	-	-	a	-	-	-	-	b	-	a	b	a	a	a	-	a	a	a	b	a	a	b	a	a	a	b	a	a	a
chr05	5698552	T	C	b	b	b	a	a	a	b	-	a	b	b	a	b	a	-	-	-	-	-	a	-	-	-	-	a	-	a	b	a	a	a	-	a	a	a	b	a	a	b	a	a	a	b	a	a	a
chr05	5698573	A	G	b	b	b	a	a	a	b	-	a	b	b	a	b	a	-	-	-	-	-	a	-	-	-	-	a	-	a	b	a	a	a	-	a	a	a	b	a	a	b	a	a	a	b	a	a	a
chr05	5698612	A	T	b	b	b	a	a	a	b	-	a	b	b	a	b	a	-	-	-	-	-	a	-	-	-	-	a	-	a	b	a	a	a	-	a	a	a	b	a	a	b	a	a	a	b	a	a	a
chr05	5747144	C	T	b	b	-	-	-	-	-	b	b	-	b	-	a	-	-	-	-	-	-	b	-	b	-	-	-	-	-	-	-	-	-	b	b	-	-	b	-	-	-	-	-	b	b	-	-	-
chr05	5747523	G	A	b	-	a	a	a	a	-	b	a	a	a	a	b	a	-	a	a	a	-	-	-	a	a	-	-	a	a	a	a	a	a	b	a	b	a	-	a	a	-	a	a	b	b	a	a	a
chr05	5758834	G	T	b	-	b	a	a	a	b	b	b	b	b	a	b	b	a	a	a	a	b	h	a	h	a	b	a	a	a	-	a	-	a	-	-	a	-	-	a	a	b	a	b	a	b	a	-	-
chr05	5758968	C	T	b	-	b	a	a	a	b	b	b	b	b	a	b	a	a	a	a	a	b	h	a	h	a	b	a	a	a	-	a	-	a	-	-	a	-	-	a	a	b	a	b	a	b	a	-	-
chr05	5759976	C	A	a	b	a	a	a	a	b	b	b	a	b	a	a	a	-	a	a	a	-	-	-	a	a	-	a	-	a	a	a	a	a	a	b	a	a	b	a	a	b	a	a	b	b	a	a	a
chr05	5761637	T	C	-	-	-	-	-	-	-	-	-	-	-	-	-	b	b	b	a	a	b	b	a	a	a	b	b	a	a	-	-	-	-	-	a	-	-	-	-	-	-	a	-	-	-	-	-	-
chr05	5761720	C	T	-	-	-	-	-	-	-	-	-	-	-	-	-	b	b	b	a	a	a	b	a	a	a	b	b	a	a	-	-	-	-	-	a	-	-	-	-	-	-	a	-	-	-	-	-	-
chr05	5761788	A	G	-	-	-	-	-	-	-	-	-	-	-	-	-	-	a	h	a	-	-	a	-	a	-	b	-	a	-	-	-	-	-	-	-	b	-	-	-	-	-	-	b	-	-	-	-	-
chr05	5761848	C	A	-	-	-	-	-	-	-	-	-	-	-	-	-	-	a	h	a	-	-	a	-	a	-	b	-	a	-	-	-	-	-	-	-	b	-	-	-	-	-	-	b	-	-	-	-	-
chr05	5768479	C	T	a	-	-	a	a	a	-	b	-	a	-	a	b	a	b	a	a	b	a	a	a	b	a	b	a	a	a	-	-	a	a	-	-	b	-	b	-	-	-	-	-	-	-	-	a	-
chr05	5777943	G	A	a	b	b	a	a	a	b	b	b	b	-	a	b	b	a	a	b	b	a	-	-	b	-	-	-	a	-	b	a	a	a	b	b	a	-	b	a	a	b	a	a	a	b	a	a	a
chr05	5778280	G	A	a	b	b	a	a	a	b	b	b	b	-	a	a	b	-	a	b	b	a	-	-	b	-	-	-	a	-	b	a	a	a	b	b	a	-	b	a	a	b	a	a	a	b	a	a	a
chr05	5778316	C	T	b	b	a	a	a	a	-	b	b	b	-	a	b	b	b	h	b	b	a	b	-	a	-	b	-	-	a	a	a	a	a	a	b	a	a	b	a	a	b	a	a	a	b	a	a	a
chr05	5778328	A	G	b	b	a	a	a	a	-	b	b	b	-	a	b	b	b	h	b	b	a	b	-	a	-	b	-	-	a	a	a	a	a	a	b	a	a	b	a	a	b	a	a	a	b	a	a	a
chr05	5778357	A	G	b	b	a	a	a	a	-	b	b	b	-	a	b	b	b	h	b	b	a	b	-	a	-	b	-	-	a	a	a	a	a	a	b	a	a	b	a	a	b	a	a	a	b	a	a	a
chr05	5778634	G	A	b	b	a	a	a	a	-	b	b	b	-	a	b	b	b	b	b	b	a	b	b	a	-	b	-	-	a	a	a	a	a	b	b	b	a	b	a	a	b	a	a	a	b	a	a	a
chr05	5778639	C	T	b	b	a	a	a	a	-	b	b	b	-	a	b	b	b	b	b	b	a	b	b	a	-	b	-	-	a	a	a	a	a	b	b	a	a	b	a	a	b	a	a	a	b	a	a	a
chr05	5778714	T	C	-	-	b	-	-	-	-	-	-	-	-	-	-	h	b	h	h	-	h	h	a	-	a	b	h	a	a	-	-	-	-	-	-	-	-	-	-	-	-	-	-	-	b	-	-	-
chr05	5779136	C	T	b	b	b	-	-	-	b	b	b	b	b	-	b	b	a	-	a	a	a	a	a	a	a	-	a	a	a	b	a	-	-	b	b	b	-	b	-	-	b	-	a	-	b	-	-	-
chr05	5779659	A	C	-	-	b	-	-	-	b	-	-	-	-	-	-	b	b	b	b	-	-	b	b	b	-	b	b	-	-	-	-	-	-	-	a	-	-	-	-	-	-	-	-	-	-	-	-	-
chr05	5779718	T	C	-	-	b	-	-	-	b	-	-	-	-	-	-	b	b	b	b	-	-	b	b	b	-	b	b	-	-	-	-	-	-	-	a	-	-	-	-	-	-	-	-	-	-	-	-	-
chr05	5796413	A	G	b	b	b	a	a	a	-	b	-	b	b	a	a	a	b	a	b	a	b	a	a	a	a	b	a	a	a	b	a	a	a	a	b	b	a	-	a	a	b	a	b	b	b	a	a	-
chr05	5796569	G	A	-	-	-	-	-	-	-	-	-	-	b	-	-	-	a	-	a	b	a	a	a	b	-	b	-	a	a	-	-	-	-	-	-	-	-	-	-	-	-	-	-	-	-	-	-	-
chr05	5797229	A	G	-	-	b	-	-	-	-	b	-	-	-	-	-	a	-	a	a	-	-	-	a	a	a	-	a	a	a	-	-	-	-	-	b	b	-	-	-	-	-	a	-	-	b	-	-	-
chr05	5800408	T	C	a	b	a	a	a	a	b	b	b	-	-	a	a	-	b	a	a	a	-	-	-	-	-	b	b	a	a	b	a	a	a	a	a	a	a	b	-	a	b	a	a	b	b	a	a	-
chr05	5802797	C	T	b	-	-	a	-	a	b	-	-	a	-	-	b	-	-	-	-	-	-	-	-	-	-	-	-	-	-	a	a	-	a	-	-	b	-	-	-	a	-	-	-	a	b	a	-	a
chr05	5806583	A	T	-	-	-	-	-	-	-	-	-	-	-	-	-	a	a	a	b	a	a	b	a	a	a	b	a	a	a	-	-	-	-	b	-	-	-	-	-	-	-	-	-	-	-	-	-	-
chr05	5806597	A	G	-	-	-	-	-	-	-	-	-	-	-	-	-	a	a	a	b	a	a	b	a	a	a	b	a	a	a	-	-	-	-	b	-	-	-	-	-	-	-	-	-	-	-	-	-	-
chr05	5817822	C	A	b	b	b	a	a	a	-	-	-	a	b	a	b	a	b	-	a	-	-	a	-	-	-	-	-	a	a	a	a	a	a	a	-	a	-	b	a	-	b	a	b	b	b	b	a	a
chr05	5993517	C	G	a	b	a	a	a	a	-	b	b	b	-	a	b	a	b	a	b	a	b	a	-	b	a	b	b	a	a	b	a	a	a	b	a	b	a	b	a	a	b	a	a	a	b	b	a	a
chr05	5993534	G	C	a	b	a	a	a	a	-	b	b	b	-	a	b	a	b	a	b	a	b	a	-	b	a	b	b	a	a	b	a	a	a	b	a	b	a	b	a	a	b	a	a	a	b	b	a	a
chr05	5996452	T	C	-	-	-	a	-	-	-	-	-	-	-	-	b	b	a	b	b	a	a	a	b	h	a	b	a	a	a	b	a	a	-	-	-	-	-	-	a	a	-	-	-	-	-	-	-	-
chr05	5999351	C	G	-	-	-	-	-	-	-	-	-	-	-	-	-	b	a	-	a	a	a	a	a	a	a	b	a	a	a	-	-	-	-	-	-	a	-	-	-	a	-	-	-	-	-	-	-	-
chr05	5999449	G	C	-	-	-	-	-	-	-	-	-	-	-	-	-	a	b	-	a	a	a	b	h	a	a	b	a	a	a	-	-	-	-	-	-	a	-	-	-	a	-	-	-	-	-	-	-	a
chr05	6045536	C	T	-	-	-	-	-	-	-	-	-	-	-	-	-	-	a	-	-	-	-	b	a	-	-	b	a	a	-	-	-	-	-	-	-	-	-	-	-	-	-	-	-	-	-	-	-	-
chr05	6054719	G	T	-	-	-	-	-	-	-	-	-	-	-	-	-	a	b	b	b	b	a	b	b	a	a	b	a	a	a	-	-	-	-	b	a	-	-	-	-	-	b	-	-	-	-	a	-	-
chr05	6057067	A	C	-	-	-	-	-	b	-	b	-	-	b	-	b	-	-	-	-	-	-	-	-	-	-	-	-	-	-	-	b	-	b	b	-	-	-	b	-	-	-	-	-	-	-	-	-	-
chr05	6057185	C	T	b	b	b	a	a	a	-	-	a	b	b	a	b	-	-	-	b	a	-	b	-	-	a	b	b	a	-	a	a	-	a	a	-	a	-	b	a	a	b	a	-	a	b	a	a	-
chr05	6057327	G	A	b	b	a	a	a	a	-	b	a	a	a	a	b	-	-	a	-	-	-	b	a	-	-	-	a	a	-	a	a	a	a	a	a	b	a	b	a	a	b	a	a	a	b	b	-	a
chr05	6057639	G	A	b	b	a	a	a	a	-	-	a	a	a	a	b	-	-	-	-	-	-	b	-	-	-	-	a	a	-	a	a	a	a	a	a	b	a	b	a	a	b	a	a	-	b	b	-	a
chr05	6058369	T	C	-	-	b	-	-	-	-	-	-	-	-	-	-	b	b	b	a	b	b	h	h	a	a	b	b	a	a	-	-	-	a	a	-	-	-	-	-	-	-	-	b	-	-	-	-	-
chr05	6069480	T	C	b	b	-	a	a	a	b	b	-	-	b	a	a	a	b	-	a	-	-	a	a	a	-	-	-	a	a	-	a	-	a	-	a	b	a	b	a	-	-	a	-	b	-	-	-	-
chr05	6077158	A	T	b	b	b	a	a	a	b	-	b	b	a	a	b	b	a	a	b	b	a	h	a	a	a	b	h	a	a	-	-	-	-	b	b	a	-	-	-	-	-	-	-	-	b	-	-	-
chr05	6083255	A	G	-	-	-	-	-	-	-	-	-	-	-	-	-	h	b	a	b	a	b	h	a	b	a	b	h	a	a	-	-	-	-	-	-	-	-	-	-	-	-	-	-	-	-	-	-	-
chr05	6083938	G	T	-	-	-	-	-	-	-	-	-	-	-	-	-	b	-	a	h	a	a	h	-	-	a	b	a	a	-	-	-	-	-	-	-	-	-	-	-	-	-	a	-	-	-	-	-	-
chr05	6087930	A	G	b	-	-	-	-	-	-	-	-	-	-	-	b	-	-	-	-	-	-	-	-	-	-	-	-	-	-	-	-	-	-	-	-	b	-	-	a	-	b	-	-	b	b	a	-	a
chr05	6097466	C	T	-	-	b	-	-	-	-	-	-	-	-	-	-	a	-	-	b	-	h	-	b	a	a	b	a	a	a	a	-	-	-	-	-	-	-	-	-	-	-	-	a	-	b	-	-	-
chr05	6100907	A	T	a	b	b	a	a	a	b	b	a	a	b	a	a	-	a	-	a	a	-	a	a	-	-	b	-	-	a	b	a	a	a	b	b	b	a	b	a	a	-	-	b	-	b	a	b	a
chr05	6101134	T	C	a	b	b	a	a	-	b	b	a	a	b	a	a	-	a	-	a	a	-	a	a	-	-	-	-	-	a	b	a	a	a	b	b	b	a	b	a	b	-	-	b	-	b	a	b	a
chr05	6101956	G	A	a	b	b	a	a	a	-	-	a	-	b	a	a	a	a	a	a	a	a	a	-	a	a	b	b	a	a	a	-	-	a	a	-	-	-	-	-	-	b	a	-	b	-	-	-	-
chr05	6105603	G	A	a	b	a	a	a	a	-	b	a	b	-	a	b	a	b	-	b	a	a	a	-	b	a	-	b	a	a	a	a	a	a	b	b	b	a	b	a	a	b	a	a	a	b	b	-	a
chr05	6107565	A	G	-	-	-	-	-	-	-	-	-	-	-	-	-	b	-	h	-	-	h	a	a	-	a	b	a	a	-	-	-	-	-	-	-	b	-	-	-	-	-	-	-	-	-	-	-	-
chr05	6108530	T	C	-	-	-	-	-	-	-	-	a	-	-	-	-	b	b	b	a	b	b	h	h	h	a	b	h	a	a	-	-	a	-	-	-	-	-	-	-	-	-	-	-	-	-	-	-	-
chr05	6109586	A	G	b	b	b	a	a	a	-	b	a	a	a	a	b	b	-	a	a	-	a	-	a	a	a	b	a	a	a	b	a	a	a	b	a	b	a	b	a	a	b	a	a	b	b	-	a	a
chr05	6110434	C	A	-	-	-	a	-	a	-	b	-	-	-	a	b	a	-	-	b	-	a	-	-	-	a	-	-	-	a	-	a	a	a	-	b	a	-	b	-	a	-	a	b	-	b	b	a	-
chr05	6125771	G	A	b	b	b	a	a	a	b	b	b	b	b	a	b	b	-	a	a	-	-	b	-	a	a	b	a	a	-	a	a	a	a	b	b	b	a	b	a	a	b	a	b	b	b	b	a	a
chr05	6125792	G	A	b	b	b	a	a	a	b	b	b	b	b	a	b	b	-	a	a	-	-	b	-	a	a	b	b	a	-	a	a	a	a	b	b	b	a	b	a	a	b	a	b	b	b	b	a	a
chr05	6128709	G	T	-	-	b	a	-	-	-	-	-	b	-	-	a	a	-	a	a	a	a	a	a	a	-	b	b	a	a	b	-	a	-	-	-	-	-	-	-	a	-	-	-	-	-	-	-	-
chr05	6129129	T	C	b	b	b	-	-	b	b	b	b	-	b	-	b	a	b	-	a	a	a	b	b	a	a	b	a	a	a	b	b	-	-	b	b	b	-	b	-	-	b	-	b	b	b	-	-	-
chr05	6130466	T	C	-	-	-	-	-	-	-	-	-	a	-	-	-	b	a	a	a	a	b	h	b	a	a	b	a	a	a	-	-	-	-	-	-	b	-	-	-	-	-	-	-	-	-	-	-	-
chr05	6130544	G	A	-	-	-	-	-	-	-	-	-	a	-	-	-	a	a	a	a	a	b	h	b	a	a	b	a	a	a	-	-	-	-	-	-	b	-	-	-	-	-	-	-	-	-	-	-	-
chr05	6132014	T	A	b	b	b	-	-	-	b	b	b	b	-	a	b	-	-	-	-	b	-	-	-	-	-	-	-	-	-	b	-	-	-	b	b	b	-	-	-	-	b	-	b	b	b	b	-	-
chr05	6134213	A	G	b	b	a	a	a	a	-	b	a	a	b	a	a	-	-	-	-	-	-	a	a	b	a	-	a	-	a	b	a	-	a	a	b	a	a	b	a	a	b	a	a	b	b	a	a	a
chr05	6138785	A	C	b	-	b	a	a	a	-	b	-	a	-	a	b	-	-	-	-	-	-	-	-	-	-	-	-	-	a	a	a	a	a	b	a	a	-	b	a	a	b	a	-	a	b	a	a	a
chr05	6139243	A	C	b	b	b	a	a	a	b	b	a	b	b	a	b	a	-	a	b	b	b	a	b	a	a	b	b	a	a	a	a	a	a	a	b	b	a	b	a	a	b	-	b	b	b	-	a	-
chr05	6141469	C	A	b	-	a	a	a	a	-	b	-	-	b	a	a	-	-	-	b	-	a	-	-	-	-	b	-	a	-	b	a	a	a	-	b	b	-	-	a	a	b	a	a	a	b	b	a	-
chr05	6141474	C	A	b	-	a	a	a	a	-	b	-	-	b	a	a	-	-	-	b	-	a	-	-	-	-	b	-	a	-	b	a	a	a	-	b	b	-	-	a	a	b	a	a	a	b	b	a	-
chr05	6141747	T	C	b	-	a	a	a	a	-	b	-	-	b	a	a	-	-	-	b	-	a	-	-	-	-	b	-	-	-	b	a	a	a	-	b	b	-	-	a	a	b	a	a	a	b	a	a	-
chr05	6141934	G	A	-	-	-	-	a	-	-	-	-	-	-	-	-	a	-	a	b	b	a	b	b	h	a	b	b	a	a	-	-	-	-	-	-	-	-	-	b	-	b	-	-	-	-	-	-	-
chr05	6141977	C	T	-	-	-	-	a	-	-	-	-	-	-	-	-	a	-	a	h	b	a	a	a	h	a	b	a	a	a	-	-	-	-	-	-	-	-	-	b	-	b	-	-	-	-	-	-	-
chr05	6142255	T	A	a	-	-	-	a	a	-	-	-	b	-	a	b	a	b	b	a	b	a	a	b	a	a	b	h	a	a	b	-	-	a	-	-	-	-	-	-	-	b	a	-	-	b	-	-	-
chr05	6144316	T	G	a	b	b	a	a	a	b	b	b	b	b	a	b	h	b	a	h	b	-	-	a	b	a	b	b	a	a	a	a	-	a	b	b	b	a	b	a	a	b	a	b	b	b	-	-	-
chr05	6145161	A	G	a	b	a	a	a	a	b	b	a	-	-	a	a	-	-	-	-	-	-	-	-	-	-	-	-	-	-	b	a	-	a	-	a	b	-	b	-	-	b	a	a	b	b	-	-	-
chr05	6156623	A	G	a	-	b	a	a	-	-	b	a	b	a	a	-	a	b	-	-	b	a	a	a	h	a	b	a	-	a	-	-	a	a	b	b	-	a	b	a	a	-	a	a	-	-	-	-	-
chr05	6156635	G	A	a	-	b	a	a	-	-	b	a	b	a	a	-	a	b	-	-	b	a	a	a	h	a	b	a	-	a	-	-	a	a	b	b	-	a	b	a	a	-	a	b	-	-	-	-	-
chr05	6160177	C	T	-	-	-	-	-	-	-	-	-	-	-	-	a	a	a	a	b	b	h	b	h	a	-	b	a	a	a	-	-	-	-	-	-	-	-	-	a	-	-	-	a	-	-	-	-	-
chr05	6163745	C	T	-	-	-	-	a	-	-	b	-	-	-	-	b	b	-	b	-	-	-	-	-	b	-	-	b	-	-	-	a	-	a	-	a	a	-	-	-	-	-	-	-	a	-	-	-	-
chr05	6164094	T	G	b	-	b	a	a	a	b	b	-	b	-	a	a	-	-	-	-	-	-	-	-	-	a	-	-	-	-	b	-	a	a	-	-	a	a	b	a	a	b	-	b	b	b	a	a	-
chr05	6211607	C	T	b	b	h	-	a	a	b	b	b	a	a	a	b	a	a	a	a	a	a	a	-	a	a	-	a	a	a	-	-	-	a	b	b	b	-	b	-	-	b	-	b	-	b	b	-	a
chr05	6215776	T	G	b	-	b	-	-	-	-	b	-	-	-	-	b	-	-	-	-	-	-	-	-	-	-	-	-	-	-	a	-	-	b	-	-	b	-	-	a	b	b	-	-	-	-	-	b	-
chr05	6228683	A	G	b	b	b	-	-	-	b	b	-	b	b	-	b	-	-	b	b	b	b	-	b	-	-	b	-	-	-	-	-	-	-	b	b	b	-	b	-	-	b	-	-	b	b	b	-	-
chr05	6229394	G	A	-	-	-	-	-	-	-	-	-	-	-	-	-	-	a	-	-	-	-	-	-	-	-	a	-	-	-	-	-	-	-	-	-	-	-	-	-	-	-	-	-	-	-	-	-	-
chr05	6229835	T	C	-	-	-	-	-	-	-	-	-	-	-	-	-	-	-	-	-	-	-	-	-	-	-	-	-	-	-	-	-	-	-	-	-	-	-	-	-	-	-	-	-	-	-	-	-	-
chr05	6238246	A	G	-	-	-	-	-	a	-	-	-	-	-	-	-	a	a	b	b	a	h	h	h	h	a	b	h	a	a	b	-	-	-	-	-	-	-	-	-	a	-	-	-	-	-	-	-	-
chr05	6242482	C	T	-	-	b	-	-	-	-	-	-	-	-	-	-	-	-	-	-	-	-	a	-	b	-	-	-	a	-	-	-	a	a	a	a	a	a	-	-	a	-	a	a	-	b	-	-	-
chr05	6242492	A	G	-	-	b	-	-	-	-	-	-	-	-	-	-	-	-	-	-	-	-	a	-	b	-	-	-	a	-	-	-	a	a	a	a	a	a	-	-	a	-	a	a	-	b	-	-	-
chr05	6243509	A	T	-	-	-	-	-	-	-	-	-	-	-	a	-	-	b	a	a	-	b	-	-	-	-	-	-	-	-	-	-	-	a	b	-	a	-	-	-	a	-	a	a	-	b	a	-	a
chr05	6245323	A	T	a	b	b	a	a	a	b	b	b	a	a	a	a	a	b	b	a	b	a	b	b	a	-	-	a	a	a	-	a	a	a	b	b	a	a	b	a	a	b	a	b	b	b	-	a	a
chr05	6279252	C	T	-	-	-	-	-	-	-	-	-	-	-	-	-	-	-	-	-	-	-	-	-	-	-	-	-	-	-	-	a	a	a	-	-	a	-	-	-	-	-	-	-	-	b	-	-	a
chr05	6282908	T	C	-	-	-	-	a	-	-	-	-	-	-	-	-	-	-	-	a	-	-	a	-	-	-	-	-	-	-	-	-	-	-	-	-	-	-	-	-	-	-	-	-	-	b	-	a	-
chr05	6282951	C	T	-	-	-	-	a	-	-	-	-	-	-	-	-	-	-	-	a	-	-	a	-	-	-	-	-	-	-	-	-	-	-	-	-	-	-	-	-	-	-	-	-	-	b	-	a	-
chr05	6282983	A	G	-	-	-	-	a	-	-	-	-	-	-	-	-	-	-	-	a	-	-	a	-	-	-	-	-	-	-	-	-	-	-	-	-	-	-	-	-	-	-	-	-	-	b	-	a	-
chr05	6284591	G	T	a	-	-	a	a	a	-	-	a	a	a	a	a	b	-	-	a	-	-	a	-	a	-	-	a	a	a	a	a	a	a	a	a	a	a	-	a	a	-	a	-	a	-	a	a	a
chr05	6296488	C	T	a	b	b	a	a	a	b	-	a	a	b	a	b	a	-	a	a	a	-	b	a	a	a	-	-	a	-	b	a	a	a	a	b	a	a	b	a	a	b	a	b	b	b	a	a	-
chr05	6298944	G	A	-	-	b	a	a	a	-	-	a	-	-	a	b	b	a	b	a	a	b	b	h	b	a	b	h	a	a	-	-	-	a	-	b	a	-	b	a	-	-	a	-	-	-	-	-	-
chr05	6299802	C	T	b	b	b	a	a	a	b	b	b	b	a	a	b	b	a	a	a	a	a	a	h	b	-	b	-	a	a	b	a	a	a	b	a	a	a	b	a	a	b	a	a	b	b	a	a	a
chr05	6306582	A	G	b	b	a	a	-	a	-	-	b	b	-	a	a	-	-	-	-	-	-	-	-	-	-	-	-	-	-	-	-	-	-	a	a	b	-	b	-	-	-	a	-	-	b	a	a	a
chr05	6306631	G	A	b	b	a	a	-	a	-	-	b	b	-	a	a	-	-	-	-	-	-	-	-	-	-	-	-	-	-	-	-	-	-	a	a	b	-	b	-	-	-	a	-	-	b	a	a	a
chr05	6312543	T	C	-	b	-	-	-	-	-	-	-	-	-	-	-	a	a	a	-	-	a	a	a	a	a	-	a	a	a	-	-	-	-	-	-	-	-	-	-	-	b	-	-	-	-	-	-	-
chr05	6314011	C	A	a	-	-	a	a	a	-	b	-	-	a	a	b	b	-	-	a	-	-	-	a	b	a	b	b	a	a	-	-	a	a	b	a	a	a	-	-	-	-	-	-	-	-	-	-	-
chr05	6320917	T	C	-	-	-	-	-	-	-	-	-	-	-	-	-	a	b	a	b	b	h	-	-	b	-	b	b	a	a	-	-	-	-	-	-	b	-	-	-	-	-	-	-	-	-	-	-	-
chr05	6327012	T	G	-	-	-	-	-	-	-	-	-	-	-	a	-	b	a	h	a	h	b	a	b	a	a	b	h	a	a	-	-	-	-	-	-	-	-	-	-	-	-	-	-	-	-	-	-	-
chr05	6327580	T	G	-	-	-	a	-	-	-	-	-	-	-	-	b	b	-	b	-	-	-	a	-	a	-	-	-	-	-	-	-	-	a	a	-	-	-	-	a	-	b	-	a	-	b	-	a	-
chr05	6332743	A	G	b	b	b	-	-	-	b	b	b	b	b	-	b	b	b	b	-	b	b	a	b	h	a	b	a	a	-	b	-	-	-	b	a	b	-	b	-	-	b	-	b	-	b	b	-	-
chr05	6349864	G	A	a	-	b	a	a	a	b	b	-	b	b	a	a	-	-	a	a	-	-	b	-	a	-	b	a	-	a	-	a	a	a	b	-	b	-	b	a	-	-	a	a	b	b	b	a	a
chr05	6356278	C	A	-	-	-	-	-	-	-	-	-	-	-	-	-	a	b	-	a	-	a	b	b	b	a	-	a	a	a	-	-	-	-	-	-	-	-	-	a	-	-	a	-	-	-	-	-	-
chr05	6356630	T	A	b	b	b	a	a	a	-	b	b	b	b	a	b	a	-	-	a	b	-	a	a	-	a	b	b	a	a	b	a	a	a	b	b	b	a	b	a	a	b	a	b	b	b	b	a	a
chr05	6360801	C	T	-	-	-	-	-	-	-	-	-	-	-	-	-	a	a	a	a	a	a	a	a	a	a	-	a	a	a	b	-	-	a	-	-	-	-	-	-	-	-	-	-	-	-	-	-	-
chr05	6367594	C	T	b	-	b	a	a	a	b	b	a	b	-	a	a	b	a	-	a	a	b	-	b	-	-	b	a	-	a	-	a	a	a	a	a	b	-	b	-	-	-	a	a	a	b	-	a	-
chr05	6367903	A	G	b	-	b	a	a	a	b	b	a	b	-	a	a	b	a	-	a	a	b	-	b	-	-	b	a	-	a	-	a	a	a	a	a	b	-	b	-	-	-	a	a	a	b	-	a	-
chr05	6373497	A	G	b	b	b	a	a	a	b	-	-	b	-	a	a	-	-	-	-	-	-	-	-	a	-	-	-	-	-	a	a	a	a	-	a	a	-	b	a	a	b	a	b	a	b	a	-	-
chr05	6383673	G	A	-	-	-	-	-	-	-	-	-	b	-	-	-	a	a	a	a	h	a	a	h	b	a	b	h	a	a	a	-	-	-	-	-	-	-	-	-	a	b	-	-	-	-	-	-	-
chr05	6388968	A	G	a	b	b	a	a	a	b	b	a	a	a	a	a	b	a	-	-	-	a	b	-	b	-	b	b	-	-	a	a	-	a	a	a	a	-	b	a	-	b	a	-	a	b	a	a	-
chr05	6389080	C	T	a	-	a	a	-	a	-	-	a	a	a	a	a	-	-	-	-	-	a	-	-	a	-	-	-	-	-	b	a	a	a	a	a	a	a	b	a	a	-	a	a	a	b	a	a	a
chr05	6394074	A	T	a	-	a	a	a	a	-	b	-	a	b	a	a	-	a	a	a	-	-	-	-	a	-	-	-	a	-	a	a	a	a	a	a	a	-	-	a	a	-	a	a	a	b	-	a	-
chr05	6397908	T	C	-	-	-	a	-	-	-	-	-	-	-	-	-	a	b	a	a	a	h	b	a	b	a	b	h	a	a	-	-	-	-	-	-	-	-	-	-	-	-	a	-	-	-	-	-	-
chr05	6439535	A	G	b	b	b	a	a	-	b	b	b	-	a	a	a	-	-	-	-	b	-	b	a	b	-	-	-	a	-	b	a	b	a	b	b	a	-	b	a	a	b	a	-	a	b	b	a	a
chr05	6603009	A	G	-	-	-	-	-	-	-	-	-	-	-	-	b	a	a	a	a	a	b	b	a	a	a	b	h	a	a	-	-	-	a	-	-	b	-	-	-	-	-	-	-	-	b	-	-	-
chr05	6633291	C	T	a	-	b	a	a	a	-	-	-	-	a	a	b	b	b	b	a	a	b	h	a	h	a	b	b	a	a	-	a	b	-	-	-	-	-	b	-	a	b	a	b	-	-	-	-	-
chr05	6641351	G	A	-	-	-	-	-	a	-	-	-	-	-	-	-	b	b	-	b	a	a	h	a	h	a	b	a	a	a	-	-	-	-	-	-	-	-	-	-	-	-	-	b	-	b	-	-	-
chr05	6785711	T	C	b	-	-	-	-	a	-	-	-	-	-	-	-	b	a	a	b	a	h	b	b	b	a	b	h	a	a	-	a	-	-	-	-	-	-	-	-	-	-	-	-	-	-	-	-	-
chr05	6991969	T	C	a	a	a	a	a	-	a	-	a	-	-	-	a	a	-	a	a	a	-	a	-	-	a	-	-	-	-	-	a	-	a	a	a	a	a	a	a	a	a	a	a	a	b	a	a	-
chr05	7097950	A	G	a	b	b	a	a	a	-	b	b	a	a	a	a	a	-	a	b	a	a	a	-	-	a	b	a	a	a	a	b	b	a	a	a	a	a	b	a	a	b	a	b	b	b	a	a	a
chr05	7182296	A	G	-	-	-	-	-	-	-	-	-	-	-	-	-	a	a	a	a	a	a	a	a	a	a	a	a	a	a	-	a	-	a	-	-	a	-	-	-	-	-	-	a	-	-	-	-	-
chr05	7287242	T	G	a	b	b	a	a	a	-	b	b	b	-	a	a	a	a	-	a	a	a	-	a	-	-	-	a	a	-	b	a	b	a	b	a	a	a	b	a	a	b	a	b	a	b	-	a	a
chr05	7287835	T	C	-	-	-	a	-	-	-	-	-	-	-	-	-	a	a	-	b	a	a	a	a	b	a	-	b	a	a	-	-	-	-	b	-	-	-	b	a	-	-	a	-	-	-	-	-	-
chr05	7287895	T	C	-	-	-	a	-	-	-	-	-	-	-	-	-	a	a	b	b	a	a	h	h	h	a	b	b	a	a	-	-	-	-	b	-	-	-	b	a	-	-	a	-	-	-	-	-	-
chr05	7329442	G	C	a	b	b	a	a	a	b	b	b	a	b	a	b	a	b	b	a	a	a	b	b	h	a	b	b	a	a	a	a	b	a	a	b	a	a	b	a	a	b	a	b	a	b	b	a	a
chr05	7374985	C	T	-	-	-	-	a	-	-	-	-	-	-	-	-	a	a	a	b	b	a	a	h	a	a	b	b	a	-	-	-	-	-	-	-	-	-	-	-	-	-	-	-	-	-	-	-	-
chr05	7379773	T	C	b	b	b	a	a	a	b	b	b	b	a	a	a	h	-	b	a	a	a	b	b	h	a	b	b	a	a	a	a	b	a	b	b	a	a	b	a	a	b	a	a	b	b	a	a	a
chr05	7449576	T	C	-	-	b	b	-	-	-	-	b	-	-	-	-	b	-	-	-	-	-	-	-	-	-	-	-	-	-	-	-	-	-	-	-	-	-	-	-	-	-	-	-	b	-	-	-	-
chr05	7453178	A	G	b	b	b	a	a	a	-	b	b	a	-	a	b	a	b	-	-	-	-	-	-	b	-	-	a	-	-	a	a	a	a	a	a	-	a	-	a	a	b	a	b	-	b	b	a	a
chr05	7455468	T	G	b	-	b	a	-	a	-	b	-	-	-	-	a	-	a	-	a	-	a	-	b	-	-	-	-	-	-	-	-	a	a	-	-	a	-	-	-	-	-	-	-	-	-	-	-	-
chr05	7462819	A	G	-	-	b	-	-	-	-	-	-	-	-	a	-	a	b	a	a	b	a	h	h	h	a	b	a	a	a	-	-	-	-	a	-	-	-	-	-	-	-	-	-	-	-	-	-	-
chr05	7463984	A	T	b	b	b	a	a	a	b	b	b	b	-	a	a	a	a	b	a	a	a	a	b	a	a	b	h	a	a	a	-	a	a	b	-	b	-	b	a	a	b	-	-	a	-	-	a	a
chr05	7466071	T	C	-	-	-	-	-	a	-	-	-	-	-	-	-	a	a	a	a	a	a	a	a	a	a	a	a	a	a	-	-	-	-	-	-	a	-	-	-	a	-	-	-	-	-	-	-	-
chr05	7466114	T	C	-	-	-	-	-	a	-	-	-	-	-	-	-	a	a	a	a	a	a	a	a	a	a	a	a	a	a	-	-	-	-	-	-	a	-	-	-	a	-	-	-	-	-	-	-	-
chr05	7622762	A	G	a	a	a	a	a	a	-	a	-	a	a	a	a	a	-	a	a	a	a	a	a	a	a	-	a	a	a	a	a	a	a	a	a	-	a	a	a	-	a	a	a	a	a	a	a	a
chr05	7656644	G	A	a	b	b	a	a	a	-	-	b	b	b	a	a	a	-	-	-	a	-	a	-	b	-	-	-	-	-	a	a	-	a	b	b	b	a	b	a	a	b	a	b	-	b	-	a	-
chr05	7729587	A	G	b	b	b	a	a	a	-	b	b	b	b	a	a	a	-	a	b	a	-	b	a	-	a	-	-	a	-	b	a	b	a	b	a	a	a	b	a	a	b	a	a	b	b	a	a	-
chr05	7756555	T	C	-	-	-	-	-	-	-	-	-	-	-	-	-	a	a	a	a	a	b	h	-	a	a	b	b	a	a	-	-	-	-	-	-	-	-	-	-	-	-	-	-	-	-	-	-	-
chr05	7843536	C	A	b	-	-	-	-	a	b	b	b	b	a	a	b	-	-	-	-	-	-	-	-	a	a	-	-	-	a	a	-	b	a	-	a	b	-	-	a	a	-	-	b	b	b	b	a	a
chr05	7869016	A	G	-	-	-	-	-	-	-	-	-	-	-	b	-	a	a	b	b	a	a	a	a	a	a	a	a	a	a	-	-	-	-	-	-	a	-	-	-	a	-	a	-	-	-	-	-	-
chr05	7883199	T	C	a	-	b	-	-	a	-	-	a	-	b	b	-	a	-	a	b	a	b	a	a	a	b	a	b	a	h	-	b	a	a	-	b	b	-	-	-	-	-	a	-	b	a	-	-	-
chr05	7883341	A	G	a	-	b	-	b	a	-	-	b	-	-	a	-	a	-	a	b	b	a	b	a	h	-	b	-	a	a	-	a	b	a	-	-	-	-	-	-	-	-	a	-	-	b	-	-	-
chr05	7884717	A	G	b	b	b	a	b	a	b	b	-	b	-	a	b	a	-	-	-	a	b	a	b	a	a	b	a	a	a	b	a	a	a	b	a	a	a	b	a	a	b	a	a	a	b	a	a	b
chr05	7885171	A	G	a	a	a	a	a	a	-	a	a	a	-	a	a	-	-	-	-	-	a	-	a	a	-	-	-	-	-	a	a	a	a	a	a	a	-	a	a	a	a	a	-	a	a	a	-	-
chr05	7888207	A	G	-	-	-	-	a	-	-	-	a	-	-	a	-	a	a	-	a	-	-	a	a	-	-	-	a	-	a	-	-	-	-	-	-	-	-	-	-	-	-	-	-	-	-	-	-	-
chr05	7893192	T	G	-	-	-	-	-	-	-	-	-	-	-	-	-	a	-	a	b	b	-	a	-	-	a	-	b	b	a	-	a	-	a	-	-	-	-	-	-	-	-	a	-	-	b	-	-	-
chr05	7969581	A	C	-	b	-	a	-	-	b	-	-	-	a	-	b	-	a	-	-	-	-	-	-	-	-	b	-	b	-	-	a	-	a	-	b	a	-	-	-	a	-	-	-	b	b	a	a	-
chr05	8004840	T	C	-	-	-	a	-	-	-	-	-	-	-	-	-	a	a	a	a	a	a	a	a	a	a	-	a	a	h	a	-	-	-	-	-	-	-	-	-	-	-	a	a	-	-	-	-	-
chr05	8130495	G	T	a	-	-	-	-	-	-	-	-	-	-	-	-	a	a	a	b	a	b	a	a	h	a	b	a	a	a	-	-	-	-	-	-	-	-	-	-	-	-	-	-	-	b	-	-	-
chr05	8156201	T	G	-	-	-	-	-	-	-	-	-	-	-	-	-	a	a	b	-	a	a	h	a	b	a	h	-	-	-	-	-	-	-	-	-	-	-	-	-	-	-	-	-	-	-	-	-	-
chr05	8245955	T	C	a	b	b	a	a	a	a	b	b	b	a	a	b	a	a	b	a	a	-	a	a	a	-	-	a	a	a	-	-	a	a	a	b	a	-	-	a	a	b	a	a	-	-	-	-	-
chr05	9004817	T	C	b	-	-	a	a	a	-	b	b	-	-	a	a	a	-	-	-	-	b	a	a	b	a	-	b	-	-	a	a	a	a	a	a	a	a	b	a	a	b	a	a	a	b	b	a	b
chr05	9005702	A	G	b	b	b	a	b	a	b	b	b	a	a	a	b	a	-	-	b	-	-	-	b	h	-	-	-	a	a	b	a	b	a	b	b	a	-	b	a	a	b	a	a	a	b	a	-	a
chr05	9010545	T	C	-	-	-	-	-	-	-	-	-	-	-	-	-	a	b	a	-	b	h	a	b	h	-	b	-	b	a	-	-	-	-	-	-	a	-	-	-	-	-	-	-	b	-	-	-	-
chr05	9202375	G	C	-	-	-	-	-	a	-	-	-	-	-	-	-	a	a	a	-	a	a	h	h	h	a	b	h	h	a	-	-	-	a	-	-	-	-	b	-	-	-	-	-	-	-	-	-	-
chr05	9211277	C	T	a	-	b	a	b	a	b	b	b	a	-	a	b	a	-	-	a	b	-	b	b	-	a	b	a	-	-	a	a	b	a	a	b	a	-	b	a	a	b	a	a	b	b	b	a	-
chr05	9601438	T	C	b	b	b	b	b	a	b	b	a	b	b	a	b	a	b	b	b	b	b	b	b	b	b	b	b	b	b	b	b	b	a	b	b	b	a	b	b	b	b	a	a	b	a	b	a	b
chr05	9606491	G	A	b	-	-	-	b	b	b	-	-	-	b	b	b	b	b	-	b	-	b	-	b	b	-	-	b	-	b	-	b	-	-	-	b	-	b	b	-	-	-	b	-	-	-	-	-	-
chr05	9837158	A	G	a	-	b	a	-	-	-	b	-	-	-	-	a	a	a	-	a	a	a	a	a	a	-	-	a	-	a	-	a	-	a	b	-	-	-	-	-	-	-	a	-	-	-	-	-	a
chr05	10033733	T	C	b	b	b	a	b	a	b	b	b	a	a	a	b	-	-	-	a	-	b	b	b	b	a	b	a	b	a	b	a	a	a	b	b	a	-	b	a	a	b	a	a	b	b	b	b	a
chr05	10057756	A	C	-	-	-	a	-	-	-	-	-	-	-	-	a	a	b	a	b	a	b	a	a	a	a	b	a	b	a	-	a	-	-	a	-	-	-	-	-	-	-	-	-	-	-	-	-	-
chr05	10394838	A	G	-	-	-	-	-	-	-	-	-	-	-	a	-	a	a	a	b	b	h	h	a	a	a	b	h	b	a	-	-	-	-	-	a	a	-	-	-	-	-	-	-	-	-	-	-	-
chr05	10476598	C	T	a	b	b	a	b	a	b	b	b	a	-	a	-	a	-	-	-	a	-	a	b	b	-	-	b	b	-	b	a	b	a	b	b	a	-	b	a	a	b	a	a	b	b	b	a	-
chr05	10638527	A	G	-	-	-	-	-	-	-	-	-	-	-	-	-	a	a	a	a	-	b	b	a	a	a	b	a	b	a	-	-	-	-	-	-	-	-	-	a	-	-	-	-	-	-	-	-	-
chr05	10874077	T	C	a	b	b	a	b	a	b	b	b	a	b	a	b	h	-	a	a	a	-	h	b	b	a	b	b	b	a	b	a	b	a	b	b	a	a	b	a	b	b	a	a	a	b	a	a	b
chr05	11076271	C	G	-	-	-	-	-	a	-	-	b	-	-	a	-	a	b	b	a	b	a	a	a	a	a	-	b	a	a	-	a	b	a	-	-	a	-	-	a	-	-	a	-	a	-	-	-	-
chr05	11685766	T	C	-	-	-	-	-	-	-	-	-	-	-	-	-	a	a	b	-	a	-	b	-	a	a	b	a	a	a	-	-	-	-	-	-	-	-	-	-	-	-	-	-	-	-	-	-	-
chr05	11996434	T	G	b	b	b	a	a	a	a	b	b	b	a	a	a	a	a	b	b	b	a	b	b	a	a	b	b	h	a	a	a	b	a	b	a	a	a	b	a	a	b	a	a	b	b	a	a	b
chr05	12244072	T	C	-	-	b	-	-	a	-	-	-	-	-	-	-	a	b	b	b	a	a	b	a	b	a	b	b	b	a	-	a	b	a	a	-	-	-	-	-	-	b	-	-	-	-	-	-	-
chr05	12269646	C	T	-	a	a	a	a	a	a	a	a	a	-	a	a	a	-	-	a	-	-	a	-	a	-	-	a	-	a	a	a	a	a	a	a	a	a	a	a	a	a	a	a	a	a	a	a	a
chr05	12385054	G	T	b	b	b	a	a	a	b	-	b	a	b	a	b	a	a	a	a	a	b	b	-	a	-	b	b	a	a	b	a	b	a	b	b	a	a	-	a	a	-	a	a	b	b	-	a	b
chr05	12421972	A	G	b	b	b	-	b	-	-	b	b	-	b	-	b	-	-	-	b	-	-	-	b	-	-	-	-	-	-	b	-	b	-	b	b	-	-	-	-	-	b	-	-	b	b	b	-	b
chr05	12790986	T	C	a	b	b	a	-	a	-	b	-	b	-	a	a	a	-	a	b	a	-	a	a	b	a	b	b	b	b	-	a	-	a	-	-	a	-	-	-	a	b	a	-	-	-	-	-	-
chr05	13237033	C	T	b	b	b	a	b	a	b	b	b	a	a	a	a	a	-	-	b	a	-	-	-	b	a	-	-	-	a	b	a	b	a	a	a	a	a	b	a	a	b	a	a	a	b	b	a	b
chr05	13491890	T	G	a	-	b	-	a	a	-	-	b	b	-	a	a	a	-	a	a	-	-	-	-	-	-	-	-	a	-	b	a	b	a	a	-	a	-	-	-	a	b	a	a	b	b	a	a	b
chr05	13511727	G	A	-	-	-	-	-	-	-	-	-	-	-	-	-	a	b	b	b	h	h	b	-	a	a	b	a	h	a	-	-	-	-	-	-	-	-	-	-	-	-	-	-	-	-	-	-	-
chr05	13516110	A	G	a	-	b	a	-	-	-	-	-	-	b	a	b	-	-	-	a	-	-	b	a	-	a	-	a	-	-	-	-	a	a	a	-	a	-	b	-	a	b	a	-	-	b	-	-	-
chr05	13534020	A	G	-	-	b	a	a	-	a	-	-	-	-	a	b	-	-	-	-	-	-	-	-	-	-	-	-	-	-	-	a	-	a	-	b	a	-	-	a	a	-	a	a	a	-	-	a	b
chr05	13536327	T	C	b	b	b	a	b	a	-	-	b	a	-	a	b	-	-	-	a	-	-	-	b	-	-	-	-	b	-	b	a	-	a	b	b	a	a	-	a	a	-	a	a	b	b	a	a	b
chr05	13536535	T	C	b	b	b	a	a	a	-	-	b	a	-	a	b	-	-	-	a	-	-	a	b	-	-	-	-	b	a	b	a	-	a	a	b	a	a	-	a	a	-	a	a	b	b	a	a	b
chr05	13536597	C	A	b	b	b	a	a	a	-	-	b	a	-	a	b	-	-	-	a	-	-	a	b	-	-	-	-	b	a	b	a	-	a	a	b	a	a	-	a	a	-	a	a	b	b	a	a	b
chr05	13537170	A	G	-	-	-	-	-	-	-	-	-	-	-	-	-	a	-	a	a	a	-	a	-	b	-	b	-	a	a	-	-	-	-	-	-	-	-	-	-	-	-	-	-	-	-	-	-	-
chr05	13537179	T	G	-	-	-	-	-	-	-	-	-	-	-	-	-	a	-	a	a	a	-	a	-	b	-	b	-	a	a	-	-	-	-	-	-	-	-	-	-	-	-	-	-	-	-	-	-	-
chr05	13537345	G	A	-	b	b	a	a	a	-	b	-	a	-	-	b	a	a	a	a	a	b	a	b	b	a	b	a	b	a	-	a	a	-	-	-	-	-	-	-	-	-	a	-	-	b	-	-	-
chr05	13543245	A	G	-	-	-	-	-	-	-	-	-	-	-	-	-	a	a	-	b	b	a	-	a	-	a	b	-	h	a	-	-	a	-	-	a	-	-	-	-	-	b	-	-	-	-	-	-	-
chr05	13543466	T	C	b	b	b	a	b	a	b	b	b	b	-	a	b	a	-	b	b	a	-	b	a	b	a	-	-	-	-	b	a	b	a	a	a	a	a	b	-	a	b	a	a	b	b	b	b	b
chr05	13547268	G	A	-	-	-	-	-	-	-	-	b	-	-	-	-	a	b	b	b	a	h	h	h	b	a	b	h	h	a	-	-	-	-	-	-	-	-	-	-	-	-	-	-	-	-	-	-	-
chr05	13547337	T	G	b	b	b	a	a	a	b	b	b	b	a	a	b	a	a	a	b	b	b	b	b	b	a	b	b	h	a	b	a	b	a	b	b	a	-	b	a	a	b	a	a	-	b	-	a	-
chr05	13547938	T	C	b	-	b	a	a	a	b	b	b	a	b	a	b	a	-	b	b	-	-	-	-	a	-	-	-	-	a	a	a	b	a	b	a	a	a	-	-	a	b	a	a	b	b	a	a	a
chr05	13551947	G	C	-	-	-	-	-	-	-	-	-	-	-	-	a	a	b	b	b	b	-	-	a	a	-	b	h	h	a	-	-	-	-	-	-	-	-	-	-	-	-	-	-	-	-	-	-	-
chr05	13558193	T	G	-	b	b	-	b	-	b	b	b	b	b	-	b	-	b	-	-	b	-	b	-	-	-	-	b	-	a	b	-	b	-	-	-	-	-	b	-	-	b	-	-	-	b	b	-	-
chr05	13558199	G	A	-	b	b	-	b	-	b	b	b	b	b	-	b	-	b	-	-	b	-	b	-	-	-	-	b	-	a	b	-	b	-	-	-	-	-	b	-	-	b	-	-	-	b	b	-	-
chr05	13580721	T	C	-	b	-	-	-	-	b	-	-	-	-	a	-	a	b	b	a	a	b	h	h	h	a	b	a	h	a	-	a	-	-	-	-	-	-	-	-	-	-	-	-	-	-	-	-	-
chr05	13587212	A	C	-	-	-	-	-	-	-	-	-	-	-	-	b	a	a	h	b	a	a	b	h	h	a	b	b	b	a	-	-	-	-	-	-	-	-	-	-	-	-	-	-	-	-	-	-	-
chr05	13598672	T	C	a	b	b	a	b	a	-	-	b	b	a	a	b	a	-	-	b	b	-	a	-	b	-	-	a	-	-	a	a	a	a	a	b	a	a	b	a	a	b	a	a	a	b	a	a	-
chr05	13610553	C	T	-	-	b	-	-	-	-	-	b	b	-	-	-	a	-	-	-	-	-	-	-	-	-	-	-	-	-	-	a	-	a	b	-	a	a	-	a	a	-	-	-	a	b	b	a	-
chr05	13616690	T	G	b	-	-	a	-	-	a	b	-	-	-	a	a	a	a	a	a	-	a	b	b	a	a	b	b	b	a	-	-	-	a	-	b	a	-	-	-	-	b	-	a	-	-	-	-	-
chr05	13616819	T	C	b	-	-	a	-	a	a	b	-	-	-	a	a	a	b	a	b	-	a	b	b	a	a	b	b	b	a	-	-	-	a	a	b	a	-	-	-	-	b	-	a	-	-	-	-	-
chr05	13616977	A	G	b	b	b	a	a	a	-	b	-	a	b	a	b	a	-	-	-	-	-	a	-	a	-	-	a	-	a	a	a	b	a	a	a	a	-	b	-	a	b	a	a	b	b	a	a	-
chr05	13617039	A	G	b	b	b	a	a	a	-	b	-	a	b	a	b	a	-	-	-	-	-	a	-	a	-	-	a	-	a	a	a	b	a	a	a	a	-	b	-	a	b	a	a	b	b	a	a	-
chr05	13617263	A	G	b	b	b	a	a	a	-	b	-	a	b	a	b	a	-	-	-	-	-	a	b	a	-	-	a	-	a	a	a	b	a	a	a	a	-	b	-	a	b	a	a	b	b	a	a	-
chr05	13617481	C	T	-	-	-	-	-	-	-	-	-	-	-	-	-	a	a	b	a	b	h	a	h	h	a	h	h	h	a	-	-	-	a	b	-	-	-	-	-	-	-	a	-	-	-	-	-	-
chr05	13617764	A	G	-	-	-	-	-	-	-	-	-	-	-	-	-	-	b	a	b	-	b	a	a	a	a	b	b	h	a	-	-	-	a	-	-	-	-	-	-	-	-	-	-	-	-	-	-	-
chr05	13617841	G	A	-	-	-	-	-	-	-	-	-	-	-	-	-	a	b	a	b	-	b	a	a	a	a	b	b	h	a	-	-	-	a	-	-	-	-	-	-	-	-	-	-	-	-	-	-	-
chr05	13618277	C	T	-	-	-	-	-	-	b	b	-	-	-	-	b	a	-	-	b	-	-	-	-	-	a	-	-	-	a	a	a	-	a	-	-	-	-	-	a	-	-	a	a	-	b	a	a	b
chr05	13619929	G	A	a	-	b	a	a	a	-	-	-	a	a	a	a	a	-	-	-	-	-	-	-	-	a	-	a	-	a	a	a	-	a	a	a	a	a	-	a	a	-	a	a	a	-	a	a	a
chr05	13620988	A	G	a	-	b	a	a	a	-	b	-	a	a	a	a	a	-	b	b	b	a	a	a	a	-	b	b	a	a	b	a	a	a	a	a	a	a	-	a	a	-	a	a	a	a	-	a	-
chr05	13621264	T	G	-	-	-	-	-	-	-	-	-	-	-	-	-	a	-	a	b	-	a	a	-	b	-	b	-	a	-	-	-	-	-	-	-	-	-	-	-	-	-	a	-	-	-	-	-	-
chr05	13632510	G	C	-	-	-	-	-	-	-	-	-	-	-	-	-	a	a	a	-	a	a	a	a	b	a	-	h	a	a	-	-	-	-	-	-	-	-	-	-	-	-	-	-	-	-	-	-	-
chr05	13632527	G	A	a	-	b	a	a	a	-	b	-	b	a	a	b	-	-	b	h	b	-	-	a	b	-	b	-	-	a	b	a	b	a	a	b	a	-	b	a	a	b	a	a	a	b	-	a	-
chr05	13632982	T	C	-	-	-	-	-	-	-	b	-	-	-	-	-	a	b	a	-	-	b	a	h	a	-	b	a	a	a	-	-	-	-	-	-	-	-	-	-	-	-	-	-	-	-	-	-	-
chr05	13633464	C	T	a	-	b	a	a	a	a	b	b	-	a	a	a	a	a	b	-	-	a	b	-	a	a	-	a	-	a	a	a	a	a	a	b	a	a	b	a	a	b	a	a	a	b	b	a	b
chr05	13637000	C	T	-	-	-	-	-	-	-	-	-	-	-	-	b	a	-	-	-	-	-	-	-	-	a	-	-	-	-	b	-	-	a	-	-	-	-	-	-	-	-	a	-	-	-	-	-	-
chr05	13637021	T	C	-	-	-	-	-	-	-	-	-	-	-	-	b	a	-	-	-	-	-	-	-	-	a	-	-	-	-	b	-	-	a	-	-	-	-	-	-	-	-	a	-	-	-	-	-	-
chr05	13637128	C	T	-	-	-	-	-	-	-	-	-	-	-	-	b	a	-	-	-	-	-	-	-	-	a	-	-	-	-	b	-	-	a	-	-	-	-	-	-	-	-	a	-	-	-	-	-	-
chr05	13637216	A	G	-	-	-	-	-	-	-	-	-	-	-	-	-	a	-	a	h	-	h	h	-	a	a	b	b	a	a	-	-	-	-	-	-	a	-	-	a	-	-	-	-	-	-	-	-	-
chr05	13637233	T	C	-	-	-	-	-	-	-	-	-	-	-	-	-	a	-	a	h	-	h	h	-	a	a	b	b	a	a	-	-	-	-	-	-	a	-	-	a	-	-	-	-	-	-	-	-	-
chr05	13637616	C	T	b	b	b	a	-	-	b	b	-	-	b	a	b	-	-	-	-	-	-	-	-	-	-	-	-	-	-	-	-	-	-	-	-	-	-	-	a	-	b	-	-	-	-	-	-	-
chr05	13638626	A	G	b	b	b	a	b	a	-	b	b	b	a	a	a	a	b	-	-	-	b	b	b	-	a	b	-	b	-	b	a	b	a	a	a	a	a	b	a	a	b	a	a	a	b	a	a	a
chr05	13638960	G	A	-	-	-	-	-	-	-	-	-	-	-	-	-	a	a	a	a	b	h	h	a	a	a	b	h	a	a	-	-	-	a	-	-	-	-	-	-	-	-	-	-	-	-	-	-	-
chr05	13641770	G	A	-	-	-	-	-	-	-	-	-	-	-	-	-	a	a	a	a	-	a	a	a	a	a	b	b	a	a	-	-	-	-	-	-	-	-	-	-	-	-	-	-	b	-	-	-	-
chr05	13641781	A	G	-	-	-	-	-	-	-	-	-	-	-	-	-	a	a	a	a	-	a	a	a	a	a	b	b	a	a	-	-	-	-	-	-	-	-	-	-	-	-	-	-	b	-	-	-	-
chr05	13642896	C	T	a	b	b	a	a	a	b	b	b	a	b	a	b	a	a	b	b	b	b	-	a	a	a	b	a	a	a	b	a	b	a	a	a	a	a	b	a	a	b	a	a	b	b	a	b	-
chr05	13643094	C	T	a	b	b	a	a	a	b	b	b	b	b	a	b	a	a	b	b	b	b	-	a	h	a	b	a	a	-	b	a	b	a	a	a	a	a	b	a	a	b	a	a	b	b	a	b	-
chr05	13643103	T	C	a	b	b	a	a	a	b	b	b	b	b	a	b	a	a	b	b	b	b	-	a	h	a	b	b	a	-	b	a	b	a	a	a	a	a	b	a	a	b	a	a	b	b	a	b	-
chr05	13648502	T	C	b	-	-	-	b	a	-	-	-	b	-	a	a	a	b	b	a	a	a	b	b	h	a	b	b	b	a	-	-	-	a	a	-	-	a	-	-	-	-	-	a	-	b	a	-	-
chr05	13655598	T	C	b	b	-	-	-	-	-	-	-	-	-	-	-	-	-	-	-	-	-	-	-	-	-	-	-	-	-	b	-	-	-	b	-	-	-	-	-	-	b	-	-	-	b	-	-	b
chr05	13656061	A	G	b	-	b	a	b	a	b	b	b	-	-	a	a	-	-	-	-	-	-	-	-	-	-	b	-	-	-	a	a	b	a	a	-	a	a	b	a	a	b	a	a	-	b	b	a	-
chr05	13656325	C	T	b	-	b	a	b	a	b	b	b	-	-	a	a	-	-	-	-	-	-	-	-	-	-	b	-	-	-	a	a	b	a	a	-	a	a	b	a	-	b	a	a	-	b	b	a	-
chr05	13658301	T	G	-	-	-	-	-	-	-	-	-	-	a	-	b	a	a	a	b	a	h	b	b	a	a	b	b	h	a	-	-	-	-	-	-	-	-	-	-	-	-	-	-	-	-	-	-	-
chr05	13663987	C	A	-	-	-	-	-	-	a	-	-	-	-	-	-	b	a	-	b	a	b	h	h	a	a	b	a	h	a	-	-	-	-	-	-	-	-	-	-	a	-	-	-	-	-	-	-	-
chr05	13667537	T	C	b	b	b	a	b	a	-	b	b	b	a	a	b	a	-	b	a	a	a	a	b	b	-	b	a	h	a	b	a	a	a	b	a	a	a	b	a	a	b	a	a	a	b	b	a	-
chr05	13687882	G	A	-	-	-	-	-	-	-	-	-	-	-	a	-	a	-	b	a	a	b	h	h	h	-	b	h	a	a	-	-	-	-	-	-	-	-	-	-	-	-	-	-	b	-	-	-	-
chr05	13688379	C	T	-	-	b	a	a	a	b	-	b	-	a	a	b	a	b	-	b	-	b	-	h	b	a	b	b	a	a	-	a	-	a	b	-	a	-	-	a	a	-	-	-	a	b	-	-	-
chr05	13692528	T	G	a	b	b	a	a	a	-	b	b	-	a	a	b	a	a	a	-	-	-	-	-	a	-	b	-	-	a	a	a	b	a	a	b	a	-	-	a	a	b	a	a	a	b	a	-	a
chr05	13699497	A	G	a	-	b	a	-	a	-	b	b	b	-	a	b	a	a	a	a	-	b	a	b	h	a	b	a	a	a	b	-	-	-	-	-	a	a	b	-	-	b	-	a	-	-	-	-	-
chr05	13701931	C	T	b	-	-	-	-	-	-	-	-	-	-	a	-	a	b	b	b	a	b	a	a	a	-	b	a	b	a	-	-	a	-	-	-	-	-	-	-	-	-	-	-	-	-	-	-	-
chr05	13702602	A	G	-	-	-	-	-	-	-	-	-	-	-	-	-	a	b	a	a	b	b	b	b	a	a	b	h	b	a	-	-	-	-	-	a	-	-	-	-	-	b	a	-	-	-	-	-	-
chr05	13703564	A	G	-	-	b	a	a	a	-	b	-	-	-	a	-	-	-	a	b	-	b	a	a	a	-	b	a	a	-	b	a	-	a	b	a	a	-	-	a	a	-	-	-	-	b	a	a	-
chr05	13705583	G	C	-	-	-	-	a	-	-	-	-	-	-	-	-	a	b	b	a	-	a	h	b	a	a	b	h	h	a	-	-	-	-	a	-	a	-	-	-	a	-	-	-	a	-	-	-	-
chr05	13711219	C	T	a	b	b	a	a	a	b	b	b	b	-	a	a	a	a	-	a	b	-	a	-	-	-	-	-	-	-	b	a	-	a	a	b	a	a	b	a	a	b	-	a	a	b	b	a	-
chr05	13713147	C	A	-	-	-	-	-	-	-	-	-	-	-	-	-	a	a	b	a	b	b	a	b	h	a	b	b	a	a	-	-	-	-	-	-	-	-	-	-	-	-	-	-	-	-	-	-	-
chr05	13717393	T	A	b	b	b	a	a	a	a	b	b	b	b	a	a	a	-	-	a	-	-	b	a	-	a	b	-	a	a	b	a	a	a	b	b	a	-	b	a	a	b	a	a	a	b	b	b	-
chr05	13721021	G	A	-	-	-	-	-	-	-	-	-	-	-	-	b	a	-	-	a	b	b	a	b	b	a	b	b	a	a	-	-	-	a	-	-	a	a	-	-	-	-	-	-	-	-	-	-	-
chr05	13724146	A	T	a	b	b	a	a	a	b	b	b	a	a	a	b	a	a	-	-	a	-	a	-	b	a	b	a	-	a	b	a	b	a	b	a	a	a	b	a	a	b	a	a	a	b	b	a	a
chr05	13724747	C	A	b	b	b	a	a	a	-	b	b	a	b	a	a	a	a	-	a	-	b	b	b	b	-	-	a	a	-	a	a	a	a	b	a	a	a	b	a	a	b	a	a	b	b	b	a	-
chr05	13725860	T	C	-	-	-	-	-	-	-	-	-	-	-	a	-	a	-	b	b	b	b	a	b	h	a	b	a	b	a	-	-	-	-	-	-	-	a	-	-	-	-	-	-	-	-	-	-	-
chr05	13742689	T	A	-	-	b	a	a	a	-	-	b	-	b	a	a	-	-	-	-	-	-	-	-	-	-	-	-	-	-	a	a	b	a	b	a	a	a	-	-	a	-	a	a	a	b	-	-	-
chr05	13745454	G	A	-	-	b	-	-	-	-	b	b	-	-	-	b	-	-	-	-	-	b	-	-	b	-	b	b	-	-	b	-	-	-	b	b	-	-	b	-	-	b	-	-	-	b	-	-	-
chr05	13749096	A	G	a	-	-	a	-	-	b	-	-	-	b	-	-	-	a	a	b	b	h	h	h	h	a	b	b	h	h	-	-	-	-	-	-	a	-	-	-	-	-	-	-	-	b	-	-	-
chr05	13750446	C	T	-	-	-	-	-	-	-	-	-	-	-	-	-	a	-	a	a	b	b	h	-	-	-	b	b	a	-	-	-	-	a	b	-	-	-	-	-	-	-	-	-	-	-	-	-	-
chr05	13750654	A	T	-	-	b	a	-	-	-	-	b	-	-	a	b	a	a	a	a	a	b	h	a	b	a	b	a	h	a	-	-	-	-	-	b	-	-	-	b	a	b	-	-	-	a	-	-	-
chr05	13771523	G	A	-	-	-	-	-	a	-	-	-	-	-	-	-	a	b	h	a	h	h	a	a	a	a	b	a	a	a	-	a	-	-	-	a	-	-	-	-	-	-	-	-	-	-	-	-	-
chr05	13779910	G	T	-	b	-	-	b	-	-	-	-	-	-	-	-	a	a	a	a	a	a	b	a	b	a	b	a	a	a	-	a	-	a	-	b	a	-	-	-	-	-	-	-	-	-	-	-	-
chr05	13780044	C	T	-	b	-	-	b	-	-	-	-	-	-	-	-	a	a	a	a	a	a	b	a	b	a	b	a	a	a	-	-	-	a	-	b	a	-	-	-	-	-	-	-	-	-	-	-	-
chr05	13780218	T	C	b	-	b	a	a	a	a	-	b	b	a	a	b	a	b	b	b	a	b	b	a	h	a	b	b	h	a	b	-	b	a	b	b	-	-	-	-	a	b	-	a	b	b	-	-	-
chr05	13782249	C	G	b	b	b	a	a	a	a	b	b	b	b	a	a	a	-	a	b	b	h	a	a	a	a	b	h	b	a	b	a	b	a	a	b	a	a	b	a	a	b	a	a	a	b	b	a	a
chr05	13794572	C	T	-	-	-	-	-	-	-	-	-	-	-	a	a	h	h	a	b	b	a	a	h	h	a	b	h	h	a	-	a	-	a	-	-	-	-	-	-	-	-	-	-	-	-	-	-	-
chr05	13795588	A	G	-	-	b	-	b	b	-	b	b	b	b	b	b	-	b	-	-	-	-	a	b	-	-	-	-	-	-	b	a	b	a	b	a	b	a	-	b	b	b	-	a	a	b	-	a	b
chr05	13796097	C	A	-	-	-	-	-	-	-	-	-	-	-	-	-	a	-	a	a	a	h	a	h	a	-	b	b	b	a	b	-	-	-	-	-	-	-	-	-	-	-	-	-	b	-	-	-	-
chr05	13796120	T	C	-	-	-	-	-	-	-	-	-	-	-	-	-	a	-	a	a	a	h	a	h	a	-	b	b	b	a	b	-	-	-	-	-	-	-	-	-	-	-	-	-	b	-	-	-	-
chr05	13799507	A	C	-	b	-	a	-	-	-	-	b	-	-	-	-	a	-	a	b	b	-	h	a	h	a	b	b	a	a	-	-	-	a	-	-	-	a	-	-	a	-	-	-	-	-	-	-	-
chr05	13799520	C	T	-	b	-	a	-	-	-	-	b	-	-	-	-	a	-	a	b	b	-	h	a	h	a	b	b	a	a	-	-	-	a	-	-	-	a	-	-	a	-	-	-	-	-	-	-	-
chr05	13799592	A	G	-	b	-	a	-	-	-	-	b	-	-	-	-	a	-	b	b	a	-	a	a	h	a	b	b	a	a	-	-	-	a	-	-	-	a	-	-	a	-	-	-	-	-	-	-	-
chr05	13799858	C	T	b	-	-	-	b	-	-	-	-	-	-	-	-	a	a	a	a	b	-	-	a	a	a	b	b	b	a	-	a	-	-	-	-	a	-	-	-	-	-	-	-	b	-	-	-	-
chr05	13799921	A	C	b	-	-	-	b	-	-	-	-	-	-	-	-	a	a	a	a	b	-	-	a	a	a	b	b	b	a	-	a	-	-	-	-	a	-	-	-	-	-	-	-	b	-	-	-	-
chr05	13800385	G	A	b	-	b	a	b	a	b	b	b	b	b	a	b	a	a	b	b	a	-	b	a	h	a	b	h	a	-	b	a	b	a	b	b	a	a	b	a	a	b	a	a	b	b	b	a	b
chr05	13802212	T	C	-	-	-	-	-	-	-	-	-	-	-	-	-	a	a	b	b	b	b	a	h	b	a	b	h	h	a	b	-	-	-	-	-	-	-	-	-	-	-	-	-	-	-	-	-	-
chr05	13802315	T	C	-	-	-	-	-	b	-	-	-	-	-	-	-	a	-	b	b	b	b	b	h	a	-	b	a	b	a	-	-	-	-	-	-	-	b	-	-	-	-	-	a	-	-	-	-	-
chr05	13803075	T	C	-	-	-	-	-	-	-	-	-	-	-	-	-	a	a	a	a	a	b	a	a	a	a	b	a	h	a	-	-	-	-	-	-	-	-	-	-	-	-	-	-	-	-	-	-	-
chr05	13816839	C	T	a	-	b	a	a	-	-	-	b	-	-	a	b	a	-	b	b	b	a	a	a	h	-	-	h	a	a	a	-	b	-	-	-	-	-	-	-	-	b	a	-	b	-	-	-	-
chr05	13816866	T	C	a	-	b	a	a	-	-	-	b	-	-	a	b	a	-	b	b	b	a	a	b	h	-	-	h	a	a	a	-	a	-	-	-	-	-	-	-	-	b	a	-	b	-	-	-	-
chr05	13818544	A	G	b	b	b	-	b	-	b	b	b	b	b	-	b	a	-	a	h	a	a	a	a	a	a	-	a	a	a	b	-	b	-	b	b	-	-	b	-	-	b	-	-	b	b	b	-	-
chr05	13818588	C	T	b	b	b	-	b	-	b	b	b	b	b	-	b	a	-	a	h	a	a	a	a	a	a	-	a	a	a	b	-	b	-	b	b	-	-	b	-	-	b	-	-	b	b	b	-	-
chr05	13818608	C	T	b	b	b	a	a	a	b	b	a	b	a	a	a	a	a	a	h	a	a	a	a	a	a	-	a	a	a	a	a	a	a	a	a	a	a	b	a	a	a	a	a	a	a	b	-	-
chr05	13818944	C	T	-	-	-	-	-	-	-	-	-	-	-	-	-	a	a	a	a	b	a	h	b	a	a	-	h	h	a	-	-	-	-	-	-	a	-	-	-	-	-	-	a	-	-	-	-	-
chr05	13820548	T	C	-	-	-	-	-	a	-	-	a	-	-	-	-	a	b	a	b	b	b	b	a	b	a	b	b	h	a	-	-	-	-	a	-	-	-	-	a	-	-	-	-	b	-	-	-	-
chr05	13820554	C	T	-	-	-	-	-	a	-	-	a	-	-	-	-	a	b	a	b	b	b	b	a	a	a	b	b	h	a	-	-	-	-	a	-	-	-	-	a	-	-	-	-	b	-	-	-	-
chr05	13823424	A	G	a	b	b	a	b	a	b	b	-	a	a	a	a	-	-	-	a	-	-	-	-	a	-	b	a	b	-	a	a	-	a	b	a	-	-	b	-	-	b	a	-	a	b	b	a	-
chr05	13823721	T	G	a	b	b	a	b	a	b	b	b	a	a	a	a	a	-	-	a	-	-	-	-	b	-	b	a	b	-	a	a	-	a	b	b	-	-	b	a	-	b	a	-	a	b	b	a	-
chr05	13825836	C	T	-	-	-	-	-	-	-	-	-	-	-	-	a	a	-	a	a	b	h	h	a	a	a	b	a	h	a	-	-	-	-	-	-	-	-	-	-	a	-	-	a	-	-	-	-	-
chr05	13825882	A	G	-	-	-	-	-	-	-	-	-	-	-	-	a	a	-	b	a	b	a	h	a	a	a	b	a	a	a	-	-	-	-	-	-	-	-	-	a	a	-	-	a	-	-	-	-	-
chr05	13828639	A	G	a	-	-	a	a	a	a	-	-	a	a	a	a	a	a	a	a	-	a	a	a	-	a	-	-	-	a	a	a	a	a	a	a	a	-	-	-	a	-	a	a	a	b	a	-	-
chr05	13828784	T	C	b	b	b	a	b	a	b	b	b	b	a	a	b	a	a	a	a	-	a	b	a	b	a	b	-	-	a	b	a	a	a	b	b	a	-	b	-	a	b	a	a	b	b	b	-	b
chr05	13828811	G	A	b	b	b	a	b	a	b	b	b	b	a	a	b	a	a	a	a	-	a	b	a	b	a	b	-	-	a	b	a	a	a	b	b	a	-	b	-	a	b	a	a	b	b	b	-	b
chr05	13830203	C	T	-	-	-	-	b	-	-	-	-	-	-	-	-	a	-	a	a	b	h	h	h	a	a	b	b	h	a	b	-	-	-	-	-	-	-	-	a	-	-	-	-	-	-	-	-	-
chr05	13835237	G	A	-	-	-	-	-	-	-	-	-	-	-	-	a	a	b	b	b	-	a	b	a	a	a	b	a	b	a	b	-	-	-	b	-	-	-	a	-	-	-	-	-	-	-	-	-	-
chr05	13840381	A	G	b	b	b	a	b	a	a	b	b	b	a	a	a	a	a	a	a	a	b	b	h	b	a	b	a	a	a	a	a	a	a	a	a	a	a	-	a	a	b	a	a	a	b	a	a	a
chr05	13840552	T	C	-	-	-	a	-	a	-	-	-	-	-	-	-	a	a	a	b	a	b	h	h	h	a	b	h	h	a	b	-	a	-	-	-	-	-	-	-	a	-	-	-	-	-	-	-	-
chr05	13854775	G	T	b	b	b	a	a	a	a	b	b	a	a	a	a	a	a	-	a	b	a	a	a	b	a	b	-	a	a	b	a	a	a	a	b	a	-	-	a	a	b	a	a	b	b	b	b	b
chr05	13855174	T	C	b	b	b	-	b	-	b	-	b	-	b	-	b	-	-	-	-	b	b	-	b	-	-	-	-	-	-	b	-	b	-	b	-	-	-	b	-	-	-	-	-	b	b	b	-	-
chr05	13855454	C	T	b	b	b	-	b	-	b	-	b	-	b	a	b	-	b	-	a	b	-	-	b	b	-	b	-	-	-	b	-	b	-	b	-	-	-	b	-	-	-	-	-	b	b	a	-	-
chr05	13860010	A	G	a	b	b	a	-	-	-	b	-	-	-	b	b	-	b	-	-	-	-	b	-	a	-	b	-	-	-	-	a	-	a	b	a	a	-	-	-	a	b	-	-	a	b	b	a	a
chr05	13865959	C	G	a	-	b	a	a	-	a	b	-	b	b	a	a	-	a	-	-	-	b	a	-	b	-	b	b	b	a	-	-	b	a	-	-	a	-	-	-	-	-	-	-	-	-	a	-	-
chr05	13866029	C	A	a	-	b	a	a	-	a	b	-	b	b	a	a	-	a	-	-	-	-	a	-	b	-	b	b	b	a	-	-	b	a	-	-	a	-	-	-	-	-	-	-	-	-	a	-	-
chr05	13867065	C	T	a	b	b	a	b	a	-	b	b	a	b	a	b	-	b	a	-	b	-	a	-	b	-	-	b	-	a	b	a	b	a	b	b	a	a	b	a	-	b	a	a	b	b	b	a	a
chr05	13867276	T	G	a	b	b	a	b	a	-	b	b	a	b	a	b	-	b	b	-	b	-	a	-	b	-	-	b	-	a	b	a	b	a	b	b	a	a	b	a	-	b	a	a	b	b	b	a	a
chr05	13867317	G	A	a	b	b	a	b	a	-	b	b	a	b	a	b	-	b	b	-	b	-	a	-	b	-	-	b	-	a	b	a	b	a	b	b	a	a	b	a	-	b	a	a	b	b	b	a	a
chr05	13869344	G	A	a	b	b	a	b	a	a	b	-	a	a	a	b	-	-	-	-	-	-	-	-	-	-	-	-	-	-	-	a	-	a	b	b	a	a	b	a	a	-	a	a	a	b	b	a	-
chr05	13869629	G	C	-	-	-	-	-	-	-	-	b	b	-	-	a	a	b	b	b	a	a	b	a	h	a	b	a	a	a	-	-	-	-	-	-	a	a	-	-	-	-	-	-	-	b	-	-	-
chr05	13886698	G	C	-	-	-	-	-	-	-	-	-	-	-	-	-	a	b	a	b	a	a	h	a	a	a	b	b	b	a	-	-	-	-	-	-	-	-	-	-	-	-	-	-	-	-	-	-	-
chr05	13887784	T	G	b	b	b	a	b	a	-	b	b	b	a	a	b	a	-	b	-	b	a	a	b	b	-	-	a	a	-	b	a	a	a	b	b	a	-	b	a	-	-	a	a	a	b	b	a	b
chr05	13889873	T	C	b	-	b	a	-	-	-	-	-	-	-	-	-	a	a	a	b	b	a	b	b	a	a	b	a	a	a	-	a	-	a	-	-	-	a	-	-	-	-	-	-	b	-	-	-	-
chr05	13890196	T	C	-	-	-	-	-	-	-	-	-	-	-	-	-	a	-	-	a	a	a	a	a	-	a	-	a	a	a	a	-	-	a	-	-	-	-	-	a	-	-	-	a	-	-	-	-	-
chr05	13890266	A	G	-	-	-	-	-	-	-	-	-	-	-	-	-	a	-	-	a	a	a	a	a	a	a	b	a	a	a	a	a	-	a	-	-	-	-	-	a	-	-	-	a	b	-	-	-	-
chr05	13890303	T	C	-	-	-	-	-	-	-	-	-	-	-	-	-	a	-	-	a	a	a	a	a	a	a	b	a	a	a	a	a	-	a	-	-	-	-	-	a	-	-	-	a	b	-	-	-	-
chr05	13890851	T	C	b	b	b	a	b	a	b	b	-	b	a	a	b	a	a	-	b	-	a	a	a	a	a	b	b	-	a	a	-	b	a	a	a	a	a	b	b	a	b	a	a	a	b	a	a	a
chr05	13890880	A	G	a	b	b	a	b	a	b	b	-	b	a	a	b	a	a	-	b	-	a	a	a	a	a	b	a	-	a	a	-	a	a	a	a	a	a	b	b	a	b	a	a	a	b	a	a	a
chr05	13891849	C	T	b	b	b	-	-	-	-	b	-	b	b	a	b	a	a	b	a	b	-	a	a	a	a	a	a	a	a	-	-	-	-	b	b	-	-	b	-	-	b	-	a	a	b	-	-	-
chr05	13896297	C	G	b	b	b	b	b	a	a	b	b	b	a	b	b	a	a	-	-	-	-	a	a	a	a	-	a	b	a	a	a	a	a	a	a	a	a	b	a	a	b	a	a	a	b	a	a	a
chr05	13897806	T	C	b	-	b	a	b	a	a	b	b	a	a	a	a	-	-	b	-	-	a	-	b	b	a	-	-	b	a	a	a	a	a	b	a	a	a	b	a	a	a	a	a	a	b	a	a	b
chr05	13900981	A	G	-	-	-	-	a	-	-	-	-	-	-	-	-	a	a	a	a	a	a	a	b	h	a	b	a	b	a	-	-	-	a	-	-	a	-	-	-	-	-	a	-	-	b	-	-	-
chr05	13901107	C	G	-	-	-	-	a	-	-	-	-	-	-	-	-	a	a	a	b	a	a	a	b	h	a	b	a	a	a	-	-	-	a	-	-	a	-	-	-	-	-	a	-	-	b	-	-	-
chr05	13901123	T	C	-	-	-	-	a	-	-	-	-	-	-	-	-	a	a	a	b	a	a	a	b	h	a	b	a	b	a	-	-	-	a	-	-	a	-	-	-	-	-	a	-	-	b	-	-	-
chr05	13905960	T	C	b	b	b	a	b	a	b	b	b	b	-	a	b	a	-	-	a	-	a	a	-	a	a	-	-	a	a	b	a	-	a	b	b	a	a	b	a	a	b	a	a	b	b	a	a	-
chr05	13910498	C	T	a	b	b	a	b	a	a	b	b	a	-	a	a	a	a	-	-	-	-	a	b	-	-	b	a	-	a	a	a	b	a	b	b	a	a	-	a	a	b	a	a	b	b	a	a	a
chr05	13912490	A	G	-	-	-	-	-	-	-	-	-	-	-	-	-	a	a	a	a	a	h	a	b	a	a	b	a	h	a	-	-	-	-	-	-	-	-	-	-	-	-	-	-	a	-	-	-	-
chr05	13913530	C	T	b	b	b	a	b	a	-	b	b	b	a	a	b	a	b	-	b	b	-	b	a	-	a	b	-	-	-	-	a	a	a	a	a	a	a	b	a	a	b	a	a	a	b	-	a	a
chr05	13913603	A	T	b	-	b	-	b	-	-	-	b	b	-	-	b	-	-	-	b	b	-	-	-	b	-	-	b	-	-	b	-	a	a	-	-	-	-	b	-	b	b	-	-	-	b	b	-	-
chr05	13919198	A	G	a	b	b	a	a	a	-	b	b	a	b	a	b	a	a	a	a	a	a	-	a	-	a	b	a	a	a	a	a	a	a	a	b	a	a	b	a	a	b	a	a	b	b	b	a	b
chr05	13924114	C	G	a	b	b	a	a	a	b	b	b	a	b	a	b	a	b	-	b	b	a	b	b	-	a	-	-	a	a	a	a	b	a	b	b	a	a	b	a	a	b	a	a	a	b	b	a	-
chr05	13924175	A	G	a	b	b	a	a	a	b	b	b	a	b	a	b	a	b	-	b	b	a	b	b	-	a	-	-	a	a	a	a	b	a	b	b	a	a	b	a	a	b	a	a	a	b	b	a	-
chr05	13925003	G	A	-	-	-	-	-	-	-	-	-	-	-	-	-	-	h	h	a	-	a	h	-	-	a	-	b	b	a	-	-	-	a	b	-	-	-	-	-	-	-	-	-	-	-	-	-	-
chr05	13929533	T	C	-	-	-	-	-	a	-	-	-	-	b	-	b	a	b	a	b	b	-	a	-	b	a	b	a	a	a	b	-	-	-	-	b	a	a	-	a	-	b	-	-	-	b	-	-	-
chr05	13930707	C	A	-	-	-	-	-	-	-	-	-	-	-	a	-	a	a	a	a	-	a	a	a	a	a	b	b	a	a	-	-	-	a	-	-	a	-	-	-	a	-	-	-	-	-	-	-	-
chr05	13931654	A	G	a	-	b	a	a	a	-	-	b	-	b	a	b	a	a	-	-	b	a	a	-	a	a	-	-	a	-	a	a	a	a	a	a	a	a	b	a	a	b	a	a	a	b	b	a	a
chr05	13931968	C	T	a	-	b	a	a	a	-	-	b	-	b	a	b	-	-	-	-	b	a	-	a	a	-	-	-	a	-	a	a	-	a	a	a	a	a	b	a	a	b	-	a	a	b	b	a	a
chr05	13933934	C	T	-	-	-	-	-	-	-	-	-	-	-	-	-	a	b	b	h	a	a	a	a	b	a	b	b	a	a	-	a	-	-	-	-	-	-	-	-	-	-	-	-	a	-	-	-	-
chr05	13938035	T	C	-	-	-	-	b	-	-	-	-	-	-	-	-	a	a	a	a	a	a	a	a	b	a	b	a	h	a	-	a	-	-	-	-	-	-	-	-	-	-	-	-	-	-	-	-	-
chr05	13938361	A	G	-	b	-	-	-	-	-	-	-	-	-	-	-	a	-	b	b	b	-	b	b	b	-	b	b	h	a	-	-	-	a	b	-	-	-	-	-	a	-	a	a	-	-	-	-	-
chr05	13939510	C	T	b	b	b	a	a	a	b	b	b	b	b	a	b	a	b	b	a	b	-	a	a	b	a	b	a	a	a	a	a	b	a	b	a	a	a	b	a	a	b	a	a	a	b	a	a	-
chr05	13939524	C	A	b	b	b	a	a	a	b	b	b	b	b	a	b	a	b	b	a	b	-	a	b	b	a	b	a	a	a	b	a	b	a	b	a	a	a	b	a	a	b	a	a	a	b	a	a	-
chr05	13949253	G	C	-	-	b	-	-	-	-	-	-	-	-	-	a	a	b	a	b	b	h	h	a	a	a	b	a	h	a	-	-	-	-	-	-	-	-	-	-	-	-	-	-	-	-	-	-	-
chr05	13956589	T	C	b	b	b	a	a	a	a	-	b	-	a	a	a	a	b	b	a	-	a	-	a	-	a	-	b	-	-	a	a	-	a	b	b	a	-	b	a	a	b	a	a	b	b	a	-	a
chr05	13960443	T	C	-	-	-	-	-	-	-	-	-	-	-	-	-	a	b	b	b	h	h	h	h	h	a	b	a	h	a	-	-	-	-	b	-	-	-	-	-	-	-	-	-	-	-	-	-	-
chr05	13961245	C	A	b	-	-	-	-	a	-	-	-	-	-	-	b	h	a	a	b	b	a	a	b	a	a	b	a	h	a	-	-	-	a	-	-	-	-	b	-	-	-	-	-	a	-	-	-	-
chr05	13961277	A	G	b	-	-	-	-	a	-	-	-	-	-	-	b	h	a	a	b	b	a	a	b	a	a	b	a	h	a	-	-	-	a	-	-	-	-	b	-	-	-	-	-	a	-	-	-	-
chr05	13961795	T	G	a	b	b	a	b	-	a	b	b	a	-	a	a	-	-	-	-	-	-	-	-	-	a	-	-	b	a	b	a	a	a	a	b	a	a	b	a	-	-	a	-	b	b	b	-	b
chr05	13962359	T	C	a	-	b	a	-	a	a	b	b	b	-	-	b	-	-	-	b	-	-	a	-	-	-	-	-	-	a	-	a	-	a	b	a	-	-	-	a	-	-	-	-	b	b	-	a	-
chr05	13963256	A	T	a	-	b	a	a	a	b	b	b	a	a	a	b	a	-	-	a	b	a	-	-	a	-	b	-	a	-	a	a	b	a	a	a	a	a	-	a	a	b	a	a	a	b	b	a	-
chr05	13963408	T	C	-	-	-	-	-	-	-	-	-	-	-	-	-	a	b	a	b	a	a	h	b	a	a	b	b	b	a	-	a	a	-	-	b	-	-	-	-	-	-	a	-	-	-	-	-	-
chr05	13963682	T	G	b	b	b	a	b	a	a	b	b	b	a	a	b	a	-	b	b	-	b	a	a	b	-	b	b	b	a	b	a	a	a	a	b	a	-	b	a	a	b	a	a	b	b	b	a	-
chr05	13963731	A	T	b	b	b	a	b	a	a	b	b	a	a	a	b	a	-	b	b	-	a	a	a	b	-	b	b	b	a	a	a	a	a	a	b	a	-	b	a	a	b	a	a	b	b	a	a	-
chr05	13965289	T	A	-	-	-	-	-	-	-	-	-	-	-	-	-	a	b	a	b	a	a	a	a	h	-	b	h	b	a	-	-	-	-	-	-	-	-	-	-	-	-	a	-	-	-	-	-	-
chr05	13965482	A	G	b	b	b	a	b	a	-	b	b	a	a	a	a	a	-	-	-	-	b	-	a	b	-	-	-	-	-	b	a	a	a	a	a	a	a	b	a	a	-	a	a	b	b	a	a	a
chr05	13965533	A	G	b	b	b	a	b	a	-	b	b	a	a	a	a	a	-	-	-	-	b	-	a	b	-	-	-	-	-	b	a	a	a	a	a	a	a	b	a	a	-	a	a	b	b	a	a	a
chr05	13965544	T	C	b	b	b	a	b	a	-	b	b	b	a	a	a	a	-	-	-	-	b	-	a	b	-	-	-	-	-	b	a	a	a	a	a	a	a	b	a	a	-	a	a	b	b	a	a	a
chr05	13965959	T	G	-	-	-	-	-	-	-	-	-	-	-	-	-	a	b	a	b	a	h	h	a	b	a	b	h	h	a	-	-	a	a	-	-	-	-	-	-	-	-	-	a	-	-	-	-	-
chr05	13966171	A	G	-	-	-	-	-	-	-	-	-	-	-	-	-	a	b	a	a	a	a	a	a	b	a	b	a	b	a	-	-	-	-	b	-	-	-	-	-	-	-	-	-	-	-	-	-	-
chr05	13966350	G	A	a	b	b	a	b	a	b	b	b	a	a	a	b	a	b	h	b	a	-	a	b	a	-	b	b	-	a	b	a	a	a	b	a	a	a	b	a	a	b	a	a	a	b	b	a	-
chr05	13966701	T	C	-	-	-	-	-	-	-	-	-	-	-	-	-	a	h	a	h	a	a	a	a	h	a	b	a	a	a	-	-	-	-	-	-	-	-	-	-	-	-	a	-	-	-	-	-	-
chr05	13969366	T	C	-	-	-	-	-	-	-	-	-	-	-	a	-	a	a	-	a	a	a	a	-	-	a	b	h	a	-	-	a	-	-	-	-	-	-	-	-	-	-	-	-	-	-	-	-	-
chr05	13969598	A	G	b	b	b	a	b	a	a	b	b	a	b	a	a	a	a	a	a	b	-	b	a	h	a	b	h	h	a	a	a	-	a	b	b	a	-	-	-	a	b	a	a	b	b	a	a	a
chr05	13970680	A	G	-	-	-	-	-	-	-	-	-	-	-	a	-	a	a	h	b	-	-	b	a	b	-	-	b	h	-	-	-	b	-	a	-	-	-	-	-	-	-	-	-	-	-	-	-	-
chr05	13972203	T	C	a	b	b	a	b	b	-	b	b	-	b	a	a	-	-	a	b	-	-	b	b	a	a	b	b	b	a	b	a	b	a	a	b	a	a	b	a	a	b	a	a	b	b	b	a	a
chr05	13973522	A	G	-	-	-	-	-	-	-	-	-	-	-	-	-	a	a	a	a	b	a	h	h	h	a	b	b	a	a	-	-	-	-	-	-	-	-	-	-	-	-	-	-	-	-	-	-	-
chr05	13974490	A	G	a	-	b	-	-	a	a	-	-	-	b	-	b	-	-	-	-	-	-	-	-	-	-	-	-	-	-	-	a	a	a	a	a	-	-	b	a	a	-	a	-	-	-	-	a	a
chr05	13977809	A	T	b	b	b	a	a	a	a	-	b	-	a	a	b	a	-	a	-	b	b	a	-	a	a	b	b	a	a	a	a	b	a	b	b	a	-	b	a	-	b	a	a	a	b	-	-	b
chr05	13978334	T	G	b	b	b	a	b	a	a	b	b	b	b	a	b	-	-	-	b	b	a	b	b	-	a	-	-	b	a	b	-	b	a	b	b	a	a	b	a	a	b	a	a	b	b	b	a	a
chr05	13978868	G	C	b	b	-	a	a	a	b	b	b	b	a	a	a	a	a	a	b	-	-	a	b	a	a	-	b	b	a	a	-	a	-	a	a	-	-	-	a	-	-	a	-	-	b	a	a	-
chr05	13978879	A	G	b	b	-	a	a	a	b	b	b	b	a	a	a	a	a	a	b	-	-	a	b	a	a	-	a	b	a	a	-	a	-	a	a	-	-	-	a	-	-	a	-	-	b	a	a	-
chr05	13980203	A	T	a	-	-	a	-	-	a	-	-	-	a	a	a	-	-	b	-	-	-	a	-	a	-	-	-	-	-	a	a	-	a	a	a	a	-	-	a	a	-	a	a	-	-	a	a	-
chr05	13980310	A	G	-	-	-	-	-	-	-	-	-	-	-	-	-	a	-	-	-	-	-	-	-	-	-	-	-	b	-	-	-	b	-	-	-	-	-	-	-	-	-	-	-	-	-	-	-	-
chr05	13985454	C	T	b	b	-	-	-	-	-	-	b	-	-	a	-	a	-	-	a	a	a	h	h	a	a	b	a	h	a	-	a	-	-	-	a	-	-	-	-	-	b	a	-	a	-	-	-	-
chr05	13986965	A	G	a	b	b	a	a	a	a	b	a	b	a	a	a	a	a	a	a	-	a	a	a	a	a	b	a	a	a	b	a	a	a	b	b	a	a	b	a	a	b	a	a	a	b	-	a	-
chr05	13987146	A	G	a	b	b	a	a	a	a	b	b	b	a	a	b	a	a	a	a	-	a	a	a	a	a	-	a	a	a	b	a	a	a	b	b	a	a	b	a	a	b	a	a	a	b	-	a	-
chr05	13988021	C	G	b	-	-	a	-	-	-	-	-	-	a	-	a	a	a	a	-	-	a	a	a	h	-	b	a	a	a	-	-	-	-	-	a	-	-	-	-	-	b	a	a	-	-	-	-	-
chr05	13988074	A	G	b	-	-	a	-	-	-	-	-	-	a	-	a	a	a	a	-	-	a	a	a	a	-	b	a	a	a	-	-	-	-	-	a	-	-	-	-	-	b	a	a	-	-	-	-	-
chr05	13988170	T	C	b	-	-	a	-	-	-	-	-	-	b	-	a	a	a	a	-	-	a	a	b	h	-	b	a	a	a	-	-	-	-	-	a	-	-	-	-	-	b	a	a	-	-	-	-	-
chr05	13988187	C	T	b	-	-	a	-	-	-	-	-	-	b	-	a	a	a	a	-	-	a	a	a	h	-	b	a	a	a	-	-	-	-	-	a	-	-	-	-	-	b	a	a	-	-	-	-	-
chr05	13989277	A	G	b	b	b	a	a	a	a	-	b	a	-	a	b	a	a	b	a	b	a	a	b	b	a	-	-	h	a	-	-	a	-	-	b	-	a	-	-	a	-	-	a	-	-	a	-	-
chr05	13991954	C	T	a	b	b	a	a	a	-	b	b	-	b	a	b	a	-	-	-	-	a	-	a	-	a	-	-	a	a	a	a	b	a	-	b	a	a	b	a	a	-	-	a	b	b	b	a	-
chr05	13992019	G	T	a	b	b	a	a	a	-	b	b	-	b	a	b	a	-	-	-	-	a	-	a	-	a	-	-	a	a	a	a	b	a	-	b	a	a	b	a	a	-	-	a	b	b	b	a	-
chr05	13993615	A	G	b	b	b	a	a	a	a	b	-	b	b	a	a	a	a	-	b	b	b	a	b	b	a	-	a	-	a	b	a	a	a	b	a	a	a	b	a	-	b	a	a	b	b	a	a	b
chr05	13993620	T	C	b	b	b	a	a	a	a	b	-	b	b	a	a	a	a	-	b	b	b	b	b	b	a	-	a	-	a	b	a	a	a	b	a	a	a	b	a	-	b	a	a	b	b	a	a	b
chr05	13995707	T	C	-	-	-	-	-	-	-	-	-	-	-	-	-	a	a	b	a	a	b	b	b	b	a	b	a	h	a	-	-	-	-	b	-	-	-	-	-	-	-	-	-	-	-	-	-	-
chr05	13995927	C	T	-	b	-	a	a	-	-	-	-	a	-	-	-	a	-	a	a	a	a	a	a	a	a	-	a	a	a	-	-	-	-	-	-	-	-	-	-	-	-	-	-	-	-	-	-	-
chr05	13996013	A	G	-	b	-	a	a	-	-	-	-	a	-	-	-	a	-	a	a	a	a	a	a	a	a	-	a	a	a	-	-	-	-	-	-	-	-	-	-	-	-	-	-	-	-	-	-	-
chr05	13996034	C	T	-	b	-	a	a	-	-	-	-	a	-	-	-	a	-	a	a	a	a	a	a	a	a	-	a	a	a	-	-	-	-	-	-	-	-	-	-	-	-	-	-	-	-	-	-	-
chr05	13998133	A	G	-	-	-	-	-	-	-	-	-	-	-	-	a	a	-	b	b	b	-	a	h	b	-	-	h	h	a	-	-	-	-	a	-	-	-	b	-	-	-	-	-	-	-	-	-	-
chr05	14003481	T	C	-	b	b	a	b	a	-	-	b	a	-	a	a	a	-	b	a	b	b	-	a	b	a	-	b	a	a	-	a	-	-	-	-	-	-	b	-	a	b	a	a	-	-	-	-	-
chr05	14004858	G	A	b	b	b	a	b	a	b	b	b	b	a	a	b	a	a	b	a	b	-	b	a	a	-	-	-	a	a	b	a	b	a	b	a	a	a	b	a	a	b	a	a	b	b	b	a	b
chr05	14005425	C	T	-	-	-	-	b	-	-	-	-	-	-	b	b	-	-	-	-	-	-	-	-	-	-	-	-	-	-	-	-	-	b	-	-	-	-	-	-	-	-	-	b	-	-	-	-	-
chr05	14007409	A	G	a	b	b	a	a	a	a	b	b	b	a	a	b	a	b	a	b	-	b	a	a	-	a	b	b	a	a	a	a	a	a	b	a	a	a	b	a	a	b	a	a	b	b	b	a	b
chr05	14009194	A	G	-	b	-	-	-	a	-	-	-	b	-	-	-	a	a	b	b	b	h	h	h	a	a	b	h	h	a	-	-	a	-	-	-	-	-	-	-	-	-	-	-	b	-	-	-	-
chr05	14009432	A	G	-	-	-	-	-	-	-	-	-	-	-	-	-	a	-	b	a	a	a	a	a	b	a	-	h	a	a	-	-	-	-	-	-	-	-	-	-	a	-	a	-	-	-	-	-	-
chr05	14012615	G	A	a	b	-	a	a	a	-	-	-	b	-	a	b	a	a	-	a	a	a	b	b	h	a	b	a	b	a	b	-	-	a	a	-	a	-	b	-	a	b	-	a	-	-	-	-	-
chr05	14012868	C	T	-	-	-	-	a	-	-	-	-	-	-	-	a	a	b	a	b	a	a	h	h	a	a	h	a	h	a	-	-	-	-	-	-	-	-	-	-	-	-	-	-	b	b	-	-	-
chr05	14014729	A	T	b	b	b	a	b	a	a	b	b	a	b	a	b	a	b	a	b	-	-	b	b	b	-	b	b	-	a	b	a	a	a	b	b	a	a	b	a	a	b	a	a	b	b	b	a	-
chr05	14014772	C	T	b	b	b	a	b	a	a	b	b	b	b	a	b	a	b	a	b	-	-	b	b	b	-	b	b	-	a	b	a	a	a	b	b	a	a	b	a	a	b	a	a	b	b	b	a	-
chr05	14014783	C	A	b	b	b	a	b	a	a	b	b	b	b	a	b	a	-	a	b	-	-	-	b	b	-	-	b	-	a	b	a	a	a	b	b	a	a	b	a	a	b	a	a	b	b	b	a	-
chr05	14014966	A	G	b	b	b	a	b	a	a	b	b	b	b	a	b	a	b	a	b	-	-	b	b	b	-	b	b	-	a	b	a	a	a	b	b	a	a	b	a	a	b	a	a	b	b	b	a	-
chr05	14016997	T	C	b	-	b	-	-	-	-	-	-	-	-	-	b	-	-	-	-	-	-	-	-	a	-	-	-	-	-	b	a	-	-	b	b	-	-	-	-	-	-	-	a	-	b	-	a	-
chr05	14017588	C	T	-	-	-	-	-	-	-	-	-	-	-	-	-	a	a	a	b	b	h	h	h	h	a	b	h	h	a	-	-	-	-	b	-	a	-	-	-	-	-	-	-	-	-	-	-	-
chr05	14017741	G	A	b	-	b	-	-	-	-	-	-	-	-	-	-	a	a	a	h	b	a	a	h	h	a	b	h	a	a	-	-	-	-	-	b	-	-	-	-	-	-	-	-	-	-	-	-	-
chr05	14017782	T	C	b	-	b	-	-	-	-	-	-	-	-	-	-	a	a	a	h	b	a	a	h	h	a	b	h	a	a	-	-	-	-	-	b	-	-	-	-	-	-	-	-	-	-	-	-	-
chr05	14018428	A	T	a	-	b	a	a	a	-	b	b	b	b	a	a	a	-	-	a	-	-	a	-	-	-	-	-	-	a	a	a	b	a	-	-	a	-	-	-	-	b	-	a	-	b	a	-	-
chr05	14020536	T	C	a	b	b	a	b	a	b	b	b	b	a	a	b	-	-	-	b	a	b	a	a	-	-	b	-	-	a	a	a	b	a	a	a	a	a	b	a	a	b	a	a	b	b	b	a	-
chr05	14020575	A	C	a	b	b	a	b	a	b	b	b	b	a	a	b	-	-	-	b	a	b	a	a	-	-	b	-	-	a	a	a	b	a	a	a	a	a	b	a	a	b	a	a	a	b	a	a	-
chr05	14020599	G	A	a	b	b	a	b	a	b	b	b	b	a	a	b	-	-	-	b	a	b	a	a	-	-	b	-	-	a	a	a	b	a	a	a	a	a	b	a	a	b	a	a	b	b	b	a	-
chr05	14021313	A	G	a	b	b	a	a	a	a	b	b	b	a	a	a	b	-	b	a	b	a	b	h	a	-	b	b	b	a	a	a	-	a	b	a	a	-	-	a	a	-	a	-	-	b	-	a	-
chr05	14021343	T	C	a	b	b	a	a	a	a	b	b	b	a	a	a	a	-	b	a	b	a	b	h	a	-	b	b	b	a	a	a	-	a	b	a	a	-	-	a	a	-	a	-	-	b	-	a	-
chr05	14022769	A	C	-	-	-	a	-	-	-	-	-	-	-	-	-	a	b	a	-	a	a	h	b	b	a	b	a	a	a	-	-	-	-	-	-	-	-	-	a	-	-	-	-	-	-	-	-	-
chr05	14022775	C	T	-	-	-	a	-	-	-	-	-	-	-	-	-	a	b	a	-	a	a	h	b	b	a	b	a	a	a	-	-	-	-	-	-	-	-	-	a	-	-	-	-	-	-	-	-	-
chr05	14023002	A	T	-	-	-	-	-	-	-	-	-	-	-	-	-	-	b	b	a	h	b	a	a	h	-	-	h	b	-	-	-	-	-	-	-	-	-	-	-	-	-	-	-	-	-	-	-	-
chr05	14023392	G	A	-	-	-	-	-	-	-	-	-	-	-	a	b	a	a	a	b	b	b	a	h	h	a	b	b	b	a	-	-	-	-	-	-	-	-	-	-	a	-	-	-	b	-	-	-	-
chr05	14024500	G	C	-	-	-	-	-	-	-	-	-	-	-	-	-	a	b	b	b	a	b	b	b	a	-	b	h	a	a	-	a	-	-	-	-	a	a	-	-	-	-	-	-	-	-	-	-	-
chr05	14024526	C	A	-	-	-	-	-	-	-	-	-	-	-	-	-	a	b	b	b	a	b	b	b	a	-	b	h	a	a	-	a	-	-	-	-	a	a	-	-	-	-	-	-	-	-	-	-	-
chr05	14025558	A	G	a	b	b	a	a	a	b	b	b	b	b	a	a	a	b	a	-	a	-	-	-	-	a	-	a	-	a	a	a	b	a	a	a	a	a	b	a	a	b	a	a	b	b	b	a	a
chr05	14026247	A	G	-	-	-	-	-	-	-	-	-	-	-	-	-	a	h	a	a	a	a	a	h	h	a	b	h	h	a	-	-	-	a	-	-	-	-	-	a	-	-	-	-	-	-	-	-	-
chr05	14026253	A	G	-	-	-	-	-	-	-	-	-	-	-	-	-	a	h	a	a	a	a	a	b	h	a	b	h	h	a	-	-	-	a	-	-	-	-	-	a	-	-	-	-	-	-	-	-	-
chr05	14030278	C	T	-	-	-	-	-	-	-	-	-	-	-	-	-	a	a	a	a	a	a	h	a	h	a	b	b	a	a	-	-	-	-	-	-	-	-	-	-	-	-	-	-	-	-	-	-	-
chr05	14030384	T	G	b	b	b	a	a	a	b	b	b	a	b	a	a	a	-	a	a	-	-	a	b	b	a	b	a	b	a	b	a	-	a	a	a	a	a	b	a	a	b	a	a	b	b	-	-	-
chr05	14030769	T	G	a	-	-	a	b	-	-	-	-	-	-	a	a	a	b	a	a	a	h	h	a	a	a	b	a	b	a	-	-	-	a	-	a	-	-	-	-	-	-	-	-	-	-	-	-	-
chr05	14043413	G	A	b	b	b	-	b	-	b	b	b	b	b	-	b	-	b	b	b	-	-	-	-	-	-	-	-	-	-	b	-	b	-	-	b	-	-	b	-	-	b	-	-	b	b	b	-	-
chr05	14046522	C	G	b	b	b	a	b	a	a	b	b	b	b	a	b	a	a	a	-	b	-	-	-	b	a	-	-	b	a	b	a	a	a	a	a	a	a	b	a	a	b	a	a	a	a	b	a	-
chr05	14046792	T	A	b	b	b	a	b	a	a	b	b	b	b	a	b	a	a	a	-	-	-	-	-	-	a	-	-	-	a	b	a	a	a	a	b	a	a	b	a	a	b	a	a	a	a	b	a	-
chr05	14046894	T	C	-	-	-	a	b	-	-	-	-	-	-	-	-	-	-	-	-	b	-	-	-	-	-	b	-	-	-	b	-	-	a	-	b	-	-	-	-	-	-	-	-	-	b	b	a	-
chr05	14054457	A	G	a	b	-	a	b	a	-	b	-	a	a	a	b	-	-	-	-	-	-	a	-	-	-	-	-	a	-	a	a	a	a	-	a	a	-	b	a	a	b	a	a	b	b	a	a	-
chr05	14054777	C	T	b	b	b	a	b	a	-	b	b	a	a	a	b	-	-	-	-	-	-	a	-	-	-	-	-	a	-	a	a	a	a	b	b	a	-	b	a	a	b	a	a	b	b	a	a	-
chr05	14056435	G	A	-	-	-	-	a	-	-	-	-	-	b	-	-	a	a	b	b	b	b	b	b	b	a	b	b	b	a	-	-	-	-	-	-	-	-	-	-	-	-	-	-	-	-	-	-	-
chr05	14056495	T	C	b	b	b	a	a	a	a	-	b	a	a	a	b	a	b	b	b	a	a	h	h	h	a	b	b	a	a	-	a	b	a	-	a	-	-	-	-	a	b	a	a	-	-	-	-	-
chr05	14056519	A	G	b	b	b	a	a	a	a	-	b	a	a	a	b	a	b	b	b	a	a	h	h	h	a	b	b	a	a	-	a	b	a	-	a	-	-	-	-	a	b	a	a	-	-	-	-	-
chr05	14056617	T	C	b	b	b	a	a	a	a	-	b	a	a	a	b	a	a	b	a	a	a	h	h	h	a	b	b	a	a	-	a	b	a	-	a	-	-	-	-	a	b	a	a	-	-	-	-	-
chr05	14080366	G	A	-	-	-	-	-	-	-	-	-	-	-	-	-	a	-	b	a	h	b	a	a	a	a	b	b	a	a	a	-	-	-	-	-	a	-	-	-	-	-	-	-	-	-	-	-	-
chr05	14091569	G	A	-	-	-	-	-	-	-	-	-	-	-	a	-	a	b	b	a	a	b	b	h	h	a	b	h	b	a	-	a	-	-	-	-	-	-	-	-	-	-	-	-	-	-	-	-	-
chr05	14095473	A	G	-	-	-	-	-	-	-	-	-	-	-	-	-	a	b	a	a	a	a	a	b	-	a	b	a	b	a	a	-	-	a	a	-	-	-	-	-	-	-	-	-	-	-	-	-	-
chr05	14096760	G	A	a	b	b	a	b	a	-	b	b	a	b	a	a	a	-	-	a	-	b	-	a	-	-	b	a	-	a	a	a	-	a	b	a	a	a	b	-	-	b	-	a	a	b	a	a	b
chr05	14098840	A	G	-	-	-	a	-	a	b	-	-	-	-	a	-	-	b	-	-	-	a	-	b	-	-	-	-	-	-	-	a	b	a	-	b	a	-	b	a	a	-	a	-	-	b	b	a	-
chr05	14098850	G	A	-	-	-	a	-	a	b	-	-	-	-	a	-	-	b	-	-	-	a	-	b	-	-	-	-	-	-	-	a	b	a	-	b	a	-	b	a	a	-	a	-	-	b	b	a	-
chr05	14100752	G	A	-	-	-	-	-	-	-	-	-	-	-	-	-	a	-	a	a	a	a	a	a	a	a	-	a	b	a	-	-	-	-	-	-	-	-	-	-	-	-	a	-	b	-	-	-	-
chr05	14100759	C	T	-	-	-	-	-	-	-	-	-	-	-	-	-	a	-	a	a	a	a	a	a	a	a	-	a	b	a	-	-	-	-	-	-	-	-	-	-	-	-	a	-	b	-	-	-	-
chr05	14100887	C	A	-	-	-	-	-	-	-	-	-	-	-	-	-	a	-	a	a	a	a	a	a	a	a	-	a	b	a	-	-	-	-	-	b	-	-	-	-	-	-	a	-	b	-	-	-	-
chr05	14101799	C	T	-	-	-	-	-	-	-	-	-	-	-	-	-	a	-	a	b	b	b	a	h	a	a	b	a	b	a	-	-	-	-	-	-	-	-	-	-	-	-	-	-	-	-	-	-	-
chr05	14105062	T	C	-	-	-	-	-	-	-	-	-	-	-	-	-	a	a	a	b	a	b	b	h	h	-	-	b	h	a	-	-	-	-	a	-	-	-	-	-	-	-	-	-	-	-	-	-	-
chr05	14107924	T	C	a	b	b	a	a	a	b	b	b	b	a	a	a	a	-	-	a	-	-	-	-	b	-	-	-	-	a	-	a	a	a	b	a	a	-	b	-	a	-	-	a	a	b	-	a	b
chr05	14109897	A	G	b	b	b	a	a	a	b	b	b	a	a	a	a	a	-	b	b	b	a	a	b	a	a	b	a	b	-	a	a	b	a	a	a	a	a	b	a	a	b	a	a	a	b	-	a	b
chr05	14115431	C	T	-	-	-	-	-	-	-	-	-	-	-	-	-	a	b	a	b	b	b	h	a	h	a	b	b	h	a	-	-	a	-	-	-	-	-	-	-	-	b	-	-	-	-	-	-	-
chr05	14120294	A	G	a	-	b	a	b	a	a	b	b	a	b	a	a	a	-	a	a	-	-	a	-	a	-	-	a	-	a	a	a	a	a	b	b	a	a	b	a	a	b	a	a	a	b	b	a	-
chr05	14120625	T	C	-	b	b	a	a	a	a	b	-	-	-	-	-	a	a	a	b	a	-	b	a	h	a	b	a	h	a	b	a	-	a	-	-	-	-	-	-	-	b	-	-	a	-	a	-	-
chr05	14124181	T	C	-	-	-	a	-	-	-	-	-	b	-	-	a	a	b	a	a	-	b	a	b	b	a	b	a	b	a	-	-	-	a	-	-	-	-	-	-	-	-	-	-	-	-	-	-	-
chr05	14124200	C	T	-	-	-	a	-	-	-	-	-	b	-	-	a	a	b	a	a	-	b	a	b	b	a	b	a	a	a	-	-	-	a	-	-	-	-	-	-	-	-	-	-	-	-	-	-	-
chr05	14129350	C	T	-	-	-	-	-	-	-	-	-	-	-	-	-	a	-	-	b	b	b	a	a	a	-	b	a	a	a	-	a	-	-	-	-	a	-	-	-	-	-	-	-	-	-	-	-	-
chr05	14129562	C	T	-	-	-	-	-	-	-	-	-	-	-	-	b	a	b	a	b	a	b	a	b	a	a	b	h	a	a	-	-	-	a	a	b	-	-	-	-	-	-	-	-	-	-	-	-	-
chr05	14129607	A	G	-	-	-	-	-	-	-	-	-	-	-	-	b	a	b	a	b	a	h	a	h	h	a	b	h	a	a	-	-	-	a	a	b	-	-	-	-	-	-	-	-	-	-	-	-	-
chr05	14129635	A	G	-	-	-	-	-	-	-	-	-	-	-	-	b	a	b	a	b	a	b	a	b	a	a	-	h	a	a	-	-	-	a	a	-	-	-	-	-	-	-	-	-	-	-	-	-	-
chr05	14130957	T	C	a	-	b	a	a	a	-	b	b	b	-	a	b	-	-	-	b	a	a	-	-	b	-	b	-	-	-	-	a	-	a	b	a	a	-	b	a	-	-	a	-	a	b	-	-	-
chr05	14144525	G	A	b	b	b	-	a	a	b	b	b	a	b	a	a	a	b	a	b	a	b	b	b	h	a	b	a	a	a	-	-	-	a	-	-	a	-	-	a	-	-	a	-	-	b	-	a	a
chr05	14150977	G	A	-	-	b	-	-	-	-	-	-	-	-	-	-	a	-	a	a	b	-	a	b	-	-	b	h	a	-	-	-	-	-	-	b	-	-	-	-	-	-	-	-	-	-	-	-	-
chr05	14153463	T	G	-	-	-	-	-	-	-	-	-	-	-	-	a	a	a	a	a	a	a	a	a	a	a	a	a	a	a	-	-	-	-	-	-	a	a	-	-	-	-	-	a	-	-	-	-	-
chr05	14157333	C	T	a	-	-	-	b	a	-	b	b	a	-	-	a	-	-	-	a	-	-	-	-	-	-	-	b	-	-	-	a	-	a	a	b	a	a	b	a	a	-	a	a	b	b	a	a	-
chr05	14175444	A	C	a	b	b	a	b	a	-	b	b	b	a	a	a	a	b	-	b	a	a	a	h	a	a	b	a	b	a	b	a	b	a	a	b	a	-	b	a	a	b	a	a	a	b	b	a	b
chr05	14187396	G	A	-	-	b	a	a	a	-	b	-	a	-	-	-	a	-	-	b	-	-	-	b	-	-	b	b	b	-	a	a	-	-	-	-	a	-	-	a	-	b	a	a	a	b	b	-	a
chr05	14224107	C	T	-	-	-	-	-	-	-	-	-	-	-	b	-	b	-	-	b	-	b	-	b	-	-	-	b	b	-	-	-	-	-	b	b	-	-	-	-	a	-	-	-	-	b	-	a	-
chr05	14224849	A	G	b	a	b	b	a	b	-	a	-	a	b	a	b	b	b	-	b	-	-	b	-	b	b	-	b	b	a	b	b	a	b	b	b	b	b	a	a	a	b	b	b	b	b	b	b	-
chr05	14227289	A	G	b	b	b	b	b	b	-	b	-	b	b	b	b	-	-	-	-	-	-	-	-	-	b	-	b	-	-	-	b	b	b	a	b	b	-	b	a	b	b	a	b	b	a	b	-	-
chr05	14227945	A	G	a	a	a	a	a	a	a	b	a	a	a	a	a	-	-	-	a	-	b	b	a	a	-	-	b	a	a	b	a	a	a	-	a	b	a	a	a	a	b	a	a	a	a	b	a	-
chr05	14231669	T	A	b	b	-	-	b	b	a	-	b	b	b	b	-	b	b	b	b	b	b	b	b	h	h	b	b	h	b	b	b	a	b	b	b	b	-	b	b	b	b	b	b	b	b	-	-	-
chr05	14260837	A	C	b	-	b	-	-	b	-	-	-	-	-	-	-	-	-	b	-	-	-	-	-	-	-	-	b	-	-	-	-	-	-	b	b	b	-	b	-	b	-	b	-	-	b	-	-	-
chr05	14274506	T	C	-	-	-	-	-	-	-	-	-	-	-	-	-	a	a	h	a	-	-	a	a	a	a	a	a	a	-	-	-	-	a	-	-	-	-	-	-	-	-	-	-	-	-	-	-	-
chr05	14277101	T	C	b	-	b	b	-	b	b	-	b	-	b	b	b	a	b	b	a	b	b	a	h	h	a	b	h	-	a	b	b	b	b	b	b	b	-	b	b	b	b	-	-	-	b	b	b	-
chr05	14277416	G	A	a	a	a	a	a	a	a	a	a	a	a	a	a	a	a	-	a	a	a	a	a	a	-	a	a	a	a	a	a	a	a	a	a	a	a	a	a	a	a	a	a	a	a	a	a	-
chr05	14341476	G	A	b	-	-	-	-	-	-	-	-	-	-	-	a	a	-	-	a	-	b	h	h	b	a	b	b	b	a	-	-	-	-	a	-	a	-	-	-	-	-	-	-	-	-	-	-	-
chr05	14462872	T	C	a	a	a	a	a	a	a	a	a	-	a	a	a	a	a	a	a	a	a	-	-	-	a	a	a	a	a	a	a	a	a	a	a	a	a	b	-	a	-	a	a	a	a	a	a	a
chr05	14469614	A	T	-	-	-	-	-	-	-	-	-	-	-	-	-	a	b	a	a	a	-	b	h	b	a	b	a	b	a	-	-	-	-	b	b	-	-	-	-	-	-	-	-	-	b	-	-	-
chr05	14469963	G	A	-	-	-	-	-	-	-	-	-	-	-	-	-	a	a	a	a	-	a	a	a	a	a	-	a	a	a	-	-	-	-	-	-	-	-	-	-	-	-	-	-	-	-	-	-	-
chr05	14509876	T	G	-	-	-	-	b	b	-	-	-	-	b	-	b	-	-	-	-	-	-	-	b	-	b	-	-	-	b	-	b	-	-	-	b	-	-	b	-	-	-	b	b	b	-	-	-	b
chr05	14571416	T	C	a	-	b	a	a	a	-	b	b	b	-	a	b	-	a	-	b	-	-	-	a	-	-	-	-	-	a	b	a	a	a	b	a	a	a	b	a	a	b	-	a	a	b	a	a	-
chr05	14575028	A	T	-	-	-	-	-	-	-	-	-	-	-	a	a	h	a	a	a	a	a	a	a	a	-	a	a	a	a	-	-	-	-	b	-	-	-	-	-	a	-	-	-	-	-	-	-	-
chr05	14782285	T	G	-	-	-	-	-	-	-	-	-	-	-	-	-	a	b	h	a	a	b	a	a	a	a	a	a	a	a	-	a	-	-	-	-	-	-	-	-	-	-	-	-	-	-	-	-	-
chr05	14837828	T	G	-	-	b	a	b	a	b	b	a	a	a	a	a	-	-	-	-	-	-	-	-	-	-	-	-	-	-	a	a	b	a	a	a	a	a	-	a	a	b	a	a	a	b	a	a	-
chr05	14841529	C	T	a	b	b	a	a	a	-	b	a	a	b	a	a	a	a	-	a	b	-	a	a	b	-	-	a	b	-	b	a	b	a	a	a	a	a	b	a	a	b	a	a	a	b	a	a	-
chr05	14841868	G	A	b	-	-	-	-	-	-	-	-	-	-	-	-	a	-	a	a	-	-	-	a	h	b	-	b	b	a	-	-	-	-	-	a	a	-	-	a	-	-	-	-	-	-	-	-	-
chr05	14841879	T	C	b	-	-	-	-	-	-	-	-	-	-	-	-	a	-	a	a	-	-	-	a	h	b	-	b	b	a	-	-	-	-	-	a	a	-	-	a	-	-	-	-	-	-	-	-	-
chr05	14842209	T	C	-	-	-	-	-	-	-	-	-	-	-	-	-	a	a	a	a	a	a	h	a	b	b	b	h	b	a	-	-	-	-	-	b	-	-	-	-	-	-	-	-	-	-	-	-	-
chr05	14844580	T	C	-	-	-	-	-	-	-	-	-	-	-	-	-	a	a	b	a	a	h	a	-	a	a	b	h	b	a	-	-	-	-	-	-	-	-	-	-	-	-	-	-	-	-	-	-	-
chr05	14844619	T	C	-	-	-	-	-	-	-	-	-	-	-	-	-	a	a	b	a	a	h	a	-	a	a	b	h	b	a	-	-	-	-	-	-	-	-	-	-	-	-	-	-	-	-	-	-	-
chr05	14845178	A	G	a	b	b	a	a	a	b	b	-	a	b	a	a	a	-	b	b	a	a	-	b	-	b	-	b	b	a	a	a	b	a	b	b	a	a	-	a	a	b	a	a	a	b	a	a	-
chr05	14873808	A	T	b	b	b	a	b	-	b	b	b	-	a	a	a	-	-	-	-	-	-	-	-	a	b	-	-	-	-	a	a	-	a	a	a	a	-	-	a	a	-	a	a	b	b	a	a	-
chr05	14875102	C	T	b	-	b	a	b	a	b	b	a	a	b	a	a	a	b	-	b	a	-	-	-	b	-	-	-	b	a	-	a	b	a	b	a	a	-	b	a	a	b	a	a	b	b	a	a	b
chr05	14875142	C	T	b	-	b	a	b	a	b	b	a	a	b	a	a	a	b	-	b	a	-	-	-	b	-	-	-	b	a	-	a	b	a	b	a	a	-	b	a	a	b	a	a	b	b	a	a	b
chr05	14875149	T	C	b	-	b	a	b	a	b	b	a	a	b	a	a	a	b	-	b	a	-	-	-	b	-	-	-	b	a	-	a	b	a	b	a	a	-	b	a	a	b	a	a	b	b	a	a	b
chr05	14875532	A	T	-	-	-	-	-	a	-	-	a	-	-	-	a	a	b	a	a	-	b	a	a	a	a	b	b	b	a	-	-	-	-	a	a	a	-	b	-	-	b	-	-	-	-	-	-	-
chr05	14875540	A	G	-	-	-	-	-	a	-	-	a	-	-	-	a	a	b	a	a	-	b	a	a	a	a	b	b	b	a	-	-	-	-	a	a	a	-	b	-	-	b	-	-	-	-	-	-	-
chr05	14881523	G	A	a	-	b	a	b	a	a	-	a	b	a	a	a	a	-	-	a	b	-	-	-	-	-	b	-	-	-	-	-	-	a	a	b	a	-	b	a	a	b	a	-	b	b	a	a	a
chr05	14881587	T	C	a	-	b	a	b	a	a	-	a	b	a	a	a	a	-	-	a	b	-	-	-	-	-	b	-	-	-	-	-	-	a	a	b	a	-	b	a	a	b	a	-	b	b	a	a	a
chr05	14883272	C	A	b	-	b	-	-	-	-	-	-	-	a	-	a	a	a	a	a	-	a	a	a	a	b	b	h	b	a	-	-	-	-	b	-	a	-	-	-	-	b	-	-	a	-	-	-	-
chr05	14883522	G	A	-	-	-	-	-	-	-	-	-	-	-	-	a	b	a	a	b	h	a	b	b	-	a	b	h	b	-	-	-	-	-	-	b	-	-	-	-	-	-	-	-	a	-	-	-	-
chr05	14884415	T	C	-	-	-	a	a	a	-	-	a	b	a	a	a	a	-	-	-	-	a	-	-	a	a	-	-	-	a	b	a	b	a	b	b	a	a	-	-	b	-	-	a	a	b	a	a	-
chr05	14885058	T	C	-	-	-	-	-	a	a	-	a	b	-	-	a	a	b	b	a	b	b	b	a	a	b	b	b	b	a	-	-	b	a	-	-	a	-	b	-	-	-	a	a	-	-	-	-	-
chr05	14891833	C	T	-	b	b	-	b	a	-	b	-	-	b	-	-	a	a	a	h	h	a	b	-	a	-	-	-	-	a	-	-	b	-	a	b	-	-	-	-	-	b	a	-	b	b	-	-	b
chr05	14891900	C	T	-	b	b	-	b	a	-	b	-	-	b	-	-	a	a	a	h	h	a	b	-	a	-	a	-	-	a	-	-	b	-	a	b	-	-	-	-	-	b	-	-	b	b	-	-	b
chr05	14892925	T	C	-	-	-	-	-	-	-	-	-	-	-	-	-	-	-	-	-	-	-	-	-	-	-	-	-	-	-	-	a	-	-	-	-	-	-	-	a	-	-	-	-	-	-	-	-	-
chr05	14902560	C	A	-	-	-	-	-	a	-	-	-	-	-	-	a	a	a	-	a	a	a	a	h	h	a	-	h	b	a	-	-	-	-	b	-	a	-	-	-	-	-	-	-	-	-	-	-	-
chr05	14904261	A	G	-	-	-	-	-	-	-	-	-	-	-	-	-	a	b	b	b	a	a	h	h	b	-	b	a	b	a	-	-	b	-	b	-	-	-	b	-	-	-	-	a	-	-	-	-	-
chr05	14921086	T	G	-	-	-	-	-	-	-	-	-	-	-	-	-	a	b	b	a	a	b	a	a	a	a	b	h	b	a	-	-	-	-	-	-	a	-	-	-	-	-	-	-	-	-	-	-	-
chr05	14921644	T	C	-	-	-	-	-	-	-	-	-	-	-	-	-	a	a	a	b	-	a	b	h	b	b	b	h	b	a	-	-	b	-	-	-	-	a	b	-	-	-	-	-	-	-	-	-	-
chr05	14921690	T	C	-	-	-	-	-	-	-	-	-	-	-	-	-	a	a	a	b	-	a	b	h	b	b	b	h	b	a	-	-	b	-	-	-	-	a	b	-	-	-	-	-	-	-	-	-	-
chr05	14922820	G	A	a	-	b	a	b	a	b	b	-	a	a	a	a	-	-	b	-	b	-	-	b	a	-	b	a	-	-	-	-	b	a	b	b	a	a	b	a	a	-	a	a	a	b	a	a	-
chr05	14923403	C	G	-	-	-	-	-	-	-	-	-	-	-	-	-	a	a	b	b	b	a	a	a	h	b	b	h	b	a	-	-	-	-	-	-	-	-	-	-	-	-	-	a	-	-	-	-	-
chr05	14923438	C	T	a	b	b	a	b	a	b	b	b	a	a	a	a	a	a	-	a	b	a	-	a	a	-	-	a	-	a	a	a	a	a	a	b	a	a	b	a	a	b	a	a	b	b	a	a	a
chr05	14923457	T	C	a	b	b	a	b	a	b	b	b	a	a	a	a	a	a	-	a	b	a	-	a	b	-	-	a	-	a	a	a	b	a	a	b	a	a	b	b	a	b	a	a	b	b	a	a	a
chr05	14923807	A	T	-	-	-	-	-	-	-	-	-	-	-	-	-	a	a	b	a	b	a	a	b	h	a	b	b	b	a	-	-	-	a	-	-	-	-	-	-	-	-	-	-	-	-	-	-	-
chr05	14923890	A	C	-	-	-	-	a	-	-	-	-	-	-	-	-	a	a	b	-	b	a	a	-	a	a	b	a	b	a	-	-	-	a	-	-	-	-	-	-	-	-	-	-	-	-	-	-	-
chr05	14924945	T	C	-	-	-	-	-	a	b	-	-	-	-	-	-	a	b	a	a	a	a	b	a	b	-	-	a	b	a	-	-	-	-	-	-	-	-	-	-	-	-	-	-	-	-	-	-	-
chr05	14924950	A	G	-	-	-	-	-	a	b	-	-	-	-	-	-	a	b	a	a	a	a	a	a	b	-	-	a	b	a	-	-	-	-	-	-	-	-	-	-	-	-	-	-	-	-	-	-	-
chr05	14925591	G	A	-	-	-	-	-	-	-	-	-	-	-	-	-	a	b	a	a	a	b	h	h	a	b	-	b	b	a	-	-	b	a	-	-	-	-	-	-	-	-	-	-	-	-	-	-	-
chr05	14925807	A	G	-	-	-	-	-	-	-	-	-	-	-	-	-	a	b	a	b	-	b	b	a	b	a	-	a	b	a	-	-	-	-	-	-	a	-	-	-	-	-	-	-	-	-	-	-	-
chr05	14928809	C	T	a	b	b	a	a	a	b	b	a	a	a	a	a	a	-	b	a	b	b	a	a	a	a	b	a	b	a	b	a	b	a	b	b	a	a	b	a	-	-	a	a	b	b	a	a	a
chr05	14929103	G	A	b	-	b	a	b	a	b	b	-	a	b	a	a	a	-	b	a	-	-	b	b	-	b	-	-	b	a	a	a	b	a	a	b	a	a	-	a	-	b	a	a	-	b	a	-	-
chr05	14937640	C	T	-	-	-	-	-	-	-	-	-	-	-	-	a	a	b	-	a	a	a	h	b	h	b	b	a	b	a	-	-	b	a	-	-	a	-	-	-	-	-	-	-	-	-	-	-	-
chr05	14945492	T	C	-	-	-	-	-	-	-	-	b	-	-	-	-	-	-	-	-	-	-	-	-	-	b	b	-	b	-	-	-	-	-	b	-	-	-	-	-	-	-	b	-	-	b	-	-	-
chr05	14946134	A	G	-	-	-	a	a	a	-	-	a	a	b	a	a	a	-	-	-	-	b	-	-	-	-	-	-	b	-	-	a	a	a	a	-	a	a	b	-	a	b	a	a	a	b	a	-	-
chr05	14951539	A	T	b	b	b	-	-	-	b	b	b	-	-	-	-	-	-	-	-	-	-	-	-	-	-	b	-	b	-	b	-	-	-	b	b	-	-	b	-	-	b	-	-	b	b	-	-	-
chr05	14952196	G	A	b	b	b	a	b	a	a	b	b	b	b	a	a	a	-	-	b	a	b	a	-	-	-	b	a	-	a	b	a	b	a	a	b	a	a	-	a	a	b	a	a	b	b	a	a	a
chr05	14952487	G	A	a	b	b	a	b	a	a	b	b	a	a	a	a	a	-	-	h	a	b	a	-	-	-	-	a	-	a	b	a	b	a	a	a	a	a	a	a	a	b	a	a	b	b	a	a	a
chr05	14955549	C	T	a	-	-	-	-	a	-	-	-	-	a	-	a	-	-	-	-	-	-	-	-	b	-	-	-	b	-	-	a	a	a	a	a	a	a	b	-	a	-	a	a	-	b	a	a	-
chr05	14962416	A	T	-	-	-	-	-	-	-	-	-	-	-	a	-	a	a	a	b	b	b	a	a	b	b	b	h	b	a	-	-	-	-	-	-	-	-	-	-	-	-	-	-	-	-	-	-	-
chr05	14962520	G	A	-	-	-	-	-	-	-	-	-	-	-	a	-	a	b	a	b	h	h	a	a	b	b	b	h	b	a	-	-	-	-	-	-	-	-	-	-	-	-	-	-	-	-	-	-	-
chr05	14962557	A	G	-	-	-	-	-	-	-	-	-	-	-	a	-	a	b	a	b	h	h	a	a	b	b	b	h	b	a	-	-	-	-	-	-	-	-	-	-	-	-	-	-	-	-	-	-	-
chr05	14962665	G	A	a	b	a	a	a	a	a	a	a	a	a	a	a	a	a	b	-	b	a	b	a	h	a	-	a	b	a	a	a	a	a	a	a	a	-	b	a	-	b	a	a	b	a	-	a	-
chr05	14968140	A	G	-	-	-	a	-	a	-	-	-	b	-	-	-	a	b	b	b	b	b	a	h	h	a	b	-	b	a	-	a	-	-	-	a	a	-	-	-	a	-	-	-	a	-	-	-	-
chr05	14968705	A	G	a	b	b	a	b	a	a	b	a	b	a	a	a	a	-	a	a	-	a	a	a	a	-	b	b	b	a	a	a	b	a	a	a	a	a	b	a	a	b	a	a	b	b	a	a	b
chr05	14968772	T	C	-	-	-	-	-	-	-	-	-	-	-	-	-	a	a	b	b	a	h	a	a	a	a	b	b	b	a	-	-	-	a	-	a	-	a	-	-	-	-	-	a	b	-	-	-	-
chr05	14972318	C	T	a	b	b	a	b	a	-	-	a	a	a	a	a	a	-	-	a	-	h	a	a	a	a	b	b	b	a	b	a	-	a	b	a	a	a	b	a	-	b	a	a	a	b	-	-	b
chr05	14972852	G	A	a	b	b	a	b	a	-	b	b	b	a	a	a	a	-	b	a	b	-	b	-	b	b	b	-	b	-	-	a	b	a	b	a	a	-	b	a	a	b	b	a	a	b	a	a	b
chr05	14972944	C	T	-	-	-	-	-	-	-	-	-	-	-	-	-	a	-	-	-	-	h	b	h	a	b	b	a	b	a	-	-	-	-	b	a	-	-	-	-	-	-	-	-	-	-	-	-	-
chr05	14973033	G	A	-	-	-	-	-	-	-	-	-	-	-	-	-	a	-	-	a	-	-	-	a	a	-	-	-	b	a	-	-	-	a	-	-	-	-	-	-	-	-	-	-	b	-	-	-	-
chr05	14973666	A	G	a	-	b	a	-	a	b	b	a	a	a	a	a	a	-	b	b	b	a	b	a	h	a	b	a	b	a	-	-	-	-	b	b	a	-	-	-	-	-	-	-	b	-	-	-	-
chr05	14973843	A	C	a	-	b	a	-	a	b	b	a	a	a	a	a	a	-	b	b	b	a	b	a	h	a	b	a	b	a	-	-	-	-	b	b	a	-	-	-	-	-	-	-	b	-	-	-	-
chr05	14974021	A	G	-	-	-	-	-	-	-	-	-	-	-	-	-	a	b	a	a	b	h	h	a	h	b	b	b	b	a	-	-	-	a	-	a	a	-	-	-	a	b	-	-	-	-	-	-	-
chr05	14974093	G	A	-	-	-	-	-	-	-	-	-	-	-	-	-	-	a	a	a	a	a	a	a	b	a	-	h	b	-	-	-	-	-	-	-	-	-	-	-	-	-	-	-	-	-	-	-	-
chr05	14974188	G	A	a	b	b	a	b	a	b	b	b	b	b	a	a	a	-	-	-	a	-	-	-	-	-	-	a	-	-	a	-	a	a	a	a	a	a	b	-	a	b	a	a	b	b	a	a	a
chr05	14974208	T	C	a	b	b	a	b	a	b	b	b	b	b	a	a	a	-	-	-	a	-	-	-	-	-	-	a	-	-	a	-	a	a	a	a	a	a	b	-	a	b	a	a	b	b	a	a	a
chr05	14974459	C	G	a	b	b	a	b	a	b	b	b	b	b	a	a	-	-	-	-	a	-	-	-	-	-	-	a	-	-	a	-	a	a	a	a	a	a	b	-	a	b	a	a	b	b	a	a	a
chr05	14974520	C	T	a	b	b	a	b	a	b	b	b	b	b	a	a	a	-	-	-	a	-	-	-	-	-	-	a	-	-	a	-	a	a	a	a	a	a	b	-	a	b	a	a	b	b	a	a	a
chr05	14974532	A	C	a	b	b	a	b	a	b	b	b	b	b	a	a	a	-	-	-	a	-	-	-	-	-	-	a	-	-	a	-	a	a	a	a	a	a	b	-	a	b	a	a	b	b	a	a	a
chr05	14974566	C	T	-	-	-	-	-	a	-	-	-	b	-	-	-	a	a	-	h	b	b	a	a	b	b	b	h	b	a	-	-	-	a	-	-	-	-	-	-	-	-	a	-	-	-	-	-	-
chr05	14974597	T	C	-	-	-	-	-	a	-	-	-	b	-	-	-	a	a	-	h	b	b	a	a	b	b	b	h	b	a	-	-	-	a	-	-	-	-	-	-	-	-	a	-	-	-	-	-	-
chr05	14974700	C	T	-	-	-	-	-	a	-	-	-	b	-	-	-	a	a	a	b	a	b	a	a	b	b	b	h	b	a	-	-	-	a	-	-	-	-	-	-	-	-	a	-	-	-	-	-	-
chr05	14981177	C	T	b	-	b	a	b	a	-	b	b	b	b	a	a	-	-	-	-	a	a	-	b	b	-	b	b	b	a	a	a	b	a	b	b	a	a	b	-	a	b	a	a	b	b	a	a	b
chr05	14981453	C	T	b	-	b	a	b	a	-	b	b	b	b	a	a	-	-	-	-	a	a	-	b	b	-	b	-	-	a	a	a	b	a	b	b	a	a	b	-	a	b	a	a	b	b	a	a	b
chr05	14981482	C	G	b	-	b	a	b	a	-	b	b	b	b	a	a	-	-	-	-	a	a	-	b	b	-	b	-	-	a	a	a	b	a	b	b	a	a	b	-	a	b	a	a	-	b	a	a	b
chr05	14981959	T	C	-	-	b	a	b	-	a	-	b	-	a	a	a	-	-	b	-	-	-	-	-	-	-	b	-	-	-	-	-	-	a	-	a	-	-	-	-	-	-	a	a	-	b	a	-	-
chr05	14984285	A	T	a	b	b	a	b	a	b	b	a	a	a	a	a	a	-	-	b	b	a	a	b	b	-	b	b	b	-	b	a	b	a	a	b	a	a	b	a	a	b	a	a	b	b	a	a	-
chr05	14993582	T	A	-	-	-	-	-	-	-	-	-	b	-	-	-	a	a	b	b	a	b	a	h	h	b	-	a	b	a	-	-	-	-	b	a	-	-	-	-	-	-	-	-	-	-	-	-	-
chr05	14994524	A	T	a	b	-	a	b	a	a	-	a	-	b	a	a	-	a	-	-	-	-	-	-	b	-	-	-	b	-	-	a	-	a	b	b	a	-	-	-	a	-	a	-	b	b	-	a	a
chr05	14995535	G	A	-	-	-	-	-	a	-	-	-	-	-	-	-	a	a	-	a	b	b	a	b	a	a	b	b	b	a	-	a	-	-	a	-	-	a	-	-	-	-	a	-	a	-	-	-	-
chr05	15003043	T	C	-	-	-	-	-	-	-	b	-	-	-	-	-	a	a	a	b	a	b	b	a	a	-	b	-	-	a	a	-	-	-	-	-	-	-	b	-	-	-	-	-	a	-	-	-	-
chr05	15003048	T	C	-	-	-	-	-	-	-	b	-	-	-	-	-	a	a	h	b	h	b	b	a	a	-	b	-	-	a	a	-	-	-	-	-	-	-	b	-	-	-	-	-	a	-	-	-	-
chr05	15004730	A	C	-	-	-	-	-	a	-	-	-	a	b	-	a	-	-	-	-	a	-	-	b	-	-	b	-	-	-	b	a	-	-	a	a	a	-	-	a	a	b	a	-	a	b	a	a	-
chr05	15005243	G	A	-	-	-	-	-	-	-	-	-	-	-	-	-	a	b	b	a	b	a	b	a	h	h	b	h	b	h	-	-	-	a	-	-	-	-	-	a	-	b	-	-	-	-	-	-	-
chr05	15006854	T	G	-	-	-	-	-	-	-	b	a	-	-	-	-	a	b	b	b	a	-	a	h	h	b	b	h	b	a	-	-	-	-	-	-	-	-	b	a	-	-	a	a	-	-	-	-	-
chr05	15010469	C	T	-	b	-	-	b	-	-	-	-	-	-	a	a	-	-	-	-	-	-	-	-	-	-	-	-	-	-	-	-	b	a	a	a	a	-	-	-	-	-	a	-	a	b	a	a	-
chr05	15010822	G	T	-	b	-	-	b	-	-	-	-	-	-	a	a	-	-	-	-	-	-	-	-	-	-	-	-	-	-	-	-	b	a	a	a	a	-	-	-	-	-	a	-	a	b	a	a	-
chr05	15015611	G	A	a	b	b	a	a	a	b	b	b	b	b	a	a	a	a	b	a	-	b	b	a	b	b	-	-	b	a	a	a	a	a	a	a	a	-	b	a	a	b	a	a	a	b	a	a	-
chr05	15015827	A	G	-	-	-	-	-	-	-	-	-	-	a	-	a	a	a	b	a	a	a	a	h	h	a	b	a	b	a	-	-	-	-	-	-	-	-	-	-	-	-	-	-	-	-	-	-	-
chr05	15019100	T	C	-	-	-	-	-	-	-	-	-	-	-	-	-	a	a	a	a	-	a	b	a	h	a	b	b	b	a	-	-	-	a	-	-	-	-	-	-	a	-	-	-	-	-	-	-	-
chr05	15019327	G	A	-	-	-	-	-	-	-	-	-	-	-	a	-	a	b	b	a	-	a	h	a	h	b	b	h	b	a	b	-	-	-	-	-	-	-	-	-	-	-	-	-	-	-	-	-	-
chr05	15019339	G	A	-	-	-	-	-	-	-	-	-	-	-	a	-	a	b	b	a	-	a	h	a	h	b	b	h	b	a	b	-	-	-	-	-	-	-	-	-	-	-	-	-	-	-	-	-	-
chr05	15022070	G	A	b	-	b	a	-	a	-	b	-	b	a	a	a	a	-	-	-	-	-	-	-	b	-	-	-	-	-	-	a	a	a	-	-	a	-	b	a	a	-	a	-	b	b	a	a	a
chr05	15022338	C	G	b	-	b	a	-	a	-	b	-	b	a	a	a	a	-	-	-	-	-	-	-	-	-	-	-	-	-	-	a	a	a	-	-	a	-	b	a	a	-	a	-	b	b	a	a	a
chr05	15022355	A	G	b	-	b	a	-	a	-	b	-	b	a	a	a	a	-	-	-	-	-	-	-	-	-	-	-	-	-	-	a	a	a	-	-	a	-	b	a	a	-	a	-	b	b	a	a	a
chr05	15022569	A	G	-	b	-	-	-	-	-	-	-	-	-	-	-	a	-	b	a	a	h	h	h	h	h	b	h	b	a	-	-	-	-	-	-	a	-	-	-	a	-	-	-	-	-	-	-	-
chr05	15033697	C	G	-	-	-	-	-	-	-	-	-	-	-	-	a	a	a	-	b	a	b	h	h	b	a	b	a	b	a	-	-	-	-	-	-	-	-	-	-	-	-	-	-	a	-	-	-	-
chr05	15037008	T	C	a	b	b	a	b	a	-	-	b	b	a	a	a	a	a	-	a	-	a	a	b	b	b	b	h	-	-	b	a	a	a	a	b	a	-	-	a	a	b	a	a	a	b	a	a	a
chr05	15053192	C	T	-	-	-	-	-	a	-	-	-	-	-	-	-	a	b	a	b	-	b	b	b	h	a	b	h	b	a	-	-	-	a	-	-	a	-	-	-	-	-	-	-	-	-	-	-	-
chr05	15053281	T	C	-	-	-	-	-	-	-	-	-	-	-	-	-	a	b	a	b	-	b	b	b	h	b	b	h	b	a	-	-	-	a	-	-	a	-	-	-	-	-	-	-	-	-	-	-	-
chr05	15054591	G	A	-	-	-	-	a	-	-	-	-	-	-	-	-	a	a	a	a	-	b	a	b	b	a	b	a	-	a	-	-	-	-	b	-	-	b	-	-	-	-	-	-	-	-	-	-	b
chr05	15054601	T	C	-	-	-	-	a	-	-	-	-	-	-	-	-	a	a	a	a	-	b	a	b	b	a	b	a	-	a	-	-	-	-	b	-	-	b	-	-	-	-	-	-	-	-	-	-	b
chr05	15074806	G	A	a	b	b	a	b	a	a	-	a	b	a	a	a	a	-	-	-	-	-	b	-	b	b	-	a	-	-	b	a	b	a	a	b	a	b	-	a	a	b	a	a	a	b	a	a	b
chr05	15075007	G	A	a	b	b	a	b	a	a	-	a	b	a	a	a	a	-	-	b	-	-	b	-	b	b	-	a	-	a	b	a	b	a	a	b	a	b	-	a	a	b	a	a	a	b	a	a	b
chr05	15079818	T	G	b	-	b	a	-	a	b	b	-	b	-	a	a	a	a	a	-	a	a	a	a	a	a	-	a	b	a	b	-	b	a	b	-	a	-	b	a	-	b	a	-	-	b	-	-	b
chr05	15080103	A	G	b	-	b	-	-	-	b	b	-	b	-	-	-	a	a	-	a	a	-	a	a	a	a	-	a	b	a	b	-	b	-	b	-	-	-	b	-	-	b	-	-	-	b	-	-	b
chr05	15087142	A	T	-	-	-	-	-	-	-	-	-	-	-	-	-	a	-	b	b	a	a	h	-	a	a	b	h	b	a	-	-	-	-	-	-	-	-	-	-	-	-	-	-	-	-	-	-	-
chr05	15087718	A	G	b	b	b	a	a	a	a	b	b	b	b	a	a	a	b	a	a	-	a	b	-	b	a	-	b	b	a	a	a	a	a	a	a	a	b	b	a	a	b	a	a	a	b	a	a	b
chr05	15091198	A	G	-	-	-	-	-	-	-	-	-	-	-	-	-	a	h	b	a	h	-	h	h	h	a	b	h	b	a	-	-	-	-	-	-	-	a	-	-	-	-	-	a	-	-	-	-	-
chr05	15096807	T	C	a	-	-	a	a	-	a	-	-	-	-	a	a	a	-	b	h	a	a	a	b	a	a	b	a	b	-	-	a	a	a	-	-	-	-	-	a	a	-	-	a	-	-	-	-	b
chr05	15096845	C	T	a	b	b	a	-	a	-	-	a	a	-	-	a	-	-	-	-	-	-	b	-	-	-	-	-	b	-	a	-	b	a	a	a	-	-	b	-	a	b	a	-	a	b	a	a	b
chr05	15097198	C	A	a	b	b	a	-	a	-	-	a	a	-	-	a	-	-	-	-	-	-	b	-	-	-	-	-	b	-	a	-	b	a	a	a	-	-	b	-	a	b	a	-	a	b	a	a	-
chr05	15103888	T	G	a	b	b	a	b	a	-	-	b	b	-	a	a	a	-	-	-	-	b	a	a	b	b	-	-	-	-	a	a	b	a	a	b	a	a	-	a	a	b	a	a	a	b	a	a	-
chr05	15103961	T	C	a	-	b	a	b	a	b	b	b	b	b	a	a	a	-	-	b	a	-	-	b	b	a	b	a	b	a	b	a	a	a	b	b	a	b	b	a	a	b	a	a	b	b	-	a	b
chr05	15106588	C	T	-	-	-	-	-	-	-	-	-	-	-	-	-	a	-	a	b	-	h	a	h	h	b	b	h	b	a	-	a	-	-	-	-	-	-	-	-	-	-	-	-	-	-	-	-	-
chr05	15111126	A	T	-	-	b	-	-	-	-	-	-	-	-	a	-	-	-	-	-	-	-	-	-	-	-	-	-	-	-	-	a	-	-	-	-	-	-	-	-	-	-	-	-	-	-	-	-	-
chr05	15113432	A	G	-	-	-	-	b	-	a	-	-	-	-	-	a	a	a	a	a	-	a	b	a	a	a	b	a	b	a	-	-	-	a	b	b	-	-	-	a	-	-	-	a	-	-	-	-	-
chr05	15113880	C	T	-	-	-	-	-	a	-	-	-	-	-	-	-	a	b	a	a	a	a	-	a	a	-	-	a	b	a	-	-	-	-	-	-	-	-	b	-	a	-	-	-	-	-	-	-	-
chr05	15113889	G	A	-	-	-	-	-	a	-	-	-	-	-	-	-	a	b	a	a	a	a	-	a	a	-	b	a	b	a	-	-	-	-	-	-	-	-	b	-	a	-	-	-	-	-	-	-	-
chr05	15113896	A	G	-	-	-	-	-	a	-	-	-	-	-	-	-	a	b	a	a	a	a	-	a	a	-	b	a	b	a	-	-	-	-	-	-	-	-	b	-	a	-	-	-	-	-	-	-	-
chr05	15125449	C	A	b	b	b	-	b	a	b	-	a	-	-	a	a	a	a	a	a	a	b	a	h	a	-	b	a	b	a	b	-	a	a	b	a	a	-	b	-	a	-	-	-	-	-	b	a	-
chr05	15135128	C	T	-	-	-	-	-	-	-	-	-	-	-	-	-	-	b	b	a	b	-	-	-	-	-	b	b	b	-	-	-	-	-	-	-	-	-	-	-	-	b	-	-	-	-	-	-	-
chr05	15136254	C	T	b	-	b	a	a	a	a	-	a	-	-	a	a	a	-	-	a	-	b	a	a	-	b	-	-	b	-	a	a	a	a	a	a	a	-	b	a	a	b	a	a	b	b	a	a	-
chr05	15166319	A	G	-	-	-	-	-	-	-	-	-	-	-	-	-	a	-	b	b	a	b	b	a	a	a	b	h	b	a	-	-	-	-	-	-	a	-	-	-	-	-	a	-	-	-	-	-	-
chr05	15167095	A	G	b	b	b	a	b	a	b	b	-	a	b	a	a	-	-	-	-	-	-	-	-	a	-	-	-	-	-	a	a	a	a	b	a	a	-	b	a	-	b	a	a	-	b	a	a	b
chr05	15167417	C	T	b	b	b	a	b	a	b	b	-	a	b	a	a	-	-	-	-	-	-	-	-	a	-	-	-	-	-	a	a	a	a	b	a	a	-	b	a	-	a	a	a	a	a	a	a	b
chr05	15167556	A	G	-	-	-	-	-	-	-	-	-	-	-	-	-	a	-	a	b	b	a	h	h	a	b	b	h	b	a	-	a	-	-	-	-	a	-	-	-	-	b	-	-	a	-	-	-	-
chr05	15168299	C	G	b	-	b	a	b	a	a	b	b	b	b	a	a	a	-	-	a	a	a	a	b	-	b	-	a	b	a	a	a	a	a	a	a	a	a	b	a	a	-	a	a	b	b	a	a	-
chr05	15168325	G	A	b	-	b	a	b	a	a	b	b	b	b	a	a	a	-	-	a	a	a	a	b	-	b	-	a	b	a	a	a	a	a	b	a	a	a	b	a	a	-	a	a	b	b	a	a	-
chr05	15170814	T	A	-	-	-	-	-	a	-	-	-	-	-	-	-	-	b	-	b	a	a	-	a	h	b	b	a	b	a	a	-	-	a	-	-	-	-	-	-	-	-	-	-	-	-	-	-	-
chr05	15171642	G	A	-	-	-	-	-	-	-	-	-	-	-	-	-	a	a	a	a	a	b	a	a	a	-	-	a	-	a	-	-	-	-	-	a	-	-	-	-	-	-	-	a	-	b	-	-	-
chr05	15172090	G	A	-	b	b	a	b	a	a	b	a	b	a	a	a	a	b	a	b	a	-	a	-	a	-	b	a	b	a	a	b	-	a	a	a	a	b	b	a	a	b	-	a	b	b	-	a	-
chr05	15172399	C	G	b	b	b	a	b	a	a	b	a	b	a	a	a	a	b	a	-	a	-	a	-	a	-	b	a	b	a	a	a	-	a	a	a	a	b	b	a	a	b	-	a	b	b	-	a	-
chr05	15175471	A	G	-	-	-	-	b	-	-	-	-	-	-	-	b	-	b	-	-	-	a	a	-	-	-	-	-	-	a	-	-	a	-	-	-	-	-	-	-	-	-	-	-	-	-	-	-	-
chr05	15187369	C	T	-	-	-	-	-	-	-	-	-	-	-	-	-	a	a	h	h	a	h	a	a	a	b	b	a	b	a	-	-	-	-	-	-	-	-	-	-	-	-	a	-	-	-	-	-	-
chr05	15187428	G	A	-	-	-	-	-	-	-	-	-	-	-	-	-	a	a	h	h	a	h	a	a	a	b	b	a	b	a	-	-	-	-	b	-	-	-	-	-	-	-	-	-	-	-	-	-	-
chr05	15195330	A	G	-	-	-	a	-	a	-	-	-	-	-	-	-	a	b	h	h	h	a	h	a	a	b	b	a	b	a	-	-	-	-	-	-	-	-	-	a	a	-	-	-	-	-	-	-	-
chr05	15231360	C	A	a	b	b	a	a	a	-	b	a	-	a	a	a	a	a	a	a	-	-	a	a	b	a	b	-	b	a	a	a	b	a	a	a	a	-	-	a	a	b	a	a	-	b	a	a	-
chr05	15233196	T	C	-	-	-	-	-	-	-	b	-	-	-	-	-	-	-	-	-	-	a	-	-	-	-	-	-	-	a	-	a	-	a	a	b	-	-	-	-	-	b	-	a	b	b	a	a	b
chr05	15234869	G	A	b	b	b	a	a	a	b	b	a	b	b	a	a	a	b	a	b	b	b	h	b	h	a	b	b	b	-	b	-	a	a	a	b	a	b	b	a	a	b	a	-	b	b	a	-	-
chr05	15259969	A	G	-	-	-	-	-	-	-	-	-	-	-	-	-	a	h	b	b	-	h	h	h	b	a	b	a	b	a	-	-	-	-	-	-	-	-	-	-	-	-	-	-	-	-	-	-	-
chr05	15261229	T	C	a	b	b	a	b	a	b	b	a	-	b	a	a	a	-	-	a	-	a	b	a	a	b	b	-	-	a	a	a	a	a	a	b	a	a	b	a	a	b	a	a	b	b	a	a	a
chr05	15263430	G	A	-	-	b	-	b	a	b	b	-	b	-	-	b	a	b	-	a	-	a	a	a	-	-	b	a	a	-	-	-	-	-	b	b	-	-	-	-	-	b	-	-	b	b	-	-	-
chr05	15414550	C	T	-	-	-	-	-	a	-	-	-	-	-	-	-	a	b	a	b	-	b	a	a	a	a	b	a	b	a	b	-	-	-	-	-	-	-	-	-	-	-	-	-	-	-	-	-	-
chr05	15414626	G	A	-	-	-	-	-	a	-	-	-	-	-	-	-	a	b	a	b	-	-	a	b	b	b	b	b	b	a	b	-	-	-	-	-	-	-	-	-	-	-	-	-	-	-	-	-	-
chr05	15414654	A	G	-	-	-	-	-	a	-	-	-	-	-	-	-	a	b	a	b	-	-	a	a	a	a	b	a	b	a	b	-	-	-	-	-	-	-	-	-	-	-	-	-	-	-	-	-	-
chr05	15415163	C	G	b	b	b	a	a	a	b	b	-	a	a	a	a	a	-	-	-	b	-	a	a	b	a	-	b	b	a	b	a	a	a	b	a	a	-	b	-	a	b	a	a	b	b	a	a	-
chr05	15415169	C	T	b	b	b	a	a	a	b	b	b	a	a	a	a	a	-	-	b	b	-	a	a	b	a	-	b	b	a	b	a	a	a	b	a	a	-	b	-	a	b	a	a	b	b	a	a	-
chr05	15423416	G	C	-	b	b	-	b	-	-	-	b	b	b	-	-	a	-	-	a	a	-	h	b	-	a	-	a	-	a	-	-	b	-	a	b	a	-	-	-	-	b	-	a	b	b	-	-	-
chr05	15423556	T	C	-	-	-	-	-	-	-	-	-	-	-	-	-	a	b	b	b	b	h	h	a	h	a	b	h	b	a	-	-	-	-	-	-	-	-	-	-	-	-	-	-	-	b	-	-	-
chr05	15423996	C	G	b	b	b	-	-	-	b	-	b	-	b	a	-	a	-	a	a	-	a	b	-	a	-	b	a	-	a	-	-	-	-	b	-	-	-	-	-	-	b	-	-	a	b	-	-	-
chr05	15424133	A	G	b	b	b	a	b	a	-	b	b	b	b	a	a	a	-	b	b	b	-	a	-	a	-	b	a	-	a	a	a	b	a	b	a	a	-	b	a	a	b	a	a	a	b	a	-	a
chr05	15437240	G	A	-	-	b	-	-	-	b	-	-	-	-	-	-	a	a	a	h	h	h	b	a	a	a	b	h	b	a	-	-	-	a	b	-	-	-	-	-	-	-	-	-	-	-	-	-	-
chr05	15437253	T	C	-	-	b	-	-	-	b	-	-	-	-	-	-	a	a	a	h	h	h	b	a	a	a	b	h	b	a	-	-	-	a	b	-	-	-	-	-	-	-	-	-	-	-	-	-	-
chr05	15437374	C	T	-	-	b	-	-	-	b	-	-	-	-	-	-	a	b	b	b	a	h	b	h	h	a	b	h	b	a	-	-	-	a	b	-	-	-	-	-	-	-	-	-	-	-	-	-	-
chr05	15437559	C	T	-	-	-	-	-	-	-	-	-	-	-	-	a	a	-	b	a	a	a	h	b	h	b	b	h	b	a	-	-	-	-	-	-	-	-	-	a	-	-	-	-	-	-	-	-	-
chr05	15438222	G	A	b	-	-	a	b	a	a	b	-	-	-	a	a	-	a	a	b	h	-	a	-	-	-	b	b	-	-	a	a	-	a	b	b	a	-	-	a	a	-	a	a	b	b	a	-	-
chr05	15438928	A	G	-	-	-	a	-	-	-	b	-	-	-	a	-	a	b	-	a	a	b	a	b	b	a	b	a	b	a	b	-	-	-	a	b	a	-	b	-	-	-	a	-	a	-	a	-	-
chr05	15439024	G	C	-	-	-	a	-	-	-	b	-	-	-	a	-	a	b	-	a	a	b	a	b	b	a	b	a	b	a	b	-	-	-	-	b	a	-	b	-	-	-	a	-	a	-	a	-	-
chr05	15439057	C	T	-	-	-	a	-	-	-	b	-	-	-	a	-	a	b	-	a	a	b	a	b	b	a	b	a	b	a	b	-	-	-	-	b	a	-	b	-	-	-	a	-	a	-	a	-	-
chr05	15443639	C	T	a	b	b	a	a	a	b	b	b	b	a	a	a	a	a	b	b	b	-	-	-	a	a	b	a	b	a	a	a	a	a	a	b	a	-	b	a	-	b	a	a	a	b	a	a	-
chr05	15443680	G	A	a	b	b	a	a	a	b	b	b	b	a	a	a	a	a	b	b	b	-	a	-	a	a	b	b	b	a	a	a	a	a	a	b	a	-	b	a	-	b	a	a	a	b	a	a	-
chr05	15444112	G	A	b	b	b	-	b	-	b	b	-	-	-	-	-	-	-	-	-	-	-	-	-	-	-	-	-	-	-	-	b	-	-	b	b	-	-	-	-	-	-	-	-	b	b	-	-	-
chr05	15460595	A	G	b	-	-	-	-	-	-	b	-	-	-	-	a	a	a	b	b	-	a	b	a	h	a	b	a	b	a	-	-	-	a	b	b	-	a	-	-	-	-	a	a	-	-	-	-	-
chr05	15460868	C	T	-	-	-	-	-	-	-	-	-	-	-	-	-	a	-	-	-	-	a	-	a	-	-	-	b	-	a	-	-	-	-	-	-	-	-	-	-	-	-	-	-	-	-	-	-	-
chr05	15466240	A	G	b	b	b	a	b	a	-	b	b	-	-	a	a	-	-	-	-	-	-	-	a	-	a	b	-	-	-	b	a	-	a	b	b	-	b	-	a	-	b	a	-	-	b	-	a	-
chr05	15479976	T	C	b	-	b	a	-	a	-	-	-	-	-	-	a	a	a	a	a	-	a	a	a	a	a	-	-	b	a	-	-	-	-	-	-	a	b	-	-	-	-	-	-	a	-	-	a	-
chr05	15480180	T	C	b	-	b	a	-	a	-	-	-	-	-	-	a	a	a	a	b	-	a	h	a	a	a	b	a	b	a	-	-	-	-	-	-	a	b	-	-	-	-	-	-	a	b	-	a	-
chr05	15480302	G	A	-	-	-	-	-	-	-	-	-	-	-	-	-	a	a	b	a	b	-	b	a	b	b	b	a	b	a	-	-	-	-	-	-	a	-	-	-	-	-	-	-	-	-	-	-	-
chr05	15481201	A	T	a	b	b	a	b	a	a	b	a	b	a	a	a	a	a	-	b	a	-	a	a	a	b	b	b	-	a	b	-	a	a	b	-	a	-	b	-	a	b	a	a	a	b	a	a	-
chr05	15481372	G	A	a	-	b	a	b	a	a	b	a	b	a	a	a	a	a	-	b	a	b	a	a	a	b	b	b	b	a	b	-	a	a	b	-	a	-	b	a	a	b	a	a	a	b	a	a	-
chr05	15481440	C	T	-	b	-	a	-	-	-	b	-	-	-	a	-	a	-	a	a	-	-	b	b	a	a	b	a	b	a	-	-	-	-	a	a	-	-	-	-	-	-	-	a	b	-	-	-	a
chr05	15481465	A	C	-	b	-	a	-	-	-	b	-	-	-	a	-	a	-	a	a	-	-	b	b	a	a	b	a	b	a	-	-	-	-	a	a	-	-	-	-	-	-	-	a	b	-	-	-	a
chr05	15481476	G	A	-	b	-	a	-	-	-	b	-	-	-	a	-	a	-	a	a	-	-	b	b	a	b	b	a	b	a	-	-	-	-	a	a	-	-	-	-	-	-	-	a	b	-	-	-	a
chr05	15481579	G	A	-	-	b	a	-	-	-	b	-	-	-	a	-	a	b	a	b	-	b	b	b	h	a	b	b	b	a	-	-	-	-	b	a	-	-	-	-	-	b	-	a	b	-	-	-	a
chr05	15481593	A	G	-	-	b	a	-	-	-	b	-	-	-	a	-	a	b	a	b	-	b	b	b	h	a	b	a	b	a	-	-	-	-	a	a	-	-	-	-	-	b	-	a	b	-	-	-	a
chr05	15481701	T	A	b	b	b	a	b	a	a	b	a	b	b	a	a	a	a	b	-	b	a	b	a	b	a	b	b	b	-	a	a	a	a	b	b	a	b	b	a	a	b	a	a	b	b	a	a	b
chr05	15495673	A	C	b	b	b	a	b	a	b	b	a	b	b	a	a	a	-	-	-	a	b	-	a	a	a	b	a	b	a	a	a	a	a	b	a	a	a	-	a	-	b	a	a	a	b	-	a	b
chr05	15496094	G	A	-	-	-	-	-	-	-	-	-	-	-	-	-	a	a	b	-	a	b	a	a	-	-	b	a	b	a	-	-	a	a	-	-	-	-	-	-	-	-	-	-	-	-	-	-	-
chr05	15502436	A	G	-	-	-	-	-	-	b	-	-	-	-	a	-	a	b	b	b	b	h	h	h	h	h	b	h	b	a	-	-	-	-	b	-	a	-	b	-	-	-	-	-	-	-	-	-	-
chr05	15504989	G	A	b	-	b	-	b	-	-	-	b	b	-	-	-	-	b	-	-	-	-	b	-	b	-	b	-	-	-	-	-	-	-	b	-	-	-	b	-	-	b	-	-	-	b	-	-	b
chr05	15506744	T	G	b	b	-	-	a	-	-	-	-	-	b	-	-	-	-	-	-	-	-	-	-	-	-	-	a	-	-	-	-	a	a	a	b	a	b	b	-	a	b	-	-	-	b	a	a	b
chr05	15510385	G	T	a	b	b	a	a	a	b	b	a	a	a	a	a	a	b	b	a	-	b	-	b	h	a	b	a	b	a	a	a	-	a	a	a	a	-	-	-	-	-	a	a	b	b	-	-	-
chr05	15510469	C	T	b	b	b	a	b	a	a	b	b	a	a	a	a	-	a	a	a	b	-	-	b	-	a	b	b	b	a	b	a	b	a	a	b	-	-	b	a	a	b	a	a	a	b	a	a	-
chr05	15511644	C	T	a	b	b	a	b	a	-	b	-	a	b	a	a	a	-	-	-	a	-	-	a	a	b	-	b	-	a	b	a	b	a	b	a	a	a	-	a	a	b	a	a	a	b	a	a	-
chr05	15511996	A	G	-	b	-	a	-	a	-	-	a	a	a	a	a	-	a	-	-	-	-	-	-	a	-	-	-	-	-	b	a	-	a	a	a	a	-	b	-	a	b	a	a	-	b	a	a	-
chr05	15512480	T	C	-	-	b	-	b	-	-	-	-	-	-	a	-	a	-	a	a	a	a	b	b	a	b	b	h	b	a	-	-	-	a	-	-	-	-	-	-	-	-	-	-	-	b	-	-	-
chr05	15512502	A	G	-	-	b	-	b	-	-	-	-	-	-	a	-	a	-	a	a	a	a	b	a	a	a	b	h	b	a	-	-	-	a	-	-	-	-	-	-	-	-	-	-	-	b	-	-	-
chr05	15525033	G	T	a	-	-	a	a	a	a	-	a	a	-	a	a	-	-	-	a	a	a	a	-	a	-	-	-	-	-	a	a	a	a	a	a	a	a	-	a	a	a	a	a	-	-	a	a	a
chr05	15525978	T	C	-	-	-	-	-	-	-	-	-	-	-	-	-	a	a	a	a	a	-	a	-	-	-	-	a	b	a	-	a	-	-	a	-	-	-	-	a	-	-	-	-	-	-	-	-	-
chr05	15530554	G	A	b	b	b	a	b	a	a	b	a	-	a	a	-	a	b	-	b	b	a	b	b	a	-	b	b	b	a	a	a	a	a	a	b	a	b	b	a	a	b	a	a	b	b	a	a	-
chr05	15530701	T	C	b	b	b	a	b	a	a	b	a	-	a	a	a	a	b	-	b	b	a	b	b	a	-	b	b	b	a	a	a	a	a	a	b	a	b	b	a	a	b	a	a	b	b	a	a	-
chr05	15531637	A	G	-	-	-	-	-	-	-	-	-	-	-	-	-	a	a	b	a	b	b	b	h	a	b	b	a	b	a	b	-	-	-	-	-	-	-	-	-	-	-	-	-	-	-	-	-	-
chr05	15532634	G	A	-	b	-	a	-	a	-	b	a	a	-	a	a	a	b	-	a	a	a	a	b	a	a	b	a	-	a	-	a	-	a	b	-	a	a	-	-	-	b	a	-	a	-	-	a	-
chr05	15536278	G	A	-	-	-	-	-	-	-	-	-	-	-	-	-	a	a	b	a	a	b	b	b	a	a	b	h	b	a	-	-	-	-	-	-	a	-	-	a	-	-	-	-	-	-	-	-	-
chr05	15540763	G	A	b	-	b	a	b	a	a	b	a	a	b	a	a	a	h	h	-	h	-	b	-	a	a	b	a	b	a	a	a	a	a	a	a	a	a	-	a	a	-	a	a	a	b	a	a	-
chr05	15540795	A	G	a	-	b	a	a	a	a	b	a	a	a	a	a	a	h	h	-	h	-	b	-	a	a	b	a	b	a	a	a	a	a	a	a	a	a	-	a	a	-	a	a	a	b	a	a	-
chr05	15541047	A	G	b	b	b	a	b	a	b	b	a	b	a	a	a	a	-	a	a	a	a	-	a	h	h	b	a	b	-	b	a	a	a	a	b	a	b	b	a	a	b	a	a	a	b	a	a	b
chr05	15544053	G	A	-	-	-	-	-	-	-	-	-	-	-	-	-	-	a	a	a	a	-	-	a	-	-	-	-	-	a	b	-	-	-	-	-	a	-	-	-	-	-	-	-	-	-	-	-	-
chr05	15583776	C	T	a	-	-	-	-	-	-	-	-	-	-	-	-	a	-	a	-	-	a	a	a	a	a	-	a	-	a	-	-	-	-	-	-	-	-	-	-	-	-	-	-	-	-	-	-	-
chr05	15587705	A	G	b	-	b	-	-	-	-	-	-	-	a	a	a	-	-	-	-	-	-	-	-	-	-	-	-	-	-	-	a	b	-	-	-	-	-	-	-	-	b	-	a	-	-	-	-	-
chr05	15587727	T	C	b	-	b	-	-	-	-	-	-	-	a	a	a	-	-	-	-	-	-	-	-	-	-	-	-	-	-	-	a	b	-	-	-	-	-	-	-	-	b	-	a	-	-	-	-	-
chr05	15592777	A	G	-	-	-	-	-	-	-	-	-	-	-	-	-	a	b	a	a	a	b	h	b	h	b	b	a	b	a	-	-	-	-	-	-	-	-	-	-	-	-	-	-	-	-	-	-	-
chr05	15593130	A	G	a	-	b	a	b	a	b	b	-	b	b	a	a	a	-	-	b	b	-	a	-	b	-	-	b	b	a	a	a	b	a	a	a	a	b	-	a	a	b	a	-	b	b	a	a	b
chr05	15594540	C	T	b	-	-	a	b	a	b	b	a	a	-	a	a	a	-	a	h	-	-	a	a	-	a	-	-	b	a	b	a	a	a	a	a	a	-	b	a	a	b	-	a	a	b	a	-	-
chr05	15598607	C	T	a	b	b	a	a	a	b	b	b	b	a	a	a	-	b	a	a	a	-	a	b	a	a	-	h	b	a	-	a	b	a	b	b	a	a	b	a	a	b	-	a	b	b	a	-	-
chr05	15598832	A	G	b	b	b	a	a	a	a	b	a	b	a	a	a	-	-	-	a	a	a	a	a	-	b	-	-	-	-	b	a	a	a	a	a	a	a	-	a	-	-	a	a	a	b	a	a	-
chr05	15606064	C	T	b	b	b	a	b	a	a	b	b	a	b	a	a	-	b	b	a	b	-	b	a	a	a	b	a	-	a	b	a	b	a	b	b	a	a	b	a	a	b	a	a	h	b	a	a	-
chr05	15621941	G	C	h	b	b	a	b	a	b	b	b	b	b	a	a	a	-	a	a	a	-	a	-	a	-	-	-	-	a	b	a	b	a	a	b	a	b	b	a	a	b	a	a	b	b	a	a	b
chr05	15621947	G	A	h	b	b	a	b	a	b	b	b	b	b	a	a	a	-	a	a	a	-	a	-	a	-	-	-	-	a	b	a	b	a	a	b	a	b	b	a	a	b	a	a	b	b	a	a	b
chr05	15621994	A	G	h	b	b	a	b	a	a	b	b	a	a	a	a	a	-	a	a	a	-	a	-	a	-	-	-	-	a	b	a	b	a	a	b	a	b	b	a	a	b	a	a	b	b	a	a	a
chr05	15622192	A	G	b	b	-	a	b	a	-	-	a	-	a	a	-	-	-	-	-	-	a	b	b	-	-	b	a	b	-	b	a	a	a	-	a	-	-	b	-	a	b	a	a	a	b	a	-	-
chr05	15627350	T	A	-	-	b	a	a	-	-	-	-	-	-	a	-	-	-	-	-	-	-	b	-	-	-	-	-	b	-	-	-	-	a	a	-	a	-	-	-	-	b	-	a	-	b	a	a	-
chr05	15629193	T	C	-	-	-	a	b	a	b	-	-	-	-	a	-	a	a	a	a	a	b	a	b	b	a	b	a	b	a	-	-	-	a	b	-	-	-	b	-	-	b	-	-	b	-	-	a	-
chr05	15629324	G	T	-	-	-	a	b	a	b	-	-	-	-	a	-	a	a	a	a	b	b	a	a	b	a	-	a	b	a	-	-	-	a	b	-	-	-	b	-	-	b	-	-	-	-	-	-	-
chr05	15629342	A	G	-	-	-	a	b	a	b	-	-	-	-	a	-	a	a	a	a	b	b	a	a	b	a	-	a	b	a	-	-	-	a	b	-	-	-	b	-	-	b	-	-	-	-	-	-	-
chr05	15629622	G	A	-	-	-	-	-	-	-	-	-	-	-	-	-	a	b	a	a	a	b	b	b	h	b	b	a	b	-	-	-	-	-	-	-	-	-	-	-	-	-	-	-	-	-	-	-	-
chr05	15629867	A	C	-	-	-	-	-	a	-	-	a	-	-	a	a	a	b	a	a	a	b	h	a	-	a	b	h	b	a	b	-	-	-	-	-	a	-	-	-	-	-	-	-	-	-	-	-	-
chr05	15630997	C	T	-	b	-	-	-	-	-	-	-	-	-	-	-	-	b	b	a	a	a	h	a	b	-	b	a	b	a	-	-	-	-	-	-	-	-	-	-	a	-	-	-	-	-	-	-	-
chr05	15665170	C	T	b	b	b	a	b	a	-	-	b	a	a	a	a	a	-	-	-	-	a	a	-	a	b	-	a	-	-	b	a	b	a	b	b	a	b	b	a	a	-	a	a	a	b	a	a	b
chr05	15667515	G	A	b	-	b	a	b	a	a	b	-	-	b	a	a	a	-	-	a	-	-	-	a	b	-	b	-	b	-	b	a	b	a	-	b	a	a	b	-	a	b	a	a	b	b	a	a	b
chr05	15667543	T	C	b	-	b	a	b	a	a	b	-	-	b	a	a	a	-	-	a	-	-	-	a	b	-	b	-	b	-	b	a	b	a	-	b	a	a	b	-	a	b	a	a	b	b	a	a	b
chr05	15667972	A	C	a	b	b	a	b	a	a	b	b	-	b	a	a	a	-	-	-	-	a	-	-	-	-	b	a	-	-	-	a	-	a	a	b	a	-	b	-	-	b	a	a	-	b	a	a	-
chr05	15668142	G	A	a	b	b	a	b	a	a	-	a	b	-	a	a	-	-	-	a	-	a	-	a	-	-	-	-	b	-	a	-	-	a	a	b	a	b	-	-	a	-	a	a	a	b	a	a	-
chr05	15671128	C	T	a	b	b	a	b	a	a	b	a	a	a	a	a	a	b	a	b	a	-	a	a	b	a	-	a	-	a	b	a	a	a	a	a	a	-	-	a	a	b	a	a	a	b	a	-	b
chr05	15693539	T	C	b	b	b	a	b	a	a	b	b	b	a	a	a	-	-	b	b	-	-	b	b	b	a	b	-	-	a	b	a	b	a	b	b	a	b	b	a	a	b	a	a	b	b	a	a	b
chr05	15705035	G	A	b	b	-	-	-	-	-	b	b	b	b	-	-	a	-	a	a	a	a	b	a	a	a	b	a	b	a	b	-	-	-	b	-	-	-	-	-	-	b	-	-	-	-	-	-	-
chr05	15705066	A	G	b	b	-	-	-	-	-	b	b	b	b	-	-	a	-	a	a	a	a	a	a	a	a	b	a	b	a	b	-	-	-	b	-	-	-	-	-	-	b	-	-	-	-	-	-	-
chr05	15707256	C	T	b	-	b	a	b	-	b	b	b	b	b	-	a	a	h	a	h	b	h	a	b	h	a	b	b	b	a	b	-	b	-	b	-	a	b	b	-	a	b	-	a	a	b	-	b	b
chr05	15709579	G	C	-	-	-	-	-	-	-	-	-	-	-	-	-	a	b	a	a	a	h	h	a	h	a	b	a	b	a	-	-	-	-	-	-	-	-	-	-	-	-	-	a	-	-	a	-	-
chr05	15711836	C	T	-	-	-	-	-	-	-	-	-	-	-	-	-	a	a	a	a	a	-	a	a	a	-	-	a	-	a	-	a	-	-	-	-	-	-	-	-	-	-	-	-	a	-	-	-	-
chr05	15712004	G	A	a	-	b	-	-	-	-	-	-	-	a	-	a	a	a	a	a	a	a	a	a	a	a	b	b	-	a	b	a	a	a	-	-	-	-	-	-	-	-	-	-	-	-	-	-	-
chr05	15712025	C	T	a	-	b	-	-	-	-	-	-	-	a	-	a	a	a	a	a	a	a	a	a	a	a	b	a	-	a	b	a	a	a	-	-	-	-	-	-	-	-	-	-	-	-	-	-	-
chr05	15712399	A	T	a	b	b	a	a	a	a	b	-	b	a	a	a	-	-	-	a	-	-	-	-	a	a	-	b	-	-	-	a	b	a	a	b	a	a	b	-	a	b	a	a	b	-	a	-	-
chr05	15712431	G	A	b	b	b	a	a	a	a	b	-	b	a	a	a	-	-	-	a	-	-	-	-	a	a	-	b	-	-	-	a	b	a	b	b	a	a	b	-	a	b	a	a	b	-	a	-	-
chr05	15724994	C	G	a	b	b	a	-	a	b	-	b	a	-	a	a	a	a	b	a	b	a	h	a	h	a	b	a	b	a	a	a	b	a	b	a	a	-	b	a	-	-	a	a	a	b	-	-	-
chr05	15725262	A	G	-	-	-	-	-	-	-	-	-	-	-	-	-	-	-	b	b	-	-	b	b	b	b	b	b	b	-	-	-	-	-	-	b	-	-	-	-	-	-	-	-	-	-	-	-	-
chr05	15725354	T	C	-	-	-	-	-	-	-	-	-	-	-	-	-	a	-	b	h	-	a	b	b	h	b	b	h	b	a	-	-	-	-	-	b	-	-	-	-	-	-	-	-	-	-	-	-	-
chr05	15725557	G	A	-	-	b	-	-	-	-	-	-	-	-	-	a	a	b	-	h	a	a	h	a	h	b	-	h	b	a	b	-	-	-	-	-	-	-	-	-	-	-	-	-	-	-	-	-	-
chr05	15725640	G	A	b	b	b	a	b	a	-	b	a	a	a	a	a	-	-	-	a	-	a	a	a	-	a	b	b	b	a	b	a	-	a	a	a	a	a	b	a	a	b	a	a	a	b	a	a	b
chr05	15725676	T	A	b	b	b	a	b	a	-	b	a	a	a	a	a	-	-	-	a	-	a	a	a	-	a	b	b	b	a	b	a	-	a	a	a	a	a	b	a	a	b	a	a	a	b	a	a	b
chr05	15730124	C	A	a	b	b	a	a	a	b	b	a	a	b	a	a	a	-	-	a	-	-	-	a	b	a	b	b	-	-	b	a	a	a	a	b	a	b	-	a	a	b	a	a	a	b	a	a	a
chr05	15745430	T	C	a	-	b	a	a	a	a	b	a	-	a	a	a	a	-	-	-	-	a	-	-	a	a	-	-	-	-	a	a	b	a	a	b	a	a	b	a	a	a	a	a	b	b	a	-	-
chr05	15745463	C	T	a	-	b	a	a	a	a	b	a	-	a	a	a	a	-	-	-	-	a	-	-	a	a	-	-	-	-	a	a	a	a	a	b	a	a	b	a	a	a	a	a	b	b	a	-	-
chr05	15745492	C	T	-	-	-	-	b	-	-	-	a	-	-	-	a	a	b	b	a	-	a	b	a	h	a	b	h	b	a	a	-	-	a	-	a	a	-	-	-	-	-	-	a	-	-	-	-	-
chr05	15751634	T	C	a	-	-	-	-	-	-	-	-	-	-	-	-	a	a	a	a	b	a	b	b	b	a	b	h	b	a	-	a	-	-	-	-	-	-	-	-	-	-	-	-	b	b	-	-	-
chr05	15751641	G	A	a	-	-	-	-	-	-	-	-	-	-	-	-	a	a	a	a	b	a	b	b	b	a	b	h	b	a	-	a	-	-	-	-	-	-	-	-	-	-	-	-	b	b	-	-	-
chr05	15752716	C	T	b	b	b	a	a	a	a	b	a	b	b	a	a	a	-	-	a	-	-	b	a	b	a	b	-	b	a	b	a	-	a	a	b	a	-	b	a	a	b	-	a	b	b	a	a	-
chr05	15752985	C	A	b	b	b	a	a	a	a	b	a	b	b	a	a	a	-	-	a	-	-	b	b	b	a	b	-	b	a	b	a	-	a	a	b	a	a	b	a	a	b	-	a	b	b	a	a	a
chr05	15761156	T	C	-	b	-	-	-	-	-	-	-	-	-	-	-	-	a	a	a	-	a	a	-	a	-	-	a	-	a	b	-	-	-	-	-	a	-	-	a	-	b	-	-	-	-	a	-	-
chr05	15761196	G	A	-	b	-	-	-	-	-	-	-	-	-	-	-	-	a	a	a	-	a	a	-	a	-	-	a	-	a	b	-	-	-	-	-	a	-	-	a	-	b	-	-	-	-	a	-	-
chr05	15761903	C	T	b	b	b	a	b	a	a	b	b	a	a	a	a	-	-	-	-	-	-	-	a	-	-	-	-	-	a	b	a	-	a	b	b	a	b	b	a	a	b	a	a	b	b	a	a	a
chr05	15762294	T	C	b	b	b	a	b	a	b	b	-	-	a	a	-	a	-	-	-	-	-	-	a	-	a	-	a	-	-	a	-	b	a	b	b	a	-	b	a	a	b	a	a	b	b	-	a	b
chr05	15762718	C	G	-	-	b	-	b	a	-	-	-	-	a	-	-	-	-	a	-	-	-	-	-	a	-	-	-	b	-	-	-	-	a	a	b	-	-	-	-	a	b	-	a	-	b	a	a	-
chr05	15763083	T	C	-	-	b	-	b	a	-	-	-	-	a	-	-	-	-	a	-	-	-	-	-	b	-	-	-	b	-	-	-	-	a	a	b	-	-	-	-	a	b	-	a	-	b	a	a	-
chr05	15824222	G	A	-	-	b	-	-	a	-	b	-	b	-	-	a	a	-	-	-	-	-	-	a	-	-	b	-	-	-	-	-	-	a	b	-	a	-	b	-	-	-	-	-	-	b	-	a	b
chr05	15824763	A	G	a	b	b	a	a	a	a	b	b	b	a	a	a	a	a	a	-	-	-	-	-	-	a	-	b	-	a	a	a	a	a	a	b	a	-	b	a	a	b	a	a	a	b	a	a	a
chr05	15824774	A	G	a	b	b	a	a	a	a	b	b	b	a	a	a	a	a	a	-	-	-	-	-	-	a	-	b	-	a	a	a	a	a	a	b	a	-	b	a	a	b	a	a	a	b	a	a	a
chr05	15824786	G	A	a	b	b	a	a	a	a	b	b	b	a	a	a	a	a	a	-	-	-	-	-	-	a	-	b	-	a	a	a	a	a	a	b	a	-	b	a	a	b	a	a	a	b	a	a	a
chr05	15824801	C	T	a	b	b	a	a	a	a	b	b	b	a	a	a	a	a	a	-	-	-	-	-	-	a	-	b	-	a	a	a	a	a	a	b	a	-	b	a	a	b	a	a	a	b	a	a	a
chr05	15825144	C	T	-	-	b	-	-	-	-	-	-	-	-	-	-	a	-	b	a	a	b	a	a	a	b	b	a	-	a	-	-	-	-	-	-	-	-	-	-	-	-	-	-	-	-	-	-	-
chr05	15835485	T	C	a	b	b	a	a	a	-	b	b	-	a	a	a	a	-	b	a	-	a	a	b	h	-	b	-	-	a	a	a	b	a	a	b	a	a	-	a	a	b	a	a	b	b	-	a	a
chr05	15838090	C	T	-	-	-	-	-	-	-	-	-	-	-	-	a	a	b	a	b	a	h	h	b	b	b	b	-	b	a	-	a	-	-	-	-	-	-	-	-	-	-	a	-	-	-	-	-	-
chr05	15838172	T	G	-	-	-	-	-	-	-	-	-	-	-	-	a	a	b	a	b	b	h	h	b	b	b	b	-	b	a	-	a	-	-	-	-	-	-	-	-	-	-	a	-	-	-	-	-	-
chr05	15838703	G	A	b	b	b	-	-	a	a	b	a	a	-	-	-	a	b	-	a	b	b	a	a	-	-	-	-	-	a	b	-	a	a	-	b	a	-	-	a	-	b	a	-	-	b	-	-	-
chr05	15858639	A	C	a	b	b	b	b	b	a	b	b	b	b	a	b	b	b	-	a	b	b	a	a	h	-	b	b	b	a	b	b	b	b	b	b	b	b	b	-	b	b	-	-	b	b	-	b	b
chr05	15859840	C	G	a	-	-	a	a	a	b	b	-	b	a	a	a	-	-	a	-	-	a	-	a	-	-	-	-	-	a	-	a	-	a	-	b	-	-	b	-	-	-	a	a	a	b	a	-	-
chr05	15860330	A	T	b	-	b	a	b	-	a	-	-	-	a	-	a	-	-	-	-	-	-	-	-	-	-	-	-	-	-	-	a	a	a	a	-	a	-	b	a	a	b	-	a	-	b	a	-	-
chr05	15861554	C	T	a	-	-	a	b	-	-	-	-	-	-	a	a	a	b	b	-	b	a	a	a	a	a	b	b	b	a	-	-	b	a	a	-	-	-	-	-	-	-	a	-	-	-	-	-	-
chr05	15861572	T	C	a	-	-	a	b	-	-	-	-	-	-	a	a	a	b	b	-	b	b	a	b	a	a	b	b	b	a	-	-	b	a	a	-	-	-	-	-	-	-	a	-	-	-	-	-	-
chr05	15864510	C	G	b	-	-	-	-	a	-	-	-	-	-	-	-	h	b	b	b	b	a	h	h	h	h	b	a	b	a	-	-	-	a	-	-	-	-	-	-	-	-	-	a	b	-	-	-	-
chr05	15865812	A	G	-	-	-	-	-	a	-	-	-	-	-	-	-	a	b	a	h	h	h	b	a	a	h	b	h	b	a	-	-	-	-	-	-	-	-	-	-	-	-	a	-	-	-	-	-	-
chr05	15868723	C	A	a	-	-	a	-	a	a	-	a	a	a	a	a	a	a	a	b	b	b	a	a	h	a	b	b	b	a	a	a	a	a	a	a	a	a	-	a	a	-	a	a	a	b	a	a	a
chr05	15871811	C	A	-	-	-	-	-	-	-	-	-	-	-	-	-	a	b	b	a	b	b	h	b	a	a	b	b	-	a	-	-	-	-	-	-	-	-	-	-	-	-	-	a	-	-	-	-	-
chr05	15871822	T	G	-	-	-	-	-	-	-	-	-	-	-	-	-	a	b	b	a	b	b	h	b	a	a	b	b	-	a	-	-	-	-	-	-	-	-	-	-	-	-	-	a	-	-	-	-	-
[truncated: 2,482 more rows]
[truncated: 735 more columns]
