# Supplementary material for: Genetic analysis of an elite super-hybrid rice parent using high-density SNP markers
Source: Rice (N Y). 2013 Aug 15;6:21. doi: 10.1186/1939-8433-6-21 (PMC4883714; doi:10.1186/1939-8433-6-21)
Supplement: Supplementary file 1 — Additional file 1: The SNPs information generated from F2 population. The documents including “chr01_filter.ab” to “chr12_filter.ab” are the samples genotype which converted to be a\b\h formats. It is marked “a” that the genotype of sample is the same to Nipponbare, or “b” represents the R1128 genotype and “h” is the heterozygous genotype; The deletion of sample gentoype is marked as “-” specially. Data files are generally TXT which compressed into a ZIP format. For Windows user,“Editplus” or “UltraEdit” is recommended as the browser program. Format description (left to right). 1. Chromosome. 2. Position. 3. Genotype of Nipponbare. 4. Genotype of R1128. 5. Genotype of sequencing sample. (ZIP 10 MB) [file 12284_2013_57_MOESM1_ESM.zip › Additional file 1/chr06_filter.ab]

chromosome	position	�ձ���	R1128	1	2	4	7	8	10	13	14	16	17	19	22	23	25	26	29	31	32	34	35	38	40	41	43	44	48	49	51	52	54	56	58	59	62	63	65	67	69	70	71	73	74	75	76	78	79
chr06	481	A	G	-	-	-	-	-	-	-	-	-	-	-	-	-	a	a	-	a	-	-	-	a	a	b	a	a	a	b	-	-	-	-	-	-	a	-	-	-	-	-	-	b	-	-	-	-	-
chr06	19211	T	A	b	-	-	b	b	b	-	-	-	-	b	b	b	b	b	b	b	b	b	b	a	b	b	b	b	b	b	b	b	b	b	b	-	b	b	b	b	-	b	b	b	b	b	b	-	-
chr06	19241	G	T	b	-	-	b	b	b	-	-	b	-	b	b	b	a	b	b	h	b	b	b	a	b	b	b	b	b	b	b	b	b	b	b	-	b	b	b	b	-	b	b	b	b	b	b	-	-
chr06	22532	C	A	b	-	-	a	-	-	-	b	-	-	-	b	b	b	b	a	b	b	b	b	h	h	-	b	h	-	b	b	b	b	a	b	-	-	-	-	-	-	-	-	-	a	b	b	-	-
chr06	59910	T	A	b	-	b	b	b	b	-	b	b	-	-	b	b	b	b	b	b	b	b	b	b	b	b	b	b	-	b	b	b	b	-	b	-	b	-	b	b	b	b	b	b	b	b	-	b	-
chr06	76618	T	A	-	-	-	-	-	-	-	-	-	a	-	-	b	b	b	-	-	-	b	b	-	-	-	-	b	-	-	-	a	-	b	-	-	-	-	-	-	a	-	-	-	-	-	-	-	-
chr06	77352	A	C	-	-	b	-	-	b	-	-	-	-	-	-	a	a	a	a	b	a	b	b	b	b	b	b	b	b	b	-	-	-	b	b	a	a	-	b	-	-	a	b	a	b	-	-	-	-
chr06	82531	T	G	-	-	b	b	b	b	-	b	-	b	-	-	b	b	-	b	b	a	a	-	a	h	b	a	a	a	a	-	b	b	b	b	b	b	b	b	b	b	-	b	-	b	-	-	-	a
chr06	83539	A	T	b	b	b	b	-	b	b	b	-	b	b	b	b	h	a	b	b	a	a	a	h	a	b	a	a	a	b	-	b	b	b	b	b	b	-	b	b	-	b	-	b	b	b	-	b	-
chr06	118167	A	G	b	b	a	a	a	a	-	-	-	-	-	b	a	-	-	-	-	-	-	-	b	-	-	-	-	-	-	-	a	-	a	a	b	a	-	a	b	a	-	b	-	a	b	b	a	-
chr06	120084	C	T	-	-	a	a	a	a	-	a	a	-	-	-	a	a	a	a	-	a	a	a	a	-	-	a	a	a	-	a	-	a	a	a	-	a	-	-	a	-	a	-	-	-	-	-	a	-
chr06	121292	T	C	b	b	b	a	a	a	b	a	b	-	b	b	a	a	a	-	a	h	b	a	-	a	-	b	a	-	-	b	b	a	a	b	b	a	b	b	a	b	b	b	b	a	b	a	a	-
chr06	121345	A	G	b	b	b	a	a	a	b	a	b	-	b	b	a	a	a	-	a	h	a	a	-	a	-	b	a	-	-	a	b	a	a	b	b	a	a	b	a	a	a	b	a	a	b	a	a	-
chr06	122278	G	T	b	b	b	a	a	a	-	a	b	a	b	a	a	a	a	a	a	-	a	b	a	a	b	-	a	a	b	b	b	a	a	b	b	a	-	-	a	b	a	b	b	b	b	b	b	-
chr06	125258	C	T	-	-	-	-	-	-	-	-	-	-	-	-	-	a	a	a	a	a	b	h	b	a	b	b	a	a	b	-	-	-	-	-	-	-	-	-	-	-	-	-	-	-	-	-	-	-
chr06	126097	A	T	-	-	-	-	-	-	-	-	-	-	-	-	-	a	a	-	a	a	-	a	a	a	-	a	a	a	-	-	-	-	a	-	-	-	-	-	-	-	-	-	-	-	-	-	-	-
chr06	126118	A	G	-	-	-	-	-	-	-	-	-	-	-	-	-	a	a	-	a	a	-	a	a	a	-	a	a	a	-	-	-	-	a	-	-	-	-	-	-	-	-	-	-	-	-	-	-	-
chr06	127233	C	T	-	-	a	-	-	a	-	-	-	-	-	-	-	a	a	a	h	a	a	a	h	b	-	h	a	a	-	-	-	-	-	-	-	a	-	-	-	-	-	-	-	-	-	-	-	-
chr06	131522	G	A	-	-	a	a	a	a	-	a	-	-	-	b	a	-	-	-	-	-	-	b	b	a	b	-	a	a	-	a	b	a	a	a	b	a	b	b	a	-	a	b	b	-	b	b	b	-
chr06	131578	T	C	-	-	a	a	a	a	-	a	-	-	-	b	a	-	-	-	-	-	-	b	b	a	b	-	a	a	-	a	b	a	a	a	b	a	b	b	a	-	a	b	b	-	b	b	b	-
chr06	131946	A	G	-	b	-	a	a	a	b	a	b	-	b	a	a	-	-	-	-	-	-	-	-	a	-	a	-	-	-	b	a	-	a	a	b	a	a	b	b	b	a	-	a	-	b	-	-	b
chr06	142707	C	T	b	-	-	-	-	-	-	-	-	-	-	-	-	a	-	b	-	h	a	a	h	h	b	a	a	a	b	-	-	a	a	-	-	-	-	-	-	-	-	-	-	-	b	-	-	-
chr06	151676	T	G	b	b	-	-	a	-	-	-	-	b	b	a	-	a	-	b	a	a	a	h	b	a	b	a	a	a	b	-	a	-	-	-	-	a	-	-	-	-	-	b	-	-	-	-	-	-
chr06	151718	A	C	b	b	-	-	a	-	-	-	-	b	b	a	-	a	-	b	a	a	a	h	b	a	b	a	a	a	b	-	a	-	-	-	-	a	-	-	-	-	-	b	-	-	-	-	-	-
chr06	152241	C	T	b	-	b	a	a	a	b	-	b	a	-	a	a	-	-	-	-	-	a	-	a	-	-	-	-	-	-	b	b	a	a	a	b	a	b	b	a	a	a	b	a	a	b	b	b	a
chr06	174111	T	C	-	-	-	a	-	-	-	-	-	-	-	-	-	a	a	b	a	a	b	b	h	b	b	b	a	a	-	-	-	-	-	-	-	-	-	-	-	-	-	-	-	-	-	-	-	-
chr06	177453	C	T	b	-	a	a	a	a	-	-	-	-	-	b	a	a	-	a	a	-	-	a	-	h	-	b	a	a	b	a	a	a	a	a	-	a	a	-	a	-	-	-	a	a	-	-	-	-
chr06	177458	A	G	b	-	a	a	a	a	-	-	-	-	-	b	a	a	-	a	a	-	-	a	-	h	-	b	a	a	b	a	a	a	a	a	-	a	a	-	a	-	-	-	a	a	-	-	-	-
chr06	177593	A	G	-	-	a	a	a	a	-	-	-	-	b	-	a	a	-	b	a	b	b	a	b	a	-	-	a	a	b	a	a	a	a	a	-	a	a	-	a	-	-	-	a	a	-	-	-	-
chr06	179807	T	C	b	b	b	a	a	a	b	a	b	b	b	b	a	a	-	a	a	-	b	a	a	-	b	a	a	a	b	a	a	a	a	b	b	a	-	b	a	a	a	b	a	b	b	b	b	-
chr06	180133	G	A	b	b	b	a	a	a	b	a	b	b	b	b	a	a	-	a	a	-	b	a	a	-	b	a	a	a	b	a	b	a	a	b	b	a	-	b	a	a	a	b	a	a	b	a	b	-
chr06	180145	G	A	b	b	b	a	a	a	b	a	b	b	b	b	a	a	-	a	a	-	b	a	a	-	b	a	a	a	b	a	b	a	a	b	b	a	-	b	a	a	a	b	a	a	b	a	b	-
chr06	180301	A	G	-	-	-	-	-	-	-	-	-	-	-	-	-	a	a	h	h	a	b	h	-	a	b	h	a	a	b	-	-	-	-	-	-	-	-	-	-	-	-	-	-	-	-	-	-	-
chr06	180542	A	G	-	-	-	-	-	-	b	-	-	-	-	-	-	-	-	b	a	b	b	b	h	b	b	-	a	a	b	-	-	-	-	-	-	-	-	-	-	-	-	-	-	-	-	-	-	-
chr06	180976	G	T	b	b	b	-	-	-	b	-	b	-	b	b	-	a	a	-	a	a	a	b	-	a	-	a	a	a	-	-	b	-	-	b	b	-	b	b	b	b	-	-	b	b	b	b	-	-
chr06	186869	A	G	-	-	-	a	a	-	-	-	-	-	-	a	-	-	-	b	b	-	-	-	-	a	-	-	a	-	-	b	-	-	a	a	b	a	-	b	-	a	b	b	-	-	-	a	b	-
chr06	189901	A	T	-	-	-	-	-	-	-	-	-	-	-	-	-	a	-	a	-	a	a	a	b	a	b	a	a	a	b	-	-	-	-	-	-	-	-	-	-	-	-	-	-	-	-	-	-	-
chr06	190505	A	C	b	-	-	-	-	-	-	-	a	-	-	-	-	a	a	a	a	b	a	h	b	b	b	-	a	a	b	-	-	a	-	-	b	a	-	-	-	a	-	-	a	-	b	-	-	-
chr06	190552	T	G	b	-	-	-	-	-	-	-	a	-	-	-	-	a	a	a	a	b	a	h	b	b	b	-	a	a	b	-	-	a	-	-	b	a	-	-	-	a	-	-	a	-	b	-	-	-
chr06	190622	A	G	-	-	b	a	-	a	b	-	-	-	-	-	-	a	-	-	-	-	-	-	-	a	-	b	-	-	-	-	-	-	-	a	b	a	-	-	-	-	a	-	-	-	b	b	-	-
chr06	191065	T	C	b	b	-	a	-	a	-	-	a	a	-	a	a	-	-	-	-	-	-	-	-	-	-	-	-	a	-	b	b	a	a	b	-	-	-	b	a	b	-	-	b	b	b	b	a	-
chr06	191078	C	G	b	b	-	a	-	a	-	-	a	a	-	a	a	-	-	-	-	a	-	-	-	-	-	-	-	a	-	b	b	a	a	b	-	a	-	b	a	b	-	-	b	b	b	b	a	-
chr06	191409	T	C	b	b	-	a	a	a	-	-	a	a	-	a	a	-	-	-	-	a	-	-	-	-	-	-	-	a	-	b	b	a	a	b	-	a	-	b	a	b	b	-	b	b	b	b	b	-
chr06	198835	T	C	b	b	a	a	a	a	-	a	a	a	b	a	a	a	-	-	b	-	a	b	a	a	-	b	a	-	b	a	b	a	a	-	b	a	a	b	-	a	a	b	b	a	b	-	-	a
chr06	200940	T	G	b	b	a	a	a	a	b	a	b	b	b	b	a	a	-	b	b	a	-	-	b	a	b	-	-	a	-	b	b	-	a	a	b	a	a	b	a	a	-	b	b	b	b	a	-	-
chr06	205134	A	G	b	b	b	a	a	a	b	a	b	a	-	b	a	-	-	b	b	-	-	a	b	a	b	-	-	-	-	-	-	a	a	b	b	a	-	b	a	a	a	b	b	b	b	b	a	-
chr06	205163	G	A	b	b	b	a	a	a	b	a	b	a	-	b	a	-	-	b	b	-	-	a	b	a	b	-	-	-	-	-	-	a	a	b	b	a	-	b	a	a	b	b	b	b	b	b	a	-
chr06	210416	T	A	b	b	b	a	a	a	-	a	b	-	b	a	a	-	-	-	-	-	-	-	-	-	-	-	-	-	-	b	b	-	a	b	-	a	a	b	a	b	-	b	b	a	b	a	a	-
chr06	210478	C	T	b	b	-	-	-	-	b	-	-	-	-	-	-	-	-	-	-	-	-	-	-	b	b	b	-	-	b	-	-	-	-	-	b	-	-	-	b	-	-	-	-	-	-	-	-	-
chr06	219128	A	T	-	-	a	-	-	a	-	-	-	-	b	b	a	a	a	a	b	a	-	h	h	b	b	a	a	a	b	-	-	-	-	-	-	-	b	-	-	-	a	-	-	-	b	-	-	-
chr06	224662	G	A	b	b	b	a	a	a	b	-	-	-	-	b	-	a	a	b	a	-	b	a	a	a	b	a	a	a	b	-	-	-	-	-	-	a	-	b	-	-	-	b	-	-	-	-	-	-
chr06	226838	T	C	-	-	b	a	-	-	-	-	-	a	-	b	-	a	a	-	a	b	a	b	b	b	b	b	a	a	b	-	-	-	a	-	-	a	-	b	-	-	-	-	-	-	-	-	-	-
chr06	230935	T	C	b	-	b	a	a	a	b	a	a	a	-	a	a	a	a	b	-	-	a	a	-	b	-	-	a	-	b	b	b	-	a	-	-	a	-	b	b	a	a	b	b	a	b	b	b	-
chr06	236663	T	C	-	-	-	-	-	a	-	-	-	-	-	-	-	a	a	a	a	a	h	h	a	h	b	b	a	a	b	-	-	-	a	-	-	-	-	-	-	-	-	-	a	b	-	-	-	-
chr06	236696	C	T	-	-	-	-	-	a	-	-	-	-	-	-	-	a	a	a	a	a	h	h	a	h	b	a	a	a	b	-	-	-	a	-	-	-	-	-	-	-	-	-	a	b	-	-	-	-
chr06	237122	T	C	b	-	-	-	-	-	-	-	-	-	-	-	-	a	a	a	-	a	a	h	b	h	b	b	a	a	b	-	-	-	-	b	-	-	-	-	-	b	-	-	b	-	-	-	-	-
chr06	245311	G	C	-	b	b	a	a	a	b	a	b	a	b	b	a	a	a	-	b	b	-	b	a	h	b	b	a	-	b	b	b	a	a	b	b	a	-	b	a	b	a	b	a	b	b	b	b	-
chr06	262945	G	A	b	-	-	-	-	-	-	-	-	-	-	-	-	a	a	b	a	a	b	a	b	a	-	b	a	a	b	-	-	-	-	-	-	-	-	-	-	-	-	-	-	-	-	-	-	-
chr06	262971	T	C	b	-	-	-	-	-	-	-	-	-	-	-	-	a	a	h	a	a	h	a	b	a	-	a	a	a	b	-	-	-	-	-	-	-	-	-	-	-	-	-	-	-	-	-	-	-
chr06	262988	C	T	b	-	-	-	-	-	-	-	-	-	-	-	-	a	a	h	a	a	h	a	b	a	-	a	a	a	b	-	-	-	-	-	-	-	-	-	-	-	-	-	-	-	-	-	-	-
chr06	290691	A	T	b	b	b	a	a	a	b	-	h	b	b	a	a	a	-	-	-	b	a	b	b	a	b	a	a	-	-	a	b	a	a	b	b	a	-	b	a	h	-	b	a	b	b	a	a	a
chr06	293172	G	T	-	-	-	-	-	-	-	-	a	b	-	-	a	-	-	a	-	-	-	-	-	a	-	-	-	-	b	b	a	-	a	-	b	a	a	-	-	a	a	-	a	b	-	a	a	b
chr06	293223	A	T	-	-	-	-	-	-	-	-	a	b	-	-	a	-	-	a	-	-	-	-	-	a	-	-	-	-	b	-	a	-	a	-	b	a	a	-	-	a	a	-	a	b	-	a	a	b
chr06	308122	C	T	b	-	h	a	a	a	b	a	a	-	b	b	a	a	a	a	b	-	-	a	a	a	-	-	-	a	-	a	a	a	a	a	b	a	b	b	a	a	-	b	-	a	b	b	a	-
chr06	341719	T	C	b	b	a	a	a	a	b	a	b	a	b	a	a	a	-	-	a	-	-	-	-	-	b	b	-	-	-	a	a	a	a	b	-	a	-	b	b	-	b	-	-	-	b	b	a	a
chr06	342503	G	T	-	-	-	-	-	-	-	-	-	-	-	-	-	a	a	a	b	a	a	h	b	a	b	h	a	a	b	-	-	-	-	-	-	-	-	-	-	-	-	-	-	-	-	-	-	-
chr06	342522	G	C	-	-	-	-	-	-	-	-	-	-	-	-	-	a	a	a	b	a	a	h	b	a	b	h	a	a	b	-	-	-	-	-	-	-	-	-	-	-	-	-	-	-	-	-	-	-
chr06	532956	T	C	b	-	b	a	a	a	-	-	b	-	-	a	a	b	-	-	-	-	-	-	a	-	-	-	-	-	-	a	a	a	-	b	b	a	-	-	b	-	-	b	a	a	b	b	a	-
chr06	1786321	C	T	b	a	a	a	b	a	-	a	b	b	b	a	a	-	a	-	a	-	-	-	a	a	-	a	a	a	b	a	b	a	a	a	a	a	-	-	a	-	-	b	a	a	b	a	b	a
chr06	2214452	C	T	b	-	-	a	b	-	b	-	b	b	-	b	a	-	-	-	-	-	-	-	-	b	-	-	-	a	-	-	b	b	b	a	b	a	-	a	a	-	-	b	a	a	b	-	a	-
chr06	2341016	T	C	b	-	-	a	-	a	-	a	-	a	b	b	a	b	-	-	-	b	-	-	-	-	-	-	-	b	-	a	a	a	-	-	a	a	b	b	b	b	b	b	b	-	b	-	b	-
chr06	2485040	A	G	-	-	a	a	b	-	-	a	-	-	-	a	a	b	a	-	-	-	-	-	b	-	-	-	-	-	-	a	b	-	b	-	b	a	-	a	-	b	-	b	a	a	b	a	a	-
chr06	2490401	T	G	-	-	-	-	-	-	-	-	-	-	-	-	-	a	a	a	-	-	a	h	b	b	-	a	a	b	b	-	a	-	-	-	-	-	-	-	-	-	-	-	-	-	-	-	-	-
chr06	2491262	G	A	-	-	a	a	b	a	a	-	-	-	a	a	a	b	-	a	b	a	b	b	b	b	-	a	a	b	b	-	-	-	b	-	b	-	-	b	a	b	-	a	a	-	-	-	-	-
chr06	2524964	G	A	-	-	b	-	b	-	-	-	-	-	-	a	a	b	-	a	b	-	a	a	b	b	b	h	a	b	b	-	-	-	a	-	b	-	-	-	a	-	-	-	-	-	-	-	-	-
chr06	2645263	G	A	-	-	-	-	-	-	-	-	-	-	-	-	-	a	-	b	b	a	a	h	b	b	b	b	a	b	b	-	-	-	-	b	b	-	-	b	-	-	-	-	-	-	b	-	-	-
chr06	2750642	G	T	b	b	a	a	b	a	b	a	-	b	b	b	a	b	a	-	b	-	-	b	b	b	b	-	a	b	b	a	b	b	b	a	b	a	-	b	-	b	b	a	b	a	b	b	a	a
chr06	3056780	C	T	b	b	a	a	b	a	b	a	b	b	a	b	a	a	a	-	-	b	a	a	b	a	-	a	a	b	b	b	b	b	-	-	-	a	b	a	-	-	-	-	b	b	-	-	a	-
chr06	3059044	C	G	-	-	-	-	-	-	-	-	-	-	-	-	-	b	b	a	b	b	h	b	b	a	b	h	a	b	b	-	-	-	-	-	-	b	-	-	-	-	-	-	-	-	-	-	-	-
chr06	3061528	A	G	b	b	-	b	b	-	b	-	b	-	-	-	-	-	-	-	-	-	-	-	-	-	-	-	-	-	b	b	b	b	b	b	-	b	b	b	-	b	b	a	-	-	b	b	-	-
chr06	3061849	G	A	b	b	-	b	b	-	b	-	b	-	-	-	-	b	-	-	b	-	b	-	-	-	-	-	-	b	-	b	b	b	b	b	-	b	b	b	-	b	b	a	-	-	b	b	-	-
chr06	3068676	G	T	b	-	-	b	-	-	-	-	-	a	-	-	a	h	b	a	b	-	h	h	b	h	b	a	a	b	b	-	-	-	-	-	-	-	-	b	-	b	-	-	b	a	-	b	b	-
chr06	3068759	T	G	b	-	-	b	-	-	-	-	-	a	-	-	a	b	b	a	b	-	h	b	b	h	b	a	a	b	b	-	-	-	-	-	-	-	-	b	-	b	-	-	b	a	-	b	b	-
chr06	3068820	C	T	b	b	a	b	b	-	b	-	b	-	a	b	a	-	-	b	-	-	-	b	-	-	-	a	-	-	b	-	b	b	b	b	a	b	b	a	-	-	b	b	-	-	b	b	a	-
chr06	3069167	C	T	a	b	a	a	b	-	b	-	a	-	a	a	a	-	-	b	-	-	-	b	-	-	-	a	-	-	b	a	a	a	a	a	a	a	-	a	-	a	b	b	a	-	a	a	a	-
chr06	3069312	G	A	-	b	-	-	-	-	b	-	-	b	-	-	-	a	b	a	b	-	a	b	b	b	b	b	a	b	b	-	-	-	-	-	-	-	-	-	-	-	-	-	-	-	-	-	-	-
chr06	3070549	C	T	-	-	a	-	b	-	b	a	-	b	-	a	-	a	a	b	-	a	-	-	b	a	a	-	a	b	b	-	-	b	a	-	-	a	-	b	-	-	b	-	a	-	-	-	-	-
chr06	3070770	A	G	b	b	-	-	-	-	-	-	-	-	-	b	-	b	a	b	b	-	a	a	b	a	b	a	a	b	b	-	-	-	a	b	-	-	-	-	-	-	-	-	b	a	-	-	-	-
chr06	3070790	C	T	b	b	-	-	-	-	-	-	-	-	-	b	-	b	a	b	b	-	a	a	b	a	b	a	a	b	b	-	-	-	a	b	-	-	-	-	-	-	-	-	b	a	-	-	-	-
chr06	3070809	C	G	b	b	-	-	-	-	-	-	-	-	-	b	-	b	a	b	b	-	a	a	b	a	b	a	a	b	b	-	-	-	a	b	-	-	-	-	-	-	-	-	b	a	-	-	-	-
chr06	3071401	T	A	-	-	-	a	-	a	-	a	-	a	a	a	a	-	-	a	-	-	-	a	-	-	-	a	-	-	-	a	a	a	-	-	a	a	-	a	a	-	a	a	a	a	-	a	-	-
chr06	3071645	A	G	b	b	b	a	b	a	b	a	b	b	a	b	a	h	-	a	-	-	-	a	b	-	-	a	-	-	-	b	a	a	b	b	a	b	b	a	b	-	a	b	a	h	b	a	b	-
chr06	3071836	T	C	-	-	a	a	-	a	-	a	-	a	a	a	a	a	a	-	-	a	a	a	-	a	-	-	a	-	-	a	a	-	a	-	-	a	-	a	-	-	-	a	a	-	-	-	-	a
chr06	3072513	T	C	b	-	-	-	-	-	-	-	-	-	-	-	-	h	b	b	b	b	h	b	b	a	b	a	a	b	b	-	-	-	-	-	-	-	-	-	-	-	-	-	-	-	-	-	-	-
chr06	3072668	T	C	b	-	-	-	-	-	-	-	-	-	-	-	a	b	a	a	b	b	h	h	b	h	b	h	a	b	b	-	-	-	b	-	-	-	-	a	-	-	-	-	-	-	-	-	-	-
chr06	3072677	C	T	b	-	-	-	-	-	-	-	-	-	-	-	a	b	a	a	b	b	h	h	b	h	b	h	a	b	b	-	-	-	b	-	-	-	-	a	-	-	-	-	-	-	-	-	-	-
chr06	3073068	G	C	b	b	-	b	b	a	b	a	b	b	a	b	-	b	a	-	-	-	-	a	-	-	-	-	-	-	-	-	-	a	a	b	b	a	-	-	a	b	-	b	b	a	b	a	b	-
chr06	3077827	G	A	b	-	b	a	b	a	-	a	-	-	b	a	a	-	-	-	-	-	-	-	-	-	-	-	-	-	b	b	-	b	b	-	a	a	-	-	-	-	-	a	-	a	b	-	a	-
chr06	3078978	A	G	b	b	b	a	b	a	b	a	b	b	a	a	a	-	-	b	b	a	-	a	b	-	b	-	a	-	b	b	a	a	b	b	b	b	-	a	a	b	b	a	a	a	b	a	b	-
chr06	3086922	G	A	b	b	a	b	b	-	b	a	-	b	a	a	a	b	-	-	-	-	b	a	b	b	-	-	-	-	-	-	a	b	a	b	a	b	b	b	a	b	-	a	b	a	b	a	-	b
chr06	3089159	C	A	-	-	-	-	-	-	-	-	-	-	-	-	-	a	a	b	b	a	b	h	b	h	b	h	a	b	b	a	-	-	-	-	-	a	-	-	a	-	-	-	-	b	-	-	-	-
chr06	3089614	C	T	b	b	b	a	b	a	b	a	b	b	b	a	a	b	-	a	b	b	b	b	b	a	b	a	a	-	b	b	a	a	b	b	a	b	-	b	a	b	b	a	a	a	b	a	b	a
chr06	3090040	T	C	b	b	b	a	b	a	-	a	b	-	-	b	a	-	-	-	-	a	-	-	b	-	-	-	a	b	-	a	-	-	b	b	-	b	-	a	-	b	b	a	b	b	-	b	-	-
chr06	3090671	G	A	b	b	b	b	b	a	b	a	b	b	b	b	a	a	-	-	-	-	b	a	-	-	b	-	a	b	b	b	b	a	b	b	b	b	b	b	b	-	b	b	b	b	b	-	a	b
chr06	3090868	G	A	b	b	b	a	b	a	b	a	b	b	b	a	a	h	a	-	-	-	a	a	-	a	b	-	a	b	-	b	b	a	b	b	a	b	b	b	b	-	b	b	b	b	b	-	a	a
chr06	3090916	A	G	b	b	b	a	b	-	b	-	b	b	b	a	-	b	h	-	b	b	a	b	b	b	b	b	h	b	b	b	b	-	b	-	b	b	b	b	b	b	b	b	b	b	b	-	-	-
chr06	3091034	A	G	b	-	-	a	b	-	-	b	-	-	b	b	a	b	b	-	b	b	b	h	b	b	b	b	h	h	b	b	-	-	b	b	-	b	-	-	-	b	a	-	b	b	b	-	-	-
chr06	3091600	T	C	b	-	b	b	-	a	-	-	-	-	-	a	b	b	b	-	b	b	b	b	-	b	b	-	b	b	b	-	-	-	-	-	-	-	-	-	-	-	-	-	-	-	b	-	b	-
chr06	3092886	A	G	-	-	a	a	-	a	-	a	-	a	a	a	a	h	-	a	-	-	-	a	-	a	-	-	a	-	-	a	a	-	a	-	-	a	-	-	a	-	a	a	a	a	-	a	-	a
chr06	3108678	A	G	-	-	-	-	-	-	-	-	-	-	-	-	-	a	-	b	b	a	b	b	b	b	b	b	h	b	b	b	b	b	b	b	-	-	-	-	b	-	-	-	b	b	-	-	-	-
chr06	3117877	C	G	b	b	b	b	b	a	b	a	b	b	b	b	a	b	h	h	b	b	a	b	b	a	b	b	a	b	b	a	b	b	a	b	b	a	b	a	b	b	b	a	b	a	b	b	b	a
chr06	3143994	A	T	b	-	a	a	b	a	b	a	b	b	b	b	a	b	b	a	b	b	a	a	b	h	b	a	a	b	b	b	b	b	a	b	a	a	b	-	b	b	-	a	a	b	b	-	-	-
chr06	3156344	G	A	-	-	-	-	b	-	-	-	-	-	-	-	-	-	-	a	-	-	-	b	-	-	b	a	a	-	b	-	b	b	b	-	a	a	b	-	-	-	-	b	-	-	b	-	-	-
chr06	3161148	T	C	b	-	a	b	b	a	b	a	b	a	b	b	a	a	-	-	-	-	a	-	-	-	b	a	a	-	b	b	a	a	b	b	a	a	b	b	b	b	-	a	a	-	b	b	a	-
chr06	3165426	C	T	-	-	b	-	-	-	-	-	-	-	-	-	-	b	b	a	b	b	a	a	b	a	b	b	a	b	b	-	-	-	-	-	-	-	-	-	-	-	b	b	-	-	-	-	-	-
chr06	3165484	T	A	-	-	b	-	-	-	-	-	-	-	-	-	-	b	b	a	b	b	b	a	b	a	b	b	a	b	b	-	-	-	-	-	-	-	-	-	-	-	b	b	-	-	-	-	-	-
chr06	3166163	G	T	-	-	-	-	-	-	-	-	-	-	-	b	-	a	a	a	b	a	b	h	b	h	b	h	a	b	b	-	-	-	-	-	-	-	-	-	-	-	-	-	-	b	b	b	-	-
chr06	3166169	C	G	-	-	-	-	-	-	-	-	-	-	-	b	-	a	a	a	b	a	b	h	b	h	b	h	a	b	b	-	-	-	-	-	-	-	-	-	-	-	-	-	-	b	b	b	-	-
chr06	3173402	T	C	b	b	b	-	b	a	-	-	b	b	-	b	a	b	a	a	b	-	-	-	b	a	b	-	a	b	b	-	-	a	-	-	-	a	b	b	a	b	-	b	b	-	b	-	-	-
chr06	3176807	A	C	b	b	b	a	b	a	b	-	b	b	-	b	a	-	-	-	-	-	a	-	-	-	b	a	-	-	-	b	b	a	a	b	b	b	b	-	a	b	b	a	b	a	b	b	a	a
chr06	3192615	A	T	b	b	a	a	b	a	-	a	b	a	a	b	a	b	-	a	b	-	b	a	b	-	b	a	a	b	b	-	a	a	b	b	a	a	b	b	a	b	b	b	a	a	b	b	-	-
chr06	3212902	A	G	-	-	-	-	-	-	-	-	-	-	-	-	-	a	b	a	b	a	a	a	b	h	b	a	a	b	b	-	-	-	-	-	-	-	-	a	a	-	a	b	-	-	-	-	-	-
chr06	3222825	A	C	-	-	-	-	-	b	-	-	-	a	-	-	-	b	b	-	-	a	a	b	b	b	-	a	a	b	b	-	-	-	-	-	-	-	-	-	-	-	-	-	-	-	-	-	-	-
chr06	3223387	A	G	-	b	-	b	a	a	b	-	-	-	b	b	b	a	b	a	b	-	a	b	b	a	-	a	b	-	b	-	b	-	-	-	b	b	b	-	b	-	-	-	-	b	-	-	b	-
chr06	3237476	C	T	-	-	-	-	-	-	-	-	-	-	-	-	-	a	b	a	b	a	a	b	b	h	-	h	a	b	b	-	-	-	-	b	-	a	-	-	-	-	-	b	-	-	-	-	-	-
chr06	3244706	A	T	-	-	-	-	-	-	-	-	b	-	-	-	-	b	b	a	b	a	a	h	b	a	b	b	a	b	b	-	-	-	-	-	-	-	-	-	-	-	-	-	-	-	-	-	-	-
chr06	3254415	G	A	b	b	a	b	b	a	-	a	b	-	a	b	-	b	-	b	-	-	-	-	b	a	-	-	a	b	-	a	b	b	a	b	b	b	b	-	a	b	b	a	-	-	b	b	-	-
chr06	3259644	A	G	b	b	a	b	b	a	-	a	b	a	-	b	a	b	b	a	b	b	h	a	b	h	b	a	a	b	b	a	b	-	b	b	b	b	b	b	-	b	-	-	a	a	b	-	-	-
chr06	3260695	T	C	b	b	a	b	b	a	-	a	b	b	b	b	a	b	-	-	b	-	-	a	-	a	b	a	-	-	-	b	b	a	b	b	b	b	b	b	b	b	a	b	b	-	b	a	-	-
chr06	3268748	G	A	-	-	-	-	-	-	b	-	-	-	-	-	-	b	a	b	b	a	b	a	b	h	b	h	a	b	b	-	b	-	-	-	a	-	-	-	-	-	-	-	-	b	-	-	-	-
chr06	3269595	A	T	b	-	b	b	b	a	b	a	b	a	a	a	a	-	a	a	-	-	a	a	-	-	-	-	a	-	b	b	b	b	a	b	b	b	-	b	a	b	b	b	b	a	b	a	-	b
chr06	3279158	T	C	b	b	a	a	b	a	-	a	b	a	b	b	a	a	a	a	b	-	-	b	-	a	b	-	-	b	b	b	b	a	b	b	b	a	b	b	b	b	-	a	b	a	b	b	a	a
chr06	3279204	G	A	b	b	a	a	b	a	-	a	b	a	b	b	a	a	a	a	b	-	-	b	-	a	b	-	-	b	b	b	b	a	b	b	b	a	b	b	b	b	-	a	b	a	b	b	a	a
chr06	3279518	C	G	-	-	b	-	-	-	-	-	-	-	-	-	-	a	a	a	b	a	-	a	b	b	b	b	-	-	b	-	-	-	a	-	-	-	b	-	-	-	-	-	-	-	-	-	-	-
chr06	3281903	T	C	b	b	a	b	b	a	-	a	b	b	b	b	a	a	a	b	b	a	b	b	b	b	-	b	a	b	b	b	-	a	a	b	b	a	b	-	a	-	-	a	-	b	b	a	b	-
chr06	3287594	T	G	-	-	-	-	-	-	-	-	-	-	-	-	-	a	b	a	b	a	-	h	b	a	b	h	a	b	b	-	-	-	-	-	-	-	-	-	-	-	-	-	-	b	-	-	-	-
chr06	3293631	G	A	b	-	a	a	b	a	-	a	b	b	a	b	a	-	-	-	-	-	-	-	b	b	-	-	a	-	-	a	a	-	a	b	b	b	b	b	a	b	a	b	a	a	b	a	a	-
chr06	3294117	C	T	-	-	-	-	-	-	-	-	-	-	-	-	-	a	-	-	b	b	h	h	b	b	b	h	a	b	b	-	-	-	b	-	-	-	-	-	-	-	-	-	-	-	-	-	-	-
chr06	3295972	T	C	b	b	a	a	b	a	b	a	b	a	a	a	a	a	-	-	b	a	a	b	b	a	-	b	a	b	-	b	a	b	b	b	a	b	b	b	a	b	a	a	b	b	b	b	b	a
chr06	3308159	G	A	b	-	b	a	-	a	b	a	b	a	a	b	a	b	-	-	-	a	-	a	b	-	-	b	-	b	-	b	b	b	a	b	a	b	b	b	a	b	b	b	b	a	b	a	a	-
chr06	3308182	G	A	b	-	b	a	-	a	b	a	b	a	a	b	a	b	-	-	-	a	-	a	b	-	-	b	-	b	-	b	b	b	a	b	a	b	b	b	a	b	b	b	b	a	b	a	a	-
chr06	3308287	G	A	-	-	-	-	-	-	-	-	-	-	-	-	-	h	-	a	b	a	h	h	b	h	b	h	a	b	b	-	-	-	-	-	-	-	-	-	-	-	-	-	-	-	-	-	-	-
chr06	3315058	A	G	b	-	-	-	-	a	-	-	-	-	-	-	a	-	a	a	-	-	a	a	b	a	b	a	a	-	b	-	a	-	-	-	-	a	-	-	-	-	b	-	-	-	-	-	-	-
chr06	3315376	G	A	-	-	-	-	-	a	-	-	-	-	-	-	-	h	b	b	b	-	b	h	b	-	b	a	a	b	b	-	-	-	b	b	-	-	-	a	-	-	-	-	-	b	-	-	-	-
chr06	3318744	G	A	-	-	-	-	-	-	-	-	-	-	-	-	-	a	-	-	b	b	-	h	b	h	b	h	a	-	-	-	a	-	-	-	-	-	-	-	b	-	-	-	-	-	-	-	-	-
chr06	3341827	A	G	b	b	b	b	b	a	-	a	b	a	b	b	a	b	-	-	b	a	b	a	-	b	b	a	a	b	b	a	a	b	a	b	b	b	b	a	b	b	b	b	a	a	b	a	a	-
chr06	3342017	T	A	b	-	b	b	b	a	-	a	b	a	b	b	a	a	a	-	b	a	b	a	-	b	b	b	a	b	b	a	a	b	a	b	b	b	b	a	b	b	b	b	a	a	b	a	a	-
chr06	3342120	T	C	b	b	a	b	b	a	-	-	-	-	b	b	a	-	-	-	b	-	-	b	-	-	-	b	a	-	-	-	b	b	b	b	a	a	-	b	a	b	-	a	a	b	b	-	-	-
chr06	3347539	G	A	b	-	-	a	b	-	-	a	-	-	a	-	-	-	b	-	-	-	-	-	-	-	-	-	-	-	-	a	a	-	-	-	-	-	-	b	b	-	a	a	-	b	b	b	-	-
chr06	3347594	T	A	b	-	-	a	b	-	-	a	-	-	a	-	-	-	b	-	-	-	b	-	-	-	-	-	-	b	-	a	a	-	-	-	-	-	-	b	b	-	a	a	-	b	b	b	-	-
chr06	3348003	C	T	-	-	-	-	-	-	-	-	-	-	-	-	-	b	b	-	b	b	h	h	b	b	b	-	a	b	b	-	-	-	-	-	-	-	-	-	-	-	-	-	b	-	-	-	-	-
chr06	3360172	G	A	b	-	b	a	b	a	b	a	b	b	b	b	a	a	b	a	b	-	-	b	b	b	b	h	a	b	b	a	a	a	b	b	a	a	b	-	-	b	a	a	a	a	b	b	a	-
chr06	3360469	G	A	-	-	-	-	-	-	-	-	-	-	-	-	-	-	-	-	-	-	-	-	-	-	-	-	-	-	-	-	-	-	-	-	-	-	-	a	-	-	-	-	-	-	-	-	-	-
chr06	3363071	G	A	-	-	-	-	-	a	-	-	-	-	-	-	-	a	a	a	-	a	a	a	-	a	-	a	a	-	-	-	-	-	-	-	-	-	-	-	-	-	-	-	-	-	-	-	-	-
chr06	3363078	A	C	-	-	-	-	-	a	-	-	-	-	-	-	-	a	a	a	-	a	a	a	-	a	-	a	a	-	-	-	-	-	-	-	-	-	-	-	-	-	-	-	-	-	-	-	-	-
chr06	3375186	T	C	-	-	-	-	-	-	-	-	-	-	-	-	-	a	a	-	b	b	-	a	b	b	b	-	a	b	b	b	a	-	-	-	-	-	b	-	-	-	-	-	-	-	-	-	-	-
chr06	3375216	C	T	-	-	-	-	-	-	-	-	-	-	-	-	-	a	a	-	b	b	-	a	b	a	b	-	a	b	b	b	a	-	-	-	-	-	b	-	-	-	-	-	-	-	-	-	-	-
chr06	3402692	A	G	b	b	b	b	b	a	b	a	b	a	b	a	a	-	-	-	-	-	-	-	-	-	-	-	-	-	-	a	b	b	a	b	a	a	b	-	b	b	b	b	a	-	b	-	b	-
chr06	3402736	C	T	-	-	-	-	-	-	-	-	-	-	-	-	-	a	a	b	b	-	h	b	-	a	-	a	a	b	b	-	-	-	-	-	-	-	-	-	-	-	-	-	-	-	-	-	-	-
chr06	3402743	C	A	-	-	-	-	-	-	-	-	-	-	-	-	-	a	a	b	b	-	h	b	-	a	-	a	a	b	b	-	-	-	-	-	-	-	-	-	-	-	-	-	-	-	-	-	-	-
chr06	3402918	T	C	b	b	a	b	b	a	-	a	b	-	a	b	a	-	-	-	b	-	a	-	-	-	-	-	-	-	-	a	b	a	b	b	a	b	b	a	b	b	a	b	b	-	b	b	a	-
chr06	3403257	A	G	b	-	a	b	b	a	-	a	b	-	a	b	a	-	-	-	-	-	a	-	-	-	-	-	-	-	-	a	-	a	a	b	a	b	b	a	-	b	a	b	b	-	b	b	a	-
chr06	3403388	A	G	b	-	-	-	b	a	-	a	-	a	a	a	a	a	b	-	-	a	a	a	b	b	b	-	a	b	b	b	-	-	b	-	a	-	-	a	-	b	a	-	-	-	-	-	-	-
chr06	3404302	T	G	b	b	b	a	-	a	b	a	b	a	a	a	a	b	-	-	b	a	-	b	b	a	b	-	a	-	b	b	-	b	b	b	a	a	-	b	a	b	a	a	a	-	b	-	b	-
chr06	3414802	A	G	b	b	a	b	b	a	-	a	b	b	a	b	a	b	b	a	b	a	b	-	-	h	b	-	a	b	b	a	b	a	b	b	b	a	b	a	-	b	a	a	b	a	b	a	-	-
chr06	3416342	A	C	b	b	a	a	b	a	-	a	b	b	a	b	a	a	-	-	h	a	a	a	b	-	b	a	a	b	b	b	a	b	b	b	b	b	b	a	a	b	b	a	a	a	b	b	b	-
chr06	3419361	G	A	-	-	-	b	b	-	-	-	b	b	-	-	-	-	-	b	b	-	-	b	b	-	b	-	-	b	b	-	-	-	-	b	-	-	-	-	-	-	-	-	-	-	-	-	-	-
chr06	3419400	G	A	b	-	b	b	-	-	-	-	-	b	-	-	-	b	-	a	b	-	-	-	-	-	b	-	-	-	-	-	-	-	b	b	-	b	-	-	-	-	-	b	-	-	b	-	-	-
chr06	3420262	A	G	b	b	a	a	b	a	b	-	b	a	a	a	a	-	b	h	b	-	b	-	-	a	b	a	a	-	b	a	b	a	a	b	b	b	b	b	a	b	a	b	a	a	b	b	b	-
chr06	3431786	G	A	-	-	-	-	-	-	-	-	b	-	-	-	-	a	b	b	b	-	b	h	b	h	b	a	a	b	b	-	-	-	-	-	-	-	-	-	-	-	-	-	-	-	-	-	-	-
chr06	3434323	C	T	-	-	-	a	-	-	-	-	-	-	-	-	-	a	a	h	b	-	-	b	b	a	b	a	a	b	b	a	-	-	-	b	a	-	-	-	-	-	a	-	-	-	-	-	-	-
chr06	3437590	A	G	-	-	a	-	-	-	b	-	-	-	-	-	-	a	a	b	b	b	a	h	b	h	b	a	a	b	b	-	a	a	-	b	-	-	b	-	-	-	-	-	-	-	-	-	-	-
chr06	3439648	C	T	b	b	b	a	b	-	b	a	-	-	b	b	a	a	a	-	-	a	-	-	-	a	-	-	-	-	b	-	b	b	b	b	b	a	b	-	b	b	a	-	-	a	b	a	-	-
chr06	3442067	C	T	b	b	a	a	b	a	b	a	b	a	b	a	a	b	-	b	b	a	b	b	b	a	b	b	a	b	b	b	b	b	a	b	a	b	-	a	a	b	a	b	b	b	b	b	a	a
chr06	3442498	A	G	b	b	a	a	-	a	-	-	b	-	a	a	a	b	-	b	b	a	a	-	b	a	b	-	a	b	b	-	a	b	b	-	-	b	-	-	-	-	-	-	-	-	b	-	-	-
chr06	3443728	G	A	-	-	-	-	-	-	-	-	-	-	-	-	-	a	a	b	b	b	b	a	b	h	b	b	a	b	b	-	-	-	-	-	b	a	-	-	-	-	-	-	-	-	-	-	-	a
chr06	3443853	T	C	b	-	a	a	-	a	-	-	-	-	-	b	a	-	-	-	-	-	-	-	-	-	-	a	-	-	-	b	a	-	b	-	a	a	-	-	-	b	-	b	-	a	-	a	b	-
chr06	3444222	C	A	b	b	b	b	b	a	b	a	b	b	a	b	a	b	-	-	-	-	-	a	b	a	-	a	a	-	-	a	b	a	b	b	a	b	-	a	b	b	-	b	b	b	b	a	b	-
chr06	3446253	G	C	-	-	-	-	-	a	-	-	-	-	-	-	-	a	b	b	b	b	h	h	b	a	b	a	a	b	b	-	-	-	a	-	-	a	-	-	-	b	-	-	-	-	-	-	-	-
chr06	3447410	A	G	b	b	a	b	b	a	b	a	b	a	a	a	a	a	-	a	b	a	-	a	b	a	b	a	a	b	b	-	a	-	a	-	-	a	b	-	b	b	a	b	b	a	b	a	-	-
chr06	3455027	C	G	-	-	-	-	-	-	-	-	-	-	-	-	-	b	b	a	b	b	b	h	b	h	b	b	a	b	b	-	-	-	-	b	b	-	-	-	-	-	-	-	-	-	-	-	-	-
chr06	3462393	T	A	b	-	b	a	b	a	-	a	-	b	b	b	a	-	-	-	-	-	-	-	b	-	b	-	a	-	-	-	-	-	a	b	b	b	b	-	a	b	a	a	a	-	b	a	b	-
chr06	3462691	C	T	b	-	b	a	b	a	-	a	-	b	b	b	a	-	-	-	-	-	-	-	b	-	b	-	a	-	-	-	-	-	a	b	b	b	b	-	a	b	a	a	a	-	b	a	b	-
chr06	3469152	G	C	b	b	b	b	b	a	b	a	b	-	a	b	a	b	a	b	b	a	-	b	b	b	b	a	a	b	b	b	b	b	b	b	b	b	b	-	a	b	b	b	b	b	b	a	a	-
chr06	3482562	G	A	b	b	b	b	b	a	b	a	b	b	a	a	a	a	a	a	b	b	-	b	b	h	b	b	a	b	b	a	a	b	a	b	a	a	-	-	a	b	a	a	b	b	b	a	-	a
chr06	3482630	C	T	b	b	b	b	b	a	b	a	b	b	a	a	a	a	a	a	b	b	-	a	b	h	b	b	a	b	b	a	a	b	a	b	a	a	-	-	a	b	a	a	b	b	b	a	-	a
chr06	3482659	G	A	-	-	-	-	-	-	-	-	-	a	-	-	-	a	-	-	b	b	a	a	b	h	b	a	a	b	b	-	-	-	-	-	-	-	-	a	-	-	-	a	-	-	-	-	-	-
chr06	3482680	G	A	-	-	-	-	-	-	-	-	-	a	-	-	-	a	-	-	b	b	a	a	b	h	b	a	h	b	b	-	-	-	-	-	-	-	-	a	-	-	-	a	-	-	-	-	-	-
chr06	3482698	T	C	-	-	-	-	-	-	-	-	-	a	-	-	-	a	-	-	b	b	a	a	b	h	b	a	h	b	b	-	-	-	-	-	-	-	-	a	-	-	-	a	-	-	-	-	-	-
chr06	3504776	G	A	-	-	-	-	-	-	-	-	-	-	-	-	a	-	-	-	-	-	-	-	-	-	-	-	-	-	-	-	a	-	b	b	-	a	-	-	-	-	-	b	a	-	b	a	a	b
chr06	3546885	A	G	b	b	a	b	b	a	b	a	b	b	b	b	a	b	b	-	-	b	b	-	b	h	b	b	a	b	b	b	a	b	a	b	b	a	b	a	b	b	b	a	a	a	b	a	a	-
chr06	3548572	T	G	b	-	-	b	-	-	-	-	-	b	-	-	-	a	a	a	b	a	a	a	b	a	b	a	a	b	b	-	-	-	b	-	a	-	-	-	-	-	-	-	b	b	-	-	-	b
chr06	3560234	T	C	b	b	b	b	b	b	b	b	b	a	b	b	b	a	a	b	b	-	b	-	b	b	b	a	h	b	b	b	b	b	b	b	b	a	-	b	b	b	b	b	b	b	b	b	a	b
chr06	3565595	G	A	-	-	-	-	-	-	-	-	-	-	-	-	-	b	a	a	b	a	a	a	-	a	-	b	a	-	b	-	-	-	-	-	-	-	-	a	-	-	-	-	-	-	-	-	-	-
chr06	3565684	A	G	-	-	b	-	-	-	-	-	-	-	b	b	-	-	-	-	-	b	-	-	-	-	-	-	-	-	-	b	-	-	-	b	-	b	-	-	b	b	-	b	-	b	b	b	b	-
chr06	3567649	C	A	b	-	b	a	b	a	b	b	b	a	b	b	b	a	-	-	-	-	-	-	-	a	-	-	a	-	-	b	b	a	b	b	b	b	-	b	b	b	b	a	b	b	b	b	b	a
chr06	3567661	C	G	b	-	a	a	b	a	b	a	b	a	a	a	a	a	-	-	-	-	-	-	-	a	-	-	a	-	-	a	a	a	a	b	a	a	-	a	a	b	b	a	a	b	b	a	a	a
chr06	3567715	G	A	-	-	-	a	-	-	-	a	-	-	-	b	b	-	-	-	-	-	-	-	-	-	-	-	a	-	-	-	-	-	-	b	a	b	-	b	b	b	b	b	-	-	-	b	a	-
chr06	3567733	T	C	-	-	-	a	-	-	-	a	-	-	-	b	b	-	-	-	-	-	-	-	-	-	-	-	a	-	-	-	-	-	-	b	a	b	-	b	b	b	b	b	-	-	-	b	a	-
chr06	3567751	T	C	-	-	-	a	-	-	-	a	-	-	-	b	b	-	-	-	-	-	-	-	-	-	-	-	a	-	-	-	-	-	-	b	a	b	-	b	b	b	b	b	-	-	-	b	a	-
chr06	3568122	C	G	-	-	-	-	-	-	-	-	-	-	-	-	-	a	a	a	-	a	-	a	-	a	-	a	a	-	-	-	-	-	-	-	-	-	-	-	-	-	-	-	-	-	-	-	-	-
chr06	3568138	A	G	-	-	-	-	-	-	-	-	-	-	-	-	-	a	a	a	-	a	-	a	-	a	-	a	a	-	-	-	-	-	-	-	-	-	-	-	-	-	-	-	-	-	-	-	-	-
chr06	3568162	A	G	-	-	-	-	-	-	-	-	-	-	-	-	-	a	a	a	-	a	-	a	-	a	-	a	a	-	-	-	-	-	-	-	-	-	-	-	-	-	-	-	-	-	-	-	-	-
chr06	3569287	C	T	-	-	-	-	-	-	-	-	-	-	a	-	a	-	a	-	b	-	-	-	-	-	-	-	-	-	-	a	-	-	-	-	a	-	-	a	-	-	-	-	b	-	b	-	b	b
chr06	3569295	G	A	-	-	-	-	-	-	-	-	-	-	a	-	a	-	a	-	b	-	-	-	-	-	-	-	-	-	-	a	-	-	-	-	a	-	-	a	-	-	-	-	b	-	b	-	b	b
chr06	3569670	A	G	b	-	-	-	-	-	-	-	-	-	a	-	a	-	a	-	b	-	-	-	-	-	b	-	-	-	-	a	-	-	-	-	a	-	-	a	-	-	-	-	b	-	b	-	b	b
chr06	3569743	G	A	b	b	a	b	b	a	-	-	b	b	b	b	a	a	b	b	-	-	a	a	b	b	-	-	a	-	-	b	b	b	b	b	b	b	b	-	-	b	b	b	b	b	b	b	b	-
chr06	3580283	T	G	-	-	-	a	-	-	-	-	-	-	-	-	-	a	b	a	b	b	b	b	b	b	b	b	a	b	b	-	-	-	a	-	-	-	-	-	-	-	-	-	-	a	-	-	-	-
chr06	3580357	A	G	-	-	-	a	-	-	-	-	-	-	-	-	-	a	b	a	b	b	b	h	b	b	b	a	a	b	b	-	-	-	a	-	-	-	-	-	-	-	-	-	-	a	-	-	-	-
chr06	3582833	G	A	-	-	-	-	-	-	-	-	-	-	-	-	-	a	-	a	-	a	b	a	-	a	-	-	a	-	-	-	-	-	a	-	-	b	-	-	-	-	-	-	-	b	-	-	-	-
chr06	3587996	C	A	b	b	b	a	b	a	b	a	b	a	-	a	a	b	a	b	b	-	a	a	b	b	-	b	a	b	b	a	b	a	b	b	-	b	b	a	-	b	-	a	-	-	b	a	a	b
chr06	3596836	C	A	b	b	b	b	b	a	b	a	b	b	b	b	a	b	-	h	b	a	a	a	-	a	b	a	a	-	-	b	a	b	h	b	b	b	b	a	b	b	a	b	b	b	b	b	b	b
chr06	3598218	G	A	b	b	-	a	b	a	-	a	-	b	a	a	a	-	-	-	b	-	-	-	-	-	-	b	a	b	-	a	a	-	a	-	b	b	b	-	b	b	-	a	a	-	b	-	-	-
chr06	3601575	T	C	-	-	-	a	-	a	-	-	-	-	-	a	-	-	-	-	-	a	-	-	b	a	-	-	-	-	-	-	b	-	-	-	-	b	-	-	-	-	-	-	-	-	b	b	b	-
chr06	3636256	T	C	-	-	-	-	-	-	-	-	-	-	a	-	-	a	b	a	b	b	b	b	b	b	b	h	a	b	b	-	-	-	-	-	-	-	-	-	-	-	-	-	-	-	-	-	-	-
chr06	3636360	A	G	-	-	-	-	-	-	-	-	-	-	-	-	-	b	b	a	b	a	a	b	b	a	b	h	a	b	b	-	-	-	-	-	-	-	-	-	-	-	-	-	-	-	-	-	-	-
chr06	3636686	C	G	b	b	b	b	b	a	-	a	b	-	b	b	a	a	-	-	-	b	-	a	b	-	-	-	a	b	-	b	a	a	a	b	a	b	b	-	b	b	a	b	a	a	b	a	b	b
chr06	3637319	G	A	-	b	-	b	b	a	b	-	-	-	b	a	a	b	a	-	b	-	b	b	-	h	b	b	a	b	b	-	-	-	-	-	-	-	-	a	-	-	-	-	b	-	-	-	-	-
chr06	3638250	A	T	b	b	a	a	b	a	b	a	b	b	a	a	a	a	-	b	b	a	a	h	b	b	b	a	a	b	b	b	a	a	a	b	b	a	b	-	-	b	a	a	b	a	b	-	b	-
chr06	3638483	T	C	b	b	a	a	b	a	b	a	b	b	a	a	a	a	-	b	b	a	b	h	b	b	b	a	a	b	b	b	a	a	a	b	b	a	b	-	-	b	a	a	b	a	b	-	b	-
chr06	3648461	G	T	b	b	a	a	b	a	b	-	b	-	a	a	a	b	-	b	b	-	a	a	-	b	b	b	a	-	b	-	-	b	a	b	a	a	b	a	b	b	-	a	a	a	b	a	a	-
chr06	3664547	T	G	-	-	a	a	-	a	-	a	-	a	a	-	a	-	-	-	-	a	-	-	-	-	-	-	-	-	-	-	a	-	a	-	-	a	-	-	a	-	-	a	-	-	-	a	-	-
chr06	3666446	C	T	-	-	-	-	-	a	-	-	-	-	-	-	-	a	b	a	b	b	b	a	b	a	-	h	a	b	b	-	-	-	-	-	-	-	-	-	-	-	-	-	-	a	-	-	-	-
chr06	3672686	A	G	-	b	-	b	b	-	-	-	b	-	-	-	-	-	-	-	-	-	-	a	-	-	-	-	-	-	-	-	-	-	-	-	b	a	-	b	b	b	-	a	a	a	b	a	-	a
chr06	3679256	T	A	b	b	b	a	b	a	-	a	b	b	b	b	a	b	-	-	b	a	b	b	b	b	-	-	a	-	b	-	a	a	b	b	b	b	-	-	b	b	b	a	b	b	b	a	b	-
chr06	3681822	C	T	-	-	b	a	b	a	-	-	-	b	-	-	a	-	-	a	-	-	-	-	-	-	-	-	-	-	-	-	-	a	-	-	b	-	-	-	-	b	-	a	-	-	-	-	b	-
chr06	3693520	A	G	b	b	b	b	b	-	-	a	b	b	a	b	a	a	a	-	b	-	-	-	-	a	b	a	a	-	b	-	b	b	a	-	a	b	b	-	a	b	b	a	a	b	b	b	b	-
chr06	3693830	A	G	-	-	b	-	-	-	-	-	-	-	-	-	-	h	b	-	b	a	h	h	b	h	b	h	a	b	b	-	a	-	-	-	-	-	-	-	-	-	-	-	-	-	-	-	-	-
chr06	3700568	A	C	-	-	-	-	-	-	-	-	-	-	-	-	-	b	-	a	-	-	-	a	b	a	-	a	a	-	b	-	-	-	a	-	a	-	-	-	-	-	-	-	-	-	-	-	-	-
chr06	3703069	G	A	-	-	-	-	-	-	-	-	-	-	b	-	-	a	a	b	b	b	a	b	b	h	b	b	a	b	b	-	-	-	-	-	-	-	-	-	-	-	-	-	b	-	-	-	-	-
chr06	3714196	T	C	-	-	-	-	-	-	-	-	-	-	-	-	-	a	b	a	b	-	a	b	b	a	-	a	a	b	b	-	-	-	b	-	-	-	-	-	a	-	-	-	b	-	-	-	-	-
chr06	3714201	A	G	-	-	-	-	-	-	-	-	-	-	-	-	-	a	b	a	b	-	a	a	b	a	-	a	a	b	b	-	-	-	b	-	-	-	-	-	a	-	-	-	b	-	-	-	-	-
chr06	3714340	C	T	b	b	b	b	b	a	b	-	b	-	-	b	-	-	-	b	b	-	b	-	b	b	-	b	-	b	b	-	b	-	b	b	-	b	-	b	-	b	-	-	-	b	b	b	-	-
chr06	3720054	T	C	-	-	-	-	-	-	-	-	-	-	-	b	-	h	b	a	b	a	b	a	b	h	b	b	a	b	b	-	-	-	-	-	-	a	-	-	b	-	-	-	-	-	-	-	-	-
chr06	3720207	A	T	-	-	-	-	b	-	-	-	-	-	-	-	-	a	a	a	b	-	a	a	b	a	b	a	a	b	-	b	-	-	-	-	-	-	-	-	-	-	-	-	-	-	-	-	-	-
chr06	3720219	T	C	-	-	-	-	b	-	-	-	-	-	-	-	-	h	a	a	b	-	a	a	b	a	b	a	a	b	-	b	-	-	-	-	-	-	-	-	-	-	-	-	-	-	-	-	-	-
chr06	3720284	T	C	-	-	-	-	b	-	-	-	-	-	-	-	-	a	b	a	b	-	a	a	b	a	b	h	a	b	-	-	-	-	-	-	-	-	-	-	-	-	-	-	-	-	-	-	-	-
chr06	3720384	G	T	b	b	b	a	b	a	-	a	b	b	b	b	a	b	-	b	b	-	a	a	b	a	b	b	a	b	-	a	a	b	b	b	b	b	b	b	a	b	b	a	b	b	b	b	b	b
chr06	3720613	A	G	b	b	b	a	b	a	b	a	b	b	b	b	a	b	-	h	b	-	a	a	b	a	b	b	a	b	-	a	a	b	b	b	b	a	b	b	b	b	b	a	b	b	b	b	b	b
chr06	3721874	C	T	-	-	-	a	-	-	-	-	-	-	-	-	-	b	b	b	b	b	h	h	b	b	b	h	a	b	b	-	-	-	-	b	-	-	-	-	-	-	-	-	b	-	-	-	-	-
chr06	3724466	T	G	b	b	b	a	b	a	-	a	b	a	b	b	a	a	-	-	b	-	-	a	b	a	b	b	a	-	-	b	-	b	b	b	a	b	b	b	a	b	b	b	b	a	b	b	b	-
chr06	3726092	A	G	b	b	b	a	b	a	-	-	b	b	a	b	a	-	-	a	-	b	-	b	b	-	b	b	a	-	-	b	a	b	b	b	-	a	b	a	-	b	b	a	b	b	b	a	b	-
chr06	3726665	C	A	-	-	a	a	b	a	-	a	-	a	-	-	a	-	-	-	-	-	-	-	-	-	-	-	-	-	-	a	a	a	a	b	a	a	-	a	a	b	a	a	a	a	-	-	a	a
chr06	3728292	A	G	b	-	a	a	b	-	-	a	b	-	a	-	a	-	-	-	-	-	-	a	-	-	-	b	-	-	-	a	a	b	b	b	b	b	-	-	a	b	a	-	-	b	b	a	a	a
chr06	3728968	G	A	b	b	a	a	b	a	-	a	-	b	a	b	a	-	a	-	-	-	-	-	-	-	-	-	a	-	-	b	a	a	b	b	b	a	b	b	a	-	b	b	a	b	b	b	a	-
chr06	3732287	G	C	-	-	-	-	-	a	b	-	b	b	-	-	-	a	a	a	b	b	a	b	b	h	b	-	a	b	b	a	-	-	a	b	-	a	-	-	-	-	-	-	-	a	-	-	-	-
chr06	3732337	A	G	b	b	b	b	b	-	-	-	b	b	-	b	-	-	b	b	b	b	-	b	b	-	-	a	-	b	b	b	-	-	b	b	-	b	-	-	-	-	b	b	b	b	b	-	-	-
chr06	3732386	G	A	b	b	b	b	b	-	-	-	b	b	-	b	-	-	b	b	b	b	-	b	b	-	-	b	-	b	b	b	-	-	b	b	-	b	-	-	-	-	b	b	b	b	b	-	-	-
chr06	3733319	G	A	-	-	-	-	-	-	b	-	-	-	-	-	-	b	-	a	b	b	-	b	b	a	b	h	a	b	b	-	-	-	b	-	-	-	-	a	-	b	-	-	-	-	-	-	-	-
chr06	3740042	C	A	b	b	b	a	b	a	-	a	-	-	a	b	a	a	-	-	-	-	-	-	-	-	-	-	a	-	-	a	-	b	a	b	b	b	b	a	a	b	b	b	b	-	b	b	b	-
chr06	3740054	G	T	b	b	b	a	b	a	-	a	-	-	a	b	a	a	-	-	-	-	-	-	-	-	-	-	a	-	-	a	-	b	a	b	b	b	b	a	a	b	b	b	b	-	b	b	b	-
chr06	3740076	G	A	b	b	b	a	b	a	-	a	-	-	-	b	a	a	-	-	-	-	-	-	-	-	-	-	a	-	-	a	-	b	a	b	b	b	b	a	a	b	b	b	b	-	b	b	b	-
chr06	3743853	C	T	b	b	a	b	b	-	-	a	-	a	-	b	a	-	-	-	-	-	-	b	b	-	b	-	-	-	-	a	a	b	b	b	-	b	-	a	-	b	b	a	a	a	b	b	a	-
chr06	3746850	C	T	b	b	b	b	b	a	b	a	b	h	a	b	a	b	-	b	-	-	a	-	-	-	-	-	a	-	b	b	b	a	h	b	b	h	b	b	b	b	a	b	b	a	b	b	a	-
chr06	3748389	T	C	-	b	a	b	b	a	-	-	-	b	b	b	a	b	-	-	-	a	-	-	-	-	-	-	a	-	-	-	b	-	a	-	b	b	b	a	b	b	a	a	b	a	b	b	-	b
chr06	3748790	C	T	b	b	b	a	b	a	-	-	b	-	-	b	a	a	-	a	-	b	-	-	-	a	-	-	a	-	-	a	a	a	b	b	-	a	-	-	-	-	a	a	-	b	b	a	b	-
chr06	3748831	T	C	b	b	b	a	b	a	-	-	b	-	-	b	a	a	-	a	-	b	-	-	-	a	-	-	a	-	-	a	a	a	b	b	-	a	-	-	-	-	b	a	-	b	b	b	b	-
chr06	3749112	A	T	b	b	b	a	b	a	-	-	b	-	-	b	a	a	-	a	-	b	-	-	b	a	-	-	a	-	-	a	a	a	b	b	-	a	-	-	-	-	a	a	-	b	b	a	b	-
chr06	3751576	T	C	b	-	b	b	b	a	b	a	b	-	a	b	a	b	-	b	-	-	a	-	-	-	b	-	a	b	b	a	a	a	b	b	a	a	b	-	a	b	-	b	b	a	b	a	b	b
chr06	3756130	A	G	-	-	-	-	-	-	-	-	-	-	-	-	-	b	-	b	b	b	b	b	b	-	b	a	-	b	b	-	-	-	-	-	-	-	-	-	-	-	-	-	-	-	b	-	-	-
chr06	3756239	T	C	-	-	-	-	-	-	-	-	-	-	-	-	-	b	-	b	b	b	b	b	b	-	b	a	-	b	-	-	-	-	-	-	-	-	-	-	-	-	-	-	-	-	-	-	-	-
chr06	3758955	T	G	b	b	a	b	b	a	b	-	b	a	b	b	a	a	-	a	b	b	a	h	b	b	b	a	a	b	b	a	-	-	b	-	-	a	-	-	a	-	-	-	-	b	-	-	-	-
chr06	3759210	C	T	b	b	b	b	b	a	b	a	b	-	a	b	a	b	b	b	b	b	b	a	b	a	b	a	a	b	-	b	a	a	b	b	a	a	-	b	b	-	b	a	a	b	b	b	a	b
chr06	3766306	T	C	-	-	-	b	-	-	-	-	-	-	-	-	-	a	a	a	b	-	a	b	b	h	b	b	a	b	b	-	-	a	-	-	-	-	-	-	b	-	-	-	-	-	-	-	-	-
chr06	3769466	T	C	-	-	-	-	-	-	-	-	-	-	-	-	-	a	b	a	b	a	b	b	b	h	b	h	a	b	b	-	-	-	-	-	-	-	-	-	-	a	-	-	-	-	-	-	-	-
chr06	3773944	C	T	-	-	-	-	-	-	-	-	-	-	-	b	-	b	a	h	b	b	-	b	b	h	b	a	a	b	b	a	-	-	-	-	-	a	-	-	-	b	-	-	-	b	-	-	-	-
chr06	3774349	G	A	b	-	b	b	-	a	b	-	b	a	-	b	a	b	-	-	-	-	-	-	-	a	-	a	a	-	-	b	a	-	b	b	b	-	b	a	a	b	-	a	-	b	b	-	a	-
chr06	3785552	G	A	b	b	a	b	b	a	-	a	b	a	b	b	a	b	a	-	-	-	a	a	-	a	-	-	a	b	-	a	b	a	b	b	b	b	b	b	a	b	a	b	b	b	b	-	b	b
chr06	3808734	A	G	b	b	b	b	-	a	b	a	b	a	b	b	a	-	-	-	b	a	-	-	b	a	-	-	-	-	-	a	b	a	b	b	b	b	-	a	b	b	b	a	a	-	b	a	a	a
chr06	3817858	C	T	-	-	-	b	-	-	-	-	-	-	-	b	-	h	h	a	b	-	a	h	-	h	b	h	a	b	b	-	b	-	a	-	-	-	b	-	-	-	-	-	-	-	-	-	-	-
chr06	3820363	T	C	-	-	-	-	-	-	-	-	-	-	-	-	-	a	a	b	b	b	-	h	b	h	b	a	a	b	b	-	-	-	-	-	-	-	-	b	-	-	-	-	-	-	-	-	-	-
chr06	3820930	C	T	b	b	-	b	b	-	-	-	-	-	b	b	-	-	-	-	-	-	-	-	-	-	-	-	-	-	-	-	b	b	-	b	-	b	-	-	-	-	-	a	b	-	b	a	-	-
chr06	3820954	T	G	b	b	-	b	b	-	-	-	-	-	b	b	-	-	-	-	-	-	-	-	-	-	-	-	-	-	-	-	b	b	-	b	-	b	-	-	-	-	-	a	b	-	b	a	-	-
chr06	3900353	T	C	-	-	-	-	-	-	-	-	-	-	-	-	-	h	a	b	b	b	h	b	b	h	b	h	a	b	b	-	-	-	-	-	-	-	-	-	-	-	-	-	-	-	-	-	-	-
chr06	3901852	T	C	-	b	b	a	-	-	-	-	-	-	a	b	a	-	-	-	-	-	-	-	b	-	-	-	-	-	-	-	-	b	-	-	b	b	b	a	a	b	-	b	-	-	b	b	-	-
chr06	3902200	G	A	b	b	b	b	b	a	b	a	b	a	b	b	a	a	-	a	b	b	b	a	b	-	-	b	a	b	-	-	b	-	a	b	b	a	b	-	a	b	b	b	b	b	b	a	b	a
chr06	3902242	G	T	b	b	b	b	b	a	b	a	b	a	b	b	a	a	-	a	b	b	a	a	b	-	-	b	a	b	-	-	b	-	a	b	b	a	b	-	a	b	b	a	b	b	b	a	b	a
chr06	3913534	A	G	-	-	-	-	-	-	-	-	-	-	-	-	-	b	-	b	b	a	a	h	b	a	b	a	a	b	b	-	-	-	-	-	-	-	-	-	-	b	-	b	-	-	-	-	-	-
chr06	3927020	A	T	-	-	-	-	-	-	-	-	-	-	-	-	-	b	b	b	b	-	-	b	b	b	b	-	-	b	b	-	-	-	-	-	-	-	-	-	-	b	-	-	-	-	-	-	-	b
chr06	3927181	C	T	-	-	-	-	-	-	-	-	-	-	-	-	-	b	b	b	b	-	-	b	b	b	b	-	-	b	b	-	-	-	-	-	-	-	-	-	-	b	-	-	-	-	-	-	-	b
chr06	3938728	G	T	b	b	a	b	b	a	b	a	b	b	a	b	b	a	b	b	b	b	-	a	b	a	b	-	a	b	b	a	b	b	a	b	a	b	-	-	a	b	b	a	b	a	b	a	b	b
chr06	3995693	C	T	b	b	b	a	b	a	b	a	b	a	a	b	a	b	-	-	b	-	b	-	b	a	-	-	-	-	-	a	a	a	a	b	a	a	b	-	b	b	b	b	a	a	b	a	b	a
chr06	4055560	C	A	-	-	b	b	b	a	-	a	b	a	b	b	a	b	a	b	-	b	-	b	b	-	b	-	-	b	b	a	b	a	b	-	b	a	-	a	a	b	-	b	a	a	b	a	b	b
chr06	4064259	A	G	b	b	a	a	b	a	-	-	-	a	b	b	a	-	a	-	-	-	b	a	b	a	b	-	a	-	b	-	a	b	b	b	b	b	b	b	a	-	-	-	a	a	b	a	b	-
chr06	4064710	C	T	-	-	-	-	-	-	-	-	-	-	-	-	-	b	h	a	b	h	a	h	b	h	b	h	a	b	b	-	-	-	-	-	-	-	-	-	-	-	-	-	-	-	-	-	-	-
chr06	4064818	G	A	-	-	-	-	-	-	-	-	b	-	-	-	-	a	a	a	b	a	a	a	b	a	-	b	a	b	-	-	-	-	-	-	-	-	-	-	-	-	-	-	-	-	-	-	-	-
chr06	4064823	G	A	-	-	-	-	-	-	-	-	b	-	-	-	-	a	a	a	b	a	a	a	b	a	-	b	a	b	-	-	-	-	-	-	-	-	-	-	-	-	-	-	-	-	-	-	-	-
chr06	4065144	T	C	b	b	a	a	b	a	b	a	b	a	a	b	a	-	-	b	b	b	-	b	b	-	b	-	a	b	-	a	a	a	b	b	a	b	b	b	a	b	a	a	a	a	b	a	a	-
chr06	4080807	G	A	b	b	b	b	b	a	b	a	b	b	b	b	a	b	a	b	b	a	b	b	-	b	b	b	a	b	b	b	b	a	a	b	b	b	b	a	b	b	a	b	b	b	-	a	a	b
chr06	4090541	C	T	-	-	-	-	-	-	-	-	-	-	-	-	-	a	b	h	-	-	b	a	b	a	-	a	a	b	b	-	b	-	-	-	-	-	-	-	-	-	-	-	-	-	-	-	-	-
chr06	4099633	T	G	b	b	b	-	-	a	-	-	-	-	-	b	-	a	a	b	b	b	b	a	b	h	b	b	a	b	b	-	b	-	-	-	b	b	-	-	-	-	-	b	-	-	-	-	-	-
chr06	4151132	T	C	-	-	-	-	-	-	-	-	-	-	-	-	-	a	b	a	b	-	a	h	b	a	b	a	a	b	b	-	-	-	b	-	b	-	-	-	-	-	-	-	-	-	-	-	-	-
chr06	4151762	A	C	b	-	-	-	b	-	-	-	-	-	-	-	a	a	a	a	b	b	-	a	b	b	b	a	a	b	b	a	-	-	-	-	-	-	-	-	-	-	-	a	-	-	-	-	-	-
chr06	4151778	C	A	b	-	-	-	b	-	-	-	-	-	-	-	a	a	a	a	b	b	-	a	b	b	b	a	a	b	b	a	-	-	-	-	-	-	-	-	-	-	-	a	-	-	-	-	-	-
chr06	4154670	G	A	-	-	-	-	-	a	-	-	b	-	-	-	-	a	b	a	b	a	a	h	b	a	b	-	a	b	b	-	a	-	a	-	-	-	-	-	-	-	-	a	-	-	-	-	-	-
chr06	4154689	G	A	-	-	-	-	-	a	-	-	b	-	-	-	-	a	b	a	b	a	a	h	b	a	b	-	a	b	b	-	a	-	a	-	-	-	-	-	-	-	-	a	-	-	-	-	-	-
chr06	4188519	T	C	b	b	a	b	b	a	-	a	b	b	b	b	a	a	a	a	b	-	b	-	-	-	-	-	a	-	b	b	b	-	b	b	a	a	-	b	a	b	a	b	a	b	b	a	a	-
chr06	4189092	C	T	-	-	-	-	-	-	-	-	-	-	-	-	-	a	-	-	-	-	-	-	-	-	-	a	-	-	-	-	-	-	-	-	-	-	-	-	-	-	-	-	-	-	-	-	-	-
chr06	4195778	A	C	-	-	-	-	b	-	-	-	-	-	-	-	-	a	b	b	b	b	a	b	b	a	b	b	a	b	b	-	-	-	-	-	-	-	-	b	-	-	-	-	-	-	-	-	-	-
chr06	4197925	G	A	b	-	b	b	b	a	-	-	-	b	-	b	-	a	b	a	b	a	a	b	-	b	b	h	a	b	b	-	a	-	a	b	-	a	-	-	-	b	-	-	-	-	-	-	-	-
chr06	4198044	T	C	b	-	b	b	b	a	-	-	-	b	-	b	-	a	b	a	b	a	a	b	-	b	b	h	a	b	b	-	a	-	a	b	-	a	-	-	-	b	-	-	-	-	-	-	-	-
chr06	4198389	A	G	b	b	a	b	b	a	-	-	-	b	a	b	b	a	-	a	b	a	b	-	b	a	-	a	a	-	b	a	-	b	a	b	b	b	b	a	b	b	a	a	a	a	b	b	b	-
chr06	4206527	C	T	b	b	a	b	b	a	b	a	-	b	a	b	a	-	-	-	-	-	-	-	-	-	-	-	a	-	-	-	a	b	b	b	a	a	b	-	b	b	a	a	b	b	b	a	a	-
chr06	4208789	G	A	b	b	-	a	b	a	-	-	b	-	b	b	b	a	-	-	b	-	-	b	b	-	b	-	a	b	-	-	b	b	b	b	b	b	b	b	a	b	a	a	-	b	b	b	b	b
chr06	4211403	G	A	b	b	a	b	-	a	b	a	b	b	a	b	b	a	-	-	-	-	-	a	b	a	b	-	-	b	-	a	b	b	a	b	a	a	b	b	a	b	-	b	-	a	b	b	b	a
chr06	4220969	T	C	b	b	b	-	b	a	-	a	b	b	-	b	a	-	-	-	-	a	-	-	-	a	-	-	a	-	-	a	a	b	b	b	b	a	-	-	a	b	a	b	a	a	b	b	-	-
chr06	4221000	C	T	b	b	b	-	b	a	-	a	b	b	-	b	a	-	-	-	-	a	-	-	-	a	-	-	a	-	-	a	a	b	b	b	b	a	-	-	a	b	a	b	a	a	b	b	-	-
chr06	4221014	A	G	b	b	b	-	b	a	-	a	b	b	-	b	a	-	-	-	-	a	-	-	-	a	-	-	a	-	-	a	a	b	b	b	b	a	-	-	a	b	a	b	a	a	b	b	-	-
chr06	4221081	C	T	-	-	-	-	-	-	-	-	-	-	-	-	-	a	a	b	b	a	-	a	b	b	-	-	a	b	b	-	-	-	-	-	-	-	-	-	-	b	-	-	-	-	-	-	-	-
chr06	4226456	G	A	b	b	a	b	b	a	b	a	b	b	a	b	b	a	-	a	-	a	b	b	b	b	b	b	a	b	b	b	b	b	b	b	b	a	b	b	a	b	a	a	b	b	b	a	-	b
chr06	4227400	A	G	-	-	-	-	-	-	-	-	-	b	-	b	-	a	b	-	b	b	a	b	b	h	b	h	a	-	-	-	-	-	-	-	-	-	-	-	-	-	-	-	-	-	-	-	-	-
chr06	4227443	G	A	-	-	-	-	-	-	-	-	-	b	-	b	-	a	b	-	b	b	b	b	b	h	b	h	a	-	-	-	-	-	-	-	-	-	-	-	-	-	-	-	-	-	-	-	-	-
chr06	4227773	A	C	b	-	a	b	b	a	-	-	b	b	a	b	b	-	-	-	-	a	b	a	-	-	-	a	a	-	-	a	a	a	a	b	a	a	-	a	b	b	a	b	b	b	b	a	-	b
chr06	4244925	G	C	-	-	a	a	-	a	-	a	-	-	a	-	-	-	-	a	-	-	-	-	-	-	-	-	a	-	-	a	a	a	a	-	b	a	-	-	a	-	a	-	a	a	b	a	-	a
chr06	4253416	G	A	-	-	-	b	b	-	-	-	-	-	-	-	-	h	b	b	b	a	b	h	b	h	b	h	a	b	b	-	-	b	-	b	a	b	-	-	-	-	-	-	-	-	-	-	-	-
chr06	4253497	G	C	-	-	-	b	-	-	-	-	-	-	-	-	-	b	b	a	b	a	b	h	b	h	b	h	a	b	b	-	-	b	-	b	a	b	-	-	-	-	-	-	-	-	-	-	-	-
chr06	4259131	A	G	-	-	a	a	-	-	-	a	-	-	-	-	a	a	-	-	-	-	-	-	-	-	-	-	-	-	-	-	-	a	a	-	-	a	-	a	-	-	a	-	a	-	-	-	-	-
chr06	4279954	G	C	b	-	b	-	-	a	-	a	-	a	-	b	a	a	a	-	-	-	-	-	-	a	-	-	-	-	-	-	b	-	a	-	a	b	b	a	b	b	a	a	-	a	b	b	-	-
chr06	4313206	G	A	-	b	a	-	b	a	-	a	b	b	-	b	a	b	b	-	b	a	b	a	-	a	b	b	a	-	b	a	b	a	a	b	a	b	b	-	b	-	-	b	a	a	b	-	-	-
chr06	4313224	G	C	-	b	a	-	b	a	-	a	b	b	-	b	a	b	b	-	b	a	b	a	-	a	b	b	a	-	b	a	b	a	a	b	a	b	b	-	b	-	-	b	a	a	b	-	-	-
chr06	4313348	G	A	-	b	a	-	b	a	-	a	b	b	-	b	a	b	b	b	b	a	b	b	b	a	b	b	a	b	b	a	b	a	a	b	a	b	b	-	b	-	-	b	a	a	b	b	-	-
chr06	4313485	C	T	-	b	-	a	b	a	-	a	-	b	-	-	b	-	-	a	b	-	b	a	b	-	-	-	a	-	b	-	a	-	a	-	b	b	-	b	-	b	-	a	a	a	b	b	-	-
chr06	4322552	G	A	-	-	-	-	-	-	-	-	-	-	-	-	-	a	-	-	b	a	a	a	b	a	b	a	a	b	b	-	-	-	-	-	-	-	-	-	b	-	-	-	-	-	-	-	-	-
chr06	4322638	G	A	-	-	-	-	-	-	-	-	-	-	-	-	-	a	b	b	b	a	a	a	b	h	b	h	a	b	b	-	-	-	-	-	-	-	-	-	b	-	-	-	b	-	-	-	-	-
chr06	4330218	A	T	-	-	-	-	-	-	-	-	-	-	-	-	b	-	-	-	-	-	-	-	-	-	-	-	-	-	-	b	-	-	-	-	-	b	-	-	-	-	-	-	-	-	-	-	b	-
chr06	4333286	A	T	-	-	a	-	-	-	-	-	-	-	-	-	a	-	b	h	b	a	b	a	b	a	-	a	a	b	b	-	-	b	a	-	-	-	-	-	b	-	-	-	-	-	-	-	-	-
chr06	4333307	A	G	-	-	a	-	-	-	-	-	-	-	-	-	a	-	b	h	b	a	b	a	b	a	-	a	a	b	b	-	-	b	a	-	-	-	-	-	b	-	-	-	-	-	-	-	-	-
chr06	4333470	G	A	-	-	-	-	-	-	-	-	-	-	-	-	-	b	b	a	b	a	a	a	b	a	b	h	a	b	b	-	a	-	-	-	-	-	-	-	-	-	-	-	-	-	b	-	-	-
chr06	4348943	A	G	-	-	-	-	-	-	-	-	-	-	b	-	-	b	b	a	b	a	h	b	b	b	b	a	a	b	b	-	-	-	-	-	-	-	-	-	-	-	-	b	-	-	-	-	-	-
chr06	4349088	G	A	-	b	-	b	-	-	-	-	-	-	-	-	-	-	-	-	-	-	-	-	-	-	-	-	-	-	-	-	-	-	-	-	-	-	-	-	-	-	-	-	-	-	-	-	-	-
chr06	4355431	G	A	b	b	a	b	-	-	-	a	-	-	-	b	-	-	-	-	-	-	a	b	b	-	-	b	-	-	b	-	a	a	a	-	-	a	b	a	-	-	-	-	a	-	b	a	-	-
chr06	4355449	C	T	b	b	a	b	-	-	-	a	-	-	-	b	-	-	-	-	-	-	a	b	b	-	-	b	-	-	b	-	a	a	a	-	-	a	b	a	-	-	-	-	a	-	b	a	-	-
chr06	4365971	T	C	-	-	-	-	-	-	-	-	-	-	-	b	-	-	-	-	-	-	-	-	-	-	-	-	-	-	-	-	-	b	-	-	-	a	-	-	-	-	-	a	-	-	-	-	-	-
chr06	4368948	A	G	-	-	-	-	-	-	-	-	-	-	-	-	a	a	b	a	b	a	h	h	b	b	-	h	a	b	b	b	-	-	-	-	-	-	-	-	-	-	-	-	-	-	-	-	-	-
chr06	4371574	A	G	-	-	-	-	-	-	-	-	-	-	-	-	-	b	-	-	b	b	b	a	b	-	-	b	a	-	-	-	-	-	a	-	-	b	-	-	-	-	-	-	-	-	-	-	-	-
chr06	4379148	T	C	b	b	a	b	b	a	b	a	b	-	a	b	b	b	b	a	b	-	a	a	b	a	-	b	a	b	b	b	b	b	b	b	b	b	-	b	a	b	a	b	a	b	b	b	a	-
chr06	4379162	G	C	b	b	a	b	b	a	b	a	b	-	a	b	b	b	b	a	b	-	a	a	b	a	-	b	a	b	b	b	b	b	b	b	b	b	-	b	a	b	a	b	a	b	b	b	a	-
chr06	4379412	G	C	b	-	-	-	b	-	-	-	-	-	-	-	-	b	h	h	b	h	a	h	b	a	-	h	a	b	b	-	-	-	-	b	-	-	-	-	-	-	-	-	-	-	b	-	-	-
chr06	4393637	T	C	-	-	-	-	-	-	b	-	-	-	a	b	-	a	b	b	b	b	-	b	b	b	b	h	a	b	b	-	-	-	b	-	-	-	-	-	a	-	-	-	-	-	-	-	-	-
chr06	4393646	T	A	-	-	-	-	-	-	b	-	-	-	a	b	-	a	b	b	b	b	-	b	b	b	b	h	a	b	b	-	-	-	b	-	-	-	-	-	a	-	-	-	-	-	-	-	-	-
chr06	4393843	T	C	-	-	-	-	-	-	-	-	-	-	-	-	b	a	b	a	b	b	a	h	b	b	b	b	a	b	b	a	-	-	-	b	b	-	-	-	-	-	-	-	-	-	-	-	-	-
chr06	4393860	A	C	-	-	-	-	-	-	-	-	-	-	-	-	b	a	b	a	b	b	a	h	b	b	b	b	a	b	b	a	-	-	-	b	b	-	-	-	-	-	-	-	-	-	-	-	-	-
chr06	4394009	C	T	-	-	-	-	-	-	-	-	-	-	-	-	b	a	b	a	b	a	h	h	b	b	b	b	a	b	b	a	-	-	-	b	b	-	-	-	-	-	-	-	-	-	-	-	-	-
chr06	4402449	T	C	b	b	b	a	b	a	-	a	b	a	a	b	b	a	-	a	b	-	-	b	-	-	b	a	a	b	-	a	b	-	a	b	b	b	-	-	a	b	a	a	-	a	b	a	-	-
chr06	4403929	G	A	-	-	a	a	b	a	-	a	b	b	b	b	b	b	b	b	b	a	b	a	-	a	b	-	a	b	b	b	b	b	b	-	-	b	-	-	-	b	-	a	-	a	b	b	-	-
chr06	4403968	C	T	-	-	a	a	b	a	-	a	b	b	b	b	b	b	b	b	b	a	a	a	-	a	b	-	a	b	b	b	b	b	b	-	-	b	-	-	-	b	-	a	-	a	b	b	-	-
chr06	4406913	A	G	-	-	-	-	b	-	-	-	-	-	a	-	-	h	h	a	b	a	h	b	b	h	b	a	a	b	-	-	-	-	a	-	-	-	-	-	-	-	-	-	-	-	-	-	-	-
chr06	4407193	G	A	b	b	b	b	b	a	b	a	-	b	a	b	b	-	b	a	-	a	-	b	-	a	b	-	a	b	b	-	-	-	b	b	a	b	-	b	b	-	a	a	b	b	b	a	b	-
chr06	4407198	T	C	b	b	b	b	b	a	b	a	-	b	a	b	b	-	b	a	-	a	-	b	-	a	b	-	a	b	b	-	-	-	b	b	a	b	-	b	b	-	a	a	b	b	b	a	b	-
chr06	4407582	C	T	-	-	-	-	-	-	-	-	-	-	-	-	-	a	a	a	b	-	b	h	b	h	b	a	a	b	b	-	-	-	-	-	-	-	-	-	-	-	-	-	-	-	-	-	-	-
chr06	4407752	C	T	-	-	-	-	b	-	-	-	b	-	-	-	-	b	b	-	b	b	a	h	b	h	b	a	a	b	b	b	-	-	-	b	-	-	-	-	-	-	-	-	b	-	b	-	-	-
chr06	4407843	T	C	-	-	-	-	b	-	-	-	b	-	-	-	-	a	a	-	b	a	a	h	b	h	b	a	a	b	b	b	-	-	-	b	-	-	-	-	-	-	-	-	b	-	-	-	-	-
chr06	4430305	C	A	-	-	-	b	-	-	-	a	-	a	a	-	-	b	b	b	b	a	a	h	b	b	b	b	a	b	b	-	-	-	-	-	-	-	-	-	-	-	a	-	-	-	-	-	-	-
chr06	4437737	A	G	b	b	a	b	b	a	b	a	b	a	a	b	a	a	b	-	b	-	a	a	b	a	-	a	-	b	-	a	a	a	a	b	b	b	b	b	a	b	-	a	b	b	b	a	a	b
chr06	4489666	T	C	-	-	-	-	-	-	-	-	-	-	-	-	b	b	b	a	b	a	b	h	b	b	b	h	a	b	b	-	-	a	-	-	-	b	-	b	-	-	-	-	-	-	-	-	-	-
chr06	4497766	T	G	b	-	-	-	b	-	-	a	-	-	-	b	-	-	-	-	-	-	-	-	-	a	-	-	-	-	-	-	a	-	b	-	-	b	-	-	b	-	a	-	a	a	b	-	a	-
chr06	4517280	T	C	b	b	a	a	b	a	b	a	b	-	a	b	b	a	-	-	b	-	b	-	b	-	-	a	-	b	-	b	b	a	b	b	b	b	b	b	b	b	a	b	a	b	b	b	a	b
chr06	4517289	G	T	b	b	a	a	b	a	b	a	b	-	a	b	b	a	-	-	b	-	a	-	b	-	-	a	-	b	-	b	b	a	b	b	b	b	b	b	b	b	a	a	a	b	b	b	a	b
chr06	4517668	C	T	-	-	-	-	-	-	-	-	-	-	-	-	-	b	b	b	b	-	b	a	b	h	b	h	a	b	b	-	-	-	-	-	-	-	-	-	-	-	-	-	-	-	-	-	-	-
chr06	4538223	T	C	b	b	a	b	b	a	b	a	b	a	b	b	a	a	b	a	-	-	b	a	b	b	b	a	a	b	b	b	b	b	a	b	b	a	-	b	b	b	a	a	b	a	b	a	b	a
chr06	4539951	A	G	b	-	-	b	b	-	-	-	-	-	-	b	-	a	b	-	b	-	a	b	b	b	b	h	a	b	b	-	a	a	-	-	-	-	-	-	-	-	-	-	-	-	-	-	-	-
chr06	4541422	A	G	b	b	b	a	b	a	b	a	b	-	a	b	b	-	a	b	b	-	h	a	b	-	b	b	a	b	b	a	b	a	b	b	a	b	-	a	b	b	a	b	b	a	b	a	a	b
chr06	4541585	G	C	b	b	a	b	b	a	b	-	b	-	b	b	a	b	a	-	-	b	-	b	-	-	-	a	a	-	-	-	-	b	a	b	a	b	b	b	b	b	-	-	a	b	b	a	-	a
chr06	4542014	T	C	-	-	-	-	-	-	-	-	-	-	-	-	-	a	b	b	b	-	b	h	b	a	b	b	a	b	b	-	-	-	b	-	-	-	-	-	-	-	-	-	-	-	b	-	-	a
chr06	4543900	G	A	b	b	a	b	b	a	-	a	b	-	b	b	a	a	-	-	b	-	-	-	-	a	b	a	-	b	b	b	a	b	b	b	a	a	b	a	a	b	a	a	-	a	b	a	a	a
chr06	4543915	C	G	b	b	a	b	b	a	-	a	a	-	b	b	a	a	-	-	b	-	-	-	-	a	b	a	-	b	b	b	a	b	b	b	a	a	b	a	a	b	a	a	-	a	b	a	a	a
chr06	4544952	G	A	b	b	a	a	b	a	b	a	-	a	a	b	b	a	-	-	b	b	a	-	-	-	b	-	a	-	-	a	b	b	a	b	a	b	-	a	b	b	a	a	b	-	b	b	b	b
chr06	4548186	G	A	b	-	a	a	b	a	-	a	-	b	b	b	a	a	-	-	-	-	b	-	b	-	b	a	a	b	b	b	a	a	a	b	a	a	-	b	b	-	a	a	a	b	b	b	b	b
chr06	4556664	A	G	-	-	-	b	-	-	-	-	-	-	-	-	-	b	a	b	b	b	b	h	b	h	b	h	a	h	b	-	-	-	-	-	-	-	-	-	-	-	-	a	-	-	-	-	-	-
chr06	4558022	G	T	-	-	-	-	-	-	-	-	-	-	-	-	-	a	b	-	-	-	a	a	b	b	b	b	a	b	-	-	-	-	-	-	-	-	-	-	-	-	-	-	-	-	-	-	-	-
chr06	4558074	T	A	b	-	b	a	b	a	-	a	b	-	b	b	a	-	a	b	b	a	-	b	-	b	-	b	-	b	-	b	b	a	b	b	a	a	b	a	a	-	a	b	a	a	b	-	b	b
chr06	4558111	G	C	b	-	b	a	b	a	-	a	b	-	b	b	a	-	a	b	b	a	-	b	-	b	-	b	-	b	-	b	b	a	b	b	a	a	b	a	a	-	a	b	a	a	b	-	b	b
chr06	4558864	G	T	b	b	a	-	b	a	-	a	b	b	b	b	a	a	a	-	b	-	a	a	b	a	b	a	a	b	b	a	a	a	a	b	b	b	b	b	b	b	a	a	a	b	b	b	a	b
chr06	4559539	C	G	-	-	-	-	-	-	-	-	-	b	-	-	-	-	-	-	b	-	a	h	-	a	-	h	-	b	b	-	-	-	-	-	-	-	-	-	-	-	-	-	-	-	-	-	-	-
chr06	4559925	C	T	b	b	b	b	b	a	b	a	b	b	a	b	b	a	-	b	b	-	b	-	b	a	-	a	a	b	b	a	a	b	b	b	a	b	b	a	b	b	a	a	b	a	b	b	a	b
chr06	4564912	G	A	b	b	b	b	b	a	-	a	b	b	b	b	a	b	b	b	b	-	-	b	b	b	-	b	a	b	b	b	b	a	a	b	a	a	-	b	a	b	a	a	a	b	b	a	b	a
chr06	4564948	C	T	b	b	b	b	b	a	-	a	b	b	b	b	a	b	b	b	b	-	-	b	b	b	-	a	a	b	b	b	b	a	a	b	a	a	-	b	a	b	a	a	a	b	b	a	b	a
chr06	4568149	T	A	-	-	-	-	-	-	-	-	-	-	-	b	-	b	a	a	b	b	a	a	b	b	b	a	a	b	b	-	-	a	-	-	-	-	-	-	-	-	-	-	-	-	-	-	-	-
chr06	4568347	G	T	-	-	-	-	-	-	-	-	-	-	-	b	-	h	b	b	b	b	a	a	b	a	b	h	a	b	b	-	-	-	-	-	-	-	-	-	-	-	-	-	-	-	-	-	-	-
chr06	4582949	C	T	b	b	b	b	b	-	b	-	b	b	-	b	b	b	a	a	-	a	b	a	b	a	-	a	a	b	b	b	b	b	b	b	b	-	b	b	b	b	-	b	b	b	b	b	b	-
chr06	4583172	T	C	b	b	b	b	b	-	b	-	b	b	-	b	b	b	a	a	-	-	b	b	b	a	-	a	a	b	b	b	b	b	b	b	b	b	b	b	b	b	-	b	b	b	b	b	b	-
chr06	4583732	A	C	-	-	-	-	-	-	-	-	-	-	-	-	-	b	b	a	b	b	a	b	b	a	b	b	a	b	b	-	-	-	a	b	-	-	-	-	a	-	-	-	-	b	-	-	-	-
chr06	4583801	T	C	-	-	-	-	-	-	-	-	-	-	-	-	-	b	-	a	-	b	b	b	b	a	b	b	a	b	b	-	-	-	a	b	-	-	-	-	a	-	-	-	-	b	-	-	-	-
chr06	4583856	A	G	-	-	-	-	-	-	-	-	-	-	-	-	-	b	a	a	b	-	a	b	b	a	b	b	a	b	b	-	-	-	a	-	-	-	-	-	a	-	-	-	-	b	-	-	-	-
chr06	4583890	T	C	-	-	-	-	-	-	-	-	-	-	-	-	-	b	a	a	b	-	b	b	b	a	b	b	a	b	b	-	-	-	a	-	-	-	-	-	a	-	-	-	-	b	-	-	-	-
chr06	4587161	G	A	-	-	-	b	-	-	b	a	-	-	-	-	b	a	a	a	b	b	h	h	b	a	b	h	a	b	b	-	-	-	b	-	-	b	b	-	-	-	-	-	-	-	-	-	-	-
chr06	4587296	T	C	-	-	-	b	-	-	b	a	-	-	-	-	b	b	a	b	b	h	h	h	b	a	b	h	a	b	b	-	-	-	b	-	-	b	b	-	-	-	-	-	-	-	-	-	-	-
chr06	4587316	T	C	-	-	-	b	-	-	b	a	-	-	-	-	b	b	a	b	b	h	h	h	b	a	b	h	a	b	b	-	-	-	b	-	-	b	b	-	-	-	-	-	-	-	-	-	-	-
chr06	4595454	T	C	b	b	a	b	b	a	b	a	b	b	b	b	b	b	-	b	b	-	a	h	b	a	b	b	a	-	b	b	b	b	a	b	b	b	b	a	a	b	a	a	a	a	b	b	b	a
chr06	4596456	C	A	-	-	a	a	-	a	-	a	-	a	a	-	a	b	b	b	b	a	b	b	b	a	b	h	a	b	b	a	b	a	a	-	-	a	-	a	-	b	a	-	a	-	b	-	a	-
chr06	4609735	G	A	b	b	b	b	b	-	b	-	b	b	b	b	b	a	a	b	b	a	a	b	-	a	b	a	a	b	b	b	b	b	b	b	b	b	b	b	-	b	-	b	b	a	b	b	b	-
chr06	4609829	G	A	b	b	b	b	b	-	b	-	b	b	b	b	b	b	a	b	b	a	a	b	-	a	b	a	a	b	b	b	b	-	b	b	b	b	b	b	-	b	-	b	b	b	b	b	b	-
chr06	4609868	A	G	b	b	b	b	b	-	b	-	b	b	b	b	b	b	a	b	b	a	a	a	-	a	b	a	a	b	b	b	b	-	b	b	b	b	b	b	-	b	-	b	b	a	b	b	b	-
chr06	4609959	C	A	b	-	a	a	b	a	b	a	-	b	a	b	b	b	a	a	-	-	-	a	b	a	-	b	a	b	b	-	a	b	b	b	a	a	-	b	b	b	a	a	-	-	b	b	b	b
chr06	4609964	T	G	b	-	a	a	b	a	b	a	-	b	a	b	b	b	a	a	-	-	-	a	b	a	-	b	a	b	b	-	a	b	b	b	a	a	-	b	b	b	a	a	-	-	b	b	b	b
chr06	4609970	A	G	b	-	a	a	b	a	b	a	-	a	a	b	b	b	a	a	-	-	-	a	b	a	-	b	a	b	b	-	a	b	b	b	a	a	-	b	b	b	a	a	-	-	b	b	b	b
chr06	4610228	C	A	b	-	-	-	-	-	-	-	-	-	-	-	-	a	-	-	-	-	-	b	b	a	-	-	a	-	b	-	-	-	-	-	-	-	-	-	-	-	-	-	-	-	-	-	-	-
chr06	4617980	A	G	b	-	b	a	b	a	b	a	b	a	-	b	a	a	-	-	b	-	a	a	b	h	b	h	a	b	b	a	-	a	a	b	a	a	-	a	-	b	a	a	a	b	b	-	b	-
chr06	4625892	G	A	-	-	-	-	-	-	-	-	-	-	-	-	-	-	a	a	b	-	h	-	b	-	b	h	a	b	b	-	-	-	b	-	-	b	-	-	-	-	-	b	-	-	-	-	-	-
chr06	4635459	A	G	b	-	a	a	b	a	-	a	b	-	-	-	a	-	a	-	-	-	-	-	-	-	-	-	-	-	-	-	-	a	a	b	-	a	-	-	-	b	-	b	-	-	b	a	-	-
chr06	4643063	T	A	b	b	a	a	b	a	-	-	-	b	b	b	b	a	-	-	b	-	-	-	-	b	-	b	a	-	b	-	a	b	a	b	a	a	b	a	b	b	a	a	b	a	b	b	a	-
chr06	4652014	T	A	-	-	-	-	-	-	-	-	-	-	-	-	a	a	a	a	b	a	a	a	b	b	b	a	a	b	b	-	-	-	-	-	-	-	-	-	-	-	-	-	-	-	-	-	-	-
chr06	4653538	G	A	-	-	-	-	-	-	-	-	-	-	-	-	-	b	b	a	b	a	a	h	b	b	b	a	a	b	b	-	-	a	-	-	-	b	-	-	-	-	-	-	b	-	-	-	-	-
chr06	4653588	G	A	b	b	b	-	b	a	-	-	b	a	b	b	a	b	-	a	b	-	-	a	b	b	-	b	-	b	-	-	b	b	a	b	a	b	-	b	-	b	a	a	-	-	b	b	a	-
chr06	4671096	G	T	b	b	-	b	-	a	-	a	b	b	-	b	a	a	-	-	-	-	-	-	-	-	-	-	a	-	-	b	a	-	a	b	b	a	-	-	-	-	-	a	-	-	b	-	a	-
chr06	4671591	T	C	b	-	a	a	b	a	b	a	b	b	a	b	a	a	-	-	-	a	a	-	-	a	-	-	a	-	-	-	-	-	b	b	b	a	-	b	b	b	-	a	b	a	b	-	-	-
chr06	4671617	G	A	b	-	a	a	b	a	b	a	b	b	a	b	a	a	-	-	-	a	a	-	-	a	-	-	a	-	-	-	-	-	b	b	b	a	-	b	b	b	-	a	b	a	b	-	-	-
chr06	4671918	C	A	-	b	b	a	b	a	-	a	b	a	b	b	b	b	b	-	b	-	-	-	-	a	-	-	-	-	b	a	a	a	b	b	b	a	b	b	a	b	a	a	-	a	b	a	a	b
chr06	4677226	G	A	-	-	-	-	-	-	-	-	-	-	-	-	-	a	a	b	-	-	-	b	b	h	b	b	a	b	-	-	-	-	-	-	a	-	-	-	-	-	-	-	-	-	-	-	-	-
chr06	4685601	C	T	b	b	b	-	-	-	-	-	b	a	a	-	-	-	-	-	b	-	-	b	-	-	-	-	-	-	-	-	-	-	-	-	-	b	-	-	-	b	-	a	-	-	b	-	-	-
chr06	4686439	G	A	b	-	b	a	b	a	-	-	b	b	b	b	b	a	-	-	b	a	a	a	-	-	-	-	a	-	-	b	b	b	b	b	a	b	b	b	b	b	a	b	b	b	b	b	b	-
chr06	4689979	A	C	-	-	-	-	-	-	-	-	-	-	-	-	b	a	a	a	-	a	a	a	-	a	b	a	a	-	-	-	-	-	-	b	-	-	-	b	b	b	-	-	-	-	b	-	-	-
chr06	4696087	C	T	-	-	-	-	-	-	-	-	-	-	-	-	-	a	a	a	b	a	a	a	-	a	-	-	a	b	-	-	-	-	-	-	-	-	-	-	-	-	-	-	-	-	-	-	-	-
chr06	4696158	A	C	-	-	-	-	-	-	-	-	-	-	-	-	-	b	b	a	b	a	a	a	b	h	b	-	a	b	b	-	-	-	-	-	-	-	-	-	-	-	-	-	-	-	-	-	-	-
chr06	4698634	T	G	-	-	-	b	-	-	-	-	-	-	-	-	-	a	b	a	b	b	h	h	b	h	b	h	a	b	b	-	-	-	-	-	b	-	-	-	-	-	-	-	a	-	-	-	-	-
chr06	4713248	C	A	-	-	a	-	-	-	-	-	-	-	-	-	-	a	a	b	b	a	-	a	b	h	-	-	a	b	b	-	-	-	-	-	-	-	-	-	-	-	-	-	-	-	-	-	-	-
chr06	4719831	C	T	b	b	a	a	b	a	b	a	b	b	b	b	-	b	b	a	-	a	-	a	b	b	b	a	a	b	b	a	a	b	b	b	a	a	-	a	a	b	a	a	a	b	b	a	a	b
chr06	4721373	T	C	-	-	-	-	-	-	-	-	-	-	-	-	-	a	a	a	b	a	a	b	-	h	b	b	a	b	b	-	-	-	-	-	-	-	-	-	-	-	-	-	-	-	-	-	-	-
chr06	4721418	A	G	-	-	-	-	-	-	-	-	-	-	-	-	-	a	a	a	b	a	a	a	-	h	b	b	a	b	b	-	-	-	-	-	-	-	-	-	-	-	-	-	-	-	-	-	-	-
chr06	4722396	T	C	-	-	-	-	-	a	-	-	-	-	-	-	-	a	b	b	b	-	a	h	b	h	b	a	a	b	b	-	a	-	a	-	-	-	b	b	-	-	-	-	-	-	-	-	-	-
chr06	4722534	A	G	b	-	-	a	-	a	-	a	b	a	-	b	a	-	-	-	-	-	-	-	-	-	-	-	a	-	-	a	a	-	a	b	a	b	-	a	-	-	a	a	a	b	b	b	-	a
chr06	4722545	T	C	b	-	-	a	-	a	-	a	b	b	-	b	b	-	-	-	-	-	-	-	-	-	-	-	a	-	-	a	a	-	a	b	a	b	-	a	-	-	a	a	b	b	b	b	-	a
chr06	4722563	C	G	b	-	-	a	-	a	-	a	b	a	-	b	a	-	-	-	-	-	-	-	-	-	-	-	a	-	-	a	a	-	a	b	a	b	-	a	-	-	a	a	a	b	b	b	-	a
chr06	4723346	C	T	-	b	a	a	b	a	-	a	b	-	-	b	a	b	b	-	b	-	a	a	b	h	b	a	a	b	b	b	b	a	-	b	a	a	-	-	-	-	-	a	b	b	b	-	-	-
chr06	4731854	C	T	b	b	b	b	b	a	-	a	b	-	a	b	b	-	-	-	b	a	b	a	-	b	b	b	a	-	b	a	b	b	a	b	a	b	b	b	a	-	a	b	a	a	b	-	-	-
chr06	4732170	T	C	b	b	b	b	b	a	-	a	b	-	b	b	b	-	-	-	b	a	b	a	-	b	b	b	a	-	b	a	b	b	a	b	a	b	b	b	a	-	a	b	a	a	b	-	-	-
chr06	4735102	G	A	-	-	-	-	-	-	-	a	-	-	-	-	-	b	a	a	b	b	a	h	b	b	b	a	a	b	b	-	-	-	-	-	-	-	-	-	-	-	-	b	-	-	b	-	-	-
chr06	4738533	T	C	b	b	a	a	b	a	-	a	b	b	-	b	a	a	a	a	b	a	-	-	-	b	-	b	-	-	b	b	b	a	a	b	b	a	b	a	b	b	a	-	-	-	b	a	-	-
chr06	4743094	A	T	b	b	b	b	b	a	-	a	b	-	b	b	a	a	b	a	-	-	a	-	b	-	-	-	a	b	b	a	b	b	a	b	a	a	b	a	b	b	a	a	b	a	b	a	b	-
chr06	4745601	T	C	b	b	a	b	b	a	b	a	b	b	a	b	b	b	-	-	b	b	b	b	-	-	b	-	-	b	b	b	b	a	b	b	a	b	b	b	a	b	-	a	b	b	b	a	b	a
chr06	4748850	G	C	b	-	b	b	b	-	-	-	-	-	-	b	b	-	-	-	b	-	-	b	b	-	-	b	-	-	-	-	-	-	b	b	b	-	-	b	b	b	-	-	b	-	b	b	b	-
chr06	4750208	T	A	b	-	b	a	b	a	b	a	b	-	-	b	b	a	a	-	b	-	a	-	-	a	-	-	a	b	b	b	b	b	b	b	a	a	-	-	a	b	-	b	b	b	b	b	-	a
chr06	4757178	A	C	-	-	-	-	-	-	-	-	-	a	-	-	-	-	-	-	-	-	-	-	-	-	-	-	-	-	-	-	b	-	-	-	-	-	-	-	-	-	-	b	-	-	-	-	-	-
chr06	4757227	T	C	-	-	-	-	-	-	-	-	-	-	-	-	-	h	b	b	b	a	-	a	b	a	b	h	a	b	b	-	-	-	-	-	-	-	-	-	a	-	-	-	-	-	-	-	-	b
chr06	4757770	T	C	-	-	-	a	-	-	-	-	-	-	-	-	-	-	a	a	b	b	h	h	b	a	b	h	a	b	b	-	-	-	b	-	-	-	-	-	-	-	-	-	-	-	-	-	-	-
chr06	4757792	G	A	-	-	-	a	-	-	-	-	-	-	-	-	-	a	a	a	b	b	h	h	b	a	b	h	a	b	b	-	-	-	b	-	-	-	-	-	-	-	-	-	-	-	-	-	-	-
chr06	4762729	T	A	b	-	a	a	b	a	b	a	b	b	a	b	b	a	a	b	b	b	a	b	b	h	-	b	a	b	b	a	a	-	a	b	a	b	-	-	-	-	-	a	b	b	b	-	-	-
chr06	4769333	T	C	-	-	-	a	b	-	-	-	-	-	-	b	b	-	a	-	-	-	-	a	-	b	-	-	a	-	-	b	a	-	b	b	a	b	b	a	b	-	-	a	a	-	b	a	b	-
chr06	4776600	A	G	b	b	b	b	b	a	-	-	b	a	a	b	a	-	-	-	b	-	a	b	b	b	-	-	a	-	b	b	a	b	a	b	b	a	b	b	b	b	a	a	a	a	b	a	b	a
chr06	4792465	C	T	b	b	a	b	b	a	b	a	b	a	-	b	a	b	b	b	-	b	a	-	-	a	b	a	a	a	b	a	-	-	-	-	-	a	-	-	a	b	-	a	-	-	b	-	b	-
chr06	4794980	T	G	b	-	b	a	b	-	-	a	b	-	-	b	a	a	-	-	-	-	-	-	-	-	-	-	-	-	-	-	b	-	b	b	a	b	-	b	a	-	-	a	b	b	b	-	-	-
chr06	4805033	A	G	b	-	b	a	-	a	-	-	b	b	-	b	a	a	b	-	b	a	b	b	b	a	-	b	a	b	b	-	a	a	a	b	-	-	-	a	-	-	-	-	-	a	-	-	-	-
chr06	4805072	G	A	b	-	b	a	-	a	-	-	b	b	-	b	a	a	b	-	b	a	b	b	b	a	-	b	a	b	b	-	a	a	a	b	-	-	-	a	-	-	-	-	-	a	-	-	-	-
chr06	4805356	G	A	b	b	-	a	b	a	-	a	b	b	a	-	b	-	-	-	-	-	-	b	b	a	-	-	a	-	b	-	b	a	a	-	b	a	b	-	a	b	a	a	a	a	b	a	-	-
chr06	4807338	C	T	b	b	a	b	b	a	b	a	b	a	b	b	a	a	b	-	b	-	b	a	b	a	b	b	a	-	b	a	a	a	a	b	b	a	b	a	b	-	a	a	a	a	b	b	b	b
chr06	4807361	G	T	b	b	a	b	b	a	b	a	b	a	b	b	a	a	b	-	b	-	b	a	b	a	b	b	a	-	b	a	a	a	a	b	b	a	b	a	b	-	a	a	a	a	b	b	b	b
chr06	4807805	A	T	b	-	a	b	b	a	b	a	b	b	b	b	b	b	b	a	b	b	b	h	b	h	b	b	a	b	b	-	-	a	b	b	-	a	b	-	a	b	-	-	a	-	b	a	-	-
chr06	4808124	C	T	b	b	a	a	b	a	-	-	b	a	b	b	a	-	-	-	-	-	-	a	-	a	-	-	a	-	-	b	a	b	a	b	a	b	b	b	b	b	a	b	b	b	b	a	a	-
chr06	4808140	G	A	b	b	a	a	b	a	-	-	b	a	b	b	a	-	-	-	-	-	-	a	-	a	-	-	a	-	-	b	a	b	a	b	a	b	b	b	b	b	a	b	b	b	b	a	a	-
chr06	4810285	G	A	b	b	b	a	b	a	b	a	b	b	b	b	b	a	-	b	-	a	-	b	b	b	b	b	a	b	b	b	b	a	b	b	b	a	-	a	a	b	a	a	a	b	b	a	-	-
chr06	4811876	C	T	b	b	b	b	b	a	b	a	b	a	a	b	b	b	-	-	-	-	a	a	b	a	-	b	a	b	b	b	a	a	a	b	b	a	b	a	b	b	-	b	b	a	b	b	-	a
chr06	4813958	A	G	b	b	b	a	b	a	b	a	b	-	b	b	-	-	-	-	b	-	-	-	b	-	-	a	-	b	-	b	a	-	a	b	-	b	b	a	b	b	a	b	b	a	b	b	a	b
chr06	4814312	T	C	b	b	b	b	b	a	b	a	b	-	b	b	-	b	-	-	b	-	-	-	-	-	-	a	-	b	b	b	a	-	b	b	-	b	b	b	b	b	a	-	b	b	b	b	a	b
chr06	4814946	G	A	-	-	-	b	-	-	-	-	-	-	-	-	-	a	b	b	b	b	a	a	b	h	-	b	a	b	b	-	-	-	a	b	b	b	b	b	-	-	-	-	a	-	-	-	-	-
chr06	4815049	G	A	-	-	-	-	-	-	-	-	-	-	-	-	-	b	h	-	b	a	a	a	b	a	b	a	a	b	b	-	-	-	-	-	-	-	-	-	-	-	a	-	-	-	-	-	-	-
chr06	4815568	T	C	b	b	b	a	b	a	b	a	b	b	b	b	b	a	-	-	b	-	a	a	-	a	-	-	-	-	-	a	b	a	b	b	a	b	b	a	a	b	a	b	b	b	b	a	b	b
chr06	4815597	A	G	-	-	-	-	-	-	-	-	-	a	-	-	-	a	b	-	-	b	a	b	b	a	-	h	a	-	-	-	-	-	-	-	-	-	-	-	-	-	a	-	-	-	-	-	-	-
chr06	4818340	C	T	-	-	-	b	-	-	-	-	-	-	-	b	-	b	a	-	b	a	b	b	b	b	b	a	a	-	b	-	a	-	-	-	-	-	-	-	a	-	-	-	-	-	-	-	-	-
chr06	4818457	G	A	-	-	-	b	-	-	-	-	-	-	-	b	-	a	a	-	-	a	-	-	-	a	-	a	a	-	-	-	a	-	-	-	-	-	-	-	a	-	-	-	-	-	-	-	-	-
chr06	4818508	A	G	-	-	-	b	-	-	-	-	-	-	-	b	-	a	a	-	-	a	-	-	-	a	-	a	a	-	-	-	a	-	-	-	-	-	-	-	a	-	-	-	-	-	-	-	-	-
chr06	4836520	A	G	b	b	a	b	b	a	b	-	b	a	b	b	b	a	-	b	b	b	a	a	b	-	b	a	a	b	-	b	a	a	b	b	b	a	-	b	b	b	a	a	b	b	b	b	a	-
chr06	4836706	T	A	b	b	a	b	b	a	b	a	b	a	b	b	b	b	-	b	b	b	a	a	b	-	b	a	a	b	-	b	b	a	b	b	b	a	-	b	b	b	a	a	b	b	b	b	a	-
chr06	4866649	A	G	-	-	-	-	-	-	-	-	-	-	-	-	-	a	b	-	b	b	a	b	b	h	b	a	h	b	b	-	-	-	-	-	-	-	-	-	-	-	-	-	-	-	-	-	-	-
chr06	4870590	G	A	b	b	a	b	b	a	b	a	b	b	b	b	a	b	-	-	b	-	-	-	b	a	b	a	a	-	b	a	a	a	b	b	b	a	b	b	b	b	a	a	b	a	b	b	-	-
chr06	4879352	C	T	b	b	b	a	b	a	b	a	-	a	a	b	a	a	-	b	b	b	-	a	b	a	b	a	-	b	b	b	b	b	a	b	a	b	b	b	b	b	a	a	b	b	b	-	a	a
chr06	4880392	A	G	b	-	-	-	-	-	-	-	-	-	b	-	-	a	a	-	-	b	a	-	-	b	b	a	b	b	b	-	-	-	-	-	-	-	-	-	-	-	-	b	-	-	b	-	-	-
chr06	4886804	A	G	b	b	-	b	-	-	-	a	-	-	-	-	b	-	-	a	-	-	-	-	-	-	b	-	-	-	-	b	a	a	b	b	-	a	-	-	-	b	-	a	a	-	b	b	a	-
chr06	4887161	G	T	b	b	-	b	-	-	-	a	-	-	-	-	-	-	-	a	-	-	-	-	-	-	b	-	-	-	-	b	a	a	b	b	-	a	-	-	-	b	-	a	a	-	b	b	a	-
chr06	4923868	T	C	-	b	a	a	b	a	-	-	-	-	a	-	a	-	a	a	-	-	-	a	-	-	-	-	-	-	-	a	-	-	b	b	a	b	-	b	b	-	-	a	b	-	b	b	b	a
chr06	4965605	C	T	-	-	b	-	-	-	-	-	-	-	-	-	-	b	b	b	b	b	a	b	b	a	b	b	b	b	b	a	-	-	-	b	-	-	-	-	-	-	-	-	-	-	-	-	-	-
chr06	5043835	A	G	b	b	b	a	-	a	b	-	-	-	-	b	-	a	-	-	b	b	-	-	b	-	-	-	-	b	-	a	-	a	b	-	-	a	b	b	b	b	a	a	-	a	b	b	-	-
chr06	5084286	T	C	b	b	a	a	b	-	-	a	-	-	-	b	b	-	-	-	-	-	b	-	-	-	-	-	-	-	-	b	b	b	a	b	b	-	-	a	b	b	a	-	-	b	b	-	a	b
chr06	5128106	G	T	b	b	a	a	b	a	b	a	b	a	b	b	b	b	a	b	b	b	a	b	b	b	b	b	a	b	b	-	a	b	b	b	a	b	b	b	b	b	a	a	b	a	b	b	a	b
chr06	5164457	A	T	-	-	-	a	b	a	-	a	a	-	-	-	a	a	a	-	-	-	-	-	-	-	-	-	-	-	-	-	-	-	-	-	-	a	-	a	-	-	-	a	a	a	-	-	-	-
chr06	5175990	G	A	b	-	-	a	b	a	b	a	b	b	b	b	b	a	b	-	b	b	a	b	-	b	b	b	a	b	b	a	a	a	-	-	-	b	-	b	a	-	-	-	-	-	-	-	-	-
chr06	5194335	C	G	b	b	-	a	b	a	b	b	a	a	b	b	a	-	-	-	-	-	b	-	b	b	-	b	b	b	-	b	b	-	b	b	b	a	b	b	b	b	a	a	b	a	b	a	b	-
chr06	5215794	T	C	b	-	-	b	-	-	-	-	-	-	-	-	-	b	-	b	b	b	h	b	b	h	b	b	b	b	b	-	-	-	a	-	-	-	-	-	-	b	-	-	-	-	-	-	-	-
chr06	5260767	G	A	b	b	b	b	b	a	-	b	-	b	b	b	a	b	-	-	-	-	a	b	-	b	b	-	a	-	b	a	b	a	a	b	b	a	-	-	a	b	a	b	a	a	b	a	a	a
chr06	5298130	A	G	-	b	b	b	b	a	-	b	a	b	-	b	b	a	-	-	-	-	-	-	-	b	b	-	a	b	-	-	a	-	b	b	a	a	b	a	a	-	a	b	b	-	b	a	a	a
chr06	5343225	A	G	b	b	b	b	b	a	b	b	b	a	b	b	b	b	b	b	b	b	a	b	b	a	b	b	a	b	b	-	a	b	a	b	a	b	b	a	b	b	-	a	b	b	b	a	b	-
chr06	5414118	G	A	b	-	-	b	-	a	-	b	-	-	-	-	b	-	b	-	-	b	a	-	b	a	b	-	b	b	b	a	-	-	-	-	b	-	-	-	-	-	-	a	-	-	-	b	-	-
chr06	5501504	G	C	-	-	-	-	-	-	-	-	-	-	-	-	-	a	b	b	b	b	-	-	-	-	-	b	-	b	b	-	-	-	-	-	a	-	-	-	-	-	-	-	-	-	b	-	-	-
chr06	5543760	A	T	b	-	-	-	-	-	-	-	-	-	-	-	-	b	b	a	b	b	a	b	b	a	a	b	a	b	b	-	-	-	-	b	a	-	-	-	-	-	-	-	-	-	-	-	-	-
chr06	5544169	C	T	b	-	a	b	b	a	b	b	a	a	b	b	b	b	b	b	b	b	a	b	b	-	b	b	a	b	b	a	a	b	a	b	b	b	b	b	b	b	a	b	a	b	b	b	a	-
chr06	5620564	T	G	-	b	-	b	b	a	-	b	-	a	b	b	a	a	a	a	-	-	a	-	-	a	a	b	a	-	-	b	a	-	b	-	a	-	-	-	-	b	-	-	-	b	-	-	-	-
chr06	5621980	T	C	b	b	a	b	b	a	b	b	b	a	b	b	b	b	-	-	b	-	a	b	b	-	a	b	a	b	-	b	a	b	a	b	a	a	b	a	b	b	a	b	b	a	b	b	b	a
chr06	5626455	A	C	b	-	-	-	-	-	-	-	-	-	-	-	-	b	a	b	b	b	a	b	b	b	h	b	b	b	b	-	-	-	-	-	-	-	-	-	-	-	-	-	-	-	-	-	-	-
chr06	5629538	G	A	b	-	a	b	b	a	-	-	-	-	-	b	a	-	-	-	-	-	-	-	-	-	-	-	b	-	-	-	b	b	b	b	b	a	-	-	a	b	a	b	b	a	b	b	a	-
chr06	5650947	T	C	b	b	b	b	b	a	-	b	-	-	-	b	b	a	-	b	b	-	-	-	b	-	-	b	-	-	-	b	b	b	b	b	b	b	-	a	b	b	a	b	b	b	b	b	-	a
chr06	5654936	C	T	-	-	-	-	-	-	-	-	-	-	-	-	-	a	b	b	b	b	b	b	-	b	a	-	a	b	b	-	-	a	-	-	-	-	-	-	-	-	-	b	a	-	-	-	-	-
chr06	5655441	T	A	b	b	b	b	b	-	-	-	b	a	-	b	b	-	-	-	b	-	-	-	-	-	-	b	b	-	-	-	-	b	b	b	-	b	b	b	-	-	-	a	b	b	b	-	a	-
chr06	5656581	T	C	-	-	-	-	-	-	-	-	-	-	-	-	-	b	a	h	b	-	h	b	b	h	h	b	b	b	b	-	-	-	-	-	-	-	-	-	-	-	-	-	-	-	-	-	-	-
chr06	5666418	G	A	-	-	a	-	b	-	b	-	-	-	-	-	a	a	a	a	b	-	a	b	-	h	b	b	b	b	b	-	-	-	-	-	-	b	-	-	-	-	-	-	-	-	-	-	-	-
chr06	5666476	T	C	-	-	a	-	-	-	-	-	-	-	-	-	a	b	a	b	-	-	a	-	-	h	b	b	b	b	b	-	-	-	-	-	-	b	-	-	-	-	-	-	-	-	-	-	-	-
chr06	5666490	G	A	-	-	a	-	-	-	-	-	-	-	-	-	a	b	a	b	-	-	a	-	-	h	b	b	b	b	b	-	-	-	-	-	-	b	-	-	-	-	-	-	-	-	-	-	-	-
chr06	5666669	G	A	b	-	-	-	b	-	b	-	a	a	-	-	-	b	a	a	b	b	b	b	b	a	a	b	a	b	b	b	-	-	b	-	-	a	-	-	-	-	-	-	-	b	-	-	-	-
chr06	5670735	T	A	-	-	-	-	-	-	-	-	-	b	-	-	a	a	a	a	b	-	b	b	b	a	b	b	a	b	b	b	-	a	-	-	a	a	-	b	-	-	-	-	-	-	-	-	-	-
chr06	5687563	T	C	b	b	b	b	b	a	b	b	a	-	b	b	a	-	-	a	b	b	-	b	-	-	b	b	-	b	b	a	b	b	a	b	b	-	b	a	b	-	a	b	b	a	b	b	-	-
chr06	5687884	G	A	-	-	-	-	-	a	-	-	-	-	-	-	-	a	b	b	b	b	a	b	b	a	b	b	b	b	b	-	-	-	-	b	-	-	-	-	-	-	-	-	-	-	-	-	-	-
chr06	5687920	G	T	-	-	-	-	-	a	-	-	-	-	-	-	-	a	b	b	b	b	a	b	b	a	a	b	a	b	b	-	-	-	-	b	-	-	-	-	-	-	-	-	-	-	-	-	-	-
chr06	5702483	A	C	b	b	b	b	b	a	b	b	b	b	b	b	b	a	-	b	-	b	a	b	b	b	a	b	-	b	b	b	a	a	a	b	b	a	b	a	a	b	a	a	b	b	b	b	b	a
chr06	5709686	G	A	-	b	b	-	-	-	-	-	-	-	-	-	-	a	-	b	b	-	-	b	-	b	b	-	a	b	b	-	-	-	-	-	-	-	-	-	-	-	-	a	-	-	-	-	-	-
chr06	5709724	C	G	-	b	b	-	-	-	-	-	-	-	-	-	-	a	-	b	b	-	-	b	-	a	b	-	a	b	b	-	-	-	-	-	-	-	-	-	-	-	-	a	-	-	-	-	-	-
chr06	5716718	A	G	-	-	-	-	-	-	-	-	-	-	-	-	-	a	b	a	b	-	a	b	b	a	a	b	a	b	b	-	-	-	-	-	a	-	-	-	-	-	a	-	-	-	-	-	-	-
chr06	5735786	T	C	-	-	-	-	-	-	-	-	-	-	-	b	-	a	a	a	b	b	b	b	b	h	b	b	b	b	b	-	-	-	-	-	-	-	-	-	-	-	-	-	-	-	-	-	-	-
chr06	5736048	G	A	b	b	b	b	b	-	b	b	b	b	b	b	b	h	a	-	b	a	-	b	b	b	-	b	-	b	b	b	b	b	b	b	b	b	b	b	b	b	-	b	b	-	b	b	b	-
chr06	5736373	G	T	b	b	b	b	b	-	b	b	b	b	b	b	b	b	-	-	b	-	-	b	b	b	-	b	-	b	b	b	b	b	b	b	b	b	b	b	b	b	-	b	b	-	b	b	-	-
chr06	5739164	C	G	-	-	-	-	-	a	-	-	-	-	-	-	-	a	b	b	b	b	a	b	b	a	a	b	h	b	b	-	b	-	-	-	-	-	-	-	-	-	-	-	-	-	-	-	-	-
chr06	5739182	T	C	-	-	-	-	-	a	-	-	-	-	-	-	-	a	b	b	b	b	a	b	b	a	a	b	h	b	b	-	b	-	-	-	-	-	-	-	-	-	-	-	-	-	-	-	-	-
chr06	5742126	C	A	b	-	a	a	b	a	b	-	-	b	-	b	b	b	b	-	-	-	-	b	-	-	-	-	-	-	b	a	-	a	b	-	b	a	-	-	-	-	-	-	b	-	b	b	b	-
chr06	5747419	T	C	-	-	a	-	-	-	-	-	-	-	-	-	-	h	b	a	b	b	a	-	b	h	-	b	h	b	b	-	-	-	a	a	-	-	-	a	-	-	-	a	-	-	-	-	-	-
chr06	5747639	A	G	b	b	-	-	-	-	-	-	-	-	-	-	-	a	-	a	b	-	b	b	b	a	b	b	a	b	b	-	-	-	-	-	-	a	-	-	-	-	-	-	-	-	-	-	-	-
chr06	5755357	C	A	-	-	-	b	b	a	-	-	b	a	b	b	b	-	-	b	-	-	-	-	-	-	-	-	b	-	b	a	b	b	b	b	a	b	-	-	b	-	a	b	a	b	b	-	-	-
chr06	5755635	C	G	-	-	a	b	b	a	-	-	b	a	b	b	a	-	-	b	-	-	-	-	-	-	-	-	b	-	b	a	b	b	b	b	a	b	b	-	b	-	a	b	a	b	b	b	-	-
chr06	5756197	C	T	-	-	-	b	-	-	-	-	-	-	-	b	-	-	-	-	-	-	-	-	-	-	-	-	-	-	-	-	-	-	b	-	-	b	-	-	-	b	-	-	-	b	-	-	b	b
chr06	5757469	T	A	b	b	b	b	b	a	b	b	b	-	b	b	b	b	-	-	b	-	-	-	b	-	a	-	-	-	b	a	b	b	b	b	b	b	-	a	b	b	a	a	a	-	b	b	a	-
chr06	5757964	G	A	b	b	b	b	b	a	b	b	a	b	b	b	b	b	a	-	b	-	a	b	-	h	b	b	a	b	b	b	b	a	a	b	b	b	b	-	a	b	a	a	a	b	b	b	a	a
chr06	5776793	T	C	b	b	b	b	b	a	-	b	b	a	b	b	a	a	b	a	b	b	h	b	b	a	-	b	b	b	b	b	b	-	b	b	-	-	a	-	a	-	a	a	a	b	b	-	a	-
chr06	5777034	C	T	b	-	b	-	-	-	-	-	-	-	-	-	-	b	a	b	b	b	h	b	b	h	b	b	b	b	b	-	-	-	-	-	-	-	-	-	-	-	-	-	-	-	b	-	-	-
chr06	5777305	T	C	b	b	a	b	b	a	b	b	b	a	b	b	b	a	-	b	b	-	-	b	-	b	b	b	a	b	b	b	a	b	a	b	a	b	b	b	a	b	a	b	b	b	b	b	a	a
chr06	5782803	T	C	b	b	a	b	b	a	b	b	a	-	b	b	b	b	a	b	b	b	a	b	b	b	-	b	h	-	b	a	a	b	b	b	a	b	b	b	a	b	a	b	a	a	b	b	b	-
chr06	5792886	G	A	b	b	b	b	b	-	-	b	a	a	-	b	a	b	-	-	-	-	b	b	-	-	-	b	-	-	b	b	-	a	a	b	b	b	-	-	-	b	a	a	a	a	b	b	b	-
chr06	5795577	C	A	b	-	-	b	b	a	-	b	a	a	-	b	b	-	-	-	-	b	-	-	-	-	-	-	a	-	-	-	b	-	a	b	b	a	-	b	a	b	a	b	a	-	b	b	b	-
chr06	5795589	C	T	b	-	-	b	b	a	-	b	a	a	-	b	b	-	-	-	-	b	-	-	-	-	-	-	a	-	-	-	b	-	a	b	b	a	-	b	a	b	a	b	a	-	b	b	b	-
chr06	5797819	T	C	b	b	b	b	b	a	-	b	-	-	b	b	a	b	b	a	b	-	-	-	-	a	-	-	a	b	-	b	b	-	b	b	b	b	b	a	-	b	a	a	b	b	b	b	-	-
chr06	5798046	A	G	-	-	a	-	-	-	-	a	-	-	-	-	-	-	-	-	-	-	-	-	-	-	-	-	-	-	-	-	-	-	-	b	b	-	-	a	-	-	-	-	-	-	a	-	-	-
chr06	5798065	C	T	-	-	a	-	-	-	-	a	-	-	-	-	-	-	-	b	b	-	-	-	-	b	-	-	-	-	b	-	-	-	-	b	b	-	-	a	-	-	-	-	-	-	a	-	-	-
chr06	5798105	C	T	-	-	a	-	-	-	-	a	-	-	-	-	-	-	-	b	b	-	-	-	-	b	-	-	-	-	b	-	-	-	-	b	b	-	-	a	-	-	-	-	-	-	a	-	-	-
chr06	5800752	C	T	b	-	-	b	-	-	b	-	-	-	-	-	-	a	b	-	-	-	-	-	-	-	-	-	-	-	-	-	-	-	-	-	-	a	-	-	-	-	-	-	-	-	b	b	b	-
chr06	5800802	T	C	b	-	-	b	-	-	b	-	-	-	-	-	-	a	b	-	-	-	-	-	-	-	-	-	-	-	-	-	-	-	-	-	-	a	-	-	-	-	-	-	-	-	b	b	b	-
chr06	5806227	G	A	b	-	b	b	b	a	b	b	b	a	b	b	b	-	-	-	b	b	a	-	-	-	-	-	b	-	-	a	-	b	h	b	a	a	-	-	b	b	-	-	-	b	b	b	a	b
chr06	5810318	G	A	b	b	a	b	b	a	b	b	a	a	b	b	a	-	-	-	b	-	b	-	b	a	a	-	-	-	-	a	a	a	b	b	b	a	b	a	b	b	a	b	a	b	b	b	a	-
chr06	5810334	G	A	b	b	a	b	b	a	b	b	a	a	b	b	a	-	-	-	b	-	b	-	b	a	a	-	-	-	-	a	a	a	b	b	b	a	b	a	b	b	a	b	a	b	b	b	a	-
chr06	5813972	A	G	b	b	a	b	b	a	b	b	a	a	-	b	b	b	a	-	b	-	a	b	-	a	-	b	-	b	-	b	b	b	h	b	a	b	b	b	b	b	a	b	b	a	b	b	a	a
chr06	5816690	T	C	b	b	b	a	b	a	-	-	-	-	b	b	a	a	a	a	b	-	b	b	b	a	h	b	b	b	b	-	b	-	a	b	-	a	b	-	-	b	a	b	b	-	b	b	-	-
chr06	5820651	A	T	-	-	-	-	b	a	-	b	-	-	-	-	-	a	a	a	b	b	b	b	b	a	a	b	b	b	b	-	-	-	-	-	-	-	b	b	-	-	-	-	b	b	-	-	a	-
chr06	5820694	C	T	-	-	-	-	b	a	-	b	-	-	-	-	-	a	a	a	b	a	b	b	b	a	a	b	b	b	b	-	-	-	-	-	-	-	b	b	-	-	-	-	b	b	-	-	a	-
chr06	5820876	G	A	-	-	-	-	-	-	-	-	-	-	-	-	-	b	a	b	b	-	a	b	b	a	-	b	b	b	b	-	a	a	-	-	-	b	-	-	b	-	-	-	-	-	-	-	-	-
chr06	5820949	T	C	-	-	-	-	-	-	-	-	-	-	-	-	-	a	a	a	b	-	a	b	b	a	-	b	b	b	b	-	a	a	-	-	-	b	-	-	b	-	-	-	-	-	-	-	-	-
chr06	5821147	C	T	-	-	-	-	-	-	-	-	-	-	-	-	-	a	b	b	b	b	-	b	b	b	-	b	h	b	b	-	-	-	-	-	-	-	b	-	-	-	-	-	-	-	-	-	-	-
chr06	5822103	T	A	-	-	-	b	-	-	-	-	-	-	-	-	-	a	b	a	-	-	a	b	b	a	a	b	b	b	b	-	b	-	-	-	-	-	-	-	-	-	-	-	-	-	-	-	-	-
chr06	5822456	T	G	-	-	a	-	-	-	-	-	-	a	-	-	a	a	a	b	b	a	a	-	b	a	b	b	a	b	b	a	-	-	a	-	-	a	-	a	a	-	-	-	-	a	-	-	-	-
chr06	5822515	C	T	-	-	-	b	-	-	-	-	-	-	-	-	-	a	a	a	b	b	a	b	b	a	-	b	b	b	b	-	-	a	-	b	-	b	-	-	-	-	-	-	-	-	-	-	-	-
chr06	5823015	T	C	b	-	b	b	b	b	b	-	b	b	b	-	b	a	b	b	b	-	b	b	b	b	-	b	h	b	-	a	b	b	b	-	b	b	-	b	b	b	b	a	b	b	b	-	b	-
chr06	5823610	C	A	-	-	a	b	b	a	-	-	-	-	b	-	b	b	b	a	-	b	a	b	-	b	b	b	b	b	b	b	-	a	b	-	-	-	-	-	a	-	-	b	-	-	-	-	-	-
chr06	5823646	G	A	-	-	a	b	b	a	-	-	-	-	b	-	b	b	b	a	-	b	a	b	-	b	b	b	b	b	b	b	-	a	-	-	-	-	-	-	a	-	-	b	-	-	-	-	-	-
chr06	5931486	A	G	-	-	-	-	-	-	-	-	b	-	-	-	-	b	a	b	b	b	a	b	b	a	b	b	a	b	b	-	-	-	-	b	-	a	-	-	-	-	-	-	a	-	-	-	-	-
chr06	5948297	C	T	-	-	-	-	-	-	b	-	-	-	b	-	-	-	-	-	-	-	a	-	-	-	-	-	-	-	-	-	-	-	-	b	-	-	-	-	-	-	-	-	-	-	b	-	-	-
chr06	5975247	A	G	b	b	b	a	b	a	b	b	a	b	b	b	b	a	-	-	b	-	a	b	b	b	a	-	a	b	b	a	b	b	b	b	b	b	b	a	a	b	a	b	a	a	b	b	b	a
chr06	6034184	C	G	-	-	-	-	-	-	-	-	-	-	-	-	b	h	b	-	b	b	a	b	b	b	b	b	h	b	b	-	-	-	-	-	-	-	-	-	-	-	-	-	-	-	-	-	-	-
chr06	6034195	G	T	-	-	-	-	-	-	-	-	-	-	-	-	b	h	b	-	b	b	a	b	b	b	b	b	h	b	b	-	-	-	-	-	-	-	-	-	-	-	-	-	-	-	-	-	-	-
chr06	6035983	C	A	b	-	a	a	b	a	-	b	b	a	b	b	b	a	-	-	-	b	-	-	b	a	-	-	-	-	b	a	b	b	b	a	b	a	b	b	a	b	-	-	b	a	b	b	a	-
chr06	6035988	G	A	b	-	a	a	b	a	-	b	b	a	b	b	b	a	-	-	-	b	-	-	b	a	-	-	-	-	b	a	b	b	b	a	b	a	b	b	a	b	-	-	b	a	b	b	a	-
chr06	6091024	T	G	-	-	-	-	-	a	-	-	-	-	-	-	-	a	b	b	b	b	a	b	b	b	a	b	b	b	b	-	-	-	a	-	-	-	-	-	-	-	-	-	a	-	-	-	-	-
chr06	6096372	C	G	-	-	-	-	-	-	-	-	-	-	-	-	-	b	h	b	b	b	-	b	b	-	-	-	h	b	b	-	-	-	-	-	-	-	-	-	-	-	-	-	-	-	-	-	-	-
chr06	6097565	A	G	b	b	a	b	b	a	b	b	b	a	b	b	a	b	b	-	b	b	a	b	b	a	b	b	a	b	b	a	a	b	a	b	b	b	-	b	a	b	-	a	a	b	b	-	a	b
chr06	6099224	G	A	b	b	b	a	b	a	-	-	b	b	b	b	b	a	-	-	b	-	a	b	b	a	b	-	-	b	b	a	a	b	a	b	b	b	b	a	b	b	a	b	a	a	b	b	b	b
chr06	6101053	T	G	b	-	b	a	b	a	-	-	b	-	b	b	b	a	b	-	-	-	-	-	-	a	b	b	a	b	-	b	a	b	a	b	b	b	b	-	b	-	a	b	a	a	b	b	b	a
chr06	6101337	A	T	b	-	b	a	b	a	-	-	b	-	b	b	b	a	-	-	-	-	-	-	-	a	-	-	a	-	-	b	a	b	a	b	b	b	b	-	b	-	a	a	a	a	b	b	b	a
chr06	6103124	A	T	b	b	b	a	b	a	b	b	b	a	b	b	b	a	-	-	b	b	a	b	-	-	a	b	b	b	b	b	a	b	b	b	b	a	b	b	a	b	a	a	b	a	b	b	b	b
chr06	6103187	T	G	b	b	b	a	b	a	-	b	a	b	b	b	b	b	b	a	b	b	-	b	b	b	-	-	b	b	b	-	a	b	a	b	b	a	b	b	-	b	-	-	b	b	b	-	-	b
chr06	6105624	C	T	b	b	b	a	b	a	b	-	a	a	b	b	b	b	b	a	b	b	a	b	b	h	a	b	a	b	b	b	b	-	b	b	b	b	-	b	-	b	-	-	b	a	-	-	a	-
chr06	6105689	T	A	b	b	b	a	b	a	b	-	a	a	b	b	b	b	b	a	b	b	a	b	b	h	b	-	b	b	b	b	b	-	b	b	b	b	-	b	-	b	-	-	b	a	-	-	a	-
chr06	6140696	A	G	-	-	-	-	-	-	-	-	-	-	-	-	-	h	a	b	b	b	a	b	-	b	b	b	a	b	b	-	-	-	-	-	-	-	-	-	-	-	-	-	-	-	-	-	-	-
chr06	6143811	G	T	-	b	a	a	-	a	-	-	a	a	-	-	a	b	a	-	-	-	a	-	b	a	a	-	a	-	b	a	a	-	a	-	-	a	-	a	a	-	a	a	a	a	-	-	a	a
chr06	6143842	C	G	-	b	a	a	-	a	-	-	a	a	-	-	a	b	a	-	-	-	a	-	b	a	a	-	a	-	b	a	a	-	a	-	-	a	-	a	a	-	a	a	a	a	-	-	a	a
chr06	6148686	A	G	b	b	-	b	b	-	-	b	-	b	b	b	b	b	b	-	b	-	-	-	b	-	a	-	-	b	b	-	b	b	b	b	-	b	b	b	-	-	-	-	b	-	b	b	b	-
chr06	6151411	G	A	-	-	-	-	-	-	-	-	-	-	-	-	-	a	b	h	b	h	a	b	b	-	h	b	h	b	b	-	-	-	-	-	b	-	-	-	-	-	-	-	-	-	-	-	-	-
chr06	6151444	T	C	-	-	-	-	-	-	-	-	-	-	-	-	-	a	b	a	-	b	a	b	b	-	b	b	b	b	b	-	-	-	-	-	b	-	-	-	-	-	-	-	-	-	-	-	-	-
chr06	6161963	C	T	-	-	-	-	-	-	b	-	-	-	-	-	-	b	a	a	b	b	a	b	b	a	h	b	h	b	b	-	-	-	b	-	-	a	-	-	-	-	-	a	-	b	-	-	-	-
chr06	6162020	C	A	-	-	b	b	b	-	-	b	b	-	b	b	b	b	-	-	b	-	-	-	-	-	-	-	-	-	-	b	b	b	b	b	b	b	b	-	b	-	-	-	-	-	b	b	-	-
chr06	6166160	A	G	b	b	b	a	b	a	-	-	a	-	b	b	a	b	-	-	b	b	a	-	-	a	-	-	-	-	-	b	a	b	b	b	b	a	b	a	b	b	a	a	b	b	b	b	a	b
chr06	6169917	C	T	b	-	b	b	b	a	-	-	a	a	b	b	a	a	-	-	-	-	-	-	-	-	-	-	-	-	-	a	b	-	b	b	b	b	b	a	-	b	a	a	a	a	b	b	-	a
chr06	6176696	T	C	-	-	-	-	b	-	-	-	-	-	-	-	-	b	b	a	b	-	a	b	b	a	-	b	a	-	-	-	-	-	-	b	-	-	b	-	-	-	-	-	a	-	-	-	-	-
chr06	6179379	A	G	-	-	-	-	-	-	-	-	-	-	-	-	-	a	a	b	b	b	a	b	b	h	a	b	h	b	b	-	-	b	-	-	-	-	-	-	b	-	-	a	-	-	-	-	-	-
chr06	6182307	C	T	b	b	b	b	b	a	-	-	b	-	b	b	a	a	b	-	b	-	a	-	b	a	-	b	a	b	b	-	-	-	-	b	b	-	-	-	a	-	-	-	-	-	b	b	-	-
chr06	6182322	G	A	b	b	b	b	b	a	-	-	b	-	b	b	a	a	b	-	b	-	a	-	b	a	-	b	a	b	b	-	-	-	-	b	b	-	-	-	a	-	-	-	-	-	b	b	-	-
chr06	6183200	T	C	-	-	-	-	b	-	-	-	-	-	-	-	-	a	a	a	b	b	a	b	-	a	b	b	a	b	b	-	b	-	-	-	-	-	-	-	b	-	a	-	-	-	-	-	-	-
chr06	6185938	A	G	-	-	-	-	b	a	-	b	a	b	b	-	a	a	a	b	b	b	a	b	b	a	-	-	b	-	b	a	-	-	a	-	-	b	-	-	-	-	-	-	-	a	-	-	-	-
chr06	6189890	G	T	-	-	-	-	-	-	b	-	-	-	-	-	-	a	a	b	b	-	a	-	b	a	b	b	b	b	b	-	-	-	b	-	b	-	-	-	-	-	-	b	-	-	-	-	-	-
chr06	6195670	G	C	-	-	a	a	-	a	-	-	a	-	-	-	a	-	-	-	-	-	-	-	-	a	-	-	-	-	-	-	-	-	a	-	-	a	-	a	a	-	a	a	a	a	-	-	a	a
chr06	6206752	T	G	b	b	a	a	b	a	-	b	a	a	b	b	a	b	-	a	b	-	-	b	-	b	b	b	-	b	b	a	b	b	b	b	b	a	b	b	b	b	a	b	a	b	b	b	b	-
chr06	6211828	G	A	b	b	-	b	b	a	b	-	a	b	a	b	b	a	-	-	b	-	-	-	b	b	-	-	-	-	b	a	a	-	a	b	b	a	b	-	-	b	a	a	a	-	b	b	-	-
chr06	6212154	T	C	-	-	-	-	-	a	-	b	-	-	-	-	-	a	a	a	b	b	a	b	b	h	h	b	a	b	b	-	-	-	-	-	-	-	-	-	-	b	-	b	-	-	-	-	-	-
chr06	6213882	A	C	b	-	a	-	-	-	-	-	-	-	-	-	-	a	a	b	b	b	a	b	b	b	b	b	h	b	b	-	-	-	-	-	-	-	-	-	-	-	-	-	-	-	-	-	-	-
chr06	6213982	T	C	-	-	-	-	b	-	-	-	-	-	-	-	-	h	-	a	b	-	a	b	b	-	-	b	h	b	b	-	-	-	-	-	-	a	-	-	-	b	-	-	-	-	-	-	-	-
chr06	6214445	C	G	-	-	-	-	-	-	-	-	-	-	-	-	-	a	a	a	-	-	a	b	b	a	b	b	h	b	b	-	-	-	-	-	b	-	-	-	-	-	-	-	-	-	-	-	-	-
chr06	6217236	C	T	b	-	b	b	b	a	-	b	b	b	-	b	b	b	-	-	b	b	-	b	b	a	-	b	a	-	-	b	b	-	a	b	b	b	-	b	-	-	-	b	-	a	b	-	b	-
chr06	6217498	G	T	b	b	b	a	b	-	-	-	-	-	b	b	a	a	-	-	-	-	a	b	-	-	b	-	-	-	b	a	a	b	a	-	b	b	-	-	b	b	b	a	a	b	b	b	a	a
chr06	6217812	C	T	b	b	b	a	b	-	-	-	-	-	b	b	a	a	a	-	-	-	a	b	-	-	b	-	-	-	b	a	a	b	a	-	b	b	-	-	b	b	b	b	a	b	b	b	a	a
chr06	6225832	A	G	b	b	a	b	b	a	b	b	b	b	b	b	b	b	-	b	b	b	a	b	b	h	-	b	b	b	b	a	b	b	b	b	b	b	b	b	a	b	b	b	a	b	b	b	a	b
chr06	6227045	C	A	-	b	a	-	-	-	-	-	-	-	-	-	-	h	a	h	b	b	a	b	b	-	a	b	-	b	b	-	-	-	-	-	-	-	-	-	-	-	-	-	a	-	-	-	-	-
chr06	6227856	A	T	-	-	-	-	-	-	-	-	-	-	-	-	-	a	b	b	b	b	a	b	b	a	h	b	a	b	b	-	-	-	-	-	-	-	-	-	-	-	-	-	-	-	-	-	-	-
chr06	6227885	T	C	-	-	-	-	-	-	-	-	-	-	-	-	-	a	b	b	b	b	a	b	b	a	h	b	a	b	b	-	-	-	-	-	-	-	-	-	-	-	-	-	-	-	-	-	-	-
chr06	6227974	C	T	b	b	b	b	b	a	b	b	b	b	-	b	h	b	b	b	b	b	-	b	b	b	b	b	a	b	-	b	b	b	b	b	b	b	b	b	b	b	-	-	b	b	b	b	b	b
chr06	6228190	C	T	-	-	-	-	-	-	-	-	-	-	-	-	-	a	b	b	b	b	a	b	b	b	b	b	a	b	b	-	-	-	-	b	b	a	-	-	-	-	-	-	-	-	-	-	-	-
chr06	6228201	A	T	-	-	-	-	-	-	-	-	-	-	-	-	-	a	b	b	b	b	a	b	b	b	b	b	a	b	b	-	-	-	-	b	b	a	-	-	-	-	-	-	-	-	-	-	-	-
chr06	6228263	G	A	-	-	-	-	-	-	-	-	-	-	-	-	-	b	b	b	b	b	a	b	b	b	b	b	a	b	b	-	-	-	-	b	b	a	-	-	-	-	-	-	-	-	-	-	-	-
chr06	6228432	G	T	-	-	-	-	-	-	-	-	-	-	-	-	-	b	a	a	-	-	a	b	b	b	a	b	a	b	-	-	-	-	a	b	-	-	-	-	-	-	a	-	-	-	-	-	-	-
chr06	6230514	G	A	b	b	b	b	b	a	-	-	a	b	b	b	b	-	-	-	b	-	-	b	-	-	-	-	-	b	-	-	-	b	b	-	-	b	-	b	-	b	-	b	b	b	b	b	a	-
chr06	6230976	T	C	-	b	b	b	b	a	b	-	b	b	-	b	b	b	-	-	b	-	a	-	-	-	b	b	b	b	b	b	a	-	b	b	b	a	b	b	a	b	a	a	b	a	b	b	a	a
chr06	6236382	A	G	b	b	b	-	b	-	b	-	-	-	-	b	b	a	a	a	-	-	a	b	-	-	a	-	a	-	-	-	b	b	b	b	b	-	b	b	-	b	-	b	b	-	b	b	-	-
chr06	6236407	A	G	b	b	b	-	b	-	b	-	-	-	-	b	b	a	a	a	-	-	a	b	-	-	a	-	a	-	-	-	b	b	b	b	b	-	b	b	-	b	-	b	b	-	b	b	-	-
chr06	6236650	C	T	b	b	a	a	b	a	b	-	a	-	-	b	a	a	-	a	b	-	a	b	-	a	a	-	a	-	-	a	a	b	a	b	b	a	b	b	a	b	a	b	b	a	b	b	-	-
chr06	6237925	C	T	b	b	a	a	b	a	-	b	a	a	b	b	b	a	a	-	-	-	a	-	b	b	b	b	a	-	-	-	b	b	b	b	b	a	b	-	a	b	-	a	b	b	b	b	b	b
chr06	6242128	C	T	b	b	a	a	b	a	b	b	b	b	b	b	a	b	a	-	b	-	-	b	b	-	b	b	a	b	b	a	b	b	b	b	b	a	b	b	-	-	a	b	b	a	b	b	a	b
chr06	6242299	A	G	b	b	a	a	b	a	b	b	b	b	b	b	a	a	a	-	b	-	-	b	b	-	b	b	a	b	b	b	b	b	b	b	b	a	b	b	-	-	a	a	b	a	b	b	a	b
chr06	6243482	A	T	b	b	a	a	b	a	b	b	-	a	b	b	a	a	-	-	-	-	-	-	b	-	a	b	-	b	b	b	b	b	a	b	b	b	b	b	a	b	a	b	a	a	b	b	b	-
chr06	6243553	G	A	b	b	b	a	b	a	b	b	a	a	-	b	a	b	b	h	b	b	a	b	b	-	-	b	b	b	b	-	b	b	b	b	b	b	b	-	a	-	a	b	b	b	b	-	b	-
chr06	6248696	T	C	b	-	a	a	b	a	b	b	b	b	-	b	a	-	-	-	b	-	-	-	-	-	-	-	a	-	-	-	a	b	b	-	b	a	b	b	a	b	-	b	a	a	b	b	b	b
chr06	6248716	C	T	b	-	a	a	b	a	b	b	b	b	-	b	a	-	-	-	b	-	-	-	-	-	-	-	a	-	-	-	a	b	b	-	b	a	b	b	a	b	-	b	a	a	b	b	b	b
chr06	6256310	T	C	-	-	a	-	-	-	-	-	-	-	-	-	-	b	b	a	b	b	a	b	-	a	a	b	a	b	-	-	-	-	a	b	-	-	-	-	-	-	-	-	-	-	-	-	-	-
chr06	6256487	A	C	b	b	b	b	b	-	b	b	b	b	b	b	a	a	a	b	b	-	a	b	b	h	a	b	a	b	-	b	b	-	b	b	b	a	-	b	b	b	-	b	b	-	b	b	-	b
chr06	6262754	A	C	b	b	a	a	b	a	b	-	a	a	-	b	b	-	a	-	b	-	-	-	b	a	b	-	-	-	-	b	a	b	b	b	b	b	-	-	a	b	a	b	a	a	b	b	b	-
chr06	6263134	G	C	b	b	b	b	b	a	b	b	b	a	-	b	b	-	a	b	b	b	a	b	b	h	b	b	-	b	b	b	a	b	b	b	b	a	-	b	b	b	a	b	-	a	b	b	-	-
chr06	6263809	G	C	b	b	b	b	b	-	b	-	-	-	b	b	b	a	-	b	-	-	-	b	b	-	b	b	a	b	b	-	b	b	b	-	-	b	b	b	-	-	-	b	-	-	-	-	-	-
chr06	6263893	C	A	b	b	a	a	b	a	b	b	b	a	b	b	b	b	a	a	b	-	a	-	-	-	h	b	a	-	b	a	b	b	b	b	b	b	b	b	b	b	a	b	a	b	b	b	b	-
chr06	6269186	A	C	b	-	a	b	b	a	b	b	b	b	b	b	b	a	-	a	-	-	-	-	b	a	a	b	a	-	-	a	b	b	a	b	b	b	b	b	a	b	a	b	a	a	b	b	a	a
chr06	6269200	C	T	b	-	a	b	b	a	b	b	b	b	b	b	b	a	-	a	-	-	-	-	b	a	a	b	a	-	-	a	b	b	a	b	b	b	b	b	a	b	a	b	a	a	b	b	a	a
chr06	6275471	G	A	b	-	b	a	b	a	b	b	-	a	b	b	b	a	a	b	b	-	a	-	b	-	a	b	a	b	-	a	b	-	a	b	b	a	b	b	a	-	a	-	a	b	b	-	b	a
chr06	6285809	T	C	-	-	-	-	b	-	-	-	-	-	-	-	-	b	a	h	b	b	a	b	b	b	a	b	h	b	b	-	a	-	-	-	-	b	-	-	-	-	-	-	a	-	-	-	b	-
chr06	6286481	G	A	b	b	b	a	b	a	b	-	b	b	b	b	a	a	a	-	-	b	-	-	-	-	-	-	b	-	-	-	a	-	b	b	b	b	b	b	a	b	a	b	b	a	b	-	b	-
chr06	6291350	G	A	b	-	b	b	b	b	-	b	a	a	b	b	b	b	b	-	-	-	a	-	-	-	a	-	-	b	-	-	b	b	a	b	b	b	b	-	a	-	a	b	a	b	b	b	b	a
chr06	6298309	C	A	-	-	b	-	-	-	-	-	-	-	-	-	a	b	a	h	b	b	a	b	b	b	b	b	h	b	b	-	-	-	b	-	b	a	-	-	-	-	-	a	-	-	-	-	-	-
chr06	6298357	G	A	-	-	-	b	-	-	-	-	-	-	-	-	b	a	b	-	-	-	-	-	-	-	-	-	-	-	b	-	-	b	-	-	-	a	-	-	-	-	a	a	b	-	b	b	a	b
chr06	6300649	C	T	b	-	a	b	b	a	b	b	b	a	b	b	a	-	a	-	-	-	-	-	b	-	a	-	b	b	b	a	a	b	b	b	b	b	b	b	a	b	-	b	a	a	b	b	a	b
chr06	6305730	C	G	b	-	a	-	-	-	-	b	a	-	-	b	-	-	-	-	-	b	-	-	-	-	-	-	-	-	-	-	b	-	a	-	-	a	b	-	-	-	-	-	a	b	b	-	-	-
chr06	6306164	G	T	-	-	b	b	-	-	b	-	-	-	-	-	a	b	b	-	-	-	-	b	-	-	-	-	-	-	b	-	a	-	a	-	b	b	-	-	b	b	a	-	b	b	b	-	-	b
chr06	6310218	C	A	b	-	b	b	-	a	b	b	b	b	b	b	a	-	-	-	b	-	a	b	-	a	a	-	-	-	b	b	b	b	b	b	b	b	b	b	a	b	a	b	b	b	b	-	b	-
chr06	6310890	G	A	b	b	b	b	b	a	b	b	a	b	b	b	b	a	-	-	b	-	a	-	-	-	-	-	a	-	-	a	b	b	b	b	b	b	-	b	b	-	a	b	b	b	b	b	b	-
chr06	6310980	A	G	-	-	-	-	-	-	-	-	-	-	-	-	-	-	-	-	-	-	-	-	-	-	-	-	-	-	-	a	-	-	-	-	-	-	-	-	-	-	-	-	b	a	-	-	-	b
chr06	6310997	T	A	-	-	-	-	-	-	-	-	-	-	-	-	-	-	-	-	-	-	-	-	-	-	-	-	-	-	-	a	-	-	-	-	-	-	-	-	-	-	-	-	b	a	-	-	-	b
chr06	6311711	A	G	-	-	a	b	-	a	-	-	a	-	b	-	a	-	-	-	-	-	-	-	-	a	-	-	-	-	-	a	a	-	b	b	b	a	b	b	-	-	a	-	-	a	b	-	-	-
chr06	6311743	A	G	-	-	a	b	-	a	-	-	a	-	b	-	a	-	-	-	-	-	-	-	-	a	-	-	-	-	-	a	a	-	b	b	b	a	b	b	-	-	a	-	-	a	b	-	-	-
chr06	6312360	G	A	b	b	-	b	b	a	-	-	b	-	b	-	b	-	-	b	b	-	a	-	b	a	-	-	-	-	-	-	a	b	b	b	b	b	b	b	a	b	-	b	-	-	b	b	a	a
chr06	6314304	C	A	b	b	b	b	b	a	b	b	b	a	b	b	b	b	a	-	b	-	-	b	-	-	b	-	a	-	-	h	b	b	b	b	b	h	b	b	b	b	a	a	b	b	b	b	-	-
chr06	6326182	A	T	b	b	a	b	b	a	b	b	-	b	b	b	a	b	a	b	b	b	a	b	b	-	a	b	a	b	b	-	b	-	-	-	-	a	-	b	-	-	-	a	a	-	-	-	-	-
chr06	6326207	A	G	b	b	a	b	b	a	b	b	-	b	b	b	a	b	a	b	b	b	a	b	b	-	a	a	a	b	b	-	b	-	-	-	-	a	-	b	-	-	-	a	a	-	-	-	-	-
chr06	6326816	A	G	b	-	a	b	b	a	b	-	b	b	b	b	b	a	-	-	-	b	a	-	-	a	-	b	-	-	-	a	b	b	h	b	b	b	b	b	a	b	a	-	b	-	b	b	-	-
chr06	6326852	A	G	b	-	a	b	b	a	b	-	b	b	b	b	b	a	-	-	-	b	a	-	-	a	-	b	-	-	-	a	b	b	h	b	b	b	b	b	a	b	a	-	b	-	b	b	-	-
chr06	6339225	T	C	b	b	a	b	b	a	b	b	b	a	b	b	a	a	-	a	b	-	a	-	-	b	a	-	b	b	b	a	b	b	a	b	b	a	-	b	b	b	a	a	b	b	b	b	b	b
chr06	6339931	G	A	-	-	-	b	b	-	-	-	-	-	-	b	b	-	-	-	-	-	-	-	-	-	-	-	-	-	-	-	b	-	-	-	-	b	-	-	-	b	-	-	-	b	-	-	-	-
chr06	6339940	A	G	-	-	-	b	b	-	-	-	-	-	-	b	b	-	-	-	-	-	-	-	-	-	-	-	-	-	-	-	b	-	-	-	-	a	-	-	-	b	-	-	-	b	-	-	-	-
chr06	6339981	C	T	b	-	a	b	-	a	-	-	-	a	-	-	b	a	-	-	b	b	-	-	-	b	-	-	-	b	-	-	a	b	a	b	-	b	b	b	-	-	b	b	b	-	b	b	-	b
chr06	6346113	T	C	-	-	-	-	b	-	-	-	-	-	-	b	-	a	-	-	-	-	-	-	-	-	-	-	-	-	-	b	-	-	-	-	b	-	-	-	-	b	-	-	-	-	-	-	b	-
chr06	6352515	G	A	b	-	b	b	b	-	-	b	b	-	b	b	b	-	-	-	b	-	-	-	-	-	-	-	-	-	-	-	b	-	b	b	b	-	-	-	b	b	-	b	-	-	b	b	-	-
chr06	6358435	A	G	-	-	-	-	-	-	-	-	-	-	-	-	-	a	a	b	b	b	-	b	b	b	h	b	h	b	b	b	a	-	-	-	-	-	-	-	a	-	-	b	-	-	b	-	-	-
chr06	6368071	C	T	b	-	a	b	b	a	-	-	a	-	b	b	a	a	a	a	-	-	a	-	-	a	a	-	-	-	-	-	b	b	-	b	-	a	-	b	-	-	a	-	a	-	-	-	-	-
chr06	6368096	G	C	b	-	a	b	b	a	-	-	a	-	b	b	a	a	a	a	-	-	a	-	-	a	a	-	-	-	-	-	b	b	-	b	-	a	-	b	-	-	a	-	a	-	-	-	-	-
chr06	6371473	C	A	b	-	-	-	-	-	-	-	-	-	-	-	-	b	a	-	b	b	a	b	b	h	b	b	h	b	b	-	-	-	b	-	-	-	-	-	-	-	-	-	-	a	-	-	-	-
chr06	6372052	C	T	b	-	-	-	-	-	-	-	-	-	-	-	-	b	a	-	b	b	-	b	b	h	-	b	-	b	b	-	-	-	-	-	-	-	-	-	-	-	-	-	-	-	-	-	-	-
chr06	6372469	C	T	b	-	a	b	b	a	-	b	a	a	b	b	a	a	-	-	b	b	-	-	-	a	b	b	b	-	-	-	a	b	b	b	b	a	b	b	-	b	a	a	-	b	b	b	a	-
chr06	6372869	T	C	-	-	b	-	b	-	-	-	-	a	-	-	a	b	a	a	b	b	a	b	b	b	a	b	b	b	b	-	-	-	b	b	b	a	-	-	-	-	a	-	-	-	-	-	-	-
chr06	6372880	C	T	-	-	b	-	b	-	-	-	-	a	-	-	a	b	a	a	b	b	a	b	b	b	a	b	b	b	b	-	-	-	b	b	b	a	-	-	-	-	a	-	-	-	-	-	-	-
chr06	6373960	T	C	b	b	a	b	b	a	b	b	a	b	b	b	b	a	a	a	b	b	a	b	b	a	b	b	a	b	-	a	a	b	a	b	b	a	b	b	b	b	a	a	a	b	b	b	b	a
chr06	6374668	G	T	-	b	-	b	b	a	-	b	a	b	-	b	a	a	a	-	b	b	a	b	b	h	a	b	h	b	-	-	a	-	b	b	b	a	-	b	-	-	-	-	a	-	-	-	-	-
chr06	6374694	G	A	-	b	-	b	b	a	-	b	a	b	-	b	a	a	a	-	b	b	a	b	b	h	a	b	h	b	-	-	a	-	b	b	b	a	-	b	-	-	-	-	a	-	-	-	-	-
chr06	6376944	C	T	b	-	b	b	b	-	-	-	b	b	b	b	b	a	a	a	-	b	a	-	-	a	a	b	a	-	-	-	-	b	a	-	b	b	-	b	a	b	-	-	b	-	b	b	b	-
chr06	6381360	G	A	b	b	b	b	b	a	-	b	b	b	b	b	b	-	-	a	b	-	a	-	-	b	-	b	-	b	-	a	b	b	b	b	b	b	-	b	b	b	a	b	b	a	b	-	b	-
chr06	6384757	T	C	-	-	-	-	-	-	-	-	-	-	b	b	b	b	a	b	b	b	a	b	b	h	h	b	h	b	b	-	-	-	-	-	-	b	-	-	a	b	-	-	-	a	-	-	-	-
chr06	6387197	T	A	-	-	-	-	-	-	-	-	-	-	-	-	-	a	b	b	-	b	a	b	b	b	b	b	h	b	b	-	-	-	-	-	-	-	-	-	-	-	-	-	-	-	-	-	-	b
chr06	6387239	G	A	-	-	-	-	-	-	-	-	-	-	-	-	-	a	b	b	-	b	a	b	b	b	b	b	h	b	b	-	-	-	-	-	-	-	-	-	-	-	-	-	-	-	-	-	-	b
chr06	6390589	G	A	b	b	-	b	b	-	-	b	b	-	b	b	b	a	a	a	b	b	-	-	-	b	-	-	a	-	b	b	b	-	b	b	b	b	b	b	b	b	-	b	b	b	b	b	-	b
chr06	6396566	T	C	-	-	-	-	-	-	-	-	-	-	-	-	a	b	-	-	-	-	-	-	-	-	-	-	-	-	-	-	-	b	a	-	b	a	-	-	b	b	-	-	b	-	b	-	-	-
chr06	6398004	C	T	b	b	b	a	b	a	-	b	a	-	b	b	b	b	a	-	-	-	-	-	b	-	-	-	-	-	b	-	b	b	a	b	b	b	b	-	b	-	a	a	b	b	b	b	a	-
chr06	6398046	C	A	-	-	-	-	-	-	-	-	-	-	-	-	-	-	-	-	-	-	-	b	-	-	-	-	-	-	-	-	-	-	a	-	-	-	-	-	-	-	-	-	a	-	b	-	-	-
chr06	6424718	A	G	b	b	a	a	b	a	-	b	b	-	b	b	a	a	a	b	b	b	a	b	b	h	a	b	a	b	b	a	-	-	a	b	-	a	b	-	-	b	a	a	-	-	-	b	-	-
chr06	6427793	C	T	b	b	-	-	-	-	-	-	-	-	b	b	-	b	b	-	b	-	-	-	b	b	a	b	-	b	b	-	-	-	-	-	-	b	-	-	b	-	-	-	-	-	-	-	-	-
chr06	6428966	A	G	b	b	a	a	b	a	-	b	b	-	b	b	a	a	a	-	-	b	a	b	-	a	b	b	a	b	b	b	b	b	b	b	b	a	b	b	b	b	a	b	b	b	b	-	b	b
chr06	6429162	G	T	b	b	a	a	b	a	-	b	a	-	b	b	a	a	a	-	-	b	a	b	-	a	b	b	a	b	b	b	b	b	b	b	b	b	b	b	b	b	a	b	b	b	b	-	b	b
chr06	6429387	A	C	-	-	-	-	b	a	-	b	-	-	-	b	a	a	a	b	b	b	a	b	b	a	h	b	h	b	b	-	-	-	-	-	-	-	-	-	-	-	-	-	-	-	-	-	-	-
chr06	6429486	C	T	-	-	-	-	-	-	-	-	-	-	-	-	-	b	a	b	-	-	a	b	b	h	-	-	a	b	b	-	-	-	-	-	-	-	-	-	-	-	-	-	-	-	-	-	-	-
chr06	6429831	A	T	-	-	-	b	-	a	-	-	-	-	-	-	-	b	-	a	b	-	a	a	b	b	a	b	h	b	b	-	-	-	-	-	-	a	-	-	-	-	a	-	-	-	b	-	-	-
chr06	6433354	T	C	-	b	a	a	-	a	-	-	a	a	b	-	a	-	b	-	-	-	a	-	b	a	-	b	a	b	b	a	a	-	a	b	-	b	-	-	a	-	a	a	a	a	-	-	a	a
chr06	6433398	C	T	-	-	-	-	-	-	-	-	-	a	-	b	-	b	a	b	b	b	a	b	b	b	a	b	b	b	b	-	-	-	-	-	-	-	-	b	-	-	a	-	-	-	-	-	-	-
chr06	6433625	G	A	-	-	-	-	-	-	-	-	-	-	-	b	-	b	a	-	b	b	a	b	b	b	a	b	h	b	b	-	-	-	-	-	-	-	-	-	-	-	-	-	-	-	-	-	-	-
chr06	6441620	C	T	b	b	b	-	b	a	-	b	b	b	b	b	b	a	h	-	b	-	a	-	b	a	a	b	-	-	-	b	b	-	b	b	b	a	b	b	b	b	-	b	b	b	b	b	b	b
chr06	6448178	A	C	b	-	-	a	-	-	-	-	-	-	-	b	-	a	a	b	b	b	a	b	b	h	b	b	a	b	b	-	-	-	-	-	-	-	-	-	-	-	-	b	-	-	-	-	-	-
chr06	6448375	A	G	-	b	-	-	-	a	-	-	a	b	b	-	-	b	b	b	b	b	a	b	b	a	a	b	a	-	-	-	-	-	-	-	-	a	-	-	-	-	-	b	-	a	-	-	-	-
chr06	6448412	A	G	-	b	-	-	-	a	-	-	a	b	b	-	-	b	b	b	b	b	a	b	b	a	a	b	a	-	-	-	-	-	-	-	-	a	-	-	-	-	-	b	-	a	-	-	-	-
chr06	6460987	C	T	-	-	-	-	-	-	-	-	-	-	-	-	-	b	b	h	b	b	a	b	b	-	a	b	b	b	b	-	-	-	b	-	-	-	-	-	-	-	-	-	-	-	-	-	-	-
chr06	6462228	A	G	-	-	-	-	-	-	-	-	-	-	-	-	-	h	-	b	b	-	a	b	b	h	a	b	a	b	b	-	a	-	b	-	-	-	-	-	-	b	-	-	-	-	-	-	-	-
chr06	6484464	T	C	-	b	a	a	b	a	-	-	a	a	b	-	a	b	b	b	b	-	-	-	-	b	a	-	a	-	-	-	-	b	a	-	b	a	b	-	-	b	-	a	-	a	b	b	b	-
chr06	6484938	T	A	-	-	-	b	b	-	-	b	-	a	-	-	-	-	-	-	-	-	a	-	-	a	-	-	-	-	-	-	a	b	a	b	b	b	-	b	-	-	a	a	a	b	b	-	-	-
chr06	6484965	C	T	-	-	-	b	b	-	-	b	-	a	-	-	-	-	-	-	-	-	a	-	-	a	-	-	-	-	-	-	a	b	a	b	b	b	-	b	-	-	a	a	a	b	b	-	-	-
chr06	6493867	C	A	b	b	b	a	b	a	-	b	b	b	b	b	b	b	b	a	b	b	-	-	-	-	-	-	-	-	b	a	a	b	a	b	b	a	b	b	b	b	a	a	b	b	b	b	b	b
chr06	6502405	G	A	-	-	-	-	b	-	-	-	a	-	-	-	b	a	b	h	b	b	h	b	b	h	b	b	h	b	b	-	b	-	-	-	b	-	-	-	-	-	-	b	a	-	-	-	-	-
chr06	6502561	A	G	-	-	-	-	-	-	-	-	a	-	-	-	b	a	a	b	b	b	h	b	b	h	a	b	h	b	b	-	b	-	b	-	b	-	-	-	-	-	-	b	a	-	-	-	-	-
chr06	6506493	T	G	-	-	-	-	-	-	-	-	-	-	-	-	-	a	b	a	b	b	a	b	b	h	a	b	a	b	b	-	-	-	b	b	-	-	-	-	-	-	-	-	-	-	-	-	-	-
chr06	6506518	A	C	-	-	-	-	-	-	-	-	-	-	-	-	-	a	b	a	b	b	a	b	b	h	a	b	a	b	b	-	-	-	b	b	-	-	-	-	-	-	-	-	-	-	-	-	-	-
chr06	6509465	T	C	-	-	-	-	-	-	-	b	-	-	-	-	-	a	b	b	b	b	-	b	b	b	b	b	b	b	b	-	-	-	a	-	b	-	b	b	-	-	-	-	-	-	-	-	-	-
chr06	6509747	C	T	b	b	a	b	b	a	-	-	a	a	b	b	a	b	a	b	b	-	a	b	b	a	-	b	h	b	b	-	-	-	-	-	-	-	-	b	a	b	-	a	a	-	b	-	-	-
chr06	6513922	A	G	b	b	b	a	b	a	b	b	a	a	b	b	b	a	-	-	b	-	b	b	b	a	b	-	-	b	b	a	a	b	a	b	b	b	-	-	b	b	-	b	b	b	b	b	b	a
chr06	6513946	T	C	b	b	a	a	b	a	-	-	-	-	-	b	b	a	a	-	b	-	a	-	-	-	b	-	a	-	-	-	-	-	b	-	-	-	-	-	a	-	-	b	-	-	-	-	b	-
chr06	6513965	T	C	b	b	a	a	b	a	-	-	-	-	-	b	b	a	a	-	b	-	a	-	-	-	b	-	a	-	-	-	-	-	b	-	-	-	-	-	a	-	-	b	-	-	-	-	b	-
chr06	6514001	T	C	b	b	a	a	b	a	-	-	-	-	-	b	b	a	a	-	b	-	a	-	-	-	b	-	a	-	-	-	-	-	b	-	-	-	-	-	a	-	-	b	-	-	-	-	b	-
chr06	6514021	G	A	b	b	a	a	b	a	-	-	-	-	-	b	b	a	a	-	b	-	a	-	-	-	b	-	a	-	-	-	-	-	b	-	-	-	-	-	a	-	-	b	-	-	-	-	b	-
chr06	6519773	C	G	-	-	-	-	-	a	-	-	-	a	-	-	-	a	-	a	-	-	a	-	b	a	a	-	a	-	-	-	-	-	a	a	-	-	-	-	-	-	-	-	a	-	b	-	-	-
chr06	6530007	C	T	-	-	-	-	-	a	-	-	-	-	-	-	a	a	a	b	b	b	b	b	b	a	-	b	a	b	b	-	-	-	b	-	-	a	-	-	-	-	-	b	-	-	-	-	-	-
chr06	6537063	T	C	-	-	-	-	-	-	-	-	-	-	-	-	a	a	-	h	b	-	b	b	b	b	a	b	a	-	b	-	-	-	-	-	-	-	-	-	-	-	a	-	-	a	-	-	-	-
chr06	6537152	C	T	-	-	-	-	-	-	-	-	-	-	-	-	-	b	b	b	b	b	h	b	b	a	b	b	a	b	b	-	-	-	-	b	-	-	-	-	-	-	-	-	-	-	-	-	-	-
chr06	6537247	C	T	-	-	a	a	-	a	-	-	a	a	-	-	a	b	b	b	b	b	b	b	b	a	a	b	b	b	b	a	a	-	a	-	-	a	b	-	-	-	-	a	a	-	-	-	a	a
chr06	6540492	A	G	b	b	b	b	b	a	b	b	b	b	b	b	b	a	b	a	b	-	-	b	b	-	a	b	a	b	b	b	-	b	a	b	b	a	-	-	-	b	-	b	-	-	b	-	-	-
chr06	6540546	A	C	b	b	b	b	b	a	b	b	b	b	b	b	b	a	b	a	b	-	-	b	b	-	a	b	a	b	b	b	-	b	a	b	b	a	-	-	-	b	-	b	-	-	b	-	-	-
chr06	6545847	T	C	-	-	-	-	-	-	-	-	-	-	-	b	-	b	a	a	b	b	a	b	b	a	a	b	h	b	b	-	-	-	-	-	-	-	-	-	-	-	-	-	-	-	-	-	-	-
chr06	6547767	C	T	b	-	a	a	b	a	b	b	a	a	b	b	a	b	-	a	b	b	a	b	b	a	a	b	b	b	b	a	b	b	a	b	b	a	b	b	b	a	a	b	b	a	b	a	b	a
chr06	6556201	A	G	-	-	-	-	-	-	-	-	-	-	-	-	-	a	a	a	b	b	a	b	b	a	-	b	b	b	b	-	-	-	-	-	-	b	-	-	-	-	-	-	-	-	-	-	-	-
chr06	6560853	A	G	b	b	a	a	b	a	-	b	b	-	b	b	b	a	a	-	b	-	-	b	-	a	-	-	a	-	b	b	b	b	a	b	b	a	b	-	-	b	a	b	-	a	b	b	b	b
chr06	6582570	T	A	b	b	b	b	b	a	-	b	b	a	b	b	b	a	a	-	b	-	b	b	b	b	-	-	a	-	-	a	b	b	b	b	b	b	b	-	b	b	a	b	a	b	b	-	b	b
chr06	6616002	C	T	b	-	-	b	b	a	-	b	b	a	-	b	a	b	-	-	b	-	-	-	-	-	-	b	-	-	b	a	-	b	b	b	-	b	-	b	-	-	a	-	-	-	b	b	a	-
chr06	6674866	C	G	b	b	a	b	b	a	b	b	-	a	b	b	a	b	a	-	b	-	a	-	b	b	a	b	b	b	b	a	a	-	b	b	b	b	-	-	b	b	a	b	a	a	b	b	b	-
chr06	6687016	A	G	-	-	b	-	b	b	-	-	b	-	-	-	-	a	b	a	b	-	a	-	-	b	b	b	a	b	b	-	b	-	-	b	b	b	-	b	-	b	-	-	b	-	b	-	-	-
chr06	6704939	T	G	-	-	-	-	-	-	-	-	-	-	-	-	-	a	a	a	b	b	a	b	b	h	a	b	h	b	b	-	-	-	-	-	-	-	-	-	-	-	-	-	-	-	b	-	-	-
chr06	6705222	G	A	-	b	-	b	b	-	-	-	-	-	-	-	-	b	a	b	b	b	a	b	-	a	h	b	a	b	b	-	-	b	-	-	-	b	-	-	-	-	-	-	-	-	-	-	-	-
chr06	6710380	C	A	b	-	b	b	-	a	b	b	-	b	-	b	b	a	a	a	-	-	a	-	b	a	a	b	a	-	b	-	-	-	b	b	b	b	-	b	-	b	-	b	b	b	b	b	-	-
chr06	6710624	T	C	b	-	b	b	-	-	b	b	-	b	-	b	b	a	a	a	-	-	a	-	-	a	a	-	a	-	-	-	-	-	b	b	b	b	-	b	-	b	-	b	b	b	b	b	-	-
chr06	6710651	C	T	b	-	b	b	-	-	b	b	-	b	-	b	b	a	a	a	-	-	a	-	-	a	a	-	a	-	-	-	-	-	b	b	b	b	-	b	-	b	-	b	a	b	b	b	-	-
chr06	6711510	A	G	-	-	-	-	-	-	-	-	-	-	-	-	-	b	a	a	b	b	b	b	b	b	a	b	h	b	b	-	-	b	-	-	-	b	-	-	-	-	-	-	-	-	b	-	-	-
chr06	6711736	C	T	-	-	-	-	-	a	-	-	-	b	-	-	-	h	b	b	b	b	h	b	b	b	a	b	h	b	b	-	-	-	b	b	-	-	-	-	-	-	-	-	-	-	-	-	-	-
chr06	6717942	C	T	-	-	-	-	-	-	-	-	-	-	-	-	-	-	-	-	-	-	-	-	-	-	-	-	-	-	-	-	-	-	-	-	-	-	-	-	-	-	-	a	-	-	-	-	-	-
chr06	6738141	T	C	-	-	-	-	-	-	-	-	-	-	-	-	-	b	a	-	b	b	b	b	b	a	-	b	h	b	b	-	-	-	-	-	-	b	-	-	-	-	-	-	-	-	-	-	-	-
chr06	6739290	T	C	b	b	b	a	b	a	b	b	b	a	-	b	b	a	b	b	b	b	-	b	b	a	b	b	b	b	b	-	a	b	a	b	b	a	b	b	a	b	a	b	b	a	b	a	b	b
chr06	6740764	T	C	b	b	b	b	b	a	-	b	b	-	b	b	b	a	a	a	-	b	-	-	b	b	a	-	b	b	-	a	b	b	b	b	b	b	b	b	-	b	a	b	b	b	b	b	b	b
chr06	6744288	A	T	b	b	b	a	b	a	-	-	a	b	b	b	b	b	a	a	-	b	-	-	-	-	-	-	a	b	b	-	b	a	b	-	b	b	b	-	b	b	a	a	b	a	-	-	-	-
chr06	6744454	G	A	b	b	b	a	b	a	-	-	a	b	b	b	b	b	a	a	-	b	-	-	-	-	-	-	a	b	b	-	b	a	b	-	b	b	b	-	b	b	a	a	b	b	-	-	-	-
chr06	6744644	C	G	-	-	-	-	-	-	-	-	-	-	-	-	-	h	-	b	b	b	a	b	b	a	a	b	h	-	b	-	-	-	b	-	-	-	-	-	-	-	-	a	-	-	-	-	-	-
chr06	6746511	A	G	b	-	b	-	b	a	-	-	-	b	-	b	-	-	b	a	b	-	-	b	-	a	b	-	a	-	-	-	-	-	a	-	b	b	-	-	-	-	a	a	-	-	b	-	-	a
chr06	6746534	G	A	b	-	b	-	b	a	-	-	-	b	-	b	-	-	b	a	b	-	-	b	-	a	b	-	a	-	-	-	-	-	a	-	b	b	-	-	-	-	a	a	-	-	b	-	-	a
chr06	6746949	G	C	b	b	b	b	b	a	b	b	b	a	b	b	b	b	a	-	b	b	-	b	b	b	-	-	-	b	b	a	a	b	b	b	b	a	b	b	a	b	a	b	a	b	b	a	b	-
chr06	6754786	G	T	-	-	-	-	-	-	-	-	-	-	-	-	-	b	b	b	b	b	-	b	b	b	a	b	b	b	b	-	b	-	b	-	-	-	-	-	-	-	-	-	-	b	-	-	-	-
chr06	6765095	T	C	-	-	-	-	-	-	-	-	-	-	-	-	-	b	-	b	b	b	-	b	b	b	-	-	b	-	b	-	-	b	-	-	b	a	-	-	-	-	-	-	-	-	-	-	-	-
chr06	6768145	G	C	-	b	a	a	b	a	-	b	a	a	b	b	b	-	-	-	-	-	b	b	-	-	-	-	-	-	b	-	-	b	a	b	b	a	-	b	a	b	a	b	-	b	b	b	b	-
chr06	6782429	T	C	b	-	-	-	-	-	-	-	-	-	-	-	-	a	a	b	b	b	b	b	b	h	b	b	b	b	b	-	-	-	-	-	-	-	-	-	-	-	-	-	-	-	-	-	-	-
chr06	6787163	T	C	b	-	b	-	b	-	b	b	a	-	b	-	a	a	-	-	b	-	-	-	-	-	-	-	-	-	-	-	b	-	b	-	-	a	b	-	-	b	a	b	b	-	b	a	-	-
chr06	6788381	C	G	-	-	-	b	-	-	-	-	-	-	-	-	-	a	a	a	b	b	b	b	b	a	h	b	h	b	b	-	-	-	-	-	-	-	-	-	-	b	-	-	a	-	-	-	-	-
chr06	6788433	C	A	-	-	-	b	-	-	-	-	-	-	-	-	-	b	a	b	b	b	b	b	b	a	h	b	h	b	b	-	-	-	-	-	-	-	-	-	-	b	-	-	a	-	-	-	-	-
chr06	6793110	A	G	-	-	-	-	-	-	-	-	-	-	-	-	-	a	-	a	-	-	a	-	-	a	-	-	a	-	-	-	a	-	a	-	-	-	-	-	-	-	-	-	b	-	-	-	-	-
chr06	6793128	T	A	-	-	-	-	-	-	-	-	-	-	-	-	-	a	-	a	-	-	a	-	-	a	-	-	a	-	-	-	b	-	a	-	-	-	-	-	-	-	-	-	b	-	-	-	-	-
chr06	6793150	C	A	-	-	-	-	-	-	-	-	-	-	-	-	-	a	-	a	-	-	a	-	-	a	-	-	a	-	-	-	b	-	a	-	-	-	-	-	-	-	-	-	b	-	-	-	-	-
chr06	6795057	A	G	b	-	b	h	b	a	-	b	b	a	b	b	b	-	-	a	-	b	-	b	b	a	-	-	-	-	-	b	b	b	h	b	b	b	b	-	-	b	-	a	a	a	b	b	b	a
chr06	6798266	A	G	b	b	b	b	b	a	b	b	a	a	b	b	b	a	b	-	b	b	b	b	-	a	b	b	a	b	-	b	a	b	a	b	b	b	b	b	b	b	-	a	-	a	b	a	b	a
chr06	6798291	G	A	b	b	b	b	b	a	b	b	a	a	b	b	b	a	a	-	b	b	b	b	-	b	a	b	b	b	-	b	a	b	a	b	b	b	b	b	b	b	-	a	-	a	b	a	b	a
chr06	6798315	T	C	b	b	b	b	b	a	b	b	a	a	b	b	b	a	b	-	b	b	b	b	-	b	b	b	b	b	-	b	a	b	a	b	b	b	b	b	b	b	-	a	-	a	b	a	b	a
chr06	6798470	C	T	b	b	b	b	b	a	b	b	a	a	b	b	b	a	b	-	b	b	b	b	-	a	b	b	b	b	-	b	a	b	a	b	b	b	b	b	b	b	-	a	-	a	b	a	b	a
chr06	6807350	C	A	b	-	-	a	-	a	b	-	-	-	-	-	-	b	b	b	b	-	h	b	b	h	b	b	h	b	b	b	-	-	-	-	b	a	-	-	-	-	-	-	-	-	-	b	-	-
chr06	6807384	C	A	b	-	-	a	-	a	b	-	-	-	-	-	-	b	b	b	b	-	h	b	b	h	b	b	h	b	b	b	-	-	-	-	b	a	-	-	-	-	-	-	-	-	-	b	-	-
chr06	6813259	G	A	b	b	-	b	b	a	-	b	b	a	b	b	b	a	h	-	b	-	b	-	-	b	-	-	-	b	b	b	b	a	b	b	-	a	b	b	a	b	a	a	a	b	b	a	b	-
chr06	6820248	G	C	-	-	-	-	-	-	-	-	-	-	-	-	-	-	-	-	-	-	-	-	-	-	-	-	-	-	-	-	-	-	a	-	-	a	-	-	-	-	-	-	-	-	-	-	-	-
chr06	6824614	T	G	b	b	a	b	b	a	b	b	a	b	b	a	a	b	a	-	b	b	-	-	b	b	b	b	a	-	b	-	a	b	b	b	b	b	b	b	b	b	a	-	a	-	b	b	b	-
chr06	6824904	T	C	b	b	a	b	b	a	b	b	a	b	b	a	a	b	a	-	b	b	-	-	b	b	b	b	a	-	b	-	a	b	b	b	b	b	b	b	b	b	a	-	a	-	b	b	b	-
chr06	6831155	G	A	b	-	-	-	-	-	-	-	a	-	-	-	-	h	-	b	b	-	h	b	b	h	b	b	h	b	b	-	-	-	b	-	-	-	-	-	-	b	-	-	-	b	-	-	-	-
chr06	6840533	A	T	-	-	-	-	-	-	-	-	-	-	-	-	-	a	b	a	b	b	a	b	b	h	b	b	a	b	b	a	-	-	-	-	-	-	-	-	-	-	-	-	-	-	-	-	-	-
chr06	6853478	G	A	-	-	-	-	-	-	-	-	-	-	-	-	-	a	h	b	b	b	h	b	b	a	a	b	a	b	b	-	a	-	-	-	-	-	-	-	-	-	-	-	-	-	-	-	-	-
chr06	6853495	C	T	-	-	-	-	-	-	-	-	-	-	-	-	-	a	h	b	b	b	h	b	b	a	a	b	a	b	b	-	a	-	-	-	-	-	-	-	-	-	-	-	-	-	-	-	-	-
chr06	6853789	G	A	-	-	-	a	-	-	-	-	-	-	-	-	-	h	b	h	b	b	h	b	b	b	-	b	a	b	b	-	-	-	b	-	b	-	-	-	-	-	-	-	a	-	-	-	-	-
chr06	6853800	C	T	-	-	-	a	-	-	-	-	-	-	-	-	-	h	b	h	b	b	h	b	b	b	-	b	a	b	b	-	-	-	b	-	b	-	-	-	-	-	-	-	a	-	-	-	-	-
chr06	6853955	G	A	-	-	-	-	-	-	-	-	-	-	-	-	-	a	b	b	b	b	-	b	b	h	b	b	h	b	b	-	a	-	-	-	-	-	b	-	a	-	-	b	-	b	-	-	-	-
chr06	6854109	T	C	-	-	-	-	-	-	-	-	-	-	-	-	-	a	a	a	b	-	a	b	b	b	a	b	a	-	-	a	-	-	-	-	-	-	-	-	-	-	-	-	-	-	-	-	-	-
chr06	6855839	G	A	b	-	a	b	b	a	b	b	a	-	b	b	b	-	b	a	-	-	-	-	-	-	-	-	a	-	-	b	-	-	a	b	b	a	b	-	a	-	a	-	-	b	b	a	a	a
chr06	6856193	T	C	-	b	-	b	b	a	-	-	-	-	b	-	a	a	a	b	b	-	a	b	b	b	-	b	a	b	b	-	b	-	a	-	b	b	-	-	a	-	-	-	a	a	-	-	-	-
chr06	6874234	A	T	b	-	-	-	b	-	-	-	-	-	-	b	-	-	-	-	-	-	-	-	-	-	-	-	-	-	-	-	-	-	-	b	b	-	-	b	-	b	-	-	-	-	b	-	-	-
chr06	6885136	C	G	-	-	-	-	-	-	-	-	-	-	-	-	-	a	-	b	b	b	b	b	b	a	b	b	a	b	b	-	-	-	-	-	-	-	-	-	-	-	-	-	-	-	-	-	-	-
chr06	6890073	T	A	b	b	a	b	b	a	-	b	b	-	-	b	-	-	-	a	b	-	-	-	b	-	-	-	-	-	-	a	a	b	b	b	b	b	-	-	-	b	-	b	b	-	b	-	a	-
chr06	6890942	C	A	b	b	b	b	b	a	b	b	b	b	b	b	b	h	-	a	b	-	a	-	b	a	-	-	a	b	-	b	b	b	b	b	b	b	b	b	b	b	a	b	b	b	b	b	b	-
chr06	6896465	A	G	-	-	b	a	b	a	-	b	a	-	-	b	a	-	-	-	b	-	-	-	-	-	-	-	a	b	-	-	b	b	a	-	b	a	-	-	a	b	a	-	a	-	b	b	-	a
chr06	6897351	G	A	-	-	-	-	-	-	-	-	-	-	-	-	-	a	-	a	b	b	a	b	b	h	b	b	a	b	b	-	b	-	-	-	-	-	-	-	-	-	-	-	-	-	-	-	-	-
chr06	6898176	G	T	b	b	b	b	-	-	b	b	-	b	b	b	b	a	a	-	b	b	a	b	b	h	a	-	a	b	b	b	b	b	b	b	b	b	b	b	b	b	-	b	b	b	b	-	b	-
chr06	6898417	C	T	b	b	a	b	b	a	b	b	a	-	b	b	b	a	b	b	b	-	a	b	b	a	a	b	a	b	b	b	b	b	a	b	b	b	b	b	b	b	-	b	-	b	b	-	b	-
chr06	6898634	C	T	b	b	a	b	b	a	b	b	a	-	b	b	a	a	b	b	b	-	a	b	b	a	a	b	b	b	b	b	a	b	a	b	b	b	b	b	b	b	-	b	-	b	b	-	b	-
chr06	6910797	T	C	-	-	a	-	-	a	-	-	a	b	-	b	-	-	-	-	-	-	a	-	-	-	-	-	a	-	b	-	b	a	a	-	-	a	-	-	-	-	b	-	-	a	b	a	-	-
chr06	6911210	A	G	-	-	-	-	-	-	-	-	-	-	-	-	-	a	-	b	b	b	a	b	b	b	b	-	b	b	-	-	-	-	-	-	-	-	-	-	-	-	-	-	-	-	-	-	-	-
chr06	6923038	A	G	-	-	-	-	-	-	-	-	-	-	-	-	-	h	-	-	h	-	a	b	b	b	-	b	b	-	b	-	-	-	-	-	-	-	-	-	-	-	-	-	-	-	-	-	-	-
chr06	6925839	G	A	-	-	-	-	-	-	-	-	a	-	-	b	-	h	-	b	b	b	-	b	b	a	-	b	a	b	b	-	-	-	-	-	-	a	-	-	-	-	-	-	-	-	-	-	-	-
chr06	6930955	C	T	b	b	b	a	b	a	b	-	b	-	b	b	b	a	a	-	b	b	a	b	b	h	b	b	a	b	b	-	a	a	b	b	b	b	-	-	a	-	a	b	b	a	b	a	-	a
chr06	6935397	T	C	-	-	-	-	-	-	-	-	-	-	-	-	-	-	a	-	b	b	b	b	b	-	-	b	a	b	b	-	-	-	-	-	-	-	-	-	-	-	-	-	-	-	-	-	-	-
chr06	6935408	A	C	-	-	-	-	-	-	-	-	-	-	-	-	-	-	a	-	b	b	b	b	b	-	-	b	a	b	b	-	-	-	-	-	-	-	-	-	-	-	-	-	-	-	-	-	-	-
chr06	6935434	G	T	-	-	-	-	-	-	-	-	-	-	-	-	-	-	a	-	b	b	b	b	b	-	-	b	a	b	b	-	-	-	-	-	-	-	-	-	-	-	-	-	-	-	-	-	-	-
chr06	6941549	A	G	b	b	b	a	b	a	b	b	a	a	b	b	b	b	-	b	b	-	-	b	-	a	a	b	b	b	-	a	b	b	a	b	b	a	b	b	b	b	a	a	a	b	b	b	a	a
chr06	6952369	C	G	-	-	-	a	-	a	-	-	-	-	-	-	-	a	b	a	b	b	a	b	b	b	a	b	a	b	b	-	-	b	-	-	-	-	-	-	-	-	-	b	-	a	-	-	-	-
chr06	6953603	T	G	b	b	-	-	-	-	-	-	-	b	-	-	-	b	b	a	b	b	b	b	b	b	b	b	b	b	b	-	-	a	-	-	b	-	-	-	-	-	-	-	-	-	-	-	-	-
chr06	6953924	T	A	b	-	-	-	-	-	-	-	-	-	-	-	-	h	b	b	b	b	h	b	b	b	a	b	h	b	b	-	-	-	-	-	-	a	-	-	-	-	-	-	-	-	-	-	-	-
chr06	6954932	G	A	b	b	b	b	b	a	b	-	a	-	b	b	b	-	-	b	-	-	b	-	-	b	b	b	-	-	-	a	b	-	b	b	b	a	b	-	-	b	-	a	-	-	b	-	-	a
chr06	6955485	G	A	b	-	b	a	b	a	b	-	a	a	b	b	b	b	-	b	b	b	b	b	-	b	a	-	a	b	b	b	b	b	b	b	b	a	b	-	a	b	-	b	a	a	b	-	-	-
chr06	7001196	C	T	-	b	-	-	-	-	-	-	-	-	-	-	-	a	b	b	b	b	a	b	b	a	a	b	a	b	b	-	-	-	a	b	-	-	-	-	-	b	-	-	-	-	-	-	-	-
chr06	7006780	T	C	a	a	a	a	b	a	-	b	b	a	-	b	a	-	-	-	b	-	a	b	-	-	-	b	-	b	b	b	-	a	b	-	b	a	-	-	b	b	a	-	b	b	b	a	b	-
chr06	7007057	G	A	-	-	-	-	-	-	-	b	-	-	-	-	-	h	b	a	b	h	b	b	b	h	-	b	h	b	b	-	-	-	-	-	-	-	-	-	-	-	-	-	-	-	-	-	-	-
chr06	7012945	C	T	b	a	a	b	b	a	b	b	b	b	b	b	b	a	-	a	b	-	a	b	b	a	-	b	a	b	-	b	b	b	b	b	b	b	b	a	b	b	a	a	a	a	b	b	a	-
chr06	7012965	G	A	b	a	a	b	b	a	b	b	b	b	b	b	b	a	-	a	b	-	b	b	b	a	-	b	b	b	-	b	b	b	b	b	b	b	b	a	b	b	a	a	a	a	b	b	a	-
chr06	7014452	G	A	a	a	a	a	b	a	-	-	a	-	-	-	a	a	-	-	-	-	a	-	-	a	a	-	a	-	-	-	-	a	a	-	-	a	-	-	a	-	a	a	a	a	-	a	a	-
chr06	7017785	G	A	-	-	-	-	-	-	-	-	-	-	-	-	b	a	b	-	b	b	b	b	-	-	b	b	b	-	b	-	b	-	-	-	-	-	b	-	b	-	-	-	-	b	-	-	-	-
chr06	7021811	A	G	a	-	-	-	-	a	-	-	a	-	-	-	-	a	a	-	-	-	-	-	-	-	a	-	a	-	-	-	b	-	a	-	-	b	b	-	-	-	-	-	b	-	b	a	-	-
chr06	7108164	C	T	-	-	-	-	-	-	-	-	-	-	-	-	-	-	-	b	-	-	-	b	-	-	-	-	-	-	b	b	-	-	-	-	b	a	-	-	-	-	-	-	-	a	b	a	b	a
chr06	7114950	G	A	-	-	-	-	-	-	-	-	-	-	-	-	-	h	-	a	b	b	-	b	b	a	a	-	h	b	-	-	-	-	-	-	-	-	-	-	-	-	-	-	-	-	-	-	-	-
chr06	7128172	T	C	a	a	b	b	b	a	b	b	a	b	-	b	b	b	-	-	b	b	b	b	b	b	-	b	a	b	b	b	b	b	a	b	b	a	-	b	b	b	a	a	b	a	b	a	b	-
chr06	7129643	G	A	a	b	b	a	b	a	b	b	-	a	b	b	b	b	-	-	-	-	-	-	-	b	b	-	-	b	-	a	b	b	b	-	b	b	b	-	b	b	-	a	a	-	b	a	b	-
chr06	7130005	A	T	a	b	b	a	b	a	b	b	-	a	b	b	b	-	-	-	-	-	-	-	-	b	b	-	-	b	-	a	b	b	b	-	b	b	-	-	b	b	-	a	a	-	b	a	b	-
chr06	7130040	T	C	a	-	a	a	b	a	-	-	-	-	-	-	a	a	a	-	-	-	a	-	-	a	a	-	-	-	-	-	-	-	-	-	-	a	-	b	-	-	a	-	-	-	-	-	-	-
chr06	7131690	T	C	-	-	-	-	-	-	-	-	-	-	-	-	-	b	b	b	b	b	h	b	b	h	a	b	a	b	b	-	b	-	-	-	-	-	-	-	-	-	-	-	-	-	-	-	-	-
chr06	7134136	C	A	a	a	b	b	b	a	-	b	-	b	b	b	a	a	a	-	-	-	a	-	-	a	a	-	a	-	-	b	-	a	a	b	-	b	-	b	b	b	-	-	b	-	b	-	-	-
chr06	7134141	G	A	a	a	b	b	b	a	-	b	-	b	b	b	a	a	a	-	-	-	a	-	-	a	a	-	a	-	-	b	-	a	a	b	-	b	-	b	b	b	-	-	b	-	b	-	-	-
chr06	7148007	A	C	a	-	-	a	-	-	-	-	-	-	b	-	-	-	-	-	b	-	-	-	b	b	a	-	b	-	-	b	b	-	a	-	-	a	-	-	-	b	a	b	a	-	b	-	b	-
chr06	7151928	T	C	a	a	a	a	b	-	-	b	a	-	-	b	-	a	a	-	-	-	-	-	-	-	-	b	a	-	-	a	-	a	a	-	-	-	-	b	b	-	a	a	a	-	b	-	a	-
chr06	7159171	G	C	-	-	-	-	-	-	-	-	-	-	-	-	-	a	b	a	b	b	a	b	b	a	b	b	a	b	b	-	-	-	-	-	-	-	-	-	-	-	-	-	-	-	-	-	-	-
chr06	7159211	A	C	-	-	-	a	-	-	-	-	-	-	-	-	-	a	a	a	b	b	b	b	b	a	a	b	b	b	b	b	-	-	-	-	-	-	-	-	-	-	-	-	-	-	-	-	-	-
chr06	7166122	G	A	a	-	-	-	-	-	-	-	-	-	-	-	-	a	a	b	b	b	a	b	b	a	b	b	b	b	b	a	-	-	b	-	-	-	-	-	-	-	-	-	-	a	-	-	-	-
chr06	7166257	A	G	a	-	-	-	-	-	-	-	-	-	-	-	-	h	a	b	b	b	a	b	b	a	-	b	a	b	b	a	-	-	b	-	-	-	-	-	-	-	-	-	-	a	-	-	-	-
chr06	7166360	A	G	b	b	a	a	b	a	b	b	a	b	b	b	b	b	a	-	b	b	b	b	b	h	b	-	a	b	b	a	b	b	b	b	b	a	b	b	a	b	a	a	b	a	b	b	a	-
chr06	7168746	T	C	-	-	-	-	-	-	-	-	-	-	-	-	-	a	b	a	b	-	h	b	b	h	a	b	h	b	b	-	b	-	-	-	b	-	-	-	-	-	-	-	-	-	-	-	-	-
chr06	7168805	T	C	-	-	-	-	-	-	-	-	-	-	-	-	-	h	b	h	b	b	h	b	b	h	h	b	h	b	b	-	b	-	-	-	b	-	-	-	-	-	-	-	-	-	-	-	-	-
chr06	7173199	T	C	b	b	a	b	b	a	b	b	a	b	b	b	b	-	a	-	b	-	b	-	b	a	-	-	-	-	-	-	b	a	a	-	b	b	-	-	a	b	a	a	a	a	b	b	-	a
chr06	7175698	C	A	a	a	b	b	b	a	-	b	b	b	b	b	b	-	-	-	-	-	-	-	-	-	-	-	-	-	-	-	b	b	a	b	b	b	a	b	-	b	a	b	b	b	b	b	-	-
chr06	7176278	G	T	b	a	a	a	b	a	b	b	a	a	b	b	a	-	b	a	b	b	-	-	b	b	a	-	a	b	-	b	b	a	a	b	b	b	-	b	a	b	a	a	a	a	b	a	-	a
chr06	7177360	G	A	b	-	-	-	-	-	-	-	-	-	-	-	-	a	a	a	b	-	a	b	b	-	a	b	b	b	b	-	b	-	a	b	-	-	-	-	-	-	-	a	b	-	-	b	-	-
chr06	7180265	G	A	b	a	a	a	b	a	-	b	b	b	-	b	b	a	-	b	-	b	a	b	-	a	-	-	b	-	b	-	b	-	b	b	b	a	-	b	-	-	a	a	-	a	b	-	-	-
chr06	7180316	C	T	b	a	a	a	b	a	-	b	b	b	-	b	b	h	-	b	-	b	a	b	b	a	-	b	a	-	b	-	b	-	a	b	b	a	-	b	-	-	a	a	-	a	b	-	-	-
chr06	7202597	G	T	a	-	-	-	-	-	-	-	-	-	-	-	-	h	b	a	b	-	h	b	b	b	a	b	h	b	b	-	-	-	-	-	-	a	-	-	-	-	-	-	a	-	-	-	-	-
chr06	7205555	C	G	a	a	a	a	b	a	b	b	-	a	-	b	a	-	-	a	-	-	-	-	-	a	-	-	a	-	b	a	-	a	b	b	b	a	-	-	a	-	a	-	-	a	b	b	-	a
chr06	7205570	G	A	a	a	a	a	b	a	b	b	-	a	-	b	a	-	-	a	-	-	-	-	-	a	-	-	a	-	b	a	-	a	b	b	a	a	-	-	a	-	a	-	-	a	b	b	-	a
chr06	7206270	A	G	a	a	b	a	b	a	-	b	b	a	b	b	b	b	a	-	-	-	b	-	-	-	-	-	a	-	b	b	b	a	b	b	-	b	b	b	b	b	-	a	b	b	b	-	a	-
chr06	7208407	G	A	b	b	b	b	b	a	b	b	a	-	-	b	a	a	-	b	b	b	b	b	b	h	b	b	b	b	b	b	b	-	b	b	b	a	-	b	-	b	a	-	a	a	b	-	-	-
chr06	7208442	T	C	b	b	b	b	b	a	b	b	a	-	-	b	a	a	-	b	b	b	b	b	b	h	b	b	b	b	b	b	b	-	b	b	b	a	-	b	-	b	a	-	a	a	b	-	-	-
chr06	7208602	G	A	b	b	b	b	b	a	b	b	a	-	-	b	a	a	-	b	b	b	b	b	b	h	b	b	b	b	b	b	b	-	b	b	b	a	-	b	-	b	a	-	a	a	b	-	-	-
chr06	7208942	A	G	a	b	b	a	b	a	-	b	a	b	b	b	a	b	-	a	b	-	b	-	b	b	b	b	-	b	-	a	b	a	a	b	b	b	b	b	b	-	a	a	b	b	b	b	b	a
chr06	7209063	G	C	a	a	a	b	b	a	b	b	a	b	b	b	b	a	-	-	b	b	b	b	b	a	b	-	b	-	b	a	b	b	a	b	b	a	b	b	b	b	a	a	b	b	b	a	a	a
chr06	7209349	T	C	b	b	a	b	b	a	b	b	b	-	b	b	b	b	-	-	-	-	b	b	b	b	-	-	b	-	b	b	b	a	b	b	b	a	-	b	a	b	a	b	b	b	b	b	-	-
chr06	7209827	C	T	h	a	b	b	b	a	-	b	b	h	b	b	b	-	-	-	-	-	-	-	-	-	-	-	-	b	-	b	b	a	a	b	b	b	b	b	-	b	a	b	b	a	b	b	a	-
chr06	7219979	T	C	-	-	-	-	-	-	-	-	-	-	-	-	-	a	a	b	b	b	a	b	b	a	b	b	h	b	b	-	-	-	-	-	-	-	-	-	-	-	-	-	-	-	-	-	-	-
chr06	7237373	T	A	b	b	b	b	b	a	b	b	b	b	b	b	b	a	a	-	b	b	a	b	-	a	a	-	a	-	-	b	b	-	b	b	b	b	b	b	b	b	a	b	b	b	b	b	a	-
chr06	7237389	C	T	b	a	a	b	b	a	b	b	a	b	b	b	a	a	a	-	b	b	a	b	-	a	a	-	a	-	-	b	b	-	b	b	b	b	b	b	b	b	a	a	b	a	b	a	a	-
chr06	7237829	C	T	-	-	-	-	-	-	-	-	-	-	-	-	-	b	b	a	b	b	b	b	b	a	h	b	a	b	b	-	b	-	a	-	-	a	-	-	-	-	-	-	-	-	-	-	-	-
chr06	7237836	G	A	-	-	-	-	-	-	-	-	-	-	-	-	-	b	b	a	b	b	b	b	b	a	h	b	a	b	b	-	b	-	a	-	-	a	-	-	-	-	-	-	-	-	-	-	-	-
chr06	7248728	C	T	b	a	b	b	b	a	b	b	b	b	b	b	b	b	-	a	-	-	-	-	-	-	-	-	a	-	-	b	b	b	h	b	b	b	b	b	a	b	a	b	b	b	b	b	a	a
chr06	7260362	C	G	-	-	-	-	-	a	-	b	-	-	b	-	-	a	a	a	b	b	a	b	b	a	b	b	b	b	b	-	b	-	-	-	-	-	-	-	-	-	a	-	-	b	-	-	-	-
chr06	7306541	C	G	-	-	-	b	-	-	-	-	-	-	-	-	-	b	a	b	b	-	-	b	b	b	a	b	a	b	b	b	-	-	-	-	-	-	-	-	a	-	-	b	-	-	-	-	-	-
chr06	7368471	T	C	b	a	b	b	b	a	b	b	b	a	b	b	b	h	b	-	b	b	a	b	b	a	b	b	a	b	-	b	b	a	a	b	b	a	-	b	b	b	a	b	b	b	b	a	a	a
chr06	7393114	T	C	b	b	b	b	b	a	b	b	a	a	b	b	a	a	a	b	b	b	b	b	b	a	b	-	a	b	-	a	b	b	a	b	b	b	b	-	a	-	a	a	a	b	b	b	a	a
chr06	7393587	A	G	b	a	a	b	b	a	-	b	h	h	b	b	b	-	b	-	-	-	-	-	b	a	-	b	a	-	-	-	b	b	b	b	b	b	b	b	b	b	a	b	b	b	b	a	b	a
chr06	7393603	G	C	b	b	b	b	b	a	-	b	h	h	b	b	b	-	b	-	-	-	-	-	b	a	-	b	a	-	-	-	b	b	b	b	b	b	b	b	b	b	a	b	b	b	b	a	b	a
chr06	7394516	C	G	a	b	b	b	b	a	b	b	a	b	b	b	b	a	b	-	b	b	a	b	b	a	-	-	a	b	b	-	b	a	b	b	b	b	-	b	-	-	-	a	a	b	-	-	-	-
chr06	7394969	G	A	b	b	a	b	b	a	b	b	a	a	b	b	a	b	-	b	b	b	-	b	b	-	b	b	-	b	b	-	b	a	a	b	b	b	b	b	a	b	a	b	a	-	b	b	-	-
chr06	7395136	G	T	b	b	a	b	b	a	b	b	a	a	b	b	a	a	-	b	b	b	-	b	b	-	a	b	a	b	b	-	b	a	a	b	b	b	b	b	a	b	a	b	a	-	b	b	-	-
chr06	7395184	C	T	b	b	a	b	b	a	b	b	a	a	b	b	a	a	-	b	b	b	-	b	b	-	a	b	a	b	b	-	b	a	a	b	b	b	b	b	a	b	a	b	a	-	b	b	-	-
chr06	7397736	T	C	-	-	-	-	-	-	-	-	-	-	-	-	-	h	b	b	-	b	-	b	b	a	a	b	h	b	b	-	-	-	-	-	-	-	-	-	-	-	-	-	-	-	-	-	-	-
chr06	7401869	A	G	b	b	b	b	-	a	-	b	b	b	b	b	a	b	b	-	b	-	h	b	-	-	a	b	a	-	b	a	b	a	b	b	b	b	-	b	a	b	a	a	b	a	b	b	a	-
chr06	7403138	T	G	-	-	-	-	-	-	-	-	-	-	-	-	-	a	a	-	b	-	a	-	-	a	a	-	-	-	-	-	-	-	-	b	-	-	b	-	-	-	-	-	-	b	-	-	-	-
chr06	7403157	A	C	-	-	-	-	-	-	-	-	-	-	-	-	-	a	a	-	b	-	a	-	-	a	a	-	-	-	-	-	-	-	-	b	-	-	b	-	-	-	-	-	-	b	-	-	-	-
chr06	7403167	A	G	-	-	-	-	-	-	-	-	-	-	-	-	-	a	a	-	b	-	a	-	-	a	-	-	-	-	-	-	-	-	-	b	-	-	b	-	-	-	-	-	-	b	-	-	-	-
chr06	7406197	C	T	b	b	a	a	b	a	b	b	b	a	b	b	a	a	a	-	b	b	-	b	b	-	-	b	b	b	b	a	b	b	b	b	-	a	b	b	a	b	a	b	a	b	b	a	b	-
chr06	7406828	G	C	-	-	-	-	-	-	-	-	-	-	-	-	-	b	b	a	b	b	b	b	b	a	a	b	h	b	b	-	-	-	a	-	-	-	-	-	a	-	-	-	-	-	-	-	-	-
chr06	7415436	T	A	-	-	-	-	-	-	-	-	-	a	-	-	-	-	-	-	-	-	-	-	-	-	-	-	-	-	-	-	-	-	-	-	-	-	-	-	-	-	-	-	a	-	-	-	-	-
chr06	7416474	A	G	a	a	a	a	-	a	-	b	a	a	b	b	a	a	-	a	-	-	b	b	b	a	-	b	-	-	b	a	-	a	a	-	-	a	-	-	-	-	a	a	-	a	b	a	a	-
chr06	7423275	T	A	a	-	-	b	b	a	b	b	a	a	-	b	b	b	a	b	b	-	b	b	b	b	-	b	b	b	b	-	b	-	a	-	-	b	-	-	-	-	b	-	-	b	b	-	-	-
chr06	7424234	C	T	a	-	b	-	b	-	-	-	b	b	-	-	a	a	-	-	-	-	-	-	-	a	-	-	-	-	-	-	-	-	-	b	b	b	-	b	b	b	-	a	-	-	b	a	-	-
chr06	7460521	G	T	a	a	a	a	-	a	-	-	a	a	-	-	-	b	b	a	b	b	a	b	b	-	a	b	h	b	-	-	-	a	a	-	-	a	-	-	-	-	-	a	-	a	-	-	-	-
chr06	7478696	C	A	-	-	-	-	-	-	-	-	-	-	-	-	-	b	b	a	b	b	-	b	b	a	a	b	a	b	b	b	-	-	-	-	-	-	-	-	-	-	-	b	b	-	-	-	-	-
chr06	7478808	A	G	-	-	-	-	-	-	-	-	-	-	-	-	-	a	b	a	b	b	-	b	b	a	a	b	a	b	b	-	-	-	-	-	-	-	-	-	-	-	-	b	b	-	-	-	-	-
chr06	7480778	G	A	-	-	-	-	-	-	-	-	-	-	-	-	-	a	a	a	-	-	a	-	-	a	a	-	a	-	-	-	-	-	-	-	-	-	b	-	b	-	-	b	-	-	-	-	-	-
chr06	7480789	T	C	-	-	-	-	-	-	-	-	-	-	-	-	-	a	a	a	-	-	a	-	-	a	a	-	a	-	-	-	-	-	-	-	-	-	b	-	b	-	-	b	-	-	-	-	-	-
chr06	7486743	A	C	b	a	a	a	b	a	b	b	-	-	b	b	b	a	a	-	b	-	-	b	-	-	-	b	-	-	b	h	b	a	b	b	b	a	b	-	b	-	a	a	b	a	b	b	a	-
chr06	7490027	T	C	a	b	b	b	b	a	b	b	b	a	b	b	b	b	-	b	b	b	b	b	b	a	a	-	-	b	b	a	b	b	b	b	b	b	b	b	b	-	b	b	a	b	b	a	b	a
chr06	7500443	G	A	b	-	-	-	-	-	-	-	-	-	-	-	-	a	b	a	b	b	b	b	b	h	b	-	a	-	b	-	-	-	-	-	-	-	-	-	-	-	-	-	-	-	-	-	a	-
chr06	7500463	A	G	b	-	-	-	-	-	-	-	-	-	-	-	-	a	a	a	-	-	a	b	-	a	a	-	a	-	-	-	-	-	-	-	-	-	-	-	-	-	-	-	-	-	-	-	a	-
chr06	7500491	A	G	b	-	-	-	-	-	-	-	-	-	-	-	-	a	a	a	-	-	a	b	-	a	a	-	a	-	-	-	-	-	-	-	-	-	-	-	-	-	-	-	-	-	-	-	a	-
chr06	7500498	A	G	b	-	-	-	-	-	-	-	-	-	-	-	-	a	a	a	-	-	a	b	-	a	a	-	a	-	-	-	-	-	-	-	-	-	-	-	-	-	-	-	-	-	-	-	a	-
chr06	7501500	A	C	-	-	-	-	-	-	-	-	-	-	-	-	-	h	-	h	b	-	-	-	-	b	-	-	-	b	b	-	-	-	-	-	-	-	-	-	-	-	-	-	-	-	-	-	-	-
chr06	7501617	A	G	-	-	-	-	-	-	-	-	-	-	-	-	-	a	b	a	-	b	-	b	-	a	a	-	a	b	b	a	-	-	-	-	-	-	-	-	-	-	-	-	-	-	-	-	-	-
chr06	7503938	A	G	-	-	-	-	-	-	-	-	-	-	b	-	-	-	-	-	b	-	-	b	-	-	-	-	-	-	b	-	-	-	b	-	-	a	-	-	-	-	-	-	-	-	-	-	-	-
chr06	7504104	C	T	b	a	a	a	b	a	-	b	a	a	b	b	a	-	-	-	-	-	-	-	-	-	-	-	-	-	b	-	b	-	b	b	b	b	b	-	a	-	-	b	a	a	b	-	a	-
chr06	7504116	T	C	b	a	a	a	b	a	-	b	b	a	b	b	a	-	-	-	-	-	-	-	-	-	-	-	-	-	b	-	b	-	b	b	b	b	b	-	b	-	-	b	a	b	b	-	a	-
chr06	7561665	C	T	-	-	-	-	-	-	-	-	-	-	-	-	-	-	-	-	-	-	-	-	-	-	-	-	-	-	-	-	-	-	-	b	-	-	-	-	-	-	-	-	-	-	-	-	-	-
chr06	7598854	C	A	a	a	a	a	b	a	-	-	a	a	b	b	b	a	b	b	-	-	-	b	-	b	a	b	a	b	b	a	b	a	b	b	a	a	b	b	b	b	a	b	a	b	b	a	a	-
chr06	7613365	G	A	-	-	-	-	-	-	-	-	-	-	-	b	-	h	-	b	b	-	h	b	-	a	-	b	b	b	b	-	-	-	a	-	-	-	-	-	-	-	-	-	-	-	-	-	-	-
chr06	7671742	A	G	a	b	b	b	b	a	b	b	a	a	b	b	b	-	-	a	b	b	-	-	b	-	a	b	b	b	b	b	b	a	b	b	b	a	b	b	b	b	a	b	b	a	b	a	a	a
chr06	7681621	G	A	a	b	a	a	-	a	b	b	a	b	b	b	a	-	a	-	-	-	a	-	-	a	-	-	-	-	-	b	b	b	b	b	b	b	-	-	-	b	-	b	-	a	b	b	a	-
chr06	7709735	G	C	a	a	a	b	b	a	b	b	a	a	b	b	b	a	-	-	b	b	a	b	-	b	b	b	a	b	b	a	b	b	a	-	b	b	-	-	a	b	b	a	b	b	b	a	a	-
chr06	7720187	T	C	-	-	-	-	-	a	-	-	-	-	-	-	-	a	b	b	b	b	-	-	b	b	b	b	b	b	b	-	-	-	-	-	-	-	-	-	a	b	a	a	-	-	-	-	-	-
chr06	7858994	T	C	b	-	-	-	-	-	-	-	-	-	-	-	-	b	b	a	b	b	a	b	b	h	b	b	a	b	b	-	b	-	b	-	-	-	-	-	-	-	-	-	a	-	-	-	-	-
chr06	7907667	C	T	-	-	-	-	-	-	-	-	b	-	-	b	-	-	-	-	-	-	a	-	-	-	-	-	b	-	-	-	-	-	a	-	-	-	-	b	-	-	-	-	-	-	-	-	-	-
chr06	7908783	T	C	b	a	a	a	b	a	-	b	b	b	b	b	a	b	-	-	b	-	-	-	b	b	-	-	b	b	-	a	b	a	a	b	b	b	b	b	-	b	-	b	a	a	b	b	b	-
chr06	7908805	G	A	b	a	a	a	b	a	-	b	b	b	b	b	a	b	-	-	b	-	-	-	b	b	-	-	b	b	-	a	b	a	a	b	b	b	b	b	-	b	-	b	a	a	b	b	b	-
chr06	7919083	G	C	a	a	a	b	b	a	b	b	a	a	-	b	a	b	-	a	h	b	b	b	b	a	-	b	a	b	b	a	b	b	a	b	b	a	b	b	a	b	a	a	-	b	b	b	a	-
chr06	7929613	C	T	b	b	b	b	b	a	b	b	-	b	b	b	b	b	a	b	b	-	-	-	b	-	-	-	-	-	-	b	b	b	b	b	b	b	-	b	b	b	b	b	b	a	b	b	b	-
chr06	7929632	A	T	b	b	b	b	b	a	b	b	-	b	b	b	b	b	a	b	b	-	-	-	b	-	-	-	-	-	-	b	b	b	b	b	b	b	-	b	b	b	b	b	b	a	b	b	b	-
chr06	7933534	C	T	-	-	-	-	b	a	-	-	a	a	-	-	-	a	b	a	b	b	b	b	b	h	-	b	h	b	b	-	-	b	b	-	-	-	-	-	-	-	-	-	-	-	-	-	-	-
chr06	7934231	T	C	b	a	a	b	b	a	b	b	a	a	b	b	b	b	-	a	-	b	a	b	b	-	a	-	-	b	b	a	b	b	b	b	b	b	b	b	b	b	a	b	b	a	b	b	b	a
chr06	7951793	C	T	a	-	-	-	-	a	-	-	-	-	-	-	-	b	h	b	h	b	-	b	b	b	-	b	-	-	b	-	-	-	-	-	-	-	-	-	-	-	-	-	-	b	-	-	-	-
chr06	7978067	A	G	b	-	b	b	b	-	b	b	b	-	b	b	b	-	b	-	-	-	-	b	-	-	b	-	b	-	-	b	b	-	b	b	b	b	b	b	-	b	b	b	-	b	b	b	-	-
chr06	7978117	G	A	a	-	b	b	b	a	b	-	a	b	b	b	a	-	-	-	-	-	-	-	-	a	-	-	-	b	-	a	b	b	b	b	-	a	-	b	-	-	a	a	a	-	b	b	-	a
chr06	8004053	G	A	b	-	b	b	b	-	b	b	-	-	b	b	b	b	b	-	-	-	-	-	b	b	-	-	-	b	-	b	b	-	b	b	b	b	b	b	-	b	b	-	-	b	b	b	b	-
chr06	8016398	A	G	b	b	b	b	b	a	b	b	a	-	b	b	a	b	-	a	-	b	a	b	b	h	a	b	a	b	b	-	b	b	a	b	-	a	b	b	a	-	-	b	a	-	-	b	a	-
chr06	8016553	C	T	b	b	b	a	b	a	b	b	a	-	b	b	a	a	-	a	-	b	a	b	b	h	a	b	b	b	b	-	b	b	a	b	-	a	b	b	a	-	-	b	a	-	-	b	a	-
chr06	8017071	T	C	-	-	-	-	-	-	-	-	-	-	-	-	-	a	a	b	b	b	a	b	b	h	a	b	a	b	b	a	b	-	-	-	-	-	-	b	-	-	-	-	-	-	-	-	-	-
chr06	8033243	G	A	b	-	b	b	b	a	b	b	b	b	b	b	a	b	-	b	b	b	-	b	b	b	b	b	a	b	b	b	b	a	b	b	b	a	b	b	a	b	a	b	a	b	b	-	b	-
chr06	8039691	G	A	a	b	b	b	b	a	b	b	a	a	b	b	a	b	a	-	b	b	a	-	b	a	a	b	a	b	b	b	b	b	a	b	b	a	b	b	b	b	a	b	b	a	b	-	b	a
chr06	8046161	C	T	b	a	b	a	b	a	b	b	a	b	b	b	a	-	b	-	-	-	-	b	b	a	a	-	a	b	b	a	b	b	a	b	b	a	-	b	a	b	b	a	a	a	b	a	b	a
chr06	8046557	A	T	a	-	b	b	b	a	b	b	b	a	b	b	a	a	a	-	b	b	-	b	-	-	a	-	a	b	-	a	b	b	a	b	b	a	-	b	a	b	b	a	b	b	b	b	b	-
chr06	8055517	A	C	b	b	a	a	b	a	-	b	a	-	-	b	b	-	-	-	b	b	-	-	-	-	a	-	-	b	-	a	b	-	a	-	b	a	b	-	-	-	a	a	a	b	b	a	b	-
chr06	8063722	G	A	-	-	-	-	-	-	-	-	-	-	-	-	-	b	b	a	b	b	h	b	b	h	h	b	h	b	b	-	-	b	b	-	-	a	-	-	-	-	-	-	-	-	-	-	-	-
chr06	8063804	T	A	-	-	-	-	-	-	-	-	-	-	-	-	-	b	b	a	b	b	h	b	b	h	a	b	h	b	b	-	-	b	b	-	-	a	-	-	-	-	-	-	-	-	-	-	-	-
chr06	8063824	C	T	-	-	-	-	-	-	-	-	-	-	-	-	-	b	b	a	b	b	h	b	b	h	a	b	h	b	b	-	-	b	b	-	-	a	-	-	-	-	-	-	-	-	-	-	-	-
chr06	8065435	C	T	a	-	a	a	-	a	-	-	-	-	-	-	a	b	a	b	b	b	a	b	b	b	b	-	a	b	b	-	-	-	a	-	b	-	-	-	a	-	a	-	a	-	-	a	-	-
chr06	8087433	G	A	a	a	-	b	b	-	-	-	-	-	-	-	-	b	b	b	b	b	a	b	b	b	a	-	b	b	b	-	b	-	-	b	-	a	-	-	-	-	-	-	-	-	-	-	b	-
chr06	8089290	C	T	b	b	b	b	-	-	-	b	b	-	b	b	b	b	b	-	b	b	-	b	b	b	-	-	-	b	b	b	b	-	b	b	-	b	b	b	b	b	-	b	-	b	b	-	b	-
chr06	8089435	T	C	b	b	b	b	-	-	-	b	b	-	b	b	b	b	b	-	b	b	b	b	b	b	b	b	b	b	b	b	b	-	b	b	-	b	b	b	b	b	-	b	-	b	b	-	b	-
chr06	8089573	C	T	-	-	-	-	-	-	-	-	-	-	-	b	-	b	b	a	b	b	b	b	b	h	a	b	a	b	b	-	b	-	-	b	-	-	-	b	-	-	-	-	-	-	b	-	-	-
chr06	8092676	A	G	b	b	a	a	b	a	b	b	a	b	b	b	a	a	b	-	b	-	-	-	b	a	-	-	a	b	b	a	b	a	a	b	b	b	b	b	a	-	a	a	b	b	b	b	-	a
chr06	8092976	G	T	b	b	a	a	b	a	b	b	a	b	b	b	a	a	b	-	b	-	-	-	b	a	-	-	a	b	b	b	b	a	a	b	b	b	b	b	a	-	a	a	b	b	b	b	-	a
chr06	8093037	G	C	-	-	-	-	-	-	-	-	-	-	-	-	-	h	b	-	b	-	h	b	b	a	a	b	h	b	b	-	-	-	-	-	b	-	-	-	-	-	-	b	-	-	-	-	-	-
chr06	8105876	T	C	-	-	-	-	-	-	-	-	-	-	-	-	-	b	-	a	b	b	h	b	b	h	b	b	h	b	b	-	b	-	-	-	-	-	-	-	-	-	-	-	-	-	b	-	-	-
chr06	8105892	C	T	-	-	-	-	-	-	-	-	-	-	-	-	-	-	-	a	b	-	h	b	b	h	a	b	a	b	b	-	b	-	-	-	-	-	-	-	-	-	-	-	-	-	b	-	-	-
chr06	8105924	C	T	-	-	-	-	-	-	-	-	-	-	-	-	-	b	-	a	b	b	h	b	b	h	a	b	h	b	b	-	b	-	-	-	-	-	-	-	-	-	-	-	-	-	-	-	-	-
chr06	8105930	A	G	-	-	-	-	-	-	-	-	-	-	-	-	-	b	-	a	b	b	h	b	b	h	a	b	h	b	b	-	b	-	-	-	-	-	-	-	-	-	-	-	-	-	-	-	-	-
chr06	8106065	G	A	a	b	-	-	-	a	b	-	b	-	-	b	a	a	b	-	b	-	a	b	b	a	b	-	a	b	-	-	-	-	b	-	-	-	-	-	-	-	-	-	-	-	-	a	-	-
chr06	8106072	G	A	a	b	-	-	-	a	b	-	b	-	-	b	a	a	b	-	b	-	a	b	b	a	b	-	a	b	-	-	-	-	b	-	-	-	-	-	-	-	-	-	-	-	-	a	-	-
chr06	8106107	G	A	a	b	-	-	-	a	b	-	b	-	-	b	a	a	b	-	b	-	a	b	b	a	b	-	a	b	-	-	-	-	b	-	-	-	-	-	-	-	-	-	-	-	-	a	-	-
chr06	8106188	T	A	a	b	-	-	-	a	b	-	b	-	-	b	a	a	b	-	b	-	-	b	b	a	b	-	a	b	b	-	-	-	b	-	-	-	-	-	-	-	-	-	-	-	-	a	-	-
chr06	8108498	A	C	-	-	-	-	-	-	-	-	-	-	-	-	-	a	a	b	b	-	b	b	b	a	-	b	b	b	-	a	-	-	a	-	-	a	-	-	-	-	-	-	-	-	-	-	-	-
chr06	8108951	G	A	a	a	a	a	b	a	b	b	b	b	b	b	b	b	a	b	b	b	-	-	-	-	b	b	a	b	-	b	b	a	a	b	b	b	b	b	b	b	-	b	b	b	b	a	a	-
chr06	8112178	T	A	b	a	b	b	b	a	-	-	-	b	-	-	-	a	-	-	b	b	a	b	-	a	b	b	-	b	-	-	-	b	b	b	b	b	b	-	-	b	-	b	a	-	-	-	-	-
chr06	8112189	G	T	b	a	b	b	b	a	-	-	-	b	-	-	-	a	-	-	b	b	a	b	-	a	b	b	-	b	-	-	-	b	b	b	b	b	b	-	-	b	-	b	a	-	-	-	-	-
chr06	8116501	A	G	-	-	-	-	-	-	-	-	-	-	-	-	-	b	b	a	b	b	a	b	b	h	a	b	a	b	b	a	b	-	a	b	-	-	-	-	-	b	-	b	a	-	-	-	-	-
chr06	8116510	T	C	-	-	-	-	-	-	-	-	-	-	-	-	-	b	b	a	b	b	a	b	b	h	a	b	a	b	b	a	b	-	a	b	-	-	-	-	-	b	-	b	a	-	-	-	-	-
chr06	8125500	A	G	b	a	b	a	b	a	b	b	b	b	b	b	b	a	-	b	b	b	-	b	b	b	b	b	b	b	b	b	b	a	b	b	b	a	b	b	a	b	b	-	b	a	b	a	-	-
chr06	8134624	A	C	-	-	-	a	-	-	-	-	-	-	-	-	-	a	b	b	b	b	a	b	-	a	b	b	h	b	b	b	-	b	a	b	-	-	-	-	b	-	-	-	-	-	-	-	-	-
chr06	8143578	G	A	b	b	b	b	b	a	-	b	b	-	b	b	b	-	-	-	-	-	-	-	-	a	-	-	a	b	-	b	b	b	b	b	b	b	-	-	a	b	b	b	a	a	b	b	b	b
chr06	8149221	C	T	b	b	a	b	b	a	b	b	a	a	b	b	b	a	-	b	b	b	a	b	b	b	-	-	a	b	b	a	b	b	b	b	b	a	-	-	b	b	a	b	b	a	b	a	a	-
chr06	8149388	A	C	b	b	a	b	b	a	b	b	a	a	b	b	b	a	-	b	b	-	a	b	b	b	-	-	a	b	b	a	b	b	b	b	b	a	-	-	b	b	a	b	b	a	b	a	a	-
chr06	8150666	A	G	-	-	-	-	b	-	-	-	-	-	-	-	-	a	a	a	b	b	a	b	b	a	b	b	b	b	b	-	-	-	b	-	-	-	-	-	-	b	a	-	-	a	-	-	-	-
chr06	8151909	T	G	b	-	b	b	b	-	-	b	-	b	b	b	b	h	h	h	b	b	h	b	b	a	b	b	a	b	b	-	b	-	b	-	b	b	b	b	-	b	b	-	-	b	b	-	b	-
chr06	8158528	T	A	b	-	a	b	-	-	-	-	a	b	b	b	-	-	-	-	-	-	-	-	-	a	-	-	-	-	-	-	-	-	b	b	-	b	-	b	-	b	-	-	b	a	b	b	-	a
chr06	8177909	T	C	-	-	-	-	-	-	-	-	-	-	-	-	-	a	a	-	b	b	b	b	b	a	b	b	a	b	b	-	b	a	-	-	-	-	-	b	-	-	-	-	-	-	-	-	-	-
chr06	8177928	C	A	-	-	-	-	-	-	-	-	-	-	-	-	-	a	a	-	b	b	b	b	b	a	b	b	a	b	b	-	b	a	-	-	-	-	-	b	-	-	-	-	-	-	-	-	-	-
chr06	8191972	G	A	a	a	b	a	b	a	-	b	b	b	b	b	a	b	-	-	b	b	b	-	b	b	a	b	b	b	b	b	b	a	b	b	b	b	b	b	b	b	b	a	b	b	a	b	-	-
chr06	8192051	A	T	a	a	a	a	a	a	-	b	a	a	b	b	a	a	a	a	-	-	-	-	b	a	-	-	a	-	-	a	b	b	b	b	b	-	b	-	a	b	b	a	a	a	b	-	-	a
chr06	8192333	G	A	-	b	b	-	b	-	-	b	b	-	b	b	b	-	-	-	-	-	a	-	-	a	a	-	a	-	-	-	b	b	b	b	b	-	b	-	-	b	-	-	a	b	b	-	-	-
chr06	8197110	G	C	-	-	-	-	b	-	-	-	-	-	-	-	-	b	-	-	b	b	-	b	b	-	a	b	b	b	b	-	-	b	-	-	-	-	-	b	-	-	-	-	-	-	-	-	-	-
chr06	8197138	C	T	-	-	-	-	b	-	-	-	-	-	-	-	-	b	-	-	b	b	-	b	b	-	a	b	b	b	b	-	-	b	-	-	-	-	-	b	-	-	-	-	-	-	-	-	-	-
chr06	8227569	A	G	a	-	-	a	b	a	-	-	-	a	b	b	-	-	-	-	-	-	-	-	-	-	-	-	-	-	-	-	a	-	-	b	b	a	-	b	a	-	-	a	-	-	a	a	a	a
chr06	8229904	A	T	a	-	-	b	b	-	-	-	-	-	-	-	-	a	b	a	b	b	b	b	b	h	h	b	h	b	b	-	-	-	a	-	-	-	-	-	-	-	-	a	-	-	-	-	-	-
chr06	8241837	T	C	b	b	a	b	b	a	-	b	a	b	b	b	b	-	-	-	b	b	-	b	b	-	-	-	-	-	b	b	b	a	b	b	b	b	-	b	b	b	a	a	b	-	b	b	b	a
chr06	8242090	C	T	b	b	a	b	b	a	-	b	a	b	b	b	b	-	-	-	b	-	-	b	b	-	-	-	-	b	b	b	b	a	a	b	b	b	-	b	b	b	a	a	b	-	b	b	b	a
chr06	8247185	C	T	a	-	-	a	-	-	-	-	a	-	b	-	-	-	-	-	-	-	-	-	-	b	-	b	-	-	-	-	b	a	a	-	b	a	b	b	a	-	-	-	b	-	b	a	-	-
chr06	8247421	C	T	a	a	a	b	b	a	a	b	-	b	b	b	a	b	-	-	b	b	a	b	-	a	-	b	a	-	-	b	b	a	b	b	b	a	b	b	a	b	a	a	b	-	a	b	a	a
chr06	8247708	T	C	a	a	a	b	b	a	-	b	b	a	b	b	b	b	-	a	-	-	-	b	-	-	-	b	a	b	-	b	b	b	b	b	b	b	b	b	a	b	b	a	a	a	a	b	-	a
chr06	8257783	G	A	-	-	-	-	-	-	-	-	-	-	-	-	-	a	a	a	-	b	a	b	-	h	-	b	b	b	b	-	-	-	-	b	-	-	-	-	-	-	-	-	b	-	-	-	-	-
chr06	8262639	G	A	-	-	-	-	-	-	-	-	-	-	-	-	-	a	b	b	b	b	a	b	b	b	h	-	h	b	b	-	-	-	-	-	-	-	-	-	-	-	-	-	-	-	-	-	-	-
chr06	8264328	A	G	b	b	b	a	b	a	a	b	b	a	b	b	a	b	-	-	-	b	a	b	-	h	a	b	a	b	-	a	b	b	b	b	b	b	b	b	a	b	b	b	b	b	a	b	a	-
chr06	8264393	T	C	b	b	b	a	b	a	a	b	b	a	b	b	a	b	-	-	-	b	a	b	-	h	a	b	b	b	-	a	b	b	b	b	b	b	b	b	a	b	b	b	b	b	a	b	a	-
chr06	8264416	T	C	a	-	-	a	b	a	a	-	b	-	-	b	a	a	-	-	-	-	-	-	-	b	a	b	-	-	-	a	b	a	a	b	-	a	-	-	b	b	a	a	a	b	a	-	b	-
chr06	8264426	T	C	a	-	-	a	b	a	a	-	b	-	-	b	a	a	-	-	-	-	-	-	-	b	a	b	-	-	-	a	b	a	a	b	-	a	-	-	b	b	a	a	a	b	a	-	b	-
chr06	8281663	T	C	-	-	-	-	-	-	-	-	-	-	-	-	-	a	b	a	b	-	a	b	b	a	b	b	h	b	-	-	-	-	-	-	-	-	-	-	-	-	-	-	-	-	-	-	-	-
chr06	8283683	G	A	a	a	-	b	b	a	b	b	b	-	-	b	b	-	-	-	b	-	-	-	-	b	-	b	b	b	b	a	b	a	a	b	b	a	-	-	b	b	a	a	a	b	a	b	-	a
chr06	8283987	T	C	a	a	-	b	b	a	b	b	b	-	-	b	b	-	-	-	-	-	-	-	-	b	-	b	b	b	b	a	b	a	a	b	b	a	-	-	b	b	a	a	a	b	a	b	-	a
chr06	8284058	T	C	b	-	b	a	b	a	-	-	b	a	-	b	a	a	-	a	b	b	b	b	b	b	-	b	b	b	b	a	b	a	a	b	b	a	b	b	b	b	a	a	b	a	a	a	a	-
chr06	8284445	G	A	-	-	-	-	-	-	-	-	-	a	-	-	-	b	a	a	b	b	h	b	b	a	h	b	b	b	b	-	-	-	-	-	-	-	-	-	-	b	-	-	-	-	-	-	-	-
chr06	8285457	G	A	a	-	-	a	-	a	-	-	-	-	-	-	a	a	-	-	-	-	a	-	-	a	a	-	a	b	-	-	-	a	a	-	-	a	-	-	-	-	a	a	-	-	a	b	-	-
chr06	8285908	G	A	-	-	-	-	-	-	-	-	-	-	-	-	-	h	-	h	b	b	b	b	b	h	-	b	b	b	b	-	-	-	-	b	-	-	-	-	-	-	-	-	-	-	-	-	-	-
chr06	8285958	A	G	-	-	-	-	-	-	-	-	-	-	-	-	-	h	-	h	b	b	b	b	b	b	-	b	b	b	b	-	-	-	-	b	-	-	-	-	-	-	-	-	-	-	-	-	-	-
chr06	8291650	C	T	a	b	a	a	b	a	a	b	b	a	b	b	a	b	b	b	b	-	b	b	-	a	a	b	-	-	b	a	b	b	b	b	b	a	-	b	b	b	a	a	b	b	a	a	b	a
chr06	8291812	G	A	b	-	b	-	b	-	a	-	-	-	-	-	-	b	b	b	b	b	b	b	b	h	b	b	a	b	b	-	-	-	a	b	-	-	b	-	b	b	a	-	-	-	b	-	-	-
chr06	8292032	T	C	a	-	-	-	-	-	-	-	-	-	-	-	-	a	a	a	b	b	a	b	b	a	b	b	h	b	b	-	-	-	-	-	-	-	-	b	-	-	-	-	-	-	-	-	-	-
chr06	8292076	C	G	a	-	-	-	-	-	-	-	-	-	-	-	-	a	a	a	b	b	a	b	b	a	b	b	h	b	b	-	-	-	-	-	-	-	-	b	-	-	-	-	-	-	-	-	-	-
chr06	8297453	A	G	a	b	a	a	b	a	a	b	a	b	b	b	a	h	-	h	b	-	-	b	b	b	a	b	h	-	b	a	b	b	b	b	b	b	-	b	a	b	a	a	b	a	b	a	a	a
chr06	8297587	C	T	-	-	-	b	-	-	-	-	-	-	-	-	-	a	-	a	-	-	b	-	b	a	-	-	a	b	b	-	-	-	-	-	-	-	-	-	-	-	-	-	-	-	-	-	-	-
chr06	8319310	G	A	-	-	-	-	-	-	-	-	-	-	-	-	-	b	a	a	b	b	-	b	b	a	a	-	h	b	b	-	-	-	-	b	-	-	-	-	-	-	-	-	-	-	-	-	-	-
chr06	8324391	C	A	a	-	a	a	-	-	-	-	-	-	-	b	a	b	a	a	b	b	h	b	b	h	b	b	h	b	b	-	b	b	a	b	-	b	-	-	-	-	-	-	b	b	-	-	-	-
chr06	8328288	T	C	-	-	-	-	-	-	-	-	-	-	-	-	-	a	-	a	-	-	-	-	-	a	a	-	-	-	-	-	-	-	b	-	-	-	-	-	-	-	-	-	-	-	-	-	-	-
chr06	8328318	T	C	-	-	-	-	-	-	-	-	-	-	-	-	-	a	-	a	-	-	-	-	-	a	-	-	-	-	-	-	-	-	b	-	-	-	-	-	-	-	-	-	-	-	-	-	-	-
chr06	8330943	G	A	-	a	a	b	b	a	-	-	-	-	b	-	b	-	-	-	a	-	-	-	-	-	-	-	-	-	-	-	b	b	b	-	-	a	-	-	b	-	-	-	-	-	b	-	a	-
chr06	8333693	C	G	a	a	a	b	b	a	-	b	a	-	b	b	b	a	-	-	-	-	-	-	-	-	-	-	-	-	-	b	b	b	a	b	b	b	b	b	a	-	a	b	-	b	b	b	b	a
chr06	8333753	A	G	-	-	-	-	-	-	-	-	-	-	-	-	-	a	b	b	b	b	a	b	b	a	a	b	a	b	b	-	-	-	-	b	-	-	-	-	-	-	-	-	-	-	-	-	-	-
chr06	8337774	A	G	a	b	a	b	b	a	b	b	a	a	b	b	b	b	-	-	-	b	-	-	-	a	-	b	-	-	-	b	b	a	b	b	b	b	b	b	a	-	h	b	a	b	h	b	a	a
chr06	8338966	T	C	-	-	-	-	-	-	-	-	-	-	-	-	-	b	-	b	b	-	a	b	b	a	-	b	h	b	b	-	-	-	-	-	-	-	-	-	-	-	-	-	-	-	-	-	-	-
chr06	8339264	T	C	a	-	b	b	b	a	b	b	b	b	b	b	a	h	b	b	b	b	a	b	b	b	b	b	b	b	b	-	b	b	b	b	b	a	b	b	a	-	b	-	a	b	-	-	-	a
chr06	8342720	A	G	a	a	a	a	b	a	a	-	b	a	-	b	a	b	-	b	-	-	a	-	b	-	-	b	a	b	-	-	b	b	a	b	b	b	b	b	-	b	b	b	b	-	a	a	a	a
chr06	8342738	G	T	a	a	a	a	b	a	a	-	b	a	-	b	a	b	-	b	-	-	a	-	b	-	-	b	a	b	-	-	b	b	a	b	b	b	b	b	-	b	b	b	b	-	a	a	a	a
chr06	8343699	G	A	-	-	-	-	-	-	-	-	-	-	-	-	-	a	b	-	b	-	h	b	b	a	h	b	h	b	b	-	b	-	-	-	b	a	-	-	-	b	-	-	-	-	-	-	-	-
chr06	8346764	C	T	a	-	-	b	-	a	-	-	-	-	-	b	-	a	-	a	-	-	-	-	-	-	-	-	-	b	b	-	-	-	-	-	-	a	-	-	-	-	-	-	b	-	b	a	b	-
chr06	8348622	G	A	-	-	-	-	-	-	-	-	-	-	-	-	-	a	a	-	-	b	-	b	b	a	-	b	a	b	b	b	-	-	-	-	-	-	-	-	-	-	-	-	-	-	-	-	-	-
chr06	8348639	G	A	-	-	-	-	-	-	-	-	-	-	-	-	-	a	a	-	-	b	-	b	b	a	-	b	a	b	b	b	-	-	-	-	-	-	-	-	-	-	-	-	-	-	-	-	-	-
chr06	8352563	T	C	a	b	a	a	-	-	b	b	-	a	-	b	b	a	-	-	-	-	-	-	-	-	-	-	-	b	b	b	b	b	a	-	-	a	-	-	b	b	a	a	b	b	a	-	-	-
chr06	8352611	A	G	a	b	a	a	-	-	b	b	-	a	-	b	b	a	-	-	-	-	-	-	-	-	-	-	-	b	b	a	b	b	a	-	-	a	-	-	b	b	a	a	b	b	a	-	-	-
chr06	8361449	C	T	-	-	-	-	-	a	-	-	-	a	-	b	a	-	-	-	b	-	-	-	-	-	-	b	-	-	-	a	-	-	b	-	b	b	-	-	a	-	-	-	a	-	a	-	a	a
chr06	8374036	G	A	-	-	-	-	-	-	-	-	-	-	-	-	-	a	b	-	b	b	a	b	b	b	h	-	h	b	b	-	-	-	-	-	-	-	-	-	-	-	-	-	-	-	-	-	-	-
chr06	8376819	A	G	-	-	-	-	-	-	-	b	b	-	b	-	-	a	a	a	b	b	a	b	b	h	b	b	b	b	b	-	b	-	-	-	-	b	-	-	-	-	-	a	-	a	-	-	-	-
chr06	8382162	A	G	-	-	-	-	-	-	-	-	-	-	-	-	-	b	-	-	-	b	-	b	b	b	-	-	b	b	b	-	-	a	a	-	-	-	-	-	-	-	-	-	-	-	-	-	-	-
chr06	8386416	C	T	b	-	b	b	b	a	-	b	b	-	b	b	a	b	b	b	b	b	b	-	b	a	-	b	b	b	b	-	b	-	b	b	b	a	b	b	-	b	-	b	b	a	b	b	b	-
chr06	8387104	T	C	b	-	a	a	b	a	a	-	a	a	b	b	b	-	a	a	-	-	a	-	b	a	-	-	-	-	-	b	b	a	b	b	b	a	-	b	-	b	b	a	b	a	b	b	b	-
chr06	8387181	A	G	b	-	a	a	b	a	a	-	a	a	b	b	b	-	a	-	b	-	a	b	b	a	-	-	-	-	b	b	b	a	b	b	b	a	-	b	-	b	b	a	b	a	b	a	b	-
chr06	8403976	T	C	a	b	b	b	b	a	-	-	-	a	-	-	a	a	-	-	-	-	-	-	-	a	-	-	-	-	-	a	b	-	a	b	b	a	-	b	a	-	a	a	b	-	b	-	-	-
chr06	8413739	C	T	-	-	-	-	-	-	-	-	-	-	-	-	-	a	a	a	b	b	-	-	b	b	a	b	b	b	b	-	b	-	-	b	-	-	-	-	-	-	a	-	-	-	-	-	-	-
chr06	8414420	G	A	b	a	a	a	b	a	b	b	b	b	b	b	b	a	a	a	b	-	-	b	b	b	-	b	a	b	b	a	b	b	b	b	b	b	-	b	a	b	b	b	a	b	b	a	b	-
chr06	8430742	G	A	-	-	-	a	-	a	-	-	-	-	-	-	-	b	a	a	b	b	b	b	b	a	-	b	a	b	b	-	-	-	-	-	b	-	-	-	-	-	-	-	-	-	-	-	-	-
chr06	8430865	A	C	a	b	b	a	b	a	b	b	a	a	b	b	a	b	a	-	b	b	a	b	b	a	a	b	a	b	-	b	b	a	b	b	b	b	b	b	a	b	b	b	b	a	a	a	-	-
chr06	8431398	A	G	-	-	-	-	-	-	-	-	-	-	-	-	-	b	b	b	b	b	a	b	b	h	b	b	b	b	b	-	-	-	-	-	-	-	-	-	-	-	-	b	-	-	-	-	-	-
chr06	8450046	T	C	a	-	-	-	-	-	-	-	-	-	-	-	-	b	-	a	b	b	a	b	b	b	a	b	a	b	b	-	-	-	-	-	-	-	-	-	-	-	-	-	-	-	-	-	-	-
chr06	8450114	G	A	a	-	-	-	-	-	-	-	-	-	-	-	-	a	-	a	b	b	a	b	b	b	a	b	a	b	b	-	-	-	-	-	-	-	-	-	-	-	-	-	-	-	-	-	-	-
chr06	8453607	A	G	a	b	a	a	b	a	-	b	a	b	b	b	b	b	b	-	b	-	-	b	-	h	-	b	a	b	-	b	b	b	a	b	b	b	a	b	b	b	a	b	b	b	a	b	b	a
chr06	8455806	A	G	b	b	b	a	b	a	b	b	b	b	b	b	b	b	-	-	b	b	-	b	b	h	a	b	a	b	b	b	b	a	a	b	b	b	b	b	a	b	b	a	a	a	b	-	b	-
chr06	8475799	G	A	a	-	-	b	b	a	-	-	a	-	b	b	a	a	-	-	-	-	-	-	-	-	-	-	-	b	b	b	-	b	a	b	b	a	-	b	b	b	a	-	b	-	b	a	-	a
chr06	8478974	C	A	a	b	b	a	b	a	a	b	b	b	b	b	a	b	b	-	b	b	-	b	b	-	-	-	b	-	-	b	-	b	b	b	b	a	b	b	a	b	a	b	b	b	b	a	b	a
chr06	8521594	T	C	b	a	b	b	b	a	a	b	a	b	b	b	b	a	b	a	b	-	b	b	-	a	-	b	a	b	-	a	b	a	a	-	-	b	b	a	a	b	a	b	a	a	a	-	a	-
chr06	8530080	C	T	-	-	-	-	-	-	-	b	-	-	-	-	-	a	b	a	b	b	a	b	b	b	b	b	h	b	b	-	b	-	-	-	-	-	-	-	-	-	-	-	-	-	-	-	-	-
chr06	8549646	C	A	-	-	-	-	b	a	-	-	-	-	-	-	a	a	a	a	b	b	a	b	b	a	-	b	a	b	b	-	-	a	-	-	a	b	-	-	-	-	-	-	-	-	-	-	-	-
chr06	8552756	A	G	-	-	a	-	-	-	-	-	-	b	-	-	-	b	a	a	b	b	a	b	b	b	b	b	h	b	b	-	-	-	a	-	-	a	-	-	-	-	-	-	-	-	a	-	-	-
chr06	8558113	C	T	-	-	a	b	b	-	-	b	a	-	-	-	-	b	b	a	b	b	a	b	b	h	h	b	h	b	b	-	b	-	b	-	-	a	-	-	-	-	-	b	-	a	a	-	-	-
chr06	8559019	T	G	a	a	b	a	b	a	a	-	b	b	b	b	b	h	-	-	b	b	b	-	-	b	a	b	b	b	-	a	b	b	a	b	b	b	b	b	b	b	b	b	a	b	b	b	a	a
chr06	8559422	T	C	b	b	a	b	a	a	a	a	a	a	a	a	a	a	-	a	a	a	-	b	b	b	a	b	-	b	-	b	a	a	a	a	b	a	a	b	b	a	a	a	a	a	a	a	a	-
chr06	8561053	T	C	b	-	b	a	b	a	b	-	a	b	b	b	a	a	-	-	a	b	-	-	b	a	b	a	a	a	b	a	-	-	a	b	b	a	-	-	b	b	-	-	b	a	-	b	a	a
chr06	8561154	A	G	-	-	-	-	-	-	-	-	-	-	-	-	-	a	a	a	b	b	h	b	b	a	a	b	b	b	b	-	-	-	-	-	-	-	-	-	b	-	-	-	-	-	-	-	-	-
chr06	8562046	G	C	b	a	a	b	b	a	b	b	a	a	b	b	a	b	a	a	a	b	-	b	b	h	a	b	a	b	b	-	b	b	a	b	b	b	-	-	a	-	b	-	b	b	a	b	a	a
chr06	8562719	A	G	b	b	a	a	b	a	b	b	-	-	-	b	b	a	a	b	b	b	a	b	b	a	b	b	b	b	b	-	-	-	a	b	b	-	-	-	-	-	-	-	b	-	-	-	-	-
chr06	8565024	G	A	b	a	b	b	b	a	b	b	b	b	b	b	b	a	a	b	b	b	b	b	b	a	b	b	h	b	b	b	-	a	b	b	b	b	b	-	a	b	-	a	a	b	b	-	-	a
chr06	8577181	G	C	a	a	a	a	a	a	a	a	a	-	a	a	b	b	a	a	b	a	b	b	a	a	a	a	-	b	b	a	a	b	a	a	a	-	-	-	b	-	-	a	a	-	a	-	-	-
chr06	8586379	T	C	-	b	b	a	-	-	-	-	-	-	-	-	b	a	a	a	-	b	a	b	b	h	b	b	a	b	b	-	-	-	a	-	-	a	-	-	-	-	-	-	b	-	-	-	-	-
chr06	8606173	A	C	b	a	b	a	b	a	-	b	-	a	b	b	a	a	a	-	b	b	b	b	b	h	a	b	a	b	b	-	b	-	b	-	-	b	b	b	-	b	a	a	b	b	-	-	-	-
chr06	8607063	C	T	-	-	-	-	-	-	-	-	-	-	-	-	-	a	a	a	b	-	-	b	b	h	-	b	a	b	b	-	b	-	-	-	-	-	-	-	-	-	-	-	b	-	-	-	-	-
chr06	8610732	A	G	-	-	-	-	-	-	-	-	-	-	-	-	b	b	b	-	b	-	a	b	b	a	b	b	b	b	b	-	-	-	-	-	-	-	-	-	-	-	-	-	-	-	-	-	-	-
chr06	8660414	G	A	h	a	b	a	b	a	b	b	b	b	b	b	b	a	a	b	-	-	-	b	b	a	-	-	b	b	-	-	b	b	b	b	b	h	b	b	a	b	a	h	b	b	b	b	b	a
chr06	8684413	G	T	-	-	-	-	-	a	-	-	-	-	-	-	-	b	b	a	b	-	h	b	b	b	a	b	h	b	b	-	-	-	b	b	-	-	-	-	-	-	-	-	-	-	b	b	-	-
chr06	8692882	C	T	b	-	b	b	b	a	a	-	b	-	-	b	a	-	-	-	b	-	b	-	a	a	-	-	-	b	-	b	b	b	b	b	b	a	b	b	-	b	a	b	a	b	b	a	a	-
chr06	8692891	A	G	a	-	b	b	b	a	a	-	b	-	-	b	a	-	-	-	b	-	b	-	a	a	-	-	-	b	-	b	b	b	b	b	b	a	b	b	-	b	a	b	a	b	b	a	a	-
chr06	8707002	T	C	-	-	-	-	-	-	-	-	-	-	-	b	-	a	a	b	b	b	a	b	b	h	b	b	b	b	b	-	b	-	a	b	-	b	-	-	-	-	-	-	a	-	-	-	-	-
chr06	8708133	A	G	a	-	b	a	b	-	-	b	a	a	b	b	a	a	a	a	b	b	a	b	b	b	a	b	h	b	b	a	-	-	b	-	b	-	b	-	-	-	-	a	a	-	-	-	b	-
chr06	8708396	G	A	-	-	-	-	-	-	-	-	-	-	-	-	-	b	a	a	b	b	a	b	b	b	a	b	b	b	b	-	-	-	-	-	-	-	-	-	-	-	-	-	-	-	-	-	-	-
chr06	8709571	G	A	a	-	a	-	b	a	b	b	-	-	b	-	-	b	a	b	b	b	a	b	b	h	a	b	h	b	b	-	b	-	b	b	-	-	-	-	-	b	a	-	a	-	a	-	-	a
chr06	8714828	C	T	a	a	a	a	b	a	-	b	a	a	-	b	a	a	b	-	-	-	-	-	-	b	-	-	-	-	a	a	a	a	a	b	b	a	b	-	-	b	a	a	a	a	a	a	a	a
chr06	8715379	T	C	a	b	-	b	-	a	a	b	b	a	-	b	a	a	-	a	a	b	-	-	b	a	-	b	h	b	b	-	-	-	-	-	-	a	-	b	-	-	-	-	-	b	-	-	-	-
chr06	8715676	A	G	b	a	a	a	b	a	a	b	b	a	b	b	a	b	-	a	b	b	b	b	b	b	b	b	b	b	b	b	b	a	a	b	b	b	b	b	a	b	b	b	a	a	a	a	a	-
chr06	8726977	C	A	a	-	a	a	b	a	a	b	b	a	b	b	a	a	a	b	b	-	-	b	b	b	b	-	b	b	b	b	b	a	b	b	b	a	b	b	b	b	b	a	b	b	a	a	a	-
chr06	8747507	G	A	-	-	-	-	-	-	-	-	-	-	-	-	-	a	b	-	b	b	a	b	b	h	a	b	a	b	b	b	b	-	-	b	b	-	-	-	-	-	-	-	-	-	-	-	-	-
chr06	8750617	C	G	-	-	-	-	-	-	-	b	b	-	-	b	-	a	a	b	b	b	h	b	-	h	b	b	a	b	b	a	-	-	-	-	-	-	-	b	-	-	-	-	-	-	-	-	-	-
chr06	8756913	A	G	-	b	-	-	-	a	-	-	-	-	-	-	b	a	b	a	b	-	-	b	b	a	b	-	h	b	b	-	-	-	-	-	-	-	-	-	-	-	-	-	-	-	-	-	-	-
chr06	8766964	C	T	b	a	a	b	b	a	a	b	b	a	b	b	a	-	-	a	b	b	a	b	b	b	b	b	a	b	b	a	b	b	a	b	b	a	-	b	b	b	a	a	b	b	a	b	b	a
chr06	8767874	T	A	-	-	-	b	b	-	-	-	-	b	-	-	-	-	-	-	-	-	-	-	-	a	-	b	-	b	-	-	b	-	-	-	-	a	-	-	-	b	a	b	-	-	b	a	b	-
chr06	8769982	C	T	b	-	-	a	b	a	-	b	a	b	b	b	a	a	a	-	b	-	-	b	b	b	b	b	a	-	b	a	b	a	a	b	b	a	b	-	b	b	b	a	-	b	b	a	a	a
chr06	8771038	G	T	a	a	a	a	b	a	a	b	-	a	-	-	b	b	-	-	b	-	a	-	b	b	-	-	-	-	-	a	b	a	a	b	-	a	b	-	a	b	a	b	a	b	a	a	-	a
chr06	8773085	T	C	a	-	a	a	b	a	b	b	b	b	b	b	a	a	b	a	b	-	a	-	-	a	-	b	a	-	-	b	b	b	a	b	b	a	b	b	a	b	b	b	b	b	a	a	b	-
chr06	8773391	G	A	b	-	a	a	b	a	-	-	b	a	-	-	a	-	-	-	a	-	a	-	-	a	b	-	-	b	-	b	b	-	a	b	b	b	b	b	b	-	a	a	b	-	b	b	b	-
chr06	8778760	G	A	-	-	-	-	-	-	-	-	-	-	-	-	-	h	b	h	b	-	a	b	-	b	-	b	h	b	b	-	-	-	-	-	b	-	-	-	-	-	-	-	-	-	-	-	-	-
chr06	8779244	A	G	-	-	a	a	-	a	-	-	-	-	-	b	a	a	a	a	b	b	a	b	b	b	h	b	a	b	b	b	-	-	-	-	-	-	-	-	-	-	-	-	-	-	-	-	-	-
chr06	8786472	G	A	a	a	-	b	b	a	-	-	b	b	b	b	b	-	-	a	b	-	-	b	-	-	-	b	-	-	-	-	-	-	a	b	b	a	-	b	-	b	a	a	b	-	a	a	a	-
chr06	8790828	T	G	-	-	-	-	-	-	-	-	-	-	-	-	-	a	a	a	b	b	b	b	b	h	a	b	a	b	b	-	b	-	-	-	-	b	-	-	-	-	a	a	-	-	-	-	-	-
chr06	8817191	T	C	a	a	b	b	b	a	a	-	b	-	b	b	a	a	b	b	-	b	-	b	-	-	-	-	b	b	-	b	b	a	a	b	b	a	b	b	a	b	a	b	a	a	a	b	b	a
chr06	8820771	A	C	b	a	-	-	-	a	-	-	-	-	-	-	-	-	-	b	b	-	-	-	-	-	a	-	-	-	-	-	-	-	b	-	-	-	-	-	a	-	a	-	-	b	a	-	b	-
chr06	8820776	A	G	b	a	-	-	-	a	-	-	-	-	-	-	-	-	-	b	b	-	-	-	-	-	a	-	-	-	-	-	-	-	b	-	-	-	-	-	a	-	a	-	-	b	a	-	b	-
chr06	8824870	T	C	-	-	-	-	-	-	-	-	-	-	-	-	-	a	b	b	b	b	h	b	b	a	b	b	h	b	b	-	-	-	-	-	-	-	-	-	-	-	-	-	b	-	-	-	-	-
chr06	8830967	G	A	-	-	-	-	-	-	-	-	-	-	-	b	-	a	a	b	b	b	h	b	b	a	b	-	h	b	b	b	b	-	b	b	-	-	-	-	-	-	-	-	a	-	b	-	-	-
chr06	8837485	A	G	b	-	b	b	-	-	-	-	-	b	b	-	b	-	-	-	-	-	-	-	-	-	-	-	-	-	-	b	b	-	b	b	b	-	-	-	-	b	-	-	-	b	b	-	b	-
chr06	8846088	C	T	-	-	-	-	-	-	-	-	-	-	-	-	-	b	a	-	b	-	a	b	b	a	a	-	a	b	b	-	-	-	a	-	-	-	-	-	a	-	-	-	-	-	-	-	-	-
chr06	8881309	T	C	-	-	-	-	-	-	-	-	-	-	-	-	-	-	-	-	-	-	-	-	-	-	-	-	-	-	-	-	-	-	b	-	-	-	-	-	-	-	b	-	-	-	-	-	-	-
chr06	8881625	A	T	-	b	a	-	-	a	-	-	b	-	b	b	b	b	b	b	b	b	h	b	b	h	a	b	a	b	b	a	-	b	b	-	b	b	-	-	a	b	-	a	-	b	-	-	-	-
chr06	8882761	T	C	-	-	-	-	-	-	-	-	-	-	b	-	-	-	b	-	-	b	-	-	-	-	b	-	-	-	-	-	-	-	-	-	b	-	-	-	-	b	-	-	-	a	a	-	-	-
chr06	8883209	T	G	-	-	-	-	-	-	-	-	-	-	-	-	-	a	b	a	b	b	a	b	b	a	h	b	h	b	b	-	-	-	-	-	-	-	-	-	-	-	-	-	-	-	-	-	-	-
chr06	8905953	T	C	a	-	-	a	-	a	-	-	a	-	-	-	a	a	b	a	b	b	-	b	-	-	b	b	a	b	b	-	-	a	-	-	-	a	-	-	-	-	-	a	-	-	-	-	-	-
chr06	8908592	G	A	b	-	b	b	b	a	-	b	a	-	b	b	b	a	-	a	-	-	-	-	-	-	b	-	a	b	b	b	b	b	b	b	b	b	b	b	b	b	a	a	b	b	a	a	a	a
chr06	8910188	C	T	-	-	-	b	-	a	-	-	-	-	b	b	-	-	-	-	-	-	-	-	-	b	-	-	-	-	-	-	b	-	a	b	-	a	-	-	-	b	b	b	a	-	b	b	b	-
chr06	8914547	A	G	b	-	-	b	b	-	-	b	a	b	-	b	-	b	b	b	b	b	a	b	b	h	a	b	b	b	b	b	b	-	a	b	b	a	-	-	-	-	-	a	-	-	b	-	-	-
chr06	8915112	C	T	-	-	-	-	b	a	-	-	-	-	-	-	-	a	a	b	b	-	h	b	b	a	a	b	a	b	b	-	-	-	-	-	-	-	-	-	-	-	-	-	a	-	-	-	-	-
chr06	8915884	C	T	-	-	-	-	b	-	-	-	-	-	-	-	b	b	a	a	b	b	a	b	b	h	a	b	a	b	b	-	-	-	a	-	-	-	-	-	-	-	-	a	-	-	-	-	-	-
chr06	8916057	T	C	b	-	b	b	b	a	b	b	-	a	-	b	b	-	-	a	-	-	a	b	b	a	-	-	b	b	b	a	b	-	b	b	-	b	-	-	-	-	-	-	a	a	a	-	-	-
chr06	8920826	T	C	b	b	b	b	b	a	b	b	b	a	b	b	b	b	a	-	b	-	a	-	-	a	a	-	-	b	b	a	b	a	b	b	b	b	b	-	b	b	a	b	b	b	b	a	a	-
chr06	8920847	A	T	b	b	b	b	b	a	b	b	b	a	b	b	b	b	a	-	b	-	a	-	-	a	a	-	-	b	b	a	b	a	b	b	b	b	b	-	b	b	a	b	b	a	a	a	a	-
chr06	8926027	T	C	a	b	b	b	b	a	b	-	b	-	b	b	b	-	-	-	-	-	-	-	-	-	-	-	-	-	-	a	b	a	b	b	b	b	b	b	a	b	a	b	b	a	b	-	b	a
chr06	8934687	C	T	b	a	a	b	b	a	-	b	a	a	b	b	b	a	-	a	-	-	-	b	b	b	-	-	a	b	b	b	b	a	b	b	b	a	-	b	b	-	-	a	a	a	h	b	a	a
chr06	8934724	T	C	b	a	b	b	b	a	-	b	b	a	b	b	b	a	-	a	-	-	-	b	b	b	-	-	a	b	b	b	b	a	b	b	b	b	-	b	b	-	-	b	a	b	h	b	a	a
chr06	8934731	A	G	b	a	a	b	b	a	-	b	a	a	b	b	b	a	-	a	-	-	-	b	b	b	-	-	a	b	b	b	b	a	b	b	b	a	-	b	b	-	-	a	a	a	h	b	a	a
chr06	8935061	T	C	-	-	a	-	-	-	-	-	-	-	-	-	-	b	a	-	-	-	a	b	b	a	b	b	b	b	b	-	-	-	-	-	-	-	-	-	b	-	-	-	-	a	-	-	-	-
chr06	8935302	G	C	a	-	-	-	-	a	-	-	-	-	-	-	-	h	b	a	b	b	b	b	b	h	a	b	h	b	b	-	b	-	-	-	b	a	-	-	-	b	-	a	-	-	-	-	-	-
chr06	8941394	C	T	a	a	a	a	b	a	b	b	a	a	-	b	a	b	-	b	b	b	a	b	b	b	-	b	b	b	b	b	b	a	a	b	b	a	b	b	b	b	-	a	b	a	b	b	b	a
chr06	8946582	C	T	a	a	b	a	b	a	a	b	b	b	b	b	b	b	-	-	b	b	b	b	b	a	-	b	b	b	b	b	b	b	a	b	b	b	b	b	a	b	b	b	b	a	a	a	b	-
chr06	8946610	C	T	a	a	b	a	b	a	a	b	b	b	b	b	b	b	-	-	b	b	b	b	b	a	-	b	b	b	b	b	b	b	a	b	b	b	b	b	a	b	b	b	b	a	a	a	b	-
chr06	8946850	A	G	a	a	b	a	b	a	a	b	b	b	b	b	a	b	-	-	b	b	b	b	b	a	-	b	a	b	b	b	b	b	a	b	b	b	b	b	a	b	b	b	b	a	a	a	b	-
chr06	8948626	T	C	-	-	-	-	-	-	-	-	-	-	-	-	-	a	a	b	-	b	b	b	b	h	b	b	a	b	b	-	-	-	b	-	-	-	-	-	-	-	-	-	-	-	-	-	-	-
chr06	8957609	A	G	b	-	b	b	b	a	b	-	a	a	-	b	a	-	-	-	-	b	-	-	b	-	-	b	b	b	b	b	b	a	b	b	b	b	b	b	-	b	a	a	b	a	b	b	a	a
chr06	8957644	T	C	b	-	b	b	b	a	b	-	a	a	-	b	a	-	-	-	-	b	-	-	b	-	-	b	b	b	b	b	b	a	b	b	b	b	b	b	-	b	a	a	b	a	b	b	a	a
chr06	8957916	A	C	b	-	b	b	b	a	b	-	a	a	-	b	a	-	-	-	-	b	-	-	b	b	a	b	b	b	b	b	b	a	b	b	b	b	b	b	-	b	a	a	b	a	b	b	a	a
chr06	8957964	A	G	a	-	a	a	b	a	a	b	-	a	b	b	-	b	a	-	b	b	-	b	b	a	a	b	-	b	-	a	b	a	a	b	b	b	-	-	-	-	a	b	b	a	a	-	-	-
chr06	8958292	T	A	-	b	-	-	-	-	-	-	-	-	-	-	-	b	h	a	b	b	b	b	b	b	a	b	h	b	b	-	b	-	-	-	-	-	-	-	-	-	-	-	-	-	-	-	-	-
chr06	8961524	T	C	-	-	-	-	-	-	-	-	-	-	-	-	-	a	b	a	b	-	a	b	b	h	b	b	a	b	b	-	-	-	-	-	-	-	-	-	-	-	-	-	-	-	-	-	-	-
chr06	8961625	T	C	-	-	-	-	-	-	-	-	-	-	-	-	-	a	b	a	b	-	a	b	b	h	b	b	a	b	b	-	-	-	-	-	-	-	-	-	-	-	-	-	-	-	-	-	-	-
chr06	8979598	G	T	h	-	b	a	b	a	a	-	a	-	b	b	a	a	a	a	b	-	a	-	-	a	a	-	a	-	b	b	b	a	a	b	-	a	-	b	b	b	a	b	b	a	b	a	-	a
chr06	8987881	G	T	a	-	a	b	b	a	-	b	a	b	b	b	a	a	-	a	b	b	-	b	b	b	-	-	a	-	b	a	b	-	b	b	b	b	b	b	b	b	b	b	a	b	b	b	b	-
chr06	8988982	T	A	a	b	b	a	b	a	a	b	b	b	-	b	b	a	-	a	b	-	-	b	b	-	b	-	-	-	b	b	-	b	b	b	b	b	b	b	b	b	b	b	b	b	b	-	a	a
chr06	8989046	C	T	a	b	b	a	b	a	a	b	b	b	b	b	b	a	-	a	b	-	-	b	b	-	a	-	-	b	b	b	-	b	b	b	b	b	b	b	a	b	b	b	b	b	b	-	a	a
chr06	9018808	G	A	-	-	-	-	-	-	a	-	-	-	-	-	a	b	a	a	b	b	-	b	b	b	b	b	h	b	b	-	-	-	-	-	-	-	-	-	-	-	-	-	-	b	-	-	-	-
chr06	9018936	T	C	-	-	-	-	-	-	a	-	-	-	-	-	a	b	a	a	b	b	-	b	b	b	b	b	a	b	b	-	-	-	-	-	-	-	-	-	-	-	-	-	-	b	-	-	-	-
chr06	9021447	T	C	a	a	-	b	b	a	-	b	b	-	-	b	a	a	-	-	-	-	-	-	-	-	-	b	a	-	-	-	b	b	b	b	-	b	-	b	-	-	b	-	b	b	b	a	b	-
chr06	9035994	T	C	a	-	-	-	b	-	-	-	-	-	-	-	-	a	b	a	b	b	b	b	b	h	a	b	h	b	b	-	b	b	-	-	-	b	-	-	-	-	-	-	a	-	-	-	-	-
chr06	9038516	T	C	a	-	b	b	-	a	-	-	-	-	b	-	-	-	-	-	-	-	-	-	-	-	-	-	-	-	-	-	-	b	b	b	-	b	-	-	a	b	a	-	a	b	a	-	b	-
chr06	9042443	T	G	-	-	-	-	-	a	-	-	-	-	-	-	-	a	-	a	-	-	a	-	-	a	a	-	a	-	-	-	-	-	-	-	-	-	-	-	-	-	-	a	-	-	-	-	-	-
chr06	9082424	G	A	-	-	-	-	-	-	-	-	-	-	-	b	-	-	b	-	-	-	-	-	-	-	b	-	-	-	b	-	b	-	b	-	b	b	b	b	b	b	b	-	b	-	-	-	-	-
chr06	9082434	T	C	-	-	-	-	-	-	-	-	-	-	-	b	-	-	b	-	-	-	-	-	-	-	b	-	-	-	b	-	b	-	b	-	b	b	b	b	b	b	b	-	b	-	-	-	-	-
chr06	9084876	T	G	b	b	-	b	b	a	a	b	b	b	b	b	b	a	-	b	b	-	b	-	b	-	a	b	b	b	b	b	b	-	a	b	b	b	-	-	a	b	b	a	a	b	a	b	-	a
chr06	9102743	C	G	-	-	-	-	-	-	-	-	-	-	-	-	-	a	h	h	b	b	b	b	b	h	a	b	a	b	b	-	-	-	-	-	-	a	b	b	a	-	-	-	-	-	-	-	-	-
chr06	9120051	C	G	a	a	a	a	b	a	b	b	a	b	b	b	a	b	a	-	b	b	a	b	-	b	b	b	b	b	-	b	b	a	b	b	b	b	b	b	b	b	b	b	a	b	a	a	a	a
chr06	9120272	T	C	b	a	b	b	b	a	-	b	-	-	b	b	b	-	-	-	-	-	a	-	-	a	-	-	-	b	-	b	b	a	b	b	b	b	-	b	-	b	a	b	b	b	b	b	a	-
chr06	9146196	A	G	b	b	b	a	b	a	-	b	b	a	b	b	b	-	a	-	b	-	-	b	-	a	b	-	a	b	-	-	b	a	b	b	b	a	b	b	-	b	a	-	b	a	a	a	b	a
chr06	9146495	G	A	b	b	b	a	b	a	-	b	b	a	b	b	b	-	a	-	b	-	-	b	-	b	b	-	a	b	-	-	b	a	b	b	b	a	b	b	-	b	a	-	b	a	a	a	b	a
chr06	9146679	T	A	-	-	-	-	-	-	-	-	-	-	-	-	-	b	a	a	b	-	h	b	b	a	h	b	h	b	b	-	b	-	-	-	-	-	-	-	-	-	-	-	-	-	-	-	b	-
chr06	9146694	T	C	-	-	-	-	-	-	-	-	-	-	-	-	-	b	a	a	b	-	h	b	b	a	h	b	h	b	b	-	b	-	-	-	-	-	-	-	-	-	-	-	-	-	-	-	b	-
chr06	9146765	A	G	-	-	-	-	-	-	-	-	-	-	-	-	-	b	a	a	b	-	h	b	b	a	h	b	a	b	b	-	b	-	-	-	-	-	-	-	-	-	-	-	-	-	-	-	b	-
chr06	9146802	C	T	a	-	-	b	b	a	b	b	b	a	b	b	b	a	-	b	b	-	-	-	-	a	b	b	b	-	-	a	b	b	b	-	b	b	b	b	b	b	a	a	-	a	b	b	a	a
chr06	9146849	T	G	a	-	-	b	b	a	b	b	b	b	b	b	b	a	-	b	b	-	-	-	-	a	b	b	b	-	-	a	b	b	b	-	b	b	b	b	b	b	a	b	-	a	b	b	a	a
chr06	9147934	A	T	-	-	-	-	-	-	-	-	-	-	-	-	-	h	a	-	-	-	b	b	-	h	b	b	h	b	b	-	-	-	-	-	-	-	-	-	-	-	-	-	-	-	-	-	-	-
chr06	9147996	A	C	b	a	-	b	b	a	-	b	b	a	b	b	a	a	-	-	b	-	-	-	-	a	-	-	-	-	-	b	b	a	a	b	-	a	-	-	a	b	-	a	a	a	a	a	a	a
chr06	9148362	C	T	b	a	-	b	b	a	-	b	b	a	b	b	a	a	-	-	b	-	-	-	b	a	-	-	-	-	-	b	b	a	a	b	-	a	-	-	a	b	-	a	a	a	a	a	a	a
chr06	9148372	T	A	b	a	-	b	b	a	-	b	b	a	b	b	a	a	-	-	b	-	-	-	b	a	-	-	-	-	-	b	b	a	a	b	-	a	-	-	a	b	-	a	a	a	a	a	a	a
chr06	9148464	T	C	b	a	b	h	b	a	b	b	a	b	b	b	b	-	a	a	-	-	-	b	-	a	b	b	a	b	b	b	b	-	b	b	b	b	b	b	b	b	a	b	b	a	a	a	b	a
chr06	9185898	T	C	-	-	-	-	-	-	-	-	-	-	-	-	-	a	b	b	-	b	a	b	b	h	-	b	b	b	b	-	-	-	-	-	-	-	-	-	-	-	-	-	-	-	-	-	-	-
chr06	9214430	C	T	-	-	-	-	-	-	-	-	-	-	-	-	-	b	a	h	b	-	b	-	b	-	-	b	a	b	-	-	-	-	-	-	-	b	-	-	-	-	-	a	-	-	-	-	-	-
chr06	9216673	G	A	a	-	-	-	-	-	-	-	b	-	-	-	b	-	-	-	-	-	-	-	-	-	-	-	-	-	b	-	-	-	b	b	b	-	-	b	a	-	-	a	a	-	b	b	-	-
chr06	9217016	A	C	a	-	-	-	-	-	-	-	b	-	-	-	b	-	-	-	-	-	-	-	-	-	-	-	-	-	b	-	-	-	b	b	b	-	-	b	a	b	-	a	a	-	b	b	-	-
chr06	9219459	A	G	-	-	-	b	-	-	-	-	-	-	b	b	a	-	-	-	-	-	-	-	-	-	-	-	-	-	-	-	b	-	a	-	b	-	-	-	-	-	-	a	-	-	-	-	-	-
chr06	9228375	C	T	a	b	a	b	b	a	-	b	-	a	b	b	a	b	-	-	-	-	b	-	b	-	-	-	-	-	-	a	b	a	a	b	b	a	-	b	-	b	b	-	-	-	a	-	a	-
chr06	9257015	G	A	h	b	b	b	b	a	b	-	a	b	b	b	b	a	-	-	b	b	-	-	b	b	b	b	b	-	b	b	b	b	b	b	b	b	b	b	b	b	b	b	b	b	b	a	b	-
chr06	9264020	A	G	b	a	b	b	b	a	-	b	b	a	b	b	b	b	-	-	-	-	a	b	b	a	a	-	a	-	b	b	b	b	b	b	b	b	-	b	a	b	b	b	a	a	b	a	-	-
chr06	9264120	A	C	-	-	-	-	-	-	-	-	-	-	-	-	-	b	h	a	b	-	b	b	b	b	-	b	h	-	-	-	-	-	-	-	-	b	-	-	-	-	-	-	-	-	-	-	-	-
chr06	9264132	T	C	-	-	-	-	-	-	-	-	-	-	-	-	-	b	h	a	b	-	b	b	b	b	-	b	a	-	-	-	-	-	-	-	-	b	-	-	-	-	-	-	-	-	-	-	-	-
chr06	9278051	A	G	-	-	-	-	-	-	-	-	-	-	-	-	-	a	b	a	b	b	a	b	b	a	a	b	a	b	-	-	b	-	b	-	b	-	-	-	-	-	-	-	-	-	-	-	-	-
chr06	9278600	C	T	-	-	-	-	-	-	-	-	-	-	-	-	-	b	b	b	b	b	a	b	b	b	-	b	h	b	b	-	-	-	-	-	-	-	-	-	a	-	-	-	-	-	-	-	-	-
chr06	9284194	C	T	-	-	-	-	-	-	-	-	-	-	-	b	b	a	a	a	b	-	a	b	b	a	b	b	a	b	b	-	-	-	b	-	-	-	-	-	-	-	-	-	-	-	-	-	b	-
chr06	9284279	A	G	-	-	-	-	-	-	-	-	-	-	-	b	b	b	a	a	b	-	a	b	b	a	b	b	h	b	b	-	-	-	b	-	-	-	-	-	-	-	-	-	-	-	a	-	b	-
chr06	9284312	C	T	-	-	-	-	-	-	-	-	-	-	-	b	b	b	a	a	b	-	a	b	b	a	b	b	h	b	b	-	-	-	b	-	-	-	-	-	-	-	-	-	-	-	a	-	b	-
chr06	9317524	G	A	a	-	-	-	-	-	-	-	-	-	-	-	a	a	a	a	-	b	a	a	a	a	a	-	a	-	b	a	-	-	-	-	-	-	b	-	-	-	-	-	-	-	-	-	-	-
chr06	9320908	T	A	a	-	a	b	b	a	b	-	-	-	b	-	-	-	-	-	-	-	-	b	-	-	-	-	a	-	-	-	b	b	b	-	-	b	-	b	a	-	-	b	b	b	b	-	b	-
chr06	9326499	G	A	a	b	b	b	b	a	b	b	a	-	b	b	b	a	b	a	-	-	b	b	-	a	a	-	b	-	b	b	b	a	a	b	b	a	b	b	b	b	b	a	b	a	a	b	b	-
chr06	9331769	G	A	-	-	a	-	-	a	b	b	-	b	b	-	a	a	b	a	b	b	b	-	b	h	b	b	h	b	b	-	-	-	a	-	b	a	-	-	a	-	-	-	b	a	-	-	-	-
chr06	9332672	T	C	b	-	-	-	-	-	-	-	-	-	-	-	-	a	a	b	b	b	b	b	b	b	b	b	h	b	b	-	-	-	-	-	-	-	-	-	-	-	-	-	-	-	-	-	-	-
chr06	9332697	A	G	b	-	-	-	-	-	-	-	-	-	-	-	-	a	a	b	b	b	a	b	b	b	a	b	h	b	b	-	-	-	-	-	-	-	-	-	-	-	-	-	-	-	-	-	-	-
chr06	9333087	C	T	a	a	b	b	b	a	a	b	b	a	b	b	b	a	b	a	a	b	a	b	b	a	b	a	a	-	b	a	b	b	a	b	b	b	b	b	a	b	a	b	a	a	a	b	b	a
chr06	9333173	G	A	b	a	a	b	b	a	b	b	a	-	-	-	a	a	-	-	b	-	b	b	-	-	b	-	a	b	-	b	b	a	a	b	b	a	-	-	a	b	a	b	b	a	b	b	b	a
chr06	9337331	G	A	b	-	-	b	-	-	-	-	-	-	-	-	-	b	b	h	b	b	a	b	b	h	b	b	a	b	b	-	-	-	-	-	-	-	-	b	-	-	-	b	-	-	-	-	-	-
chr06	9343831	T	C	-	-	-	-	b	-	-	b	-	-	b	-	b	a	a	a	-	-	a	-	b	a	-	-	a	-	-	b	-	-	a	-	b	-	b	b	-	-	-	b	b	-	b	b	b	-
chr06	9343897	A	G	-	-	-	-	b	-	-	b	-	-	b	-	b	a	a	a	-	-	a	-	b	a	-	-	a	-	-	b	-	-	a	-	b	-	b	b	-	-	-	b	b	-	b	b	b	-
chr06	9345083	G	A	-	-	-	b	b	a	-	b	a	a	b	b	a	-	b	b	-	b	-	b	-	b	a	-	-	b	-	-	-	b	b	b	-	-	b	b	a	b	b	a	-	b	b	b	-	a
chr06	9346511	A	G	b	-	-	-	b	-	-	b	-	-	-	b	-	a	-	a	b	b	b	-	-	b	a	a	a	b	b	-	-	-	-	-	-	-	-	-	-	-	-	-	a	-	-	a	-	-
chr06	9348855	G	C	a	-	-	a	b	a	-	-	-	-	-	-	b	a	-	b	b	-	b	b	-	a	b	b	b	b	b	-	-	a	a	-	-	-	b	-	-	-	-	-	-	a	-	-	-	-
chr06	9348869	G	T	a	-	-	a	b	a	-	-	-	-	-	-	b	a	-	b	b	-	a	b	-	a	b	b	b	b	b	-	-	a	a	-	-	-	b	-	-	-	-	-	-	a	-	-	-	-
chr06	9348995	A	G	a	-	-	a	b	a	-	-	-	-	-	-	b	a	-	a	-	-	a	-	-	a	-	-	-	-	-	-	-	a	a	-	-	-	b	-	-	-	-	-	-	a	-	-	-	-
chr06	9349016	A	C	a	-	-	a	b	a	-	-	-	-	-	-	b	a	-	a	-	-	a	-	-	a	-	-	-	-	-	-	-	a	a	-	-	-	b	-	-	-	-	-	-	a	-	-	-	-
chr06	9350883	G	A	a	b	b	a	b	a	a	b	a	b	b	b	b	a	-	-	b	b	-	b	b	a	a	b	b	b	b	a	b	a	a	b	b	b	b	b	-	b	a	a	a	b	b	b	b	a
chr06	9359738	G	A	b	-	b	a	b	a	a	-	a	b	b	b	a	-	-	-	-	-	-	-	-	-	-	-	-	-	-	a	-	-	b	-	-	b	-	b	a	-	-	b	b	a	a	b	-	-
chr06	9361027	A	G	-	-	b	-	-	-	-	-	-	a	-	-	-	h	-	-	b	b	-	b	b	b	b	-	a	b	-	-	-	-	-	-	-	-	-	-	-	-	-	-	-	-	-	-	-	-
chr06	9361970	C	T	-	-	-	-	-	-	-	-	a	-	-	-	b	b	h	b	b	-	h	b	-	b	a	b	a	b	b	b	-	-	-	b	-	-	-	b	-	b	-	-	-	-	-	-	-	-
chr06	9362167	C	T	-	-	-	-	b	a	-	-	b	-	-	-	b	b	a	b	b	b	a	b	b	h	b	b	b	b	b	-	-	-	-	-	b	a	-	-	-	-	b	-	-	-	-	-	-	-
chr06	9362198	G	A	-	-	-	-	b	a	-	-	b	-	-	-	b	b	a	b	b	b	a	b	b	h	b	b	b	b	b	-	-	-	-	-	b	a	-	-	-	-	b	-	-	-	-	-	-	-
chr06	9362308	T	C	-	-	-	-	-	-	-	-	-	-	-	b	-	b	a	b	h	b	-	b	-	h	a	b	b	b	b	-	-	-	-	-	-	b	-	-	-	-	-	-	-	-	-	-	-	-
chr06	9364403	A	G	-	-	-	-	-	-	-	-	-	-	-	b	-	b	-	a	b	b	b	b	b	b	b	b	a	b	b	-	-	-	-	-	b	a	-	-	-	-	-	-	-	-	-	-	-	-
chr06	9368714	C	T	-	-	-	-	b	-	-	-	a	-	-	-	-	h	b	a	b	b	b	b	b	h	a	b	h	b	b	-	-	a	-	-	b	-	-	-	-	-	-	-	-	-	-	-	-	-
chr06	9368877	G	A	-	-	-	-	b	-	-	-	a	-	-	-	-	a	b	a	b	b	b	b	b	h	a	b	h	b	b	-	-	a	-	-	b	-	-	-	-	-	-	-	-	-	-	-	-	-
chr06	9370493	C	A	-	-	-	-	-	-	-	-	-	-	-	-	-	b	a	b	b	-	b	b	b	h	a	b	b	b	b	-	-	-	-	-	-	-	-	-	-	-	-	-	-	-	-	-	-	-
chr06	9370648	A	G	b	a	a	a	b	a	b	b	a	b	-	b	a	b	-	-	b	b	a	b	b	b	a	-	a	b	-	a	b	b	a	b	-	a	-	b	b	-	b	b	a	b	b	-	-	-
chr06	9370687	T	C	b	a	a	a	b	a	b	b	a	b	-	b	a	b	-	a	b	b	-	b	b	b	a	-	b	b	-	a	b	b	b	b	-	a	-	b	b	-	b	b	a	b	b	-	-	-
chr06	9370844	G	A	b	a	a	b	b	a	b	b	a	b	-	b	a	b	-	a	b	b	a	b	b	b	a	-	b	b	-	a	b	b	a	b	b	a	-	-	b	-	b	b	a	b	b	-	-	-
chr06	9370868	G	A	b	a	a	b	b	a	b	b	a	b	-	b	a	b	-	a	b	b	a	b	b	b	a	-	b	b	-	a	b	b	a	b	b	a	-	-	b	-	b	b	a	b	b	-	-	-
chr06	9391181	C	T	b	-	b	b	b	a	b	b	b	a	b	b	b	b	-	-	b	-	b	-	-	-	-	-	a	-	-	b	b	-	b	b	b	b	b	b	a	b	-	b	-	-	b	b	a	a
chr06	9400745	A	G	a	a	b	b	b	a	-	b	a	b	b	b	b	a	a	a	b	-	a	b	-	h	b	b	a	b	-	-	-	-	a	b	-	b	-	b	-	-	-	b	-	b	-	-	-	-
chr06	9406607	A	G	b	a	a	b	b	a	-	b	b	a	b	b	a	b	a	b	-	b	b	b	b	-	a	b	h	b	-	b	b	-	b	b	b	b	b	-	-	b	-	b	-	b	-	-	-	-
chr06	9406773	T	C	b	a	b	b	b	a	-	b	b	a	b	b	a	-	a	-	-	-	-	-	-	-	a	-	a	-	-	b	b	-	b	b	b	b	b	-	-	b	-	b	-	b	-	-	-	-
chr06	9406782	T	C	b	a	b	b	b	a	-	b	b	a	b	b	a	-	a	-	-	-	-	-	-	-	a	-	a	-	-	b	b	-	b	b	b	b	b	-	-	b	-	b	-	b	-	-	-	-
chr06	9406815	T	C	b	a	b	b	b	a	-	b	b	a	b	b	a	-	a	-	-	-	-	-	-	-	a	-	a	-	-	b	b	-	b	b	b	b	b	-	-	b	-	b	-	b	-	-	-	-
chr06	9406848	A	T	-	-	-	-	-	-	-	-	-	-	-	-	-	b	a	a	b	-	a	b	b	a	b	b	a	b	b	-	-	-	b	-	-	b	-	-	-	-	-	a	-	-	-	-	-	-
chr06	9528895	G	T	-	-	-	-	-	-	-	-	-	-	-	-	b	b	a	a	b	b	h	b	b	h	-	b	h	b	b	-	-	b	-	b	-	-	-	-	-	-	-	-	-	-	-	-	-	-
chr06	9537494	G	A	a	a	a	a	-	a	a	-	a	a	-	-	a	-	b	-	b	b	b	b	b	-	-	b	b	-	-	a	-	-	a	-	-	a	-	-	a	-	a	b	a	a	a	a	a	-
chr06	9540811	A	G	-	-	-	-	-	-	-	-	-	-	-	-	-	a	a	-	-	-	a	-	-	a	-	-	-	-	-	-	-	a	-	-	-	-	-	-	-	-	-	-	-	-	-	-	-	-
chr06	9548310	A	G	a	a	-	-	-	a	a	-	-	-	-	-	a	-	-	-	-	-	-	-	-	-	a	-	-	-	-	-	-	-	a	-	-	a	-	-	-	-	-	a	-	-	a	-	-	-
chr06	9599570	T	A	a	a	a	a	-	a	-	-	a	-	-	-	a	-	-	-	-	-	-	-	-	-	-	-	a	-	-	-	b	a	a	-	-	a	-	-	a	-	a	a	-	a	a	-	a	-
chr06	9607008	C	A	-	-	-	-	-	-	-	-	-	-	b	-	-	b	a	a	b	-	b	b	b	h	a	b	b	b	b	-	-	-	a	-	-	-	-	-	-	-	-	a	-	-	b	-	-	-
chr06	9636206	C	T	a	b	b	a	b	a	-	b	a	a	b	b	a	a	-	-	b	-	a	-	-	a	-	-	b	-	-	b	-	b	a	b	b	a	b	b	b	b	a	a	a	b	a	a	-	b
chr06	9636213	G	A	a	b	b	a	b	a	-	b	a	a	b	b	a	a	-	-	b	-	a	-	-	a	-	-	b	-	b	b	-	b	a	b	b	a	b	b	b	b	a	a	a	b	a	a	-	b
chr06	9637295	C	T	-	-	-	-	-	-	-	-	-	-	b	-	-	h	-	b	b	b	-	b	b	b	h	b	b	b	b	-	-	-	b	-	a	-	-	-	-	-	-	-	-	-	-	-	-	-
chr06	9644726	A	G	a	b	a	b	b	a	a	b	a	-	b	b	b	a	a	b	-	-	-	b	b	b	-	b	a	-	b	-	b	-	a	b	b	a	b	b	a	b	b	b	b	a	b	b	b	-
chr06	9646032	G	A	-	-	-	-	-	-	-	-	a	-	-	b	b	a	a	a	b	b	b	b	-	a	-	b	b	-	b	-	-	-	-	-	b	b	-	-	-	-	-	-	-	-	-	-	-	-
chr06	9649847	G	A	a	b	a	a	b	a	-	b	b	a	b	b	a	a	a	b	b	b	-	b	-	a	h	b	b	b	b	b	-	b	b	b	-	-	-	b	a	-	-	a	b	b	-	a	-	-
chr06	9649911	C	T	a	b	a	a	b	a	b	b	b	b	b	b	b	a	b	a	b	b	a	-	-	a	-	b	-	b	b	a	b	b	b	b	b	b	-	b	b	-	a	b	a	b	b	a	b	-
chr06	9654223	C	T	a	b	a	b	b	a	-	-	a	a	b	b	a	a	-	-	b	-	a	-	-	a	a	-	b	b	-	a	b	b	a	b	b	a	b	b	a	b	b	a	b	a	b	b	a	a
chr06	9654249	G	A	a	b	b	b	b	a	-	-	a	a	b	b	a	a	-	-	b	-	a	-	-	b	a	-	b	b	-	a	b	b	a	b	b	a	b	b	a	b	b	a	b	a	b	b	a	a
chr06	9654833	C	T	a	a	b	b	b	a	-	b	b	-	b	b	a	b	-	-	-	-	b	-	b	-	-	-	-	-	b	b	b	a	b	b	b	a	b	b	a	b	a	a	a	b	b	b	a	a
chr06	9654838	C	T	a	a	b	b	b	a	-	b	b	-	b	b	a	b	-	-	-	-	b	-	b	-	-	-	-	-	b	b	b	a	b	b	b	a	b	b	a	b	a	a	a	b	b	b	a	a
chr06	9669969	T	G	b	-	b	b	b	a	-	-	b	b	b	b	b	b	a	a	b	b	b	b	b	h	h	b	h	b	b	b	-	-	-	b	-	b	-	b	-	-	-	b	-	a	-	-	-	-
chr06	9670491	T	C	-	-	-	-	-	-	-	b	-	-	-	-	-	a	-	a	b	-	b	b	b	h	b	b	h	b	b	-	-	a	-	b	-	-	-	-	-	-	-	-	-	-	-	-	-	-
chr06	9671875	T	C	-	-	-	a	b	-	-	-	-	a	-	b	-	a	a	b	b	b	b	b	b	b	a	-	b	b	b	-	-	-	-	-	-	-	-	-	-	-	-	-	-	-	-	-	a	-
chr06	9672095	A	C	a	a	b	b	b	a	a	b	a	a	-	b	a	b	-	-	-	b	b	-	-	-	a	b	b	-	-	a	b	a	b	b	b	a	b	b	a	b	b	a	a	b	b	a	b	-
chr06	9675302	G	A	a	b	b	a	b	a	-	b	-	b	b	b	a	a	-	b	b	b	-	-	b	a	a	b	b	b	b	a	b	b	a	b	b	b	b	-	b	b	b	b	b	a	b	a	a	a
chr06	9675563	A	G	a	b	b	a	b	a	-	b	-	b	b	b	a	a	-	b	b	a	-	-	b	a	a	b	a	b	b	a	b	b	a	b	b	b	b	-	b	b	b	b	b	a	b	a	a	a
chr06	9675887	C	T	b	b	a	b	b	a	b	b	a	b	b	b	a	a	b	a	b	b	h	b	b	h	a	b	a	b	b	a	-	a	a	b	b	a	-	b	a	b	b	a	b	a	b	b	b	a
chr06	9695815	T	C	b	b	b	b	b	a	-	b	b	b	b	b	b	b	b	-	b	b	b	-	-	-	-	-	-	-	-	-	b	a	b	b	-	b	b	b	b	b	a	b	b	a	b	b	-	a
chr06	9696120	G	A	b	b	b	a	b	a	a	b	b	b	b	b	b	-	a	-	-	-	a	-	-	a	a	-	a	-	-	-	b	b	b	b	b	b	b	b	b	b	-	a	b	b	b	b	b	a
chr06	9696216	A	G	a	-	-	-	-	a	a	-	-	-	-	-	a	-	-	-	-	-	-	-	-	-	-	-	a	-	-	a	-	a	a	-	-	a	-	-	-	-	a	a	a	a	a	a	-	-
chr06	9696226	G	T	a	-	-	-	-	a	a	-	-	-	-	-	a	-	-	-	-	-	-	-	-	-	-	-	a	-	-	a	-	a	a	-	-	a	-	-	-	-	a	a	a	a	a	a	-	-
chr06	9696854	G	A	-	-	-	a	-	-	-	-	-	-	-	b	-	-	-	-	-	-	-	-	-	-	-	-	-	-	-	-	-	b	-	-	-	a	-	-	-	b	-	-	-	-	-	-	b	-
chr06	9700430	A	G	b	b	a	b	b	a	-	b	-	b	-	b	a	a	-	-	-	b	-	-	-	a	a	-	-	-	b	-	b	a	b	b	b	b	-	b	b	b	b	b	b	b	a	a	a	a
chr06	9777044	C	G	-	-	-	-	-	-	-	-	-	-	-	-	-	a	-	b	b	b	a	b	b	h	-	b	h	b	b	-	-	b	b	-	-	-	-	-	-	-	a	-	-	-	-	-	-	-
chr06	9791283	T	C	b	-	a	a	a	a	a	b	-	-	-	a	b	a	a	a	b	b	a	-	b	h	b	h	a	h	h	b	a	-	b	b	-	a	b	b	a	a	b	b	-	-	-	-	-	-
chr06	9791303	C	T	b	-	a	a	a	b	a	b	-	-	-	a	b	a	a	a	b	b	a	-	b	h	a	h	a	h	h	b	a	-	b	b	-	a	b	b	a	a	b	b	-	-	-	-	-	-
chr06	9806579	T	C	b	b	a	b	b	a	-	b	b	a	b	b	b	-	-	-	-	b	b	-	-	-	a	b	-	b	b	b	b	a	b	b	b	b	b	b	b	b	b	a	-	b	a	b	b	a
chr06	9806832	T	C	b	a	a	b	-	a	-	b	b	a	b	b	b	-	-	-	-	b	b	-	-	-	a	b	-	b	-	b	b	a	b	b	b	b	b	b	b	b	b	a	-	b	b	b	a	-
chr06	9806889	A	G	b	a	a	b	-	a	-	b	b	a	b	b	b	-	-	-	-	b	b	-	-	-	a	b	-	b	-	a	b	a	b	b	b	a	b	b	b	b	b	a	-	b	a	b	a	-
chr06	9808805	G	C	b	b	a	-	-	a	b	b	-	-	-	b	b	a	-	b	b	-	-	-	-	-	-	-	-	-	b	-	b	b	b	b	b	a	b	-	a	b	a	a	a	-	b	b	b	a
chr06	9809139	T	G	b	b	a	-	-	a	b	b	-	-	-	b	b	a	-	b	b	-	-	-	-	-	-	-	-	-	b	-	b	b	b	b	b	b	b	-	b	b	a	a	a	-	b	b	b	a
chr06	9809190	G	C	-	-	b	b	b	a	b	-	-	b	b	b	b	a	b	a	b	-	a	b	b	b	b	b	b	b	b	-	-	-	b	-	b	-	b	b	-	-	b	a	-	-	-	-	-	-
chr06	9821499	G	A	-	b	-	-	-	-	-	b	-	-	-	-	-	h	b	a	b	-	b	b	b	b	b	b	h	b	b	-	b	-	-	-	-	a	b	-	-	-	b	-	-	b	-	-	-	-
chr06	9823750	G	A	b	b	b	b	b	a	a	b	-	a	b	b	b	b	b	b	b	-	-	b	b	a	-	-	b	-	b	a	b	b	a	b	b	a	-	b	a	b	b	b	a	a	a	b	b	-
chr06	9824039	A	G	b	b	b	b	b	a	a	b	-	a	b	b	b	b	a	b	b	-	-	b	b	a	-	b	b	-	b	a	b	b	a	b	b	a	-	b	a	b	b	b	a	a	a	b	b	-
chr06	9827858	C	G	-	-	-	-	-	-	-	-	-	-	-	-	-	a	a	b	b	b	h	b	b	h	h	b	h	b	b	b	-	-	b	-	-	-	-	-	-	-	-	-	a	-	a	-	-	-
chr06	9827926	C	T	-	-	-	-	-	-	-	-	-	-	-	-	-	a	a	b	b	b	a	b	b	h	h	b	h	b	b	b	-	-	b	-	-	-	-	-	-	-	-	-	a	-	a	-	-	-
chr06	9829082	A	G	a	b	a	b	b	a	a	b	-	-	b	b	b	-	-	-	-	-	-	-	b	b	-	-	b	-	-	b	b	b	b	b	b	b	-	b	b	b	-	a	b	-	b	a	a	a
chr06	9831596	G	A	a	a	a	a	b	a	b	b	a	a	b	b	a	-	-	-	-	-	-	-	-	-	-	-	-	-	-	b	b	a	a	b	b	b	b	b	-	b	b	b	a	b	b	b	a	a
chr06	9831630	G	A	a	a	a	a	b	a	b	b	a	a	b	b	a	-	-	-	-	-	-	-	-	-	-	-	-	-	-	b	b	a	a	b	b	b	b	b	-	b	b	b	a	b	b	b	a	a
chr06	9831829	A	T	a	a	a	a	b	a	b	b	a	a	b	b	a	-	-	-	-	-	-	-	-	-	-	-	-	-	-	b	b	a	a	b	b	b	b	b	-	b	b	b	a	b	b	b	a	-
chr06	9840252	C	G	-	b	a	a	b	a	a	b	a	b	b	b	b	-	b	-	-	-	-	b	b	-	-	-	-	-	-	a	b	b	b	b	b	a	-	-	b	b	a	a	b	a	b	b	a	-
chr06	9840330	G	A	a	b	b	b	b	a	-	b	a	b	b	b	b	b	b	-	b	b	-	b	b	b	b	b	a	-	b	a	b	b	b	b	b	a	b	b	a	b	b	b	a	a	a	a	-	a
chr06	9861529	G	A	b	b	a	a	b	a	-	b	b	a	b	b	b	a	-	-	b	-	b	b	b	b	a	-	b	b	-	b	b	b	a	b	b	b	b	b	b	b	a	a	a	a	b	b	a	a
chr06	9861594	G	T	b	b	a	a	b	a	-	b	b	a	b	b	b	a	-	-	b	-	b	b	b	a	a	-	b	b	-	b	b	a	a	b	b	b	b	b	b	b	a	a	a	a	a	b	a	a
chr06	9866361	C	G	b	b	b	b	b	a	a	b	b	b	b	b	b	a	b	b	b	-	a	-	b	a	b	b	a	b	-	a	b	b	h	b	b	b	b	b	b	b	b	b	b	b	b	b	a	a
chr06	9881329	T	C	b	b	b	b	b	-	b	b	b	b	b	b	b	a	b	-	b	b	b	b	b	b	-	-	b	b	b	b	b	a	b	-	b	b	b	b	b	b	b	b	a	a	b	a	a	a
chr06	9887829	A	T	a	-	b	b	b	a	a	b	-	b	b	b	h	b	-	-	b	b	-	b	-	-	-	-	a	b	b	b	b	b	b	b	a	b	-	b	-	b	b	b	b	a	b	a	b	-
chr06	9891193	C	T	-	-	-	-	-	-	-	-	-	-	-	-	-	a	a	a	b	b	a	b	-	a	a	b	a	b	b	-	-	-	-	-	-	-	-	-	-	-	-	-	-	-	-	-	-	-
chr06	9892440	T	A	a	b	b	b	b	a	-	b	a	-	b	b	a	a	a	-	-	-	b	b	b	b	-	-	-	-	-	b	-	a	a	b	b	a	-	-	b	b	a	a	a	b	a	-	a	a
chr06	9893479	T	C	-	-	b	-	-	-	-	-	-	a	-	-	-	b	b	b	b	b	b	b	b	a	a	b	h	b	b	-	-	-	b	-	-	-	-	-	-	-	-	-	-	-	-	-	-	-
chr06	9899033	T	C	-	-	-	-	-	-	-	-	-	-	-	-	-	a	-	a	b	b	a	b	b	b	b	b	h	b	b	-	-	-	-	-	-	-	-	-	-	-	-	-	-	-	-	-	-	-
chr06	9899078	A	G	-	-	-	-	-	-	-	-	-	-	-	-	-	a	-	a	b	b	a	b	b	b	b	b	h	b	b	-	-	-	-	-	-	-	-	-	-	-	-	-	-	-	-	-	-	-
chr06	9906044	A	G	-	-	-	-	-	-	-	-	-	-	-	-	-	a	a	b	b	b	a	b	b	h	a	b	a	b	b	-	-	-	-	-	-	b	-	-	-	-	-	-	-	-	-	-	-	-
chr06	9907909	C	T	-	-	-	-	-	-	-	-	-	-	-	-	-	b	a	a	b	b	a	b	b	h	b	b	h	b	b	-	-	-	-	-	-	-	-	-	-	-	-	-	a	a	-	-	-	-
chr06	9919714	C	T	a	b	a	a	b	a	b	b	-	b	b	b	a	a	b	b	-	-	b	b	b	-	-	b	-	b	b	-	b	b	b	b	b	b	-	-	a	-	b	a	a	b	b	-	a	-
chr06	9928774	G	A	-	-	-	-	-	-	-	-	-	-	-	-	b	b	b	-	b	b	h	b	b	h	a	h	h	b	b	-	-	-	a	-	-	-	-	-	-	b	-	-	-	a	-	-	-	-
chr06	9998845	G	A	a	-	a	b	b	a	-	b	a	-	b	b	a	-	-	-	-	b	-	-	b	a	-	-	-	b	-	a	b	b	b	b	-	b	b	b	a	-	-	a	b	-	a	b	b	-
chr06	10013318	A	G	b	-	-	-	-	-	-	-	-	a	-	-	-	b	a	a	b	b	h	b	b	h	a	a	h	b	b	-	-	-	a	-	b	-	-	-	-	b	-	-	-	-	b	-	-	-
chr06	10013429	T	C	-	-	-	-	-	-	-	-	-	-	-	-	-	b	b	b	b	-	a	b	b	a	-	a	a	b	b	-	-	-	-	-	-	-	-	-	-	-	-	-	-	-	-	-	-	-
chr06	10013444	A	G	-	-	-	-	-	-	-	-	-	-	-	-	-	b	b	b	b	-	a	b	b	a	-	a	a	b	b	-	-	-	-	-	-	-	-	-	-	-	-	-	-	-	-	-	-	-
chr06	10018618	C	T	a	-	a	b	b	a	-	b	b	b	b	b	b	b	b	a	b	b	a	b	b	b	b	b	a	b	b	b	b	a	a	b	b	a	-	b	b	-	a	a	b	b	b	a	b	a
chr06	10022954	T	C	-	-	-	-	-	-	-	-	-	-	b	-	-	a	b	-	b	-	a	b	-	a	b	a	a	b	-	-	-	-	-	-	-	-	-	-	-	-	-	-	-	-	-	-	-	-
chr06	10023179	T	C	a	b	b	b	b	a	b	b	a	b	b	b	b	a	a	-	b	-	b	b	b	-	a	a	b	b	-	a	b	a	a	b	b	a	b	b	a	b	b	a	b	b	a	b	a	a
chr06	10024355	G	A	b	a	b	b	b	a	-	b	b	b	-	b	a	-	b	-	b	-	-	b	-	-	-	a	-	-	b	a	b	a	b	b	b	b	b	-	-	b	-	a	-	a	b	b	a	-
chr06	10028315	C	T	-	-	-	-	-	-	-	-	a	-	-	-	a	b	-	b	b	-	a	b	b	b	b	b	a	b	b	-	-	-	-	-	-	-	b	-	-	-	-	-	-	-	-	-	-	-
chr06	10028361	G	A	-	-	-	-	-	-	-	-	a	-	-	-	a	b	-	b	b	-	a	b	b	b	b	b	a	b	b	-	-	-	-	-	-	-	b	-	-	-	-	-	-	-	-	-	-	-
chr06	10028721	T	G	b	a	a	b	b	a	-	b	b	-	-	b	a	-	-	-	-	-	-	-	b	-	-	a	a	-	b	a	b	a	a	b	b	b	-	b	b	b	b	a	-	b	b	a	a	a
chr06	10033231	G	A	b	a	a	b	b	a	b	b	a	b	b	b	a	a	a	-	-	b	-	-	-	-	-	-	a	-	-	b	b	b	b	b	b	a	b	b	a	-	b	b	b	b	a	-	b	-
chr06	10033547	T	C	-	-	-	-	-	-	-	-	-	-	b	-	-	h	a	b	b	b	h	b	b	h	h	b	h	b	b	-	-	-	-	-	-	-	-	-	-	-	-	-	-	-	-	-	-	-
chr06	10035420	A	G	-	-	-	-	-	-	-	-	-	-	-	-	-	a	a	b	b	-	-	b	b	a	h	h	-	b	b	-	-	-	-	b	-	-	-	-	-	-	-	-	-	-	-	-	b	-
chr06	10048949	C	T	-	-	a	a	-	-	-	-	a	-	b	b	b	b	-	-	-	-	-	-	-	-	b	-	-	-	-	-	-	-	-	-	-	-	-	-	-	-	-	a	-	-	a	-	-	-
chr06	10057907	G	A	-	-	-	-	-	-	-	-	-	-	-	-	-	b	a	-	b	b	b	b	b	a	b	b	b	b	b	-	-	-	-	-	-	-	-	-	-	b	-	-	-	-	-	-	-	-
chr06	10058554	C	T	-	b	-	-	-	-	-	-	-	-	-	-	-	a	b	a	b	b	h	b	b	h	a	a	h	b	b	-	-	-	-	-	-	-	-	-	-	b	-	-	-	-	-	-	-	-
chr06	10058559	G	T	-	b	-	-	-	-	-	-	-	-	-	-	-	a	b	a	b	b	h	b	b	h	a	a	h	b	b	-	-	-	-	-	-	-	-	-	-	b	-	-	-	-	-	-	-	-
chr06	10058580	C	T	-	-	-	-	-	a	-	-	-	-	-	-	-	a	b	b	a	b	a	b	b	b	a	a	h	b	b	-	b	a	-	-	-	-	-	b	-	-	-	-	-	-	-	-	-	-
chr06	10060264	A	G	a	a	a	a	b	a	-	b	b	a	b	b	a	a	-	a	b	-	a	b	-	a	a	a	a	b	b	a	b	b	b	b	-	a	-	b	a	-	-	a	b	a	a	a	a	a
chr06	10060709	G	C	a	a	b	b	b	a	-	b	a	a	b	b	b	a	-	b	b	b	b	b	b	a	b	a	h	b	b	a	b	-	b	b	b	a	b	b	a	b	a	a	a	a	b	a	a	a
chr06	10062510	G	A	-	b	-	b	-	-	-	-	-	-	-	-	-	b	-	a	b	-	a	b	b	a	a	b	a	b	b	b	b	-	b	-	b	a	-	-	-	b	-	b	-	a	-	a	-	b
chr06	10079511	A	C	-	-	-	-	-	-	-	-	-	-	-	-	-	h	-	b	b	-	b	b	b	h	h	h	h	b	b	-	-	-	-	-	-	-	-	-	-	-	a	a	-	a	-	-	-	-
chr06	10090472	A	G	-	-	-	-	-	-	-	-	-	-	-	-	-	a	a	b	b	b	a	b	b	h	-	b	b	b	b	-	-	-	-	-	-	-	-	-	-	-	-	-	-	b	-	-	-	-
chr06	10093930	C	T	a	a	b	b	b	a	-	b	a	-	-	b	a	-	-	b	-	-	-	-	-	-	-	-	-	-	b	-	b	a	h	b	b	b	b	-	-	-	b	a	-	b	b	b	-	a
chr06	10096971	G	A	b	b	b	b	b	a	b	b	a	-	b	b	b	-	b	b	b	-	b	b	-	b	-	-	a	b	b	b	b	a	b	b	b	a	-	-	b	b	b	b	a	a	b	b	-	a
chr06	10104152	A	C	-	b	b	a	b	a	b	b	b	-	b	b	b	a	-	-	-	-	-	-	-	a	-	a	a	-	-	-	b	b	a	b	b	a	-	-	-	b	a	b	a	b	a	b	a	a
chr06	10104542	A	G	-	b	b	a	b	a	b	b	b	a	b	b	b	a	-	-	-	-	-	-	-	a	-	a	a	-	-	-	b	b	a	b	b	a	-	-	-	b	a	b	a	b	a	b	a	a
chr06	10106855	C	A	-	-	-	b	-	-	-	-	-	-	b	-	-	-	-	-	-	-	-	-	-	-	-	-	-	-	-	-	-	-	-	-	-	-	-	-	-	-	-	-	-	-	-	-	-	-
chr06	10106955	T	C	a	a	b	b	b	a	b	b	a	b	b	b	a	a	b	b	b	-	a	-	b	-	b	a	b	b	-	b	b	b	a	b	b	b	b	b	b	b	a	a	b	b	b	b	a	-
chr06	10106981	C	T	a	a	b	b	b	a	b	b	a	b	b	b	a	a	b	b	b	-	a	-	b	-	b	a	a	b	-	b	b	b	a	b	b	b	b	b	b	b	a	a	b	b	a	b	a	-
chr06	10107292	T	C	-	-	-	-	-	-	-	-	-	-	-	-	-	h	a	a	-	-	-	b	-	a	a	h	a	b	-	-	-	-	-	-	b	-	-	-	-	-	-	-	-	-	-	-	-	-
chr06	10107307	G	A	-	-	-	-	-	-	-	-	-	-	-	-	-	h	a	a	-	-	-	b	-	a	a	h	a	b	-	-	-	-	-	-	b	-	-	-	-	-	-	-	-	-	-	-	-	-
chr06	10107683	T	G	-	-	-	-	-	-	-	-	-	-	-	-	-	b	b	a	b	b	a	b	b	b	b	a	b	b	b	-	-	-	-	b	-	-	-	-	-	-	a	-	-	-	b	-	-	-
chr06	10107981	T	C	-	-	-	-	-	a	-	-	-	-	-	-	-	a	-	a	b	b	h	b	b	a	a	b	a	-	b	-	-	-	b	-	-	-	-	-	-	-	-	-	-	-	-	-	-	-
chr06	10111618	G	A	a	a	b	b	b	a	-	b	b	a	-	b	b	b	b	a	h	b	a	b	b	b	-	-	b	b	b	b	b	a	a	b	b	b	b	b	b	b	-	b	b	b	a	a	-	-
chr06	10111803	C	T	a	a	b	b	b	a	-	b	b	a	-	b	b	b	b	a	b	b	a	b	b	b	-	a	b	b	b	b	b	a	a	b	b	b	b	b	b	b	-	b	b	b	a	a	-	-
chr06	10112130	T	C	a	b	-	a	b	a	-	b	-	b	b	b	b	b	b	a	b	b	b	b	-	a	a	b	b	b	b	b	-	-	b	b	-	a	-	-	-	-	-	-	-	-	-	a	-	-
chr06	10116572	C	T	-	-	-	-	-	-	-	-	-	-	-	-	-	b	b	-	b	b	-	b	b	h	a	a	h	b	b	-	-	-	-	-	-	-	-	-	-	-	-	-	-	b	-	-	-	-
chr06	10116640	G	A	-	a	-	a	b	a	-	b	b	b	b	b	b	-	-	-	b	-	-	-	-	-	a	-	-	-	-	b	b	b	a	b	b	b	-	b	b	b	a	a	b	b	b	b	-	-
chr06	10116687	T	G	-	a	-	a	b	a	-	b	b	b	b	b	b	-	-	-	b	-	-	-	-	-	a	-	-	-	-	b	b	b	a	b	b	b	-	b	b	b	a	a	b	b	b	b	-	-
chr06	10179764	G	C	-	-	-	-	-	-	-	b	-	-	-	-	-	h	b	a	b	b	-	b	-	a	-	a	-	b	-	-	-	b	-	-	-	-	-	-	-	-	b	-	-	-	-	-	-	-
chr06	10210090	C	T	-	-	-	b	-	-	-	-	-	-	-	-	-	h	h	h	b	b	h	b	b	b	h	h	h	b	b	-	b	-	-	-	-	-	-	-	-	-	-	b	-	-	-	-	-	-
chr06	10438424	G	C	b	-	-	-	b	-	-	-	b	-	b	-	-	b	-	-	-	-	-	-	-	b	a	b	-	-	b	a	b	-	b	b	-	b	-	-	-	-	-	b	-	-	a	a	-	-
chr06	10449132	C	T	-	-	-	-	-	-	-	-	-	-	-	-	-	a	b	b	b	b	a	b	b	a	a	a	b	b	b	-	b	-	a	-	-	-	-	-	-	-	-	-	-	-	-	-	-	-
chr06	10449231	C	T	-	-	-	-	-	-	-	-	-	-	-	-	-	a	a	b	b	b	a	b	b	a	a	a	b	b	b	-	b	-	a	-	-	-	-	-	-	-	-	-	-	-	-	-	-	-
chr06	10449496	T	C	-	-	-	a	-	a	-	-	-	-	-	-	a	-	a	-	-	-	-	-	-	-	-	-	-	-	-	a	-	-	-	-	-	-	-	-	-	-	b	-	-	-	-	-	-	-
chr06	10452407	G	A	-	-	-	-	-	-	-	-	-	-	-	-	-	a	b	a	b	b	a	b	b	a	a	b	b	b	b	-	-	-	-	-	-	-	-	b	-	-	-	a	-	a	-	-	-	-
chr06	10454990	G	A	b	b	b	b	b	a	a	b	-	b	b	b	b	-	-	-	b	b	-	b	b	-	-	-	b	b	b	-	b	a	b	b	b	b	-	-	a	b	a	a	b	a	b	b	a	a
chr06	10455009	A	G	a	b	b	b	b	a	a	b	-	b	b	b	b	-	-	-	b	b	-	b	b	-	-	-	b	b	b	-	b	a	b	b	b	b	-	-	a	b	a	a	b	a	b	b	a	a
chr06	10456021	T	C	-	-	-	b	-	-	-	-	-	-	-	-	-	b	-	-	-	b	-	-	-	-	-	-	-	-	b	-	-	-	-	-	-	-	-	-	-	-	-	-	-	-	-	-	-	-
chr06	10468056	A	G	b	-	a	b	b	a	-	b	a	a	b	b	b	a	-	-	b	-	a	b	-	a	-	a	b	-	-	b	b	a	b	b	b	b	b	b	b	b	a	a	a	a	b	b	a	-
chr06	10468069	C	T	b	-	a	b	b	a	-	b	a	a	b	b	b	a	-	-	b	-	a	b	-	a	-	a	b	-	-	b	b	a	b	b	b	b	b	b	b	b	a	a	a	a	b	b	a	-
chr06	10468295	A	G	a	a	a	b	b	a	-	b	a	b	b	b	a	b	a	a	b	-	a	b	b	b	a	b	b	-	b	b	b	a	a	-	b	b	b	-	b	-	b	b	a	b	a	b	-	-
chr06	10554351	T	C	-	-	-	-	-	-	-	-	-	-	-	-	-	a	b	a	b	-	-	b	-	b	-	-	-	b	-	-	-	-	-	-	-	-	-	-	-	-	-	-	-	-	-	-	-	-
chr06	10556707	C	A	-	-	-	-	b	-	-	-	-	b	-	b	-	-	-	-	-	-	-	-	-	-	-	-	-	b	b	-	-	-	b	b	b	b	b	-	-	b	-	-	b	-	b	b	b	-
chr06	10557132	T	C	b	b	a	a	b	a	-	-	a	b	-	-	b	a	-	a	-	-	-	-	-	a	-	a	-	-	-	b	b	a	b	b	b	a	b	b	b	b	a	b	b	b	b	b	b	a
chr06	10557156	G	A	b	b	a	a	b	a	-	-	a	b	-	-	b	a	-	a	-	-	-	-	-	a	-	a	-	-	-	b	b	a	b	b	b	b	b	b	b	b	a	b	b	b	b	b	b	a
chr06	10557178	C	A	b	b	a	a	b	a	-	-	a	b	-	-	b	a	-	a	-	-	-	-	-	a	-	a	-	-	-	b	b	a	b	b	b	b	b	b	b	b	a	b	b	b	b	b	b	a
chr06	10583071	C	T	a	-	a	-	-	a	-	b	a	b	b	b	b	b	b	b	b	b	a	b	b	b	a	h	b	b	b	-	b	-	b	-	b	a	-	-	b	-	-	-	-	-	b	-	-	-
chr06	10591543	C	T	-	-	-	-	-	-	-	b	-	-	b	b	-	-	-	-	-	-	b	-	-	-	-	-	-	b	b	-	-	-	b	-	-	-	-	-	-	-	-	-	-	b	a	-	-	-
chr06	10591599	C	G	-	-	-	-	-	-	-	b	-	-	b	b	-	-	-	-	-	-	b	-	-	-	-	-	-	b	b	-	-	-	b	-	-	-	-	-	-	-	-	-	-	b	a	-	-	-
chr06	10591631	G	A	a	b	a	b	b	a	b	b	b	-	b	b	b	b	b	-	-	-	a	b	b	-	-	-	b	b	-	b	b	a	b	b	b	b	-	b	b	b	b	b	a	a	b	b	b	-
chr06	10591960	A	G	-	-	-	b	-	-	-	b	a	-	b	b	a	b	-	-	-	b	-	b	-	-	b	-	-	-	-	b	b	-	a	b	-	a	a	-	a	b	a	a	a	a	a	b	-	-
chr06	10604181	T	C	-	-	-	-	-	-	-	-	-	-	-	-	-	b	b	b	b	b	a	b	b	a	a	a	b	b	b	-	-	-	-	-	-	-	-	-	-	-	-	-	a	-	-	-	-	-
chr06	10604358	C	T	-	-	-	-	-	-	-	-	-	-	-	-	-	a	h	-	b	-	-	b	-	-	-	b	b	b	b	-	b	-	-	-	-	-	-	-	-	-	-	-	-	-	-	-	-	-
chr06	10606622	C	T	-	-	-	-	-	-	-	b	a	-	b	b	-	b	-	-	b	b	a	b	b	a	a	-	b	-	b	-	b	a	-	-	-	-	-	-	-	-	-	-	-	-	-	-	-	-
chr06	10608599	T	C	-	-	-	-	-	-	-	-	-	-	-	-	-	h	a	a	b	b	b	b	b	-	h	a	-	b	-	-	-	-	a	-	-	-	-	-	a	-	-	a	-	-	-	-	-	-
chr06	10609549	T	C	a	b	a	b	b	a	a	b	a	b	b	b	a	a	a	a	b	b	-	b	b	a	-	b	b	b	b	a	b	b	a	b	b	b	b	b	-	b	b	b	b	a	b	a	a	a
chr06	10610693	C	T	-	-	-	a	-	-	-	-	-	-	-	-	-	b	a	b	b	b	b	b	b	h	h	h	b	b	b	-	-	a	-	-	b	-	-	-	-	-	-	-	-	-	-	-	-	-
chr06	10627837	T	A	-	-	-	-	-	-	-	-	-	-	-	-	-	b	b	b	b	b	a	b	b	h	b	b	b	b	b	-	-	-	-	-	-	-	-	-	-	-	-	b	-	-	-	-	-	-
chr06	10633601	A	G	-	-	-	-	-	-	-	-	-	-	-	-	-	b	a	a	-	-	a	b	b	a	a	a	b	b	b	-	b	-	-	-	-	-	-	-	-	-	-	-	-	a	-	-	a	-
chr06	10634157	A	G	a	-	a	a	-	a	b	b	b	a	b	b	b	b	b	-	b	-	b	-	b	-	a	a	b	b	b	a	b	a	a	b	b	b	b	b	b	b	a	-	b	b	b	b	b	-
chr06	10634794	G	A	-	-	-	-	b	-	-	-	-	-	-	-	-	a	a	h	-	b	a	b	b	a	-	a	b	b	b	-	-	-	-	-	-	-	-	-	-	-	-	-	b	a	-	-	-	-
chr06	10635199	G	A	-	-	-	-	-	-	-	-	-	-	-	b	-	h	h	a	b	-	a	b	-	h	a	a	b	b	b	-	-	-	-	-	-	a	-	-	-	-	-	-	-	-	-	-	-	-
chr06	10636982	A	C	-	-	-	-	-	-	-	-	-	-	-	-	-	a	a	-	-	b	a	b	b	a	a	a	b	b	b	-	-	-	-	-	-	-	-	-	-	-	a	-	a	-	-	-	-	-
chr06	10636998	T	G	-	-	-	-	-	-	-	-	-	-	-	-	-	a	a	-	-	b	b	b	b	a	a	a	b	b	b	-	-	-	-	-	-	-	-	-	-	-	a	-	a	-	-	-	-	-
chr06	10639688	A	G	a	a	a	a	b	a	b	b	a	b	b	b	a	a	-	-	b	-	-	-	-	a	a	a	-	b	b	a	b	a	a	b	b	a	-	b	a	b	a	a	a	a	a	a	-	a
chr06	10639742	G	A	b	b	b	b	b	-	b	b	b	b	b	b	b	-	-	-	b	-	-	-	-	b	-	b	-	b	b	b	b	b	b	b	b	b	-	b	b	b	b	-	b	b	b	-	-	-
chr06	10640579	G	A	-	-	a	-	-	-	a	-	-	-	-	-	-	a	b	-	-	-	a	b	b	b	b	a	-	b	b	-	-	-	-	-	-	-	-	b	-	-	-	-	-	-	-	-	-	-
chr06	10640873	C	T	b	a	a	b	b	a	a	b	b	a	b	b	b	b	a	-	b	-	a	b	b	a	a	a	-	b	-	a	b	a	a	b	b	a	-	b	a	b	a	a	a	a	b	-	a	-
chr06	10640927	T	C	b	a	a	b	b	a	a	b	b	a	b	b	b	b	a	-	b	-	a	b	b	b	a	a	-	b	-	a	b	a	a	b	b	a	-	b	a	b	b	a	b	a	b	-	b	-
chr06	10640960	G	A	-	-	-	-	-	-	-	-	a	-	-	-	-	a	b	b	b	b	a	b	b	a	b	b	b	b	b	-	-	a	-	-	-	-	-	b	-	-	-	-	-	-	-	-	-	-
chr06	10640970	G	A	-	-	-	-	-	-	-	-	a	-	-	-	-	a	b	b	b	b	a	b	b	a	b	b	b	b	b	-	-	a	-	-	-	-	-	b	-	-	-	-	-	-	-	-	-	-
chr06	10643608	A	G	a	-	a	b	b	a	a	b	b	-	b	b	a	a	b	-	b	-	a	b	b	-	-	-	b	-	-	b	b	b	b	b	b	b	-	b	b	-	b	b	a	a	b	a	a	a
chr06	10645316	T	C	-	-	a	-	-	-	-	-	-	a	-	-	-	a	-	b	b	b	b	b	b	h	a	h	b	-	b	-	-	-	-	-	-	-	-	b	-	-	-	-	-	b	-	-	-	-
chr06	10645359	A	G	-	-	a	-	-	-	-	-	-	a	-	-	-	a	-	b	b	b	a	b	b	h	a	h	b	-	b	-	-	-	-	-	-	-	-	b	-	-	-	-	-	b	-	-	-	-
chr06	10678457	C	T	a	a	b	a	b	a	-	-	a	b	-	b	a	-	a	b	b	-	-	b	b	a	-	a	b	b	-	a	b	b	h	b	b	b	-	b	a	b	b	b	b	a	b	b	b	-
chr06	10679081	T	C	b	b	b	b	b	a	b	b	b	b	b	b	b	a	-	-	b	-	a	-	b	a	-	a	b	b	b	-	b	b	b	b	b	b	b	b	a	b	b	b	b	b	b	b	b	a
chr06	10680625	G	C	-	-	b	-	-	-	-	-	-	-	-	-	-	b	a	a	b	b	h	b	b	h	b	a	b	b	b	-	-	-	a	-	b	-	-	-	-	b	-	-	-	-	-	-	-	-
chr06	10680904	A	G	-	-	-	-	-	-	-	-	-	-	-	-	-	a	h	h	b	b	-	-	b	a	-	a	b	b	b	-	-	-	-	-	-	-	-	-	-	-	-	-	-	-	-	-	-	-
chr06	10680977	G	A	-	-	-	b	-	-	-	-	-	-	b	-	-	b	b	-	b	b	b	b	b	a	a	a	b	-	b	-	-	-	-	-	-	a	-	-	-	-	-	-	-	b	b	-	-	-
chr06	10681688	C	T	-	-	-	-	-	-	-	-	-	-	-	-	-	h	a	a	b	-	-	b	b	h	h	h	b	b	b	-	b	-	b	-	a	-	a	-	-	-	-	-	a	-	-	-	-	-
chr06	10686822	T	G	-	-	-	-	-	-	-	-	-	-	-	-	-	a	-	-	-	-	-	-	b	a	-	-	-	b	b	-	-	-	-	-	-	-	-	-	-	-	-	-	-	-	-	-	-	-
chr06	10703760	A	G	a	b	b	b	b	a	b	b	a	-	b	b	b	a	-	-	-	-	-	b	-	-	-	a	-	-	-	-	b	a	a	b	b	a	b	b	b	b	a	b	a	a	b	b	b	a
chr06	10704735	G	A	a	b	a	b	b	a	a	b	b	b	b	b	b	b	-	-	b	b	-	b	-	a	a	a	b	b	b	b	b	a	a	b	b	a	b	b	a	b	b	a	-	b	a	a	b	a
chr06	10704770	G	A	a	b	a	b	b	a	a	b	b	b	b	b	b	b	-	-	b	b	-	b	-	a	a	a	b	b	b	b	b	a	a	b	b	a	b	b	a	b	b	a	-	b	a	a	b	a
chr06	10706155	T	C	-	-	-	-	-	-	-	-	-	-	-	-	-	a	b	a	b	b	h	b	b	a	b	h	b	b	b	-	-	-	-	-	-	-	-	-	-	-	-	-	-	-	b	-	-	-
chr06	10706235	T	C	a	a	b	b	b	a	a	b	b	b	b	b	a	a	a	b	-	b	a	b	b	b	b	a	b	b	b	b	b	a	a	b	b	a	b	b	b	b	b	b	b	b	a	-	b	a
chr06	10706413	A	G	a	a	b	b	b	a	a	b	a	b	b	b	a	a	a	a	b	b	a	-	b	b	b	a	b	b	b	b	b	a	a	b	b	a	b	b	b	b	a	b	b	b	a	-	b	a
chr06	10708087	C	T	-	-	-	-	-	-	-	-	a	-	-	-	-	b	b	b	b	b	h	-	b	b	a	a	b	b	b	-	-	-	-	-	-	b	-	b	-	-	-	a	b	a	-	-	-	-
chr06	10719727	G	T	b	-	-	-	b	a	b	-	-	b	-	b	b	-	-	-	-	-	-	-	-	-	-	-	-	-	-	b	b	b	-	b	-	b	-	-	-	-	-	-	a	-	-	-	a	-
chr06	10722791	G	A	b	-	a	-	b	a	-	b	b	-	b	b	-	b	-	-	-	-	a	-	-	a	-	-	-	b	-	-	b	-	b	-	b	b	b	-	b	b	b	a	-	-	b	-	-	-
chr06	10723409	T	A	b	b	a	a	b	a	b	-	b	b	b	b	b	b	-	-	b	-	-	b	b	a	-	-	-	b	-	b	b	b	b	b	b	b	b	b	b	b	a	a	b	a	b	b	b	-
chr06	10734243	G	A	b	a	b	b	b	a	a	b	b	b	b	b	a	a	-	a	b	-	a	b	b	h	-	b	b	b	b	a	b	b	a	b	b	b	b	b	b	b	b	a	b	a	b	b	b	a
chr06	10734590	T	C	-	-	-	-	-	-	-	-	-	-	b	-	-	a	a	-	b	-	a	b	b	a	a	a	b	b	b	-	-	-	-	b	-	-	-	-	-	-	-	-	-	-	-	-	-	-
chr06	10734764	T	C	-	-	-	-	-	-	-	-	-	-	-	-	-	h	h	h	b	b	-	b	b	a	a	a	-	b	b	-	-	-	-	-	-	-	b	-	b	-	-	-	a	-	-	-	-	-
chr06	10734770	A	G	-	-	-	-	-	-	-	-	-	-	-	-	-	b	b	b	b	b	-	b	b	b	-	b	-	b	b	-	-	-	-	-	-	-	b	-	b	-	-	-	-	-	-	-	-	-
chr06	10763076	C	T	-	-	-	-	-	-	-	-	-	-	-	-	-	h	h	a	b	b	a	b	b	a	h	b	b	b	b	-	-	-	-	-	-	-	-	-	-	-	-	-	-	-	-	-	-	-
chr06	10769828	C	T	a	b	a	b	b	a	a	b	-	b	b	b	a	a	b	b	b	b	-	-	-	-	-	-	-	b	-	-	b	b	b	b	b	a	b	b	b	b	a	b	-	a	b	-	a	a
chr06	10770963	C	T	-	-	-	-	-	-	-	-	-	-	-	-	-	a	a	a	b	-	-	-	b	a	b	b	b	b	b	-	-	b	a	-	-	-	-	-	-	-	-	-	-	-	-	-	-	-
chr06	10771021	C	T	-	-	-	-	-	-	-	-	-	-	-	-	-	h	h	a	b	-	-	b	b	a	b	b	b	b	b	-	-	b	a	-	-	-	-	-	-	-	-	-	-	-	-	-	-	-
chr06	10774864	C	A	-	-	-	-	-	-	-	-	-	-	-	-	-	a	-	-	-	-	b	-	-	-	-	-	-	-	-	-	-	a	a	-	-	-	-	-	-	-	-	-	-	-	-	-	-	-
chr06	10790272	G	A	a	b	b	b	b	a	b	b	a	b	b	b	b	-	-	-	-	b	a	b	-	-	b	-	b	b	-	b	b	a	a	b	b	b	b	b	b	b	a	a	b	b	b	a	b	b
chr06	10790924	A	C	-	b	-	-	-	a	-	-	a	-	-	-	-	a	b	-	b	-	a	b	-	h	a	a	-	b	-	-	-	-	-	b	-	a	-	-	-	-	-	a	-	a	-	-	-	-
chr06	10790993	T	C	-	b	-	-	-	a	-	-	-	-	-	-	-	a	b	b	b	b	b	b	b	h	h	a	b	b	b	-	-	-	-	b	-	a	-	-	-	-	-	a	-	a	-	-	-	-
chr06	10849461	G	A	-	-	-	-	-	-	-	-	-	-	-	-	-	b	-	b	b	-	h	b	b	h	a	h	b	b	b	-	-	-	-	-	-	-	-	-	-	-	a	-	-	-	-	-	-	-
chr06	10851847	C	T	b	a	-	-	b	a	-	-	-	-	-	b	-	a	a	a	b	a	a	b	h	a	b	h	b	a	b	-	a	-	-	-	-	-	-	-	-	-	-	-	-	-	-	-	-	-
chr06	10854829	A	T	a	-	a	a	-	a	a	-	a	a	-	-	a	b	-	a	b	-	-	-	-	-	-	a	-	-	-	a	-	a	a	-	-	a	-	-	b	-	a	-	-	a	b	a	-	a
chr06	10858532	G	T	a	a	a	b	b	a	b	b	a	a	b	b	b	a	b	b	b	-	a	a	b	b	a	b	b	b	a	a	b	a	a	b	b	a	b	b	b	a	b	a	a	b	a	a	a	a
chr06	10859450	A	G	a	a	a	a	b	a	-	-	a	a	b	-	a	h	-	h	b	b	a	b	b	h	-	a	b	b	b	a	-	b	a	b	-	a	-	-	-	b	a	a	a	a	a	a	a	a
chr06	10859653	G	A	b	b	b	b	b	a	-	-	a	a	b	-	b	h	b	b	b	b	a	b	b	h	-	b	b	b	b	b	-	b	a	b	-	a	-	-	-	b	a	a	a	a	a	a	a	a
chr06	10868300	T	C	b	-	a	b	b	a	b	b	a	a	b	b	a	a	a	b	b	b	-	b	b	a	b	b	b	b	b	a	b	-	a	b	b	a	b	-	b	b	-	a	b	a	a	b	a	-
chr06	10868943	C	A	-	-	-	-	-	-	-	-	-	-	-	-	-	h	b	h	b	b	h	b	b	h	h	h	b	b	b	-	-	-	-	-	-	-	-	-	-	-	-	-	-	-	-	-	-	-
chr06	10881662	C	T	a	-	-	-	b	a	-	-	-	-	-	-	-	b	b	b	-	b	-	b	b	-	a	b	b	b	-	-	-	-	-	-	-	-	-	b	-	-	-	-	-	b	-	-	-	-
chr06	10881793	C	T	a	a	a	a	b	a	-	-	b	a	-	b	a	b	b	-	b	-	a	b	b	b	b	a	b	b	-	a	b	a	b	b	b	b	-	-	b	b	b	a	a	b	a	-	a	-
chr06	10898920	G	A	a	b	b	a	-	-	-	b	-	-	b	b	a	b	b	a	b	b	a	b	b	b	a	b	b	b	b	-	-	-	-	b	-	b	b	b	-	-	b	b	-	-	-	-	-	-
chr06	10911160	C	T	b	-	-	-	b	a	-	-	-	b	b	b	-	-	-	-	-	-	-	-	-	-	b	-	b	-	-	a	-	-	a	-	b	b	-	b	-	b	-	a	a	a	a	b	b	-
chr06	10917834	C	T	-	-	-	-	-	-	-	-	-	-	-	-	-	-	-	-	-	-	-	-	-	-	-	-	-	-	-	a	-	-	-	-	-	-	-	-	-	-	-	-	-	-	a	-	-	-
chr06	10918243	C	T	-	-	b	b	-	a	a	-	a	b	b	b	b	h	b	a	b	h	b	b	b	h	a	a	b	b	-	-	-	-	-	b	b	a	-	-	a	-	a	a	-	-	b	-	-	-
chr06	10918458	T	C	-	-	-	-	-	-	-	-	-	-	-	-	-	b	a	b	b	b	h	b	b	a	a	h	b	b	b	-	-	a	b	-	b	-	-	-	-	-	-	-	-	-	-	-	-	-
chr06	10926305	G	A	-	-	-	-	b	-	-	-	-	-	-	-	b	-	-	-	-	-	b	b	-	a	-	-	-	-	-	-	b	-	-	-	b	-	-	-	-	-	-	a	-	b	b	b	a	-
chr06	10955906	G	T	b	-	-	-	-	-	-	-	-	-	-	-	-	a	b	a	b	b	h	b	b	-	h	h	b	b	b	-	-	-	-	-	-	-	-	-	-	-	-	-	-	-	-	-	-	-
chr06	10956133	T	A	-	-	-	-	-	-	-	-	-	-	-	-	-	a	a	a	b	b	b	b	b	b	b	a	b	b	b	-	-	-	-	-	-	-	-	-	-	-	-	-	-	-	-	-	-	-
chr06	10957018	A	G	b	-	a	a	b	a	-	b	b	a	b	b	b	b	b	b	b	-	a	b	b	a	b	a	b	b	b	b	b	b	b	-	b	b	b	b	a	-	-	-	-	a	a	-	-	-
chr06	10971321	G	A	-	-	-	-	-	-	-	-	-	-	-	-	-	b	-	-	-	-	-	-	b	b	-	-	-	b	b	-	-	-	b	-	-	-	-	-	-	-	-	-	-	-	-	-	-	-
chr06	10971380	A	T	-	-	-	-	-	-	-	-	-	-	-	-	-	b	-	-	-	-	-	-	b	b	-	-	-	b	b	-	-	-	-	-	-	-	-	-	-	-	-	-	-	-	-	-	-	-
chr06	10971639	A	G	a	b	b	b	b	a	a	b	b	b	b	b	a	a	a	b	b	b	b	b	b	a	-	a	-	b	b	b	b	-	b	b	-	b	-	b	b	b	a	a	a	b	a	a	b	-
chr06	10972184	T	C	b	-	-	-	-	-	-	-	-	-	-	-	-	a	a	a	b	b	a	-	b	a	a	b	-	b	b	-	-	-	-	-	-	-	-	b	-	-	-	b	-	-	-	-	-	-
chr06	10972242	C	T	b	-	-	-	-	-	-	-	-	-	-	-	-	a	a	a	b	b	a	-	b	a	a	a	-	b	b	-	-	-	-	-	-	-	-	b	-	-	-	b	-	-	-	-	-	-
chr06	10975198	G	A	b	a	a	a	-	a	-	b	b	-	b	b	b	b	a	b	-	-	-	b	b	b	-	a	-	b	b	-	b	b	a	b	b	a	-	b	b	-	b	a	a	a	b	b	a	-
chr06	10975591	C	A	-	-	-	-	-	-	-	-	-	-	-	-	-	b	a	b	b	b	h	b	b	a	a	a	b	b	b	-	-	-	-	-	-	-	-	-	-	-	-	-	-	b	-	-	-	-
chr06	10976107	T	C	a	a	b	a	b	a	-	b	-	b	b	b	a	-	b	-	b	-	b	-	-	a	-	a	b	-	-	b	-	b	a	b	b	b	-	-	a	b	b	b	b	a	b	a	a	-
chr06	10976141	C	T	a	-	b	b	-	-	b	-	-	-	b	-	b	a	a	a	b	b	a	-	b	h	b	a	b	b	b	-	-	-	-	-	-	b	-	-	b	-	-	-	-	b	-	-	-	-
chr06	11000786	A	G	-	-	-	-	-	-	-	-	-	b	-	-	-	b	a	b	b	b	h	b	b	h	a	h	b	b	b	-	-	-	-	-	-	-	-	-	-	-	-	-	-	-	-	-	-	-
chr06	11001266	A	G	a	-	b	b	b	-	-	b	b	b	-	b	b	b	a	b	b	b	b	b	b	h	-	a	b	b	b	-	b	-	b	-	b	a	b	-	-	b	b	-	a	-	b	-	-	-
chr06	11002853	C	A	-	-	-	a	-	-	-	-	-	-	-	-	-	a	-	a	b	b	b	b	b	b	b	a	b	b	b	-	-	-	b	-	-	b	-	b	b	-	-	-	-	-	-	-	-	-
chr06	11002879	G	A	-	-	-	-	-	-	-	-	-	-	-	-	-	a	b	a	b	b	b	b	b	a	a	b	b	b	b	-	-	-	-	-	-	-	-	-	-	-	-	a	-	-	-	-	-	-
chr06	11002898	G	T	-	-	-	-	-	-	-	-	-	-	-	-	-	h	b	h	b	b	b	b	b	a	a	h	b	b	b	-	-	-	-	-	-	-	-	-	-	-	-	a	-	-	-	-	-	-
chr06	11003008	C	T	b	b	b	b	b	a	a	b	a	a	b	b	b	b	-	-	b	-	a	-	b	a	b	b	b	b	b	b	b	a	b	b	b	a	b	b	a	b	b	a	b	a	b	a	b	a
chr06	11003017	G	T	b	b	b	b	b	a	a	b	a	a	b	b	b	b	-	-	b	-	a	-	b	a	b	b	b	b	b	b	b	a	b	b	b	a	b	b	a	b	b	a	b	a	b	a	b	a
chr06	11004303	A	G	b	b	b	b	b	-	-	-	-	-	b	b	-	h	h	-	b	-	a	b	b	b	a	a	b	b	b	b	b	-	-	-	b	a	b	-	-	b	-	b	-	-	-	-	-	-
chr06	11004378	G	A	-	-	a	-	-	a	-	-	-	b	-	-	-	a	a	a	b	-	a	-	b	b	a	a	b	-	b	-	-	b	-	-	b	-	-	b	a	-	-	-	-	-	-	-	b	-
chr06	11004394	A	G	-	-	a	-	-	a	-	-	-	b	-	-	-	a	a	a	b	-	a	-	b	a	a	a	b	-	b	-	-	b	-	-	b	-	-	b	a	-	-	-	-	-	-	-	b	-
chr06	11004413	A	G	-	-	a	-	-	a	-	-	-	b	-	-	-	a	a	a	b	-	a	-	b	a	a	a	b	-	b	-	-	b	-	-	b	-	-	b	a	-	-	-	-	-	-	-	b	-
chr06	11004872	C	T	a	b	b	a	b	a	a	b	b	a	b	b	a	-	-	-	-	-	-	-	-	a	-	-	-	-	-	b	b	a	b	b	b	a	b	b	a	b	b	b	a	b	a	a	b	a
chr06	11005196	A	G	a	a	b	b	b	a	b	b	a	b	b	b	b	a	b	b	b	-	a	b	b	-	-	a	b	b	-	b	b	b	b	b	b	b	b	b	a	b	a	a	b	a	a	b	b	-
chr06	11005326	G	A	-	-	b	a	b	a	-	-	a	a	b	b	a	a	-	b	-	-	b	-	-	-	-	a	-	b	-	b	b	b	a	b	-	a	-	b	a	-	b	b	b	a	a	a	-	-
chr06	11005345	T	C	-	-	b	a	b	a	-	-	a	a	b	b	a	a	-	b	-	-	b	-	-	-	-	a	-	b	-	b	b	b	a	b	-	a	-	b	a	-	b	b	b	a	a	a	-	-
chr06	11005684	T	C	-	-	b	a	b	a	-	-	a	a	b	b	a	a	-	b	-	-	b	-	-	-	-	a	-	b	-	b	b	b	a	b	-	a	-	b	a	-	b	b	b	a	a	a	-	-
chr06	11005709	C	T	-	-	b	a	b	a	-	-	a	a	b	b	a	a	-	b	-	-	b	-	-	-	-	a	-	b	-	b	b	b	a	b	-	a	-	b	a	-	b	a	a	a	a	a	-	-
chr06	11006065	C	T	a	a	a	b	a	a	a	b	b	b	a	a	a	a	a	a	b	a	a	b	b	b	a	a	a	b	-	a	b	b	a	b	b	a	b	b	b	b	b	b	a	a	a	b	-	a
chr06	11006158	A	T	a	a	a	b	b	a	b	b	a	a	b	b	a	a	-	b	b	b	a	b	b	a	a	a	b	b	-	b	b	a	a	b	b	a	-	b	a	b	b	a	b	a	b	a	a	a
chr06	11006378	A	G	a	a	a	b	b	a	b	b	a	a	b	b	a	a	-	b	b	-	-	b	b	a	a	a	b	b	-	b	b	a	a	b	b	a	-	b	a	b	b	a	b	a	b	a	a	a
chr06	11006429	G	A	b	a	a	a	b	a	a	b	b	a	b	b	a	a	b	-	-	-	-	-	-	a	a	a	a	b	a	b	b	b	b	b	b	b	-	b	a	b	b	a	b	-	a	-	b	a
chr06	11006634	A	T	b	a	a	a	b	a	a	b	b	a	b	b	a	a	-	-	-	-	-	-	-	a	-	a	-	-	-	b	b	b	a	b	b	b	-	b	a	b	b	a	b	-	a	-	b	a
chr06	11006642	G	A	b	a	a	a	b	a	a	b	b	a	b	b	a	a	-	-	-	-	-	-	-	a	-	a	-	-	-	b	b	b	b	b	b	b	-	b	a	b	b	a	b	-	a	-	b	a
chr06	11007232	G	A	-	-	-	a	-	-	-	-	-	-	-	-	-	b	a	b	b	b	a	b	b	b	b	a	b	b	b	-	-	-	-	-	-	-	-	-	-	-	-	-	-	-	-	-	-	-
chr06	11008434	A	G	b	-	a	a	b	a	a	b	a	b	b	b	a	b	a	-	b	-	a	b	b	b	b	a	b	b	-	b	b	a	a	b	b	a	-	-	a	-	a	a	a	a	a	a	a	-
chr06	11012626	A	G	-	-	-	-	-	-	-	-	-	-	-	-	b	a	a	a	b	b	a	b	b	a	a	a	a	a	-	-	-	-	-	-	-	-	-	-	-	-	-	-	-	-	a	-	-	-
chr06	11012741	G	T	-	-	-	-	-	-	-	-	-	-	-	-	b	a	a	a	-	-	a	-	-	a	a	a	-	-	-	-	-	-	-	-	-	-	-	-	-	-	-	-	-	-	a	-	-	-
chr06	11012772	A	G	-	-	-	-	-	-	-	-	-	-	-	-	b	a	a	a	-	-	a	-	-	a	a	a	-	-	-	-	-	-	-	-	-	-	-	-	-	-	-	-	-	-	a	-	-	-
chr06	11013183	C	T	a	b	b	b	b	a	-	-	b	-	-	b	a	a	-	a	b	-	-	-	-	-	-	-	-	-	-	b	b	-	b	b	b	a	b	b	a	-	a	b	b	b	a	a	a	-
chr06	11013188	T	C	a	b	b	b	b	a	-	-	b	-	-	b	a	a	-	a	b	-	-	-	-	-	-	-	-	-	-	b	b	-	b	b	b	a	b	b	a	-	a	b	b	b	a	a	a	-
chr06	11097178	T	C	b	-	a	b	b	a	b	b	b	a	b	b	a	a	a	-	a	b	a	b	-	b	a	a	b	b	b	-	b	a	a	b	b	b	-	b	b	b	b	-	a	b	a	b	b	-
chr06	11112136	T	C	b	b	a	b	b	a	a	b	b	b	b	b	b	b	b	b	b	b	b	b	b	b	b	a	b	b	b	-	b	b	b	b	-	a	b	-	-	b	b	-	b	-	b	-	b	-
chr06	11133866	A	C	b	-	-	b	-	-	-	-	-	a	b	b	-	-	-	-	-	-	-	-	-	-	-	-	-	b	-	-	b	b	a	-	-	-	-	b	b	-	b	-	-	-	a	b	a	-
chr06	11134368	C	T	-	-	a	b	b	a	b	b	b	b	b	b	a	b	-	-	-	-	-	-	-	-	-	a	-	b	b	b	-	a	b	b	b	b	b	b	b	b	a	a	a	a	a	a	a	-
chr06	11137112	C	G	b	a	b	b	b	a	b	b	b	b	b	b	b	a	-	a	b	-	-	-	-	a	a	-	b	-	b	b	b	a	b	b	b	b	b	b	b	b	b	b	b	b	b	b	-	a
chr06	11137121	A	G	b	a	b	b	b	a	b	b	b	b	b	b	b	a	-	a	b	-	-	-	-	a	a	-	b	-	b	b	b	a	b	b	b	b	b	b	b	b	b	b	b	b	b	b	-	a
chr06	11145786	A	G	b	a	b	a	b	a	a	-	a	-	-	b	-	a	-	-	-	-	-	-	-	-	-	-	-	-	-	b	b	a	a	-	b	-	-	-	a	b	a	b	-	-	-	a	b	-
chr06	11146159	A	G	b	a	-	b	b	a	a	b	-	b	-	b	b	a	-	-	b	-	-	-	-	-	-	-	b	-	-	b	-	a	b	b	b	b	b	b	a	b	a	b	-	-	b	a	-	-
chr06	11153897	T	C	-	-	-	b	-	-	-	-	-	-	-	-	-	b	b	a	b	b	h	b	b	a	a	b	b	b	b	b	-	-	a	-	-	-	-	b	-	-	-	-	b	-	-	-	-	-
chr06	11153914	G	A	-	-	-	-	-	a	-	-	-	-	-	-	-	b	b	b	b	b	b	b	b	b	b	h	b	b	h	-	-	-	-	-	-	-	-	-	-	-	-	-	-	-	-	-	a	-
chr06	11154836	T	C	b	-	b	b	b	-	b	b	-	-	-	b	b	a	b	a	b	-	b	-	-	a	a	a	-	-	b	b	b	b	b	b	b	b	b	b	b	b	b	b	b	-	b	b	b	-
chr06	11155161	A	G	a	-	b	b	b	a	b	b	-	-	-	b	a	a	b	-	b	-	b	-	-	-	-	-	-	-	b	b	b	b	b	b	b	b	b	b	b	b	b	b	b	-	b	b	b	-
chr06	11155240	G	A	-	-	-	-	-	-	-	-	-	-	-	b	-	h	b	b	b	-	-	b	b	b	-	b	-	b	b	-	-	-	-	-	-	-	-	-	-	-	a	-	-	-	-	-	-	-
chr06	11155330	T	C	-	-	-	-	-	-	-	-	-	-	-	b	-	a	b	b	b	-	b	b	b	h	b	h	b	b	b	b	-	-	-	-	-	-	-	-	-	b	b	-	-	-	a	-	-	-
chr06	11155358	G	A	-	-	-	-	-	-	-	-	-	-	-	b	-	a	b	b	b	b	b	b	b	h	b	h	b	b	b	b	-	-	-	-	-	-	-	-	-	b	-	-	-	-	a	-	-	-
chr06	11155464	C	T	-	-	-	-	b	-	-	b	-	a	b	-	-	b	b	a	b	b	-	b	b	h	h	a	b	b	b	-	b	-	a	b	-	-	-	b	-	-	-	-	-	-	-	-	-	-
chr06	11155614	G	T	-	-	-	-	b	-	-	b	-	a	b	-	-	a	b	a	b	b	-	b	b	h	h	a	b	b	b	-	b	-	a	b	-	-	-	b	-	-	b	-	-	-	-	-	-	-
chr06	11155757	T	C	-	-	-	-	-	-	-	-	-	-	-	b	-	a	b	a	b	b	a	b	b	h	a	h	b	b	b	-	-	-	-	-	-	-	-	-	-	b	-	-	a	a	-	-	-	-
chr06	11155781	C	T	-	-	-	-	-	-	-	-	-	-	-	b	-	a	b	a	b	b	a	b	b	h	a	h	b	b	b	-	-	-	-	-	-	-	-	-	-	b	-	-	a	a	-	-	-	-
chr06	11155898	C	A	b	-	a	b	b	a	-	b	-	b	b	b	a	b	-	-	-	-	-	-	-	a	-	-	-	-	b	b	b	b	b	b	b	b	b	-	a	b	a	a	a	a	b	b	b	a
chr06	11158603	T	C	-	-	-	-	-	-	-	-	-	-	-	-	-	a	b	b	b	b	a	b	b	h	a	h	b	b	b	-	-	-	-	b	-	-	-	-	-	-	-	-	-	-	b	-	-	-
chr06	11158647	G	A	-	-	-	-	-	-	-	-	-	-	-	-	-	a	b	b	b	b	a	b	b	h	a	h	b	b	b	-	-	-	-	b	-	-	-	-	-	-	-	-	-	-	b	-	-	-
chr06	11159632	T	C	-	-	-	-	b	-	-	-	-	-	-	-	-	b	b	a	b	b	h	b	b	h	h	h	b	b	b	-	-	-	-	-	-	-	-	-	-	-	-	-	-	-	-	-	-	-
chr06	11159642	C	T	-	-	-	-	b	-	-	-	-	-	-	-	-	b	b	a	b	b	h	b	b	h	h	h	b	b	b	-	-	-	-	-	-	-	-	-	-	-	-	-	-	-	-	-	-	-
chr06	11160906	T	C	a	a	a	b	b	a	a	b	a	a	b	b	b	-	b	-	b	-	-	b	b	b	a	a	-	b	b	b	b	-	b	b	b	-	b	-	b	-	b	b	b	a	-	-	b	-
chr06	11161506	C	T	b	-	b	b	-	-	-	-	-	b	b	-	a	b	b	-	b	b	b	b	b	b	b	b	b	b	b	-	-	-	-	-	-	-	b	-	-	-	-	a	-	-	-	-	-	-
chr06	11164985	C	T	-	-	-	-	-	-	-	-	-	-	-	-	a	b	b	a	b	b	b	b	-	b	b	a	b	b	b	-	-	-	-	-	-	-	-	-	-	-	-	-	-	-	-	-	-	-
chr06	11165315	G	A	a	-	-	-	-	-	-	-	-	b	-	b	-	b	-	a	b	b	a	b	b	b	h	-	b	b	-	b	-	-	-	-	b	-	-	-	-	b	-	b	-	-	a	-	-	-
chr06	11165438	C	T	-	-	-	-	-	-	-	-	-	-	-	b	-	h	b	h	b	b	h	b	b	a	b	h	b	b	b	-	b	-	-	-	-	-	-	-	-	-	-	-	-	-	-	-	-	-
chr06	11165500	G	T	-	-	-	-	-	-	-	-	-	-	-	b	-	a	b	a	b	b	a	b	b	a	-	h	b	b	b	-	b	-	-	-	-	-	-	-	-	-	-	-	-	-	-	-	-	-
chr06	11166005	A	G	-	-	-	-	-	-	-	-	-	-	-	b	-	a	b	a	b	-	h	b	b	h	a	h	b	b	b	-	b	-	-	b	-	-	-	-	-	-	-	-	a	-	-	-	-	-
chr06	11172275	C	T	a	b	a	b	b	a	a	-	b	a	b	b	a	-	-	-	-	-	-	-	-	-	-	-	-	-	-	b	b	a	a	b	b	b	b	b	a	b	a	a	-	a	b	a	-	-
chr06	11218861	G	A	a	a	a	a	-	a	-	-	a	-	b	-	b	a	-	-	-	-	-	-	-	-	-	a	-	-	-	-	b	b	b	-	b	a	-	-	-	b	a	b	-	a	-	b	b	-
chr06	11230437	T	C	-	-	b	-	-	-	-	-	-	-	-	b	-	b	-	b	b	-	b	b	b	h	-	a	b	b	b	-	-	-	-	-	-	-	-	-	b	-	b	a	-	-	-	-	-	-
chr06	11230503	A	G	-	-	b	-	-	-	-	-	-	-	-	b	-	b	-	b	b	-	a	b	b	h	-	a	b	b	b	-	-	-	-	-	-	-	-	-	b	-	b	a	-	-	-	-	-	-
chr06	11232033	T	G	b	-	-	a	b	a	-	-	-	-	-	-	b	a	b	h	b	b	b	b	b	h	b	a	b	b	b	-	-	-	-	-	b	-	-	-	a	-	-	-	-	-	-	-	-	-
chr06	11242095	A	G	-	-	a	-	-	-	a	-	-	a	-	b	a	b	b	a	b	b	b	-	b	a	a	b	b	b	b	-	-	-	-	b	b	a	-	-	-	-	-	-	b	-	-	-	b	-
chr06	11249735	G	T	b	b	a	a	b	a	-	b	a	b	-	b	b	b	b	b	-	b	a	b	b	b	b	-	-	b	b	b	b	b	a	b	b	a	b	b	b	b	-	a	b	a	b	a	a	a
chr06	11249994	T	C	b	b	a	a	b	a	-	b	a	b	-	b	b	b	b	b	-	b	b	b	b	b	b	-	-	b	b	b	b	b	a	b	b	a	b	b	b	b	-	a	b	a	b	a	a	a
chr06	11250083	A	G	b	-	-	b	-	-	b	b	-	-	b	b	b	b	-	-	b	b	-	b	b	b	b	b	b	b	b	-	-	-	-	-	b	-	-	-	-	-	-	-	-	b	b	-	-	-
chr06	11259313	G	A	-	-	b	b	-	a	-	b	-	b	b	-	a	a	b	a	b	b	b	b	b	b	b	a	b	b	b	-	-	-	-	-	-	b	-	-	-	-	-	-	-	a	-	-	-	-
chr06	11260075	C	T	b	a	b	b	b	a	-	-	a	a	b	b	b	-	-	a	-	-	a	b	-	a	-	a	-	b	-	b	b	-	b	b	b	b	b	b	-	b	a	a	a	a	b	b	-	-
chr06	11260646	T	C	a	-	a	-	-	-	-	-	-	-	-	-	-	b	b	b	b	b	a	b	b	h	b	b	b	a	b	-	-	-	b	-	-	-	-	-	-	-	-	-	-	-	-	-	-	-
chr06	11268155	A	G	a	-	b	a	b	a	-	b	-	a	-	b	b	a	-	b	b	-	-	-	b	a	-	-	b	-	b	b	b	a	b	b	b	b	-	-	-	b	-	a	-	b	a	a	b	-
chr06	11287718	A	C	-	-	-	-	-	-	-	-	-	b	-	b	-	h	-	a	b	b	a	b	b	a	a	a	b	b	b	-	-	-	-	-	-	-	-	-	-	-	-	-	-	-	-	-	-	-
chr06	11288888	T	C	-	-	-	-	-	-	-	-	-	-	-	-	-	b	b	a	b	b	a	b	b	b	b	b	b	b	b	-	-	-	b	-	b	-	-	-	-	-	-	a	-	-	-	-	-	-
chr06	11288930	T	C	-	-	-	-	-	-	-	-	-	-	-	-	-	b	b	a	b	b	a	b	b	b	b	b	b	b	b	-	-	-	b	-	b	-	-	-	-	-	-	a	-	-	-	-	-	-
chr06	11295497	T	C	b	-	b	a	-	-	a	-	b	-	b	b	-	b	b	a	b	b	a	b	b	b	h	a	b	b	b	-	b	-	-	-	b	b	-	-	-	b	-	-	-	-	-	-	-	-
chr06	11296428	A	G	h	b	b	b	b	a	a	b	b	b	b	b	h	-	-	-	b	-	-	-	b	-	a	-	-	b	b	b	b	b	b	b	b	b	b	b	b	b	a	-	a	b	b	b	b	a
chr06	11382787	C	T	-	-	-	-	-	-	-	-	-	-	-	-	-	a	b	b	b	b	h	b	b	-	a	a	b	b	b	-	-	-	-	-	-	-	-	-	-	-	-	-	-	-	-	-	-	-
chr06	11385404	G	A	-	-	-	-	-	-	-	-	-	-	-	-	-	b	b	b	b	b	b	b	b	-	b	b	b	b	b	b	-	-	-	b	-	-	-	-	-	-	a	-	-	-	a	-	-	-
chr06	11394069	A	C	a	-	-	a	b	a	-	-	b	-	-	b	a	-	-	-	-	b	-	b	-	-	-	-	-	-	-	b	b	-	b	b	b	b	-	b	-	b	a	-	a	b	b	b	-	-
chr06	11473673	C	T	-	-	-	-	-	-	-	b	-	-	-	b	-	-	b	b	-	-	b	b	b	b	a	-	b	b	b	-	-	-	-	-	-	-	-	-	-	-	-	a	-	-	-	-	-	-
chr06	11489340	T	G	a	a	-	b	b	-	b	b	b	a	b	b	a	-	b	-	b	-	-	b	-	b	-	-	b	-	b	b	b	b	b	b	b	a	b	b	a	-	b	a	-	b	b	a	-	a
chr06	11500954	G	T	-	-	-	-	-	-	-	-	-	-	b	-	a	b	b	a	b	b	h	b	b	h	h	h	b	b	b	-	b	-	-	-	-	-	-	-	-	-	-	a	-	b	a	-	-	-
chr06	11509232	G	A	b	b	a	b	b	a	b	-	b	b	b	b	b	b	-	-	-	b	-	b	-	a	b	a	-	b	b	-	b	b	a	b	b	b	b	b	b	b	b	b	a	a	b	b	b	-
chr06	11509240	G	A	b	b	a	b	b	a	b	-	b	b	b	b	b	b	-	-	-	b	-	b	-	a	b	a	-	b	b	-	b	b	a	b	b	b	b	b	b	b	b	b	a	a	b	b	b	-
chr06	11528960	T	C	b	b	b	b	b	-	b	-	-	-	-	b	a	b	b	b	b	b	a	b	b	h	b	a	b	b	b	-	b	-	a	-	-	-	-	b	-	-	b	-	-	b	a	-	-	-
chr06	11536326	T	C	b	a	a	a	b	a	b	b	a	b	b	b	a	a	-	-	-	b	b	-	b	-	-	-	b	-	b	b	b	b	a	-	-	a	b	-	a	b	a	b	a	-	b	-	a	a
chr06	11584068	A	G	a	a	a	b	b	a	-	b	a	b	b	b	b	b	-	-	b	b	a	b	b	a	a	a	b	-	-	b	b	a	a	b	b	a	b	b	b	b	-	b	b	a	a	b	a	-
chr06	11585268	T	A	a	b	b	a	b	a	-	b	b	b	b	b	b	a	b	a	b	-	h	b	b	b	a	a	b	-	b	b	b	a	a	b	b	a	b	b	a	b	b	b	a	b	a	b	b	-
chr06	11608234	G	A	-	-	-	-	b	-	-	-	-	-	-	-	-	-	-	-	-	-	-	-	-	-	-	-	-	-	-	b	-	-	-	-	-	-	-	-	-	b	-	-	-	-	-	-	-	-
chr06	11608315	A	T	b	b	a	b	b	a	b	-	a	-	b	b	a	a	-	a	b	b	a	b	b	a	-	-	-	-	-	-	b	a	b	b	b	b	-	b	a	b	-	a	a	-	a	b	b	a
chr06	11613605	T	C	a	a	a	a	-	a	-	-	a	a	-	-	a	a	-	-	-	-	a	-	-	-	-	-	-	-	-	-	-	a	a	-	-	a	-	-	a	-	a	a	-	a	a	a	a	-
chr06	11614136	A	G	-	-	-	-	-	-	-	-	-	-	-	-	-	b	b	-	b	b	b	-	b	-	-	a	-	b	b	-	-	a	b	-	-	-	-	-	-	-	-	-	-	a	-	-	-	-
chr06	11614199	C	T	-	-	-	-	b	a	-	-	-	-	-	-	-	a	b	a	b	b	h	b	b	h	b	a	b	b	b	b	b	-	-	-	b	-	-	-	b	-	-	-	-	-	-	-	-	-
chr06	11619223	T	G	-	-	b	a	b	a	b	b	b	a	b	b	a	-	-	-	b	-	-	-	b	-	b	-	-	-	-	-	-	-	b	b	-	a	-	b	-	b	-	a	b	b	b	-	-	-
chr06	11620665	A	G	a	-	a	b	-	a	-	b	-	-	-	b	a	a	-	-	-	b	a	b	-	h	a	a	b	a	b	b	b	b	a	-	-	-	-	-	a	b	-	b	-	-	a	-	-	-
chr06	11620673	C	T	a	-	a	b	-	a	-	b	-	-	-	b	a	a	-	-	-	b	a	b	-	h	a	h	b	b	b	b	b	b	a	-	-	-	-	-	a	b	-	b	-	-	a	-	-	-
chr06	11622631	A	G	a	a	a	b	b	a	b	b	b	b	b	b	a	a	-	a	b	-	-	b	-	b	-	-	-	-	b	b	b	a	a	b	b	a	-	b	-	b	b	b	b	a	b	a	a	-
chr06	11626022	A	C	a	-	a	a	b	a	-	b	-	a	b	b	a	-	-	-	-	-	b	-	b	b	-	b	-	-	-	b	b	b	a	b	b	a	b	b	a	b	a	a	a	a	a	a	-	-
chr06	11631888	T	C	b	a	b	b	b	a	a	b	b	b	b	b	b	b	-	a	b	b	a	b	-	a	b	h	-	b	b	b	b	b	b	b	-	a	-	-	-	b	b	a	b	-	b	-	a	-
chr06	11633341	G	A	-	-	-	-	-	-	-	-	-	-	-	-	-	a	-	-	-	-	-	-	-	a	-	-	-	-	b	-	b	-	-	-	-	-	-	-	-	b	-	-	-	-	-	-	-	-
chr06	11636162	C	T	a	b	a	a	b	a	-	b	a	-	b	b	a	b	-	a	-	-	b	-	b	a	a	-	b	b	-	b	b	a	b	b	b	b	b	b	a	b	a	a	b	a	b	a	-	-
chr06	11639411	G	T	-	-	-	-	-	-	-	-	-	-	-	-	-	a	-	a	-	-	a	-	-	-	a	-	-	-	-	-	-	-	-	-	-	-	-	-	-	-	-	-	-	-	-	-	-	-
chr06	11639787	T	A	b	a	a	a	b	a	b	-	-	-	b	b	a	-	-	-	-	-	-	-	-	-	-	-	-	-	-	b	-	-	b	b	b	b	-	-	-	-	a	a	a	b	-	b	-	-
chr06	11640241	T	C	-	-	-	b	b	-	b	b	b	b	-	b	b	b	b	b	b	b	-	b	b	b	-	b	b	b	b	b	-	-	b	b	b	b	-	-	-	b	b	b	b	b	-	-	-	-
chr06	11641344	T	C	b	b	b	a	b	a	-	-	b	-	b	-	b	a	-	a	b	b	a	b	b	b	b	b	b	b	b	b	b	-	a	-	b	a	-	-	-	b	-	-	b	b	b	-	-	-
chr06	11641748	A	G	-	-	-	-	-	-	-	-	-	-	-	-	-	b	b	a	b	b	a	b	b	a	a	b	b	b	b	-	-	-	-	-	-	-	-	-	-	-	-	-	-	-	-	-	-	-
chr06	11643173	A	T	a	a	-	a	-	-	-	-	b	-	b	-	b	a	b	a	-	b	a	b	b	h	b	-	b	b	b	-	-	-	b	-	-	-	-	-	-	-	-	a	-	-	-	-	-	-
chr06	11647276	A	G	-	-	-	-	-	-	-	b	-	-	-	-	-	-	-	-	-	-	-	-	-	-	-	-	-	-	-	-	-	-	b	-	-	-	-	-	-	-	-	a	-	-	-	-	-	-
chr06	11660732	T	C	-	-	-	-	-	-	-	-	-	-	-	-	-	b	b	b	b	b	h	b	b	b	h	b	-	b	-	-	-	-	b	-	-	-	-	-	-	-	b	-	-	a	-	-	-	-
chr06	11661968	C	T	b	-	a	-	b	-	-	-	-	-	-	-	-	b	b	-	b	b	b	b	b	h	h	a	b	b	b	-	b	-	a	-	-	a	-	-	-	-	-	-	-	b	-	-	-	-
chr06	11662346	A	T	a	-	-	b	-	a	-	-	-	-	-	-	-	a	b	-	b	b	a	b	b	a	a	b	b	b	b	b	b	-	a	-	-	-	-	b	b	-	-	b	a	-	-	b	-	-
chr06	11662462	A	T	b	-	b	a	b	a	a	b	a	b	b	b	b	b	-	b	b	b	b	-	b	b	a	b	-	b	b	-	b	-	a	-	b	a	b	-	a	b	-	a	b	a	a	-	a	a
chr06	11662830	A	G	-	-	-	-	-	a	-	-	-	-	b	-	-	b	-	-	b	-	-	-	b	b	-	-	-	-	b	-	-	-	-	-	-	a	-	-	-	-	-	-	-	-	-	-	b	-
chr06	11665583	C	T	b	-	b	a	b	a	b	-	a	-	b	b	b	-	-	-	-	-	-	-	-	-	-	-	-	-	-	-	b	a	b	b	b	a	-	-	-	-	b	b	a	a	a	a	-	-
chr06	11681444	C	T	a	-	-	a	b	-	-	-	b	-	-	-	a	a	-	b	b	-	-	b	-	a	-	-	-	b	b	b	-	b	a	b	b	b	-	-	-	b	-	b	-	b	a	a	a	-
chr06	11681896	C	T	b	a	-	b	b	a	b	b	-	b	b	b	a	b	-	a	b	-	a	b	-	a	a	a	b	-	b	-	b	b	b	b	b	a	b	b	a	b	-	b	a	a	b	a	b	a
chr06	11683175	A	G	a	b	b	a	b	a	a	b	a	-	b	b	b	b	b	a	b	-	b	b	-	h	a	b	b	b	b	-	-	b	b	b	b	b	-	-	a	b	b	b	-	-	-	-	-	a
chr06	11688782	G	A	-	-	b	-	-	a	-	-	-	-	-	-	-	b	b	a	b	h	h	b	b	h	a	a	b	b	b	-	-	-	-	-	-	-	b	-	-	-	-	-	-	-	b	-	-	-
chr06	11690148	A	G	-	-	-	-	-	-	-	-	-	b	-	b	-	b	b	b	b	-	h	b	b	h	h	h	b	b	b	-	-	-	-	-	-	-	-	-	-	-	-	-	-	a	-	-	-	-
chr06	11691104	A	G	a	b	b	a	b	a	b	b	b	b	b	b	a	a	b	b	b	b	h	b	b	a	a	a	b	b	b	-	b	b	b	b	b	b	b	b	a	b	b	b	b	a	b	-	a	-
chr06	11693251	T	C	-	-	-	-	-	-	-	-	-	-	-	-	a	a	-	a	b	-	h	-	b	h	h	a	b	b	b	-	-	-	-	-	b	a	-	-	-	-	-	a	-	-	-	-	b	-
chr06	11695699	A	C	a	a	a	-	-	a	-	-	a	-	-	b	a	a	-	-	-	b	-	-	-	-	-	-	-	-	-	-	b	-	b	b	b	a	-	b	a	b	-	-	b	-	a	a	b	-
chr06	11698696	G	A	b	-	b	b	b	-	-	b	-	-	b	b	b	h	-	h	b	b	-	b	b	h	h	a	b	b	b	b	b	b	b	-	b	b	-	-	b	b	-	b	b	b	b	b	-	-
chr06	11698889	G	A	-	-	b	b	-	-	-	-	-	-	-	b	-	a	b	b	b	b	b	b	b	a	a	a	b	b	-	-	-	-	a	-	b	-	-	-	-	-	-	-	b	-	-	-	-	-
chr06	11698906	C	T	-	-	b	b	-	-	-	-	-	-	-	b	-	a	b	b	b	b	a	b	b	a	a	a	b	b	-	-	-	-	a	-	b	-	-	-	-	-	-	-	b	-	-	-	-	-
chr06	11738311	A	G	-	-	b	-	-	-	-	-	b	-	-	b	b	b	b	b	b	b	a	b	b	h	a	a	b	b	b	-	-	-	-	-	-	-	-	-	-	b	-	b	-	-	-	-	-	b
chr06	11799124	G	A	b	-	b	-	-	a	b	b	-	-	b	-	-	b	b	b	b	b	b	b	b	b	b	b	b	b	b	-	b	-	a	b	b	a	-	-	b	b	b	b	-	b	-	-	-	-
chr06	11843500	G	A	a	-	-	-	-	-	-	-	-	-	b	-	-	a	b	a	b	-	a	b	b	b	b	a	b	b	b	-	-	-	-	-	-	-	b	-	-	-	-	-	-	a	-	-	-	-
chr06	11844518	A	G	b	b	a	a	b	a	-	b	-	a	b	b	a	a	b	-	b	b	a	b	b	-	-	b	b	b	b	b	b	a	b	b	b	b	-	b	b	b	a	a	-	-	b	-	a	-
chr06	11844891	T	C	-	-	-	-	-	a	-	-	-	-	-	-	-	-	-	-	-	-	-	-	-	-	-	-	-	-	-	-	-	-	b	-	-	a	-	-	-	-	b	a	b	-	-	-	-	-
chr06	11847526	A	G	a	b	b	b	b	b	a	b	b	b	b	b	b	b	b	b	b	b	b	b	b	b	a	h	b	b	b	b	b	b	b	b	b	b	b	b	-	-	b	b	b	b	b	b	b	a
chr06	11851053	A	G	a	b	a	a	b	a	a	b	-	a	b	b	a	a	-	a	-	-	a	b	b	a	b	-	b	-	-	-	b	-	a	b	b	a	-	-	-	b	a	-	-	-	a	-	-	-
chr06	11853114	T	C	-	-	-	-	-	-	-	-	-	-	-	-	-	a	b	a	b	b	b	b	-	h	b	a	b	b	b	b	-	-	-	-	-	a	-	b	-	-	-	-	-	a	-	-	-	-
chr06	11854025	C	T	-	-	-	-	-	-	-	-	-	-	-	-	-	b	b	a	b	b	h	b	b	h	a	h	b	b	b	-	-	-	-	-	-	b	-	-	-	-	-	-	-	-	-	-	-	-
chr06	11854116	G	T	a	-	b	a	b	a	a	b	a	a	-	b	b	a	b	-	-	-	b	-	-	a	-	b	-	b	b	b	b	b	b	b	b	-	-	b	-	-	a	a	-	a	a	-	b	-
chr06	11854233	A	G	a	-	b	a	b	a	a	b	a	a	-	b	b	a	b	-	b	-	b	b	-	a	b	b	b	b	b	b	b	b	b	b	b	-	-	b	-	-	a	a	-	a	a	-	-	-
chr06	11855356	A	G	b	-	b	b	b	-	-	b	-	-	b	b	b	-	-	-	b	-	-	-	-	-	b	-	-	-	b	b	b	b	b	b	b	b	-	-	-	b	-	-	b	-	b	-	b	-
chr06	11855607	T	C	-	-	-	-	-	-	-	-	-	-	-	-	-	a	-	b	b	b	h	b	b	b	b	h	b	b	b	-	-	-	-	-	-	-	-	-	-	-	-	-	-	-	-	-	-	-
chr06	11855657	C	G	-	-	-	-	-	-	-	-	-	-	-	-	-	h	-	h	b	b	a	b	b	b	b	h	b	b	b	-	-	-	-	-	-	-	-	-	-	-	-	-	-	-	-	-	-	-
chr06	11856541	T	C	a	a	b	b	b	a	-	b	a	a	b	b	a	-	-	b	b	b	-	b	b	a	-	a	-	b	-	b	b	a	b	b	b	b	b	b	b	b	-	a	a	-	a	a	a	a
chr06	11860851	A	G	-	-	-	-	-	-	-	-	-	-	-	-	-	h	-	b	b	-	h	b	b	h	a	a	b	b	b	-	-	-	-	-	-	-	b	-	-	-	-	-	-	-	-	-	-	-
chr06	11862595	G	A	b	b	b	a	b	a	a	b	b	a	b	b	a	a	-	b	-	-	-	-	b	a	-	-	-	b	b	b	b	-	b	b	b	b	b	b	b	b	a	b	b	a	b	b	a	a
chr06	11862804	A	G	a	b	b	a	b	a	a	b	b	a	b	b	a	a	-	b	-	-	-	-	b	a	-	-	-	b	b	b	b	-	b	b	b	b	b	b	b	b	a	b	b	a	b	b	a	a
chr06	11862885	C	T	-	-	a	a	-	a	-	-	a	-	-	-	a	b	-	-	-	-	-	-	-	-	-	-	-	-	-	-	-	a	a	b	-	a	-	-	a	-	a	a	-	a	a	-	-	-
chr06	11863182	C	T	-	-	a	a	-	a	-	b	a	-	-	b	b	b	-	-	-	-	-	-	-	-	-	-	-	-	-	-	b	a	a	b	b	b	-	-	a	b	a	a	-	a	b	-	-	-
chr06	11865589	A	G	-	-	-	-	b	-	-	-	-	-	-	-	-	h	-	b	b	b	b	b	b	h	-	h	b	b	b	-	-	-	-	-	b	-	-	-	-	-	a	-	-	-	-	b	-	-
chr06	11865697	C	T	b	-	a	-	b	-	b	b	b	b	b	b	-	a	-	b	b	b	-	b	b	a	a	a	b	b	b	-	-	-	-	b	-	-	-	-	b	b	-	-	b	-	a	-	-	-
chr06	11866188	C	T	-	-	-	-	-	-	-	-	-	-	-	-	a	a	b	b	b	b	a	b	b	h	b	b	b	b	b	-	-	-	-	-	-	a	-	-	-	b	-	-	-	b	-	-	-	a
chr06	11871986	C	A	b	-	b	b	b	a	b	b	-	b	b	b	b	-	-	-	-	-	a	-	-	b	a	b	-	-	-	b	b	-	b	b	b	b	b	b	b	b	b	b	b	a	b	b	b	-
chr06	11872343	A	G	-	a	-	-	-	-	-	-	-	b	b	-	-	h	b	a	b	-	h	b	b	h	a	h	b	-	b	-	-	-	b	-	b	b	-	-	b	-	-	-	a	-	-	-	-	-
chr06	11880396	A	T	-	-	-	-	-	-	-	-	-	-	-	-	-	b	b	a	b	b	a	b	b	h	a	a	b	b	b	-	-	-	-	b	-	a	-	-	-	-	-	-	-	-	-	-	-	-
chr06	11886099	T	G	-	b	a	b	b	a	b	b	b	a	-	b	a	b	-	-	-	b	-	b	-	b	b	b	b	-	-	-	b	b	a	b	b	-	b	b	-	b	a	b	a	b	a	b	a	-
chr06	11886425	T	A	b	a	b	b	b	a	b	b	a	b	b	b	a	a	b	-	b	-	-	-	b	b	a	a	b	b	b	b	b	b	a	b	b	b	b	b	a	b	b	a	a	a	a	b	a	-
chr06	11892833	C	T	b	-	a	a	b	a	-	b	b	a	b	b	b	a	b	-	b	b	a	b	b	a	h	h	b	b	b	b	b	-	b	b	b	a	b	b	-	-	-	a	-	b	a	-	-	-
chr06	11897922	T	C	b	b	a	a	b	a	b	b	b	a	-	b	b	b	b	-	-	-	-	-	-	b	b	-	b	-	-	b	-	b	a	b	b	a	-	b	b	b	b	b	b	a	a	a	b	a
chr06	11898137	T	A	b	b	a	a	b	a	b	b	b	a	-	b	b	-	b	-	-	-	-	-	-	b	-	-	b	-	-	b	-	b	a	b	b	a	-	b	b	b	b	b	a	a	a	a	b	a
chr06	11898145	C	T	b	b	a	a	b	a	b	b	b	a	-	-	b	-	b	-	-	-	-	-	-	b	-	-	b	-	-	b	-	b	a	b	b	a	-	b	b	b	b	b	a	a	a	a	b	a
chr06	11898240	G	C	-	-	a	-	-	b	-	b	-	-	-	-	a	b	b	-	b	-	b	b	b	b	-	b	b	b	b	-	-	-	b	-	b	-	-	-	b	b	-	-	-	-	-	-	-	-
chr06	11898456	C	G	-	-	a	a	b	a	b	-	-	-	-	-	-	a	b	b	b	-	a	b	b	a	a	b	b	b	b	-	-	a	b	-	-	b	-	-	-	-	-	a	b	-	-	-	-	-
chr06	11902732	T	C	-	-	-	b	-	a	b	-	-	-	-	b	b	b	b	a	-	b	b	-	b	a	a	a	b	b	b	-	b	-	-	b	-	-	-	b	-	-	-	-	-	-	-	-	b	-
chr06	11905119	C	A	b	a	-	a	-	a	-	b	a	-	-	b	b	-	-	-	-	-	-	-	-	b	-	-	-	b	-	b	b	-	b	b	b	a	-	b	-	b	a	b	b	-	a	-	b	-
chr06	11906424	C	T	-	-	-	-	-	-	-	-	-	-	-	-	-	h	b	-	b	b	a	b	b	a	-	a	b	b	b	-	-	-	-	-	-	-	-	-	a	-	-	-	-	-	-	-	-	-
chr06	11906442	A	G	-	-	-	-	-	-	-	-	-	-	-	-	-	h	b	-	b	b	a	b	b	a	-	a	b	b	b	-	-	-	-	-	-	-	-	-	a	-	-	-	-	-	-	-	-	-
chr06	11907770	T	A	b	a	b	b	b	a	a	b	b	b	b	b	b	b	b	h	b	b	b	-	b	h	b	a	a	b	b	b	b	b	a	b	b	a	-	b	b	b	a	a	b	a	b	-	b	a
chr06	11907915	G	A	b	a	b	b	b	a	a	b	b	b	b	b	b	a	h	b	b	b	b	b	b	h	b	a	a	b	b	b	b	b	a	b	b	a	-	b	b	b	a	a	b	a	b	-	b	a
chr06	11907925	T	G	b	a	b	b	b	a	a	b	b	b	b	b	b	a	h	b	b	b	b	b	b	b	b	a	a	b	b	b	b	b	a	b	b	a	-	b	b	b	a	a	b	a	b	-	b	a
chr06	11908936	A	G	a	a	a	a	-	a	a	-	a	-	-	-	a	-	-	-	-	-	a	-	-	-	-	-	-	-	-	-	-	-	a	-	-	a	-	-	a	-	a	a	a	-	a	-	a	-
chr06	11909479	C	T	-	-	a	a	-	a	a	-	a	-	-	-	a	a	-	-	-	-	a	-	-	a	-	a	-	-	-	-	-	-	a	-	-	a	-	-	-	-	a	-	-	a	-	-	-	-
chr06	11910734	G	A	-	-	-	-	-	-	-	-	-	-	-	-	-	b	b	b	b	b	h	b	b	h	b	b	b	b	b	-	-	-	-	-	-	-	-	-	-	-	-	a	-	-	b	-	-	-
chr06	11911288	A	G	b	b	-	b	b	-	-	b	b	b	b	b	b	a	-	a	b	b	-	-	b	h	-	-	-	-	b	b	b	-	a	b	-	b	b	b	b	b	b	b	b	b	b	b	-	-
chr06	11911584	C	T	a	-	-	a	-	-	-	-	-	a	-	-	-	b	b	a	b	b	b	b	b	b	a	b	b	b	b	-	-	-	a	-	b	a	-	-	-	-	-	-	-	-	a	-	-	-
chr06	11911824	T	C	-	-	b	-	-	-	-	-	-	-	b	b	-	a	b	a	b	b	h	b	b	b	b	b	b	b	b	-	-	-	a	-	b	a	-	-	-	b	-	-	-	-	-	-	-	-
chr06	11912341	G	A	-	-	-	b	-	-	-	-	-	-	-	-	b	b	b	a	b	b	a	b	b	a	-	a	b	-	b	-	-	-	-	-	-	-	-	-	-	-	-	-	-	-	-	-	-	-
chr06	11912741	G	T	-	-	-	-	-	-	-	-	-	-	-	-	-	b	-	b	b	b	h	-	b	h	b	b	b	b	b	-	b	-	b	-	-	-	-	-	-	-	-	-	-	-	-	-	-	-
chr06	11912770	C	A	-	-	-	-	-	-	-	-	-	-	-	-	-	h	-	b	-	-	h	b	-	-	b	a	b	b	b	-	-	-	-	-	-	-	-	-	-	-	-	-	-	-	-	-	-	-
chr06	11925439	T	C	-	-	-	b	b	-	-	-	-	-	-	b	-	b	b	a	b	b	h	b	b	b	a	b	b	b	b	b	-	-	-	-	-	-	-	-	-	b	-	a	a	-	-	-	-	-
chr06	11925551	A	G	-	-	-	-	b	-	-	-	-	-	-	b	-	b	b	a	b	b	h	b	b	b	a	-	b	b	b	b	-	-	-	-	-	-	-	-	-	b	-	a	a	-	-	-	-	-
chr06	11926824	A	G	-	-	-	-	-	-	-	-	-	-	-	-	-	a	b	-	b	-	-	b	b	-	a	h	-	-	b	-	-	-	-	-	-	b	-	-	-	-	-	-	-	-	-	-	-	-
chr06	11928030	C	T	-	-	-	-	-	-	-	-	-	-	b	-	-	-	-	a	b	-	-	b	b	b	-	b	b	b	b	-	b	-	-	-	-	-	-	-	-	-	-	-	-	-	-	-	-	-
chr06	11928037	C	T	-	-	-	-	-	-	-	-	-	-	b	-	-	-	-	a	b	-	-	b	b	b	-	b	b	b	b	-	b	-	-	-	-	-	-	-	-	-	-	-	-	-	-	-	-	-
chr06	11928150	C	A	-	-	-	-	-	a	-	b	a	-	-	-	-	a	b	a	b	b	a	b	b	h	b	b	b	b	b	-	b	-	-	-	b	-	-	-	b	-	-	a	-	-	-	-	-	-
chr06	11928226	G	A	-	-	-	-	-	a	-	b	a	-	-	-	-	b	b	a	b	b	a	b	b	h	b	b	b	b	b	-	b	-	-	-	b	-	-	-	b	-	-	a	-	-	-	-	-	-
chr06	11928242	G	A	-	-	-	-	-	a	-	b	a	-	-	-	-	b	b	a	-	b	a	b	b	h	-	b	b	b	b	-	b	-	-	-	b	-	-	-	b	-	-	a	-	-	-	-	-	-
chr06	11933754	T	C	a	a	a	a	b	a	b	b	b	a	-	b	b	a	-	b	b	-	b	b	-	b	b	a	-	b	b	b	b	a	a	b	b	a	b	b	b	b	b	a	b	a	a	a	-	a
chr06	11936476	A	G	-	-	-	-	-	-	-	-	-	-	-	-	-	a	b	a	b	b	a	b	b	a	a	a	b	b	b	-	-	-	-	-	-	b	-	-	-	-	-	-	b	-	-	-	-	-
chr06	11936541	T	C	-	-	-	-	-	-	-	-	-	-	-	-	-	a	b	a	b	b	a	b	b	a	a	a	b	b	b	-	-	-	-	-	-	b	-	-	-	-	-	-	b	-	-	-	-	-
chr06	11943627	G	A	-	-	-	-	-	-	-	-	-	-	-	-	-	a	b	a	b	b	a	b	b	h	a	a	b	b	b	-	-	-	b	-	-	-	-	-	-	-	b	-	-	-	-	-	-	-
chr06	11943644	G	A	-	-	-	-	-	-	-	-	-	-	-	-	-	a	b	a	b	b	a	b	b	h	a	a	b	b	b	-	-	-	b	-	-	-	-	-	-	-	b	-	-	-	-	-	-	-
chr06	11943815	T	C	b	b	b	b	b	a	b	b	b	b	b	b	a	a	-	-	b	-	-	b	-	b	-	b	-	-	b	b	a	a	b	b	b	a	b	b	a	b	a	b	b	b	b	b	b	a
chr06	11943826	A	C	b	b	b	b	b	a	b	b	b	b	b	b	a	a	-	-	b	-	-	b	-	b	-	a	-	-	b	b	a	a	b	b	b	a	b	b	a	b	a	b	b	a	b	b	b	a
chr06	11946048	G	A	-	-	b	a	b	a	-	b	-	b	b	-	b	-	-	-	-	-	-	-	-	-	-	-	-	-	-	b	b	-	b	b	-	-	-	-	a	b	a	b	a	a	a	a	b	-
chr06	11946053	C	A	-	-	b	a	b	a	-	b	-	b	b	-	b	-	-	-	-	-	-	-	-	-	-	-	-	-	-	b	b	-	b	b	-	-	-	-	a	a	a	b	a	a	a	a	b	-
chr06	11946073	G	A	-	-	b	a	b	a	-	b	-	b	b	-	b	-	-	-	-	-	-	-	-	-	-	-	-	-	-	b	b	-	b	b	-	-	-	-	a	b	a	b	a	a	a	a	b	-
chr06	11946089	A	G	a	b	b	a	b	a	a	b	b	a	b	b	b	a	b	b	b	-	-	b	b	a	-	b	b	b	b	b	b	b	b	b	b	a	b	b	b	b	b	b	b	a	a	a	b	a
chr06	11946380	G	A	a	b	b	b	b	a	a	b	b	a	b	b	b	a	b	a	b	-	-	b	b	a	-	b	b	b	b	b	b	b	b	b	b	a	b	b	b	b	b	b	b	a	a	a	b	a
chr06	11946442	A	G	-	-	a	b	b	-	-	-	b	-	-	b	a	b	b	b	b	b	b	b	b	a	-	a	b	b	b	-	-	-	a	b	b	a	-	-	-	-	a	a	b	b	-	-	-	-
chr06	11969937	G	C	-	-	-	-	-	-	-	-	-	-	-	-	b	a	b	-	b	b	b	b	-	b	a	a	b	b	b	-	-	a	-	-	-	-	-	-	-	b	-	-	-	-	-	-	-	-
chr06	11970065	G	A	b	-	b	b	b	a	b	b	b	-	b	b	b	b	b	-	-	b	-	-	-	-	-	-	-	-	-	b	b	b	b	b	b	a	b	b	b	b	a	a	a	b	b	-	-	-
chr06	11976407	G	T	a	a	b	a	b	a	b	b	a	a	b	b	b	-	-	-	-	-	-	-	-	-	-	-	-	-	-	b	b	a	b	b	b	a	-	b	b	b	b	a	a	a	b	-	a	a
chr06	11986358	A	C	b	a	b	b	b	a	a	b	b	b	b	b	a	a	b	-	b	b	a	-	b	b	a	a	-	b	-	b	b	b	a	b	b	b	b	b	b	b	a	b	a	b	b	b	a	a
chr06	11986363	C	T	b	a	b	b	b	a	a	b	b	b	b	b	a	a	b	-	b	b	a	-	b	b	a	a	-	b	-	b	b	b	a	b	b	b	b	b	b	b	a	b	a	b	b	b	a	a
chr06	11998989	C	T	a	a	b	a	b	a	b	b	b	b	b	b	b	-	-	-	-	-	-	-	b	b	-	a	-	b	-	b	b	b	b	b	b	a	-	b	a	b	a	a	b	-	b	b	a	a
chr06	12013162	A	G	-	-	-	-	-	-	-	-	-	-	-	-	-	b	b	-	b	b	a	b	b	h	h	b	b	b	b	-	-	-	-	-	-	a	-	-	-	-	-	-	-	-	-	-	-	-
chr06	12014352	G	T	a	a	b	b	b	a	a	-	a	-	b	b	b	a	-	-	-	b	-	-	-	a	-	-	-	-	-	b	b	a	b	b	b	b	-	b	a	b	-	b	a	a	b	b	a	-
chr06	12014384	C	T	a	a	b	b	b	a	a	-	a	-	b	b	b	a	-	-	-	b	-	-	-	a	-	-	-	-	-	b	b	a	b	b	b	b	-	b	a	b	-	b	a	a	b	b	a	-
chr06	12016348	C	A	-	-	a	-	-	-	b	-	-	-	-	-	a	-	-	-	-	-	-	-	b	a	b	-	-	-	-	b	b	-	-	-	-	b	-	-	b	b	-	-	-	b	b	b	-	-
chr06	12016371	A	T	-	-	a	-	-	-	b	-	-	-	-	-	a	-	-	-	-	-	-	-	b	a	b	-	-	-	-	b	b	-	-	-	-	b	-	-	b	b	-	-	-	b	a	b	-	-
chr06	12024193	A	G	-	-	a	-	-	b	-	-	-	-	b	b	b	a	-	-	b	b	a	-	b	a	a	b	b	b	-	-	b	a	b	-	-	-	b	-	b	-	-	-	-	b	-	-	-	-
chr06	12024213	T	C	-	-	a	-	-	b	-	-	-	-	b	b	b	a	-	-	b	b	a	-	b	a	a	b	b	b	-	-	b	a	b	-	-	-	b	-	b	-	-	-	-	b	-	-	-	-
chr06	12034679	G	A	-	-	-	-	-	-	-	-	-	-	-	b	-	a	-	a	-	-	a	-	-	a	-	a	-	-	-	b	-	-	a	-	-	-	-	-	-	-	-	-	-	-	b	-	-	-
chr06	12034703	G	A	-	-	-	-	-	-	-	-	-	-	-	b	-	a	-	a	-	-	a	-	-	a	-	a	-	-	-	b	-	-	a	-	-	-	-	-	-	-	-	-	-	-	b	-	-	-
chr06	12034711	G	A	-	-	-	-	-	-	-	-	-	-	-	b	-	-	-	a	-	-	a	-	-	a	-	a	-	-	-	b	-	-	a	-	-	-	-	-	-	-	-	-	-	-	b	-	-	-
chr06	12034780	T	C	-	-	-	-	b	-	-	-	-	-	-	-	-	b	-	-	b	-	a	b	b	h	a	h	b	-	b	-	-	-	-	-	-	-	-	-	-	-	-	-	-	-	-	-	-	-
chr06	12034799	C	T	-	-	-	-	b	-	-	-	-	-	-	-	-	b	-	-	b	-	a	b	b	a	a	h	b	-	b	-	-	-	-	-	-	-	-	-	-	-	-	-	-	-	-	-	-	-
chr06	12034840	T	C	-	-	-	-	-	-	-	-	b	-	-	-	-	b	b	a	b	-	b	b	b	-	-	h	b	b	b	-	-	-	-	b	-	-	-	-	-	b	-	-	-	-	-	-	-	-
chr06	12035164	C	A	-	-	-	-	b	-	-	-	-	-	-	-	-	a	b	a	b	b	h	b	b	a	a	b	b	b	b	-	-	-	-	-	b	-	-	-	-	-	-	-	-	-	-	-	b	-
chr06	12036503	A	G	b	b	b	a	b	a	a	b	b	a	b	b	a	b	b	-	b	-	a	b	b	a	b	h	-	b	b	b	-	a	a	b	b	b	b	-	b	b	a	b	-	a	b	-	b	a
chr06	12036509	A	G	b	b	b	a	b	a	a	b	b	a	b	b	a	b	b	-	b	-	a	b	b	a	b	h	-	b	b	b	-	a	a	b	b	b	b	-	b	b	a	b	-	a	b	-	b	a
chr06	12036964	T	C	a	b	a	a	b	a	a	b	b	b	-	-	b	a	b	-	b	b	a	-	b	b	a	-	-	b	b	-	b	b	a	b	b	a	b	b	b	-	b	a	b	b	-	-	a	a
chr06	12037153	T	G	a	b	a	a	b	a	a	b	b	b	b	b	b	a	b	b	b	b	a	-	b	b	a	-	b	b	b	-	b	b	a	b	b	a	b	b	b	-	b	a	b	b	-	-	a	a
chr06	12037207	T	C	-	-	-	-	-	-	-	-	-	-	-	b	-	b	b	a	b	b	a	b	b	a	b	h	-	b	b	-	-	-	-	-	-	-	-	-	a	-	-	-	a	-	-	-	-	-
chr06	12041629	A	T	a	a	b	b	b	a	a	b	-	b	b	b	a	a	-	a	b	b	a	b	b	a	-	a	b	b	-	-	-	-	b	b	-	a	b	b	a	b	a	-	b	-	b	-	a	-
chr06	12044156	G	A	-	-	-	-	b	-	-	-	a	a	-	-	-	-	-	-	-	-	-	-	-	a	-	-	-	-	-	b	-	-	a	-	-	a	-	-	-	-	-	-	b	-	a	-	-	-
chr06	12044164	C	A	-	-	-	-	b	-	-	-	a	a	-	-	-	-	-	-	-	-	-	-	-	a	-	-	-	-	-	b	-	-	a	-	-	a	-	-	-	-	-	-	b	-	a	-	-	-
chr06	12048847	G	T	-	-	-	-	-	-	-	-	-	-	-	-	-	-	-	-	-	-	-	-	-	-	-	-	-	-	-	-	-	-	-	-	-	-	-	-	-	-	-	-	-	-	-	-	-	-
chr06	12055158	A	T	-	-	-	-	-	-	-	-	-	-	-	-	-	a	b	b	b	b	h	h	b	b	a	a	b	b	b	-	-	-	-	b	-	-	-	-	-	-	-	-	-	a	-	-	-	-
chr06	12055335	T	C	a	a	b	b	b	a	a	-	b	-	-	b	a	b	-	a	b	b	-	-	-	-	-	b	-	b	-	b	b	a	a	b	b	a	-	-	a	b	-	a	b	a	a	a	a	a
chr06	12057391	C	T	a	b	a	b	b	a	b	b	b	a	b	b	b	-	-	a	-	b	-	b	-	b	a	a	b	b	b	b	b	a	a	b	b	a	b	b	b	b	a	a	b	b	a	a	a	a
chr06	12059789	A	G	-	-	a	a	b	a	-	-	b	-	b	b	a	-	-	-	-	-	-	-	-	-	-	-	-	-	-	b	b	-	a	b	b	a	-	b	a	b	a	a	a	-	b	-	-	-
chr06	12066768	A	T	a	b	b	a	b	a	a	b	a	b	b	b	a	a	b	a	-	b	b	b	b	h	-	b	b	b	b	b	b	b	a	b	b	a	b	b	b	b	a	a	b	b	a	b	-	a
chr06	12067053	A	G	-	-	-	b	-	-	-	-	-	-	-	-	-	b	b	b	b	b	b	b	b	b	b	b	b	b	b	-	-	-	-	-	-	-	-	-	-	-	-	-	-	-	-	-	-	-
chr06	12067419	G	A	a	a	b	a	b	a	b	b	b	b	-	b	b	b	b	a	-	-	a	b	-	a	a	a	-	-	b	b	b	b	a	b	b	a	b	b	b	b	a	-	b	b	b	b	a	-
chr06	12073260	C	T	a	-	-	-	-	a	-	-	-	-	-	-	-	b	b	b	b	b	b	b	b	a	a	a	b	b	b	b	-	-	-	b	-	-	b	-	-	b	-	a	-	-	-	-	-	-
chr06	12077348	G	A	-	-	b	b	-	-	-	-	-	-	-	b	-	-	-	-	-	-	-	-	-	-	-	-	-	-	-	-	b	-	-	-	-	-	-	b	-	-	-	-	-	-	-	-	-	-
chr06	12077371	A	C	-	-	b	b	-	-	-	-	-	-	-	b	-	-	-	-	-	-	-	-	-	-	-	-	-	-	-	-	b	-	-	-	-	-	-	b	-	-	-	-	-	-	-	-	-	-
chr06	12081810	G	A	-	-	-	-	-	-	-	-	-	-	-	-	-	b	b	a	b	b	h	b	b	h	a	a	b	b	b	-	-	b	-	-	-	-	-	-	-	-	-	-	-	-	-	-	-	-
chr06	12083195	G	A	a	-	a	a	b	a	a	-	a	-	-	b	a	-	-	a	b	-	-	-	-	-	-	-	-	-	b	b	b	-	a	b	b	a	-	b	-	-	-	b	b	-	b	a	b	a
chr06	12083290	T	C	-	-	-	-	-	a	-	-	-	-	-	-	-	-	b	-	-	-	-	-	-	-	-	-	-	-	-	-	-	-	-	-	-	-	-	-	-	-	-	-	-	a	-	-	-	-
chr06	12090009	G	T	b	b	a	a	b	a	-	b	b	b	b	b	b	b	-	-	-	b	-	-	a	a	-	-	-	-	-	b	-	a	b	-	b	a	-	b	b	b	a	b	a	-	b	b	-	-
chr06	12114775	T	C	-	-	-	-	-	-	-	-	-	-	-	-	-	b	b	a	b	b	b	b	h	b	-	h	b	b	b	-	b	-	-	-	-	-	-	-	a	b	-	-	-	-	b	-	-	-
chr06	12116504	T	C	-	-	-	b	-	a	-	-	-	-	b	b	b	-	-	-	-	-	-	-	-	a	-	-	-	-	-	b	b	-	b	-	b	b	-	b	-	-	b	b	-	b	-	-	b	-
chr06	12116546	G	A	-	-	-	b	-	a	-	-	-	-	b	b	b	-	-	-	-	-	-	-	-	a	-	-	-	-	-	b	b	-	b	-	b	b	-	b	-	-	b	b	-	b	-	-	b	-
chr06	12116568	C	A	-	-	-	b	-	a	-	-	-	-	b	b	b	-	-	-	-	-	-	-	-	a	-	-	-	-	-	b	b	-	b	-	b	b	-	b	-	-	b	b	-	b	-	-	b	-
chr06	12135626	A	G	a	a	h	h	b	a	-	b	b	b	b	b	b	a	b	b	-	b	-	b	b	a	a	b	b	b	b	b	b	a	a	b	b	b	-	b	b	b	b	a	b	b	b	-	b	-
chr06	12135946	C	T	-	-	-	-	-	-	-	-	b	-	-	-	-	-	b	b	b	-	-	b	b	b	b	b	b	b	b	-	-	-	-	-	-	-	-	b	-	-	-	-	-	-	-	-	-	-
chr06	12135964	T	A	-	-	-	-	-	-	-	-	b	-	-	-	-	-	b	b	b	-	-	b	b	b	b	b	b	b	b	-	-	-	-	-	-	-	-	b	-	-	-	-	-	-	-	-	-	-
chr06	12137808	A	G	-	-	-	-	-	-	-	b	-	-	-	-	-	a	b	b	b	b	a	b	a	b	h	a	b	b	b	-	-	-	-	-	-	-	-	-	-	-	-	-	-	-	-	-	-	-
chr06	12138564	T	C	-	-	b	b	-	a	-	b	-	-	-	b	a	a	b	a	b	-	a	b	a	a	b	b	a	b	a	-	b	b	b	-	-	-	b	b	-	-	-	-	a	b	a	-	-	-
chr06	12138586	G	C	-	-	b	b	-	a	-	b	-	-	-	b	a	a	b	a	b	-	a	b	a	a	b	b	b	b	b	-	b	b	b	-	-	-	b	b	-	-	-	-	a	b	a	-	-	-
chr06	12140020	G	T	b	-	b	a	b	a	a	-	a	a	b	b	b	a	b	a	b	b	-	b	a	a	-	h	b	b	b	-	b	a	b	b	b	a	b	b	a	b	a	a	a	-	b	a	b	-
chr06	12140043	A	T	b	-	b	a	b	a	a	-	a	a	b	b	b	a	b	a	b	b	-	b	a	a	-	h	b	b	b	-	b	a	b	b	b	a	b	b	a	b	a	a	a	-	b	a	b	-
chr06	12140275	A	G	b	-	b	a	b	a	a	-	a	a	b	b	a	a	b	a	b	b	-	b	a	a	-	h	b	b	b	-	b	a	b	b	b	a	b	b	a	b	a	a	a	-	b	a	b	-
chr06	12140649	T	C	b	b	b	b	b	a	a	b	b	b	-	b	b	a	-	-	b	-	a	b	a	a	-	b	b	b	-	-	b	b	b	b	b	b	b	b	b	b	b	b	b	b	b	b	b	a
chr06	12141173	T	C	b	-	-	-	-	-	-	-	-	-	-	-	-	b	b	a	b	b	h	b	a	h	a	h	b	b	b	-	-	-	-	-	-	-	-	-	-	-	-	-	-	-	-	-	-	-
chr06	12141331	G	T	a	b	b	b	b	a	-	b	b	b	b	b	b	b	b	a	b	b	b	b	-	a	b	h	-	b	b	b	b	b	b	b	b	a	b	b	a	b	b	b	-	a	a	b	a	a
chr06	12141507	T	A	a	b	b	b	b	a	-	b	b	b	b	b	b	b	b	a	b	b	b	b	-	b	b	h	-	b	b	b	b	b	b	b	b	a	b	b	a	b	b	b	-	a	a	b	a	a
chr06	12158805	G	A	a	a	a	a	b	a	-	-	b	a	b	b	a	-	-	b	b	-	-	-	-	-	-	-	b	-	b	b	b	a	a	b	b	a	b	b	a	-	b	a	a	a	b	a	b	-
chr06	12186575	C	T	-	-	a	-	-	-	-	-	-	-	-	-	-	b	b	-	b	-	b	b	a	b	-	b	b	b	-	-	-	-	-	-	-	-	-	-	-	-	b	-	-	-	-	-	-	-
chr06	12190075	T	A	b	-	b	b	b	-	-	-	b	-	b	b	a	b	b	-	-	-	b	-	-	-	-	-	b	-	-	b	b	b	b	b	b	b	b	b	-	b	a	a	b	-	a	a	b	-
chr06	12190317	A	G	a	a	a	a	b	a	a	b	a	a	-	b	a	a	-	a	-	-	-	-	a	a	-	a	-	-	b	b	b	a	h	-	b	a	-	b	a	b	a	b	a	a	b	b	a	a
chr06	12190497	G	T	-	-	-	-	-	-	-	-	-	-	-	-	a	a	b	b	b	b	h	b	h	a	b	h	b	b	b	-	-	-	-	-	-	-	-	-	-	-	-	-	-	-	-	-	-	-
chr06	12190731	A	G	-	-	-	-	-	a	-	-	-	-	-	-	-	b	b	b	b	b	a	b	a	h	b	b	b	b	b	-	-	-	a	-	b	-	-	-	-	-	-	-	-	-	a	-	-	-
chr06	12198722	G	C	b	-	a	b	b	a	b	b	b	a	b	b	b	b	-	-	-	-	b	-	-	a	-	-	b	b	-	b	b	b	h	b	b	b	b	b	b	b	a	b	-	a	b	b	b	-
chr06	12201112	C	T	a	a	a	a	b	a	b	b	-	a	-	b	a	a	b	b	-	-	-	-	-	-	-	-	-	-	b	b	b	a	b	b	b	a	b	b	a	b	b	a	a	a	b	a	a	a
chr06	12201892	G	A	-	-	b	b	b	-	-	-	-	-	-	b	-	-	-	a	-	-	a	-	-	-	-	-	-	-	-	b	b	-	b	-	b	b	-	-	b	-	b	b	-	b	b	-	-	a
chr06	12202892	G	A	-	-	a	a	-	-	-	-	-	-	-	-	-	a	b	a	b	b	b	b	a	b	h	b	b	b	b	-	-	-	a	b	-	-	-	-	-	-	-	-	-	-	-	-	-	-
chr06	12202919	G	A	-	-	a	a	-	-	-	-	-	-	-	-	-	a	b	a	b	b	b	b	a	b	h	b	b	b	b	-	-	-	a	b	-	-	-	-	-	-	-	-	-	-	-	-	-	-
chr06	12202944	T	A	-	-	a	a	-	-	-	-	-	-	-	-	-	a	b	a	b	b	b	b	a	b	a	b	b	h	-	-	-	-	a	b	-	-	-	-	-	-	-	-	-	-	-	-	-	-
chr06	12208588	G	C	-	-	-	-	-	-	-	-	-	-	-	-	-	a	b	h	b	-	a	-	a	-	b	b	b	-	-	-	-	-	-	-	-	-	-	-	-	-	-	-	-	-	-	-	-	-
chr06	12210576	C	T	a	a	a	b	b	a	a	b	b	b	b	b	b	a	b	a	b	b	-	b	a	b	-	-	-	b	b	b	b	b	b	b	b	b	b	b	b	b	b	-	b	b	a	b	-	a
chr06	12212811	A	G	-	-	b	-	-	-	-	-	-	-	-	-	-	a	b	b	b	b	h	b	a	h	a	h	b	b	b	-	b	-	-	-	-	-	-	-	-	-	-	-	-	-	-	-	-	-
chr06	12212816	A	G	-	-	b	-	-	-	-	-	-	-	-	-	-	h	b	b	b	b	h	b	h	h	a	h	b	b	b	-	b	-	-	-	-	-	-	-	-	-	-	-	-	-	-	-	-	-
chr06	12227595	C	T	-	a	a	a	-	a	-	-	a	-	-	-	a	a	b	a	b	b	-	b	a	a	a	a	b	-	b	-	-	b	b	b	-	a	-	-	-	-	b	-	-	a	-	-	b	-
chr06	12227700	A	G	-	a	a	a	-	a	-	-	a	-	-	-	a	a	-	a	-	-	-	-	a	a	a	a	-	-	-	-	-	b	b	b	-	-	-	-	-	-	b	-	-	-	-	-	b	-
chr06	12228005	A	G	b	-	a	a	b	a	-	b	b	-	b	b	a	a	b	a	b	-	a	b	a	a	-	a	-	b	b	b	-	a	b	-	-	a	-	-	-	-	a	b	-	-	-	-	-	a
chr06	12228067	T	C	b	-	-	-	b	-	-	-	-	-	-	b	-	b	-	-	-	-	-	-	-	-	-	-	-	-	-	-	-	-	b	-	-	-	-	-	-	b	-	-	-	-	b	-	-	-
chr06	12255214	C	A	b	b	-	b	b	-	-	-	b	-	-	b	b	a	-	-	-	-	a	-	-	a	-	a	-	-	-	b	-	b	b	b	b	a	b	b	b	-	b	-	b	-	b	b	b	-
chr06	12255432	T	C	-	-	-	-	-	-	-	-	-	-	-	-	b	b	b	a	b	b	h	b	h	h	h	h	b	b	b	-	-	-	-	-	-	-	-	-	-	-	a	-	-	a	-	-	-	-
chr06	12255446	C	T	-	-	-	-	-	-	-	-	-	-	-	-	b	b	b	a	b	b	h	b	h	h	h	h	b	b	b	-	-	-	-	-	-	-	-	-	-	-	a	-	-	a	-	-	-	-
chr06	12255513	T	C	-	-	-	-	-	-	-	-	-	-	-	-	b	a	b	a	b	b	h	b	h	h	h	h	b	b	b	-	-	-	-	-	-	-	-	-	-	-	a	-	-	-	-	-	-	-
chr06	12255604	T	C	-	-	-	-	-	-	-	-	-	-	-	-	-	a	-	-	b	b	-	-	a	-	-	-	b	b	b	-	-	a	-	-	-	-	-	-	-	-	-	-	-	-	-	-	a	-
chr06	12256296	G	A	a	a	b	a	b	a	-	b	a	a	b	b	b	a	b	-	b	-	-	b	-	b	-	-	b	b	-	b	b	b	a	b	b	b	b	b	-	b	b	b	b	b	b	b	b	a
chr06	12256336	G	A	a	a	b	a	b	a	-	b	a	a	b	b	b	a	b	-	b	-	-	b	-	b	-	-	b	b	-	b	b	b	a	b	b	b	b	b	-	b	b	b	b	b	b	b	b	a
chr06	12256537	C	A	a	a	b	a	b	a	-	b	a	a	b	b	b	a	b	-	-	-	-	b	-	b	-	-	b	b	b	b	b	b	b	b	b	b	b	b	-	b	b	b	b	b	b	b	b	a
chr06	12256552	C	T	a	a	b	a	b	a	-	b	a	a	b	b	b	a	b	-	-	-	-	b	-	b	-	-	b	b	b	b	b	b	a	b	b	b	b	b	-	b	b	a	a	a	b	b	b	a
chr06	12264839	T	A	-	-	-	-	-	-	-	-	-	-	-	-	-	b	-	b	b	b	a	b	a	a	b	a	b	b	b	-	-	-	-	-	-	-	-	-	-	-	-	b	-	-	-	-	-	-
chr06	12265258	C	T	b	a	b	b	b	a	b	b	a	b	b	b	b	-	-	-	-	-	-	-	a	-	-	a	-	-	-	b	b	a	b	b	b	b	-	b	a	b	b	a	a	b	b	-	a	-
chr06	12265358	A	G	b	b	-	a	b	a	a	b	a	b	b	b	a	b	-	-	b	b	a	b	-	b	b	b	b	b	b	b	b	b	b	b	b	a	-	b	a	b	-	b	a	b	b	b	a	a
chr06	12275343	G	A	a	a	a	b	b	a	b	b	a	b	b	b	a	-	b	-	-	b	a	b	-	a	-	-	-	b	b	-	b	b	b	b	b	a	b	b	a	b	a	b	a	b	a	b	b	a
chr06	12275534	A	G	a	a	a	a	b	a	b	b	a	b	b	b	a	-	-	-	-	-	a	-	-	a	-	-	-	-	-	-	b	b	b	b	b	a	b	b	a	b	a	b	a	b	a	b	b	a
chr06	12275582	G	A	a	a	a	b	b	a	b	b	a	b	b	b	a	-	-	-	-	-	a	-	-	a	-	-	-	-	-	-	b	b	b	b	b	a	b	b	a	b	a	b	a	b	a	b	b	a
chr06	12275591	G	A	a	a	a	b	b	a	b	b	a	b	b	b	a	-	-	-	-	-	a	-	-	a	-	-	-	-	-	-	b	b	b	b	b	a	b	b	a	b	a	b	a	b	a	b	b	a
chr06	12275760	A	G	-	-	a	-	b	-	-	-	-	-	-	-	b	b	b	b	b	b	-	b	a	a	a	a	b	b	b	-	-	-	-	b	-	b	-	-	-	-	-	-	b	a	-	-	-	-
chr06	12275776	A	G	-	-	a	-	b	-	-	-	-	-	-	-	b	b	b	b	b	b	-	b	a	a	a	a	b	b	b	-	-	-	-	b	-	b	-	-	-	-	-	-	b	a	-	-	-	-
chr06	12275911	T	C	-	-	-	-	-	-	-	-	-	-	-	-	-	b	b	b	-	b	a	b	a	a	a	a	b	b	b	-	-	a	b	-	-	-	-	-	-	-	-	-	-	-	-	-	-	-
chr06	12275916	T	G	-	-	-	-	-	-	-	-	-	-	-	-	-	b	b	b	-	b	a	b	a	a	a	a	b	b	b	-	-	a	b	-	-	-	-	-	-	-	-	-	-	-	-	-	-	-
chr06	12276028	T	A	-	-	-	-	-	-	-	-	-	-	-	-	-	b	b	b	b	b	h	b	b	a	a	a	b	b	b	-	-	a	b	-	-	-	-	-	-	-	-	-	-	-	-	-	-	-
chr06	12276167	A	C	a	b	a	b	b	a	b	b	b	b	b	b	b	a	b	h	b	b	-	b	-	b	a	a	b	b	-	b	b	a	b	b	b	a	b	-	b	b	-	a	-	a	b	a	b	a
chr06	12279924	A	T	b	b	a	a	b	a	b	b	b	a	b	b	a	-	-	-	-	-	-	b	-	a	-	-	-	b	b	-	b	b	b	b	b	a	b	b	b	-	a	a	b	a	a	a	b	-
chr06	12281396	T	A	a	a	a	a	b	a	b	b	a	b	b	b	b	a	b	-	-	b	-	b	-	-	-	-	-	b	b	b	b	b	a	b	b	a	-	b	b	b	b	a	a	b	b	b	b	-
chr06	12281586	T	G	a	a	a	a	b	a	b	b	a	b	b	b	b	a	b	-	-	b	-	b	-	-	-	-	-	b	b	b	b	b	a	b	b	a	-	b	b	b	b	a	a	b	b	b	b	-
chr06	12282190	A	G	b	b	a	b	b	a	-	b	b	a	-	b	a	b	-	-	-	-	-	-	-	b	-	-	-	-	-	b	b	b	a	b	b	a	b	b	a	b	b	a	-	b	a	a	b	a
chr06	12294608	G	A	-	-	-	-	-	-	-	-	-	-	-	-	-	a	b	a	b	-	a	b	b	a	b	b	-	-	b	-	-	-	b	-	-	-	-	b	-	-	-	-	-	a	-	-	-	-
chr06	12294654	A	G	-	-	-	-	-	-	-	-	-	-	-	-	-	a	b	a	b	-	a	b	b	a	b	b	-	-	b	-	-	-	b	-	-	-	-	b	-	-	-	-	-	a	-	-	-	-
chr06	12295495	T	C	a	-	-	a	b	-	-	-	-	-	-	-	-	a	b	b	b	b	b	-	a	h	a	a	b	b	b	-	-	-	-	-	-	b	-	-	-	-	-	-	-	b	-	-	-	-
chr06	12295522	T	C	a	-	-	a	b	-	-	-	-	-	-	-	-	a	b	b	b	b	b	-	a	h	a	a	b	b	b	-	-	-	-	-	-	b	-	-	-	-	-	-	-	b	-	-	-	-
chr06	12295794	C	T	-	-	-	-	-	a	-	-	-	-	-	-	-	a	b	-	b	b	a	b	a	a	a	b	b	b	b	-	-	-	-	-	b	-	-	b	-	-	-	-	-	-	-	-	-	-
chr06	12295869	A	G	-	-	-	-	-	a	-	-	-	-	-	-	-	b	b	-	-	-	a	b	a	a	a	b	b	b	-	-	-	-	-	-	b	-	-	b	-	-	-	-	-	-	-	-	-	-
chr06	12297927	T	A	b	-	a	a	-	a	b	-	-	-	-	b	-	-	-	-	b	-	-	b	a	b	b	-	-	-	b	b	-	-	b	b	-	b	b	-	-	b	b	b	a	-	b	-	a	a
chr06	12298355	C	T	a	b	a	a	b	a	a	b	a	a	b	b	a	a	-	a	b	-	-	b	a	a	a	b	b	-	-	-	b	a	a	b	b	a	-	-	a	b	a	a	a	a	a	a	a	-
chr06	12298414	G	A	a	b	b	b	b	a	a	b	a	b	b	b	b	a	-	a	b	-	-	b	b	a	a	b	b	-	-	-	b	b	a	b	b	a	-	-	b	b	b	b	b	b	b	b	a	-
chr06	12298773	T	G	b	a	b	a	b	a	b	b	a	-	b	b	a	b	b	-	b	b	-	b	a	b	-	-	-	-	b	b	-	b	a	b	-	a	b	-	-	b	-	-	-	b	b	-	-	a
chr06	12299406	T	G	a	a	a	a	b	a	b	b	-	a	-	b	a	-	-	-	-	-	a	b	b	a	-	b	b	-	b	-	b	a	a	b	b	a	-	-	a	b	a	b	b	b	b	a	b	a
chr06	12313135	T	C	a	b	a	b	b	a	b	b	a	a	b	b	b	b	b	-	b	b	a	b	-	-	-	b	-	b	b	b	b	a	a	b	b	a	b	b	b	b	b	a	b	b	a	a	a	-
chr06	12315137	C	T	b	a	b	a	b	a	a	b	a	-	b	b	a	a	b	a	b	-	h	b	-	b	b	b	b	b	b	b	b	a	a	b	b	b	b	b	b	b	b	a	b	a	a	a	a	-
chr06	12315276	A	T	b	a	b	a	b	a	a	b	a	-	b	b	a	b	b	a	b	-	h	b	-	b	b	b	b	b	b	b	b	a	a	b	b	b	b	b	b	b	b	a	b	a	a	a	a	-
chr06	12315832	G	A	-	-	a	a	-	a	-	b	a	-	-	b	-	-	-	-	-	-	-	-	-	-	-	-	-	-	-	b	b	b	a	b	b	a	-	b	a	-	a	-	a	b	b	-	-	-
chr06	12315863	T	A	-	-	a	a	-	a	-	b	a	-	-	b	-	-	-	-	-	-	-	-	-	-	-	-	-	-	-	b	b	b	a	b	b	a	-	b	a	-	a	-	a	b	b	-	-	-
chr06	12316227	G	A	-	-	-	b	-	a	-	b	a	-	-	b	-	-	-	-	-	-	-	-	-	-	-	-	-	-	-	b	b	b	a	b	b	a	-	b	a	-	a	-	a	b	b	-	-	-
chr06	12322192	T	C	a	-	-	-	-	-	-	-	-	-	-	-	a	b	b	h	b	b	b	b	h	b	a	b	b	b	b	-	-	-	a	-	b	b	-	b	-	b	-	-	b	-	-	-	-	-
chr06	12326139	C	T	b	-	b	a	b	a	-	b	-	b	-	b	b	-	-	b	b	-	a	b	-	a	a	-	-	-	-	b	b	a	b	b	b	a	b	b	a	b	b	a	b	a	a	-	a	a
chr06	12326441	G	T	b	-	b	a	b	a	-	b	-	b	-	b	b	-	-	b	b	-	a	b	-	a	a	-	-	-	-	b	b	a	b	b	b	a	b	b	a	b	b	a	b	a	a	-	a	a
chr06	12326923	T	C	b	-	a	b	b	a	b	b	b	-	b	b	b	-	b	-	b	b	b	b	-	-	-	a	-	b	b	-	b	b	a	b	b	a	b	b	a	-	b	a	a	a	b	a	b	-
chr06	12326937	G	T	b	-	a	b	b	a	b	b	b	-	b	b	b	-	b	-	b	b	a	b	-	-	-	a	-	b	b	-	b	b	a	b	b	a	b	b	a	-	b	a	a	a	b	a	b	-
chr06	12328879	C	G	a	a	b	a	b	a	a	b	a	a	b	b	a	b	-	a	-	-	-	-	a	a	a	-	-	-	-	-	b	-	b	b	b	a	b	b	a	-	a	b	-	a	a	-	a	-
chr06	12331229	C	T	a	b	a	a	b	a	a	b	a	a	b	b	a	b	b	b	b	b	-	-	-	-	-	a	b	b	b	b	b	a	b	b	b	a	b	b	b	b	b	b	a	-	b	a	a	-
chr06	12331254	A	G	a	b	a	a	b	a	a	b	a	a	b	b	a	b	b	b	b	b	-	-	-	-	-	a	b	b	b	b	b	a	b	b	b	a	b	b	b	b	b	b	a	-	b	a	a	-
chr06	12331470	C	T	a	b	a	a	b	a	a	b	a	a	b	b	a	b	b	b	b	b	-	-	-	-	-	a	b	b	b	b	b	a	b	b	b	a	b	b	b	b	b	b	a	-	b	a	a	-
chr06	12331756	G	T	b	a	b	b	b	a	a	-	b	b	b	b	b	a	-	-	b	-	-	-	a	a	-	-	-	b	b	b	-	a	b	b	b	a	b	b	b	b	a	b	b	a	a	b	-	a
chr06	12337974	T	C	a	-	-	-	-	-	-	-	-	-	-	-	-	b	-	a	b	b	b	b	a	a	b	a	-	-	b	-	-	-	-	-	-	-	-	-	-	-	a	-	a	-	-	-	-	-
chr06	12337983	G	A	a	-	-	-	-	-	-	-	-	-	-	-	-	b	-	a	b	b	b	b	a	a	b	a	-	-	b	-	-	-	-	-	-	-	-	-	-	-	a	-	a	-	-	-	-	-
chr06	12338358	T	C	a	a	a	a	b	a	a	-	a	a	b	b	b	b	-	a	-	-	b	-	-	-	a	b	-	-	b	b	b	a	b	b	b	b	b	-	a	b	-	a	-	-	a	a	b	a
chr06	12338707	C	T	a	a	a	a	b	a	a	-	a	a	b	b	a	a	-	a	-	-	b	-	-	-	a	b	-	-	b	b	b	a	b	b	b	b	b	-	a	b	-	a	-	-	a	a	b	a
chr06	12339657	G	T	-	-	-	-	-	-	-	-	-	-	-	-	-	b	b	a	b	b	b	b	a	a	b	a	b	b	b	-	-	-	-	-	-	-	-	-	-	-	-	-	-	-	-	-	-	-
chr06	12339729	T	C	-	-	-	-	-	-	-	-	-	-	-	-	-	a	b	a	b	b	b	b	b	a	b	a	b	b	b	-	-	-	-	-	-	-	-	-	-	-	-	-	-	-	-	-	-	-
chr06	12339755	G	A	-	-	-	-	-	-	-	-	-	-	-	-	-	a	b	a	b	b	b	b	b	a	b	a	b	b	b	-	-	-	-	-	-	-	-	-	-	-	-	-	-	-	-	-	-	-
chr06	12339849	T	C	b	b	-	-	-	a	-	-	-	b	-	b	b	a	b	b	b	b	b	b	b	h	b	h	b	b	b	b	-	-	a	-	-	-	-	-	-	-	a	-	-	-	-	-	-	-
chr06	12339963	G	A	b	b	-	-	-	a	-	-	-	b	-	b	b	a	b	a	b	b	b	b	b	h	b	a	b	b	b	b	-	-	a	-	-	-	-	-	-	-	a	-	-	-	-	-	-	-
chr06	12340198	T	C	a	-	-	-	-	-	-	-	-	-	-	-	-	b	b	-	b	b	-	b	a	b	b	a	-	b	b	-	-	-	-	-	-	-	-	-	-	-	a	-	-	-	-	-	-	-
chr06	12340248	A	G	a	-	-	-	-	-	-	-	-	-	-	-	-	b	b	-	b	b	-	b	a	b	b	a	-	b	b	-	-	-	-	-	-	-	-	-	-	-	a	-	-	-	-	-	-	-
chr06	12346148	A	G	a	b	a	b	b	a	a	b	a	b	b	b	a	b	-	b	b	-	b	b	a	a	b	-	b	b	-	b	b	b	a	b	b	b	-	b	b	b	b	b	-	b	b	a	-	-
chr06	12357133	C	T	-	-	a	a	-	-	a	-	-	b	-	-	-	-	-	-	b	-	-	-	-	-	-	-	-	b	-	b	-	a	a	-	-	a	-	-	-	-	-	b	-	b	a	a	a	-
chr06	12357632	G	A	-	-	a	a	b	a	b	b	b	-	b	b	a	a	b	b	b	b	-	-	a	a	-	-	b	b	b	b	b	b	b	b	b	a	-	b	a	b	b	a	a	b	a	b	-	a
chr06	12358108	A	C	-	-	-	a	-	-	-	-	-	-	-	-	-	b	b	b	b	b	b	b	b	h	-	b	b	b	b	-	-	-	-	-	-	-	-	-	-	-	-	-	-	-	-	-	-	-
chr06	12362448	G	C	-	-	a	-	b	-	-	-	-	-	b	-	-	b	b	b	b	b	b	b	b	a	h	a	b	b	b	-	-	-	b	-	-	-	-	-	-	-	-	-	-	a	-	-	-	-
chr06	12391047	G	A	-	-	-	-	-	-	-	-	-	-	-	-	-	a	b	h	b	-	b	b	a	h	h	h	b	-	b	b	-	-	-	-	-	-	-	-	-	-	-	-	-	-	-	-	-	-
chr06	12391309	A	G	-	-	-	-	-	-	-	-	-	-	-	-	-	b	-	a	b	b	b	b	h	a	a	a	b	b	b	-	-	a	-	-	-	-	-	-	-	-	-	-	-	-	-	-	-	-
chr06	12391857	A	G	-	-	b	-	-	-	-	-	-	-	-	-	-	b	-	-	b	b	-	-	b	b	-	b	b	b	b	-	-	-	b	-	-	-	-	-	-	-	-	-	-	-	-	-	-	-
chr06	12392334	T	C	b	a	h	b	b	a	b	b	b	b	b	b	a	-	b	-	-	-	b	-	-	-	-	-	-	-	-	b	b	a	b	b	b	a	b	b	b	-	b	a	b	b	b	a	b	a
chr06	12392761	T	C	-	-	-	-	-	-	-	-	-	-	-	-	-	a	-	a	b	b	b	b	b	a	a	a	b	b	b	-	-	-	a	-	-	-	-	-	-	-	-	-	-	-	-	-	b	-
chr06	12392811	A	G	-	-	-	-	-	-	-	-	-	-	-	-	-	a	-	a	-	-	-	-	a	a	a	a	-	-	-	-	-	-	a	-	-	-	-	-	-	-	-	-	-	-	-	-	-	-
chr06	12394353	A	G	b	b	b	a	b	a	-	-	a	a	b	b	b	b	-	a	b	-	b	b	b	a	a	b	b	b	b	b	b	a	a	b	b	a	b	b	b	b	b	a	a	-	a	b	b	a
chr06	12394533	G	A	a	b	b	b	b	a	-	-	a	a	b	b	b	a	b	a	b	-	b	b	b	a	a	b	b	b	b	b	b	a	a	b	b	a	b	b	b	b	b	a	b	-	b	b	b	a
chr06	12394761	T	C	a	-	-	-	-	a	-	a	-	-	-	-	a	b	-	-	-	-	-	-	-	b	-	-	b	-	b	-	-	-	-	b	-	-	-	-	-	-	-	-	-	-	a	-	-	-
chr06	12395128	A	G	-	-	b	a	-	a	a	-	a	-	-	-	b	a	-	-	b	-	-	-	h	a	a	b	b	-	b	-	-	-	-	-	-	-	-	-	-	-	-	-	a	-	-	-	-	-
chr06	12401432	T	C	a	b	b	a	b	a	a	b	a	b	-	b	a	-	-	-	-	-	-	-	a	a	-	a	-	-	-	-	b	a	a	b	b	b	-	b	b	b	b	b	b	a	b	b	a	a
chr06	12401456	G	A	a	b	b	a	b	a	a	b	a	b	-	b	a	-	-	-	-	-	-	-	a	a	-	a	-	-	-	-	b	a	a	b	b	b	-	b	b	b	b	b	b	a	b	b	a	a
chr06	12401486	T	C	a	b	b	a	b	a	a	b	a	b	-	b	a	-	-	-	-	-	-	-	a	a	-	a	-	-	-	-	b	a	a	b	b	b	-	b	b	b	b	b	b	a	b	b	a	a
chr06	12401863	G	A	a	b	b	b	b	a	-	-	b	-	-	b	a	a	b	-	-	-	-	-	-	b	-	-	b	-	-	b	-	-	h	b	b	a	-	-	b	b	b	b	b	-	b	b	a	a
chr06	12408808	C	T	a	-	b	-	-	-	-	-	-	-	b	-	-	b	b	b	b	b	b	b	a	a	a	b	b	b	b	-	b	b	a	-	-	-	-	b	-	-	-	-	-	-	-	-	-	-
chr06	12410976	G	A	-	-	-	-	-	-	-	-	a	a	-	-	-	b	-	a	-	b	b	b	a	h	-	h	b	b	b	-	-	-	-	-	-	-	-	-	-	-	-	-	-	-	-	-	-	-
chr06	12411163	T	C	b	-	b	b	b	-	-	b	b	b	b	b	b	a	b	b	-	-	-	b	a	a	a	a	b	b	-	b	b	b	b	b	b	b	-	b	b	b	b	b	b	b	b	b	b	-
chr06	12414047	G	T	b	a	a	b	b	a	b	b	b	a	b	b	a	a	b	b	b	b	b	b	b	h	a	a	b	b	b	b	b	b	a	-	b	a	-	-	-	b	a	a	b	a	a	b	a	-
chr06	12414264	C	A	b	a	b	a	b	a	b	b	b	a	b	b	a	h	b	-	b	-	b	b	h	a	b	-	b	b	b	-	-	-	b	b	-	b	-	-	a	b	-	a	-	-	a	-	-	-
chr06	12414471	A	C	b	a	b	a	b	a	b	b	b	a	b	b	a	b	b	b	b	b	b	b	h	a	a	-	b	b	b	-	-	-	b	b	-	b	-	-	a	b	b	a	-	-	a	-	-	-
chr06	12426516	C	T	-	-	-	-	-	-	-	-	-	-	b	-	-	b	b	b	b	b	b	b	a	a	b	b	b	b	b	-	-	-	a	-	-	-	-	-	-	-	a	b	-	-	-	-	-	-
chr06	12426576	A	G	-	-	-	-	-	-	-	-	-	-	b	-	-	b	b	b	b	b	b	b	a	a	b	b	b	b	b	-	-	-	a	-	-	-	-	-	-	-	a	b	-	-	-	-	-	-
chr06	12426629	G	C	-	-	-	-	-	-	-	-	-	-	b	-	-	a	b	b	b	b	b	b	a	h	b	b	b	b	b	-	-	-	a	-	-	-	-	-	-	-	a	b	-	-	-	-	-	-
chr06	12429098	T	C	a	-	b	b	b	a	b	b	a	b	b	b	a	b	b	-	b	b	b	b	b	a	b	b	b	b	b	b	b	b	a	b	b	b	b	-	-	b	a	a	a	a	b	b	b	-
chr06	12429658	T	C	a	a	b	b	b	a	a	b	b	a	b	b	b	a	-	b	-	-	b	b	-	a	-	b	-	b	b	b	b	b	b	b	b	b	b	b	b	b	a	b	a	b	b	a	a	a
chr06	12429789	G	A	a	a	b	b	b	a	a	b	b	b	b	b	b	a	b	b	-	-	b	b	-	a	-	b	-	b	b	b	a	b	b	b	b	b	b	b	a	b	a	b	a	b	b	a	a	a
chr06	12429821	T	A	a	a	b	b	b	a	a	b	b	b	b	b	b	a	b	b	-	-	b	b	-	a	-	b	-	b	b	b	b	b	b	b	b	b	b	b	b	b	a	b	a	b	b	a	a	a
chr06	12443633	G	A	-	-	b	-	-	-	-	-	-	-	b	-	b	a	b	a	b	-	b	-	b	a	b	a	b	b	-	-	-	-	-	b	-	-	-	-	-	-	-	b	-	-	-	-	-	-
chr06	12447025	T	G	-	-	-	-	-	-	-	-	-	-	b	-	a	b	b	a	b	-	b	b	a	b	a	a	b	b	b	-	-	-	-	-	b	a	-	-	-	b	-	b	-	-	-	-	-	-
chr06	12455667	A	T	b	b	-	a	b	a	a	-	b	a	b	b	b	b	-	-	-	-	b	b	a	b	-	a	-	b	-	b	b	b	b	b	b	a	-	b	b	b	b	b	a	a	a	a	a	-
chr06	12455938	C	T	-	b	-	a	b	a	a	-	b	a	b	b	-	b	-	-	-	-	-	b	a	b	-	a	-	b	-	b	b	a	b	b	b	a	-	b	b	b	b	b	a	a	a	a	a	a
chr06	12460617	T	A	-	-	b	b	b	a	a	-	-	a	b	-	b	a	b	a	b	b	-	b	b	b	b	a	b	b	b	b	b	a	b	b	b	a	-	-	b	-	a	b	-	b	a	a	-	-
chr06	12460936	T	A	-	-	b	-	-	-	-	-	-	-	-	-	-	a	b	b	b	b	b	b	b	a	b	a	b	b	b	-	-	a	-	-	b	-	-	-	-	-	-	-	a	-	-	-	-	-
chr06	12476394	C	G	-	-	-	-	-	-	-	-	-	-	-	-	-	a	b	a	b	b	b	b	a	h	a	a	b	b	b	-	-	-	-	b	-	-	-	-	-	-	b	-	-	-	-	-	-	-
chr06	12476452	C	T	-	-	-	-	-	-	-	-	-	-	-	-	-	a	b	b	b	b	b	b	a	h	a	a	b	b	b	-	-	-	-	b	-	-	-	-	-	-	b	-	-	-	-	-	-	-
chr06	12476679	C	T	-	-	-	b	b	a	-	-	-	-	-	-	-	a	b	a	b	b	b	b	a	a	a	a	b	b	b	-	-	-	-	-	-	-	-	-	-	b	-	-	a	b	-	-	-	-
chr06	12476695	T	C	-	-	-	b	b	a	-	-	-	-	-	-	-	a	b	a	b	b	b	b	a	a	b	a	b	b	b	-	-	-	-	-	-	-	-	-	-	b	-	-	a	b	-	-	-	-
chr06	12476949	T	C	-	-	-	-	-	a	-	-	-	-	-	-	-	a	-	a	b	b	b	b	a	a	b	a	-	-	-	b	-	-	a	-	-	-	-	-	-	-	-	b	-	-	-	-	-	-
chr06	12476966	G	A	-	-	-	-	-	a	-	-	-	-	-	-	-	a	-	a	b	b	b	b	a	a	b	a	-	-	-	b	-	-	a	-	-	-	-	-	-	-	-	b	-	-	-	-	-	-
chr06	12492443	T	C	-	-	-	-	-	-	b	-	-	-	b	-	-	a	b	a	b	b	-	b	a	h	b	a	b	b	b	-	-	-	-	-	b	-	-	-	-	-	-	-	-	-	-	-	-	-
chr06	12492560	T	C	-	-	-	-	-	-	b	-	-	-	b	-	-	a	b	b	b	b	-	b	a	h	b	a	b	b	b	-	-	-	-	-	b	-	-	-	-	-	-	-	-	-	-	-	-	-
chr06	12492581	T	C	-	-	-	-	-	-	b	-	-	-	b	-	-	a	b	b	b	b	-	b	a	h	b	a	b	b	b	-	-	-	-	-	b	-	-	-	-	-	-	-	-	-	-	-	-	-
chr06	12492603	A	G	-	-	-	-	-	-	-	-	-	-	-	-	-	b	b	b	b	b	b	b	h	h	b	h	b	-	b	-	-	-	a	-	-	-	-	-	-	-	-	-	a	-	-	-	-	-
chr06	12492620	T	C	-	-	-	-	-	-	-	-	-	-	-	-	-	b	b	b	b	b	b	b	h	h	b	h	b	-	b	-	-	-	a	-	-	-	-	-	-	-	-	-	a	-	-	-	-	-
chr06	12492777	T	C	-	-	-	-	b	-	-	-	-	-	-	-	-	b	b	a	b	b	b	b	h	h	b	h	b	b	b	-	-	-	a	-	-	-	-	-	-	-	-	-	a	-	-	-	-	-
chr06	12493789	C	A	a	-	b	a	b	a	a	b	a	b	b	b	a	b	b	a	b	b	b	b	b	b	a	b	b	b	b	b	b	-	b	b	b	b	b	b	-	b	a	a	a	b	b	a	b	-
chr06	12493902	G	T	a	-	a	a	b	a	a	b	a	a	b	b	a	a	-	b	b	-	b	b	b	b	a	a	-	b	b	b	b	-	b	b	b	b	b	b	-	b	a	a	a	b	b	a	b	-
chr06	12493940	A	C	a	-	a	a	b	a	a	b	a	a	b	b	a	a	b	b	b	b	b	b	b	b	a	a	-	b	b	b	b	-	b	b	b	b	b	b	-	b	a	a	a	b	b	a	b	-
chr06	12508394	C	T	-	-	-	-	b	-	-	-	-	-	-	-	b	a	b	-	b	a	b	b	a	a	a	a	b	b	b	-	-	-	b	-	-	a	-	-	-	-	-	-	-	-	-	-	-	-
chr06	12508409	G	T	-	-	-	-	b	-	-	-	-	-	-	-	b	a	b	-	b	a	b	b	a	a	a	a	b	b	b	-	-	-	b	-	-	a	-	-	-	-	-	-	-	-	-	-	-	-
chr06	12528558	A	C	a	a	b	a	b	a	b	b	a	a	b	a	b	a	-	-	b	-	b	b	b	b	a	-	b	b	-	a	b	a	a	b	b	b	a	b	a	a	a	b	b	a	a	b	a	a
chr06	12530263	A	G	b	a	a	a	b	a	a	b	b	a	b	b	b	b	-	b	-	-	b	-	-	b	-	a	-	-	-	b	b	b	b	b	b	a	b	-	a	b	b	a	a	a	a	b	a	a
chr06	12531155	G	A	b	-	b	b	b	a	b	b	h	b	-	b	b	a	a	-	b	a	-	b	a	h	b	a	b	b	b	b	-	-	b	b	-	b	-	-	b	b	a	b	b	b	b	b	b	a
chr06	12531193	G	A	b	-	b	b	b	a	b	b	h	b	-	b	b	a	a	-	b	a	-	b	a	h	b	a	b	b	b	b	-	-	b	b	-	b	-	-	b	b	a	b	b	b	b	b	b	a
chr06	12531558	G	A	-	-	-	-	a	-	-	-	-	-	-	b	-	b	b	a	-	b	b	b	a	b	a	h	-	b	a	-	-	-	-	-	a	-	-	-	-	-	a	-	-	-	-	-	-	-
chr06	12531580	C	T	-	-	-	-	a	-	-	-	-	-	-	b	-	b	b	a	-	b	b	b	a	b	a	h	-	b	-	-	-	-	-	-	a	-	-	-	-	-	a	-	-	-	-	-	-	-
chr06	12536385	G	A	-	-	-	b	-	-	-	-	-	-	-	-	a	-	-	-	-	-	-	-	-	-	-	-	-	-	-	b	b	a	b	-	-	a	-	-	-	-	b	a	a	a	b	-	-	-
chr06	12537234	A	G	b	b	a	b	b	a	b	b	a	a	b	b	a	b	b	-	-	b	b	b	a	a	b	b	b	-	b	b	b	a	a	b	b	b	b	b	a	b	a	b	a	b	a	b	a	a
chr06	12537276	T	C	b	b	a	b	b	a	b	b	a	a	b	b	a	b	b	-	-	b	b	b	a	a	b	b	b	-	b	b	b	a	a	b	b	b	b	b	a	b	a	b	a	b	a	b	a	a
chr06	12553544	G	C	b	b	-	-	b	-	-	-	b	-	-	-	-	b	b	-	b	b	-	-	a	a	a	a	-	b	b	-	b	-	b	-	-	-	-	-	-	b	-	-	-	-	a	b	-	-
chr06	12636681	T	G	b	a	a	a	b	a	-	b	a	b	b	b	b	a	-	a	-	-	-	-	a	-	a	-	-	-	-	b	b	a	b	-	-	-	-	b	a	b	b	a	-	-	-	-	-	-
chr06	12638045	C	T	h	a	h	b	b	a	a	b	b	b	b	b	b	a	b	a	b	b	-	b	a	a	a	a	-	b	b	b	b	a	b	b	b	a	-	-	-	b	a	a	a	b	a	-	b	-
chr06	12638641	G	A	-	-	-	-	-	-	-	-	-	-	-	-	-	a	-	b	b	b	b	b	a	a	b	a	b	b	b	-	-	-	-	-	-	b	-	b	-	b	-	-	b	-	-	-	-	-
chr06	12639337	C	T	b	a	b	a	b	a	b	b	b	-	b	b	b	b	b	-	-	b	-	-	-	b	-	b	b	b	b	b	b	b	b	b	b	b	-	b	a	b	b	b	b	a	b	b	b	a
chr06	12639370	T	C	b	b	b	b	b	a	b	b	b	-	b	b	b	b	b	-	-	b	-	-	-	b	-	b	b	b	b	b	b	b	b	b	b	b	-	b	a	b	b	b	b	b	b	b	b	a
chr06	12639396	T	C	b	b	b	b	b	a	b	b	b	-	b	b	b	b	b	-	-	b	-	-	-	b	-	b	b	b	b	b	b	b	b	b	b	b	-	b	a	b	b	b	b	b	b	b	b	a
chr06	12645195	G	T	b	b	-	-	-	-	-	-	-	-	-	b	-	-	-	-	-	-	-	-	-	-	-	-	-	-	-	-	-	-	b	-	b	-	-	-	-	b	b	-	b	-	b	b	-	-
chr06	12645229	G	A	b	b	-	-	-	-	-	-	-	-	-	b	-	-	-	-	-	-	-	-	-	-	-	-	-	-	-	-	-	-	b	-	b	-	-	-	-	b	b	-	b	-	b	b	-	-
chr06	12652988	C	T	-	-	b	-	b	-	-	-	-	-	b	-	b	b	b	-	b	b	a	b	b	b	-	b	b	b	b	b	-	-	-	b	-	b	b	b	-	-	-	-	-	-	-	-	-	a
chr06	12660877	T	C	-	-	-	-	-	-	-	-	-	-	-	-	-	a	b	-	b	-	b	b	b	h	h	h	b	b	b	-	-	-	-	-	-	-	-	-	-	-	-	-	-	-	-	-	-	-
chr06	12662973	G	A	b	a	a	a	b	a	b	b	a	a	b	b	a	a	b	-	b	b	b	b	b	-	a	a	b	-	b	b	b	a	b	b	b	b	b	-	b	b	b	b	a	b	a	a	-	-
chr06	12664905	T	A	-	-	-	-	-	-	-	-	-	-	-	-	-	a	b	a	b	b	b	b	b	-	b	h	b	b	b	-	-	-	-	b	-	b	-	-	-	-	-	-	-	-	-	-	-	-
chr06	12666634	C	T	a	-	a	a	b	a	b	b	a	-	-	b	b	-	b	-	-	b	b	-	-	a	-	-	b	-	b	-	b	-	a	b	-	b	b	b	-	-	a	b	a	b	b	b	-	-
chr06	12669925	A	G	-	-	-	-	-	-	-	-	-	a	-	-	-	a	b	a	b	b	-	b	a	h	b	h	b	b	b	-	b	-	-	-	-	-	-	-	-	-	-	-	-	-	-	-	-	-
chr06	12671814	A	G	a	-	a	a	-	a	a	-	a	a	-	-	a	b	b	b	b	b	b	b	b	b	b	-	b	b	b	-	-	a	a	-	b	a	-	-	a	-	a	a	a	a	a	a	a	-
chr06	12671950	T	G	-	-	-	-	-	-	-	-	-	-	-	-	-	b	-	b	b	b	b	b	b	b	b	b	b	b	b	-	-	-	-	-	b	-	-	-	-	-	-	-	-	-	-	-	-	-
chr06	12674602	A	G	a	b	b	a	b	a	-	b	a	b	b	b	a	-	b	a	-	-	b	-	-	-	-	-	b	b	b	b	b	b	a	b	b	a	b	b	b	b	a	a	a	a	a	a	a	a
chr06	12674631	T	C	b	b	b	b	b	a	-	b	b	b	b	b	b	-	-	a	-	-	b	-	-	-	-	-	-	b	-	b	b	b	b	b	b	b	b	b	b	b	b	b	b	a	b	a	b	a
chr06	12676554	A	G	-	-	-	-	b	-	-	-	-	-	-	-	-	b	-	-	-	-	-	-	a	a	a	a	-	-	-	-	b	-	b	-	-	-	-	-	-	-	-	-	-	-	-	-	-	-
chr06	12676570	C	T	-	-	-	-	b	-	-	-	-	-	-	-	-	b	-	-	-	-	-	-	a	a	a	a	-	-	-	-	b	-	b	-	-	-	-	-	-	-	-	-	-	-	-	-	-	-
chr06	12681730	C	T	b	-	-	b	-	-	-	-	-	-	b	b	-	-	-	-	-	-	-	-	-	-	-	-	b	-	-	b	b	-	-	b	b	b	b	-	b	-	b	-	b	-	b	-	-	-
chr06	12682448	T	C	-	-	-	-	-	-	-	-	-	-	-	-	-	a	b	b	b	b	b	b	b	b	-	h	b	b	b	-	-	-	-	-	-	-	-	b	-	-	-	b	-	-	-	-	-	-
chr06	12682497	T	C	-	-	-	-	-	-	-	-	-	-	-	-	-	b	b	b	b	b	b	b	b	b	-	h	b	b	b	-	-	-	-	b	-	-	-	b	-	-	-	b	-	-	-	-	-	-
chr06	12690527	C	T	a	b	b	b	b	a	a	b	a	b	b	b	b	b	b	-	b	b	-	b	-	a	-	a	-	b	-	b	b	-	a	b	b	a	b	b	a	b	b	b	a	b	a	a	a	-
chr06	12699205	C	T	a	-	a	a	b	a	a	b	b	b	b	b	b	b	b	b	b	b	-	b	a	h	a	a	b	b	b	b	b	b	a	b	-	b	-	b	-	-	b	a	a	a	a	-	-	-
chr06	12702618	C	T	-	-	-	-	-	-	-	-	-	-	-	-	-	-	-	-	-	-	-	-	a	-	-	-	-	-	-	-	-	-	-	-	-	-	-	-	-	-	b	-	-	-	-	-	-	-
chr06	12702664	C	T	-	-	-	-	-	-	-	-	-	-	-	-	-	-	-	-	-	-	-	-	a	-	-	-	-	-	-	-	-	-	-	-	-	-	-	-	-	-	b	-	-	-	-	-	-	-
chr06	12702674	G	A	-	-	-	-	-	-	-	-	-	-	-	-	-	-	-	-	-	-	-	-	a	-	-	-	-	-	-	-	-	-	-	-	-	-	-	-	-	-	b	-	-	-	-	-	-	-
chr06	12702900	A	G	-	-	-	-	-	a	-	-	-	-	-	-	-	a	-	h	-	-	b	-	a	a	a	a	b	b	b	-	-	-	-	-	b	-	-	-	-	-	-	-	a	-	-	-	-	-
chr06	12703009	T	C	-	-	-	-	-	-	-	-	-	-	-	-	-	a	b	-	b	-	b	b	a	b	-	h	-	b	b	-	-	-	-	-	-	-	-	-	-	-	-	-	-	-	-	-	-	-
chr06	12703025	T	C	-	-	-	-	-	-	-	-	-	-	-	-	-	a	b	-	b	-	b	b	a	b	-	h	-	b	b	-	-	-	-	-	-	-	-	-	-	-	-	-	-	-	-	-	-	-
chr06	12703688	T	C	-	-	-	-	-	-	-	-	-	-	-	-	-	b	b	b	b	b	b	b	a	h	b	a	b	b	b	-	-	-	-	-	b	a	-	-	-	-	-	-	-	-	-	-	-	-
chr06	12707831	G	A	b	-	a	b	b	a	-	b	-	-	b	b	b	a	-	b	b	-	b	b	h	a	h	h	b	b	b	-	b	-	b	b	-	b	-	-	a	-	a	-	-	-	-	-	a	a
chr06	12712212	T	C	a	-	b	a	b	a	-	b	-	-	-	b	a	-	-	b	b	b	-	-	-	a	-	a	b	b	-	b	b	-	b	-	-	a	-	b	a	-	b	a	b	-	a	a	-	a
chr06	12712583	T	C	-	-	b	b	-	a	a	b	-	-	-	-	b	h	b	b	b	b	-	b	h	h	a	a	b	b	b	-	-	-	a	-	-	a	-	-	-	-	-	-	-	-	-	-	-	-
chr06	12712595	A	G	-	-	b	b	-	a	a	b	-	-	-	-	a	h	b	b	b	b	-	b	h	h	a	a	b	b	b	-	-	-	a	-	-	a	-	-	-	-	-	-	-	-	-	-	-	-
chr06	12725919	T	C	-	b	-	-	b	-	-	b	b	b	b	b	b	a	-	a	-	b	b	-	a	b	b	a	-	-	b	b	b	a	-	b	-	a	-	-	b	b	-	-	-	b	b	-	-	-
chr06	12725932	G	A	-	b	-	-	b	-	-	b	b	b	b	b	b	a	-	a	-	b	b	-	a	b	b	a	-	-	b	b	b	a	-	b	-	a	-	-	b	b	-	-	-	b	b	-	-	-
chr06	12725947	A	G	-	b	-	-	b	-	-	b	b	b	b	b	b	a	-	a	-	-	-	-	a	b	a	a	-	-	b	b	b	a	-	b	-	a	-	-	b	b	-	-	-	b	b	-	-	-
chr06	12726390	C	T	a	a	a	b	b	a	a	b	b	b	b	b	b	a	b	a	b	-	b	b	-	a	a	a	b	-	b	b	b	a	a	b	b	b	b	b	a	-	b	b	a	b	b	a	b	a
chr06	12726557	C	T	-	-	-	a	-	-	-	b	-	-	-	b	-	b	-	-	-	-	-	-	-	-	-	-	-	-	-	-	b	-	a	b	-	a	-	-	-	-	-	-	b	b	a	-	-	-
chr06	12726587	A	G	-	-	-	a	-	-	-	b	-	-	-	b	-	b	-	-	-	-	-	-	-	-	-	-	-	-	-	-	b	-	a	b	-	a	-	-	-	-	-	-	b	b	a	-	-	-
chr06	12727049	G	A	b	b	-	a	b	a	-	b	b	a	b	b	a	-	-	-	-	-	-	b	-	a	-	-	b	-	b	-	-	a	a	b	b	a	b	b	b	-	-	a	b	a	a	b	a	-
chr06	12732792	T	C	b	b	b	b	b	a	a	-	a	a	b	b	b	b	b	b	b	b	b	b	a	-	-	b	b	b	b	b	b	a	a	b	b	a	b	b	a	b	b	b	b	b	a	-	b	-
chr06	12732825	C	T	a	a	a	a	b	a	-	b	a	a	b	b	a	-	b	a	b	-	b	b	b	b	a	b	b	b	b	b	b	-	a	b	b	a	-	-	a	-	a	a	-	a	a	a	a	-
chr06	12747748	G	C	a	-	b	-	b	-	a	b	b	a	b	b	a	-	-	b	-	-	b	b	-	b	a	-	b	-	-	b	b	-	b	b	b	b	b	b	b	-	-	b	-	b	a	b	b	-
chr06	12750687	G	A	-	-	b	a	b	a	b	b	-	-	-	b	-	b	b	a	b	b	b	b	b	b	h	h	b	b	b	-	-	-	-	b	b	-	b	-	b	-	-	-	-	-	-	-	-	-
chr06	12752078	C	T	a	-	a	b	b	a	-	b	-	-	-	b	-	-	-	-	-	-	-	-	-	b	-	-	-	b	-	b	b	-	b	b	b	b	-	b	-	b	b	b	b	b	a	-	b	a
chr06	12752103	G	A	a	-	a	b	b	a	-	b	-	-	-	b	-	-	-	-	-	-	-	-	-	b	-	-	-	b	-	b	b	-	b	b	b	b	-	b	-	b	b	b	b	b	b	-	b	a
chr06	12757563	C	T	b	-	a	b	b	a	a	-	-	-	-	b	b	a	b	-	b	b	-	b	-	-	a	b	-	b	b	b	b	b	a	b	b	b	-	b	-	b	b	b	-	b	b	-	a	-
chr06	12769330	G	A	b	b	a	b	b	a	b	b	b	b	b	b	a	a	b	b	b	b	b	b	a	b	a	-	b	-	-	b	b	a	b	b	b	a	b	-	a	b	a	a	a	a	a	b	b	a
chr06	12769941	A	G	a	a	b	a	b	a	a	b	-	a	b	b	b	b	-	-	-	-	-	b	a	a	a	a	b	b	-	-	b	a	b	b	b	a	b	b	a	b	b	a	a	a	b	a	b	-
chr06	12769999	G	A	a	a	b	a	b	a	a	b	-	a	b	b	b	b	-	-	-	-	-	b	a	b	a	a	b	b	-	-	b	a	b	b	b	a	b	b	a	b	b	a	a	a	b	a	b	-
chr06	12770009	G	T	a	a	b	a	b	a	a	b	-	a	b	b	a	b	-	-	-	-	-	b	a	a	a	a	b	b	-	-	b	a	b	b	b	a	b	b	a	b	b	a	a	a	b	a	b	-
chr06	12770527	C	T	a	-	-	-	b	a	-	-	-	-	-	b	-	a	-	-	-	-	a	-	a	a	a	a	-	a	-	-	-	-	-	b	-	a	-	-	-	-	-	-	a	-	-	-	-	-
chr06	12770554	C	T	a	-	-	-	b	a	-	-	-	-	-	b	-	-	-	-	-	-	a	-	a	a	a	-	-	a	-	-	-	-	-	b	-	a	-	-	-	-	-	-	a	-	-	-	-	-
chr06	12770672	A	G	-	-	-	-	-	-	-	-	-	-	-	-	-	h	b	h	b	-	b	b	h	h	h	h	b	b	-	-	-	-	-	-	b	a	-	-	a	-	-	-	-	-	-	-	-	-
chr06	12771704	T	C	a	b	a	b	b	a	a	b	b	b	-	b	b	b	b	-	b	b	b	b	b	a	b	a	b	b	b	b	b	a	a	b	-	b	b	b	b	-	a	a	b	b	a	a	b	-
chr06	12772426	G	A	b	-	a	b	b	a	b	b	b	b	b	b	b	b	-	a	-	-	-	b	a	a	a	-	b	-	b	b	b	a	b	b	b	b	b	b	b	b	b	b	b	b	b	b	b	-
chr06	12772485	G	A	b	-	a	b	b	a	b	b	b	b	b	b	b	b	b	a	b	-	-	b	a	a	a	b	b	b	b	b	b	a	b	b	b	b	b	b	b	b	b	b	b	b	b	b	b	-
chr06	12772686	G	A	-	-	-	b	-	-	-	-	-	-	-	-	-	b	b	b	-	b	b	b	b	b	b	b	b	b	b	-	-	-	-	-	b	-	-	-	-	-	-	-	-	-	-	-	-	-
chr06	12773774	T	C	-	-	-	-	-	-	-	b	-	-	-	-	-	h	b	b	b	b	b	b	b	b	-	b	b	b	b	-	-	-	-	-	-	b	-	-	-	-	-	-	-	-	-	-	-	-
chr06	12773981	G	A	a	a	b	a	b	a	a	b	b	a	b	b	a	-	-	-	-	-	-	b	-	b	b	-	b	b	b	b	b	b	b	b	b	a	-	b	a	b	a	b	a	b	b	b	b	a
chr06	12774219	C	T	a	a	b	a	b	a	a	b	b	a	b	b	a	-	-	-	-	-	-	-	-	a	-	-	b	b	b	b	b	b	b	b	b	a	-	b	a	-	a	b	a	b	a	b	b	a
chr06	12774238	G	A	a	a	b	a	b	a	a	b	b	a	b	b	a	-	-	-	-	-	-	-	-	b	-	-	b	b	b	b	b	b	b	b	b	a	-	b	a	-	a	b	a	b	b	b	b	a
chr06	12776407	A	T	b	b	b	b	b	-	-	b	b	-	b	b	b	h	-	-	b	b	h	b	b	b	b	-	h	a	b	-	b	b	b	b	-	b	b	-	-	b	-	-	b	-	b	-	-	-
chr06	12776833	G	T	a	b	b	b	b	a	a	-	a	a	b	b	b	-	b	-	b	b	b	b	a	a	-	a	b	b	b	b	b	b	b	b	b	a	-	b	b	b	a	b	a	a	a	b	b	-
chr06	12778385	G	A	a	a	a	a	b	a	b	b	b	b	b	b	b	b	b	-	b	b	b	b	b	b	-	b	-	b	b	b	b	a	a	b	b	b	b	b	b	b	b	b	a	a	b	a	a	a
chr06	12778595	A	T	a	a	a	a	b	a	b	b	b	b	b	b	b	b	-	-	b	b	b	b	a	b	-	a	b	-	b	b	b	a	a	b	b	a	b	b	b	b	b	b	a	a	b	a	a	a
chr06	12778923	T	C	a	-	a	b	b	a	b	-	a	-	-	b	a	b	b	-	-	b	-	b	a	b	a	b	-	b	b	b	b	b	b	b	b	a	b	b	a	b	-	b	a	a	b	b	b	-
chr06	12781842	G	A	-	-	-	-	-	-	-	-	-	-	-	-	-	b	b	b	b	b	b	b	b	b	a	a	-	b	b	b	-	-	a	-	-	-	-	-	-	-	-	-	-	-	b	-	-	-
chr06	12781957	C	A	a	a	b	b	b	a	-	b	b	a	-	b	a	-	-	-	-	-	-	-	-	-	-	-	-	-	-	b	b	-	b	b	b	-	-	-	a	-	b	b	-	b	b	a	-	-
chr06	12789006	T	G	b	b	b	b	b	a	b	-	b	b	b	b	b	a	-	-	-	-	-	b	a	-	-	-	-	-	b	b	b	b	b	b	b	b	b	b	a	b	-	b	-	a	b	b	a	a
chr06	12789828	C	T	b	-	b	b	b	-	-	-	-	-	-	b	b	b	-	b	-	-	b	-	-	b	-	-	-	-	b	-	-	-	-	-	-	a	-	-	-	b	-	b	b	-	a	-	-	-
chr06	12790188	T	C	b	-	-	-	-	-	-	-	-	b	-	b	b	-	-	-	b	-	-	b	-	a	-	-	-	-	-	-	-	b	-	-	-	a	-	-	-	-	-	b	-	-	a	-	-	-
chr06	12799730	C	T	-	-	-	-	b	-	-	-	-	-	-	-	-	a	b	h	b	b	b	b	a	b	h	a	b	b	b	-	-	-	-	-	-	-	-	b	-	-	-	-	-	-	-	-	-	-
chr06	12805754	A	G	b	-	b	b	b	a	-	b	-	a	-	b	a	a	-	-	-	-	-	b	-	a	-	a	b	b	b	-	-	a	b	-	b	b	-	-	a	b	-	a	-	-	-	a	-	-
chr06	12807912	A	G	-	a	a	a	-	a	a	-	-	-	-	-	a	a	-	-	-	-	-	-	-	-	-	-	-	-	-	-	-	a	-	-	-	a	-	-	a	-	a	-	a	-	a	a	-	-
chr06	12807941	T	C	-	a	a	a	-	a	a	-	-	-	-	-	a	a	-	-	-	-	-	-	-	-	-	-	-	-	-	-	-	a	a	-	-	a	-	-	a	-	a	-	a	-	a	a	-	a
chr06	12807969	G	A	-	a	a	a	-	a	a	-	-	-	-	-	a	a	-	-	-	-	-	-	-	-	-	-	-	-	-	-	-	a	a	-	-	a	-	-	a	-	a	-	a	-	a	a	-	a
chr06	12811112	A	C	b	-	b	a	b	a	b	b	b	a	b	b	b	b	b	-	b	b	b	b	a	b	b	a	b	b	b	b	b	a	a	b	b	b	b	b	b	b	a	b	-	b	b	b	a	a
chr06	12812420	C	T	-	-	-	-	-	-	-	-	-	-	-	-	-	h	b	a	h	b	b	b	h	a	b	h	b	b	b	-	-	-	a	-	-	-	-	-	a	-	a	-	-	-	-	-	-	-
chr06	12819782	C	T	-	-	b	-	-	-	-	-	-	-	-	-	-	a	b	a	b	b	b	b	a	h	a	b	b	b	b	-	b	-	-	-	-	-	-	-	b	-	b	-	-	-	-	-	-	-
chr06	12822303	A	C	a	-	a	a	b	-	-	-	-	-	b	-	-	a	b	-	-	-	b	-	b	a	-	-	-	-	-	-	b	a	a	b	b	a	-	b	-	b	-	a	a	b	b	b	a	a
chr06	12822313	G	A	a	-	a	a	b	-	-	-	-	-	b	-	-	a	b	-	-	-	b	-	b	a	-	-	-	-	-	-	b	a	a	b	b	a	-	b	-	b	-	a	a	b	b	b	a	a
chr06	12822715	G	A	a	-	a	a	b	-	-	-	-	-	b	-	-	-	b	-	-	-	b	-	b	a	-	-	-	-	-	-	-	a	b	b	b	a	-	b	-	b	-	a	a	b	b	b	a	a
chr06	12822748	T	C	-	-	a	-	-	-	-	-	-	-	-	-	a	-	-	-	-	-	-	-	-	-	-	-	-	-	-	-	-	-	-	b	-	-	-	-	-	-	-	-	-	-	-	-	-	-
chr06	12822810	C	T	-	-	a	-	-	-	-	-	-	-	-	-	a	-	-	-	-	-	-	-	-	-	-	-	-	-	-	-	-	-	-	b	-	-	-	-	-	-	-	-	-	-	-	-	-	-
chr06	12822909	C	A	-	-	a	-	-	-	-	-	-	-	-	-	a	-	-	-	-	-	-	-	-	-	-	-	-	-	-	-	-	-	-	b	-	-	-	-	-	-	-	-	-	-	-	-	-	-
chr06	12823237	T	C	b	b	a	b	b	a	-	b	b	a	b	b	a	a	b	-	b	-	-	-	b	a	-	-	b	b	-	b	b	b	a	b	b	b	-	b	-	b	a	a	a	a	a	b	a	-
chr06	12823414	T	C	-	-	-	-	-	-	-	-	-	-	-	-	-	a	b	a	b	b	b	b	h	h	h	a	b	b	b	-	-	-	-	-	-	-	-	-	-	-	-	b	-	-	-	-	-	-
chr06	12823464	C	T	-	-	-	-	-	-	-	-	-	-	-	-	-	a	b	a	b	b	b	b	h	h	h	a	b	b	b	-	-	-	-	-	-	-	-	-	-	-	-	b	-	-	-	-	-	-
chr06	12823508	G	A	b	b	a	b	b	a	b	b	a	b	-	b	a	b	b	-	b	b	b	b	a	b	-	a	b	b	b	-	b	a	a	b	b	b	-	b	-	-	-	-	b	a	b	-	-	-
chr06	12828509	C	A	-	-	-	-	-	-	-	-	-	-	-	-	-	-	-	-	-	-	-	-	-	-	-	-	-	-	-	-	-	-	a	-	b	b	-	-	a	-	-	a	a	a	a	-	-	-
chr06	12835836	G	A	-	-	-	-	-	-	-	-	-	-	-	-	-	h	-	-	b	b	-	b	a	h	b	h	b	b	b	-	-	-	-	-	-	a	-	-	-	-	-	-	-	-	-	-	-	-
chr06	12836033	G	A	-	-	-	-	-	-	-	-	-	-	-	-	-	h	b	h	b	b	b	b	a	h	b	b	b	-	b	-	-	-	-	-	-	-	-	-	-	-	-	-	-	b	-	-	-	-
chr06	12836267	T	C	b	-	b	a	b	a	-	b	b	a	-	b	a	b	-	a	-	b	-	b	a	b	-	a	-	-	b	b	b	a	a	b	b	b	-	b	-	-	a	a	b	b	b	a	a	-
chr06	12836316	C	T	b	-	b	a	b	a	-	b	b	a	-	b	a	b	-	-	-	b	-	b	a	b	-	a	-	-	b	b	b	a	a	b	b	b	-	b	-	-	a	a	b	b	a	a	a	-
chr06	12836697	C	T	-	-	-	-	-	a	-	-	-	-	-	-	-	b	b	b	b	-	b	b	b	-	a	h	b	b	b	-	-	-	-	-	-	-	-	-	-	-	-	-	-	-	-	-	-	-
chr06	12836708	A	G	-	-	-	-	-	a	-	-	-	-	-	-	-	b	b	b	b	-	b	b	b	-	a	h	b	b	b	-	-	-	-	-	-	-	-	-	-	-	-	-	-	-	-	-	-	-
chr06	12837477	G	A	-	-	b	b	-	-	b	-	-	b	-	-	b	h	-	a	b	b	b	b	h	b	a	a	b	b	b	b	b	b	b	b	b	-	-	-	b	-	a	-	-	-	-	-	-	-
chr06	12837491	A	G	-	-	b	b	-	-	b	-	-	b	-	-	b	h	-	a	b	b	b	b	h	b	a	a	b	b	b	b	b	b	a	b	b	-	-	-	b	-	a	-	-	-	-	-	-	-
chr06	12838309	T	G	a	b	b	b	b	a	a	b	b	b	b	b	a	b	b	b	b	-	b	b	b	h	a	-	-	b	b	b	b	b	a	b	b	b	b	b	a	b	a	a	b	b	b	b	a	a
chr06	12839313	G	A	b	b	b	b	b	a	-	b	a	a	-	b	a	a	b	-	b	-	b	-	a	-	-	-	-	-	b	b	b	a	a	b	b	a	b	-	a	-	b	-	a	b	b	b	a	-
chr06	12839342	T	C	b	b	b	b	b	a	-	b	a	a	-	b	a	a	b	-	b	-	b	-	a	-	-	-	-	-	b	b	b	a	a	b	b	a	b	-	a	-	b	-	a	b	b	b	a	-
chr06	12840190	A	G	-	-	-	-	-	-	-	-	-	-	-	-	-	b	-	a	b	b	b	b	b	a	b	h	b	b	b	-	-	-	-	-	-	-	-	-	-	-	-	-	-	-	-	-	-	-
chr06	12840203	C	T	-	-	-	-	-	-	-	-	-	-	-	-	-	b	-	a	b	b	b	b	b	a	b	h	b	b	b	-	-	-	-	-	-	-	-	-	-	-	-	-	-	-	-	-	-	-
chr06	12840435	T	C	b	b	a	b	b	a	b	b	a	b	b	b	a	a	b	a	b	-	b	b	a	a	b	b	b	b	b	-	b	a	a	b	b	a	b	b	a	-	b	a	a	-	a	a	-	a
chr06	12841187	G	A	b	-	a	a	b	a	-	-	a	b	-	b	a	a	-	a	-	-	-	-	-	-	a	b	-	b	b	b	b	a	a	b	b	b	-	-	a	-	-	a	b	b	b	b	-	a
chr06	12841199	G	A	b	-	a	a	b	a	-	-	a	b	-	b	a	a	-	a	-	-	-	-	-	-	a	b	-	b	b	b	b	a	a	b	b	b	-	-	a	-	-	a	b	b	b	b	-	a
chr06	12841696	C	T	b	b	b	b	b	a	a	b	a	b	-	b	a	-	-	b	b	-	-	-	-	a	-	b	b	b	b	-	b	-	a	b	b	a	b	b	a	b	b	a	b	b	a	a	b	a
chr06	12852352	A	T	a	b	a	a	b	a	-	b	b	a	b	b	b	-	-	b	-	-	-	b	-	b	-	-	-	-	-	-	b	b	a	b	b	-	b	b	a	b	-	-	a	b	b	a	-	-
chr06	12852371	A	G	a	b	a	a	b	a	-	b	b	a	b	b	b	-	-	b	-	-	-	b	-	b	-	-	-	-	-	-	b	b	a	b	b	-	b	b	a	b	-	-	a	b	b	a	-	-
chr06	12854531	A	G	-	-	-	-	-	-	-	-	b	-	-	b	-	-	-	-	-	-	-	-	b	-	-	-	-	-	-	-	b	-	-	-	-	a	-	-	a	-	b	-	-	-	b	-	b	-
chr06	12854882	G	A	-	-	-	-	-	-	-	-	b	-	-	b	-	-	-	-	-	-	-	-	-	-	-	-	-	-	-	-	b	-	-	-	-	a	-	-	a	-	b	-	-	-	b	-	b	-
chr06	12854900	G	A	-	-	-	-	-	-	-	-	b	-	-	b	-	-	-	-	-	-	-	-	-	-	-	-	-	-	-	-	b	-	-	-	-	a	-	-	a	-	b	-	-	-	b	-	b	-
chr06	12854918	C	T	-	-	-	-	-	-	-	-	b	-	-	b	-	-	-	-	-	-	-	-	-	-	-	-	-	-	-	-	b	-	-	-	-	a	-	-	a	-	b	-	-	-	b	-	b	-
chr06	12857260	A	G	-	-	-	-	-	-	-	-	-	-	-	-	-	b	b	a	b	b	b	b	h	h	h	h	b	b	b	-	-	-	-	-	-	-	-	-	-	-	-	-	-	-	-	-	-	-
chr06	12857337	A	G	-	-	-	-	b	-	-	-	-	-	-	-	-	h	b	a	b	b	b	b	a	h	h	h	b	b	b	-	-	-	-	b	-	-	b	-	-	-	-	-	-	-	-	-	-	-
chr06	12860685	A	G	-	-	-	b	-	-	-	-	-	-	-	-	-	-	-	-	-	-	-	-	-	-	-	-	b	-	-	b	-	-	a	-	-	a	-	-	-	-	-	-	b	-	b	-	b	a
chr06	12861191	T	C	b	b	b	b	b	a	a	b	a	b	b	b	a	a	-	b	b	-	b	b	-	b	-	b	b	b	b	b	b	b	a	b	a	a	b	b	b	b	b	a	b	a	a	a	a	a
chr06	12863412	C	T	b	a	b	b	-	a	a	-	b	-	b	b	b	b	-	-	-	-	-	b	a	b	a	a	b	-	-	-	b	b	h	b	b	a	b	b	a	b	a	a	a	b	h	b	b	a
chr06	12869710	C	T	-	-	-	-	-	-	-	-	-	-	-	-	-	a	b	b	b	b	b	b	b	b	a	b	b	b	b	-	-	-	-	-	-	-	-	-	-	-	-	-	-	-	-	-	-	-
chr06	12869722	T	G	-	-	-	-	-	-	-	-	-	-	-	-	-	a	b	b	b	b	b	b	b	b	b	b	b	b	b	-	-	-	-	-	-	-	-	-	-	-	-	-	-	-	-	-	-	-
chr06	12869795	G	A	-	-	-	-	-	-	-	-	-	-	-	-	-	a	b	a	b	b	b	b	b	b	b	b	b	b	b	-	-	-	-	-	-	-	-	-	-	-	-	-	-	-	-	-	-	-
chr06	12869803	G	C	-	-	-	-	-	-	-	-	-	-	-	-	-	a	b	a	b	b	b	b	b	b	b	b	b	b	b	-	-	-	-	-	-	-	-	-	-	-	-	-	-	-	-	-	-	-
chr06	12881379	G	A	b	b	a	b	b	a	-	b	a	a	b	b	b	a	-	-	b	-	-	b	a	a	-	-	-	-	-	b	b	a	b	b	b	b	-	b	b	b	b	b	a	a	b	b	b	a
chr06	12881599	A	C	b	b	a	b	b	a	-	b	a	a	b	b	b	b	b	b	b	b	-	b	a	a	b	-	b	b	b	b	b	a	b	b	b	a	-	b	b	b	b	b	a	a	a	b	b	a
chr06	12881611	G	T	b	b	a	b	b	a	-	b	a	a	b	b	b	b	b	b	b	b	-	b	a	a	b	-	b	b	b	b	b	a	b	b	b	a	-	b	b	b	b	b	a	a	a	b	b	a
chr06	12881862	G	C	a	a	a	a	-	a	-	-	a	a	-	-	a	b	b	b	b	b	b	b	b	b	b	b	b	b	b	-	-	-	a	-	-	a	-	-	-	-	-	a	-	-	a	-	-	a
chr06	12881927	C	T	-	-	-	-	-	-	-	-	-	-	-	-	-	h	-	a	b	b	b	-	h	h	h	a	b	b	b	-	-	-	-	-	-	a	-	-	-	-	-	-	-	-	-	-	-	-
chr06	12881964	C	T	-	-	-	-	-	-	-	-	-	-	-	-	-	a	-	a	b	b	b	-	h	h	a	a	b	b	b	-	-	-	-	-	-	a	-	-	-	-	-	-	-	-	-	-	-	-
chr06	12889336	A	G	a	a	b	a	b	a	-	-	b	-	-	b	a	-	-	-	b	-	-	-	-	a	-	a	-	b	-	-	b	-	a	b	-	a	b	-	a	-	-	a	b	b	a	-	b	a
chr06	12890776	G	A	b	-	a	a	b	a	a	b	b	b	-	b	a	b	-	-	-	b	b	b	-	-	-	b	b	-	-	-	b	a	a	b	b	a	b	b	b	b	a	b	-	a	b	b	-	a
chr06	12891933	C	T	-	-	-	-	-	-	-	-	-	-	-	-	-	b	b	b	b	b	b	b	h	h	h	h	b	b	b	-	-	-	-	-	-	-	-	-	-	-	-	-	-	-	-	-	-	-
chr06	12892198	G	T	-	-	-	-	b	-	-	b	-	-	-	-	a	a	b	a	b	b	b	b	b	h	a	h	b	b	b	-	-	-	-	-	-	-	-	-	-	b	-	-	-	-	-	-	-	-
chr06	12893229	T	C	b	a	-	b	b	a	b	b	b	a	b	b	b	a	-	-	-	-	-	-	-	a	-	-	-	-	-	-	b	-	b	b	b	b	b	b	b	b	b	a	b	a	b	a	a	a
chr06	12893766	C	T	-	b	-	-	-	-	-	-	-	-	-	-	a	h	-	-	b	-	-	b	a	a	a	a	b	-	-	-	-	-	-	-	-	-	-	b	-	-	a	-	-	b	-	-	-	-
chr06	12893790	A	C	-	b	-	-	-	-	-	-	-	-	-	-	a	a	-	-	b	-	-	b	a	a	a	a	b	-	-	-	-	-	-	-	-	-	-	b	-	-	a	-	-	b	-	-	-	-
chr06	12895033	C	T	b	-	-	-	b	a	-	-	b	-	-	-	a	a	b	b	b	b	b	b	b	a	a	a	b	b	b	-	b	-	-	-	b	-	-	-	b	-	-	a	-	a	-	-	-	-
chr06	12895042	G	A	b	-	-	-	b	a	-	-	b	-	-	-	a	a	b	b	b	b	b	b	b	b	b	a	b	b	b	-	b	-	-	-	b	-	-	-	b	-	-	a	-	a	-	-	-	-
chr06	12895125	C	T	-	-	-	b	-	-	-	-	-	-	-	-	-	b	b	-	a	b	-	b	b	b	-	-	b	b	b	a	-	-	-	-	-	-	-	-	b	-	-	-	-	-	-	-	-	-
chr06	12895141	T	G	-	-	-	b	-	-	-	-	-	-	-	-	-	b	b	-	a	b	-	b	b	b	-	-	b	b	b	a	-	-	-	-	-	-	-	-	b	-	-	-	-	-	-	-	-	-
chr06	12895847	C	T	b	a	b	a	b	a	b	b	a	a	b	b	b	a	b	-	b	b	b	-	a	-	b	a	b	b	b	b	b	a	b	b	b	a	b	b	b	b	a	a	b	b	b	a	-	-
chr06	12895997	G	A	b	a	b	a	b	a	b	b	a	b	b	b	b	b	b	-	b	b	b	-	b	-	b	a	b	b	b	b	b	a	b	b	b	a	b	b	b	b	a	a	b	b	b	a	-	-
chr06	12896116	C	T	a	b	a	a	b	a	-	b	a	b	b	b	a	a	-	b	-	-	-	b	-	a	a	a	-	-	b	b	b	a	a	b	b	a	b	b	b	b	b	a	b	b	a	a	-	-
chr06	12896374	A	C	a	b	-	b	b	a	-	b	b	b	b	b	b	a	-	b	-	-	-	b	-	a	a	a	-	-	b	b	b	a	a	b	b	a	b	b	b	b	b	a	b	b	a	a	-	-
chr06	12896407	C	T	a	b	a	b	b	a	-	b	b	b	b	b	b	a	-	b	-	-	-	b	-	a	a	a	-	-	b	b	b	a	a	b	b	a	b	b	b	b	b	a	b	b	a	a	-	-
chr06	12896678	C	T	-	-	-	-	-	-	-	-	-	-	-	-	-	a	-	a	b	-	-	b	a	a	a	a	b	b	-	-	-	b	-	-	-	-	-	-	-	-	-	-	-	-	-	-	-	-
chr06	12896774	T	C	-	-	-	-	-	-	-	b	-	-	-	-	-	b	b	a	b	b	b	b	a	b	a	a	b	-	b	-	b	-	-	-	b	-	-	-	b	-	-	-	-	-	-	-	-	-
chr06	12896829	T	A	-	-	-	-	-	-	-	b	-	-	-	-	-	b	b	a	b	b	b	b	a	b	a	a	b	-	b	-	b	-	-	-	b	-	-	-	b	-	-	-	-	-	-	-	-	-
chr06	12900500	C	T	b	a	a	a	b	a	-	b	b	b	-	b	b	a	-	-	b	b	-	-	-	b	-	a	b	b	-	b	b	b	b	b	b	a	-	b	a	-	a	a	a	b	b	b	a	a
chr06	12900771	T	C	b	a	a	a	b	-	-	b	b	b	-	b	b	a	-	-	b	b	-	b	-	b	-	a	b	b	-	b	b	b	b	b	b	a	-	b	a	-	a	a	a	b	b	b	a	a
chr06	12906164	G	A	-	-	-	-	-	-	-	-	-	-	-	-	-	b	b	a	b	b	b	b	b	h	a	h	b	b	b	-	-	-	a	b	-	-	-	-	-	-	-	-	-	-	-	-	-	-
chr06	12906489	C	T	a	b	-	b	b	a	b	b	a	a	b	b	a	a	-	-	-	-	-	-	-	-	a	-	-	-	-	b	b	a	a	b	b	a	-	b	b	b	a	a	a	a	a	a	a	a
chr06	12906532	A	C	a	b	-	b	b	a	b	b	a	a	b	b	a	a	-	-	-	-	-	-	-	-	a	-	-	-	-	b	b	a	a	b	b	a	-	b	b	b	a	a	a	a	a	a	a	a
chr06	12906933	G	A	-	-	-	-	-	a	-	-	-	-	-	-	-	b	b	b	b	b	b	b	a	h	a	b	b	b	b	-	-	-	-	-	b	-	b	-	-	-	-	-	-	a	-	-	-	-
chr06	12906948	A	G	-	-	-	-	-	a	-	-	-	-	-	-	-	b	b	b	b	b	b	b	a	h	a	b	b	b	b	-	-	-	-	-	b	-	b	-	-	-	-	-	-	a	-	-	-	-
chr06	12914800	A	G	a	-	b	a	-	-	-	b	-	-	b	-	a	-	-	-	-	-	-	-	-	-	-	-	-	-	-	b	-	a	a	b	-	b	-	-	-	-	b	a	-	-	a	a	-	-
chr06	12914831	A	G	a	-	b	a	-	-	-	b	-	-	b	-	a	-	-	-	-	-	-	-	-	-	-	-	-	-	-	b	-	a	a	b	-	b	-	-	-	-	b	a	-	-	a	a	-	-
chr06	12920124	G	A	b	a	a	-	b	a	b	-	a	b	b	b	a	a	b	a	b	-	-	-	-	-	-	-	-	-	-	b	b	-	b	b	b	a	-	b	-	b	a	a	a	a	a	a	b	a
chr06	12920465	A	G	-	-	b	-	-	a	-	-	b	-	-	-	b	-	-	-	-	-	-	-	-	-	-	-	-	-	-	-	b	-	b	-	-	-	-	-	-	-	-	-	-	-	-	b	-	-
chr06	12925218	G	A	b	a	b	b	b	-	-	b	a	-	b	b	b	-	b	-	-	-	-	-	a	-	-	-	b	-	-	-	b	b	a	b	b	b	-	b	b	b	a	b	b	-	a	b	b	-
chr06	12925271	A	G	b	a	b	b	b	a	a	b	a	a	b	b	a	b	b	b	-	-	b	-	b	b	-	-	b	b	-	b	b	a	a	b	b	a	b	b	b	b	a	a	b	b	b	a	b	a
chr06	12925585	A	C	b	a	b	b	b	a	a	b	a	a	b	b	a	b	b	b	-	b	b	-	b	b	-	-	b	b	-	b	b	a	a	b	b	a	b	b	b	b	a	a	b	b	b	a	b	a
chr06	12925807	T	C	b	a	b	a	b	a	-	b	a	a	b	b	a	b	-	a	b	b	b	-	-	a	b	-	b	-	b	b	b	b	b	b	b	b	b	b	-	b	b	-	a	a	b	a	-	a
chr06	12926621	C	T	-	-	a	-	-	-	-	-	-	-	-	b	-	b	b	a	b	b	b	b	a	h	a	b	b	b	b	-	-	-	-	-	-	a	-	-	-	-	-	-	-	-	-	-	-	-
chr06	12926677	A	G	-	-	a	-	-	-	-	-	-	-	-	b	-	b	b	a	b	b	b	b	a	h	a	b	b	b	b	-	-	-	-	-	-	-	-	-	-	-	-	-	-	-	-	-	-	-
chr06	12928655	C	T	-	-	-	-	-	-	-	-	b	-	-	-	-	b	-	h	b	b	b	b	h	h	a	a	b	b	b	-	-	-	-	-	-	-	-	-	-	-	-	-	-	-	-	-	-	-
chr06	12928829	A	G	-	-	a	a	-	a	-	b	-	-	b	b	a	a	-	h	b	-	b	-	a	b	a	-	b	-	b	b	-	-	a	-	b	a	-	-	-	-	-	-	-	-	a	a	-	-
chr06	12929030	T	C	-	-	b	a	-	a	-	b	b	-	b	b	a	a	-	b	b	-	b	b	a	b	b	b	b	-	b	b	-	-	a	-	b	a	-	-	-	-	-	-	-	-	a	a	-	-
chr06	12938213	A	T	-	-	-	-	-	-	-	b	-	-	-	-	-	a	b	b	b	b	b	b	h	h	b	a	b	b	b	-	-	-	-	-	-	-	-	-	-	-	a	-	-	-	-	-	-	-
chr06	12938608	C	T	a	-	a	a	-	a	-	-	-	a	-	-	a	a	-	a	-	-	-	-	a	a	-	-	-	-	-	-	-	a	a	-	-	a	-	a	a	-	a	a	a	-	a	a	-	a
chr06	12938747	G	C	b	a	b	a	b	a	-	b	a	b	-	b	b	b	b	-	-	-	-	b	-	a	-	b	b	b	b	b	b	a	a	b	b	a	-	b	a	b	b	b	b	a	b	b	-	-
chr06	12939003	C	T	b	a	b	a	b	a	-	b	a	b	-	b	b	h	b	-	-	-	-	b	b	a	-	b	b	b	b	b	b	a	a	b	b	a	-	b	a	b	b	b	b	a	b	a	-	-
chr06	12939081	A	G	-	-	-	-	-	-	-	-	-	-	-	-	-	a	b	-	-	b	b	-	b	a	-	a	-	b	b	-	-	-	a	-	-	-	b	-	-	-	-	-	-	a	-	-	-	-
chr06	12939695	G	A	a	-	a	-	-	a	a	-	-	-	-	-	-	a	-	a	-	-	-	-	a	a	-	a	-	-	-	-	-	-	a	-	-	-	-	-	-	-	-	-	-	a	-	-	-	-
chr06	12939711	C	T	a	-	a	-	-	a	a	-	-	-	-	-	-	a	-	a	-	-	-	-	a	a	-	a	-	-	-	-	-	-	a	-	-	-	-	-	-	-	-	-	-	a	-	-	-	-
chr06	12940765	G	A	-	-	b	-	-	a	-	-	-	-	-	-	-	a	b	b	-	b	-	b	-	b	b	b	b	b	b	b	-	-	-	-	b	-	-	-	b	-	-	-	-	b	-	-	-	-
chr06	12940852	G	A	-	-	b	-	-	a	-	-	-	-	-	-	-	h	b	h	-	b	-	b	-	b	b	b	b	-	b	b	-	-	-	-	b	-	-	-	b	-	-	-	-	b	-	-	-	-
chr06	12940971	C	A	-	-	-	-	-	-	-	-	a	-	-	-	-	b	b	b	b	b	b	b	b	a	a	a	b	b	b	b	-	-	-	-	b	-	-	-	a	-	a	a	-	-	-	-	-	-
chr06	12941148	A	G	b	b	a	a	b	a	a	b	a	b	b	b	b	a	-	-	b	-	b	-	a	a	b	-	b	-	-	b	b	a	b	b	b	b	b	b	b	b	b	a	a	b	a	a	a	a
chr06	12941393	G	A	b	b	a	a	b	a	a	b	a	b	b	b	b	a	-	a	b	-	b	-	b	a	b	-	b	-	-	b	b	a	b	b	b	b	b	b	b	b	b	a	a	b	a	a	a	a
chr06	12941471	A	T	a	-	b	a	b	a	-	b	a	b	b	b	a	a	b	-	-	b	-	-	-	a	-	-	-	-	-	b	b	b	a	b	b	a	-	b	a	b	a	a	b	a	b	b	b	a
chr06	12941509	C	T	a	-	a	a	a	a	-	a	a	a	b	a	a	a	a	-	-	b	-	-	-	a	-	-	-	-	-	b	b	b	a	b	a	a	-	a	a	b	a	a	a	a	a	b	b	a
chr06	12941720	A	G	a	-	-	a	b	a	-	b	a	a	b	b	a	b	-	-	-	-	-	-	-	a	-	-	-	b	b	b	b	b	a	b	b	a	-	-	a	b	a	a	b	a	b	b	b	a
chr06	12941774	G	A	a	-	-	a	b	a	-	b	a	b	b	b	a	a	-	-	-	-	-	-	-	a	-	-	-	b	a	b	b	b	a	b	b	a	-	-	a	b	a	a	b	a	b	b	b	a
chr06	12947116	C	T	a	b	-	a	b	a	b	b	-	a	b	-	b	-	-	a	b	-	-	-	a	-	a	-	-	-	-	b	b	b	b	-	b	a	-	-	b	-	-	-	a	b	b	b	a	a
chr06	12947212	T	C	b	a	a	a	b	a	a	b	b	b	b	b	a	-	b	-	b	b	b	b	-	b	b	-	b	b	b	b	b	a	b	b	b	b	b	b	b	b	b	b	a	b	b	a	b	a
chr06	12947413	A	G	b	a	a	a	b	a	a	b	b	b	b	b	a	-	b	-	b	b	b	b	-	a	b	-	b	b	b	b	b	a	b	b	b	b	b	b	b	b	b	b	a	a	b	a	b	a
chr06	12955556	C	T	-	-	-	-	-	-	-	-	-	-	-	-	-	b	b	-	b	-	-	b	b	a	-	a	b	b	b	-	b	-	-	-	-	b	-	-	-	-	-	b	-	-	-	-	-	-
chr06	12955586	G	A	-	-	-	-	-	-	-	-	-	-	-	-	-	b	b	-	b	a	-	b	h	a	-	a	b	b	b	-	b	-	-	-	-	b	-	-	-	-	-	b	-	-	-	-	-	-
chr06	12955598	C	T	-	-	-	-	-	-	-	-	-	-	-	-	-	-	-	-	-	a	-	-	a	a	-	a	-	-	-	-	b	-	-	-	-	b	-	-	-	-	-	b	-	-	-	-	-	-
chr06	12955638	T	G	-	-	-	-	-	-	-	-	-	-	-	-	-	-	-	-	-	b	-	-	a	a	-	a	-	-	-	-	b	-	-	-	-	b	-	-	-	-	-	b	-	-	-	-	-	-
chr06	12955764	C	T	-	-	-	-	-	-	-	-	a	-	-	-	-	b	-	a	b	b	b	b	b	h	b	a	b	b	b	-	-	-	-	b	-	-	-	-	-	-	-	-	-	-	b	-	b	-
chr06	12957347	G	A	-	a	-	a	b	a	-	-	b	-	-	b	b	-	-	-	-	-	-	-	-	-	-	-	b	-	-	-	-	-	a	b	b	b	-	-	a	b	b	b	-	-	a	b	a	-
chr06	12957401	C	T	a	a	b	b	b	a	a	b	b	b	-	b	a	a	-	-	-	-	-	-	a	a	a	b	-	b	-	b	b	b	a	b	b	b	b	-	b	b	b	a	a	b	b	b	b	a
chr06	12957660	A	G	a	a	a	b	b	a	a	b	a	b	-	b	a	a	-	-	-	-	-	-	a	a	a	-	-	-	-	b	b	b	a	b	b	b	b	-	b	b	b	a	a	b	b	b	b	a
chr06	12957678	C	T	a	a	a	b	b	a	a	b	a	b	-	b	a	a	-	-	-	-	-	-	a	a	a	-	-	-	-	b	b	b	a	b	b	b	b	-	b	b	b	a	a	b	b	b	b	a
chr06	12957707	C	T	a	a	a	b	b	a	a	b	a	b	-	b	a	a	-	-	-	-	-	-	a	a	a	-	-	-	-	b	b	b	a	b	b	b	b	-	b	b	b	a	a	b	b	b	b	a
chr06	12957735	T	G	b	b	-	b	-	-	-	b	-	b	b	b	b	a	-	b	b	b	b	b	b	a	b	a	b	b	-	b	b	b	b	b	b	-	b	b	b	b	b	b	b	-	b	b	b	-
chr06	12957748	A	T	b	b	-	b	-	-	-	b	-	b	b	b	b	a	-	b	b	b	b	b	b	a	b	a	b	b	-	b	b	a	b	b	b	-	b	b	b	b	b	b	a	-	b	b	b	-
chr06	12958144	T	C	-	-	a	-	-	-	-	b	-	b	b	-	b	b	b	a	b	b	b	b	h	a	a	b	-	b	b	-	-	-	-	b	b	-	b	-	-	b	-	-	-	-	-	-	-	-
chr06	12958314	C	T	b	b	a	b	b	a	a	b	b	b	b	b	b	a	b	b	b	b	-	b	a	b	-	a	b	b	b	b	b	b	b	b	b	a	b	b	a	b	b	a	b	-	b	a	b	a
chr06	12958330	G	A	b	b	b	b	b	a	a	b	b	b	b	b	b	a	b	b	b	b	-	b	a	b	-	b	b	b	b	b	b	b	b	b	b	a	b	b	a	b	b	a	b	-	b	a	b	a
chr06	12958944	C	T	-	-	-	-	-	a	-	-	-	-	-	-	-	b	b	a	b	b	b	b	h	h	a	b	b	b	b	-	-	-	-	-	-	-	-	-	a	-	b	-	-	-	-	-	-	-
chr06	12958949	G	A	-	-	-	-	-	a	-	-	-	-	-	-	-	b	b	a	b	b	b	b	h	h	a	b	b	b	b	-	-	-	-	-	-	-	-	-	a	-	b	-	-	-	-	-	-	-
chr06	12959041	C	T	-	-	-	-	-	a	-	-	-	-	-	-	-	a	b	a	b	b	b	b	h	h	a	a	-	b	b	-	-	-	-	-	-	-	-	-	a	-	-	-	-	-	-	-	-	-
chr06	12959188	T	C	-	-	-	-	-	a	-	-	-	-	-	-	-	h	-	-	b	b	b	b	-	-	a	h	b	b	b	-	-	-	-	b	-	-	-	-	-	-	-	-	b	-	-	-	-	-
chr06	12962756	A	G	a	b	a	a	b	a	-	b	a	-	b	b	b	a	-	h	-	-	b	b	b	h	b	a	b	b	b	b	b	a	a	b	b	a	b	b	b	b	a	a	a	a	a	a	h	a
chr06	12966002	A	G	-	-	-	-	-	-	-	-	-	-	-	-	-	a	b	a	b	a	b	b	b	h	b	b	b	b	b	-	-	-	-	-	b	-	-	-	-	-	-	a	-	-	-	a	-	-
chr06	12970323	A	C	b	b	a	a	-	a	-	-	-	-	-	b	-	b	-	-	b	-	-	-	-	-	a	-	b	-	-	-	b	-	b	-	-	-	b	a	-	-	-	b	-	-	a	-	a	a
chr06	12976121	A	G	a	-	a	a	-	a	-	-	-	-	-	-	a	a	b	b	b	b	b	b	a	b	b	a	b	b	b	-	-	a	a	-	-	a	-	-	-	-	-	-	a	-	-	-	a	-
chr06	12976284	C	T	a	-	a	a	-	a	-	-	-	-	-	-	a	b	b	b	b	b	b	b	a	b	b	a	b	b	b	-	-	a	a	-	-	a	-	-	-	-	-	-	a	-	-	-	a	-
chr06	12982514	T	C	a	a	a	b	b	a	b	b	b	b	-	b	a	a	b	a	b	b	b	b	-	b	b	a	b	b	b	b	-	-	b	b	-	b	-	-	-	b	a	b	a	a	b	b	a	-
chr06	12983192	C	T	-	-	-	-	-	-	-	-	-	-	-	-	-	a	b	b	b	b	b	b	a	h	h	a	b	b	b	-	-	-	-	-	-	-	-	-	-	-	-	-	-	-	-	-	-	-
chr06	12989271	G	A	b	b	b	b	b	a	a	b	b	a	b	b	b	b	-	a	b	b	b	b	a	b	b	a	b	b	b	b	b	a	a	b	b	a	b	b	a	b	a	a	b	b	b	b	a	a
chr06	12993931	C	T	-	-	a	-	-	a	-	-	-	-	-	-	b	-	-	-	-	-	-	-	a	-	-	-	-	-	-	-	b	-	a	b	-	-	-	-	a	-	-	a	-	-	b	-	-	-
chr06	12994057	C	T	a	a	b	a	b	a	b	b	a	b	b	b	b	b	-	-	b	-	-	b	b	a	b	-	b	b	b	b	b	-	b	b	b	a	b	b	b	b	a	b	a	a	a	a	b	-
chr06	12994494	C	T	-	-	-	-	-	-	-	-	-	-	-	-	b	h	-	-	b	b	b	b	a	h	h	h	b	b	b	-	-	-	-	-	-	-	-	-	-	-	-	-	-	-	b	-	-	-
[truncated: 5,883 more rows]
[truncated: 735 more columns]
