# Supplementary material for: Genetic analysis of an elite super-hybrid rice parent using high-density SNP markers
Source: Rice (N Y). 2013 Aug 15;6:21. doi: 10.1186/1939-8433-6-21 (PMC4883714; doi:10.1186/1939-8433-6-21)
Supplement: Supplementary file 1 — Additional file 1: The SNPs information generated from F2 population. The documents including “chr01_filter.ab” to “chr12_filter.ab” are the samples genotype which converted to be a\b\h formats. It is marked “a” that the genotype of sample is the same to Nipponbare, or “b” represents the R1128 genotype and “h” is the heterozygous genotype; The deletion of sample gentoype is marked as “-” specially. Data files are generally TXT which compressed into a ZIP format. For Windows user,“Editplus” or “UltraEdit” is recommended as the browser program. Format description (left to right). 1. Chromosome. 2. Position. 3. Genotype of Nipponbare. 4. Genotype of R1128. 5. Genotype of sequencing sample. (ZIP 10 MB) [file 12284_2013_57_MOESM1_ESM.zip › Additional file 1/chr07_filter.ab]

chromosome	position	�ձ���	R1128	1	2	4	7	8	10	13	14	16	17	19	22	23	25	26	29	31	32	34	35	38	40	41	43	44	48	49	51	52	54	56	58	59	62	63	65	67	69	70	71	73	74	75	76	78	79
chr07	435	G	A	-	-	-	-	b	b	-	-	b	b	-	b	b	-	-	-	-	-	b	-	b	-	-	-	-	-	-	-	b	-	-	-	b	b	-	b	b	-	b	-	b	-	b	b	-	-
chr07	494	A	G	-	-	-	-	b	b	-	-	b	b	-	b	b	-	-	-	-	-	b	-	b	-	-	-	-	-	-	-	b	-	-	-	b	b	-	b	b	-	b	-	b	-	b	b	-	-
chr07	518	G	A	a	a	b	a	a	b	a	a	b	b	a	b	b	-	-	-	-	b	-	b	-	b	-	-	-	-	-	a	a	b	a	b	a	b	-	-	-	b	b	b	-	b	b	b	a	a
chr07	573	G	A	a	a	b	a	a	b	a	a	b	b	a	b	b	-	-	-	-	b	-	b	-	-	-	-	-	-	-	a	a	b	a	b	a	b	-	-	-	b	b	b	-	b	b	b	a	a
chr07	1963	G	A	-	a	-	a	a	b	-	-	a	b	-	-	b	b	a	b	a	b	a	b	b	a	b	a	a	b	b	-	-	-	-	b	-	b	-	-	b	-	b	-	-	-	-	-	-	-
chr07	5347	T	A	-	-	-	-	-	-	-	-	-	-	-	-	-	b	a	b	-	-	b	h	h	a	b	a	a	b	b	-	-	-	-	-	b	-	-	-	-	-	b	-	-	-	-	-	-	-
chr07	7766	C	T	b	a	a	a	b	a	a	-	b	a	a	b	b	a	a	-	b	-	a	a	a	b	-	a	a	a	a	a	a	b	b	b	b	b	a	b	a	a	b	b	b	b	h	b	b	a
chr07	9706	G	A	-	-	a	-	-	-	-	-	-	-	-	-	-	a	a	-	a	a	a	a	b	b	b	a	b	a	b	-	-	-	-	-	-	b	-	-	b	-	-	-	-	-	-	-	-	-
chr07	21346	T	G	-	a	b	-	a	b	a	-	b	-	-	b	b	a	a	b	b	-	-	h	a	a	a	a	a	-	b	-	-	-	b	-	-	-	-	b	b	a	-	b	b	-	-	-	-	-
chr07	21439	C	A	a	a	a	a	a	a	a	a	b	a	a	b	b	a	b	b	-	-	b	b	-	b	-	a	b	-	b	a	a	b	a	b	a	b	a	b	a	b	b	b	a	b	b	b	a	a
chr07	21455	A	G	a	a	a	a	a	a	a	a	b	a	a	b	b	a	b	b	-	-	b	b	-	b	-	a	b	-	a	a	a	b	a	b	a	b	a	b	a	b	b	b	a	b	b	b	a	a
chr07	37785	C	T	a	a	a	a	a	b	a	-	a	b	a	b	b	a	-	b	a	-	-	b	-	b	-	a	a	a	a	a	a	b	b	b	b	a	a	b	a	b	b	b	a	b	a	b	a	-
chr07	55806	C	T	a	a	a	a	a	b	a	b	b	b	a	b	b	a	-	-	b	-	a	a	b	a	b	b	-	-	b	a	a	b	b	a	a	a	a	-	-	b	b	b	-	a	a	b	b	a
chr07	66847	T	C	a	-	b	a	b	b	a	b	-	b	-	b	b	-	-	-	-	-	-	-	b	b	-	-	-	-	-	a	a	-	b	a	b	b	-	-	a	a	b	b	b	a	b	b	-	-
chr07	67422	A	G	a	-	a	a	a	a	-	-	a	a	a	b	b	a	-	-	-	b	-	-	-	-	-	-	-	-	-	-	a	-	a	-	a	a	a	b	b	a	b	-	a	a	b	b	a	-
chr07	68295	A	G	-	-	-	-	-	b	-	-	-	-	-	b	-	b	b	b	b	a	a	a	h	a	a	a	a	h	b	-	a	-	-	-	-	-	a	-	-	-	-	-	-	-	-	-	-	-
chr07	70332	G	A	b	-	b	a	a	b	a	b	b	-	-	b	b	a	b	-	b	-	-	b	-	b	b	-	b	-	-	a	a	b	b	-	a	b	a	b	a	b	b	b	b	a	a	-	b	-
chr07	70422	C	T	-	-	-	-	-	b	-	-	-	-	-	-	b	a	h	-	a	b	-	a	a	b	-	a	a	a	-	-	-	-	b	-	a	-	-	-	-	-	-	b	-	-	-	-	-	-
chr07	78254	C	T	-	-	a	-	-	-	-	-	-	a	-	-	-	-	-	-	-	b	-	-	-	-	-	-	-	a	-	-	-	-	-	b	-	a	-	-	-	a	-	-	-	-	-	-	-	-
chr07	81033	T	C	a	a	b	a	-	-	a	a	b	b	a	b	b	b	-	-	a	-	-	-	a	b	b	-	-	b	a	-	a	b	b	b	-	a	-	b	b	a	b	b	a	a	b	b	a	-
chr07	85078	C	T	b	a	b	a	a	b	-	b	a	-	a	b	b	b	b	b	-	a	a	b	a	a	-	-	-	a	a	a	a	b	a	a	a	a	-	b	a	b	b	b	a	a	a	b	-	-
chr07	85559	T	C	-	-	-	-	-	b	-	-	-	-	-	-	-	-	-	-	-	-	-	-	-	-	-	-	-	-	-	-	-	-	-	-	-	-	-	-	b	-	-	-	-	b	b	b	-	a
chr07	92181	G	A	a	a	a	a	b	a	a	b	a	a	a	b	b	b	-	b	b	a	b	a	b	b	b	a	h	a	h	a	a	b	b	a	b	b	a	b	a	b	b	b	b	a	a	b	a	-
chr07	109582	A	C	a	-	b	a	b	b	a	-	b	b	a	b	b	-	-	-	b	-	-	-	b	-	a	-	-	a	a	a	a	b	b	a	b	b	a	b	a	a	b	b	-	a	b	b	b	a
chr07	111639	C	T	a	-	a	a	b	b	-	a	a	a	-	b	b	a	a	-	-	a	-	a	-	b	-	a	a	a	a	a	a	b	a	-	b	a	-	b	b	a	-	b	a	b	a	b	-	-
chr07	112257	C	T	-	-	-	-	-	-	-	-	-	-	-	-	-	a	a	b	h	a	a	a	h	b	a	a	h	a	a	-	a	-	-	-	-	-	-	-	-	-	-	-	-	-	-	-	b	-
chr07	112409	A	G	b	a	a	a	a	-	-	-	b	a	a	b	b	-	-	-	b	b	-	a	a	-	-	a	-	b	-	a	a	-	b	b	b	a	a	b	a	b	-	b	a	b	a	b	b	-
chr07	112454	C	A	b	a	a	a	b	-	-	-	b	a	a	b	b	-	-	-	b	b	-	b	a	-	-	a	-	b	-	a	a	-	b	b	b	a	a	b	a	b	-	b	a	b	-	b	b	-
chr07	112741	T	C	b	a	a	a	b	-	-	-	b	a	a	b	b	-	-	-	-	-	-	a	a	-	-	a	-	b	-	a	a	-	a	b	b	a	a	b	a	b	-	b	a	b	a	b	b	-
chr07	122298	T	A	b	a	a	a	b	b	a	b	b	b	a	b	b	b	-	-	b	-	-	a	-	b	-	-	-	a	-	a	a	-	b	a	a	b	-	b	a	b	b	b	a	a	b	b	a	a
chr07	124383	A	C	-	-	b	-	a	b	-	a	-	b	-	b	b	-	-	-	-	-	-	-	-	-	a	-	b	b	-	a	-	-	a	b	-	b	a	-	-	-	b	-	-	a	b	-	-	-
chr07	124393	T	C	-	-	b	-	a	b	-	a	-	b	-	b	b	-	-	-	-	-	-	-	-	-	a	-	b	b	-	a	-	-	a	b	-	b	a	-	-	-	b	-	-	a	b	-	-	-
chr07	132432	T	C	-	-	-	-	-	a	-	-	a	-	-	-	-	-	-	-	-	-	-	-	-	-	-	-	-	-	-	-	-	-	a	-	-	-	-	-	-	b	-	a	a	-	-	-	-	-
chr07	135568	G	A	a	a	b	a	b	b	-	a	a	b	a	b	b	a	-	b	-	a	a	b	b	a	b	a	a	-	b	a	a	b	a	a	a	a	a	-	a	a	b	b	a	b	b	b	b	a
chr07	145634	G	T	b	a	b	a	b	a	a	a	a	b	a	b	b	a	-	-	-	-	-	-	-	-	-	-	a	-	a	a	a	b	a	a	b	b	-	b	a	a	b	b	b	a	a	-	a	a
chr07	145665	T	C	b	a	b	a	b	a	a	a	a	b	a	b	b	a	-	-	-	b	-	-	b	-	-	-	a	-	a	a	a	b	a	a	b	b	-	b	a	a	b	b	b	a	a	-	a	a
chr07	150821	G	A	-	-	-	-	-	-	-	-	-	-	-	-	-	a	b	b	b	b	a	h	a	a	a	a	h	a	a	a	-	-	-	-	-	-	-	-	-	-	-	-	-	-	-	-	-	-
chr07	150887	C	T	-	-	-	-	-	-	-	-	-	-	-	-	-	b	a	b	b	b	a	h	a	a	a	a	h	a	a	a	-	-	-	-	-	-	-	-	-	-	-	-	-	-	-	-	-	-
chr07	155725	T	C	a	a	a	a	b	b	a	b	a	b	a	b	b	a	-	b	a	b	b	a	a	b	b	a	b	h	b	a	a	b	b	a	a	b	-	-	a	a	-	b	b	b	a	b	-	a
chr07	156212	T	A	-	-	a	a	a	-	-	-	-	-	-	-	-	-	-	-	-	-	-	-	-	-	-	-	-	-	-	-	-	-	-	-	b	-	-	b	-	-	b	b	-	-	b	-	a	a
chr07	156239	C	T	-	-	-	-	-	-	-	-	-	-	-	-	-	b	a	b	a	a	a	a	-	a	a	a	b	b	h	-	-	-	-	-	-	-	-	-	a	-	b	-	-	-	-	-	-	-
chr07	182592	C	A	a	a	b	a	a	a	a	b	a	a	a	b	b	a	-	-	a	a	a	a	a	a	a	a	-	b	-	a	a	b	a	a	a	a	a	b	a	b	b	b	a	b	b	b	a	-
chr07	182599	G	A	a	a	b	a	a	a	a	b	a	a	a	b	b	a	-	-	a	a	a	a	a	a	a	a	-	b	-	a	a	b	a	a	a	a	a	b	a	b	b	b	a	b	b	b	a	-
chr07	182872	C	T	a	a	b	a	a	a	a	b	a	a	a	b	b	a	-	-	a	a	-	a	a	a	a	a	-	b	-	a	a	b	a	a	a	a	a	b	a	b	b	b	a	b	b	b	a	-
chr07	182917	G	A	a	a	b	a	b	a	a	b	b	b	a	b	b	h	-	-	h	b	a	a	a	a	a	a	a	-	a	-	-	b	b	b	a	b	-	-	a	b	-	b	b	a	b	b	b	-
chr07	182932	C	T	a	a	a	a	b	a	a	b	b	b	a	b	b	h	-	-	h	b	a	a	a	a	a	a	a	-	a	-	-	b	a	b	a	b	-	-	a	b	-	b	b	a	a	b	b	-
chr07	182946	G	A	a	a	b	a	b	a	a	b	b	b	a	b	b	h	-	-	h	b	a	a	a	a	a	a	a	-	a	-	-	b	b	b	a	b	-	-	a	b	-	b	b	a	b	b	b	-
chr07	190433	A	T	b	a	b	a	a	a	a	a	a	a	a	b	b	a	-	b	a	a	-	b	h	a	a	a	a	b	a	a	a	b	b	a	a	b	a	b	b	a	b	b	b	a	a	b	b	a
chr07	204748	C	T	b	-	-	-	-	-	-	-	-	-	-	-	-	a	a	b	b	-	a	b	a	a	a	a	a	-	a	-	-	-	-	-	-	b	-	-	-	-	-	-	-	-	-	-	-	-
chr07	204931	T	A	b	-	b	a	b	a	-	b	b	b	a	b	b	a	-	-	b	-	-	b	-	b	b	-	-	a	a	a	a	b	b	b	b	b	a	b	b	a	b	b	b	b	b	b	b	-
chr07	205187	C	A	b	-	b	a	b	a	-	b	b	b	a	b	b	a	-	b	a	-	-	b	-	b	b	a	-	a	a	a	a	b	b	b	b	b	a	b	a	b	b	b	b	b	b	b	b	-
chr07	212766	T	A	b	a	a	a	b	b	a	b	b	a	a	b	b	b	b	-	b	-	b	b	a	a	b	a	b	b	b	a	a	-	b	b	b	b	-	-	a	-	b	b	a	-	a	-	-	-
chr07	228666	T	C	b	a	a	a	a	b	a	a	-	a	a	b	b	a	b	-	a	-	-	a	-	b	a	a	b	a	-	a	a	b	b	b	b	a	a	b	a	b	b	b	b	b	a	b	a	a
chr07	230438	G	T	-	-	-	-	-	-	-	-	-	b	-	-	-	h	a	b	a	-	-	a	a	a	h	a	h	h	h	-	-	-	-	-	-	-	-	-	-	a	-	-	-	-	-	-	-	-
chr07	234548	G	C	b	a	a	a	b	b	-	b	a	a	a	b	b	a	a	a	-	b	-	-	b	b	a	a	b	b	-	a	a	b	b	b	a	a	a	b	b	a	b	-	-	a	a	b	a	-
chr07	237129	C	T	b	-	a	-	-	b	-	-	-	-	a	-	b	-	-	-	-	-	-	-	-	-	-	-	-	-	-	-	-	-	a	-	-	-	-	-	b	-	-	-	a	-	-	b	-	-
chr07	237300	T	C	b	-	a	-	-	b	-	-	-	-	a	-	b	-	-	-	-	-	-	-	-	-	-	-	-	-	-	-	-	-	a	-	-	-	-	-	b	-	-	-	a	-	-	b	-	-
chr07	237334	G	A	b	-	a	-	-	b	-	-	-	-	a	-	b	-	-	-	-	-	-	-	-	-	-	-	-	-	-	-	-	-	a	-	-	-	-	-	b	-	-	-	a	-	-	b	-	-
chr07	237363	T	C	-	-	-	-	-	-	-	-	-	-	-	-	-	b	-	-	a	-	-	b	-	-	a	a	-	a	-	-	a	-	-	-	-	-	-	-	-	a	-	-	-	-	-	-	-	-
chr07	237477	A	G	a	a	a	a	b	b	a	a	b	a	a	b	b	b	a	b	-	-	a	a	a	a	a	a	-	-	a	a	a	b	b	b	b	a	a	b	-	b	b	b	a	a	a	b	b	-
chr07	237513	A	G	a	a	a	a	b	b	a	a	b	a	a	b	b	b	a	b	-	-	a	a	a	a	a	a	-	-	a	a	a	b	b	b	b	a	a	b	-	b	b	b	a	a	a	b	b	-
chr07	237677	A	T	a	a	a	a	b	b	a	a	b	a	a	b	b	b	a	b	-	-	a	a	a	a	a	a	-	-	a	a	a	b	b	b	b	a	a	b	-	b	b	b	a	a	a	b	b	-
chr07	239401	G	A	b	-	b	a	b	b	a	a	b	b	-	b	b	a	-	-	-	-	a	a	-	-	-	-	-	-	-	a	a	b	a	a	b	b	a	b	a	-	b	b	a	b	b	b	b	a
chr07	249621	G	C	-	-	-	-	-	-	-	-	-	-	-	-	-	b	a	b	b	a	-	a	b	b	-	-	b	-	a	-	-	-	a	-	-	-	-	-	-	-	-	-	-	-	-	-	-	-
chr07	256064	A	C	b	a	a	a	a	-	a	a	a	a	a	b	b	a	-	-	b	a	-	-	-	-	-	-	-	-	b	-	a	-	b	b	b	a	-	-	b	a	b	b	a	-	b	b	a	-
chr07	261429	G	A	b	a	b	a	a	a	a	b	a	b	a	b	b	-	a	b	a	a	-	a	a	h	a	a	a	b	b	a	a	b	b	b	a	a	-	b	a	b	b	b	b	b	a	b	a	-
chr07	261481	G	T	a	-	a	a	b	b	a	a	a	a	a	b	b	a	a	b	-	b	b	a	h	a	b	-	h	a	a	-	a	b	a	b	b	a	a	b	a	b	b	b	b	a	a	b	b	-
chr07	263705	C	T	a	a	b	a	a	b	-	b	b	b	-	b	b	b	a	-	a	-	-	a	-	a	-	-	a	-	b	a	a	b	a	a	a	b	-	-	a	a	-	b	a	b	b	-	-	-
chr07	264970	A	T	a	-	a	-	a	a	-	-	-	-	-	b	b	a	-	-	a	a	-	b	h	a	-	a	-	-	a	-	-	b	-	-	b	a	-	-	-	-	b	-	-	-	-	-	-	-
chr07	265338	A	G	a	a	a	a	a	b	a	-	a	a	a	b	b	b	-	-	-	b	-	b	-	-	-	a	-	-	-	a	a	b	a	a	a	a	-	b	-	b	b	-	-	b	a	b	a	a
chr07	265639	C	T	a	a	a	a	a	b	a	-	a	a	a	b	b	b	-	-	-	-	a	b	-	-	-	a	-	-	-	a	a	b	a	a	a	a	-	b	-	b	-	-	-	b	a	b	a	a
chr07	265876	C	A	b	-	b	a	b	a	a	-	a	a	a	b	b	b	b	b	b	-	a	b	b	b	h	-	-	-	a	-	a	b	-	-	b	a	-	-	-	-	-	-	-	-	a	-	-	-
chr07	265908	G	T	a	-	b	a	b	a	a	-	a	a	a	b	b	b	b	b	b	-	a	a	a	a	h	-	-	-	a	-	a	b	-	-	b	a	-	-	-	-	-	-	-	-	a	-	-	-
chr07	265944	G	A	b	a	a	a	b	a	a	b	a	a	a	b	b	b	-	b	a	b	b	-	-	b	-	-	b	-	-	-	a	b	b	b	b	b	a	b	a	a	b	b	b	b	b	b	b	a
chr07	265984	C	G	a	a	a	a	b	a	a	b	a	a	a	b	b	b	-	b	a	b	b	-	-	b	-	-	b	-	-	-	a	b	a	a	b	a	a	b	a	a	b	b	b	a	b	b	b	a
chr07	266170	A	G	a	a	a	a	b	a	a	b	a	a	a	b	b	b	-	b	a	b	b	-	-	b	-	-	b	-	-	-	a	b	b	a	b	a	a	b	a	a	b	b	b	a	a	b	b	a
chr07	282202	G	A	-	-	-	-	-	-	-	-	-	-	-	-	-	a	a	b	b	-	-	h	-	a	b	a	b	a	b	-	-	-	-	-	-	-	-	-	-	-	-	-	-	-	-	-	-	-
chr07	283413	A	G	b	-	b	-	b	b	-	b	-	b	-	b	b	a	a	-	a	a	-	h	a	a	-	a	-	a	a	-	-	b	b	b	a	b	-	b	-	b	b	b	b	b	b	b	b	-
chr07	317501	A	G	-	-	-	-	-	b	-	-	-	-	-	-	-	b	-	-	b	b	b	a	b	-	-	a	b	b	b	-	b	b	-	-	-	-	-	-	-	-	-	-	-	-	-	-	-	-
chr07	332296	A	G	b	a	b	a	b	a	a	b	b	a	a	b	b	h	b	b	a	b	a	-	a	a	-	-	a	b	a	a	a	b	a	-	a	a	a	b	-	b	b	b	b	a	b	b	a	-
chr07	358527	T	G	-	-	-	-	-	-	-	-	-	-	-	-	-	b	a	b	b	a	h	h	h	h	b	a	h	h	h	-	-	-	-	-	-	-	-	-	-	b	-	-	b	-	-	-	-	-
chr07	497416	G	T	b	-	b	-	a	b	a	-	-	a	a	b	-	a	b	h	a	b	b	a	h	h	b	a	h	a	b	-	-	-	a	-	a	-	-	-	a	-	-	a	-	-	-	-	-	-
chr07	527433	G	T	b	-	b	a	a	a	-	b	-	-	a	b	b	a	b	b	-	-	b	a	a	a	-	-	a	-	-	a	a	b	a	b	a	a	-	b	b	a	-	b	b	b	a	b	b	-
chr07	537126	C	T	-	-	-	-	-	-	-	-	-	-	-	-	-	a	a	-	a	a	b	a	a	a	-	a	a	a	-	-	-	-	-	-	-	-	-	-	-	-	-	-	-	-	-	-	-	-
chr07	537169	A	G	-	-	-	-	-	-	-	-	-	-	-	-	-	a	a	-	a	a	b	a	a	a	-	a	a	a	-	-	-	-	-	-	-	-	-	-	-	-	-	-	-	-	-	-	-	-
chr07	538548	C	G	-	-	-	-	-	b	a	-	b	-	-	-	-	a	b	b	-	b	b	h	h	h	a	a	a	h	b	-	a	-	-	-	a	-	-	-	-	-	-	-	-	-	-	-	-	-
chr07	544349	A	T	b	a	-	a	b	b	-	b	b	b	a	b	b	a	-	b	a	-	-	-	-	-	-	-	-	-	-	a	a	-	h	b	-	-	-	-	-	a	b	b	a	a	h	b	-	-
chr07	550905	G	A	b	a	b	a	b	a	-	b	a	a	a	b	b	a	-	b	b	-	b	a	b	a	-	a	b	b	-	a	a	b	a	b	a	b	a	-	b	b	b	b	-	a	b	b	a	a
chr07	550925	A	T	b	a	b	a	b	a	-	b	a	a	a	b	b	a	-	b	b	-	b	a	b	a	-	a	b	b	-	a	a	b	a	b	a	b	a	-	b	b	b	b	-	a	b	b	a	a
chr07	561744	A	G	b	a	b	a	b	b	-	b	a	b	a	b	b	a	a	b	-	-	b	a	a	b	a	a	a	a	h	a	a	b	a	a	a	a	a	b	a	b	b	b	b	a	b	b	b	a
chr07	568617	C	T	b	a	b	a	-	b	-	b	a	-	-	b	b	a	b	b	b	a	-	h	a	h	b	a	a	a	b	-	a	b	a	-	a	-	a	-	-	b	b	-	-	b	-	-	-	-
chr07	570757	T	A	-	-	-	-	-	-	-	-	-	b	-	-	-	b	b	b	b	a	b	b	b	b	b	a	b	b	a	-	a	-	a	-	-	-	-	b	-	b	-	-	a	-	-	-	-	-
chr07	574882	G	T	-	-	-	-	-	-	-	-	-	-	-	-	b	a	h	b	a	b	b	h	h	h	b	a	h	h	h	a	-	-	-	-	-	-	-	b	b	-	-	b	-	-	-	-	-	-
chr07	575293	A	C	-	a	b	a	a	a	a	b	a	-	-	b	b	b	-	-	-	-	-	a	b	b	-	-	-	-	a	a	a	-	a	a	a	a	-	b	-	b	b	-	b	b	a	b	b	a
chr07	585671	C	T	b	a	b	a	a	a	a	b	b	a	a	b	b	b	b	b	a	b	b	b	b	h	-	a	a	b	b	a	a	b	b	b	b	b	a	b	b	b	b	b	b	b	b	b	b	-
chr07	594859	G	A	-	-	-	-	-	-	-	-	-	-	-	-	-	b	-	b	b	b	b	b	b	-	b	-	b	b	b	-	-	-	-	-	-	-	-	-	-	-	-	-	-	b	a	-	-	-
chr07	594999	T	C	-	-	-	-	-	b	-	-	a	b	-	-	-	b	h	b	h	a	b	h	b	h	b	a	h	h	h	-	-	b	-	-	-	-	-	b	-	-	-	b	-	-	-	-	-	-
chr07	595055	A	G	-	-	-	-	-	b	-	-	a	b	-	-	-	b	a	b	a	a	b	a	b	a	b	a	b	b	h	-	-	b	-	-	-	-	-	b	-	-	-	b	-	-	-	-	-	-
chr07	597971	A	G	a	a	b	a	a	b	a	b	b	a	a	b	b	a	b	-	-	-	-	-	a	a	a	-	-	-	-	-	a	b	a	a	b	b	-	b	a	a	b	b	-	b	b	b	a	a
chr07	597981	C	T	a	a	b	a	a	b	a	b	b	a	a	b	b	a	b	-	-	-	-	-	a	a	a	-	-	-	-	-	a	b	a	a	b	b	-	b	a	a	b	b	-	b	b	b	a	a
chr07	618056	G	T	a	a	b	a	a	-	a	-	-	-	-	b	b	-	-	b	a	b	-	a	-	a	-	-	a	b	b	-	a	b	a	b	b	a	-	b	a	a	b	b	-	a	a	b	b	-
chr07	631607	T	A	-	-	-	-	-	-	-	-	-	-	-	b	b	b	b	b	b	b	b	b	a	h	b	a	a	h	h	-	-	-	-	-	-	-	-	-	-	-	-	-	-	-	-	-	-	-
chr07	635009	A	G	b	-	b	a	b	a	a	b	a	a	-	b	b	a	-	-	-	-	b	a	-	-	a	a	-	b	-	a	a	-	a	-	b	b	a	b	a	b	b	b	a	a	a	-	b	-
chr07	637475	A	G	a	-	b	a	a	b	a	b	a	b	-	b	b	-	a	-	-	-	-	-	a	-	-	-	b	a	-	a	a	b	b	b	a	a	a	b	a	a	-	b	a	b	a	b	a	a
chr07	637519	T	C	a	-	b	a	a	b	a	b	a	b	-	b	b	-	a	-	-	-	-	-	a	-	-	-	b	a	-	a	a	b	b	b	a	a	a	b	a	a	-	b	a	b	a	b	a	a
chr07	658688	T	A	-	-	-	-	-	-	-	b	-	-	-	-	b	a	b	b	a	b	b	a	h	h	a	a	a	a	a	a	-	-	-	-	a	b	-	-	-	-	-	-	b	-	-	-	-	-
chr07	660828	T	C	a	a	b	a	a	b	-	b	a	b	a	b	b	a	b	b	b	a	b	-	b	b	-	-	b	-	-	a	a	b	a	a	b	b	a	b	a	a	b	b	b	a	a	b	a	a
chr07	674772	A	G	-	-	-	a	a	a	-	-	-	-	-	-	-	a	b	b	b	b	b	a	a	a	a	a	a	a	b	-	a	-	-	-	-	b	-	-	-	-	-	-	-	-	-	-	-	-
chr07	675066	A	G	-	a	b	a	a	-	a	-	-	-	-	b	b	b	-	b	b	a	b	b	h	b	b	a	b	b	a	a	-	-	-	-	-	b	-	-	b	-	-	b	-	-	-	-	b	-
chr07	675696	C	T	b	a	b	a	-	b	-	-	b	b	a	b	b	b	a	b	b	-	b	a	-	b	b	-	a	a	b	a	a	-	b	b	a	a	a	b	-	-	b	b	-	-	-	-	-	-
chr07	678649	A	G	a	a	b	a	a	b	a	b	a	-	a	b	b	b	-	-	-	b	b	-	-	a	-	a	a	b	a	a	a	b	b	b	b	b	a	b	a	a	b	b	a	b	b	-	a	-
chr07	678967	G	A	b	a	b	a	a	b	a	b	b	b	a	b	b	a	b	b	a	-	b	a	-	b	b	a	a	b	a	a	a	b	a	b	b	a	-	b	b	b	-	b	a	a	b	-	a	-
chr07	678980	G	A	b	a	b	a	a	b	a	b	b	b	a	b	b	a	b	b	a	-	b	a	-	b	b	a	a	b	a	a	a	b	a	b	b	a	-	b	b	b	-	b	a	a	b	-	a	-
chr07	685356	A	C	a	a	b	a	a	a	a	-	b	b	a	b	b	a	-	-	b	-	-	-	b	b	-	a	b	-	a	a	a	b	b	b	b	b	a	b	b	a	b	b	a	b	b	b	a	-
chr07	692607	A	C	-	-	-	-	b	-	-	-	-	-	-	-	-	b	a	b	-	b	b	h	a	a	a	a	a	a	a	-	-	-	-	-	-	-	-	-	-	-	-	-	-	-	-	-	-	-
chr07	699594	C	A	-	-	-	-	-	-	-	-	-	-	-	-	-	a	b	-	a	a	-	b	b	a	b	a	a	h	a	a	-	-	-	-	-	-	-	-	a	-	-	-	-	a	-	-	-	-
chr07	723547	A	G	a	a	b	a	b	b	a	-	a	a	a	b	b	-	-	-	b	-	-	-	a	b	-	-	a	a	b	a	a	b	a	a	a	b	-	-	b	-	b	b	b	b	a	b	b	-
chr07	730689	A	G	b	a	b	a	a	b	a	b	b	-	a	b	b	-	-	-	-	-	-	-	-	-	a	-	a	a	-	a	a	b	b	a	a	b	a	b	a	a	b	b	a	b	a	b	a	a
chr07	730940	T	A	-	-	-	-	-	-	-	b	-	-	-	-	b	a	a	b	a	a	-	b	a	h	a	a	a	b	b	a	-	-	b	b	-	-	-	b	-	-	-	b	-	-	-	-	-	-
chr07	735022	T	C	a	a	b	a	b	b	a	b	b	b	a	b	b	a	a	-	a	a	b	a	-	h	b	a	-	b	b	a	a	b	a	b	b	a	-	b	a	a	b	b	b	a	a	b	b	-
chr07	738976	C	T	-	-	b	-	-	-	-	-	-	-	a	b	b	b	b	-	b	-	-	b	a	b	b	a	b	b	b	-	a	b	-	-	-	-	-	-	-	a	-	-	b	b	-	-	-	-
chr07	739024	A	G	-	-	b	-	-	-	-	-	-	-	a	b	b	b	b	-	b	-	-	b	a	b	b	a	b	b	b	-	a	b	-	-	-	-	-	-	-	a	-	-	b	b	-	-	-	-
chr07	743160	T	C	-	-	-	-	-	-	-	-	-	-	-	-	-	a	-	b	a	b	b	h	h	b	a	a	a	h	b	-	-	b	b	-	-	-	-	-	-	-	b	-	-	-	-	-	-	-
chr07	743199	G	C	-	-	-	-	-	-	-	-	-	-	-	-	-	a	-	b	a	b	b	h	h	b	a	a	a	h	b	-	-	b	b	-	-	-	-	-	-	-	b	-	-	-	-	-	-	-
chr07	743455	C	T	b	a	b	a	a	a	a	b	a	a	a	b	b	a	-	b	h	-	b	b	a	b	a	a	a	h	b	a	a	b	b	a	b	b	a	b	-	a	b	b	a	b	b	b	a	-
chr07	743502	A	C	b	a	b	a	a	a	a	b	a	a	a	b	b	a	-	b	h	-	b	b	a	b	a	a	a	h	b	a	a	b	b	a	b	b	a	b	-	a	b	b	a	b	b	b	a	-
chr07	745897	T	C	b	a	b	a	a	a	a	-	a	a	a	b	b	-	-	-	-	-	-	a	a	a	-	a	b	-	b	-	a	b	b	b	b	b	-	b	a	a	b	b	-	b	b	b	-	a
chr07	746282	T	C	b	-	b	a	b	b	-	b	-	b	a	b	b	-	b	b	a	-	-	-	-	a	-	-	a	a	-	a	a	b	b	b	b	a	-	-	b	-	b	b	a	-	a	b	a	a
chr07	750991	G	A	a	a	b	a	a	a	a	b	a	b	a	b	b	-	a	-	b	-	b	-	b	h	b	a	-	-	h	a	a	b	b	a	a	a	-	b	a	b	b	-	b	b	a	b	b	-
chr07	751233	C	A	a	a	b	a	a	a	a	b	a	b	a	b	b	-	a	-	b	-	b	-	b	h	b	a	-	-	h	a	a	b	a	a	a	a	-	b	a	b	b	-	b	b	a	b	b	-
chr07	752826	C	T	a	a	b	a	a	a	a	b	b	-	a	b	b	a	b	b	b	b	-	-	a	b	b	a	-	b	-	a	a	b	a	b	a	a	-	b	b	a	b	b	b	-	b	b	a	a
chr07	756859	C	T	-	-	-	-	a	-	-	-	-	-	-	-	-	b	b	b	a	a	-	h	h	a	-	-	h	h	a	-	-	-	-	-	-	-	-	-	-	-	-	b	-	-	-	-	-	-
chr07	762116	G	A	-	-	-	-	-	-	-	-	-	-	-	-	-	a	b	b	a	a	b	h	a	h	a	a	b	h	b	-	-	-	a	-	-	-	-	-	-	-	-	-	-	-	-	-	a	-
chr07	763137	C	T	b	-	b	a	b	b	-	b	b	b	a	b	b	b	-	b	-	-	b	a	-	-	-	-	h	-	-	a	a	-	a	a	b	a	-	-	b	a	b	b	b	b	a	b	b	-
chr07	763396	A	T	b	-	b	a	b	b	-	b	b	b	a	b	b	-	-	b	-	-	b	a	a	-	a	-	h	-	a	a	a	-	a	a	b	a	-	-	b	a	b	b	b	b	a	b	b	a
chr07	763414	A	G	b	-	b	a	b	b	-	b	b	b	a	b	b	-	-	b	-	-	b	a	a	-	a	-	h	-	a	a	a	-	a	a	b	a	-	-	b	a	b	b	b	b	a	b	b	a
chr07	770347	C	T	a	-	-	-	a	a	-	-	b	-	-	-	-	a	b	b	a	a	b	b	a	a	b	a	h	b	a	-	-	-	b	-	-	-	-	-	-	-	-	-	-	-	-	-	-	-
chr07	770367	T	C	a	-	-	-	a	a	-	-	b	-	-	-	-	a	b	b	a	a	b	b	a	a	b	a	h	b	a	-	-	-	b	-	-	-	-	-	-	-	-	-	-	-	-	-	-	-
chr07	776204	T	C	a	a	-	-	-	a	-	b	-	-	-	b	-	a	a	b	a	b	-	b	a	a	b	a	b	a	a	-	-	-	b	-	-	a	-	-	-	-	-	-	-	b	-	-	b	-
chr07	777133	G	A	-	-	-	-	-	-	-	-	-	-	-	-	-	b	a	b	b	b	b	h	b	b	a	-	a	b	h	-	-	-	-	-	-	-	-	-	-	-	-	-	-	-	-	-	-	-
chr07	782047	G	T	-	-	-	-	-	-	-	-	-	-	-	b	-	-	-	-	-	-	-	-	-	-	-	-	-	-	-	-	-	-	a	-	-	-	-	-	-	-	-	-	-	-	-	-	-	-
chr07	782857	T	C	-	-	b	a	a	b	-	b	-	b	a	-	b	a	b	b	a	b	b	h	a	h	b	a	a	-	a	-	-	-	b	-	a	a	a	-	b	b	b	-	b	a	a	-	-	-
chr07	797397	C	T	-	-	-	-	-	-	-	-	-	-	-	-	-	b	a	b	b	b	b	b	a	a	a	a	h	a	h	-	-	-	b	-	-	-	-	-	-	-	-	-	b	-	-	-	-	-
chr07	805596	T	G	-	-	-	-	-	-	-	-	-	-	-	-	-	-	-	-	-	-	-	-	-	b	a	-	-	-	-	a	-	b	b	-	-	a	-	-	-	a	-	-	b	b	b	b	-	-
chr07	809756	A	G	b	a	b	a	b	b	a	b	a	b	a	b	b	-	b	-	b	-	b	a	a	-	-	a	-	-	b	a	a	b	a	a	b	a	a	-	b	a	b	b	b	b	b	b	a	a
chr07	810147	A	G	a	a	b	a	a	a	a	b	a	a	a	b	b	-	-	-	b	h	-	a	a	a	a	-	a	-	a	a	a	b	a	a	b	a	-	b	-	-	b	a	a	a	a	b	a	-
chr07	810184	A	G	a	a	b	a	a	a	a	b	a	a	a	b	b	b	-	-	b	h	-	a	a	a	a	-	a	-	a	a	a	b	a	a	b	a	-	b	-	-	b	a	a	a	a	b	a	-
chr07	814383	C	T	b	-	-	-	-	-	-	-	-	-	-	-	b	b	b	b	b	b	b	b	b	h	-	a	b	b	a	-	a	-	-	-	-	b	-	-	-	-	b	-	a	-	-	-	-	-
chr07	820041	G	T	b	-	b	-	-	b	-	b	-	-	a	b	b	-	-	-	-	-	-	-	-	-	-	-	-	-	-	a	a	-	b	a	-	a	-	b	b	b	b	a	a	a	b	b	a	-
chr07	820320	A	G	b	-	b	-	-	b	-	b	-	-	a	b	b	-	-	-	-	-	-	-	-	-	-	-	-	-	-	a	a	-	b	a	-	a	-	b	b	b	b	a	a	a	b	b	a	-
chr07	821232	A	G	b	a	-	-	-	a	-	-	-	-	-	-	-	a	a	b	b	a	-	h	-	b	-	a	a	b	a	-	a	b	a	-	-	a	-	-	-	-	-	-	b	-	-	-	-	-
chr07	823436	C	T	-	-	b	-	-	b	-	b	b	-	-	b	b	-	-	-	-	b	-	-	-	b	-	-	-	b	-	-	-	b	b	b	b	b	-	-	-	-	b	b	b	b	b	b	-	-
chr07	823464	G	A	-	-	b	-	-	b	-	b	b	-	-	b	b	-	-	-	-	b	-	-	-	b	-	-	-	b	-	-	-	b	b	b	b	b	-	-	-	-	b	b	b	b	b	b	-	-
chr07	827561	A	G	a	a	b	a	a	b	a	b	a	b	-	b	b	b	a	b	b	-	b	b	-	a	h	a	b	a	a	a	a	b	a	b	a	a	a	b	b	b	b	a	a	b	a	b	b	a
chr07	827636	G	A	a	a	b	a	b	a	a	b	b	-	a	b	b	b	a	-	a	-	b	a	b	b	b	-	b	a	-	a	b	b	a	a	a	a	a	b	-	b	b	b	a	b	b	b	b	-
chr07	827660	T	C	a	a	b	a	b	a	a	b	b	-	a	b	b	b	a	-	a	-	b	a	b	b	b	-	b	a	-	a	b	b	a	a	a	a	a	b	-	b	b	b	a	b	b	b	b	-
chr07	827951	T	C	a	a	b	a	b	a	a	b	b	-	a	b	b	b	a	-	b	-	b	a	b	b	b	-	b	a	-	a	b	b	a	b	a	a	a	b	-	b	b	b	a	b	b	b	b	-
chr07	828047	T	C	b	a	b	a	b	a	-	b	a	b	-	b	b	a	-	b	a	-	-	-	-	-	-	-	-	a	-	a	a	b	b	a	b	b	-	b	b	a	b	a	b	-	a	b	b	-
chr07	828493	C	T	-	-	-	-	-	-	-	-	-	-	-	-	-	h	-	-	-	b	-	-	b	b	a	a	-	-	a	-	-	-	-	-	-	-	-	-	-	-	-	-	b	-	-	-	-	-
chr07	828737	A	G	-	-	-	-	b	-	-	-	-	-	a	-	-	a	a	b	-	b	b	h	b	b	b	a	a	b	-	-	-	b	b	-	-	b	-	-	-	b	b	-	-	-	-	-	-	-
chr07	828919	G	A	a	-	-	-	-	-	-	-	-	-	-	-	-	a	b	b	a	a	-	a	a	a	-	a	a	a	b	-	-	-	-	-	-	b	-	-	-	-	-	-	-	-	-	-	-	-
chr07	829351	G	A	-	-	-	-	b	-	a	-	-	-	-	-	-	a	a	b	b	b	b	b	a	h	a	a	a	a	h	-	-	-	-	-	-	a	-	-	-	-	-	-	-	-	-	-	-	-
chr07	829424	G	A	-	-	-	-	b	-	a	-	-	-	-	-	-	h	h	b	h	h	b	b	a	h	a	a	a	a	h	-	-	-	-	-	-	a	-	-	-	-	-	-	-	-	-	-	a	-
chr07	831660	C	T	a	a	b	a	a	b	a	-	b	a	a	b	b	-	-	-	a	a	-	b	-	-	a	a	-	-	a	a	a	b	a	b	a	a	a	b	-	a	b	a	a	a	a	b	a	-
chr07	831677	G	A	a	a	b	a	a	b	a	-	b	a	a	b	b	-	-	-	a	a	-	b	-	-	a	a	-	-	b	a	a	b	b	b	b	b	a	b	-	a	b	b	a	b	b	b	b	-
chr07	832220	C	T	b	-	-	a	b	a	-	-	a	a	a	b	b	-	-	-	-	-	-	-	-	a	-	a	a	-	-	a	a	b	a	b	b	a	a	-	b	-	b	a	b	b	a	-	b	-
chr07	832447	T	C	b	-	-	a	b	b	-	-	a	a	a	b	-	-	a	-	-	-	-	-	-	a	-	a	a	-	-	b	-	b	a	b	b	a	a	-	b	-	b	a	b	b	a	-	b	-
chr07	832492	A	T	-	-	b	a	b	a	-	b	-	-	a	b	b	-	-	-	-	-	-	-	-	-	-	-	-	-	-	-	a	b	b	a	a	b	-	-	a	-	-	b	-	a	b	b	b	a
chr07	833260	T	G	b	a	b	a	a	a	-	b	-	b	a	b	b	b	b	b	b	b	b	b	b	b	b	-	b	-	b	a	a	b	b	a	b	b	a	b	b	-	b	b	a	a	b	b	a	a
chr07	833606	T	C	b	a	b	b	b	b	a	b	h	b	a	b	b	b	-	-	b	a	-	b	-	b	b	a	b	-	-	a	a	b	b	b	b	b	a	b	b	b	b	b	b	b	b	b	b	-
chr07	834559	G	A	-	-	-	-	-	-	-	-	-	-	-	-	b	h	-	b	b	a	b	h	b	b	b	a	b	h	b	a	-	-	b	-	-	-	-	-	-	-	-	-	-	-	-	-	-	-
chr07	837182	A	T	b	a	b	a	a	a	-	b	b	a	a	b	b	a	a	b	b	-	-	a	b	b	a	-	a	-	a	-	a	b	b	b	b	b	a	b	a	a	b	a	b	b	a	b	b	a
chr07	841369	G	A	-	-	-	-	-	-	-	-	-	-	-	-	b	-	-	-	-	-	-	-	a	a	-	-	-	-	a	a	-	-	b	-	-	a	-	-	-	-	-	-	b	-	b	b	-	-
chr07	841415	C	A	-	-	-	-	-	-	-	-	-	-	-	-	b	-	-	-	-	-	-	-	a	a	-	-	-	-	a	a	-	-	b	-	-	a	-	-	-	-	-	-	b	-	b	b	-	-
chr07	846789	T	A	-	-	b	-	-	-	-	-	-	-	-	-	b	a	a	b	a	a	-	a	a	a	h	a	b	b	-	-	-	-	a	a	-	a	a	-	-	-	-	-	-	-	-	-	-	-
chr07	846810	A	C	-	-	b	-	-	-	-	-	-	-	-	-	b	a	a	b	a	a	-	a	a	a	h	a	b	a	-	-	-	-	a	a	-	a	a	-	-	-	-	-	-	-	-	-	-	-
chr07	847678	T	A	-	-	-	-	b	-	-	-	-	-	-	b	-	-	-	-	-	-	-	-	-	-	-	-	-	-	-	-	-	-	-	-	-	-	-	-	-	-	-	-	-	-	-	-	-	-
chr07	847765	G	A	-	-	-	-	-	-	-	b	-	-	-	-	-	h	-	b	-	a	b	a	a	a	a	a	a	h	h	-	-	-	-	-	-	-	-	-	-	-	-	-	-	-	-	-	-	-
chr07	850090	C	T	-	-	b	a	-	-	-	-	-	-	-	-	-	b	a	b	a	a	b	a	a	b	a	a	h	h	a	-	-	-	-	a	-	b	-	b	-	a	-	-	a	-	-	-	-	-
chr07	850193	T	G	b	a	b	-	b	b	-	b	b	a	-	b	b	a	b	b	b	b	b	b	h	h	-	a	h	h	a	-	-	-	-	b	a	b	-	b	a	b	b	a	a	b	-	-	-	-
chr07	905504	C	T	-	-	b	-	b	-	-	-	-	b	-	-	-	b	b	b	a	a	b	a	a	h	b	a	a	a	a	-	-	-	-	-	-	-	-	-	-	-	-	-	-	-	-	-	-	-
chr07	907653	T	G	a	-	-	-	-	-	-	-	-	-	-	-	-	b	a	-	a	a	b	b	a	a	-	a	b	a	a	-	-	-	-	-	-	-	-	-	-	-	-	-	-	-	-	b	-	-
chr07	907660	C	A	a	-	-	-	-	-	-	-	-	-	-	-	-	b	a	-	a	a	b	b	a	a	-	a	b	a	a	-	-	-	-	-	-	-	-	-	-	-	-	-	-	-	-	b	-	-
chr07	907695	C	T	a	-	-	-	-	-	-	-	-	-	-	-	-	b	a	-	a	a	b	b	a	a	-	a	b	a	a	-	-	-	-	-	-	-	-	-	-	-	-	-	-	-	-	b	-	-
chr07	907714	C	T	a	-	-	-	-	-	-	-	-	-	-	-	-	b	a	-	a	a	b	b	a	a	-	a	b	a	a	-	-	-	-	-	-	-	-	-	-	-	-	-	-	-	-	b	-	-
chr07	907769	T	C	-	-	-	-	-	-	-	-	-	-	-	-	-	b	b	b	a	a	b	b	a	a	-	a	b	h	h	-	-	-	-	-	-	b	-	-	-	-	-	-	-	-	-	b	-	-
chr07	907858	G	A	-	-	-	-	-	-	-	-	-	-	-	-	-	a	b	-	b	b	b	a	h	-	b	a	h	a	h	-	-	-	-	-	-	-	-	-	-	-	-	-	-	-	-	-	-	-
chr07	911210	T	C	b	a	b	a	a	b	a	b	a	b	a	b	b	a	-	-	a	-	b	-	a	-	a	a	a	a	-	a	h	-	b	b	b	b	a	b	b	b	b	b	b	b	b	b	b	a
chr07	911585	A	C	-	-	-	-	-	-	-	-	-	-	-	-	-	a	a	b	a	a	b	a	b	b	h	a	b	h	h	-	-	-	b	-	-	-	-	-	-	-	-	-	-	-	-	-	-	-
chr07	915898	T	A	-	a	b	-	-	b	-	-	a	-	-	b	b	b	-	b	a	a	-	b	h	h	b	a	-	b	a	-	-	-	b	-	-	a	-	-	-	-	-	b	-	a	-	-	b	-
chr07	916642	G	T	a	a	b	a	a	a	a	-	a	a	a	-	-	b	a	b	b	-	-	a	a	a	-	-	b	-	-	a	a	-	a	a	a	a	a	-	-	-	-	-	a	a	a	-	-	a
chr07	916653	A	C	a	a	b	a	a	a	a	-	a	a	a	-	-	b	a	b	b	-	-	a	a	a	-	-	b	-	-	a	a	-	a	a	a	a	a	-	-	-	-	-	a	a	a	-	-	a
chr07	916954	G	A	b	-	b	a	b	b	-	b	b	b	a	b	b	a	a	-	a	-	-	a	a	a	a	a	a	-	a	-	b	-	b	b	b	b	a	-	b	b	b	-	b	a	b	b	-	-
chr07	921040	A	G	b	-	b	-	b	b	-	b	-	b	-	b	b	a	b	-	a	a	b	a	a	a	a	a	a	-	a	-	b	-	b	b	b	b	-	b	b	b	-	b	b	b	b	b	-	-
chr07	921059	A	G	b	-	b	-	b	b	-	b	-	b	-	b	b	a	b	-	a	a	b	a	a	a	a	a	a	-	a	-	b	-	b	b	b	b	-	b	b	b	-	b	b	b	b	b	-	-
chr07	924860	C	T	b	a	b	a	a	-	-	b	a	b	-	-	b	b	a	-	-	-	-	b	-	a	-	a	-	-	-	a	a	-	b	a	b	a	-	-	a	a	b	b	-	a	b	-	a	-
chr07	924992	A	T	-	-	-	-	-	-	-	-	-	-	-	-	b	h	a	b	h	-	b	h	h	b	h	a	h	b	h	-	-	-	b	a	-	-	-	-	-	-	-	-	b	-	-	-	-	-
chr07	925061	A	G	a	a	b	a	b	b	-	b	a	a	-	b	b	a	-	-	b	b	-	-	b	-	-	-	-	-	-	a	b	b	a	b	a	a	a	b	b	-	b	b	b	b	b	b	a	a
chr07	925085	T	G	a	a	b	a	b	b	-	b	a	a	-	b	b	a	-	-	b	b	-	-	b	-	-	-	-	-	-	a	b	b	a	b	b	a	a	b	b	-	b	b	b	b	b	b	a	a
chr07	925112	C	A	a	a	b	a	b	b	-	b	a	a	-	b	b	a	-	-	b	b	-	-	b	-	-	-	-	-	-	a	b	b	a	b	b	a	a	b	b	-	b	b	b	b	b	b	a	a
chr07	926897	T	G	b	b	b	b	b	h	b	b	b	a	b	b	b	a	b	-	-	-	-	b	-	a	b	-	-	b	-	b	b	b	b	b	a	a	a	b	b	b	b	b	b	h	b	-	a	b
chr07	939185	T	A	-	-	-	-	b	b	-	-	-	-	-	-	-	a	b	b	b	a	b	b	b	h	h	-	b	b	h	a	-	-	a	b	-	-	-	-	b	-	b	-	-	-	-	-	-	-
chr07	943915	G	A	b	-	b	a	b	a	a	b	a	a	a	b	b	b	-	-	-	-	-	-	-	a	-	a	a	-	a	a	a	b	-	b	b	b	a	b	b	-	b	b	b	b	a	-	a	a
chr07	944834	T	C	-	-	-	-	-	-	-	-	-	-	-	-	-	a	-	-	a	-	-	a	a	-	-	a	a	-	a	-	a	-	-	-	-	-	-	-	-	-	-	-	-	-	-	-	-	-
chr07	945436	A	G	-	-	b	-	-	-	-	-	-	a	-	-	b	a	b	b	a	b	b	a	h	h	b	a	-	b	h	-	a	-	a	-	b	-	-	-	-	-	-	-	b	-	-	-	-	-
chr07	945730	C	A	b	a	b	a	b	b	a	b	b	b	a	b	b	a	b	b	a	b	b	b	b	b	a	a	a	b	b	a	b	b	b	b	b	b	-	b	b	b	b	b	b	b	b	b	-	-
chr07	945754	G	T	b	a	b	a	b	b	a	b	a	b	a	b	b	a	b	b	a	b	b	b	b	b	a	a	a	b	b	a	b	b	b	b	a	b	-	b	a	b	b	b	b	a	b	b	-	-
chr07	947897	G	A	-	-	-	-	-	-	-	-	-	-	-	-	-	b	a	b	a	b	b	h	h	h	b	a	h	b	h	-	-	-	-	-	-	-	-	-	-	-	-	-	-	b	-	-	-	-
chr07	961429	C	T	a	a	b	a	b	b	a	b	a	b	a	b	b	b	a	b	a	a	b	b	a	h	-	a	b	b	a	a	a	b	a	b	b	b	a	b	a	b	b	a	a	a	a	-	b	a
chr07	965212	A	C	-	-	-	-	-	-	-	-	-	-	-	-	-	a	a	b	a	a	b	a	h	h	h	a	a	b	h	-	-	-	-	-	-	-	-	-	-	-	-	-	a	-	-	-	-	-
chr07	970559	T	A	b	a	b	a	b	b	a	b	a	a	a	b	b	a	a	-	-	-	b	-	-	-	-	-	-	-	a	-	b	b	b	-	b	b	-	b	b	b	b	b	b	-	b	b	b	-
chr07	970586	G	C	b	a	b	a	b	b	a	b	a	a	a	b	b	a	a	-	-	-	b	-	-	-	-	-	-	-	a	a	b	b	b	-	b	b	-	b	b	b	b	b	b	-	b	b	b	-
chr07	970674	A	G	-	a	b	a	b	a	-	-	a	-	a	b	-	a	-	-	-	b	-	-	-	-	-	a	b	-	a	a	a	b	a	a	a	a	-	-	-	a	-	a	a	a	a	b	a	a
chr07	970702	A	G	-	a	b	a	b	a	-	-	a	-	a	b	-	a	-	-	-	b	-	-	-	-	-	a	a	-	a	a	a	b	a	a	a	a	-	-	-	a	-	a	a	a	a	b	a	a
chr07	972662	A	G	b	-	b	a	a	b	a	b	a	-	a	b	b	-	-	b	a	-	-	b	-	a	-	a	-	b	-	a	b	b	b	a	a	b	a	b	-	a	-	a	a	a	h	b	b	a
chr07	981306	T	A	b	-	b	-	b	b	-	b	b	-	-	b	b	b	a	b	a	b	a	b	a	a	b	a	a	-	a	-	-	b	b	a	b	b	-	b	-	-	b	b	-	-	-	-	-	-
chr07	984050	C	G	a	a	b	a	b	a	a	b	b	a	a	b	b	b	b	a	b	b	b	a	a	-	a	-	b	b	b	a	b	b	a	a	a	a	a	b	b	b	b	b	b	a	a	b	a	-
chr07	984061	C	T	a	a	b	a	b	a	a	b	b	a	a	b	b	b	b	b	b	b	b	a	a	-	a	-	b	b	b	a	b	b	a	a	a	a	a	b	b	b	b	b	b	a	a	b	a	-
chr07	984228	T	A	a	a	b	a	b	a	a	b	b	a	a	b	b	b	b	b	b	b	b	a	a	-	a	-	b	b	b	a	b	b	b	a	a	a	a	b	b	b	b	b	b	a	a	b	a	-
chr07	987457	C	T	b	-	b	-	b	b	-	b	-	b	-	b	b	-	b	-	-	-	-	b	b	b	-	-	b	b	b	-	b	-	b	b	b	b	-	b	b	b	b	b	b	b	b	-	b	-
chr07	988934	C	T	-	-	-	a	a	b	-	b	b	-	-	-	b	b	-	-	-	-	-	a	-	-	-	-	b	-	-	-	b	-	-	-	a	b	-	-	-	-	-	-	-	a	a	-	b	-
chr07	988981	C	A	-	-	-	a	a	b	-	b	b	-	-	-	b	b	-	-	-	-	-	a	-	-	-	-	b	-	-	-	b	-	-	-	a	b	-	-	-	-	-	-	-	a	a	-	b	-
chr07	989312	T	A	-	-	-	a	a	b	-	b	b	-	-	-	b	b	-	-	-	b	-	a	-	a	-	-	b	-	-	-	b	-	-	-	a	b	-	-	-	-	-	-	-	a	a	-	b	-
chr07	989338	C	T	-	-	-	a	a	b	-	b	b	-	-	-	b	b	-	-	-	b	-	a	-	a	-	-	b	-	-	-	b	-	-	-	a	b	-	-	-	-	-	-	-	a	a	-	b	-
chr07	996999	C	T	a	a	b	a	-	b	a	b	a	b	a	b	-	a	-	-	-	-	-	-	a	b	a	a	-	-	a	a	b	-	a	b	b	b	a	-	b	-	b	a	b	a	a	-	b	-
chr07	997009	T	A	a	a	b	a	-	b	a	b	a	b	a	b	-	a	-	-	-	-	-	-	b	b	a	a	-	-	a	a	b	-	a	b	b	b	a	-	b	-	b	a	b	a	a	-	b	-
chr07	1015182	G	T	b	-	-	-	-	-	-	-	-	-	-	-	-	a	a	b	b	a	a	h	a	h	a	a	h	b	b	-	-	-	-	-	-	-	-	-	-	-	-	-	-	a	-	-	-	-
chr07	1016047	G	A	-	-	-	-	-	-	-	-	-	-	-	b	-	b	a	b	a	a	a	h	h	h	h	a	a	b	h	-	-	-	-	-	a	-	-	-	-	-	-	-	-	-	-	-	-	-
chr07	1019371	T	C	-	-	-	-	b	-	-	-	-	-	-	b	-	b	a	b	a	a	h	h	b	a	a	a	h	b	b	a	b	-	-	-	-	-	a	-	-	-	-	b	-	-	-	-	-	-
chr07	1019413	A	G	-	-	-	-	b	-	-	-	-	-	-	b	-	b	a	b	a	a	h	h	a	a	a	a	h	b	a	a	b	-	-	-	-	-	a	-	-	-	-	b	-	-	-	-	-	-
chr07	1026624	C	T	b	a	b	a	a	a	a	b	b	b	a	b	b	b	b	b	b	a	b	a	a	a	a	a	b	-	b	a	a	b	b	a	a	b	a	b	b	a	b	a	a	a	a	-	a	a
chr07	1026913	G	A	-	-	-	-	-	-	-	-	-	-	-	-	-	a	a	-	a	a	h	h	a	b	a	a	h	b	a	-	-	-	b	b	-	b	-	-	-	-	-	-	-	-	-	-	-	-
chr07	1026931	G	C	-	-	-	-	-	-	-	-	-	-	-	-	-	a	a	-	a	a	h	h	a	b	a	a	h	b	a	-	-	-	b	b	-	b	-	-	-	-	-	-	-	-	-	-	-	-
chr07	1028892	A	G	-	-	-	-	-	-	-	-	-	-	-	-	-	b	a	b	a	a	-	b	a	a	-	-	a	b	b	-	-	-	-	-	-	-	-	-	b	-	-	-	-	b	-	-	-	-
chr07	1028991	T	G	-	-	-	-	-	-	-	-	-	-	-	-	-	b	a	b	b	b	-	b	a	a	-	-	a	b	b	-	-	-	-	-	-	-	-	-	-	-	-	-	-	b	-	-	-	-
chr07	1031993	G	A	a	-	-	-	-	-	-	-	-	-	-	-	-	b	a	b	a	b	h	h	a	a	h	a	b	b	b	-	-	-	-	-	-	-	-	-	-	-	-	-	-	-	-	-	-	-
chr07	1032008	T	C	a	-	-	-	-	-	-	-	-	-	-	-	-	b	a	b	a	b	h	h	a	a	h	a	b	b	b	-	-	-	-	-	-	-	-	-	-	-	-	-	-	-	-	-	-	-
chr07	1033056	C	T	a	a	b	a	a	a	a	-	b	a	a	b	b	b	-	-	a	-	a	-	a	a	a	a	a	-	b	a	a	-	a	a	a	a	a	b	a	a	-	a	a	a	b	b	-	a
chr07	1036388	G	A	b	-	-	-	-	-	-	-	b	a	-	b	b	b	a	b	b	a	a	b	-	b	-	-	b	b	b	-	-	-	b	b	-	-	a	-	a	-	b	-	-	-	-	-	-	-
chr07	1036602	A	C	-	-	-	-	-	-	-	-	-	-	-	-	b	a	-	b	b	a	-	-	a	a	b	-	b	b	b	-	-	-	-	b	-	-	-	-	-	-	-	-	-	-	-	-	-	-
chr07	1041638	G	C	b	a	b	a	b	b	-	b	-	b	a	b	b	b	-	-	a	a	-	-	a	-	-	-	a	b	-	a	a	b	b	b	-	b	a	b	b	a	b	b	b	b	b	b	-	-
chr07	1041884	G	A	b	a	b	a	b	b	-	b	-	b	a	b	b	-	-	-	-	a	-	-	a	-	-	-	a	b	-	a	a	b	b	b	-	b	a	b	b	a	b	b	b	b	b	b	-	-
chr07	1041930	C	T	a	a	b	a	a	b	-	b	-	b	a	b	b	-	-	-	-	a	-	-	a	-	-	-	a	b	-	a	a	b	a	a	-	a	a	b	b	a	b	b	a	b	a	b	-	-
chr07	1042178	T	C	-	-	-	-	b	a	-	-	b	b	b	b	-	-	-	-	-	-	-	-	-	-	-	-	-	-	-	-	-	-	b	b	-	b	-	-	-	b	b	-	-	b	-	b	a	-
chr07	1047877	T	G	a	-	b	a	b	-	a	-	-	-	-	b	-	a	-	-	-	-	-	-	-	-	-	-	-	-	b	a	b	-	b	b	b	b	-	-	-	-	-	a	b	a	a	b	-	a
chr07	1048235	T	A	a	-	b	a	-	-	a	-	-	-	-	b	-	a	-	-	-	-	-	-	-	-	-	-	-	-	b	a	b	-	b	b	b	b	-	-	-	-	-	a	b	a	a	b	-	a
chr07	1059994	T	G	b	-	b	a	a	b	-	b	b	-	a	b	b	-	-	-	b	-	b	-	-	b	b	-	a	-	-	a	a	-	b	a	b	b	a	b	b	-	b	a	b	b	b	b	b	a
chr07	1065458	G	A	-	-	-	a	a	a	-	-	a	-	a	b	b	-	-	-	-	-	-	-	-	-	a	-	-	-	-	-	a	-	b	a	-	a	-	b	b	-	b	-	a	a	b	b	-	-
chr07	1065628	T	A	-	-	-	-	-	-	-	b	-	-	-	-	-	a	b	b	b	a	b	h	b	b	h	a	a	b	a	-	-	-	b	-	-	b	-	-	-	-	-	-	-	-	-	-	-	-
chr07	1066611	T	C	-	-	-	-	-	-	-	-	-	-	-	-	-	b	a	b	a	a	-	a	a	a	a	a	h	b	b	-	-	-	b	-	-	-	-	-	-	-	-	-	-	-	-	-	-	-
chr07	1068872	A	G	a	a	b	a	a	b	a	-	b	a	a	b	b	b	-	-	b	-	b	a	a	-	-	a	-	b	-	a	b	-	a	a	a	a	-	b	a	a	-	a	a	b	a	b	a	a
chr07	1069417	A	C	-	-	-	-	-	-	-	-	-	-	-	-	-	h	-	-	-	b	-	-	a	a	a	a	a	b	h	a	-	-	b	-	-	-	-	-	-	b	-	-	-	-	-	-	-	-
chr07	1077787	T	G	a	-	-	-	-	-	-	-	-	-	-	-	-	h	a	b	b	b	a	h	h	h	h	a	h	b	h	-	b	-	-	b	a	-	-	-	-	-	-	-	-	-	-	-	-	-
chr07	1080702	G	A	-	a	b	-	-	-	-	-	-	-	-	-	-	a	a	b	b	b	h	a	b	b	b	a	a	b	b	-	-	-	-	-	-	b	-	b	-	-	b	b	-	-	-	-	-	-
chr07	1083461	T	A	a	a	b	a	b	a	-	-	-	a	a	b	b	a	a	b	-	-	-	a	a	a	b	-	-	-	-	a	b	b	b	b	b	a	a	-	a	a	b	b	b	b	a	b	b	a
chr07	1083740	C	T	a	a	b	a	b	a	-	-	-	a	a	b	b	b	a	b	-	-	-	a	a	a	-	-	-	-	a	a	b	b	a	b	b	a	a	b	a	a	b	b	b	b	a	b	b	a
chr07	1083770	G	A	a	a	b	a	b	a	-	-	-	a	a	b	b	b	a	b	-	-	-	a	a	a	-	-	-	-	a	a	b	b	b	b	b	a	a	b	b	a	b	b	b	b	a	b	b	a
chr07	1089359	T	C	a	a	b	a	b	a	a	b	b	a	-	b	b	b	a	b	a	b	a	a	b	h	b	a	a	b	b	a	a	b	b	b	b	b	a	b	-	b	b	a	b	a	b	b	b	a
chr07	1097128	T	G	b	-	-	-	-	-	-	-	-	-	-	-	b	a	b	b	a	b	b	h	a	h	b	-	b	b	h	-	-	-	-	-	-	-	-	b	-	a	b	-	-	-	-	-	-	-
chr07	1098726	A	C	-	-	-	-	-	-	-	-	-	-	-	-	-	h	b	b	a	a	h	h	h	h	b	a	h	b	b	a	-	b	-	a	-	-	-	-	-	-	-	-	-	-	-	-	-	-
chr07	1101297	G	A	-	-	-	-	-	-	-	b	-	-	-	-	-	b	b	b	b	b	h	a	h	h	a	a	h	b	h	-	-	-	a	-	-	-	-	-	-	-	-	-	-	b	-	-	-	-
chr07	1103552	C	T	b	a	b	a	b	b	-	b	b	b	a	b	b	b	-	-	b	-	a	b	b	-	b	-	b	-	a	a	b	b	a	a	b	a	-	-	a	b	b	a	a	a	b	b	-	a
chr07	1110895	T	C	-	-	-	-	-	-	-	-	-	-	-	-	-	b	a	b	b	b	b	a	b	a	h	a	h	-	a	-	-	-	-	-	a	-	-	-	-	-	-	-	-	-	-	-	-	-
chr07	1110911	A	C	-	-	-	-	-	-	-	-	-	-	-	-	-	b	a	b	b	b	b	a	b	a	h	a	h	-	a	-	-	-	-	-	a	-	-	-	-	-	-	-	-	-	-	-	-	-
chr07	1114134	A	G	b	a	b	a	b	b	-	b	-	b	a	b	b	b	a	b	b	a	b	-	b	a	-	a	a	b	-	a	a	b	b	b	b	a	a	b	a	a	b	a	a	a	a	b	b	-
chr07	1117065	A	T	b	a	b	a	b	b	-	b	b	a	-	b	b	b	a	b	a	a	a	a	a	a	a	a	-	b	a	a	b	b	b	b	b	b	a	b	a	a	b	b	a	a	b	b	b	a
chr07	1117098	T	C	b	a	b	a	b	b	-	b	b	b	-	b	b	b	a	b	a	a	a	a	a	a	a	a	-	b	a	a	b	b	b	b	b	b	a	b	a	b	b	b	a	b	b	b	b	a
chr07	1118550	G	A	-	a	b	-	a	b	a	-	a	-	a	b	b	b	a	b	a	a	b	a	b	b	b	a	h	b	a	a	-	-	a	b	a	b	-	-	-	a	b	a	a	a	-	-	-	-
chr07	1129767	G	A	a	-	-	a	-	b	-	-	-	-	-	-	-	a	a	b	b	b	h	h	h	h	a	a	b	b	a	-	-	-	b	-	b	-	-	-	-	-	-	-	-	-	-	-	-	-
chr07	1133913	A	G	b	a	b	a	b	a	a	-	b	b	a	b	b	a	-	b	a	-	b	a	a	a	a	-	-	b	h	a	b	b	b	a	b	b	a	-	-	a	b	a	a	a	a	-	a	-
chr07	1133965	C	T	b	a	b	a	b	a	a	-	b	b	a	b	b	a	-	b	a	-	b	a	a	a	a	-	-	b	h	a	b	b	b	a	b	b	a	-	-	a	b	a	a	a	a	-	a	-
chr07	1135897	A	C	b	-	b	-	b	b	-	-	-	-	a	b	b	a	a	b	a	-	a	a	a	a	a	a	a	-	a	-	a	b	b	a	b	b	-	b	b	a	-	b	b	-	b	b	-	-
chr07	1152359	T	C	a	-	b	a	b	b	a	-	a	-	a	b	b	b	-	-	b	a	-	-	-	a	b	a	b	b	b	a	b	b	b	a	-	b	a	b	b	a	b	a	b	b	a	b	b	-
chr07	1155942	A	C	a	a	b	a	a	b	a	b	a	b	a	b	b	a	a	-	b	b	b	b	b	a	a	a	b	b	a	a	a	b	b	b	a	a	a	b	b	a	b	a	a	b	a	b	b	-
chr07	1158719	C	T	b	-	b	-	b	b	-	b	b	b	-	b	b	b	b	b	b	-	b	-	b	b	b	a	b	b	b	-	b	b	b	b	b	b	-	b	b	b	b	b	b	b	b	b	b	-
chr07	1162836	G	A	-	-	-	-	-	-	-	-	-	-	-	-	-	a	a	-	a	b	b	h	a	-	b	a	a	b	a	-	-	b	-	-	-	-	-	-	-	-	-	-	-	-	-	-	-	-
chr07	1163246	A	G	b	a	b	a	a	b	a	-	b	b	a	b	b	b	-	-	a	-	b	a	b	b	b	a	-	b	-	a	a	b	b	b	b	b	-	b	a	a	-	a	a	a	b	b	b	a
chr07	1163947	T	C	-	-	-	-	-	-	-	-	-	-	-	-	b	b	b	b	b	-	b	b	-	b	-	-	-	b	b	-	-	-	-	-	-	-	-	b	-	-	-	-	-	-	-	-	-	-
chr07	1167275	C	T	-	-	-	-	-	-	-	-	-	-	-	-	-	a	b	b	a	a	a	h	a	h	a	a	h	b	a	-	-	-	-	a	-	-	-	-	-	a	-	-	-	-	-	-	-	-
chr07	1174388	A	G	a	a	-	a	a	a	-	-	a	a	-	-	-	b	-	b	b	b	-	b	b	b	b	a	h	b	-	a	-	-	a	a	b	a	-	-	a	-	-	a	a	a	a	-	-	-
chr07	1183882	A	C	-	-	-	-	-	-	-	-	-	-	a	-	b	a	b	-	a	b	-	b	h	h	b	a	-	b	a	-	-	-	-	-	-	-	-	-	-	-	b	-	-	a	-	-	-	-
chr07	1186237	G	A	a	-	-	a	-	a	-	-	a	-	-	-	-	-	-	-	a	-	-	-	-	-	-	-	-	-	-	a	a	-	-	-	a	a	-	-	-	a	-	a	-	a	a	-	-	-
chr07	1186267	G	A	a	-	-	a	a	a	-	-	a	-	-	-	-	-	-	-	a	-	-	-	-	-	-	-	-	-	-	a	a	-	-	-	a	a	-	-	-	a	-	a	-	a	a	-	-	-
chr07	1188118	G	C	b	a	b	a	b	b	-	-	-	-	-	b	b	b	b	-	b	b	b	-	h	b	b	a	b	b	b	-	b	b	b	a	a	b	-	-	-	-	-	-	b	-	-	-	-	-
chr07	1189936	T	G	b	-	b	a	b	-	-	-	a	a	a	b	b	-	b	b	-	-	a	b	b	b	b	-	a	-	b	a	a	b	b	-	a	b	a	b	-	a	b	b	b	b	b	-	b	a
chr07	1195479	C	T	a	a	b	a	a	a	-	b	b	-	a	b	b	b	-	-	-	-	b	-	-	-	-	a	b	-	-	-	b	b	b	a	b	a	-	-	a	a	b	a	b	-	b	b	a	a
chr07	1197046	G	A	b	-	b	a	a	a	a	b	b	a	a	b	b	a	a	-	b	a	b	a	a	b	a	a	b	-	-	a	a	-	a	a	b	b	a	b	b	-	b	a	a	a	b	b	b	a
chr07	1197180	A	G	a	-	b	-	b	b	-	-	-	a	a	-	-	b	-	b	-	-	-	-	-	b	-	-	-	-	-	a	-	b	b	-	-	a	-	b	b	-	b	a	a	b	a	b	a	-
chr07	1197201	A	T	a	-	b	-	b	b	-	-	-	a	a	-	-	b	-	b	-	-	-	-	-	b	-	-	-	-	-	a	-	b	b	-	-	a	-	b	b	-	b	a	a	b	a	b	a	-
chr07	1197749	G	A	a	a	b	a	b	b	a	b	b	a	a	b	b	b	-	-	a	b	b	b	a	a	b	a	-	-	a	-	b	b	b	a	-	b	a	b	a	b	-	a	a	b	a	b	a	-
chr07	1204969	A	T	a	-	b	-	b	a	a	-	-	-	a	b	-	-	a	b	b	-	-	b	-	-	-	-	-	-	a	-	b	b	b	a	a	-	a	-	b	-	-	a	a	b	a	b	-	a
chr07	1214372	C	T	-	-	-	-	-	-	-	-	-	-	-	-	-	a	-	b	a	a	-	a	a	h	a	a	a	b	h	-	-	-	-	-	a	a	-	-	-	-	-	-	-	-	-	-	-	-
chr07	1217061	G	C	b	a	b	a	b	a	a	-	-	a	-	-	b	b	a	b	-	-	a	b	-	a	-	a	a	b	-	-	b	-	a	-	-	-	-	-	-	-	-	-	a	-	b	-	-	-
chr07	1217803	C	T	a	-	-	a	-	-	-	-	-	-	a	-	-	-	-	-	-	-	-	-	-	-	-	-	-	-	-	-	a	-	a	-	-	a	a	-	-	-	-	a	-	-	a	-	-	a
chr07	1221839	G	A	-	-	-	-	-	-	-	-	-	-	-	-	-	h	b	b	h	b	h	h	a	a	h	a	h	b	b	a	-	-	a	a	-	-	-	-	-	-	b	-	a	-	-	-	-	-
chr07	1245273	T	C	-	-	-	-	-	-	-	-	-	-	-	-	b	b	b	b	-	b	a	b	a	b	b	a	b	b	a	-	-	-	-	-	a	-	-	-	-	-	-	-	-	-	-	-	-	-
chr07	1246839	C	T	a	a	b	a	b	b	a	b	b	b	a	b	b	a	b	b	b	-	a	a	a	b	a	a	a	-	a	a	a	b	a	b	b	a	a	b	a	b	b	a	b	a	a	b	-	-
chr07	1253462	C	T	-	-	-	-	-	-	-	-	-	-	a	-	-	b	a	b	b	b	a	a	a	h	b	a	a	b	b	-	-	-	-	-	-	-	-	-	-	-	-	-	-	a	-	b	-	-
chr07	1253535	A	G	a	a	b	a	b	a	a	b	a	a	a	b	b	-	b	-	b	-	a	b	a	a	h	a	a	-	a	a	a	b	a	a	a	a	a	-	b	-	b	a	a	b	a	-	a	a
chr07	1255318	C	T	a	-	b	-	b	a	-	b	-	a	a	b	b	b	a	-	-	-	-	-	-	a	-	a	-	-	a	a	b	b	b	b	a	b	a	b	b	-	b	a	b	b	a	-	a	a
chr07	1255326	G	A	b	-	b	-	b	a	-	b	-	a	a	b	b	b	a	-	-	-	-	-	-	a	-	a	-	-	a	a	b	b	b	b	a	b	a	b	b	-	b	a	b	b	a	-	a	a
chr07	1255350	C	T	a	-	b	-	b	a	-	b	-	a	a	b	b	b	a	-	-	-	-	-	-	a	-	a	-	-	a	a	b	b	b	b	a	b	a	b	b	-	b	a	b	b	a	-	a	a
chr07	1258396	A	G	b	-	b	-	b	-	-	b	-	a	-	b	b	a	b	b	-	h	-	h	a	b	a	a	a	b	a	-	-	b	b	b	-	-	-	-	a	b	-	-	a	b	-	-	-	-
chr07	1262267	G	A	b	-	b	a	b	a	a	-	a	a	a	b	b	a	b	-	b	-	a	-	a	a	a	-	a	-	a	a	a	b	a	a	a	a	a	b	b	a	b	a	a	a	b	b	b	-
chr07	1268082	G	T	-	-	-	-	-	-	-	-	-	a	-	-	-	a	a	b	a	a	h	h	a	h	h	a	b	b	h	a	-	b	a	-	-	-	-	-	-	-	-	-	-	-	-	-	-	-
chr07	1268752	A	G	-	-	-	-	-	-	-	-	-	-	-	b	-	b	b	b	-	a	b	a	-	a	a	a	a	b	a	-	-	-	-	-	-	-	-	-	-	-	-	-	-	a	-	-	-	-
chr07	1270140	T	C	-	-	-	a	-	-	-	-	-	-	-	-	-	a	b	b	a	a	b	b	a	-	a	a	a	b	b	a	-	-	-	-	-	-	-	-	-	-	-	-	-	-	-	-	-	-
chr07	1270352	C	T	b	a	b	a	b	a	a	b	a	a	a	b	b	-	-	-	a	-	-	a	-	a	a	a	-	-	b	a	a	b	b	a	b	a	a	b	a	b	b	a	a	b	b	b	-	a
chr07	1273409	T	C	b	-	b	-	b	b	-	-	b	-	-	b	-	b	b	b	-	-	b	b	-	b	-	-	-	b	b	-	-	-	-	b	-	b	-	b	b	b	-	-	-	-	-	b	-	-
chr07	1273898	T	C	-	-	-	a	-	-	-	-	b	-	-	-	-	a	b	b	b	a	h	a	a	h	h	a	b	b	h	-	-	-	-	-	-	-	-	-	-	-	-	-	-	-	-	-	-	-
chr07	1273996	A	G	-	-	-	a	-	-	-	-	b	-	-	-	-	a	b	b	b	a	h	a	a	h	h	a	b	b	h	-	-	-	-	-	-	-	-	-	-	-	-	-	-	-	a	-	-	-
chr07	1278131	C	G	a	a	-	a	a	a	-	-	-	-	a	-	-	-	a	-	-	-	-	a	a	-	-	-	-	-	a	a	-	-	a	a	a	a	a	-	a	a	-	a	a	a	a	-	-	-
chr07	1278220	G	A	-	-	b	-	-	-	-	b	-	b	-	b	b	a	-	-	a	-	a	a	a	a	a	a	a	b	a	-	b	b	b	b	-	-	-	b	b	b	b	b	b	b	b	b	b	-
chr07	1278483	C	T	-	-	b	-	a	a	-	b	-	b	a	b	b	a	a	-	a	a	a	a	a	a	a	a	a	-	a	-	b	b	b	b	-	a	-	b	b	b	b	b	b	a	b	b	b	-
chr07	1278526	A	G	-	-	b	-	a	a	-	b	-	b	a	b	b	a	a	-	a	a	a	a	a	a	a	a	a	-	a	-	b	b	b	b	-	a	-	b	b	b	b	b	b	a	b	b	b	-
chr07	1281324	T	C	b	a	b	-	a	b	-	-	-	-	-	-	b	a	b	b	b	b	a	a	a	a	a	a	a	b	b	-	-	-	a	-	a	-	-	b	-	-	-	b	b	a	-	-	b	-
chr07	1304089	C	T	b	a	b	a	a	a	a	b	a	b	a	b	b	a	b	b	a	a	b	b	-	a	a	-	a	-	-	a	a	b	b	a	b	a	a	b	a	a	b	b	a	b	a	b	b	-
chr07	1304393	G	A	b	a	b	a	a	b	a	b	a	b	a	b	b	a	b	-	a	-	b	b	-	b	a	-	a	-	-	a	a	b	b	a	b	a	a	b	a	a	b	b	a	b	a	b	b	-
chr07	1304643	T	C	b	a	b	a	a	b	a	b	b	a	a	b	b	a	-	b	b	b	b	b	a	-	b	a	a	b	h	a	a	b	b	a	a	b	a	b	a	b	b	a	b	a	b	b	b	a
chr07	1310051	A	G	-	-	-	-	b	-	-	-	-	-	-	b	-	a	-	-	-	-	-	-	-	-	a	-	-	b	-	-	-	-	b	b	-	a	-	b	-	b	b	-	a	-	b	-	b	-
chr07	1310085	C	G	-	-	-	-	b	-	-	-	-	-	-	b	-	a	-	-	-	-	-	-	-	-	a	-	-	b	-	-	-	-	b	b	-	a	-	b	-	b	b	-	a	-	b	-	b	-
chr07	1310123	G	A	a	a	b	a	a	a	a	b	a	b	a	b	b	a	b	b	b	a	-	a	a	b	b	a	b	b	b	a	b	b	b	a	a	a	a	b	a	a	b	b	a	a	a	b	a	a
chr07	1314166	T	C	-	-	-	-	-	-	-	-	-	-	-	-	-	a	b	-	a	b	b	h	a	h	a	a	h	b	-	-	-	-	-	-	-	-	-	-	-	-	-	-	-	-	-	-	-	-
chr07	1316648	A	G	-	-	b	-	b	-	-	-	-	-	-	b	-	-	-	-	-	-	-	-	-	-	-	-	-	-	-	-	-	-	-	-	b	-	-	-	-	-	-	-	-	-	-	-	-	-
chr07	1438712	T	A	b	-	-	-	b	b	-	b	b	b	-	b	b	a	-	-	-	-	-	-	-	-	-	-	-	-	-	-	b	b	b	b	b	b	-	b	-	b	b	b	b	-	b	b	-	-
chr07	1442926	G	T	b	a	b	a	a	b	-	b	a	b	a	b	b	a	a	b	a	a	-	b	a	a	-	a	a	b	a	a	a	b	b	h	b	a	a	-	b	-	-	a	a	b	a	b	a	a
chr07	1442985	T	C	b	a	b	a	b	b	-	b	b	a	a	b	b	-	-	-	-	-	-	-	a	a	-	a	a	b	-	a	a	b	b	b	a	a	-	b	a	b	b	a	b	a	a	b	a	a
chr07	1444963	G	A	-	-	-	-	-	-	-	-	-	-	-	-	-	h	b	-	h	b	b	b	-	h	b	a	h	b	b	-	-	-	-	-	b	-	a	-	-	-	-	-	-	-	-	-	-	-
chr07	1447032	C	T	-	-	-	-	-	-	-	-	-	-	-	-	-	a	b	-	a	a	a	h	a	h	a	a	b	b	h	-	-	-	-	-	-	-	-	-	-	-	-	-	-	a	a	-	-	-
chr07	1447796	A	T	-	-	-	-	-	a	-	-	-	-	-	-	-	a	b	b	a	-	a	b	a	b	b	a	a	b	b	-	b	-	-	b	-	-	-	-	-	-	-	-	-	-	-	-	-	-
chr07	1449061	C	T	-	-	-	-	-	-	-	-	-	-	-	-	-	a	-	b	h	b	a	a	a	b	a	a	h	b	b	-	a	-	-	-	-	-	-	-	-	-	-	-	-	-	-	-	-	-
chr07	1449334	C	T	-	-	-	-	-	-	-	-	-	-	-	b	-	b	b	b	a	a	a	h	a	h	h	a	a	b	a	-	-	-	-	-	b	-	-	-	b	b	-	-	-	-	-	-	-	-
chr07	1454999	T	C	b	a	b	a	b	b	a	b	a	b	a	b	b	a	a	-	b	a	-	b	a	b	a	a	b	b	a	a	b	b	b	b	b	b	a	b	a	b	b	b	b	h	b	a	b	a
chr07	1471826	T	C	-	a	-	-	-	b	-	-	-	-	-	b	b	b	b	b	b	a	b	b	a	b	a	a	a	b	b	-	a	-	b	-	-	a	-	-	-	-	-	-	a	-	-	-	-	-
chr07	1471846	A	T	-	a	-	-	-	b	-	-	-	-	-	b	b	b	b	b	b	a	a	b	a	b	a	a	a	b	a	-	a	-	b	-	-	a	-	-	-	-	-	-	a	-	-	-	-	-
chr07	1477544	C	T	-	-	-	-	-	-	-	-	-	-	-	-	-	a	a	b	a	a	a	a	a	a	-	a	a	-	a	-	a	-	a	-	-	-	-	-	-	-	-	-	-	-	-	-	-	-
chr07	1481702	G	A	-	-	-	-	-	-	-	b	-	-	-	-	b	h	a	b	a	a	b	b	a	a	a	a	a	b	h	a	-	-	-	-	-	-	-	-	-	-	-	-	-	b	-	-	-	-
chr07	1481837	T	C	-	-	-	-	-	-	-	-	a	-	-	-	-	a	h	b	b	a	b	-	a	a	-	a	a	b	h	-	-	-	b	-	-	-	-	-	-	-	-	-	-	-	-	-	-	-
chr07	1481885	G	A	-	-	-	-	-	-	-	-	-	-	-	-	-	a	a	b	b	a	b	-	a	a	-	a	a	b	h	-	-	-	b	-	-	-	-	-	-	-	-	-	-	-	-	-	-	-
chr07	1482372	C	T	b	a	b	a	b	a	-	-	-	b	a	b	b	a	a	b	b	a	b	a	a	h	h	a	h	b	a	-	a	-	-	a	b	a	-	-	-	b	b	b	a	b	b	b	b	-
chr07	1497039	A	G	-	-	-	-	-	-	-	-	-	-	-	b	-	a	-	b	-	-	-	b	a	b	b	a	-	b	-	-	-	-	-	-	-	b	-	-	b	-	-	-	-	-	-	-	-	-
chr07	1498641	G	A	-	-	-	-	-	-	-	-	-	-	-	-	-	b	a	b	b	b	b	h	a	b	b	a	h	b	b	-	b	-	-	-	-	-	-	-	-	-	-	-	-	-	-	-	-	-
chr07	1500680	T	C	-	-	-	-	-	-	-	-	-	-	-	-	-	b	a	b	a	b	h	h	-	h	b	a	h	b	h	-	-	-	-	-	-	a	-	-	-	-	-	-	a	-	-	-	-	-
chr07	1500735	C	T	-	-	-	-	-	-	-	-	-	-	-	-	-	b	h	b	a	h	h	h	-	h	b	a	h	b	h	-	-	-	-	-	-	a	-	-	-	-	-	-	a	-	-	-	-	-
chr07	1504158	T	G	a	-	b	a	b	b	-	b	a	b	a	b	b	b	-	b	a	b	a	b	a	a	-	-	a	-	-	-	a	b	b	a	a	a	-	b	a	b	b	a	a	a	a	b	a	a
chr07	1504290	T	C	-	a	-	-	-	-	-	-	-	-	-	b	b	a	-	-	a	a	a	-	a	-	a	a	a	-	b	-	-	-	-	-	-	b	a	-	b	-	-	-	-	-	-	-	-	-
chr07	1504349	G	A	-	a	-	-	-	-	-	-	-	-	-	b	b	a	-	-	a	a	a	-	a	-	a	a	a	-	-	-	-	-	-	-	-	b	a	-	-	-	-	-	-	-	-	-	-	-
chr07	1504380	A	G	-	a	-	-	-	-	-	-	-	-	-	b	b	a	-	-	a	a	a	-	a	-	a	a	a	-	-	-	-	-	-	-	-	b	a	-	-	-	-	-	-	-	-	-	-	-
chr07	1504418	G	A	-	a	-	-	-	-	-	-	-	-	-	b	b	a	-	-	a	a	a	-	a	-	a	a	a	-	-	-	-	-	-	-	-	b	a	-	-	-	-	-	-	-	-	-	-	-
chr07	1508405	T	C	b	-	b	-	b	b	-	b	-	-	-	b	b	-	-	-	-	-	-	-	-	-	-	-	-	-	-	-	b	-	b	b	b	b	-	b	-	b	b	b	-	b	b	b	b	-
chr07	1513000	G	T	b	-	b	a	b	a	a	-	-	b	a	b	b	h	h	b	h	-	a	h	a	-	b	-	a	b	a	-	b	b	a	a	-	-	-	b	b	b	b	b	a	a	b	b	-	-
chr07	1513217	A	G	b	-	b	a	b	a	a	-	-	b	a	b	b	a	b	b	a	-	a	h	a	-	b	-	a	b	a	-	a	b	a	a	-	-	-	b	b	b	b	b	a	a	b	b	-	-
chr07	1514316	T	C	b	-	b	-	b	-	a	-	b	-	-	b	b	-	-	-	-	-	-	-	-	-	-	-	-	-	-	-	b	b	a	b	-	a	-	-	-	a	-	-	b	b	-	b	-	-
chr07	1515298	A	G	-	-	-	-	-	b	-	-	-	-	-	-	-	a	b	-	b	a	a	a	a	a	a	a	h	b	a	-	-	-	-	-	-	-	-	-	-	-	b	-	-	-	-	-	-	-
chr07	1515334	G	A	-	-	-	-	-	b	-	-	-	-	-	-	-	a	h	-	b	a	a	a	a	a	a	a	h	b	a	-	-	-	-	-	-	-	-	-	-	-	b	-	-	-	-	-	-	-
chr07	1515348	C	T	-	-	-	-	-	b	-	-	-	-	-	-	-	a	h	-	b	a	a	a	a	a	a	a	h	b	a	-	-	-	-	-	-	-	-	-	-	-	b	-	-	-	-	-	-	-
chr07	1515441	G	A	b	-	b	-	b	b	-	b	b	-	a	b	b	a	a	b	b	b	-	-	a	a	-	a	a	b	a	-	b	b	b	b	b	b	-	b	b	b	b	b	b	b	b	b	b	-
chr07	1534014	C	T	-	-	-	-	-	a	-	-	-	-	-	-	-	a	a	-	a	a	-	-	a	a	-	a	a	-	-	-	-	-	-	a	-	a	-	-	-	-	-	-	-	-	b	-	-	-
chr07	1534046	G	C	-	-	-	-	-	a	-	-	-	-	-	-	-	a	a	-	a	a	a	-	a	a	-	a	a	-	-	-	-	-	-	a	-	a	-	-	-	-	-	-	-	-	b	-	-	-
chr07	1534545	A	C	b	a	b	a	b	a	-	b	a	b	a	b	b	-	-	-	-	-	-	-	-	-	-	-	-	-	-	a	-	b	b	b	a	b	a	b	b	a	-	-	a	-	a	-	b	-
chr07	1538966	C	T	a	a	-	-	-	-	a	-	-	-	-	-	-	a	-	-	a	-	a	-	a	a	-	a	a	-	-	-	a	-	a	-	-	a	-	-	-	-	-	-	a	a	-	-	-	-
chr07	1540974	G	A	-	-	-	b	-	-	-	-	a	-	-	-	-	a	b	b	a	b	h	h	a	a	a	a	h	b	a	-	a	-	-	-	-	-	-	-	-	-	-	-	-	-	-	-	-	-
chr07	1541030	C	G	-	-	-	b	-	-	-	-	a	-	-	-	-	a	a	b	b	a	a	h	a	a	a	a	h	b	a	-	a	-	-	-	-	-	-	-	-	-	-	-	-	-	-	-	-	-
chr07	1541045	A	C	-	-	-	b	-	-	-	-	a	-	-	-	-	a	a	b	b	a	a	h	a	a	a	a	h	b	a	-	a	-	-	-	-	-	-	-	-	-	-	-	-	-	-	-	-	-
chr07	1542238	A	G	a	a	b	b	a	b	a	b	a	a	a	b	b	b	b	b	h	-	b	-	a	a	a	a	h	-	b	a	b	b	b	b	b	b	a	b	a	b	b	a	a	b	b	b	a	-
chr07	1543371	G	A	b	a	b	b	b	b	a	b	b	b	a	b	b	-	b	-	a	a	b	a	a	a	b	a	-	-	b	a	b	b	b	h	b	b	a	b	b	b	b	a	b	b	b	b	b	a
chr07	1544344	C	T	a	a	b	a	b	b	-	b	b	b	a	b	b	a	-	b	b	b	-	a	-	a	-	a	b	b	b	a	b	b	b	a	b	a	-	-	-	b	b	b	a	b	a	b	b	a
chr07	1544535	G	T	a	a	b	a	b	b	-	b	b	b	a	b	b	b	-	b	b	-	-	a	-	a	-	a	-	b	b	a	b	b	b	a	b	b	-	-	-	b	b	b	a	a	b	b	b	a
chr07	1547456	C	T	b	-	b	a	-	a	-	-	b	-	a	b	b	-	-	-	-	-	-	-	a	-	-	-	-	b	-	-	-	-	b	b	b	-	-	-	-	a	-	-	-	b	a	b	b	-
chr07	1555208	G	C	a	-	-	a	a	-	-	-	-	a	a	-	-	h	-	b	b	b	-	b	a	a	b	-	b	b	b	a	a	-	b	a	a	a	a	-	b	-	-	a	a	a	a	-	-	-
chr07	1563049	T	C	a	-	-	a	-	a	-	-	a	-	a	-	-	-	-	-	-	-	-	-	a	a	-	a	-	-	-	a	-	-	a	a	a	a	a	-	-	-	-	a	-	a	a	-	a	a
chr07	1576096	G	A	b	-	b	a	a	a	a	-	-	-	-	b	-	b	a	b	a	a	a	a	a	a	a	a	a	b	h	a	-	-	-	b	-	-	-	b	-	-	b	-	a	-	-	-	-	-
chr07	1581728	T	A	-	-	-	-	-	b	-	-	-	-	a	b	-	b	b	-	a	-	a	a	a	a	b	a	a	b	a	a	-	-	a	-	-	-	-	-	-	-	-	-	-	-	-	-	-	-
chr07	1581860	C	T	a	a	b	a	a	-	-	-	b	-	a	-	-	a	-	-	a	-	a	-	-	-	a	-	-	-	-	a	a	b	a	-	a	a	-	-	b	-	-	a	-	-	b	-	a	-
chr07	1583276	G	T	a	a	b	b	b	a	a	b	a	-	a	b	b	b	-	-	a	b	-	-	a	a	a	a	h	-	a	a	a	b	a	b	b	a	a	b	b	a	b	b	a	a	a	b	-	a
chr07	1583932	C	T	-	a	b	a	b	a	-	b	b	a	a	b	b	a	b	b	b	a	a	b	a	a	-	a	h	b	h	a	b	b	a	b	-	-	-	b	b	-	b	a	a	b	b	b	b	-
chr07	1583948	C	A	-	a	b	a	b	a	-	b	b	a	a	b	b	a	b	b	b	a	a	b	a	a	-	a	h	b	h	a	b	b	a	b	-	-	-	b	b	-	b	a	a	b	b	b	b	-
chr07	1584235	T	C	a	a	b	b	-	a	a	b	b	a	a	b	b	b	-	b	b	-	b	b	a	-	-	a	b	b	-	a	b	b	a	-	a	b	-	b	b	b	b	a	a	b	b	b	-	-
chr07	1584669	C	T	b	a	b	b	b	a	-	b	a	a	a	b	b	a	b	b	b	a	b	a	a	a	h	a	-	b	b	a	-	b	b	a	-	b	-	b	b	b	b	-	b	b	-	-	a	-
chr07	1588938	T	C	b	a	b	a	a	a	-	b	b	a	a	b	b	-	-	-	a	-	b	-	a	a	b	-	b	-	b	a	a	b	b	b	b	b	a	b	a	b	b	b	a	a	b	b	b	-
chr07	1589111	C	T	b	a	b	a	a	a	-	b	b	a	a	b	b	-	-	-	b	-	b	-	a	a	b	-	a	-	b	a	a	b	b	b	b	b	a	b	a	b	b	b	a	a	b	b	b	-
chr07	1590806	C	T	a	-	-	-	-	-	-	-	-	-	-	-	b	a	b	b	b	a	h	h	a	a	b	a	h	b	h	-	-	-	-	a	-	-	-	-	-	-	-	-	-	-	-	-	-	-
chr07	1590889	C	T	a	-	-	-	-	-	-	-	-	-	-	-	b	b	b	b	a	a	h	h	a	a	b	a	h	b	h	-	-	-	-	a	-	-	-	-	-	-	-	-	-	-	-	-	-	-
chr07	1590935	A	G	a	-	-	-	-	-	-	-	-	-	-	-	b	b	b	b	a	a	h	h	a	a	b	a	h	b	h	-	-	-	-	a	-	-	-	-	-	-	-	-	-	-	-	-	-	-
chr07	1591011	G	A	-	-	-	-	-	-	-	-	-	-	-	-	-	a	b	b	h	h	a	a	a	a	-	a	a	b	h	-	-	-	-	-	-	-	-	-	-	-	-	-	-	-	-	-	-	-
chr07	1591113	G	T	-	-	-	-	-	-	-	-	-	-	-	-	-	b	b	b	b	-	a	a	a	a	-	a	b	b	a	-	-	-	-	-	-	-	-	-	-	a	-	-	-	-	-	-	-	-
chr07	1591171	G	A	-	-	-	-	-	-	-	-	-	-	-	-	-	b	b	b	b	b	a	a	a	a	-	a	h	b	h	-	-	-	-	-	-	-	-	-	-	a	-	-	-	-	-	-	-	-
chr07	1591390	T	C	-	-	-	-	a	-	-	-	-	a	-	-	-	b	b	-	a	b	h	a	a	a	a	a	b	b	h	-	-	-	-	-	-	-	-	-	-	-	-	-	-	-	-	-	-	-
chr07	1591572	G	C	-	-	-	a	-	-	-	-	-	-	-	-	-	a	a	-	a	a	-	-	a	a	-	a	a	-	a	-	-	-	-	-	-	-	-	-	b	-	-	-	-	-	-	-	-	-
chr07	1592183	T	C	h	a	b	b	h	b	a	b	b	b	a	b	b	b	-	-	a	-	-	b	-	a	-	-	b	-	a	-	b	-	h	h	b	b	a	b	-	a	b	-	b	a	b	b	-	-
chr07	1594563	C	T	b	-	b	a	b	a	a	b	-	a	a	b	b	b	b	b	b	a	a	a	a	a	-	-	b	b	a	-	-	-	a	a	b	b	a	b	-	b	b	a	-	a	-	b	b	-
chr07	1595232	G	A	-	-	-	-	-	-	-	-	-	-	-	-	-	a	b	b	a	b	b	a	a	a	a	a	h	b	a	-	-	-	-	-	-	-	-	-	-	-	b	-	-	-	-	-	-	-
chr07	1595541	C	G	-	-	b	-	b	b	-	-	a	-	a	b	-	a	b	b	b	a	a	a	a	a	b	a	a	b	b	-	-	b	-	b	b	-	-	-	-	-	-	-	-	b	-	-	-	-
chr07	1595754	A	G	-	-	-	-	a	-	-	-	-	-	-	-	-	b	-	b	b	a	a	b	a	a	h	a	a	b	b	-	a	b	-	-	-	-	-	-	-	-	-	b	b	-	a	-	-	-
chr07	1601038	C	T	b	a	b	b	b	b	a	b	a	a	a	b	b	b	-	b	-	b	a	a	a	a	b	a	b	b	a	a	b	b	b	b	a	a	a	b	a	b	b	a	a	a	a	b	a	a
chr07	1613200	C	T	-	-	-	-	-	b	-	-	-	a	-	-	b	b	b	b	a	h	b	a	a	a	b	a	h	b	b	-	-	b	-	-	-	-	-	b	-	-	-	-	-	-	-	-	-	-
chr07	1614616	C	T	-	-	-	-	-	-	-	-	a	-	-	b	-	b	a	b	b	b	h	a	a	a	b	a	a	b	b	-	-	-	-	-	b	-	-	b	-	-	-	-	-	-	-	-	-	-
chr07	1614711	T	C	-	-	-	-	-	-	-	-	a	-	-	b	-	b	a	b	b	a	h	a	a	a	b	a	a	b	b	-	-	-	-	-	b	-	-	-	-	-	-	-	-	-	-	-	-	-
chr07	1617854	C	G	a	-	b	a	a	b	a	b	-	b	a	b	b	b	b	b	a	a	a	a	a	a	b	a	a	b	b	-	b	b	b	b	b	a	-	b	-	-	-	a	b	a	-	-	-	-
chr07	1618078	A	G	b	-	b	a	a	b	a	b	-	b	a	b	b	b	a	b	b	a	a	a	a	a	b	a	a	b	b	-	b	b	b	b	b	a	-	b	b	-	-	a	b	a	-	-	-	-
chr07	1621057	C	T	b	a	b	a	b	a	a	b	a	b	a	b	b	b	b	b	h	-	h	b	a	a	b	a	-	b	a	-	b	b	b	a	a	a	a	b	b	a	b	b	b	a	a	b	a	-
chr07	1624198	C	A	a	-	b	a	b	a	a	b	-	a	-	b	b	b	-	b	-	-	-	-	-	-	b	a	a	-	b	a	b	b	b	a	a	a	-	-	b	-	-	b	b	b	b	b	a	-
chr07	1630949	G	A	-	-	-	-	-	b	-	-	-	-	-	-	-	a	a	b	b	b	h	h	a	a	h	a	h	b	h	a	-	-	a	-	-	-	-	-	-	-	-	-	-	-	-	-	-	-
chr07	1686969	C	T	-	-	-	-	-	b	-	-	-	-	-	-	-	b	b	-	a	a	a	h	a	a	b	a	b	b	a	-	-	-	-	-	-	a	-	-	-	-	-	-	-	-	-	-	-	-
chr07	1687130	A	G	-	-	-	-	-	b	-	-	-	-	-	-	-	b	b	-	a	b	a	h	a	a	b	a	b	b	a	-	-	-	-	-	-	a	-	-	-	-	-	-	-	-	-	-	-	-
chr07	1687185	A	G	a	a	b	b	b	b	a	b	a	a	a	b	b	a	-	-	a	-	-	b	a	a	a	a	a	b	a	a	a	b	a	a	a	a	a	-	b	b	-	b	b	a	b	b	a	-
chr07	1687190	A	G	a	a	b	b	b	b	a	b	a	a	a	b	b	a	-	-	a	-	-	b	a	a	a	a	a	b	a	a	a	b	a	a	a	a	a	-	b	b	-	b	b	a	b	b	a	-
chr07	1687374	G	A	b	a	b	b	b	b	a	b	a	a	a	b	b	a	-	-	h	-	-	-	a	a	a	a	a	b	a	a	a	b	a	b	a	a	a	-	b	b	-	b	b	a	b	b	a	-
chr07	1687738	T	A	b	-	b	b	b	b	-	b	b	a	-	b	b	a	a	-	a	-	-	a	a	a	a	a	a	-	a	-	b	b	b	b	b	-	-	b	b	b	b	b	b	b	b	b	b	-
chr07	1687949	G	C	a	a	b	b	a	b	a	b	a	a	a	b	b	a	-	-	b	b	b	h	a	a	b	a	a	b	h	-	a	b	a	b	a	a	a	b	b	a	b	a	b	a	b	b	a	-
chr07	1688116	T	C	a	a	b	b	a	b	a	b	a	a	a	b	b	a	-	-	b	b	b	h	a	a	b	a	a	b	h	-	a	b	a	b	a	a	a	b	b	a	b	a	b	a	a	b	a	-
chr07	1688321	A	G	b	-	b	b	b	b	-	b	b	-	-	b	b	a	a	b	a	a	a	a	a	a	a	a	a	b	a	-	b	b	b	b	b	b	-	b	b	-	b	b	b	b	b	b	a	-
chr07	1692093	G	T	-	-	-	b	-	-	-	-	-	-	-	-	b	b	a	b	h	b	h	b	a	a	h	a	h	b	a	-	a	-	-	-	a	a	-	b	a	-	-	-	-	-	-	-	-	-
chr07	1692711	G	A	b	-	b	a	b	a	a	-	a	b	-	b	b	b	-	-	a	a	b	a	a	a	b	-	-	-	-	a	a	b	b	-	b	b	-	b	a	b	-	a	a	a	a	b	a	-
chr07	1692734	C	A	b	-	b	a	b	a	a	-	a	b	-	b	b	b	-	-	a	a	b	a	a	a	b	-	-	-	-	a	a	b	b	-	b	b	-	b	a	b	-	a	a	a	a	b	a	-
chr07	1693019	C	T	b	-	b	a	b	a	a	-	a	b	-	b	b	-	-	-	a	a	b	a	a	a	b	-	-	-	-	a	a	b	b	-	b	b	-	b	a	b	-	a	a	a	a	b	a	-
chr07	1693259	G	T	a	-	-	b	-	a	a	-	b	a	-	-	b	a	-	-	a	a	a	a	-	a	a	a	-	-	-	a	-	-	-	a	-	-	-	b	-	-	-	-	a	-	-	-	-	-
chr07	1693272	G	C	a	-	-	b	-	a	a	-	b	a	-	-	b	a	-	-	a	a	a	a	-	a	a	a	-	-	-	a	-	-	-	a	-	-	-	b	-	-	-	-	a	-	-	-	-	-
chr07	1693296	G	A	a	-	-	b	-	a	a	-	b	a	-	-	b	a	-	-	a	a	a	a	-	a	a	a	-	-	-	a	-	-	-	a	-	-	-	b	-	-	-	-	a	-	-	-	-	-
chr07	1693386	G	A	-	-	-	-	-	-	-	-	-	-	-	-	-	a	-	-	b	a	-	a	a	-	-	a	a	-	a	-	-	-	a	-	-	-	-	-	-	-	-	-	b	-	-	-	-	-
chr07	1712384	G	A	-	-	-	-	-	-	-	b	-	-	-	-	-	a	a	b	b	a	a	b	a	a	h	a	b	b	b	-	-	-	b	-	-	-	-	b	-	-	-	b	-	-	-	-	-	-
chr07	1743425	C	G	-	-	-	-	-	a	-	-	-	-	-	-	-	b	b	b	h	-	a	a	a	a	a	a	a	b	a	a	-	b	-	a	-	-	-	-	-	-	-	-	-	-	-	-	-	-
chr07	1743434	C	A	-	-	-	-	-	a	-	-	-	-	-	-	-	b	b	b	h	-	a	a	a	a	a	a	a	b	a	a	-	b	-	a	-	-	-	-	-	-	-	-	-	-	-	-	-	-
chr07	1744325	G	A	-	-	-	-	-	-	-	-	-	-	-	-	-	b	a	b	a	a	-	a	a	a	a	a	a	b	a	-	-	b	-	-	b	-	-	-	-	-	-	-	-	-	-	-	-	-
chr07	1766324	T	C	-	-	-	-	-	-	-	-	-	-	-	-	-	-	-	-	-	-	-	-	-	-	-	-	-	-	-	-	-	-	-	-	-	-	-	-	-	-	-	-	-	-	-	-	-	-
chr07	1766347	A	T	-	-	-	-	-	-	-	-	-	-	-	-	-	-	-	-	-	-	-	-	-	-	-	-	-	-	-	-	-	-	-	-	-	-	-	-	-	-	-	-	-	-	-	-	-	-
chr07	1766655	C	T	a	b	a	a	b	a	a	-	-	b	b	b	b	a	-	-	-	-	a	-	-	a	-	a	-	-	-	a	b	-	a	a	a	a	a	-	-	-	-	a	a	b	a	b	-	-
chr07	1766984	T	A	a	-	b	b	b	b	-	b	-	b	a	b	b	a	-	-	-	-	b	-	-	-	-	a	-	-	-	a	b	b	b	b	b	b	a	b	-	-	b	a	b	-	b	b	-	-
chr07	1771880	C	T	a	a	-	b	a	a	a	-	a	-	a	-	-	a	a	-	-	b	a	b	-	a	-	-	b	b	a	a	-	-	b	-	a	b	a	-	-	a	-	a	a	a	a	b	a	a
chr07	1775776	G	A	b	-	-	b	-	b	-	-	-	-	a	b	b	a	b	b	a	a	a	h	a	a	a	a	h	b	b	-	a	-	-	-	-	-	a	-	-	-	-	-	b	-	b	b	-	-
chr07	1775933	T	A	-	-	-	-	-	-	-	b	-	b	a	-	b	b	a	b	a	b	a	h	a	a	b	a	h	b	h	-	-	b	a	b	-	-	-	-	a	-	-	-	-	-	-	-	b	-
chr07	1776064	C	A	-	-	-	-	-	-	-	b	-	b	a	-	b	b	a	-	a	b	a	h	a	a	b	a	h	b	h	-	-	b	-	b	-	-	-	-	a	-	-	-	-	-	-	-	b	-
chr07	1776099	T	C	-	-	-	-	-	-	-	b	-	b	a	-	b	b	a	-	a	b	a	h	a	a	b	a	h	b	h	-	-	b	-	b	-	-	-	-	a	-	-	-	-	-	-	-	b	-
chr07	1776294	A	G	b	a	b	a	b	a	a	b	b	-	a	b	b	a	a	-	-	-	a	-	-	a	-	a	b	b	-	a	a	b	b	a	a	b	a	b	b	b	b	a	a	a	a	b	b	a
chr07	1779230	G	A	a	-	-	-	-	-	-	-	-	-	-	-	-	h	h	b	a	h	-	h	a	-	-	a	a	b	-	-	-	-	-	b	-	-	-	-	-	-	-	-	-	-	-	-	-	-
chr07	1779276	G	A	b	a	b	b	a	b	a	b	b	b	a	b	b	a	-	-	-	-	-	-	a	-	-	a	-	-	-	a	b	b	b	b	b	a	-	b	-	-	b	b	a	a	b	b	a	a
chr07	1779306	C	T	a	a	b	a	a	b	a	b	b	b	a	b	b	a	-	-	-	-	-	-	a	-	-	a	-	-	-	a	b	b	b	b	a	a	-	b	-	-	b	a	a	a	b	b	a	a
chr07	1782159	T	G	a	-	b	b	-	-	a	-	a	b	-	b	b	b	b	b	b	b	b	b	a	a	a	a	h	b	a	-	a	-	b	-	a	-	-	-	-	-	-	-	a	b	-	-	-	-
chr07	1782258	G	A	a	-	b	b	-	-	a	-	a	b	-	b	b	b	b	b	b	a	b	b	a	a	a	a	h	b	a	-	a	-	b	-	a	-	-	-	-	-	-	-	a	b	-	-	-	-
chr07	1783181	A	G	a	a	b	a	a	-	a	b	-	b	a	b	b	a	-	b	-	-	b	a	a	a	-	a	-	-	a	a	b	b	a	b	a	a	-	b	a	-	b	b	a	a	b	-	-	a
chr07	1789425	C	T	a	a	b	a	a	b	-	-	b	-	-	b	-	-	-	-	a	-	a	-	a	a	-	-	a	-	a	a	a	-	a	-	-	a	-	-	-	-	b	a	a	a	a	-	-	-
chr07	1799922	A	G	a	a	b	a	b	-	-	b	-	-	a	b	b	-	a	-	-	-	-	-	-	a	b	-	a	b	-	a	b	-	b	-	a	b	-	b	b	-	-	-	-	b	b	b	-	-
chr07	1800193	G	A	a	a	-	a	b	-	-	b	-	-	a	b	b	b	-	-	-	-	-	-	-	a	-	-	b	b	-	a	b	-	b	-	a	b	-	b	b	-	-	-	-	b	b	b	-	-
chr07	1809714	A	G	a	-	b	b	b	b	a	b	a	b	a	b	b	b	-	-	a	-	-	b	a	a	-	a	-	-	b	a	a	b	b	b	b	a	-	b	b	a	b	a	a	b	a	b	b	-
chr07	1812788	T	C	b	-	b	a	-	b	-	-	a	-	-	b	-	b	a	b	b	b	b	b	a	a	b	a	h	b	b	a	-	-	b	-	-	-	a	b	-	-	-	a	a	-	a	-	-	-
chr07	1813013	T	C	b	a	b	a	b	b	a	b	b	a	a	b	b	b	a	-	-	b	a	-	a	a	-	a	a	b	b	a	b	b	a	b	a	b	a	b	a	-	b	b	a	a	a	b	b	-
chr07	1820643	G	A	b	a	b	a	b	b	a	b	b	a	-	b	b	b	-	b	a	a	-	h	a	a	a	a	-	b	b	-	b	b	a	a	-	b	-	b	b	-	-	b	a	a	-	-	b	-
chr07	1820691	A	C	-	-	b	-	-	-	-	-	-	-	-	b	b	-	-	-	-	-	-	-	-	-	-	-	b	-	-	-	b	b	b	-	b	b	-	-	b	b	-	-	-	-	b	b	b	-
chr07	1821021	T	C	a	a	b	-	a	a	a	-	a	-	a	b	b	a	-	-	a	a	a	-	a	-	-	-	b	-	-	a	b	b	a	a	b	b	a	-	b	b	-	a	a	a	b	b	b	a
chr07	1821059	G	A	a	a	b	-	a	a	a	-	a	-	a	b	b	a	-	-	a	a	a	-	a	-	-	-	b	-	-	a	b	b	a	a	b	b	a	-	b	b	-	a	a	a	b	b	b	a
chr07	1821098	C	T	-	-	-	-	-	b	-	-	-	-	-	-	-	b	b	-	b	b	-	b	a	a	-	-	a	b	a	-	-	-	-	-	-	-	-	-	-	-	-	-	-	-	-	-	-	-
chr07	1822651	C	T	a	a	b	a	a	a	a	-	a	a	a	b	b	a	b	-	b	h	a	b	a	a	a	a	b	b	b	a	a	-	a	a	a	a	-	b	a	a	b	a	a	a	a	-	a	a
chr07	1825625	T	C	-	a	-	-	-	-	-	-	-	-	-	-	-	a	b	b	a	a	a	a	a	a	a	a	h	b	b	-	-	-	b	-	b	-	-	-	-	-	-	a	-	b	-	-	-	-
chr07	1827653	G	C	b	a	b	a	b	a	-	b	a	b	-	b	-	a	-	-	-	-	-	-	-	a	-	-	-	-	-	a	a	-	-	b	a	b	-	b	b	a	-	-	a	-	b	-	b	-
chr07	1828061	G	A	-	-	-	b	-	b	a	-	-	-	-	-	-	a	a	b	a	a	a	a	a	a	a	a	h	b	b	-	b	b	a	-	-	b	-	-	-	-	-	-	-	-	-	-	-	-
chr07	1842801	T	C	b	a	b	b	b	b	a	b	b	b	a	b	b	-	a	b	-	-	a	b	-	a	a	a	-	b	-	a	b	b	b	b	b	h	a	b	a	b	b	b	a	b	b	b	b	a
chr07	1843044	A	G	-	-	-	-	-	-	-	-	-	-	-	-	-	a	a	b	a	a	a	b	a	a	h	a	b	b	b	-	-	-	-	-	-	-	a	-	b	-	-	-	-	-	-	-	-	-
chr07	1843349	A	T	-	-	-	a	-	-	-	-	-	-	-	-	-	a	b	b	a	a	a	h	a	a	h	a	h	b	h	-	-	-	-	-	b	-	-	-	a	-	-	-	-	-	-	-	-	-
chr07	1843389	T	A	a	a	b	a	b	b	a	b	b	a	a	b	b	a	-	-	a	b	a	b	a	a	b	-	h	b	b	a	b	-	a	a	a	a	-	b	a	b	b	a	a	a	a	b	a	-
chr07	1848963	G	A	b	a	b	b	b	b	a	b	b	b	-	b	b	-	a	-	b	-	-	b	-	-	a	a	-	-	a	-	a	b	b	a	b	b	-	b	-	b	b	a	a	b	b	b	-	-
chr07	1854567	A	T	a	a	b	b	a	a	a	b	a	a	a	b	b	b	-	b	-	b	a	a	a	a	a	-	a	-	h	-	a	b	b	b	a	a	a	b	a	a	b	a	a	a	b	b	b	a
chr07	1854590	T	C	a	a	b	b	a	a	a	b	a	a	a	b	b	b	-	b	-	b	b	a	a	a	b	-	a	-	h	-	a	b	b	b	a	a	a	b	a	a	b	a	a	b	b	b	b	a
chr07	1868558	G	T	b	a	b	b	b	h	a	b	b	b	a	b	b	a	-	-	b	a	-	-	a	a	-	a	-	b	a	a	h	b	b	b	a	b	a	b	a	b	b	b	a	b	a	b	b	-
chr07	1868682	G	A	-	-	-	-	-	-	-	-	-	-	-	-	-	a	b	b	a	a	b	h	a	a	a	a	h	b	b	-	-	-	-	-	-	-	-	-	-	-	-	-	-	-	-	-	-	-
chr07	1872804	G	A	-	-	-	-	-	-	-	-	-	-	-	-	-	a	b	-	a	b	a	h	-	a	a	a	a	b	a	-	-	-	-	-	-	-	-	-	b	-	-	-	-	-	-	b	-	-
chr07	1872819	A	G	-	-	-	-	-	-	-	-	-	-	-	-	-	a	b	-	a	b	a	h	-	a	a	a	a	b	a	-	-	-	-	-	-	-	-	-	b	-	-	-	-	-	-	b	-	-
chr07	1897958	T	C	a	a	b	a	b	a	a	b	a	a	a	b	b	a	-	-	a	a	a	b	a	a	b	-	b	b	a	a	b	b	a	a	a	b	a	-	b	b	b	b	a	b	b	b	a	a
chr07	1907236	A	G	a	-	b	a	a	a	-	b	-	a	a	b	-	b	-	b	b	-	-	a	-	-	-	a	a	-	-	a	-	-	a	-	a	a	a	b	b	a	-	-	a	-	-	-	-	a
chr07	1908292	C	T	-	-	-	-	-	-	-	-	-	-	a	-	-	a	b	b	b	b	h	h	a	a	b	a	b	b	h	-	-	-	a	-	-	-	-	b	-	-	-	-	-	-	-	-	-	-
chr07	1912401	T	G	b	a	-	b	b	-	-	-	-	-	-	b	b	-	-	-	-	-	-	a	-	a	-	-	b	-	-	-	b	-	-	b	b	a	-	-	-	b	b	a	a	-	a	-	-	-
chr07	1913087	A	G	b	a	b	a	a	b	a	b	-	b	a	b	b	b	b	b	b	a	-	a	a	a	b	-	a	b	-	a	b	b	a	b	a	b	a	b	b	a	b	a	a	b	b	b	b	a
chr07	1920088	G	C	b	a	b	b	b	b	a	b	a	a	-	b	b	b	b	b	-	a	b	a	a	a	b	a	a	b	a	a	b	b	a	b	a	b	a	b	a	b	a	b	a	a	a	b	a	-
chr07	1920095	C	T	b	a	b	a	b	b	a	b	a	a	-	b	b	b	b	b	-	a	b	a	a	a	a	a	a	b	a	a	a	b	a	b	a	b	a	b	a	b	b	b	a	a	a	b	a	-
chr07	1920139	C	T	b	a	b	b	b	b	a	-	b	b	a	b	b	-	-	-	-	-	-	-	-	-	-	-	-	-	-	a	a	b	b	a	a	b	a	b	b	b	b	b	a	b	b	b	a	-
chr07	1921802	T	A	a	a	b	-	a	-	-	-	a	-	a	b	b	-	a	-	-	-	-	-	a	a	-	-	b	-	b	-	a	b	a	b	a	b	a	b	-	-	b	b	a	b	a	b	-	-
chr07	1922031	A	G	-	a	-	-	-	a	-	-	-	-	a	-	b	b	a	-	b	a	b	a	a	a	b	a	a	b	h	-	-	-	-	-	-	-	-	-	a	-	-	-	-	-	-	-	-	-
chr07	1924645	C	T	b	a	b	a	a	b	a	b	a	a	a	b	b	-	-	-	a	-	b	a	-	-	-	-	a	-	-	a	a	b	a	a	a	b	a	-	b	-	b	b	a	b	b	b	a	a
chr07	1929261	C	T	b	-	b	-	-	-	-	-	-	a	-	b	-	-	-	-	-	b	-	-	-	a	-	-	-	-	a	a	a	b	-	-	b	b	-	-	-	-	b	a	-	-	b	b	-	-
chr07	1929722	G	A	a	-	-	-	-	a	-	-	-	-	a	-	-	a	-	b	b	a	-	a	a	a	-	-	a	-	a	-	a	-	-	-	b	-	-	a	-	b	b	-	-	-	-	-	-	-
chr07	1941816	G	T	b	-	b	b	b	a	-	b	b	b	-	b	b	a	a	-	b	b	-	-	a	a	a	a	a	-	a	-	b	b	b	b	b	b	-	b	a	b	b	b	-	b	b	b	b	-
chr07	1943943	C	G	a	-	b	-	-	-	-	-	a	-	-	b	-	b	-	b	-	-	-	-	-	-	-	a	-	-	-	-	a	b	a	-	-	b	-	b	b	-	b	-	-	-	a	-	-	-
chr07	1944556	T	C	-	a	b	-	b	-	a	-	-	a	a	-	b	b	-	-	b	-	-	b	a	a	-	-	-	b	b	-	-	-	-	-	a	b	-	-	-	a	-	-	-	-	a	b	a	-
chr07	1947322	C	T	b	a	b	a	a	a	a	b	b	b	a	b	b	-	-	b	-	a	-	b	-	-	-	-	b	-	a	a	b	b	b	b	a	b	a	b	b	a	b	a	a	a	a	b	-	a
chr07	1947543	G	C	b	a	b	a	b	a	a	b	b	b	a	b	b	-	-	b	-	a	-	-	-	-	-	-	b	-	a	a	b	b	b	b	a	b	a	b	b	a	b	a	a	a	a	b	-	a
chr07	1958555	T	G	a	a	b	b	a	a	a	b	b	a	a	b	b	a	b	b	a	b	b	b	a	a	-	a	a	b	h	-	b	b	b	b	a	b	a	-	-	-	b	a	-	a	a	-	a	-
chr07	1961202	C	T	a	a	b	b	a	a	a	b	a	a	a	b	b	a	-	b	-	-	a	a	-	a	-	a	a	b	a	a	a	b	a	b	b	a	a	b	a	a	b	a	a	b	a	b	b	a
chr07	1966542	T	A	a	-	b	b	b	a	a	b	b	-	a	b	b	-	-	-	-	-	a	b	a	-	-	-	-	b	-	a	b	b	b	a	b	b	-	b	a	b	b	b	a	b	b	-	b	-
chr07	1971038	T	C	b	a	b	b	a	a	-	b	-	a	a	b	b	b	-	b	a	-	-	-	a	a	-	-	-	-	-	a	a	-	b	a	a	a	-	b	b	b	b	a	a	a	a	b	a	-
chr07	1974851	T	A	a	a	b	a	a	a	-	b	-	-	a	-	b	-	b	-	-	-	-	-	-	a	-	-	-	b	b	a	a	-	b	a	a	b	-	b	a	-	b	a	a	b	b	-	b	-
chr07	1994955	G	A	a	-	b	a	a	b	a	b	a	a	-	b	b	a	-	b	h	-	a	a	a	a	a	a	b	-	a	a	a	b	a	b	b	b	a	b	b	b	b	b	a	b	b	b	b	-
chr07	1995126	T	C	a	-	b	a	a	b	a	b	a	a	-	b	b	h	-	b	a	-	b	a	a	a	a	a	b	-	b	a	a	b	a	b	b	b	a	b	b	b	b	b	a	b	a	b	b	-
chr07	1995135	A	T	a	-	b	a	a	b	a	b	a	a	-	b	b	h	-	b	a	-	a	a	a	a	a	a	a	-	a	a	a	b	a	b	b	b	a	b	b	b	b	a	a	b	a	b	b	-
chr07	1995234	T	C	a	a	-	a	a	a	-	-	a	a	a	-	-	b	b	b	-	-	-	b	a	-	-	a	b	b	b	a	a	-	a	a	a	a	a	-	a	-	b	a	a	-	a	-	-	a
chr07	1999976	T	C	-	-	-	-	-	a	-	-	-	-	-	-	-	b	b	-	a	b	h	h	a	a	a	a	h	b	b	-	-	-	-	-	-	-	-	-	-	-	-	-	a	-	-	-	-	-
chr07	2006933	G	A	b	a	b	a	b	b	a	-	a	a	a	b	b	a	-	-	b	-	a	b	-	a	b	a	-	b	a	a	a	b	b	-	b	a	a	b	-	a	b	b	a	a	b	b	a	-
chr07	2008662	C	T	a	-	-	a	-	a	a	b	b	-	-	b	-	-	-	b	b	-	-	b	-	a	-	-	-	b	-	a	a	-	a	-	b	-	-	b	b	a	-	b	-	-	-	b	b	a
chr07	2009473	A	G	b	a	b	a	a	b	-	b	a	a	a	b	b	-	-	-	b	-	b	-	a	-	a	a	b	-	-	a	b	b	a	a	a	a	-	b	b	a	b	a	a	-	b	b	a	-
chr07	2010155	A	G	b	a	b	a	b	a	a	b	a	a	a	b	b	-	-	-	a	-	-	b	a	a	b	-	a	b	a	a	a	b	a	b	b	b	-	b	b	b	b	a	a	a	b	b	a	a
chr07	2011945	T	C	a	-	b	a	b	b	-	-	b	-	a	b	b	-	-	-	-	-	b	-	-	-	a	-	a	-	-	a	a	b	b	a	a	b	a	b	a	a	-	-	a	b	a	-	a	-
chr07	2016865	G	C	a	a	b	h	b	b	a	-	b	a	a	b	b	a	-	b	b	-	a	-	a	a	-	-	a	b	a	a	b	-	b	b	a	b	a	b	a	b	b	b	a	b	a	b	a	-
chr07	2023812	G	A	a	-	b	b	-	a	a	b	b	-	-	b	b	-	-	-	b	-	-	-	-	-	-	-	b	b	-	-	b	b	a	-	a	b	-	-	a	-	b	-	a	b	a	-	b	a
chr07	2024164	C	T	a	-	b	b	-	a	a	b	b	-	-	b	b	-	-	b	b	-	-	-	-	-	-	-	a	b	-	-	b	b	a	-	a	a	-	-	a	-	b	-	a	b	a	-	b	a
chr07	2024171	C	T	a	a	b	b	b	b	a	b	a	b	-	b	b	-	-	-	b	-	-	-	-	a	-	-	-	-	-	-	a	-	a	a	a	b	-	b	-	b	-	a	a	b	a	b	a	-
chr07	2024190	G	A	b	a	b	b	b	b	a	b	a	b	-	b	b	-	-	-	b	-	-	-	-	a	-	-	-	-	-	-	b	-	a	b	a	b	-	b	-	b	-	a	a	b	b	b	a	-
chr07	2024215	G	A	b	a	b	b	b	b	a	b	a	b	-	b	b	-	-	-	b	-	-	-	-	a	-	-	-	-	-	-	b	-	a	b	a	b	-	b	-	b	-	a	a	b	b	b	a	-
chr07	2030246	G	A	-	-	-	-	-	-	-	-	-	-	-	-	-	a	b	b	a	a	b	h	a	a	b	a	h	b	a	-	-	-	-	-	-	-	-	-	-	-	-	-	-	-	b	-	-	-
chr07	2030334	G	A	-	-	-	-	-	-	-	-	-	-	-	-	-	a	a	b	b	a	b	h	a	a	b	a	h	b	a	-	-	-	-	b	-	-	-	-	-	-	-	-	-	-	b	-	-	-
chr07	2034231	T	C	a	a	-	b	a	b	a	b	b	a	a	b	b	a	-	-	-	-	a	-	-	a	-	-	-	-	a	a	b	-	a	a	a	a	a	-	b	b	b	b	-	-	a	b	b	a
chr07	2037384	T	C	a	-	b	b	b	a	-	b	b	-	-	b	b	-	-	b	-	-	b	b	a	a	a	-	b	-	b	a	a	-	a	a	b	a	a	b	a	-	b	a	a	a	b	b	-	a
chr07	2039815	A	G	b	a	b	a	a	b	a	b	b	b	a	b	b	a	a	b	b	-	a	-	a	a	b	a	b	b	b	a	a	b	b	a	a	b	a	b	a	b	b	a	a	b	a	b	a	-
chr07	2048515	T	C	-	-	-	-	-	-	-	-	-	-	-	-	-	-	-	-	-	-	-	-	-	-	-	-	-	-	-	-	-	-	a	-	-	-	-	-	-	-	-	-	-	-	-	-	-	-
chr07	2048522	G	A	-	-	-	-	-	-	-	-	-	-	-	-	-	-	-	-	-	-	-	-	-	-	-	-	-	-	-	-	-	-	a	-	-	-	-	-	-	-	-	-	-	-	-	-	-	-
chr07	2049761	C	A	a	a	b	a	a	a	a	b	b	a	a	b	b	a	b	-	-	b	-	h	-	a	b	a	a	b	b	a	b	b	a	b	b	a	a	-	b	b	-	a	a	a	b	b	b	-
chr07	2056796	C	T	-	-	-	a	a	-	-	-	-	a	a	b	-	a	-	-	h	-	a	a	a	-	a	a	a	-	a	-	a	-	a	-	-	-	-	-	a	b	-	-	a	-	-	b	-	-
chr07	2057133	A	G	-	-	-	b	a	-	a	-	-	a	-	b	-	a	-	-	a	-	a	a	a	a	a	a	a	-	a	-	-	-	b	-	-	-	-	-	-	b	-	-	-	-	-	b	-	-
chr07	2057144	G	T	-	-	-	b	a	-	a	-	-	a	-	b	-	a	-	-	a	-	a	a	a	a	a	a	a	-	-	-	-	-	b	-	-	-	-	-	-	b	-	-	-	-	-	b	-	-
chr07	2061381	A	G	-	a	b	b	b	a	a	b	b	b	a	b	b	a	b	b	b	-	a	-	a	a	-	-	a	b	a	a	b	b	a	a	b	a	a	b	a	b	b	a	a	a	a	b	a	-
chr07	2071338	G	A	-	-	-	-	-	-	-	-	-	-	-	-	-	a	b	-	a	-	a	a	a	a	-	a	-	b	h	-	-	-	-	-	-	-	-	-	-	-	-	-	-	-	-	-	-	-
chr07	2072184	A	G	-	a	-	a	a	a	a	-	a	-	-	-	-	a	b	b	b	b	b	b	a	-	-	-	b	b	b	a	a	-	a	a	a	a	a	-	a	a	-	a	a	a	a	-	a	-
chr07	2073561	A	C	b	a	b	a	a	b	-	b	-	-	-	b	b	a	b	-	-	b	b	a	a	a	b	a	h	b	h	-	a	b	a	a	a	-	a	b	b	a	b	b	a	-	a	-	-	-
chr07	2073584	G	A	b	a	b	a	a	b	-	b	-	-	-	b	b	a	b	-	-	b	b	a	a	a	b	a	h	b	h	-	a	b	a	b	a	-	a	b	b	a	b	b	a	-	a	-	-	-
chr07	2073709	A	T	b	a	b	a	a	b	-	b	-	-	-	b	b	a	b	-	-	h	b	a	a	a	b	a	h	b	h	-	a	b	a	b	a	-	a	b	b	a	b	b	a	-	a	-	-	-
chr07	2073749	G	A	b	a	b	a	a	b	-	b	-	-	-	b	b	a	b	-	-	h	b	a	a	a	b	a	h	b	h	-	a	b	a	b	b	-	a	b	b	a	b	b	a	-	a	-	-	-
chr07	2073805	T	C	-	-	-	-	-	-	-	-	-	-	-	-	-	a	a	b	b	b	b	b	a	a	a	a	a	b	b	-	-	-	-	-	-	-	-	-	a	-	-	-	-	-	-	-	-	-
chr07	2073904	C	A	-	-	-	-	-	-	-	-	-	-	-	-	-	a	a	-	b	a	b	a	a	a	a	a	a	b	b	-	-	-	-	-	-	-	-	-	a	-	-	-	-	-	-	-	-	-
chr07	2074796	T	C	b	-	b	-	b	h	a	b	a	b	a	b	b	a	-	-	-	-	a	a	-	-	-	a	b	-	-	a	a	b	a	a	b	b	a	-	-	-	b	b	a	a	b	b	a	-
chr07	2077630	G	A	-	-	-	-	a	-	-	b	-	-	-	-	-	-	-	-	-	-	-	-	a	-	-	-	-	-	-	a	-	-	a	-	-	b	-	-	-	-	-	-	-	-	a	b	b	-
chr07	2081874	G	A	a	-	b	-	-	-	-	b	a	b	-	b	b	a	a	b	a	-	b	h	a	a	b	a	b	b	b	-	-	b	a	-	a	-	-	-	-	-	-	-	-	b	-	b	b	-
chr07	2083567	A	T	b	a	b	a	b	-	-	-	b	-	-	b	b	a	-	-	b	a	-	-	a	a	b	a	a	b	b	-	a	b	b	a	-	-	-	b	-	b	b	-	a	a	-	b	-	-
chr07	2087402	G	A	b	a	b	a	a	a	a	b	b	a	a	b	b	-	-	b	b	-	-	-	a	a	-	a	b	b	b	a	a	b	b	a	b	a	a	b	a	a	b	b	a	a	a	b	b	-
chr07	2087667	G	A	b	a	b	a	a	a	a	b	b	-	a	b	b	-	-	b	b	-	-	-	a	a	-	a	b	b	b	a	a	b	b	a	a	a	a	b	a	a	b	b	a	a	a	b	b	-
chr07	2089029	T	A	-	-	-	-	-	-	-	-	-	-	-	-	-	a	b	b	a	b	h	h	a	a	a	a	h	b	h	-	-	-	-	a	-	-	-	-	-	-	-	-	-	-	-	-	-	-
chr07	2094292	A	G	a	a	-	a	a	a	a	-	a	-	a	-	-	a	-	-	a	b	-	-	a	a	-	a	a	b	a	a	a	b	a	a	b	a	-	-	a	a	-	-	a	a	-	-	a	-
chr07	2094455	G	A	a	a	-	a	a	a	a	-	a	-	a	-	b	a	-	-	h	a	-	b	a	a	-	a	b	b	a	a	a	-	a	a	-	a	-	-	a	a	b	-	a	a	-	-	a	-
chr07	2094492	T	C	a	a	-	a	a	a	a	-	a	-	a	-	b	a	-	-	h	a	-	b	a	a	-	a	b	b	a	a	a	-	a	a	-	a	-	-	a	a	b	-	a	a	-	-	a	-
chr07	2097241	A	G	a	-	-	-	-	-	-	-	-	-	-	-	b	a	-	-	a	a	-	b	a	a	a	-	-	b	a	-	-	-	-	-	a	-	-	-	-	-	-	-	-	-	-	-	-	-
chr07	2097513	A	G	b	-	b	a	b	a	a	b	a	b	a	b	b	a	b	-	b	-	-	b	a	a	-	a	h	b	b	a	a	b	a	a	a	b	a	b	a	b	b	a	a	a	a	b	-	a
chr07	2100856	G	A	b	a	b	a	a	a	-	b	a	a	a	b	b	a	b	-	-	b	b	a	a	a	-	-	b	-	a	a	a	b	b	b	-	b	a	b	a	a	b	b	a	a	b	b	a	a
chr07	2109224	A	T	b	-	b	b	-	b	-	b	b	a	-	b	b	-	-	-	-	-	-	-	-	-	b	-	-	-	-	-	b	b	b	b	b	b	-	b	b	b	b	b	-	b	b	b	b	-
chr07	2110508	G	T	-	-	-	-	-	-	-	-	-	-	-	-	-	a	b	-	a	-	a	h	a	a	a	-	a	b	h	-	-	-	-	-	-	-	-	-	-	-	-	-	-	-	-	a	-	-
chr07	2111649	T	A	-	-	-	a	a	a	-	-	a	-	a	b	b	b	a	b	b	b	b	b	a	a	-	a	h	b	b	a	-	-	-	-	-	-	a	b	-	a	-	-	-	a	b	-	-	-
chr07	2112638	G	C	a	a	b	a	a	b	a	b	b	b	a	b	b	-	a	b	a	b	-	a	a	a	a	a	-	b	a	a	b	b	a	b	b	b	a	b	b	a	b	a	a	a	b	b	a	a
chr07	2115756	T	G	b	-	-	a	a	a	-	b	b	-	a	b	b	a	-	b	b	-	-	-	a	a	b	a	a	-	a	a	b	b	b	b	a	a	a	b	a	a	b	b	a	-	b	b	a	a
chr07	2125581	A	G	-	-	-	-	-	-	-	-	-	-	-	-	-	a	-	b	a	h	a	-	a	a	-	a	-	b	-	-	-	-	-	-	-	-	-	-	-	-	-	-	-	b	-	-	-	-
chr07	2125590	G	T	-	-	-	-	-	-	-	-	-	-	-	-	-	a	-	b	a	a	a	-	a	a	-	a	-	b	-	-	-	-	-	-	-	-	-	-	-	-	-	-	-	b	-	-	-	-
chr07	2125671	G	A	b	a	b	b	b	b	a	b	b	b	a	b	b	a	b	-	a	-	b	a	-	a	a	a	a	-	a	a	b	b	b	a	b	b	a	b	b	b	b	b	a	b	b	b	b	a
chr07	2136396	A	G	a	a	b	b	a	a	a	b	a	a	a	b	b	a	b	b	-	h	-	a	a	a	b	a	a	-	a	a	a	b	a	a	b	a	a	b	a	b	b	a	a	b	b	b	b	-
chr07	2136717	C	T	-	-	-	-	-	-	-	-	-	-	-	-	-	a	a	b	b	a	a	b	a	a	b	a	a	b	a	-	-	-	-	-	b	-	-	-	-	-	-	b	a	-	-	-	-	-
chr07	2138204	T	C	-	a	b	b	b	b	a	-	-	-	-	-	b	a	-	-	b	-	-	-	-	a	-	-	-	-	-	a	-	b	a	b	b	b	a	b	b	-	-	-	a	a	b	-	b	-
chr07	2141831	C	T	b	a	b	a	a	a	a	b	b	-	a	b	b	a	-	-	a	-	-	-	a	a	-	-	a	b	a	a	a	b	b	a	a	b	-	b	a	-	b	a	a	b	a	b	b	-
chr07	2143482	T	A	-	-	-	-	-	-	-	-	-	-	-	-	-	a	-	b	b	a	b	a	a	a	-	a	a	b	b	-	-	-	-	b	-	b	-	-	-	-	-	-	-	-	-	-	-	-
chr07	2143492	A	T	-	-	-	-	-	-	-	-	-	-	-	-	-	a	-	b	b	a	a	a	a	a	-	a	a	b	b	-	-	-	-	b	-	b	-	-	-	-	-	-	-	-	-	-	-	-
chr07	2146621	T	A	b	a	b	a	a	a	a	b	b	a	a	b	b	a	-	-	b	b	a	a	-	a	b	a	a	-	b	a	a	b	b	a	a	a	a	b	b	b	b	b	a	b	a	b	a	a
chr07	2146830	C	T	b	a	b	a	a	a	a	b	b	a	a	b	b	a	-	-	a	b	a	a	-	a	b	a	a	-	a	a	a	b	b	a	-	a	a	b	b	b	b	b	a	a	a	b	a	a
chr07	2156561	C	T	a	-	b	-	-	b	a	-	-	a	-	b	b	-	-	-	-	-	-	-	-	a	-	-	-	-	b	a	b	-	b	b	b	a	-	b	-	-	b	-	a	a	a	b	a	-
chr07	2162676	T	C	a	a	b	a	a	b	-	b	b	a	a	b	b	a	b	b	b	a	a	a	a	a	a	a	a	b	b	a	-	-	b	-	-	a	a	-	a	b	b	b	-	b	a	b	-	-
chr07	2162968	A	C	-	-	-	-	-	-	-	-	-	-	-	-	-	-	a	b	b	b	b	h	a	a	a	a	a	b	a	a	b	-	-	-	-	-	-	-	-	-	-	-	-	-	-	-	-	-
chr07	2165841	C	T	b	-	b	b	-	b	-	b	b	b	a	b	b	a	h	b	h	h	a	h	a	a	b	a	a	b	a	-	-	-	b	b	b	b	-	b	b	a	b	-	-	b	b	-	-	-
chr07	2166201	C	T	-	-	-	-	-	-	-	-	-	-	-	-	-	a	b	b	a	a	h	h	a	a	a	a	a	b	a	-	-	-	a	-	-	-	-	b	-	-	-	-	-	a	-	-	-	-
chr07	2168491	A	G	-	a	b	a	b	a	-	-	-	-	-	b	b	a	-	-	a	-	-	a	a	a	b	-	-	a	a	-	b	b	-	-	-	b	-	b	-	a	-	-	a	b	-	-	-	-
chr07	2168746	G	T	-	-	-	b	b	-	-	b	-	b	-	b	-	a	b	b	b	b	b	h	a	a	a	a	a	b	b	-	-	-	a	-	-	a	-	-	-	a	-	a	-	-	-	-	-	-
chr07	2174061	A	G	-	-	b	b	-	-	-	-	b	-	-	-	-	a	a	b	a	a	b	a	a	a	a	a	a	b	b	-	a	-	-	-	-	-	-	-	-	-	-	-	-	-	-	-	-	-
chr07	2174608	A	G	a	a	-	-	a	a	a	b	a	-	a	b	b	a	b	b	b	b	a	a	a	a	-	a	a	b	b	a	b	-	-	b	a	b	-	b	-	-	b	a	a	b	b	-	-	-
chr07	2177449	T	G	a	a	b	b	b	a	-	b	b	a	a	b	b	-	b	b	a	-	b	-	a	a	-	-	-	b	b	a	b	b	b	b	b	a	a	b	b	b	b	b	a	b	a	b	b	-
chr07	2177485	A	G	a	a	b	a	b	a	-	b	b	a	a	b	b	-	b	b	a	-	a	-	a	a	-	-	-	b	b	a	b	b	b	b	b	a	a	b	b	b	b	b	a	b	a	b	b	-
chr07	2177672	T	C	a	a	b	b	b	a	-	b	b	a	a	b	b	-	b	-	a	-	b	-	a	a	-	-	-	-	b	a	b	b	b	b	b	a	a	b	b	b	b	b	a	b	a	b	b	-
chr07	2177700	C	T	a	a	b	a	b	a	-	b	b	a	a	b	b	-	b	-	a	-	a	-	a	a	-	-	-	b	b	a	b	b	b	b	b	a	a	b	b	b	b	b	a	b	a	b	b	-
chr07	2197581	A	G	b	-	b	b	b	b	-	b	-	b	-	b	b	-	a	b	b	-	-	b	-	-	-	-	-	-	-	-	-	b	b	b	b	b	-	-	b	b	b	b	-	b	b	b	-	-
chr07	2203518	T	A	b	a	b	b	a	b	a	b	b	b	a	b	b	a	b	b	b	a	-	a	a	a	-	-	a	-	b	a	b	b	b	b	a	a	a	b	a	a	b	b	a	a	a	b	a	a
chr07	2203747	A	G	b	a	b	b	a	b	a	b	b	a	a	b	b	a	b	b	b	a	-	a	a	a	-	-	a	-	b	a	a	b	b	b	a	a	a	b	a	a	b	b	a	a	a	b	a	a
chr07	2208933	T	C	a	-	b	b	b	a	-	-	a	-	a	b	b	-	-	-	a	-	-	-	-	-	-	a	-	-	-	a	b	b	b	-	a	a	a	-	b	-	-	-	a	a	b	b	b	a
chr07	2210421	G	A	-	-	b	b	-	b	-	b	-	-	a	b	b	-	a	-	-	-	-	-	-	a	b	a	a	-	-	a	-	b	a	a	-	b	-	-	a	b	b	-	-	-	b	b	b	-
chr07	2211073	C	T	a	-	b	-	-	-	-	-	b	-	-	-	-	-	a	-	-	b	-	-	-	-	-	a	a	b	-	a	-	-	a	-	b	-	-	b	-	a	-	a	-	a	a	b	a	-
chr07	2211885	G	T	-	-	-	-	-	b	-	-	b	-	-	-	-	a	a	b	b	a	h	h	a	a	a	a	a	b	h	-	b	b	a	-	-	-	-	-	-	-	b	-	-	-	-	-	-	-
chr07	2217829	T	A	-	-	b	-	-	-	-	-	-	-	a	b	-	-	-	-	-	-	-	-	-	-	-	-	-	-	-	a	b	-	a	-	-	b	-	b	-	-	-	a	-	b	-	-	-	-
chr07	2233655	A	G	a	a	b	a	b	a	a	-	b	a	a	b	b	-	b	-	a	-	-	b	a	a	-	-	a	b	a	a	b	b	a	b	b	a	a	b	b	-	b	a	-	b	b	-	a	a
chr07	2235451	A	T	a	-	b	b	a	b	a	a	-	b	a	b	b	a	b	b	a	b	a	h	a	a	-	a	a	b	a	a	-	-	b	a	b	b	-	-	b	b	b	a	a	-	-	-	-	-
chr07	2235547	T	C	-	-	-	-	-	-	-	-	-	b	-	b	-	a	b	b	b	a	a	h	a	a	b	a	a	b	a	-	-	-	b	-	-	-	-	-	-	-	-	-	-	-	-	-	-	-
chr07	2236598	A	G	a	-	b	-	-	-	-	-	-	-	-	-	b	-	b	-	b	-	-	-	-	-	-	-	-	-	-	-	-	-	-	-	-	-	-	-	-	-	-	-	-	-	-	-	-	-
chr07	2236716	A	T	a	-	b	-	-	-	-	-	-	-	-	-	b	-	b	-	b	-	-	-	-	-	-	-	-	-	-	-	-	-	-	-	-	-	-	-	-	-	-	-	-	-	-	-	-	-
chr07	2252164	T	C	a	-	b	a	b	b	a	a	a	-	a	b	b	a	b	-	-	-	-	a	a	-	-	a	a	b	b	a	b	b	a	b	a	b	a	-	a	a	b	-	a	a	a	b	b	a
chr07	2252190	G	A	a	-	b	a	b	b	a	a	a	-	a	b	b	a	b	-	-	-	-	a	a	-	-	a	a	b	b	a	b	b	a	b	a	b	a	-	a	a	b	-	a	a	a	b	b	a
chr07	2252805	C	T	-	a	b	a	a	a	a	a	a	a	a	b	b	a	a	b	-	-	b	a	a	a	a	a	a	b	a	a	a	b	a	a	b	b	-	b	b	a	b	a	a	a	a	b	b	-
chr07	2275507	T	C	-	-	-	-	-	-	-	-	-	-	-	-	-	a	b	b	a	b	a	h	a	a	b	a	a	b	-	-	-	-	a	-	-	-	-	-	-	-	-	-	-	-	-	-	-	-
chr07	2278188	A	T	a	a	b	b	a	b	-	b	b	a	-	b	b	a	a	b	b	-	a	a	a	a	a	a	a	b	a	a	b	b	a	b	a	a	a	b	b	a	b	a	a	b	b	b	a	a
chr07	2286776	A	G	-	-	-	-	-	-	-	-	-	-	-	-	-	a	h	b	h	h	h	h	a	a	b	a	a	b	a	-	-	b	a	-	-	-	-	-	-	-	-	-	-	-	-	-	-	-
chr07	2287271	T	G	a	-	b	a	-	a	-	-	a	-	a	b	b	-	-	-	a	-	-	b	a	-	a	-	-	-	-	-	a	b	b	-	-	b	-	-	a	b	-	b	-	-	b	b	a	-
chr07	2288200	T	C	a	a	b	b	b	b	-	a	b	a	b	b	b	a	b	b	b	a	b	a	a	a	a	h	h	b	b	b	b	-	b	b	-	b	-	-	-	-	b	-	a	a	-	-	a	-
chr07	2289623	C	T	a	a	-	a	b	b	a	b	a	a	-	b	b	a	-	b	-	a	-	-	-	a	-	a	-	b	b	a	b	b	b	b	a	a	a	b	-	b	b	b	a	a	a	b	b	a
chr07	2289685	T	C	b	a	b	-	a	a	-	-	-	a	-	b	b	h	a	b	a	a	a	a	a	a	b	a	a	b	b	-	b	-	-	-	-	-	-	-	-	-	-	-	a	b	-	-	-	-
chr07	2289709	C	T	a	a	b	-	a	a	-	-	-	a	-	b	b	a	a	b	a	a	a	a	a	a	b	a	a	b	a	-	b	-	-	-	-	-	-	-	-	-	-	-	a	b	-	-	-	-
chr07	2289749	T	C	b	a	b	-	a	a	-	-	-	a	-	b	b	a	a	b	a	a	a	a	a	a	b	a	a	b	b	-	b	-	-	-	-	-	-	-	-	-	-	-	a	b	-	-	-	-
chr07	2293200	T	C	a	a	b	b	a	a	a	a	a	a	a	b	b	a	b	b	a	a	b	-	a	a	-	a	-	b	b	a	b	b	a	a	b	a	a	b	b	a	b	a	a	a	a	b	a	-
chr07	2293394	C	A	a	a	b	b	a	a	a	a	a	a	a	b	b	a	b	b	a	a	b	h	a	a	-	a	-	b	b	a	b	b	a	a	b	a	a	b	b	a	b	a	a	a	a	b	a	-
chr07	2293512	G	A	b	a	b	b	b	b	a	b	-	b	a	b	b	-	b	-	a	-	a	a	a	a	a	a	a	-	a	a	b	b	b	a	b	a	a	b	b	b	b	b	a	b	b	-	b	a
chr07	2294666	T	C	-	-	-	-	-	a	-	-	-	-	-	-	-	a	a	-	a	-	a	a	a	a	-	a	a	b	a	-	-	-	a	-	-	a	a	-	-	-	-	-	-	-	-	-	-	-
chr07	2303935	G	A	a	a	b	a	a	b	a	a	a	b	-	b	b	a	b	-	-	a	-	-	-	a	-	a	a	b	-	a	b	b	a	a	b	a	a	b	a	a	b	a	a	a	b	b	a	a
chr07	2304201	A	T	a	a	b	a	a	b	a	a	a	b	-	b	b	a	b	-	-	a	-	-	-	a	-	a	a	b	-	a	b	b	a	a	b	a	a	b	a	a	b	a	a	a	b	b	a	a
chr07	2304241	T	A	-	-	b	-	-	b	-	-	-	-	-	-	-	a	a	b	b	-	b	b	a	a	b	-	a	b	b	a	-	-	-	-	-	b	-	-	a	-	b	-	-	-	-	-	-	-
chr07	2304442	T	C	-	-	b	-	-	b	-	-	-	-	-	-	-	a	a	b	a	-	b	b	a	a	b	a	a	b	b	a	-	-	-	-	-	b	-	-	a	-	b	-	-	-	-	-	-	-
chr07	2310143	C	G	-	a	b	a	-	-	a	a	a	b	-	-	b	-	-	-	-	-	-	-	-	-	-	-	-	-	-	-	a	-	b	-	-	-	-	b	-	-	-	b	a	-	b	b	a	-
chr07	2310148	C	T	-	a	b	a	-	-	a	a	a	b	-	-	b	-	-	-	-	-	-	-	-	-	-	-	-	-	-	-	a	-	b	-	-	-	-	b	-	-	-	b	a	-	b	b	a	-
chr07	2310706	T	C	-	-	b	-	-	-	-	-	-	-	-	-	-	a	a	b	a	a	h	a	a	a	a	a	a	b	h	a	-	b	-	-	-	b	-	-	-	-	-	a	-	-	-	-	-	-
chr07	2310986	C	A	-	-	-	b	-	-	-	-	-	-	-	-	-	-	-	-	-	-	-	-	-	-	-	-	-	-	-	-	-	-	-	-	-	-	-	-	-	-	-	-	-	-	-	-	-	-
chr07	2325834	T	A	a	-	b	b	a	b	-	-	-	-	a	b	b	a	a	b	a	a	-	-	a	a	h	a	a	b	b	a	a	b	b	a	-	a	-	b	-	a	b	-	a	b	-	-	a	-
chr07	2335479	G	T	b	-	b	a	b	b	a	a	a	b	a	b	b	a	-	b	-	-	-	-	a	a	-	-	a	b	-	a	a	-	h	-	-	b	-	b	-	b	b	b	a	a	b	-	-	-
chr07	2336434	G	A	a	-	b	b	b	a	a	a	a	b	a	b	b	a	-	-	-	-	a	-	-	a	-	a	a	-	-	a	a	-	b	b	b	a	-	-	b	-	b	a	-	b	a	b	b	-
chr07	2336478	C	A	a	-	b	b	b	a	a	a	a	b	a	b	b	a	-	-	-	-	a	-	-	a	-	a	a	-	-	a	a	-	b	b	b	a	-	-	b	-	b	a	-	b	a	b	b	-
chr07	2346773	A	T	a	b	b	a	b	a	a	a	a	b	-	b	b	a	-	b	-	-	-	b	-	-	-	a	-	b	-	a	b	b	a	b	a	a	-	b	-	-	-	b	a	b	a	b	-	a
chr07	2347981	G	A	a	-	-	a	a	a	a	a	-	a	-	-	-	-	-	-	-	-	-	-	-	a	-	-	-	-	-	a	-	-	-	-	a	-	-	-	-	-	-	-	a	a	a	-	-	-
chr07	2441667	C	T	-	-	-	-	-	a	-	-	-	-	-	-	-	a	b	-	b	b	h	h	a	a	b	a	a	b	b	-	-	-	-	-	-	b	-	-	-	a	-	-	-	a	-	-	-	-
chr07	2447510	T	C	b	-	-	-	-	-	-	-	-	-	-	-	-	a	a	b	b	a	b	h	a	a	a	a	a	b	h	-	-	-	-	b	-	-	-	-	-	b	-	-	-	-	-	-	-	-
chr07	2448252	T	G	b	-	b	b	-	-	-	b	-	-	-	b	b	a	a	-	a	a	a	-	a	a	a	a	a	-	a	-	-	b	-	-	b	b	-	-	b	-	-	-	-	b	b	-	-	-
chr07	2448299	C	T	b	-	b	b	-	-	-	b	-	-	-	b	b	a	a	-	a	a	a	-	a	a	a	a	a	-	a	-	-	b	-	-	b	b	-	-	b	-	-	-	-	b	b	-	-	-
chr07	2448483	A	G	b	-	-	-	-	-	-	-	-	-	-	-	-	a	b	b	a	a	a	h	a	a	a	a	a	b	a	-	-	-	-	-	-	-	a	-	-	-	-	a	-	-	-	-	-	-
chr07	2449369	G	A	-	-	b	-	b	b	-	-	-	-	-	b	b	a	-	b	b	-	b	-	-	-	-	-	a	-	-	-	b	b	b	-	b	b	-	-	-	b	-	-	-	b	b	b	a	-
chr07	2455404	G	A	-	-	-	-	-	-	-	-	-	-	-	-	-	a	-	b	b	b	a	h	a	a	h	a	a	b	a	-	-	-	-	-	-	-	-	-	-	-	-	-	-	b	-	-	-	-
chr07	2455777	C	A	a	a	b	b	a	b	-	b	b	b	-	b	b	a	-	-	b	-	b	b	a	a	b	-	a	b	b	a	b	b	b	-	a	a	-	-	b	b	b	a	a	a	b	b	b	a
chr07	2460148	T	C	-	-	-	b	-	b	-	-	-	-	-	b	-	a	b	b	b	b	b	h	a	a	a	a	a	b	b	-	-	-	-	-	-	-	-	-	-	-	-	-	-	-	-	-	-	-
chr07	2464207	A	G	-	-	-	-	-	-	-	-	-	-	-	-	-	a	b	b	-	b	h	h	a	a	a	a	a	b	h	-	-	-	-	-	-	-	-	-	-	-	-	-	-	-	-	-	-	-
chr07	2470276	T	C	-	-	-	-	b	b	-	-	-	-	-	b	-	-	-	-	-	-	-	-	-	-	-	-	-	-	-	-	-	-	b	a	b	b	a	-	a	b	b	-	-	-	b	b	-	-
chr07	2473589	T	C	a	-	b	-	a	b	a	-	b	b	a	b	b	a	b	-	h	a	a	b	a	a	b	a	a	-	a	-	a	-	-	-	b	-	-	-	a	-	-	-	-	a	-	-	b	-
chr07	2473611	A	G	a	-	b	-	a	b	a	-	b	b	a	b	b	a	b	-	h	a	a	a	a	a	b	a	a	-	a	-	a	-	-	-	b	-	-	-	a	-	-	-	-	a	-	-	b	-
chr07	2481187	A	G	a	a	b	b	b	a	a	b	a	b	a	a	b	a	a	b	b	-	a	a	a	a	a	a	-	b	-	a	b	b	a	b	a	a	a	b	a	b	b	b	a	a	a	-	a	a
chr07	2481217	G	A	a	a	b	b	b	a	a	b	a	b	a	b	b	a	a	b	b	-	b	b	a	a	b	a	-	b	-	a	b	b	a	b	a	a	a	b	a	b	b	b	a	a	a	-	a	a
chr07	2481282	A	G	a	-	b	b	a	b	a	b	a	-	a	b	b	a	-	b	-	-	-	-	a	a	-	a	a	-	-	a	b	b	b	a	a	b	a	b	b	b	b	a	a	b	b	-	b	a
chr07	2490709	T	C	a	a	-	b	a	b	-	-	b	-	a	b	b	a	-	b	-	-	-	-	-	a	a	-	-	b	b	a	a	b	a	b	a	b	a	b	b	-	b	-	a	a	b	b	b	-
chr07	2492291	T	C	-	a	-	b	-	-	-	-	-	-	-	-	b	a	-	b	b	b	a	-	a	a	a	-	a	-	a	-	-	-	b	a	-	b	-	-	-	a	-	b	-	-	-	-	b	-
chr07	2505988	C	T	b	-	b	b	-	b	-	b	b	a	-	b	b	a	a	b	h	a	a	h	a	a	h	a	a	b	a	-	b	b	b	b	b	b	-	b	b	-	b	b	-	b	b	b	-	-
chr07	2506295	T	A	-	-	-	-	-	-	-	-	-	-	-	-	b	a	b	b	h	b	a	h	a	a	b	a	a	-	a	-	-	-	-	-	-	-	-	-	b	-	-	-	-	-	-	-	-	-
chr07	2507870	G	T	b	a	b	b	a	b	a	b	a	a	a	b	b	a	b	b	b	b	a	b	-	a	b	a	a	-	b	a	b	b	a	b	a	b	a	b	a	a	b	a	a	b	a	b	a	a
chr07	2508112	G	T	b	a	b	b	a	b	a	b	a	a	a	b	b	a	b	b	a	b	a	b	-	a	b	-	a	-	b	a	b	b	a	b	a	b	a	b	a	a	b	a	a	b	a	b	a	a
chr07	2508401	A	G	b	-	b	b	b	-	-	-	b	-	a	-	b	a	a	b	a	a	h	a	a	a	a	a	a	b	h	a	-	-	-	-	b	-	-	-	-	-	-	-	-	a	b	b	b	-
chr07	2508497	G	A	b	-	b	b	b	-	-	-	b	-	a	-	b	a	b	b	b	b	h	a	a	a	b	a	a	b	b	a	b	-	-	-	b	-	-	-	-	-	-	-	-	a	b	b	b	-
chr07	2515063	C	T	a	-	b	a	-	a	-	-	-	-	-	-	b	a	a	b	a	a	b	a	a	a	b	a	a	b	a	-	-	-	-	-	-	-	-	-	b	-	b	-	-	a	a	-	a	-
chr07	2516566	T	C	-	a	b	-	-	-	-	-	b	a	a	b	b	a	b	b	a	a	h	h	a	a	h	a	a	b	h	a	-	-	a	-	-	-	-	-	-	-	-	-	-	-	-	-	-	-
chr07	2517930	C	A	-	-	-	a	-	-	-	-	-	-	-	-	-	a	-	-	a	-	b	-	a	a	-	a	-	-	b	-	-	-	-	-	-	b	-	-	a	-	-	-	-	-	-	-	a	-
chr07	2523631	C	T	a	a	b	a	a	a	a	-	a	-	a	b	b	-	-	b	b	-	b	a	a	a	a	a	a	-	a	a	a	-	a	a	a	a	a	b	a	a	-	a	a	a	a	-	a	-
chr07	2524498	C	T	a	a	b	b	b	a	a	a	b	a	a	b	b	a	-	b	a	a	-	a	a	-	b	-	-	b	-	a	a	b	a	-	b	a	a	b	a	a	b	-	a	b	a	b	-	a
chr07	2526572	T	C	-	-	-	-	-	b	-	-	-	-	-	-	-	a	a	b	b	a	a	h	a	a	a	a	a	b	h	-	-	-	b	-	-	a	-	-	-	-	-	-	-	-	-	-	-	-
chr07	2527926	G	T	b	a	b	b	b	b	-	b	a	b	a	b	b	a	a	b	-	b	b	a	-	a	a	a	-	b	a	a	-	b	b	a	a	b	a	b	a	-	-	b	a	b	b	b	b	a
chr07	2529280	C	A	-	-	-	-	-	-	-	-	-	b	-	-	-	a	a	b	h	h	h	h	a	a	a	a	a	b	h	-	-	-	-	-	-	-	-	-	-	-	-	a	-	-	-	-	-	-
chr07	2533638	G	A	b	a	b	b	b	b	a	b	b	-	-	b	b	a	b	b	a	a	b	h	a	a	a	a	a	b	b	a	a	-	b	a	b	b	-	-	-	-	b	b	a	b	a	-	-	-
chr07	2533792	T	C	b	a	b	b	b	b	a	b	b	-	-	b	b	a	b	b	a	a	b	h	a	a	a	a	a	b	b	a	a	-	b	a	b	b	-	-	-	-	b	b	a	b	a	-	-	-
chr07	2541912	A	G	b	a	b	a	b	b	a	b	b	b	a	b	b	a	a	b	a	b	a	h	a	a	a	a	a	b	b	a	b	b	a	a	a	a	a	b	a	b	b	b	a	a	a	b	a	a
chr07	2542198	T	C	b	a	b	a	b	b	a	b	b	b	a	b	b	a	a	b	b	b	b	a	a	a	a	a	a	b	b	a	b	b	a	a	a	a	a	b	a	b	b	b	a	a	a	b	a	a
chr07	2544757	G	T	a	-	b	a	b	a	-	-	-	a	a	b	b	a	a	b	b	b	a	b	a	a	a	a	a	b	h	a	b	b	a	-	-	-	-	-	b	-	-	a	-	-	a	-	-	-
chr07	2544926	G	A	a	-	b	a	b	a	-	-	-	a	a	b	b	a	b	b	b	b	b	b	a	a	a	a	a	b	h	a	b	b	a	-	-	-	-	-	b	-	-	a	-	-	a	-	-	-
chr07	2546788	G	A	a	-	b	-	b	b	a	b	b	b	a	b	b	a	-	b	b	-	-	b	a	a	b	-	a	b	a	a	b	b	b	a	a	b	a	b	-	a	b	a	-	a	-	-	b	-
chr07	2547137	A	G	-	-	-	-	-	a	-	-	a	-	-	-	-	-	-	-	-	-	-	-	-	-	-	-	-	-	-	a	-	-	b	-	-	-	-	-	-	b	-	-	-	-	-	-	-	-
chr07	2548078	A	G	-	-	-	-	-	-	-	-	-	-	-	-	-	a	a	b	b	a	a	b	a	a	a	a	a	b	a	-	-	-	-	-	-	-	-	-	-	-	-	-	a	-	-	-	b	-
chr07	2548122	G	T	-	-	-	-	-	-	-	-	-	-	-	-	-	a	a	b	b	a	a	a	a	a	a	a	a	b	a	-	-	-	-	-	-	-	-	-	-	-	-	-	a	-	-	-	b	-
chr07	2563477	C	T	b	-	-	b	-	a	-	a	a	a	a	b	b	a	-	b	a	b	a	a	a	a	b	-	-	-	-	-	a	b	a	-	a	a	-	-	b	-	-	a	a	b	a	b	a	-
chr07	2566125	G	A	-	-	-	-	-	-	-	-	-	-	-	-	-	a	-	b	b	-	b	b	-	-	b	-	-	b	b	-	-	-	-	-	b	-	-	-	-	-	b	-	-	-	b	-	-	-
chr07	2566161	T	C	-	-	-	-	-	-	-	-	-	-	-	-	-	a	-	b	b	-	b	b	-	-	b	-	-	b	b	-	-	-	-	-	b	-	-	-	-	-	b	-	-	-	b	-	-	-
chr07	2576758	G	A	a	a	-	-	a	a	a	a	-	-	a	-	-	a	a	-	a	a	-	a	a	a	-	a	-	-	a	a	a	-	a	a	-	a	-	-	a	a	-	a	a	-	a	-	a	a
chr07	2576912	G	C	a	a	-	-	a	a	a	a	-	-	a	b	b	a	a	-	a	a	-	a	a	a	-	a	-	-	a	a	a	-	a	a	-	a	-	-	a	a	b	a	a	-	a	-	a	a
chr07	2577247	C	T	-	-	-	-	-	-	-	-	-	-	-	-	-	a	-	b	h	a	b	a	a	a	-	a	a	b	b	-	-	-	-	-	-	b	-	-	-	-	b	a	-	-	-	-	-	-
chr07	2577277	A	G	-	-	-	-	-	-	-	-	-	-	-	-	-	a	-	b	h	a	b	a	a	a	-	a	a	b	b	-	-	-	-	-	-	b	-	-	-	-	b	a	-	-	-	-	-	-
chr07	2577434	A	G	b	a	b	a	b	b	-	a	b	a	a	b	b	a	-	b	h	-	b	a	a	a	a	a	a	b	a	a	-	b	a	a	a	a	a	-	a	b	b	-	a	b	-	-	b	-
chr07	2577569	C	T	b	a	b	a	a	b	-	a	b	a	a	b	a	a	b	b	a	-	a	a	a	a	a	a	a	-	a	a	-	b	a	a	a	a	a	-	a	b	-	-	a	b	-	-	b	-
chr07	2577586	C	T	b	a	b	a	b	b	-	a	b	a	a	b	b	a	b	b	h	-	b	a	a	a	a	a	a	b	a	a	-	b	a	a	a	a	a	-	a	b	-	-	a	b	-	-	b	-
chr07	2582172	G	A	-	-	-	-	-	-	-	-	-	-	-	-	-	a	a	b	b	a	h	b	a	a	-	a	a	b	b	-	-	-	b	-	-	-	-	-	-	-	-	-	a	-	-	-	-	-
chr07	2582518	T	A	a	a	b	b	b	b	-	b	b	b	a	b	b	a	-	-	a	-	a	a	a	a	-	a	a	b	b	a	b	b	h	h	b	b	a	b	b	-	b	b	a	b	b	b	-	b
chr07	2584550	A	T	-	-	-	-	-	b	-	-	-	-	-	-	-	a	b	b	b	b	h	h	a	a	a	a	a	b	a	a	-	-	b	-	a	-	-	-	-	b	-	-	-	-	-	-	-	-
chr07	2589442	A	G	a	a	b	a	a	a	-	b	b	b	a	-	b	a	a	-	a	a	-	a	a	a	a	a	a	-	a	b	b	-	b	-	a	a	b	-	-	-	b	b	a	-	a	b	a	-
chr07	2591327	G	A	-	-	-	-	-	-	-	-	-	-	-	-	-	a	b	-	a	a	b	b	a	a	a	a	a	b	a	-	-	-	-	b	a	-	-	-	a	-	-	-	-	a	-	-	-	-
chr07	2591347	G	A	-	-	-	-	-	-	-	-	-	-	-	-	-	a	b	-	a	a	b	b	a	a	a	a	a	b	a	-	-	-	-	b	a	-	-	-	a	-	-	-	-	a	-	-	-	-
chr07	2591377	C	T	-	-	-	-	-	-	-	-	-	-	-	-	-	a	b	-	a	a	b	a	a	a	a	a	a	b	a	-	-	-	-	b	a	-	-	-	a	-	-	-	-	a	-	-	-	-
chr07	2593823	C	G	a	-	b	a	a	a	a	a	a	b	-	b	b	a	-	b	-	a	-	a	-	-	a	-	-	-	a	a	a	b	a	a	a	a	-	-	a	-	b	a	a	a	a	b	a	a
chr07	2594194	T	C	-	-	b	b	-	b	-	-	-	b	-	b	b	a	-	b	b	a	b	a	a	a	a	a	h	b	-	-	-	b	b	b	b	b	-	-	a	-	b	-	-	-	-	b	-	-
chr07	2596282	G	C	-	-	-	-	a	-	-	-	-	-	-	-	-	a	b	b	b	b	b	b	a	a	b	a	a	b	b	a	-	-	a	-	-	a	-	-	-	-	-	-	a	b	-	-	-	-
chr07	2607610	C	T	b	-	b	a	-	-	-	-	a	-	-	-	b	-	-	-	-	-	-	-	a	-	a	-	-	-	-	-	-	b	a	-	a	a	-	-	-	-	-	-	-	-	b	b	-	-
chr07	2607657	T	C	b	-	b	a	-	-	-	-	a	-	-	-	b	-	-	-	-	-	-	-	a	-	a	-	-	-	-	-	-	b	a	-	a	a	-	-	-	-	-	-	-	-	b	b	-	-
chr07	2607721	T	C	-	-	-	-	-	-	-	-	-	-	a	-	-	a	a	b	a	b	a	b	a	a	b	a	a	b	h	-	-	-	-	-	-	-	-	-	-	-	-	-	-	-	-	-	-	-
chr07	2608126	G	A	-	-	-	-	-	-	-	-	-	-	-	-	-	a	-	-	h	a	h	a	a	a	b	a	a	b	h	-	-	-	-	-	-	-	-	-	-	-	-	b	-	-	-	-	-	-
chr07	2608581	C	T	-	-	-	b	a	a	a	-	a	b	a	-	-	-	-	-	-	-	-	-	-	a	-	a	-	-	-	a	a	b	a	a	a	b	-	b	b	a	-	b	a	-	-	b	b	-
chr07	2608880	C	T	-	-	b	b	a	a	a	-	a	b	a	-	-	-	-	-	-	-	-	-	-	a	-	a	-	-	-	a	a	b	a	a	a	b	-	b	b	a	-	b	a	-	-	b	b	-
chr07	2621475	C	T	-	-	-	a	-	-	-	-	-	-	-	-	-	a	b	b	a	-	h	b	a	a	a	a	a	b	-	a	-	-	-	-	-	-	-	-	-	-	-	-	-	-	-	-	-	-
chr07	2623952	C	T	a	a	-	-	b	a	-	a	-	-	a	b	-	-	-	-	-	-	-	-	-	a	-	a	a	-	a	a	a	-	b	a	a	a	-	-	-	-	-	a	-	a	a	-	a	-
chr07	2632761	G	A	-	a	b	b	a	b	a	-	-	a	-	-	b	-	-	-	-	-	-	-	-	a	-	-	-	-	a	-	a	-	a	-	a	a	-	-	-	-	-	-	a	b	-	-	a	-
chr07	2632772	G	A	-	a	b	b	a	b	a	-	-	a	-	-	b	-	-	-	-	-	-	-	-	a	-	-	-	-	a	-	a	-	a	-	a	a	-	-	-	-	-	-	a	b	-	-	a	-
chr07	2633235	C	T	-	-	-	-	-	-	-	-	-	-	-	b	-	a	a	b	b	b	h	a	a	a	b	a	a	b	h	-	-	-	a	-	-	b	-	-	-	-	-	-	-	-	-	-	-	-
chr07	2633355	T	C	a	a	b	b	b	b	a	a	b	b	a	b	b	a	a	b	a	a	a	h	a	a	b	a	a	b	a	a	a	b	b	-	a	b	a	-	a	a	b	b	a	b	b	b	b	-
chr07	2639853	T	C	-	-	b	b	-	-	-	-	-	-	-	-	b	-	-	-	-	-	-	-	-	-	-	-	-	-	-	-	-	-	b	-	a	-	-	-	a	-	-	-	-	b	-	-	-	-
chr07	2641495	T	C	a	-	b	a	b	b	-	a	b	a	a	b	b	a	-	-	a	-	-	-	-	-	-	a	a	-	-	a	b	-	b	a	a	a	a	-	a	a	-	b	a	a	a	b	b	a
chr07	2641765	C	T	a	-	b	a	a	b	a	a	b	a	a	b	b	a	-	-	a	-	-	-	-	-	-	a	-	-	-	a	a	-	b	a	a	a	a	-	a	a	-	b	a	a	a	b	b	a
chr07	2641796	T	C	a	-	b	a	a	b	a	a	b	a	a	b	b	a	-	-	a	-	-	-	-	-	-	a	-	-	-	a	a	-	b	a	a	a	a	-	a	a	-	b	a	a	a	b	b	a
chr07	2642011	C	T	b	-	-	a	-	a	-	a	-	-	-	b	b	a	b	b	a	a	h	b	a	a	a	a	a	b	h	-	a	-	-	-	-	-	-	-	-	-	-	a	-	-	a	-	-	-
chr07	2642149	G	A	-	-	-	-	-	-	-	-	-	-	-	-	-	a	a	b	a	a	a	h	a	a	b	a	-	b	b	-	-	-	-	-	-	-	-	-	-	-	-	-	-	-	-	-	-	-
chr07	2645013	T	C	-	-	-	-	-	-	-	-	-	b	-	-	-	a	-	b	h	-	b	b	a	a	a	a	a	b	a	-	-	-	-	-	-	-	-	-	-	-	-	-	-	-	-	-	-	-
chr07	2651501	G	A	-	-	-	-	-	-	-	-	-	-	-	-	-	-	b	b	b	-	-	b	-	-	b	-	-	b	b	-	-	-	-	-	-	b	-	-	-	-	-	-	-	-	-	-	-	-
chr07	2651811	A	G	b	a	b	b	a	b	a	a	-	a	a	b	b	a	-	b	b	-	-	-	-	a	-	-	-	b	-	a	a	b	a	b	b	a	a	b	b	-	b	-	a	a	a	b	a	a
chr07	2653509	T	C	-	-	-	-	-	-	-	-	-	-	-	-	-	a	b	b	b	-	a	a	a	a	a	a	a	b	a	-	-	-	-	-	-	-	-	b	-	-	-	-	-	-	-	-	-	-
chr07	2654116	T	C	a	-	-	b	b	a	-	a	-	-	-	-	b	a	-	b	-	-	-	-	-	-	b	-	a	-	-	-	-	b	b	b	-	b	-	-	b	-	-	b	a	a	a	-	-	-
chr07	2658823	T	A	a	-	-	-	-	-	-	-	-	-	-	-	b	a	a	b	a	b	a	a	a	a	b	a	-	b	a	-	-	-	b	-	-	-	-	-	-	-	-	-	-	-	-	-	-	-
chr07	2660200	C	A	a	-	-	-	-	a	-	-	a	-	a	-	-	-	-	-	-	-	-	-	-	a	a	-	a	-	-	-	a	-	a	-	a	b	-	b	-	a	-	a	-	a	b	b	-	a
chr07	2660232	T	C	a	-	-	-	-	a	-	-	a	-	a	-	-	-	-	-	-	-	-	-	-	a	a	-	a	-	-	-	a	-	a	-	a	b	-	b	-	a	-	a	-	a	b	b	-	a
chr07	2660879	G	A	b	a	b	a	b	b	-	-	-	b	-	b	b	-	-	-	-	-	-	-	a	-	-	-	a	-	-	-	b	b	a	-	b	a	-	-	-	-	b	a	a	a	b	b	a	a
chr07	2676014	T	C	a	a	b	b	b	b	a	b	b	b	a	b	b	a	a	b	a	-	a	a	a	-	b	a	a	-	h	a	a	b	b	a	b	a	-	b	a	a	-	a	a	a	a	-	-	-
chr07	2676036	C	A	a	a	b	b	b	b	a	b	b	b	a	b	b	a	a	b	a	-	a	a	a	-	b	a	a	-	h	a	a	b	b	a	b	a	-	b	a	a	-	a	a	a	a	-	-	-
chr07	2678138	A	G	-	-	b	-	-	a	-	-	-	-	-	-	-	a	a	-	b	b	a	b	a	a	a	a	a	b	a	a	a	-	-	-	-	-	-	-	-	-	-	a	a	b	-	-	-	-
chr07	2679311	T	C	b	-	b	b	b	b	-	b	b	b	-	b	b	a	a	-	a	a	a	-	a	a	a	a	a	-	-	-	b	b	b	b	b	b	-	-	b	b	b	-	-	b	b	b	b	-
chr07	2679332	C	T	b	-	b	b	b	b	-	b	b	b	-	b	b	a	a	-	a	a	a	-	a	a	a	a	a	-	-	-	b	b	b	b	b	b	-	-	b	b	b	-	-	b	b	b	a	-
chr07	2679354	C	A	b	-	b	b	b	b	-	b	b	b	-	b	b	a	a	-	a	a	a	-	a	a	a	a	a	-	-	-	b	b	b	b	b	b	-	-	b	b	b	-	-	b	b	b	b	-
chr07	2679387	C	T	b	-	b	b	b	b	-	b	b	b	-	b	b	a	a	-	a	a	a	-	a	a	a	a	a	-	-	-	b	b	b	b	b	b	-	-	b	b	b	-	-	b	b	b	a	-
chr07	2679931	C	A	-	-	-	-	-	-	-	-	-	-	-	-	-	a	a	b	a	-	b	a	a	a	a	a	a	b	a	-	-	-	-	-	-	-	-	-	a	-	-	-	-	-	-	-	-	-
chr07	2685529	G	A	-	-	-	a	-	-	-	-	-	b	-	-	-	a	b	-	b	a	h	a	a	a	b	a	-	b	a	-	-	-	-	-	-	-	-	-	-	-	-	-	-	-	-	-	-	-
chr07	2693944	C	T	-	a	-	a	b	-	-	-	-	a	a	-	-	a	-	-	b	b	b	b	-	-	a	-	-	-	b	-	a	-	a	-	a	a	-	-	-	a	-	a	a	a	a	-	-	-
chr07	2693967	C	T	-	a	-	a	b	-	-	-	-	a	a	-	-	a	-	-	b	b	b	b	-	-	a	-	-	-	b	-	a	-	a	-	a	a	-	-	-	a	-	a	a	a	a	-	-	-
chr07	2697176	A	C	b	a	b	b	a	b	a	b	b	a	a	b	b	a	a	-	-	a	-	-	a	a	a	a	-	-	a	a	h	-	a	b	a	b	a	b	a	-	b	a	a	a	b	b	a	-
chr07	2697191	A	G	b	a	b	b	a	b	a	b	b	a	a	b	b	a	a	-	-	a	-	-	a	a	a	a	-	-	a	a	h	-	a	b	a	b	a	b	a	-	b	a	a	a	b	b	a	-
chr07	2698539	G	A	-	-	-	-	-	-	-	-	-	-	-	-	-	a	a	b	b	a	-	a	a	a	b	a	a	b	b	-	-	-	-	-	-	-	-	-	a	-	-	-	-	-	-	-	-	-
chr07	2698570	T	C	-	-	-	-	-	-	-	-	-	-	-	-	-	-	-	b	b	a	-	-	a	a	b	-	-	b	h	-	-	-	-	-	-	-	-	-	-	-	-	-	-	-	-	-	-	-
chr07	2712621	T	C	a	-	-	a	-	-	-	-	a	-	a	-	-	a	-	-	-	a	a	b	a	a	b	a	a	-	b	-	-	-	-	-	-	-	-	-	-	-	-	-	-	-	-	-	-	-
chr07	2758850	C	T	b	a	b	b	b	b	a	-	-	-	a	b	b	a	b	b	b	a	b	a	a	a	-	a	a	b	h	-	b	b	-	-	a	a	-	b	-	-	b	a	a	-	-	-	b	-
chr07	2759545	G	T	b	b	-	-	-	-	-	-	-	-	-	-	-	a	a	b	b	b	a	b	a	a	a	a	a	b	b	-	-	-	b	b	-	-	-	-	-	-	-	-	-	-	b	-	-	-
chr07	2791393	T	G	-	-	-	a	-	-	-	-	-	-	-	-	-	a	-	b	a	h	h	a	a	a	h	a	a	b	a	-	-	-	-	-	b	-	-	-	-	-	b	-	-	-	-	-	-	-
chr07	2835417	T	C	-	-	-	-	-	b	-	-	-	-	-	-	-	a	b	b	a	b	b	b	a	a	b	a	a	b	b	-	-	-	-	-	-	-	-	-	-	-	-	-	-	b	-	-	-	-
chr07	2847786	A	G	b	b	b	b	b	b	a	a	a	a	a	b	a	a	b	-	b	a	a	b	a	a	-	a	h	b	a	a	b	b	b	b	a	a	a	b	b	a	b	b	a	b	b	b	b	a
chr07	2936747	G	A	b	a	b	b	a	b	a	b	a	a	a	b	a	a	-	-	a	b	b	b	a	a	h	a	a	b	h	a	a	b	a	b	a	-	a	-	a	a	-	b	a	-	a	b	-	a
chr07	2936967	C	G	b	b	b	b	a	b	a	b	a	a	a	b	a	a	-	-	a	-	b	a	a	a	h	a	a	b	h	a	a	b	a	b	a	-	a	-	a	a	-	b	a	-	a	b	-	a
chr07	2974490	G	T	-	-	-	-	-	-	-	-	-	-	-	-	-	a	b	b	b	b	h	h	a	a	b	a	a	b	h	-	-	-	-	-	-	-	-	-	-	-	b	-	-	-	-	-	-	-
chr07	3113050	T	C	-	-	-	-	-	-	-	-	-	-	-	-	-	a	-	-	b	-	-	-	a	-	-	-	-	-	-	-	-	-	-	a	a	-	-	-	-	-	-	-	-	-	-	-	-	-
chr07	3116573	A	G	-	a	b	a	b	b	-	a	a	-	-	b	b	-	b	-	-	-	-	-	a	-	-	a	a	-	-	a	a	-	a	b	b	a	-	b	-	a	-	a	a	b	a	b	a	-
chr07	3117113	G	A	-	-	-	-	-	-	-	-	-	-	a	-	-	a	b	b	b	a	h	a	a	a	b	a	a	b	b	-	-	-	a	-	-	-	-	-	-	-	b	-	-	-	-	-	-	-
chr07	3117220	T	C	-	-	-	-	-	-	-	-	-	-	-	-	-	a	b	b	b	h	h	a	a	a	b	a	a	b	b	-	-	-	a	-	-	-	-	b	-	-	b	-	-	-	-	-	-	-
chr07	3134097	T	C	-	-	-	-	-	-	-	-	-	-	-	-	b	a	a	b	a	b	b	a	a	a	b	a	a	b	b	-	-	-	-	-	-	-	a	b	-	-	-	-	-	-	-	-	-	-
chr07	3136182	T	C	-	-	-	-	-	-	-	-	a	-	-	-	-	a	b	-	a	a	b	a	a	a	-	-	a	-	a	-	b	-	-	-	-	-	-	-	-	-	-	-	a	-	a	-	-	-
chr07	3137213	G	A	-	a	b	a	b	b	a	b	a	a	-	b	b	-	-	-	a	b	-	-	-	a	-	-	a	-	-	a	a	b	a	b	b	-	a	b	b	a	b	-	a	a	b	b	b	-
chr07	3137254	T	C	-	a	b	a	b	b	a	b	a	a	-	b	b	-	-	-	a	b	-	-	-	a	-	-	a	-	-	a	a	b	a	b	b	-	a	b	b	a	b	-	a	a	b	b	b	-
chr07	3137526	T	C	-	a	b	a	b	b	a	b	a	a	-	b	b	-	-	-	a	b	-	-	-	a	-	-	a	-	-	a	a	b	a	b	b	-	a	b	b	a	b	b	a	a	b	b	b	-
chr07	3137580	G	A	-	a	b	a	b	b	a	b	a	a	-	b	b	-	-	-	a	b	-	-	-	a	-	-	a	-	-	a	a	b	a	b	b	-	a	b	b	a	b	b	a	a	b	b	b	-
chr07	3139884	T	G	b	b	b	a	a	b	a	b	a	-	a	b	b	-	a	-	a	-	a	a	a	a	a	a	a	-	a	a	b	-	b	b	b	a	a	b	b	b	b	a	a	b	a	b	-	-
chr07	3154435	C	A	-	-	-	-	-	-	-	-	-	-	-	-	-	a	b	b	b	b	b	a	a	a	b	a	a	b	a	-	a	-	a	-	b	-	a	-	-	-	b	-	-	-	a	-	-	-
chr07	3171759	C	T	-	-	-	a	-	-	-	b	-	-	-	-	-	a	a	b	a	a	h	b	a	a	b	a	a	b	a	-	-	-	-	-	-	-	-	-	-	-	-	-	-	-	-	-	-	-
chr07	3181796	G	T	b	a	b	a	a	b	-	b	a	b	a	b	a	-	-	-	-	b	a	-	-	a	-	-	-	b	-	-	a	-	b	b	b	a	a	b	a	h	b	b	a	a	a	b	a	a
chr07	3191491	A	G	-	-	-	-	-	b	-	-	-	-	-	-	-	a	a	b	b	b	b	b	a	a	a	a	a	b	b	-	-	-	-	-	-	-	-	-	-	-	-	-	-	-	a	-	-	-
chr07	3193964	T	C	b	a	b	b	-	b	-	b	-	-	-	-	b	a	-	-	-	a	-	-	a	-	-	-	-	-	-	-	b	-	-	b	b	a	-	b	-	-	-	a	a	a	a	-	a	-
chr07	3229533	T	C	b	-	b	b	a	b	-	a	a	a	a	b	a	b	a	-	b	-	b	b	a	a	-	a	-	-	-	-	a	-	b	a	b	b	-	b	b	b	b	a	a	b	a	-	b	-
chr07	3251864	A	G	b	a	b	b	a	b	a	b	a	a	a	a	b	b	-	b	a	a	a	-	a	a	a	-	a	-	b	a	a	b	a	b	b	-	a	b	a	b	b	a	a	a	b	b	b	a
chr07	3252582	A	G	b	b	b	b	a	b	-	-	a	b	a	a	b	b	-	-	-	-	a	b	-	a	a	-	a	b	a	-	b	-	a	a	b	a	a	b	a	a	b	b	a	b	a	b	b	-
chr07	3259079	G	C	b	a	b	b	b	b	-	b	a	b	a	b	b	b	-	b	-	a	-	-	-	-	-	-	-	-	b	a	b	-	b	b	b	b	a	b	-	b	b	b	a	-	b	b	b	-
chr07	3268388	G	A	-	a	b	b	b	b	a	-	a	a	-	b	b	a	b	b	a	b	-	a	a	-	-	a	-	-	b	a	h	b	b	a	b	b	a	-	-	b	b	b	a	b	b	b	a	a
chr07	3289121	A	C	b	a	b	b	a	b	a	b	a	a	a	b	a	a	a	b	b	a	a	a	a	a	-	-	-	b	b	a	b	-	a	b	b	a	a	b	a	b	b	b	a	a	b	b	a	a
chr07	3301509	G	C	-	-	-	-	-	-	-	-	-	-	-	-	-	b	a	b	a	b	a	a	a	a	-	a	a	b	a	-	-	-	-	-	-	b	-	-	-	-	-	b	-	-	-	-	-	-
chr07	3301529	G	A	-	-	-	-	-	-	-	-	-	-	-	-	-	b	a	b	a	b	a	a	a	a	-	a	a	b	a	-	-	-	-	-	-	b	-	-	-	-	-	b	-	-	-	-	-	-
chr07	3301616	T	C	-	-	-	-	-	-	-	-	-	-	-	a	-	h	a	b	a	b	a	a	a	a	-	a	a	b	a	-	-	-	-	-	-	-	-	-	-	-	-	-	-	-	-	-	-	-
chr07	3304965	C	T	-	-	-	-	a	-	-	a	-	-	a	-	a	-	-	-	-	-	-	-	-	-	-	-	-	-	-	-	-	-	-	-	-	-	-	a	-	b	a	-	-	-	-	-	-	-
chr07	3305043	T	C	b	b	b	b	b	b	a	b	a	a	a	a	b	a	b	b	b	-	-	b	a	a	-	a	-	b	b	a	a	b	a	a	b	a	a	b	b	b	b	a	a	a	b	b	a	-
chr07	3307207	A	G	-	-	-	-	-	-	-	-	-	-	-	-	-	h	a	b	b	a	h	h	a	a	h	a	a	-	h	-	-	-	-	-	-	-	-	-	-	-	-	-	-	-	-	-	-	-
chr07	3310081	G	A	b	-	b	b	a	b	a	-	a	a	a	b	b	a	a	-	a	-	-	a	a	-	-	-	a	-	-	a	a	-	b	b	a	b	a	b	-	b	a	-	a	b	b	b	a	a
chr07	3312095	C	T	b	b	b	b	b	b	a	-	a	a	a	b	a	b	-	b	b	b	b	-	a	-	-	a	-	b	b	a	a	b	a	b	b	a	a	b	a	a	b	a	a	b	b	b	a	a
chr07	3318320	C	T	b	-	b	a	b	b	a	b	a	a	a	b	b	a	b	b	-	-	-	a	a	-	-	-	-	-	b	a	b	b	b	a	b	b	a	b	a	-	-	a	a	b	b	b	b	a
chr07	3334433	G	A	b	-	-	b	b	-	-	-	-	b	-	-	b	a	-	-	a	b	a	a	a	a	a	a	a	-	a	-	b	-	a	-	b	b	-	b	-	b	-	b	a	-	b	-	b	-
chr07	3341264	T	G	b	a	b	b	b	b	-	b	-	b	a	b	b	a	-	-	-	-	-	a	a	a	-	a	a	-	-	a	b	b	b	b	b	b	-	-	a	a	b	b	a	b	b	-	b	-
chr07	3345750	T	G	-	-	-	b	a	b	a	-	a	a	a	b	-	-	-	-	-	-	-	-	-	a	a	-	-	b	-	a	a	-	a	b	b	b	-	b	b	-	b	b	-	a	b	b	-	-
chr07	3346060	G	A	-	-	b	b	a	b	a	-	a	a	a	b	-	-	-	-	-	-	-	-	-	-	a	-	-	b	-	a	a	-	a	b	b	b	-	b	b	-	b	b	-	a	b	b	-	-
chr07	3346220	G	T	-	-	-	a	-	-	-	-	a	a	-	a	a	a	a	b	a	a	a	a	a	a	a	a	a	b	a	-	b	b	-	-	-	a	a	-	-	b	-	-	-	-	-	-	-	-
chr07	3346240	G	A	-	-	-	a	-	-	-	-	a	b	-	b	b	a	a	b	a	a	a	a	a	a	a	a	a	b	a	-	b	b	-	-	-	a	a	-	-	b	-	-	-	-	-	-	-	-
chr07	3346939	C	A	b	-	b	a	b	b	-	b	a	a	a	b	a	b	-	-	-	-	b	-	-	-	a	-	a	-	-	a	a	b	a	a	b	b	a	b	b	b	-	-	a	b	a	b	a	a
chr07	3354421	C	T	b	a	b	a	b	b	-	b	a	b	a	b	a	a	a	b	b	-	b	a	a	a	h	a	a	b	a	a	b	b	b	a	b	a	a	b	b	b	b	b	a	a	b	b	a	a
chr07	3372654	A	C	-	-	b	-	-	-	-	b	-	-	-	-	-	h	a	b	h	a	a	h	a	a	a	-	a	b	a	-	-	-	-	-	b	-	a	-	a	-	-	-	-	-	-	-	-	-
chr07	3373754	A	T	b	a	b	a	a	b	-	-	a	a	a	b	b	b	a	-	-	-	b	-	a	-	-	a	a	b	-	a	a	-	b	a	b	a	-	-	-	b	b	-	a	a	b	b	-	a
chr07	3383781	C	T	b	a	b	a	b	b	a	a	a	a	a	b	a	a	a	b	-	-	a	-	a	a	a	a	a	a	a	a	a	b	a	b	b	b	a	b	b	a	b	a	a	a	b	b	a	a
chr07	3383868	T	C	-	-	-	-	-	-	-	-	-	-	a	b	a	b	b	b	-	a	-	h	a	a	-	-	a	b	a	-	-	-	a	-	b	-	-	-	b	-	b	-	a	-	-	-	-	-
chr07	3384039	G	A	-	-	-	a	a	-	-	-	-	-	a	a	a	-	-	-	-	-	-	-	-	-	-	-	-	-	-	-	b	-	a	-	-	a	-	-	a	-	b	a	-	-	a	-	-	-
chr07	3384403	C	A	b	b	-	h	b	b	a	b	-	b	a	a	a	-	-	-	-	-	-	b	a	-	-	-	-	-	-	-	b	-	b	-	b	b	-	b	b	b	b	a	-	-	b	b	-	a
chr07	3386164	T	C	b	-	b	-	a	-	-	-	-	-	-	-	-	-	-	-	-	b	-	-	a	-	-	-	a	-	-	-	-	b	b	-	b	a	-	-	b	-	b	-	a	-	b	-	b	-
chr07	3395592	T	A	-	-	-	-	-	-	-	-	-	-	-	-	-	b	-	b	a	a	a	h	a	a	h	a	a	b	b	-	-	-	-	-	-	-	-	-	-	-	-	-	-	-	-	-	-	-
chr07	3397926	T	G	b	b	b	a	a	b	a	b	a	a	a	a	b	a	-	b	a	b	b	b	a	a	b	a	a	b	a	-	-	b	-	-	-	a	a	b	-	-	b	a	-	-	b	b	-	-
chr07	3401817	G	A	b	a	b	b	a	b	a	-	a	a	a	a	a	a	b	b	a	-	b	b	a	a	b	-	a	b	-	a	a	b	b	a	b	b	a	b	a	a	b	-	a	b	b	b	-	a
chr07	3424530	C	A	b	b	b	-	-	b	-	a	a	-	a	a	-	a	b	-	a	a	-	-	a	a	-	-	a	-	-	-	-	-	a	b	-	b	-	-	b	-	-	-	-	-	b	b	-	-
chr07	3424567	C	T	b	a	b	-	-	b	-	a	a	-	a	a	-	a	b	-	a	a	-	-	a	a	-	-	a	-	-	-	-	-	a	b	-	b	-	-	b	-	-	-	-	-	b	b	-	-
chr07	3429073	C	A	-	-	-	a	-	-	-	-	-	-	a	-	-	b	b	b	a	a	a	h	a	a	a	a	a	b	a	-	-	-	-	-	-	a	-	-	-	-	-	-	-	-	-	-	b	-
chr07	3446331	A	G	b	b	b	a	a	b	-	b	-	a	-	b	a	a	-	-	b	-	-	-	a	-	-	a	a	-	-	a	b	b	b	a	-	a	a	b	-	b	b	a	a	-	a	b	b	-
chr07	3461982	T	C	-	-	-	-	-	-	-	-	-	-	-	-	-	a	b	b	b	b	b	b	a	a	b	a	a	b	h	-	-	-	-	-	-	-	-	-	-	-	-	b	-	a	-	-	-	-
chr07	3493229	C	A	-	-	-	a	-	-	-	-	-	a	-	-	-	a	a	-	a	a	a	a	a	a	a	a	a	-	a	-	a	-	-	-	-	-	-	-	-	-	-	-	-	-	-	-	-	-
chr07	3500030	A	G	b	a	b	b	a	b	-	-	a	-	-	b	b	a	a	-	-	-	b	-	a	-	b	-	a	-	-	a	-	b	b	b	b	b	a	b	b	b	b	b	a	b	a	b	-	a
chr07	3507303	T	A	-	-	-	-	b	-	-	-	-	-	-	-	-	-	-	-	-	-	-	-	-	-	-	-	-	-	-	-	-	-	-	-	-	a	-	-	-	b	-	-	a	-	-	-	-	-
chr07	3507566	G	A	b	b	b	b	b	b	a	a	a	a	a	b	b	a	a	-	a	a	-	-	a	a	a	a	a	-	b	a	b	b	b	b	b	b	a	b	a	b	b	b	a	b	b	b	b	-
chr07	3523986	C	T	-	-	-	-	-	-	-	-	a	-	-	-	-	b	a	b	a	-	h	h	a	a	h	a	a	b	b	-	-	-	b	-	-	b	-	-	-	-	-	-	-	-	-	-	-	-
chr07	3524032	C	T	b	a	b	b	b	b	a	a	a	-	-	a	a	a	a	b	a	b	-	h	a	a	a	a	a	b	b	a	b	b	b	-	b	a	a	-	a	a	-	a	a	a	-	b	-	-
chr07	3524299	G	A	-	-	-	a	b	-	-	-	-	b	-	a	-	-	-	-	b	-	-	-	-	-	-	-	a	-	-	-	b	-	b	-	-	-	-	b	b	-	b	-	-	-	a	-	-	-
chr07	3528798	G	A	b	b	b	b	b	b	-	a	a	b	a	a	b	a	-	-	a	-	a	a	-	-	b	-	-	b	-	a	a	b	b	a	b	b	-	b	b	b	b	b	a	b	b	b	-	a
chr07	3528806	T	C	b	b	b	b	b	b	-	a	a	b	a	a	b	a	-	-	a	-	a	a	-	-	b	-	-	b	-	a	a	b	b	a	b	b	-	b	-	b	b	b	a	b	b	b	-	a
chr07	3530894	C	G	b	b	b	a	a	b	a	a	a	a	a	a	a	a	-	b	h	a	-	b	a	a	-	a	a	b	-	a	a	-	a	a	-	a	a	b	a	-	-	a	a	a	a	b	a	-
chr07	3531244	T	A	b	b	b	b	a	-	-	-	a	-	-	b	b	-	-	b	a	-	-	-	-	-	-	-	-	-	a	a	b	b	a	b	b	b	-	b	b	a	-	a	a	b	a	b	a	-
chr07	3537826	A	C	b	a	b	-	-	b	-	b	-	-	-	b	a	-	-	b	b	-	b	-	a	a	b	-	a	b	a	-	-	-	-	-	-	-	-	-	-	-	-	b	-	-	-	-	-	-
chr07	3539764	C	T	b	a	b	a	a	b	a	a	a	-	a	a	a	a	-	-	b	-	-	-	a	-	-	a	-	b	-	a	a	-	a	a	-	a	a	-	a	-	b	-	a	a	a	b	b	-
chr07	3540364	T	C	-	b	b	b	-	b	a	a	-	-	a	-	a	b	-	-	b	a	b	h	-	a	-	a	a	b	b	-	-	-	a	-	-	b	-	-	-	-	-	-	-	-	b	-	-	-
chr07	3540716	G	A	b	-	-	-	-	-	-	-	-	-	a	-	-	a	-	b	a	b	a	a	a	a	a	a	a	b	a	-	-	-	b	-	-	-	-	-	b	-	b	-	-	-	a	-	-	-
chr07	3545049	T	C	b	b	b	b	-	b	a	b	a	b	-	a	a	-	-	b	-	-	-	-	-	-	-	-	-	-	-	a	b	b	a	b	b	b	-	-	-	a	b	-	-	b	a	-	-	-
chr07	3559493	T	C	-	-	-	a	-	-	-	-	-	-	-	-	-	b	b	b	a	b	h	h	a	a	b	a	a	b	h	-	-	-	b	-	-	-	-	-	a	-	-	a	-	-	-	-	-	-
chr07	3559580	G	A	-	-	-	-	-	-	a	-	-	-	a	a	-	-	-	-	a	b	-	-	-	-	-	-	-	-	-	a	-	-	a	-	-	a	-	-	-	-	-	-	-	-	b	-	-	a
chr07	3560253	C	T	b	a	b	a	a	b	a	a	a	b	-	a	a	a	-	-	b	-	-	-	a	a	a	-	a	b	-	a	a	b	a	a	b	a	b	b	a	a	b	b	a	a	b	-	-	a
chr07	3565739	A	C	b	a	b	a	a	b	a	-	a	-	a	a	b	b	-	-	b	-	-	a	a	a	-	a	-	b	a	a	b	b	a	b	b	b	b	b	b	b	b	b	a	b	a	b	b	-
chr07	3566021	G	A	b	a	b	a	a	b	a	-	a	-	a	a	b	h	-	-	b	-	-	a	a	a	-	a	-	b	a	b	b	b	a	b	b	b	b	b	b	b	b	b	a	b	a	b	b	-
chr07	3566399	G	A	b	b	b	-	-	-	a	-	-	-	-	a	a	-	-	-	-	-	a	-	-	a	a	a	-	-	-	a	a	-	b	b	b	-	-	-	b	a	-	-	a	-	b	b	-	a
chr07	3570044	C	T	b	b	b	b	b	b	a	a	a	b	a	b	b	a	a	-	a	a	-	a	a	a	a	a	a	-	-	a	a	b	a	b	b	a	a	b	a	a	b	-	a	b	a	b	a	a
chr07	3570168	T	C	-	-	-	-	-	-	-	-	-	-	-	-	-	h	-	-	a	h	h	b	a	a	b	a	a	b	a	a	-	-	-	-	b	-	-	-	-	-	-	-	-	-	-	-	-	-
chr07	3570427	C	T	b	b	b	a	a	b	a	b	a	b	a	a	b	a	b	b	a	b	-	-	a	a	-	a	a	b	-	a	b	b	a	a	b	a	a	b	b	a	b	b	a	b	a	b	b	a
chr07	3570631	G	A	b	b	b	a	a	b	a	b	a	b	a	a	b	a	b	b	b	b	-	-	a	a	-	a	a	b	-	a	b	b	a	a	b	a	a	b	-	a	b	b	a	a	a	b	b	a
chr07	3570647	T	C	b	b	b	a	a	b	a	b	a	b	a	a	b	a	b	b	b	b	-	-	a	a	-	a	a	b	-	a	b	b	a	a	b	a	a	b	-	a	b	b	a	b	a	b	b	a
chr07	3571037	T	G	b	b	b	b	b	b	-	-	-	-	-	a	b	a	-	-	-	-	-	a	-	-	-	-	a	-	-	-	b	-	a	a	b	b	b	b	-	a	b	-	a	-	b	b	b	a
chr07	3571092	C	T	b	b	b	b	b	b	-	-	-	-	-	a	b	a	-	-	-	-	-	a	-	-	-	-	a	-	-	-	b	-	a	a	b	b	b	b	-	a	b	-	a	-	a	b	b	a
chr07	3571151	T	G	-	-	-	-	-	-	-	-	-	-	-	-	-	h	b	-	h	-	-	b	a	a	-	a	a	b	a	-	-	-	-	-	-	-	-	-	-	-	-	-	-	-	-	-	-	-
chr07	3571169	C	T	-	-	-	-	-	-	-	-	-	-	-	-	-	h	b	-	h	-	-	b	a	a	-	a	a	b	a	-	-	-	-	-	-	-	-	-	-	-	-	-	-	-	-	-	-	-
chr07	3571479	C	A	b	-	b	a	a	b	-	a	a	a	-	a	a	-	a	-	a	-	-	a	-	a	-	a	-	-	-	-	a	b	a	b	b	b	a	-	b	b	b	a	a	a	a	b	a	a
chr07	3571732	C	T	b	-	b	a	a	b	-	a	-	a	-	a	a	-	a	-	-	-	-	-	-	-	-	-	-	-	-	-	a	b	a	b	b	b	a	-	-	b	b	a	a	a	a	b	-	a
chr07	3571762	T	C	b	-	b	a	a	b	-	a	-	a	-	a	a	-	a	-	-	-	-	-	-	-	-	-	-	-	-	-	a	b	a	b	b	b	a	-	-	b	b	a	a	a	a	b	-	a
chr07	3577353	C	A	-	-	-	-	-	-	-	-	-	-	-	-	-	h	-	b	h	b	h	a	a	a	-	a	-	b	b	-	-	-	a	a	-	-	-	-	-	-	-	-	-	-	-	-	-	-
chr07	3580174	T	C	-	-	-	-	-	-	-	-	-	-	-	-	-	-	-	-	-	-	-	-	-	-	-	-	-	-	-	-	-	-	-	-	-	b	-	-	-	-	-	-	-	-	-	-	-	-
chr07	3593690	A	G	-	b	b	b	b	-	-	-	-	-	-	-	-	-	-	-	-	-	-	-	-	a	a	-	-	-	-	-	a	b	b	a	b	b	-	-	b	-	-	-	-	-	-	b	a	-
chr07	3593740	A	C	-	b	b	b	b	-	-	-	-	-	-	-	-	-	-	-	-	-	-	-	-	a	a	-	-	-	-	-	a	b	b	a	b	b	-	-	b	-	-	-	-	-	-	b	a	-
chr07	3598798	C	T	-	-	-	-	-	-	-	-	-	-	-	-	-	b	a	b	b	a	h	a	a	a	b	a	a	b	a	-	-	-	-	-	-	-	a	-	-	-	-	-	-	-	-	-	-	-
chr07	3598825	G	C	-	-	-	-	-	-	-	-	-	-	-	-	-	b	a	b	b	a	h	a	a	a	b	a	a	b	a	-	-	-	-	-	-	-	a	-	-	-	-	-	-	-	-	-	-	-
chr07	3600747	G	A	-	-	-	b	-	b	-	-	-	-	a	a	b	-	-	-	-	-	-	-	-	a	-	-	a	-	-	-	-	-	a	-	b	a	-	-	-	-	-	-	-	-	b	b	a	-
chr07	3601277	G	A	b	b	b	a	b	b	-	a	a	a	a	b	b	-	-	-	-	b	a	a	a	a	-	-	a	b	-	-	b	-	b	a	b	a	b	b	a	a	b	a	a	b	b	b	a	a
chr07	3604813	G	A	b	-	b	a	b	-	-	-	a	-	-	a	a	-	a	-	-	-	-	-	-	-	-	-	a	-	-	a	a	b	a	-	-	b	-	b	-	b	b	b	a	-	a	b	-	-
chr07	3609602	T	C	b	b	b	b	b	b	-	b	a	-	a	b	a	b	a	-	b	b	-	h	-	a	b	a	a	b	a	a	a	b	b	a	b	b	a	-	a	-	-	-	a	b	-	-	-	-
chr07	3610272	T	C	b	b	b	a	b	b	-	a	a	a	a	b	a	b	-	-	-	-	-	a	a	a	-	a	-	-	-	a	b	b	b	-	b	a	b	-	a	b	b	b	a	-	a	b	a	a
chr07	3611345	T	G	b	b	b	a	-	b	a	a	a	a	a	b	a	b	a	-	b	a	a	b	a	a	b	a	a	b	b	a	a	b	a	a	b	-	b	-	b	b	b	a	a	-	b	-	b	a
chr07	3616237	C	T	b	b	b	a	a	b	a	b	a	b	a	b	b	b	-	b	b	-	-	b	a	a	b	a	a	b	-	a	b	b	b	b	b	b	b	b	-	a	b	a	a	b	a	b	a	a
chr07	3622709	G	T	-	-	-	b	-	-	-	-	-	-	-	-	-	a	b	-	a	b	b	h	a	a	b	a	a	b	h	-	-	-	-	-	-	-	-	-	-	-	-	-	-	-	-	-	-	-
chr07	3622719	C	T	-	-	-	b	-	-	-	-	-	-	-	-	-	a	b	-	a	b	b	h	a	a	b	a	a	b	h	-	-	-	-	-	-	-	-	-	-	-	-	-	-	-	-	-	-	-
chr07	3626960	G	A	b	-	b	a	b	b	a	b	a	b	a	b	b	a	-	-	-	-	-	a	a	a	a	a	a	-	-	a	b	-	b	b	b	a	a	b	b	a	b	a	a	b	b	b	b	-
chr07	3627197	A	G	b	b	b	a	b	b	a	b	a	b	a	b	b	a	-	-	-	-	-	a	a	a	a	a	a	-	-	a	b	-	b	b	b	a	a	b	a	a	b	a	a	b	a	b	b	-
chr07	3627223	T	A	b	b	b	a	b	b	a	b	a	b	a	b	b	a	-	-	-	-	-	a	a	a	a	a	a	-	-	a	b	-	b	b	b	a	a	b	b	a	b	b	a	b	a	b	b	-
chr07	3640578	A	G	b	a	b	b	b	b	-	b	a	a	a	a	a	-	-	b	-	a	-	-	-	a	-	a	a	b	-	a	a	-	b	b	b	b	-	b	a	a	b	-	a	b	b	b	b	a
chr07	3658250	C	T	-	-	-	-	-	-	a	-	a	b	-	-	b	b	b	b	a	b	b	a	a	a	a	a	a	b	a	a	-	-	b	b	-	-	-	-	-	-	-	-	-	-	-	-	-	-
chr07	3663604	T	C	b	b	b	b	a	b	a	b	a	a	a	b	b	a	a	b	b	-	-	a	a	-	a	a	a	-	-	a	a	b	a	b	b	a	b	-	b	a	b	b	a	a	b	b	a	a
chr07	3800071	G	T	-	-	-	-	-	-	-	-	a	-	-	-	-	a	a	b	a	a	a	a	a	a	b	a	a	b	a	-	-	-	-	-	-	-	-	-	-	-	-	-	-	-	-	-	-	-
chr07	3800145	G	T	-	-	-	-	-	-	-	-	a	-	-	-	-	a	a	b	a	a	a	a	a	a	-	a	a	b	a	-	-	-	-	-	-	-	-	-	-	-	-	-	-	-	-	-	-	-
chr07	3802010	G	A	b	a	b	b	a	b	a	a	a	b	a	b	b	-	-	b	a	-	-	-	-	a	a	a	a	-	-	a	b	b	b	a	b	a	b	b	a	b	b	b	a	a	b	b	a	-
chr07	3804740	C	A	-	-	b	b	b	b	-	a	-	b	-	-	b	a	b	b	b	a	h	b	a	a	b	a	a	b	a	-	-	-	a	-	b	a	-	-	-	-	b	b	a	-	-	-	-	-
chr07	3829719	T	C	-	-	-	-	-	-	-	-	-	-	-	-	-	a	b	a	b	a	h	h	a	a	b	a	a	b	h	a	-	-	a	-	-	-	-	-	-	b	-	a	-	-	a	-	-	-
chr07	3859311	A	C	b	b	b	b	b	b	-	b	a	a	a	a	a	a	a	b	b	a	b	b	a	a	a	a	a	-	a	a	a	b	b	b	b	a	a	-	b	b	b	a	a	b	-	b	a	a
chr07	3859507	G	A	b	b	b	b	b	b	-	b	a	a	a	b	a	a	a	b	b	a	b	b	a	a	b	a	a	-	a	a	a	b	b	b	b	a	a	-	b	b	b	a	a	b	-	b	a	a
chr07	3869187	G	T	b	a	b	b	a	b	-	b	a	-	a	b	a	b	a	-	-	-	-	-	-	a	b	a	-	-	a	-	-	b	a	a	-	a	b	b	b	b	-	a	-	b	a	b	b	a
chr07	3919000	T	C	-	-	-	-	-	-	-	-	-	-	a	a	b	a	b	a	a	a	b	a	a	a	b	a	a	b	h	-	a	-	-	-	b	a	-	-	a	-	-	-	-	a	-	-	-	-
chr07	3919046	T	C	-	-	-	-	-	-	-	-	-	-	a	a	b	a	b	a	a	a	b	a	a	a	b	a	a	b	h	-	a	-	-	-	b	a	-	-	a	-	-	-	-	a	-	-	-	-
chr07	3954886	T	C	-	-	-	-	-	-	-	-	-	-	-	-	-	a	a	a	b	b	h	h	a	a	b	a	a	b	b	-	-	-	-	-	-	-	-	-	-	-	-	-	-	-	-	-	-	-
chr07	3955556	C	T	-	-	-	-	a	b	-	-	-	-	a	b	b	-	-	-	-	-	-	-	-	-	-	-	-	-	-	-	b	-	-	-	b	-	-	-	-	-	-	-	a	b	-	-	-	-
chr07	3976477	T	A	-	-	-	-	-	-	-	-	-	-	-	-	a	b	-	b	b	b	h	h	a	a	b	a	a	b	b	-	-	-	-	-	-	-	-	-	-	-	b	-	a	-	a	b	-	-
chr07	3984369	T	C	b	b	b	b	a	b	a	b	-	-	a	a	a	b	-	-	-	b	-	b	-	a	-	-	a	b	a	a	b	b	a	b	b	a	-	b	b	b	b	a	a	a	b	b	b	a
chr07	3984386	G	A	b	b	b	b	a	b	a	b	-	-	a	a	a	b	-	-	-	b	-	b	-	a	-	-	a	b	a	a	b	b	a	b	b	a	-	b	b	b	b	a	a	a	b	b	b	a
chr07	3984744	A	G	b	b	b	b	b	b	a	a	a	b	a	b	a	b	-	a	a	-	-	b	a	a	b	a	-	-	-	a	a	b	a	b	b	a	-	b	b	b	b	a	a	b	a	-	b	b
chr07	3986909	G	A	-	-	-	-	-	-	-	-	-	-	a	-	-	a	b	b	a	b	a	h	a	a	h	a	a	b	h	-	-	-	-	-	-	-	-	-	-	-	-	-	-	-	-	-	-	-
chr07	3987168	A	G	-	-	-	-	-	-	-	-	-	-	-	-	b	b	-	-	-	-	-	b	-	a	-	-	-	b	-	-	-	-	b	-	-	-	-	-	-	-	-	-	-	-	-	-	-	-
chr07	3987229	G	A	-	-	-	-	-	-	-	-	-	-	-	-	b	b	-	-	-	-	-	b	-	a	-	-	-	b	-	-	-	-	b	-	-	-	-	-	-	-	-	b	-	-	-	-	-	-
chr07	3988826	C	T	b	-	b	b	b	b	-	b	-	b	-	b	b	a	b	-	b	b	-	-	-	-	-	-	-	b	-	-	b	b	b	a	b	b	-	b	b	b	b	-	a	b	b	b	b	-
chr07	3988918	T	A	-	-	-	b	-	-	-	-	-	-	-	-	-	a	b	a	b	h	-	h	a	a	-	-	a	b	a	-	-	-	b	-	-	-	-	-	-	-	-	-	-	a	-	-	-	-
chr07	3994349	C	A	b	b	b	b	b	b	a	-	a	a	a	a	a	-	-	-	-	a	-	b	a	-	-	a	-	-	-	-	a	b	b	b	b	b	-	b	-	b	b	a	a	a	b	b	a	-
chr07	4102773	T	C	b	b	b	b	b	b	-	-	a	-	a	-	b	a	-	-	-	-	-	b	a	-	a	-	a	b	b	a	a	-	b	b	b	b	-	b	a	b	-	b	a	-	b	b	b	-
chr07	4104712	A	G	b	b	-	b	a	b	-	a	-	a	a	-	b	-	-	-	-	-	-	-	-	-	-	-	-	-	-	-	a	b	-	-	-	b	-	b	-	-	-	a	a	a	b	-	-	a
chr07	4105272	G	A	b	a	b	b	a	b	-	-	a	b	-	b	b	-	-	a	a	-	-	-	a	a	-	-	a	-	-	a	a	a	a	a	b	a	a	b	b	b	-	b	-	a	b	b	a	-
chr07	4105414	A	G	-	-	-	-	-	-	-	-	-	b	-	-	-	a	b	a	h	b	h	h	a	a	a	a	a	b	a	-	-	-	-	-	b	-	-	-	-	-	-	-	-	-	a	-	-	-
chr07	4105436	C	T	-	-	-	-	-	-	-	-	-	b	-	-	-	a	b	a	h	b	h	h	a	a	a	a	a	b	a	-	-	-	-	-	b	-	-	-	-	-	-	-	-	-	a	-	-	-
chr07	4105512	A	G	-	-	-	-	-	-	-	-	-	b	-	a	-	a	-	a	a	-	a	a	a	a	a	a	a	-	a	-	-	-	-	-	b	-	-	-	-	-	-	-	-	a	a	-	-	-
chr07	4110661	T	C	-	-	-	-	b	-	-	-	-	-	-	-	-	h	b	b	b	-	h	h	a	a	b	a	a	b	-	-	-	-	-	-	-	-	-	-	-	-	-	-	a	-	-	-	-	-
chr07	4113294	A	T	b	a	b	b	b	b	a	b	-	-	a	a	a	b	a	-	a	-	-	-	-	a	-	-	a	b	b	a	a	b	b	b	b	b	-	-	b	b	b	b	a	b	a	b	-	b
chr07	4113343	C	T	b	a	b	b	b	b	a	b	-	-	a	a	a	b	a	-	a	-	-	-	-	a	-	-	a	b	b	a	a	b	b	b	b	b	-	-	b	b	b	b	a	b	a	b	-	b
chr07	4118257	T	C	b	a	b	b	a	b	-	b	a	a	a	b	b	a	b	a	a	-	-	-	a	a	a	-	-	b	a	a	a	b	b	b	b	b	b	b	b	b	-	b	a	b	b	b	b	a
chr07	4118507	G	A	b	a	b	b	a	b	-	b	a	a	a	b	b	a	b	a	b	-	-	-	a	a	h	-	-	b	a	a	a	b	b	b	b	b	b	b	b	b	-	b	a	b	b	b	b	a
chr07	4128976	A	C	b	a	b	b	a	b	a	b	a	b	a	b	b	b	a	b	a	-	a	-	-	a	-	a	a	-	-	a	b	b	b	b	b	a	a	b	a	b	b	-	a	b	b	b	b	a
chr07	4129845	A	T	-	-	b	-	-	-	-	-	-	-	-	-	-	b	-	b	b	a	a	a	a	-	b	a	a	b	b	-	-	-	-	-	-	-	-	-	-	-	-	-	-	-	-	-	-	-
chr07	4134766	T	G	b	-	-	b	a	b	-	-	a	-	a	b	a	a	b	a	a	-	a	b	a	a	b	a	-	-	b	a	a	b	b	b	b	b	-	b	a	b	b	b	a	-	a	b	b	b
chr07	4134853	C	T	b	b	b	b	b	b	-	b	a	-	-	b	a	b	-	b	a	b	a	-	a	a	a	a	a	b	a	-	b	b	-	-	b	b	-	-	a	-	b	-	-	-	-	-	b	-
chr07	4149190	G	A	-	-	-	-	-	-	a	a	a	-	-	-	-	-	-	-	-	-	a	-	-	a	-	a	-	-	-	-	a	-	-	a	-	a	-	-	a	-	-	-	a	-	a	-	b	-
chr07	4149437	T	A	-	-	-	-	-	-	a	a	a	-	-	-	b	-	-	-	-	-	a	-	-	a	-	a	-	-	-	-	a	-	-	-	-	a	-	-	a	-	-	-	a	-	a	-	b	-
chr07	4150063	A	T	b	a	b	-	a	b	a	-	-	b	a	a	b	b	a	-	-	b	-	a	-	-	-	-	-	-	b	a	b	b	b	b	b	b	-	-	b	b	-	b	a	b	b	b	a	a
chr07	4161619	C	T	-	-	-	-	-	-	-	-	-	-	-	-	-	a	b	a	b	b	h	h	a	a	a	a	a	b	h	-	-	-	-	-	-	b	-	-	-	-	-	-	-	-	-	-	-	-
chr07	4161755	A	G	b	a	b	b	a	b	-	-	-	a	-	b	a	-	-	-	b	-	b	-	-	a	-	-	a	b	a	-	-	b	a	a	b	a	-	-	b	b	-	b	-	a	a	b	-	-
chr07	4171889	G	T	-	-	-	-	-	-	-	-	-	-	-	-	-	b	b	a	h	a	b	h	a	a	a	a	a	b	a	-	-	-	a	-	-	-	-	-	-	-	-	-	-	-	-	-	-	-
chr07	4172135	T	C	-	-	-	-	-	-	-	-	-	-	-	-	-	a	b	b	a	a	h	h	a	a	a	a	a	b	h	-	-	-	-	-	-	-	-	b	-	-	-	-	-	-	-	-	-	-
chr07	4173646	A	G	b	a	b	b	b	b	a	a	-	-	a	b	a	a	-	-	-	-	-	-	a	-	a	a	-	b	-	-	b	-	a	b	b	b	a	-	b	-	b	b	a	a	b	b	-	-
chr07	4173821	T	G	-	-	-	b	-	-	-	-	-	-	-	-	-	b	-	b	-	-	-	-	-	-	-	-	-	-	-	-	-	-	-	-	b	b	-	-	-	-	-	b	-	-	-	-	-	-
chr07	4188194	A	G	-	-	-	-	-	-	-	-	-	-	-	-	-	a	a	a	a	a	a	b	a	a	-	a	a	b	b	-	-	-	-	-	-	-	-	b	-	b	-	-	-	-	b	-	-	-
chr07	4188283	A	C	-	-	-	-	-	-	-	-	-	-	-	-	-	b	a	a	a	a	a	b	a	a	-	a	a	b	b	-	-	-	-	-	-	-	-	b	-	b	-	-	-	-	b	-	-	-
chr07	4188634	C	T	b	b	b	b	b	b	a	a	a	a	a	a	a	b	-	a	-	-	b	a	a	a	b	a	a	b	h	a	a	b	b	a	b	a	a	b	b	b	b	b	a	a	a	-	-	-
chr07	4189099	G	A	-	-	-	-	-	b	-	-	-	-	-	-	-	b	b	-	h	b	b	b	-	a	b	-	-	b	b	-	-	-	-	-	-	b	-	-	-	-	-	-	-	-	b	-	-	-
chr07	4189127	G	A	-	-	-	-	-	b	-	-	-	-	-	-	-	b	b	-	h	b	b	b	-	a	b	-	-	b	b	-	-	-	-	-	-	b	-	-	-	-	-	-	-	-	b	-	-	-
chr07	4189289	A	G	-	-	-	-	-	b	-	-	-	-	-	-	-	a	-	-	b	a	a	b	a	a	-	-	a	b	-	-	-	-	-	-	-	b	-	-	-	-	-	-	-	-	-	-	-	-
chr07	4193622	A	G	b	-	-	b	-	-	-	b	-	-	-	a	-	b	-	-	-	-	-	-	-	-	-	-	a	-	-	-	b	-	a	-	b	-	-	-	-	-	-	-	-	-	b	-	-	-
chr07	4194967	T	C	b	-	-	b	a	-	-	-	-	-	-	-	-	b	a	b	a	a	b	a	a	a	b	a	a	b	b	a	a	-	-	-	-	-	-	-	-	-	b	-	-	-	-	-	-	-
chr07	4195058	C	T	-	-	-	b	a	-	-	-	-	-	-	-	-	b	a	-	b	a	a	a	a	a	a	a	a	b	b	a	a	-	-	-	-	-	-	-	-	-	b	-	-	-	-	-	-	-
chr07	4199241	G	T	b	a	-	b	a	b	a	-	a	a	a	b	b	a	-	-	a	-	a	b	-	a	b	-	a	b	-	a	b	b	b	b	b	a	b	-	b	b	b	b	a	a	a	b	b	b
chr07	4199246	T	C	b	a	-	b	a	b	b	-	a	a	a	b	b	a	-	-	a	-	a	b	-	a	b	-	a	b	-	a	b	b	b	b	b	a	b	-	b	b	b	b	a	a	a	b	b	b
chr07	4199270	G	T	b	a	-	b	a	b	a	-	a	a	a	b	b	a	-	-	a	-	a	b	-	a	b	-	a	b	-	a	b	b	b	b	b	a	b	-	b	b	b	b	a	a	a	b	b	b
chr07	4199432	A	C	b	a	-	b	a	b	a	-	a	a	a	b	b	a	-	-	a	-	a	b	-	a	b	-	a	-	-	a	b	b	b	b	b	a	b	b	b	b	b	b	a	a	a	b	b	b
chr07	4200195	G	A	b	a	b	b	b	b	-	a	a	a	a	b	b	a	-	-	-	-	-	-	-	-	b	-	-	-	a	a	b	b	b	b	b	b	-	b	b	b	b	b	a	-	b	b	-	-
chr07	4206908	A	G	-	-	-	b	-	-	-	-	-	-	-	-	-	b	b	a	a	b	b	a	a	a	b	a	a	b	b	-	-	b	-	-	-	-	-	-	-	-	-	-	-	-	-	-	-	-
chr07	4212027	G	C	b	b	a	b	a	b	a	b	a	a	a	b	b	a	b	-	b	-	b	b	a	a	a	a	a	b	a	a	b	b	b	a	b	b	a	b	b	b	b	b	a	a	b	b	-	b
chr07	4214570	C	A	b	b	a	b	b	b	-	-	-	b	a	a	b	b	a	-	a	-	-	-	a	a	-	-	a	b	-	a	b	b	b	b	b	a	a	b	a	b	b	b	a	a	b	b	b	b
chr07	4214579	G	A	b	b	a	b	b	b	-	-	-	b	a	a	b	b	a	-	a	-	-	-	a	a	-	-	a	b	-	a	b	b	b	b	b	a	a	b	a	b	b	b	a	a	b	b	b	b
chr07	4214966	C	T	-	-	-	-	-	-	-	-	-	-	-	-	a	a	-	b	b	b	b	h	a	a	b	a	a	b	b	-	-	-	a	-	-	-	-	-	-	b	-	a	-	-	-	-	-	-
chr07	4223653	C	T	-	-	-	-	-	-	-	a	-	a	-	-	-	-	-	-	-	-	-	-	-	-	-	a	-	-	-	a	b	-	a	b	b	b	-	-	-	-	-	-	-	b	a	b	-	b
chr07	4228834	A	G	b	a	b	b	b	b	a	a	a	a	a	b	b	b	-	-	a	b	b	a	a	a	a	-	a	b	-	a	a	b	a	b	b	a	b	b	b	-	-	a	a	a	a	b	-	-
chr07	4235775	A	G	-	-	a	b	a	b	-	-	-	-	-	-	b	a	a	b	b	b	h	a	a	-	a	a	a	b	a	a	-	-	-	-	-	-	-	-	b	b	-	-	-	-	-	-	-	-
chr07	4238561	T	C	-	-	-	-	-	-	-	-	-	-	-	-	-	b	a	a	a	b	b	h	a	a	b	a	a	b	a	-	-	-	-	-	-	-	-	-	-	-	-	-	-	-	-	-	-	-
chr07	4268889	G	A	-	b	a	b	b	-	-	-	-	-	a	b	b	b	-	-	-	-	-	-	-	-	-	-	-	b	-	-	-	-	b	a	a	b	a	-	a	-	-	-	a	b	a	b	-	-
chr07	4269245	C	A	-	b	a	b	b	-	-	-	-	-	a	b	b	b	-	-	-	-	-	-	-	-	-	-	-	b	-	-	-	-	b	a	a	b	a	-	a	-	-	-	a	-	a	b	-	-
chr07	4275840	G	A	b	b	b	b	a	b	a	b	a	b	a	b	b	a	b	a	a	-	-	b	a	a	a	-	a	b	a	a	b	b	b	a	b	b	a	b	b	b	b	b	a	b	a	b	-	a
chr07	4276971	T	C	b	-	b	b	a	b	-	-	a	b	-	a	b	-	-	-	b	-	b	-	-	-	-	-	-	-	b	a	b	-	b	a	b	a	b	-	a	-	b	a	a	a	a	a	a	-
chr07	4295046	C	A	-	-	-	b	-	-	-	-	-	-	-	a	-	-	-	-	-	-	-	-	-	-	-	-	-	-	-	a	-	-	b	-	b	-	-	-	a	-	-	-	-	-	a	b	-	-
chr07	4301417	T	C	b	-	-	b	b	-	a	-	-	-	a	b	b	-	-	-	-	-	-	a	-	-	-	-	-	-	a	-	a	a	-	-	b	a	-	-	-	-	b	-	-	-	b	b	-	-
chr07	4316774	C	T	b	a	b	b	a	b	a	-	a	a	b	b	b	a	a	-	-	-	-	-	-	a	-	a	a	b	a	a	a	a	a	a	b	b	-	-	a	b	b	a	a	b	a	b	a	-
chr07	4317698	T	A	b	-	-	b	b	b	-	a	a	b	-	b	b	-	-	-	-	b	-	-	-	a	-	a	-	-	-	-	b	b	-	a	-	b	-	-	-	b	-	a	a	-	b	b	-	-
chr07	4321490	T	C	b	-	b	b	a	b	a	b	a	b	-	b	b	a	-	-	-	-	-	b	-	a	-	a	-	b	-	a	b	a	a	a	b	b	b	b	-	b	b	b	a	b	a	-	b	-
chr07	4321526	T	C	b	-	b	b	a	b	a	b	a	b	-	b	b	a	-	-	-	-	-	b	-	a	-	a	-	b	-	a	b	a	a	a	b	b	b	b	-	b	b	b	a	b	a	-	b	-
chr07	4321557	T	C	-	-	-	-	-	-	-	-	-	-	-	-	-	h	-	a	-	a	-	b	a	a	a	a	a	b	-	-	-	-	-	-	-	-	-	-	-	-	-	-	-	-	-	-	-	-
chr07	4341358	T	C	-	a	a	b	a	b	a	-	a	a	b	b	b	b	a	a	a	-	h	b	a	a	-	-	a	-	-	a	a	a	a	a	b	a	b	b	b	b	b	b	a	b	a	b	a	-
chr07	4341615	A	T	-	a	a	b	a	b	a	-	a	a	b	a	b	a	a	a	b	-	h	b	a	a	-	-	a	-	a	a	a	a	a	-	b	a	b	b	a	b	b	a	a	b	a	b	a	-
chr07	4348922	T	A	b	b	b	b	b	b	a	b	a	b	b	b	b	-	a	-	a	-	a	-	a	a	-	a	a	-	a	-	b	a	b	b	b	b	b	b	b	b	b	b	a	b	b	b	b	b
chr07	4349721	A	G	b	-	a	b	-	b	-	-	-	b	b	a	a	-	-	-	-	a	a	-	-	-	-	a	-	-	-	-	a	a	b	b	b	-	b	-	b	b	-	-	a	-	b	b	-	-
chr07	4358569	G	A	b	b	a	b	-	b	a	-	a	b	b	a	b	a	b	b	a	-	-	a	a	a	b	a	a	b	-	a	-	a	-	-	b	a	-	-	a	b	-	-	a	a	-	-	b	-
chr07	4364135	C	A	b	-	b	b	a	b	-	a	a	-	-	-	b	-	a	-	-	a	-	-	-	-	-	-	-	b	-	a	a	-	a	a	b	-	-	-	a	-	-	-	a	b	b	b	b	-
chr07	4364164	A	T	b	-	b	b	a	b	-	a	a	-	-	-	b	-	a	-	-	a	-	-	-	-	-	-	-	b	-	a	a	-	a	a	b	-	-	-	a	-	-	-	a	b	b	b	b	-
chr07	4364504	G	A	b	a	b	b	b	b	a	-	a	-	b	b	b	-	-	a	a	-	a	-	-	a	-	-	a	-	-	a	b	b	b	b	-	b	a	b	-	b	b	b	a	-	b	b	b	-
chr07	4367234	C	T	b	b	a	b	-	b	-	b	a	a	b	a	a	-	a	-	-	-	b	a	a	a	a	a	-	b	b	-	a	a	a	a	b	a	-	-	b	-	b	a	a	a	a	-	-	-
chr07	4367431	T	C	b	b	b	b	a	b	a	b	-	b	b	b	b	a	-	-	b	-	b	b	-	-	-	-	-	-	-	-	b	b	h	b	b	b	-	b	a	b	b	b	a	a	b	b	b	b
chr07	4367463	C	G	b	a	b	b	a	b	a	b	-	b	b	b	b	a	-	-	b	-	b	b	-	-	-	-	-	-	-	-	b	a	h	b	b	b	-	b	a	b	b	b	a	a	b	b	b	b
chr07	4378203	A	G	b	a	b	b	b	b	a	a	a	a	-	a	b	-	b	-	a	a	-	-	a	-	b	-	a	-	a	a	b	a	b	b	b	b	b	b	b	b	b	b	a	b	a	b	a	-
chr07	4378231	C	T	-	-	-	-	-	-	-	-	-	-	-	-	-	a	a	b	b	a	a	b	a	a	b	a	a	b	h	-	-	-	-	-	-	-	-	-	-	-	-	a	-	-	-	-	-	-
chr07	4378286	C	T	-	-	-	-	-	-	-	-	-	-	-	-	-	a	a	b	b	a	a	b	a	a	b	a	a	b	h	-	-	-	-	-	-	-	-	-	-	-	-	a	-	-	-	-	-	-
chr07	4378546	A	G	b	-	a	b	a	b	a	a	a	b	b	a	a	a	-	-	b	b	-	a	-	a	b	a	a	b	h	a	a	b	a	b	b	a	a	b	b	b	b	a	a	a	b	b	b	-
chr07	4386879	A	G	b	b	b	b	b	b	a	b	a	b	a	b	-	-	-	-	-	-	-	-	a	-	a	-	-	-	-	b	b	a	b	a	b	-	a	-	-	-	b	a	-	-	a	b	a	-
chr07	4397414	C	T	-	-	-	-	-	-	-	-	-	-	-	-	-	a	b	a	-	b	b	a	a	a	a	a	a	b	a	-	-	-	-	-	-	b	-	-	-	-	-	-	-	-	-	-	-	-
chr07	4397433	C	T	-	-	-	-	-	-	-	-	-	-	-	-	-	a	b	a	-	b	b	a	a	a	a	a	a	b	a	-	-	-	-	-	-	b	-	-	-	-	-	-	-	-	-	-	-	-
chr07	4397530	T	C	-	-	-	-	-	-	-	-	a	-	-	-	-	a	a	a	-	b	b	a	a	a	a	a	a	b	a	-	-	-	-	-	-	b	-	-	-	-	-	-	-	-	-	-	-	-
chr07	4397535	G	A	-	-	-	-	-	-	-	-	a	-	-	-	-	a	a	a	-	b	b	a	a	a	a	a	a	b	a	-	-	-	-	-	-	b	-	-	-	-	-	-	-	-	-	-	-	-
chr07	4398301	G	T	b	-	a	-	-	-	-	a	-	-	-	a	-	-	-	-	a	a	-	-	a	-	-	-	-	b	a	a	a	-	-	-	-	a	-	-	-	-	b	-	a	a	a	b	-	-
chr07	4399272	C	A	-	-	a	-	-	-	-	-	-	-	a	-	-	b	a	h	a	b	b	h	a	a	b	a	a	b	b	-	-	b	-	-	-	a	-	b	-	b	-	-	-	-	b	-	-	-
chr07	4399578	T	C	-	-	-	-	-	-	-	-	-	-	-	-	-	h	a	h	b	a	a	h	a	a	-	a	a	b	h	-	-	-	-	-	-	-	-	-	-	-	-	a	-	-	-	-	-	-
chr07	4399928	C	T	-	-	-	-	-	-	-	-	-	b	-	-	-	a	-	b	-	-	b	a	a	a	-	a	a	b	a	-	-	-	-	-	b	-	b	-	-	-	-	-	-	-	-	-	-	-
chr07	4402652	C	A	-	-	-	-	-	-	-	a	-	-	-	-	a	a	a	b	b	b	h	b	a	a	a	a	a	b	b	-	-	b	-	-	-	a	-	b	-	b	-	b	-	-	-	-	-	-
chr07	4404444	A	C	b	b	b	b	a	b	a	b	a	a	b	a	b	b	a	a	-	-	a	-	a	a	a	a	a	-	a	a	a	b	b	b	b	a	-	b	b	b	b	a	a	a	a	b	a	-
chr07	4405354	A	G	b	b	a	b	a	b	a	a	a	a	b	b	b	-	-	a	-	b	-	b	a	-	a	a	a	b	-	a	a	a	a	a	b	b	-	-	a	b	b	b	a	a	b	b	-	-
chr07	4422128	G	A	b	b	b	b	a	b	a	a	a	b	b	a	b	-	a	a	-	a	-	b	a	-	-	-	a	-	-	a	-	-	a	a	b	a	-	b	b	-	b	b	a	a	b	b	a	-
chr07	4422140	A	C	b	b	b	b	a	b	a	a	a	b	b	a	b	-	a	a	-	a	-	b	a	-	-	-	a	-	-	a	-	-	a	a	b	a	-	b	b	-	b	b	a	a	b	b	a	-
chr07	4422247	A	G	b	b	b	b	b	b	-	b	a	a	b	b	a	a	h	-	-	-	b	-	a	a	-	a	a	b	a	a	a	b	b	a	b	a	b	b	a	-	b	-	a	b	a	b	b	-
chr07	4424071	T	C	b	b	b	b	b	b	-	b	-	b	b	b	b	b	-	b	-	-	b	-	-	-	b	-	-	b	b	-	b	b	b	b	b	b	-	-	b	b	b	b	-	-	b	b	-	-
chr07	4424867	C	T	-	-	-	-	-	b	-	-	-	-	-	-	a	b	a	a	a	a	h	h	a	a	a	a	a	b	a	-	a	-	-	-	-	-	-	-	-	-	b	-	-	-	-	-	-	-
chr07	4427323	C	T	-	-	-	-	-	-	-	-	-	-	-	-	-	a	a	b	b	b	h	b	a	a	h	a	a	b	h	-	-	b	-	-	-	a	-	-	-	-	-	-	-	-	-	-	-	-
chr07	4427402	G	A	-	-	-	-	-	-	-	-	-	-	-	-	-	b	b	b	b	b	h	b	a	a	h	a	a	b	h	-	-	b	-	-	-	a	-	-	-	-	-	-	-	-	-	-	-	-
chr07	4430477	G	T	-	-	a	b	b	b	-	b	a	a	b	b	a	-	-	-	a	-	-	b	-	a	-	a	-	b	-	-	a	b	b	b	b	b	-	b	a	-	b	a	a	-	b	-	a	a
chr07	4434835	C	T	b	b	a	b	a	b	a	a	a	b	a	a	a	a	a	-	b	b	-	b	-	a	-	a	a	-	b	a	a	b	a	a	b	a	b	-	a	b	b	a	a	a	a	b	a	b
chr07	4435290	T	C	b	a	b	b	a	b	-	a	a	b	b	b	b	a	-	-	b	a	b	b	a	a	-	a	a	b	a	a	b	a	a	b	b	b	b	b	a	b	b	a	a	-	a	b	a	b
chr07	4444792	G	C	-	-	-	-	-	-	-	-	-	-	-	-	b	b	b	a	a	b	a	h	a	a	b	a	a	b	b	-	a	-	b	-	b	-	-	-	-	-	-	-	-	-	-	-	a	-
chr07	4447165	G	A	b	a	b	b	a	b	a	a	a	b	b	b	a	a	a	a	a	-	a	a	a	a	-	a	a	b	-	a	b	b	b	a	b	a	b	b	a	b	b	b	a	a	a	b	a	-
chr07	4447453	A	G	b	-	b	-	-	-	-	-	-	-	-	-	-	b	b	a	b	a	a	h	a	a	b	a	a	b	a	-	-	a	-	-	b	-	-	-	-	-	-	-	-	-	-	-	-	-
chr07	4447483	C	T	b	-	b	-	-	-	-	-	-	-	-	-	-	b	b	a	b	a	a	h	a	a	b	a	a	b	a	-	-	a	-	-	b	-	-	-	-	-	-	-	-	-	-	-	-	-
chr07	4448439	C	T	b	b	a	b	a	b	a	b	a	a	b	a	a	b	-	a	b	-	-	a	a	a	b	a	a	b	a	a	b	a	a	b	b	a	a	b	a	b	b	b	a	a	a	b	b	-
chr07	4448486	G	A	b	b	a	b	a	b	a	b	a	a	b	a	a	b	-	a	b	-	-	a	a	a	b	a	a	b	a	a	b	a	a	b	b	a	a	b	a	b	b	b	a	a	a	b	b	-
chr07	4448708	T	C	-	-	-	-	a	-	-	-	-	-	-	-	a	b	a	a	b	a	b	h	a	a	b	a	a	b	a	a	-	a	-	-	b	b	-	-	-	b	b	-	a	a	b	-	-	-
chr07	4453158	C	A	b	-	-	b	-	-	-	-	-	-	b	-	b	b	b	-	b	-	-	b	-	-	-	-	-	b	a	-	-	-	-	-	-	-	-	-	-	-	-	-	-	-	b	-	-	-
chr07	4454990	T	G	b	b	a	b	b	b	a	b	a	b	b	a	a	a	a	b	b	a	b	b	a	a	-	a	a	b	b	a	b	a	a	a	b	b	b	b	a	b	b	b	a	-	b	b	b	a
chr07	4455967	C	A	-	-	-	-	b	-	-	-	-	-	-	-	b	b	b	a	a	b	a	h	a	a	a	a	a	b	h	-	-	b	-	-	-	-	-	-	-	-	-	-	-	-	-	-	-	-
chr07	4465758	T	C	b	b	a	b	b	b	-	a	a	b	b	b	b	-	a	-	b	a	a	b	a	a	b	a	a	b	-	a	b	b	b	b	b	a	a	b	b	-	b	a	a	a	b	b	b	b
chr07	4468078	A	G	b	b	b	b	b	b	a	a	a	a	a	b	b	a	b	a	a	b	a	a	a	a	b	a	a	-	a	a	a	a	b	-	-	a	b	-	a	b	b	b	-	b	b	b	-	-
chr07	4468107	T	C	b	b	b	b	b	b	a	a	a	a	a	b	b	a	b	a	a	b	b	a	a	a	b	a	a	-	a	a	a	a	b	-	-	a	b	-	a	b	b	b	-	b	b	b	-	-
chr07	4470153	C	T	b	-	a	b	b	b	-	-	-	a	-	a	b	-	-	b	b	a	-	a	a	a	-	-	-	b	-	a	b	b	b	b	b	b	b	-	b	b	b	b	a	b	a	a	a	-
chr07	4470472	C	T	b	-	a	b	b	b	-	-	a	a	-	a	b	-	-	b	b	a	-	a	a	a	-	-	-	b	-	a	b	b	a	b	b	b	b	-	b	b	b	b	a	b	a	a	a	-
chr07	4471291	A	G	-	-	-	-	-	-	-	-	-	-	-	b	-	a	h	a	h	b	h	a	a	a	a	a	a	b	b	-	-	-	-	-	b	a	-	-	-	-	-	-	-	-	-	-	-	-
chr07	4471334	C	T	-	-	-	-	-	-	-	-	-	-	-	-	-	a	h	h	h	b	a	a	a	a	a	a	a	b	b	-	-	-	-	-	b	a	-	-	-	-	-	-	-	-	-	-	-	-
chr07	4481478	C	G	-	-	-	-	-	b	a	-	-	-	a	-	-	-	-	-	-	a	-	-	-	-	-	-	-	-	-	-	b	-	-	b	b	-	-	-	-	b	b	-	-	-	a	-	-	-
chr07	4482383	A	G	b	a	a	b	a	b	a	b	a	b	b	a	b	b	a	b	b	-	b	a	a	a	a	a	a	-	h	a	a	-	a	b	b	a	a	-	-	b	b	a	a	a	a	-	-	b
chr07	4499589	A	C	-	-	-	-	-	-	-	-	-	-	-	-	-	b	a	a	a	a	h	h	a	a	a	a	a	b	-	-	-	-	-	-	-	-	-	-	-	-	-	-	-	a	-	-	-	-
chr07	4500879	T	C	-	-	-	-	-	-	-	-	-	-	-	-	b	-	-	-	-	-	-	a	-	-	-	-	-	-	-	a	-	-	-	-	-	b	-	-	-	-	-	a	-	a	b	-	a	-
chr07	4505538	G	A	b	a	b	b	a	b	a	a	a	b	a	b	b	a	b	a	-	-	-	a	a	a	b	a	a	b	a	a	a	b	a	a	b	a	a	b	b	b	b	b	a	a	b	b	b	a
chr07	4505574	A	C	b	a	b	b	a	b	a	a	a	a	a	b	b	a	b	a	-	-	-	a	a	a	a	a	a	b	a	a	a	b	a	a	b	a	a	b	b	b	b	b	a	a	a	b	b	a
chr07	4507540	A	G	-	-	b	b	-	b	-	-	-	-	a	-	-	-	-	-	-	-	-	-	-	-	-	-	-	-	-	-	-	-	b	-	b	a	-	-	-	b	-	-	-	b	b	b	b	-
chr07	4507837	A	T	-	b	b	b	a	b	-	a	a	a	b	a	b	b	b	b	b	-	-	b	a	a	-	-	a	b	a	a	a	b	b	a	b	b	-	b	b	b	b	a	a	a	a	b	-	-
chr07	4508159	G	C	b	b	a	b	a	b	a	b	a	b	a	b	a	a	a	a	b	a	b	b	a	a	h	a	a	b	b	a	b	-	b	a	b	b	-	b	a	b	b	b	a	b	a	a	b	-
chr07	4508323	G	A	b	b	a	b	a	b	a	b	a	b	a	b	b	a	a	a	b	-	b	b	a	a	h	a	a	b	b	a	b	-	b	a	b	b	-	b	a	b	b	b	a	b	-	a	b	-
chr07	4510135	T	G	-	-	-	-	-	-	-	-	-	-	-	-	-	h	b	b	a	a	h	h	a	a	a	a	a	-	-	-	-	-	-	-	-	-	-	-	-	-	-	b	-	-	-	-	-	-
chr07	4523900	T	G	b	-	a	b	b	b	-	-	a	-	-	b	a	-	-	-	-	a	a	-	a	-	-	-	-	-	-	a	-	b	b	-	-	a	b	b	a	b	-	-	-	-	b	-	a	-
chr07	4527250	C	G	b	-	a	b	a	b	a	b	a	b	b	a	b	b	-	-	a	-	b	-	a	a	a	a	-	-	-	a	a	-	a	-	b	a	-	-	b	-	b	b	a	b	a	a	a	-
chr07	4527561	T	C	b	-	a	b	a	b	a	b	a	b	b	a	b	b	-	-	a	-	b	-	a	a	a	a	-	-	-	a	a	-	a	-	b	a	-	-	b	-	-	b	a	b	a	a	a	-
chr07	4528461	A	G	b	b	b	b	a	b	-	b	a	b	b	a	b	a	b	-	-	-	a	a	a	-	-	-	a	-	-	a	h	-	h	a	b	b	a	b	b	b	b	a	a	a	b	a	a	b
chr07	4530362	A	C	-	-	-	-	-	-	-	-	-	-	-	-	-	a	a	h	b	a	a	h	a	a	h	a	a	b	h	-	-	-	-	-	-	-	-	-	-	-	b	-	-	-	-	-	-	-
chr07	4534789	A	G	-	a	-	-	a	b	-	-	-	a	-	-	a	h	a	b	h	-	a	a	a	a	a	a	a	b	a	a	-	-	-	a	-	b	-	-	a	-	-	b	-	a	-	-	-	-
chr07	4538526	G	A	b	-	b	-	-	b	-	b	-	-	-	-	b	-	-	a	a	-	-	-	-	-	-	-	-	-	-	-	-	b	-	-	-	-	-	-	-	-	-	-	-	-	-	-	a	-
chr07	4539110	T	C	b	a	a	b	a	b	-	-	a	-	-	b	b	b	-	-	a	-	-	b	-	-	-	-	-	b	-	a	a	-	b	a	b	a	b	-	-	b	-	a	a	b	b	-	b	a
chr07	4539127	C	A	b	a	a	b	a	b	-	-	a	-	-	b	b	b	-	-	a	-	-	b	-	-	-	-	-	b	-	a	a	-	b	a	b	a	b	-	-	b	-	a	a	b	b	-	b	a
chr07	4546030	T	G	-	-	a	-	-	b	b	-	a	-	-	b	b	b	a	a	a	a	b	a	a	a	a	a	a	b	h	-	b	-	b	-	-	-	-	b	-	-	-	-	-	-	-	-	-	-
chr07	4546097	G	A	-	-	a	-	-	b	b	-	a	-	-	b	b	b	a	a	a	a	b	a	a	a	a	a	a	b	h	-	b	-	b	-	-	-	-	b	-	-	-	-	-	-	-	-	-	-
chr07	4551094	T	A	-	-	-	b	-	-	-	-	-	-	-	-	-	a	a	b	-	a	b	b	a	a	b	a	a	b	b	-	-	a	-	b	b	-	-	-	-	-	-	a	-	-	-	-	-	-
chr07	4551191	A	G	-	-	-	b	-	-	-	-	-	-	-	-	-	h	h	a	b	a	a	b	a	a	a	a	a	b	b	-	-	a	-	b	b	-	-	-	-	-	-	a	-	-	-	-	-	-
chr07	4557119	T	A	-	-	-	-	-	-	-	-	-	-	-	-	-	b	a	b	a	a	h	b	a	a	h	a	a	b	b	-	-	-	-	b	-	a	-	-	-	b	-	b	-	-	b	-	-	-
chr07	4564300	A	G	-	-	-	-	-	-	-	-	-	-	-	-	-	a	h	a	h	a	a	a	-	a	-	a	a	b	a	-	-	a	a	-	-	-	-	-	-	-	-	-	-	-	-	a	-	-
chr07	4564881	G	A	-	-	-	-	-	-	-	-	-	-	-	-	-	a	-	a	h	a	a	a	a	a	-	a	a	b	a	-	-	b	-	-	-	-	-	-	-	b	-	-	-	-	a	-	-	-
chr07	4575009	C	A	-	-	-	-	-	-	-	-	-	-	-	-	-	a	-	a	b	-	a	h	a	a	b	a	a	b	h	-	-	-	-	-	-	-	-	-	-	-	-	-	-	-	-	-	-	-
chr07	4575044	T	G	-	-	-	-	-	-	-	-	-	-	-	-	-	a	-	a	b	-	a	h	a	a	b	a	a	b	h	-	-	-	-	-	-	-	-	-	-	-	-	-	-	-	-	-	-	-
chr07	4578411	T	C	b	a	a	b	a	b	a	b	a	b	a	b	b	a	-	-	a	a	-	-	a	a	-	-	a	-	b	a	b	b	a	a	b	b	b	-	-	b	b	b	a	b	b	a	-	a
chr07	4580178	T	C	-	-	-	-	-	-	-	-	-	-	-	-	-	b	b	a	a	-	-	-	a	a	a	a	a	b	a	-	-	-	-	-	-	-	a	b	-	-	-	-	-	-	-	-	-	-
chr07	4580184	C	T	-	-	-	-	-	-	-	-	-	-	-	-	-	b	b	a	a	-	-	-	a	a	a	a	a	b	a	-	-	-	-	-	-	-	a	b	-	-	-	-	-	-	-	-	-	-
chr07	4580594	C	T	b	-	b	b	b	b	-	-	-	-	-	a	a	a	b	b	b	-	a	b	a	a	b	a	a	b	b	a	-	a	b	-	b	a	-	-	-	a	b	-	a	-	a	-	-	-
chr07	4581946	T	C	-	-	-	b	-	b	-	-	-	-	-	-	-	-	-	-	b	-	-	-	-	-	-	-	-	b	-	-	b	-	-	-	-	b	-	-	-	-	b	-	-	b	-	-	-	-
chr07	4582157	C	T	-	-	-	-	-	b	-	-	-	-	-	-	-	-	-	-	-	-	-	-	-	-	-	-	-	-	-	-	b	-	-	-	-	-	-	-	-	-	-	-	-	-	-	-	-	-
chr07	4583180	T	C	b	b	a	b	b	b	-	a	a	b	b	b	b	a	-	a	b	b	a	a	a	a	-	a	a	b	a	a	b	-	b	a	b	b	a	b	a	b	b	a	a	a	b	-	a	-
chr07	4583352	C	T	b	b	a	b	b	b	-	a	a	b	b	b	b	a	-	a	a	a	a	a	a	a	-	a	a	-	a	a	a	-	a	a	b	b	a	b	a	b	b	a	a	a	b	-	a	-
chr07	4583369	C	T	b	b	a	b	b	b	-	a	a	b	b	b	b	a	-	a	a	a	a	a	a	a	-	a	a	-	a	a	a	-	a	a	b	b	a	b	a	b	b	a	a	a	b	-	a	-
chr07	4583424	G	T	b	b	a	b	b	b	-	a	a	b	b	b	b	a	-	a	a	a	a	a	a	a	-	a	a	-	a	a	a	-	a	a	b	b	a	b	a	b	b	a	a	a	b	-	a	-
chr07	4584582	C	G	b	b	b	b	a	b	a	b	a	b	a	a	b	a	b	-	-	-	a	a	a	a	b	a	a	b	b	b	a	b	a	b	b	a	b	b	b	b	b	a	a	a	b	b	a	a
chr07	4588230	G	A	-	-	-	-	-	-	-	-	-	-	-	-	-	a	-	b	a	a	-	a	a	a	a	-	a	-	a	-	-	-	-	-	-	-	-	b	-	-	-	-	-	-	-	-	-	-
chr07	4588249	G	A	-	-	-	-	-	-	-	-	-	-	-	-	-	a	-	b	a	a	-	a	a	a	a	-	a	-	a	-	-	-	-	-	-	-	-	b	-	-	-	-	-	-	-	-	-	-
chr07	4589631	C	T	-	-	-	-	-	-	-	-	-	-	a	-	-	b	-	b	a	b	-	a	a	a	-	a	a	b	a	-	-	-	-	-	-	-	-	-	-	-	-	-	-	-	-	-	-	-
chr07	4589689	G	T	-	-	-	-	-	-	-	-	-	-	a	-	-	h	b	b	h	b	-	h	a	a	-	a	a	b	a	-	-	-	-	-	-	-	-	-	-	-	-	-	-	-	-	-	-	-
chr07	4589734	G	T	-	-	-	-	-	-	-	-	-	-	a	-	-	a	b	b	b	b	-	b	a	a	-	a	a	b	a	-	-	-	-	-	-	-	-	-	-	-	-	-	-	-	-	-	-	-
chr07	4589839	G	T	-	-	-	-	-	-	-	-	-	-	-	-	-	a	b	b	b	b	a	-	a	a	a	a	a	b	a	-	-	-	-	-	-	a	-	-	-	-	-	-	-	-	-	-	-	-
chr07	4589849	G	T	-	-	-	-	-	-	-	-	-	-	-	-	-	a	b	b	b	b	a	-	a	a	a	a	a	b	a	-	-	-	-	-	-	a	-	-	-	-	-	-	-	-	-	-	-	-
chr07	4591530	C	A	b	b	b	b	b	b	-	b	-	-	b	a	b	a	b	a	a	a	a	-	a	a	b	-	-	-	a	-	b	-	a	b	b	b	-	-	-	-	-	b	-	-	-	a	-	-
chr07	4595503	T	G	-	-	-	-	-	-	-	-	-	-	-	-	-	a	a	a	h	a	a	h	a	a	b	a	a	b	a	-	-	a	-	-	-	a	-	-	-	-	-	-	-	-	-	-	-	-
chr07	4595586	C	T	b	-	b	b	b	b	-	b	-	b	b	b	b	-	-	b	b	b	b	b	-	-	b	-	-	b	b	-	-	-	-	b	b	b	-	b	-	b	b	b	-	b	b	-	b	-
chr07	4599927	C	T	b	b	a	b	a	b	-	a	-	b	a	b	a	b	b	a	a	a	a	b	a	a	-	a	a	-	-	a	b	-	-	-	b	-	-	-	b	-	b	b	-	-	-	-	b	-
chr07	4606544	A	T	b	b	-	-	b	b	a	a	a	-	-	b	b	-	-	-	-	-	-	-	-	a	-	a	-	b	-	a	a	a	b	-	b	-	-	-	-	b	b	b	-	-	a	a	-	a
chr07	4609227	T	C	b	a	b	b	a	b	a	b	a	a	h	b	b	a	-	b	-	-	-	-	-	a	a	-	a	b	b	a	b	b	b	a	b	-	b	b	b	b	b	b	a	b	h	b	-	a
chr07	4612650	A	G	b	-	b	b	-	b	-	-	-	-	-	b	b	-	-	-	-	-	-	-	-	-	-	-	-	-	-	-	b	b	b	-	b	b	b	-	-	b	b	b	-	b	b	b	-	-
chr07	4614218	A	G	b	-	a	b	b	b	a	-	-	-	b	a	a	-	b	b	a	-	a	a	a	a	a	-	a	b	a	-	-	-	b	a	-	-	-	b	b	-	b	-	a	b	-	-	a	-
chr07	4614250	A	G	b	-	a	b	b	b	a	-	-	-	b	a	a	-	b	b	a	-	a	a	a	a	a	-	a	b	a	-	-	-	b	a	-	-	-	b	b	-	b	-	a	b	-	-	a	-
chr07	4618508	G	A	-	-	b	-	-	-	-	a	-	-	-	-	b	a	a	b	a	-	a	b	a	a	b	a	a	b	b	-	a	-	a	-	-	b	-	-	b	-	-	-	-	-	b	-	-	-
chr07	4618888	G	A	-	-	-	b	a	b	a	-	a	a	a	b	b	-	-	-	a	-	-	b	-	-	-	-	-	-	-	a	a	b	a	a	b	b	-	-	-	b	b	a	a	a	b	b	-	-
chr07	4643907	G	A	-	-	-	-	-	-	-	b	-	-	-	-	-	a	a	-	b	a	a	a	a	a	a	a	a	b	a	-	-	-	-	-	-	-	-	-	-	-	-	-	-	-	-	-	-	-
chr07	4643943	G	A	-	-	-	-	-	-	-	b	-	-	-	-	-	a	a	-	b	a	b	a	a	a	b	a	a	b	b	-	-	-	-	-	-	-	-	-	-	-	-	-	-	-	-	-	-	-
chr07	4647068	A	G	b	-	b	b	b	b	a	b	a	b	a	b	a	a	a	b	b	a	a	b	a	a	a	a	a	b	b	a	a	a	a	a	b	b	b	b	b	b	-	-	a	b	-	-	-	-
chr07	4647103	C	A	b	-	b	b	b	b	a	b	a	b	a	b	a	a	a	b	b	a	b	b	a	a	a	a	a	b	b	a	a	a	b	a	b	b	b	b	b	b	-	-	a	b	-	-	-	-
chr07	4647126	C	T	b	-	b	b	b	b	a	b	a	b	a	b	a	a	a	b	b	a	a	b	a	a	a	a	a	b	b	a	a	a	a	a	b	b	b	b	b	b	-	-	a	b	-	-	-	-
chr07	4650202	G	A	b	b	b	b	b	b	-	b	-	b	b	b	b	h	b	a	h	a	a	a	a	a	a	a	a	b	a	-	b	b	b	b	b	b	-	b	b	b	b	b	-	b	b	b	b	b
chr07	4658818	C	A	b	a	b	b	a	b	a	a	a	-	b	b	a	a	a	-	-	a	-	a	-	a	-	-	a	-	-	a	b	-	b	b	b	a	-	b	b	b	b	a	a	-	b	a	b	-
chr07	4668532	C	T	-	a	-	-	a	-	a	-	a	-	-	a	-	a	-	-	-	-	-	-	a	-	-	-	a	-	-	a	a	a	a	-	-	-	-	-	a	-	-	-	a	-	a	a	-	-
chr07	4668825	C	T	b	a	b	b	a	b	a	-	a	-	-	a	b	b	-	-	b	-	b	-	a	-	-	-	a	b	-	a	a	a	a	b	b	b	b	b	a	b	b	b	a	b	a	a	-	-
chr07	4670146	C	A	-	-	-	-	-	-	-	-	-	-	-	a	-	a	-	a	a	b	a	b	a	a	-	a	a	b	a	-	-	-	a	a	-	-	-	-	-	-	-	-	a	-	-	-	-	-
chr07	4678532	G	A	b	b	b	b	b	b	a	b	a	b	-	b	b	-	-	-	-	-	-	a	a	a	-	a	-	-	a	a	b	b	b	b	b	h	b	b	b	b	b	b	a	b	b	b	b	b
chr07	4679574	A	G	b	-	b	b	b	b	a	b	a	-	a	a	b	-	-	-	a	-	-	a	-	-	-	-	a	b	a	-	a	-	a	a	b	a	a	-	-	-	b	-	a	-	a	b	b	a
chr07	4680244	C	T	b	b	b	b	b	b	a	a	a	-	-	-	b	-	b	-	-	a	-	-	-	-	-	-	-	-	-	a	a	a	b	a	b	a	a	-	-	-	b	b	a	-	a	b	b	-
chr07	4680263	T	G	b	b	b	b	b	b	a	a	a	-	-	-	b	-	b	-	-	a	-	-	-	-	-	-	-	-	-	a	a	a	b	b	b	a	a	-	-	-	b	b	a	-	a	b	b	-
chr07	4680277	G	A	b	b	b	b	b	b	a	a	a	-	-	-	b	-	b	-	-	a	-	-	-	-	-	-	-	-	-	a	a	a	b	b	b	a	a	-	-	-	b	b	a	-	a	b	b	-
chr07	4692674	T	G	-	-	-	b	a	-	-	-	-	-	-	-	b	-	-	-	-	-	-	-	-	-	-	-	-	-	-	-	b	-	h	-	b	a	-	-	b	-	-	b	-	a	a	-	-	a
chr07	4695758	C	T	b	-	-	b	b	-	-	-	-	-	-	a	b	-	-	-	-	-	-	-	-	-	-	-	a	-	a	-	b	a	a	-	-	-	-	-	-	-	b	b	a	a	a	b	-	b
chr07	4698928	G	A	b	b	-	b	b	b	b	b	-	b	b	b	b	b	-	b	b	b	b	-	a	-	b	-	a	b	b	-	b	-	b	b	b	b	-	-	b	b	b	b	-	-	b	-	b	b
chr07	4704221	C	T	b	b	b	b	b	b	-	b	a	a	b	a	a	a	a	a	a	b	-	b	a	a	-	a	-	-	-	a	a	a	a	a	b	a	b	b	a	b	-	a	a	a	a	b	a	a
chr07	4713871	C	T	-	-	-	-	-	-	-	-	-	a	-	-	-	b	b	b	a	a	a	b	a	a	a	a	a	b	a	a	a	-	-	-	-	-	-	-	-	b	-	-	-	-	-	-	-	-
chr07	4714063	G	A	b	a	b	b	a	b	a	b	a	b	b	a	b	h	b	a	-	b	a	a	a	a	b	a	a	-	a	a	a	a	b	b	b	b	b	b	a	b	b	b	a	a	a	a	b	-
chr07	4730967	G	A	-	-	-	-	-	b	-	-	-	-	-	-	b	h	a	-	a	b	b	a	a	a	-	a	a	b	a	-	-	-	a	-	-	-	-	-	-	-	-	-	-	-	-	-	-	-
chr07	4731071	G	T	-	-	-	-	-	-	-	-	-	-	-	-	b	a	a	-	a	b	b	a	a	a	-	a	a	b	a	-	-	-	a	-	-	-	-	-	-	-	-	-	-	-	-	-	-	-
chr07	4732895	G	T	-	b	a	-	-	-	-	b	-	-	-	-	-	-	-	-	-	-	-	-	-	-	-	-	-	-	-	-	-	-	a	-	-	b	-	b	-	b	-	-	-	-	-	-	-	-
chr07	4739913	C	T	b	-	-	-	-	-	-	-	-	-	-	-	-	b	a	b	a	b	a	a	a	a	-	a	a	b	a	a	-	-	-	-	-	b	-	-	-	-	-	b	-	-	-	-	-	-
chr07	4745379	G	A	-	-	-	-	-	b	-	-	-	-	-	a	b	b	a	a	a	-	b	a	a	a	b	a	-	b	b	-	-	-	-	-	-	b	-	-	b	-	b	-	-	-	-	-	-	-
chr07	4749344	T	C	b	b	b	b	h	b	a	b	a	a	-	b	b	a	b	a	a	a	b	-	a	a	a	a	a	-	a	a	h	b	b	b	b	b	b	b	a	b	b	b	a	b	b	b	a	b
chr07	4749350	G	A	b	b	b	b	h	b	a	b	a	a	-	b	b	a	b	a	a	a	b	-	a	a	a	a	a	-	a	a	h	b	b	b	b	b	b	b	a	b	b	b	a	b	b	b	a	b
chr07	4749398	C	G	b	a	b	b	h	b	a	b	a	a	-	b	b	a	b	a	a	a	b	-	a	a	a	a	a	-	a	a	h	b	b	a	b	b	b	b	a	b	b	b	a	b	b	b	a	b
chr07	4753925	C	T	b	-	b	b	a	b	a	b	a	b	b	a	b	-	-	-	b	b	-	a	a	a	a	a	a	-	-	a	b	a	b	a	b	b	a	b	-	-	b	b	a	b	a	a	a	b
chr07	4753953	C	T	b	-	b	b	a	b	a	b	a	b	b	a	b	-	-	-	b	b	-	a	a	a	a	a	a	-	-	a	b	a	b	a	b	b	a	b	-	-	b	b	a	b	a	a	a	b
chr07	4754256	A	G	b	-	b	b	a	b	a	b	a	b	b	a	b	-	b	-	b	b	-	h	a	a	a	a	a	-	-	a	b	a	b	a	b	b	a	b	-	-	b	b	a	b	a	a	a	b
chr07	4754273	T	C	b	-	b	b	b	b	a	b	a	b	b	a	b	-	b	-	b	b	-	h	a	a	a	a	a	-	-	a	b	a	b	a	b	b	a	b	-	-	b	b	a	b	a	a	a	b
chr07	4754759	A	G	-	-	-	-	-	-	-	-	-	-	a	-	-	a	-	a	a	a	a	a	a	a	a	a	a	-	-	-	-	b	-	-	-	-	-	-	-	-	-	-	-	-	-	-	-	-
chr07	4756372	C	T	b	b	b	b	a	-	-	a	a	-	a	a	a	a	-	a	a	b	b	a	a	a	a	a	a	-	a	a	b	b	b	b	b	b	a	b	b	-	b	-	a	a	a	-	a	-
chr07	4756378	C	T	b	b	b	b	a	-	-	a	a	-	a	a	a	a	-	a	a	b	b	a	a	a	a	a	a	-	a	a	b	b	b	b	b	b	a	b	b	-	b	-	a	a	a	-	a	-
chr07	4758191	C	T	-	-	-	b	-	b	-	-	-	-	a	-	-	b	-	-	-	-	-	-	-	-	-	-	-	-	-	-	-	-	b	-	b	b	-	-	-	-	b	-	a	a	a	a	b	-
chr07	4758464	G	A	-	-	-	b	-	b	-	-	-	-	a	-	-	b	-	-	-	-	-	-	-	-	-	-	-	-	-	-	-	-	b	-	b	b	-	-	-	-	b	-	a	a	a	a	b	-
chr07	4758859	T	C	b	-	-	b	-	-	-	-	-	-	-	-	-	a	a	b	b	a	b	b	a	a	h	a	a	b	b	-	b	-	-	-	-	-	-	b	-	-	-	-	-	-	-	-	-	-
chr07	4759489	G	C	b	-	b	b	a	b	a	a	a	b	-	b	a	h	-	b	a	-	b	a	a	a	a	a	a	-	b	a	b	b	b	b	b	b	b	b	b	b	b	b	a	b	b	b	b	a
chr07	4760277	G	T	-	-	-	-	-	b	-	-	-	-	-	-	-	b	-	-	b	b	b	b	-	-	-	-	-	b	b	-	a	-	-	-	b	-	-	b	-	b	b	-	-	-	-	-	-	-
chr07	4760307	C	A	-	-	-	-	-	b	-	-	-	-	-	-	-	b	-	-	b	b	b	b	-	-	-	-	-	b	b	-	a	-	-	-	b	-	-	b	-	b	b	-	-	-	-	-	-	-
chr07	4761089	C	T	-	b	a	-	-	b	a	a	a	-	a	a	a	h	h	b	h	b	b	b	a	-	h	a	a	b	a	a	-	a	a	-	b	-	-	-	-	-	-	a	-	a	b	-	a	-
chr07	4768456	T	C	-	-	-	b	-	-	-	-	-	-	-	-	-	h	b	b	b	-	h	-	a	a	a	a	a	b	a	-	-	-	b	-	-	-	-	-	-	-	b	a	-	-	-	-	-	-
chr07	4768987	T	C	-	-	a	-	-	-	-	-	-	-	-	-	-	b	h	a	b	a	b	b	a	a	b	a	a	b	b	-	-	a	-	a	-	b	-	-	-	-	-	-	-	-	-	-	-	-
chr07	4771449	T	C	-	-	-	-	-	-	-	b	-	-	-	a	-	b	b	b	b	b	a	b	a	a	-	-	a	b	b	-	b	-	b	b	-	-	-	-	a	-	-	-	-	-	-	-	-	-
chr07	4771638	T	C	b	b	b	b	b	b	a	b	a	b	b	b	b	a	-	-	b	-	-	a	-	a	-	-	a	-	-	-	b	b	b	b	b	b	b	b	h	b	b	b	a	b	b	b	b	-
chr07	4771655	T	C	b	b	b	b	b	b	a	b	a	b	b	b	b	a	-	-	b	-	-	a	-	a	-	-	a	-	-	-	b	b	b	b	b	b	b	b	h	b	b	b	a	b	b	b	b	-
chr07	4772501	A	T	b	a	b	b	b	b	-	-	-	a	a	b	a	b	-	b	-	b	b	b	a	a	a	a	a	b	a	a	b	b	a	b	b	b	b	-	a	b	-	b	a	a	b	b	-	-
chr07	4792113	A	G	b	a	a	b	a	b	-	a	a	-	a	a	a	a	a	b	a	a	-	a	a	-	a	a	a	-	a	a	a	a	a	a	b	b	a	-	a	b	-	-	a	-	a	a	-	-
chr07	4801842	C	A	b	a	a	b	b	b	a	a	a	a	a	a	a	a	-	-	-	-	a	b	a	a	b	a	a	b	b	a	b	b	a	a	b	b	b	b	b	b	b	b	a	a	b	b	a	-
chr07	4802927	G	C	b	-	a	b	-	b	a	-	a	b	a	-	b	b	b	-	-	-	-	-	-	a	-	-	-	-	-	-	-	b	a	b	b	-	b	b	a	b	-	-	a	a	b	b	b	b
chr07	4806627	G	A	b	b	b	b	b	b	-	-	-	a	-	b	b	b	-	-	-	b	a	a	-	a	-	a	a	-	-	a	b	b	a	b	b	b	a	b	b	b	-	b	a	b	b	a	b	b
chr07	4806735	G	A	b	a	b	b	-	b	-	b	a	b	-	a	b	a	a	a	a	b	a	a	a	a	a	a	a	b	a	a	a	-	b	b	b	-	-	-	-	-	-	b	a	-	a	-	-	-
chr07	4820595	G	A	a	a	a	b	-	b	a	a	a	a	a	b	a	a	-	-	b	b	b	b	-	-	b	a	a	b	-	a	b	a	a	b	b	b	b	b	b	b	b	b	a	b	b	b	b	b
chr07	4822255	C	T	b	b	a	b	b	b	-	a	a	a	b	a	a	b	a	a	a	b	-	a	a	a	a	a	a	b	b	-	a	b	b	a	b	b	a	-	a	b	b	-	a	a	a	a	a	b
chr07	4827484	G	A	-	-	-	-	-	b	-	-	-	-	-	-	-	a	b	a	a	a	b	h	a	a	h	a	a	b	a	-	-	-	-	-	-	-	-	-	-	-	b	-	-	-	b	-	-	-
chr07	4830108	A	C	-	-	-	-	-	b	-	-	-	-	-	-	-	a	a	a	b	b	b	a	a	a	b	a	a	b	b	-	-	-	-	-	-	-	-	-	-	-	-	-	-	-	-	-	-	-
chr07	4831353	G	A	-	-	-	-	-	b	-	-	a	-	-	-	-	a	b	b	a	b	b	h	a	a	h	a	a	b	h	-	b	-	-	-	-	-	-	-	-	-	-	-	a	-	-	-	-	-
chr07	4831447	G	C	-	-	-	-	-	b	-	-	a	-	-	-	-	a	a	b	a	b	b	h	a	a	h	a	a	b	h	-	b	-	-	-	-	-	-	-	-	-	-	-	a	-	-	-	-	-
chr07	4831531	A	G	b	b	a	b	b	b	a	b	a	a	b	a	a	a	a	-	a	-	a	a	a	a	b	a	a	b	-	a	a	b	b	a	b	b	-	b	a	-	b	b	a	b	b	a	a	-
chr07	4831684	C	T	b	b	a	b	b	b	a	b	a	a	b	a	a	a	a	-	a	-	a	a	a	a	b	a	a	b	-	a	a	b	b	b	b	b	-	b	a	-	b	b	a	b	b	a	a	-
chr07	4831692	C	T	b	b	a	b	b	b	a	b	a	a	b	a	a	a	a	-	a	-	a	a	a	a	b	a	a	b	-	a	a	b	b	a	b	b	-	b	a	-	b	b	a	b	b	a	a	-
chr07	4847957	T	C	-	-	-	-	-	-	-	-	-	-	-	-	-	a	b	b	h	b	h	h	a	a	a	a	a	b	h	-	-	-	-	-	-	-	-	-	b	-	-	-	-	-	-	-	-	-
chr07	4848061	C	T	-	-	-	-	-	-	-	-	-	-	-	-	-	b	b	b	b	b	h	h	a	a	h	a	a	b	h	-	-	-	-	-	-	-	-	-	b	-	-	-	-	-	-	-	-	-
chr07	4848197	G	C	-	-	-	-	-	-	-	-	-	-	-	-	-	a	a	a	-	b	b	h	-	a	a	a	a	b	b	-	-	-	-	-	-	-	-	-	-	-	-	-	-	-	-	-	-	-
chr07	4851911	A	T	-	-	-	-	a	-	-	-	-	-	b	a	a	b	b	b	a	-	b	b	a	-	b	a	-	b	-	a	a	b	a	a	-	b	-	-	a	-	-	a	a	a	-	-	a	a
chr07	4925247	A	C	b	-	-	-	-	b	-	-	-	-	-	a	-	a	b	a	b	b	a	-	a	a	a	a	a	b	b	-	-	-	-	-	-	b	-	-	a	-	-	-	-	a	-	-	-	-
chr07	5000497	C	G	b	-	-	-	-	-	-	-	a	-	-	-	b	a	a	b	b	a	b	a	a	a	h	a	a	b	b	-	-	-	-	a	-	-	-	-	-	-	-	-	-	-	b	-	-	-
chr07	5002210	C	T	-	-	-	-	-	-	-	-	-	-	-	-	-	b	b	a	a	-	b	a	-	a	a	a	a	b	b	-	-	-	-	-	-	-	a	-	-	-	-	-	a	-	-	-	-	-
chr07	5095464	C	A	b	a	b	b	b	b	a	b	a	b	a	b	a	b	a	a	b	b	-	a	a	a	b	-	a	b	b	a	b	a	b	b	b	b	b	b	a	b	b	a	a	b	a	b	b	a
chr07	5183277	C	T	b	a	a	b	b	b	-	-	a	b	a	a	a	-	-	-	-	-	-	-	-	-	-	-	a	-	b	a	a	a	a	-	b	b	a	b	a	b	-	a	-	-	b	a	a	b
chr07	5183773	T	C	b	a	b	-	-	-	-	-	-	-	b	b	b	a	-	a	-	-	-	-	a	a	-	a	-	b	-	a	b	-	b	a	-	-	a	-	b	-	-	b	a	a	b	b	b	-
chr07	5183797	A	C	b	a	b	-	-	-	-	-	-	-	b	b	b	a	-	a	-	-	-	-	a	a	-	a	-	b	-	a	b	-	b	a	-	-	a	-	b	-	-	b	a	a	b	b	b	-
chr07	5186969	A	G	b	a	a	b	b	b	-	a	a	b	b	b	a	b	a	a	a	-	-	b	a	a	a	a	a	b	b	a	b	a	a	a	b	b	a	b	b	b	b	b	a	b	b	a	b	b
chr07	5189133	T	G	-	-	-	-	-	-	-	-	-	-	-	-	-	a	a	a	b	-	b	b	a	-	b	a	a	b	b	-	a	-	-	-	-	-	-	-	-	b	-	-	-	-	-	-	-	-
chr07	5199561	T	C	b	b	b	b	b	b	-	b	-	b	b	b	b	-	-	-	b	-	-	b	-	-	-	-	-	b	b	-	b	b	b	b	b	b	-	b	b	b	b	-	-	b	b	b	b	b
chr07	5200026	A	G	-	-	-	-	-	-	-	-	-	-	a	-	-	a	b	a	b	b	h	a	a	a	a	a	a	b	b	-	-	-	-	a	-	-	-	-	-	b	-	-	a	-	-	-	-	-
chr07	5200058	C	T	-	-	-	-	-	-	-	-	-	-	a	-	-	a	b	a	b	b	h	a	a	a	a	a	a	b	b	-	-	-	-	a	-	-	-	-	-	b	-	-	a	-	-	-	-	-
chr07	5200857	T	C	-	-	-	-	-	-	-	-	-	-	-	-	-	a	b	a	b	a	a	h	a	a	-	a	a	b	b	-	-	-	-	b	-	-	-	-	-	-	-	-	-	-	-	-	-	-
chr07	5205814	C	G	b	b	h	b	b	b	-	b	a	-	a	b	b	a	-	-	a	-	-	b	a	-	a	-	a	-	b	a	b	a	a	b	b	b	a	b	b	b	b	a	a	b	b	a	-	a
chr07	5206596	A	G	-	a	a	-	b	b	-	b	a	b	a	b	a	a	h	a	a	a	-	h	a	a	b	a	a	b	b	a	a	-	a	-	b	-	-	-	a	-	-	-	-	a	-	-	-	-
chr07	5208536	G	A	b	b	b	b	b	b	a	b	a	b	b	b	a	-	a	a	a	a	a	-	a	a	b	a	a	b	b	a	b	a	a	b	b	b	a	-	a	b	-	a	a	a	b	a	b	-
chr07	5209286	G	A	-	-	a	b	-	-	-	-	-	-	-	-	a	b	-	-	-	-	-	-	-	-	-	-	-	-	-	-	b	-	b	-	-	-	-	-	-	-	b	b	-	-	b	b	b	-
chr07	5209662	T	G	-	-	-	b	-	-	-	-	-	-	-	-	a	b	-	-	-	-	-	-	-	-	-	-	-	-	-	-	-	-	b	-	b	b	-	-	-	-	b	-	-	-	b	b	b	-
chr07	5209704	T	C	-	-	-	b	-	-	-	-	-	-	-	-	a	b	-	-	-	-	-	-	-	-	-	-	-	-	-	-	-	-	b	-	b	b	-	-	-	-	b	-	-	-	b	b	b	-
chr07	5209775	G	C	-	-	b	-	b	b	a	b	a	b	a	a	a	a	b	a	a	a	b	h	a	a	h	a	a	b	b	-	-	b	a	-	b	-	-	b	-	b	-	-	-	-	-	-	-	-
chr07	5210200	G	C	b	a	b	b	b	b	a	b	a	b	a	a	b	a	a	-	a	-	a	b	a	a	b	a	-	b	b	-	b	-	b	a	b	b	-	b	b	b	b	a	a	b	a	b	a	a
chr07	5219358	G	T	b	b	a	b	-	b	-	b	a	b	b	a	a	a	-	a	-	a	a	a	a	a	a	a	a	-	b	a	a	b	b	a	b	b	a	-	a	b	b	a	a	a	b	b	b	a
chr07	5225643	G	A	b	b	b	b	b	b	a	a	a	-	b	b	b	b	b	-	a	b	b	a	a	a	b	a	a	b	b	a	a	b	b	-	b	b	b	b	a	-	b	a	a	a	b	b	a	-
chr07	5227978	A	G	-	-	-	-	-	-	-	-	-	-	-	-	-	a	a	a	a	a	a	a	a	a	a	a	a	b	b	-	-	-	-	-	-	-	-	-	-	-	-	-	-	-	-	-	-	-
chr07	5228116	G	A	-	-	-	-	-	-	-	-	-	-	-	-	-	b	a	a	-	b	b	h	a	a	b	a	a	b	b	-	b	-	-	-	-	-	-	-	-	-	-	-	-	-	-	-	-	-
chr07	5228126	C	T	-	-	-	-	-	-	-	-	-	-	-	-	-	b	a	a	-	b	b	h	a	a	b	a	a	b	b	-	b	-	-	-	-	-	-	-	-	-	-	-	-	-	-	-	-	-
chr07	5228223	G	A	-	-	-	-	a	-	-	-	-	-	-	-	-	a	a	a	b	b	b	h	a	a	b	a	a	b	b	-	b	-	-	-	-	-	-	-	-	-	-	-	-	-	-	-	-	-
chr07	5230301	A	G	-	-	a	b	-	-	-	-	-	a	b	a	a	b	b	a	a	a	b	a	a	a	a	a	a	b	b	-	-	b	-	-	-	-	-	-	a	-	-	-	-	-	-	-	-	-
chr07	5240800	G	A	-	-	-	-	-	-	-	-	-	a	-	a	a	-	-	-	-	-	-	-	-	a	-	-	-	-	-	-	-	-	a	-	-	-	a	b	-	-	-	a	a	-	a	-	-	-
chr07	5244917	A	G	b	-	-	-	b	b	-	-	-	-	-	-	-	a	a	a	b	b	a	h	a	a	a	a	a	b	b	a	-	-	b	b	-	-	-	-	-	b	b	-	-	-	-	-	-	-
chr07	5245172	G	A	b	-	b	b	b	b	a	a	a	b	a	a	a	a	-	a	b	b	a	a	a	a	b	a	a	b	b	a	b	-	-	-	-	-	-	b	-	b	-	-	a	a	b	b	a	-
chr07	5253084	C	A	-	-	-	-	-	-	-	-	-	-	-	-	-	h	a	-	b	a	h	h	a	a	h	a	a	b	b	-	-	-	-	-	-	-	-	-	-	-	-	-	-	-	-	-	-	-
chr07	5253860	A	G	-	-	-	-	-	-	-	b	-	-	-	-	a	a	b	a	b	a	a	h	a	a	b	a	a	b	b	-	-	-	-	-	-	-	-	-	-	-	-	-	-	-	-	-	-	-
chr07	5259532	T	G	b	b	b	b	b	b	-	b	a	a	b	a	b	-	b	-	a	-	b	b	a	a	b	-	a	b	b	-	a	b	b	b	b	b	-	b	b	b	b	b	a	b	a	b	b	-
chr07	5259735	C	T	b	b	h	b	b	b	a	a	a	a	b	a	a	-	b	-	a	-	b	a	a	a	b	-	a	b	b	a	a	b	a	b	b	b	-	b	a	b	b	a	a	a	a	b	a	a
chr07	5259787	C	T	b	b	h	b	b	b	a	a	a	a	b	a	a	-	b	-	a	-	b	a	a	a	b	-	a	b	b	a	a	a	a	b	b	b	-	b	a	b	b	a	a	a	a	b	a	a
chr07	5260078	C	T	-	-	-	-	-	b	-	-	-	-	-	-	-	h	a	a	a	b	a	a	a	a	a	a	a	b	b	-	-	b	-	-	-	-	-	-	-	b	-	-	-	-	-	-	-	-
chr07	5260089	T	C	-	-	-	-	-	b	-	-	-	-	-	-	-	h	a	a	a	b	a	a	a	a	a	a	a	b	b	-	-	b	-	-	-	-	-	-	-	b	-	-	-	-	-	-	-	-
chr07	5260203	T	G	-	-	-	-	-	b	-	a	-	-	-	-	-	a	a	a	a	a	a	a	a	a	a	a	a	-	b	-	-	b	-	b	-	-	-	-	-	b	-	-	-	-	-	-	-	-
chr07	5260215	C	T	-	-	-	-	-	b	-	a	-	-	-	-	-	a	a	a	a	a	a	a	a	a	a	a	a	-	b	-	-	b	-	b	-	-	-	-	-	b	-	-	-	-	-	-	-	-
chr07	5261599	A	T	-	-	-	-	-	-	-	-	-	-	-	-	-	a	a	a	a	b	a	h	a	a	b	a	a	b	b	-	-	-	-	-	-	-	-	-	-	-	-	-	a	-	-	-	-	-
chr07	5263097	G	A	-	-	-	-	-	-	-	-	-	-	-	-	-	b	b	a	a	a	b	b	a	h	b	a	a	b	b	-	-	-	-	-	-	-	-	-	a	-	-	a	a	-	-	-	-	a
chr07	5263285	T	C	-	-	-	-	-	-	-	-	-	-	-	-	-	b	a	b	a	a	b	h	a	a	a	a	a	b	b	-	-	-	a	-	-	-	-	-	-	-	-	-	-	-	-	-	-	-
chr07	5263322	C	T	-	-	-	-	-	-	-	-	-	-	-	-	-	b	a	b	a	a	b	h	a	a	a	a	a	b	b	-	-	-	a	-	-	-	-	-	-	-	-	-	-	-	-	-	-	-
chr07	5266898	A	G	b	a	a	b	b	b	a	a	a	a	a	b	b	a	a	a	-	a	b	a	-	-	-	a	a	-	-	a	b	a	b	a	b	b	a	-	a	-	b	b	a	b	b	a	a	-
chr07	5266909	G	T	b	a	a	b	b	b	a	a	a	a	a	b	b	a	a	a	-	a	b	a	-	-	-	a	a	-	-	a	b	a	b	a	b	b	a	-	a	-	b	b	a	b	b	a	a	-
chr07	5268516	T	A	b	-	-	b	-	-	-	-	a	-	-	-	a	b	-	a	-	-	a	a	-	-	-	-	-	-	b	a	a	b	b	a	-	b	-	b	a	b	-	-	-	-	b	b	b	-
chr07	5271632	G	A	-	-	-	-	-	-	-	-	-	-	-	-	-	b	b	a	b	-	-	b	a	a	h	a	a	b	b	-	-	-	-	-	b	-	-	-	-	-	-	-	-	a	-	-	-	-
chr07	5307813	C	T	b	b	a	b	b	b	a	b	a	b	a	b	b	a	a	a	b	b	-	a	-	a	a	-	-	-	b	a	a	a	a	b	b	b	a	b	b	b	b	a	a	b	b	b	a	a
chr07	5307986	T	C	b	b	a	b	b	b	a	b	a	b	a	b	b	a	a	a	a	-	-	a	-	b	a	-	-	-	-	a	a	a	a	b	b	b	a	b	b	b	b	a	a	a	b	b	a	a
chr07	5308042	C	T	b	b	a	b	b	b	a	b	a	b	a	b	b	a	a	a	a	-	-	a	-	a	a	-	-	-	-	a	a	a	a	b	b	b	a	b	b	b	b	a	a	a	b	b	a	a
chr07	5308057	T	C	b	b	a	b	b	b	a	b	a	b	a	b	b	a	a	a	a	-	-	a	-	a	a	-	-	-	-	a	a	a	a	b	b	b	a	b	b	b	b	a	a	a	b	b	a	a
chr07	5308080	T	C	b	a	-	b	-	-	-	-	a	-	b	a	-	a	-	-	b	-	-	b	a	-	-	-	-	-	-	-	-	-	a	b	b	b	a	b	-	b	b	b	-	-	b	a	b	-
chr07	5308134	G	A	b	a	-	b	-	-	-	-	a	-	b	a	-	a	-	-	b	-	-	b	a	-	-	-	-	-	-	-	-	-	a	b	b	b	a	b	-	b	b	b	-	-	b	a	b	-
chr07	5313443	A	T	b	-	a	b	-	b	a	-	-	-	a	a	a	-	-	-	b	-	-	-	-	a	a	-	-	-	-	a	a	a	a	b	b	b	-	-	b	-	b	a	a	b	b	b	a	a
chr07	5320874	A	G	b	b	b	b	b	b	a	a	a	a	a	a	b	a	-	a	-	-	-	a	-	a	-	a	-	-	-	a	a	a	b	a	b	b	-	-	a	b	b	b	a	a	a	a	b	-
chr07	5328407	C	T	b	-	b	b	b	b	-	a	a	b	a	a	a	b	-	-	-	-	-	-	a	-	-	-	a	b	-	-	a	b	b	b	b	b	-	b	b	b	b	a	a	a	h	a	b	-
chr07	5328572	A	T	b	b	-	b	b	b	-	b	-	b	b	b	b	b	-	-	b	-	-	-	-	-	-	-	-	b	b	-	b	-	b	b	b	b	-	b	-	b	b	b	-	b	b	b	-	-
chr07	5328605	C	T	b	b	-	b	b	b	-	b	-	b	b	b	b	b	-	-	b	-	-	-	-	-	-	-	-	b	b	-	b	-	b	b	b	b	-	b	-	b	b	b	-	b	b	b	-	-
chr07	5328610	A	G	b	b	-	b	b	b	-	b	-	b	b	b	b	b	-	-	b	-	-	-	-	-	-	-	-	b	b	-	b	-	b	b	b	b	-	b	-	b	b	b	-	b	b	b	-	-
chr07	5329891	G	A	-	-	-	-	-	-	-	-	-	-	-	-	-	a	b	h	a	b	b	h	a	-	b	a	a	b	b	-	-	-	-	-	-	-	-	-	-	-	-	-	-	-	-	-	-	-
chr07	5329906	G	T	-	-	-	-	-	-	-	-	-	-	-	-	-	a	b	a	a	b	a	h	a	-	a	a	a	b	b	-	-	-	-	-	-	-	-	-	-	-	-	-	-	-	-	-	-	-
chr07	5331872	A	G	-	-	-	-	-	-	-	b	-	-	-	-	-	b	b	a	a	a	-	h	a	a	-	a	a	-	b	-	-	-	-	b	-	-	b	-	-	-	-	-	-	-	-	-	-	-
chr07	5331930	T	C	-	-	-	-	-	-	-	b	-	-	-	-	-	a	b	a	a	a	-	h	a	a	-	a	a	-	b	-	-	-	-	b	-	-	b	-	-	-	-	-	-	-	-	-	-	-
chr07	5340572	C	T	b	-	a	b	b	b	-	-	a	b	b	a	a	-	-	-	b	-	-	-	a	a	-	a	-	-	-	a	a	b	-	b	b	b	-	b	b	b	-	a	-	a	a	b	a	b
chr07	5342907	A	G	b	a	a	b	b	b	-	b	a	b	b	b	b	a	b	-	-	-	a	-	-	a	-	a	a	-	b	a	b	b	b	b	b	b	-	b	b	b	b	b	-	a	a	a	a	-
chr07	5343016	C	G	-	-	-	b	b	b	-	-	-	-	-	-	-	-	-	-	-	-	-	-	-	-	-	-	-	-	-	-	-	-	b	b	-	b	-	-	-	b	-	-	-	-	-	b	b	-
chr07	5343620	T	C	b	-	b	-	b	b	-	-	a	-	-	b	a	-	-	a	-	-	-	-	-	-	-	-	a	-	-	a	a	-	a	b	b	-	-	b	a	-	b	-	a	-	b	b	a	-
chr07	5344052	T	C	b	b	b	b	b	b	a	b	a	a	b	b	b	-	a	a	b	a	-	a	a	a	-	a	a	b	-	a	b	b	b	b	b	b	-	b	-	b	b	b	a	b	b	b	b	-
chr07	5345121	C	T	-	-	-	-	-	-	-	-	-	-	-	-	-	a	b	a	a	b	a	h	a	a	h	a	a	b	b	-	a	-	-	-	-	-	-	-	-	-	b	-	-	-	-	-	-	-
chr07	5345216	A	G	-	-	-	-	-	-	-	-	-	-	-	-	-	a	b	a	a	b	a	h	a	a	h	a	a	-	b	-	a	-	-	-	-	-	-	-	-	-	b	-	-	-	-	-	-	-
chr07	5345244	G	A	-	-	-	-	-	-	-	-	-	-	-	-	-	a	b	a	a	b	a	h	a	a	h	a	a	-	b	-	a	-	-	-	-	-	-	-	-	-	b	-	-	-	-	-	-	-
chr07	5345327	G	A	-	-	-	-	-	-	-	-	-	-	-	-	-	-	a	-	-	-	a	-	-	a	-	-	a	-	-	-	-	-	-	-	-	-	-	-	-	b	-	-	-	-	-	-	-	-
chr07	5345461	G	A	-	-	-	-	-	-	-	-	-	-	-	-	-	a	a	a	h	a	h	h	a	a	b	a	a	b	b	-	-	a	-	-	-	-	-	-	-	-	-	-	a	-	-	-	-	-
chr07	5345477	T	C	-	-	-	-	-	-	-	-	-	-	-	-	-	a	a	a	h	a	h	h	a	a	b	a	a	b	b	-	-	a	-	-	-	-	-	-	-	-	-	-	a	-	-	-	-	-
chr07	5345649	T	G	-	-	-	-	-	-	-	-	-	-	-	-	-	a	b	a	a	-	a	a	a	a	a	-	a	b	b	-	-	-	-	-	-	-	-	-	-	-	-	-	-	-	-	-	-	-
chr07	5345681	G	A	-	a	b	b	-	-	-	-	-	-	-	a	-	-	-	-	-	-	-	-	-	-	-	a	-	-	-	a	b	b	b	-	-	-	-	b	-	b	-	b	-	-	a	b	-	a
chr07	5346798	T	C	-	-	-	-	-	-	-	-	-	-	-	-	-	a	a	a	a	a	a	a	a	a	a	a	a	-	-	-	-	-	a	-	-	-	-	b	a	b	-	-	-	-	-	-	-	-
chr07	5347322	C	G	-	-	-	-	-	-	a	b	-	b	-	-	b	b	a	a	a	a	b	h	a	a	a	a	a	b	b	-	-	-	-	-	-	-	-	-	a	-	b	-	-	-	-	-	-	-
chr07	5347336	C	T	-	-	-	-	-	-	a	b	-	b	-	-	b	b	a	a	a	a	b	h	a	a	a	a	a	b	b	-	-	-	-	-	-	-	-	-	a	-	b	-	-	-	-	-	-	-
chr07	5359678	G	A	-	-	-	b	b	b	-	-	-	-	a	-	a	a	-	-	a	-	a	a	a	a	a	a	a	a	-	-	-	-	-	-	b	b	-	-	-	-	-	b	-	b	-	-	-	-
chr07	5359727	G	A	-	-	-	b	b	b	-	-	-	-	a	-	a	a	-	-	a	-	a	a	a	a	a	a	a	a	-	-	-	-	-	-	b	b	-	-	-	-	-	b	-	b	-	-	-	-
chr07	5359733	T	A	-	-	-	b	b	b	-	-	-	-	a	-	a	a	-	-	a	-	a	a	a	a	a	a	a	a	-	-	-	-	-	-	b	b	-	-	-	-	-	b	-	b	-	-	-	-
chr07	5362250	C	T	-	-	-	-	-	-	a	-	-	-	a	-	-	-	-	-	-	-	-	-	a	-	-	a	-	-	-	-	-	-	-	-	-	-	-	-	-	-	-	-	-	-	-	-	-	-
chr07	5366039	C	A	b	-	-	b	-	b	-	-	-	-	-	-	-	b	b	a	b	a	a	h	a	a	a	a	a	b	b	-	-	a	-	-	-	b	-	-	a	-	-	-	-	-	a	a	-	-
chr07	5366201	C	T	-	-	-	-	-	-	-	-	-	-	-	-	-	a	h	a	a	a	h	b	a	a	b	a	a	b	b	-	-	-	-	-	-	-	-	-	-	-	-	-	-	-	-	-	-	-
chr07	5366282	C	T	-	-	-	-	-	b	-	-	-	-	-	-	-	a	b	a	a	a	h	b	a	a	b	a	a	b	b	-	-	a	-	-	-	-	-	-	a	-	-	-	-	-	-	-	-	-
chr07	5381175	C	T	b	b	b	b	b	b	a	-	a	b	a	a	a	b	b	a	a	a	a	b	a	a	a	a	a	b	b	-	-	b	b	b	-	b	-	b	a	-	b	a	a	a	a	-	-	-
chr07	5381394	A	G	b	b	b	b	b	b	a	-	a	b	a	a	a	a	b	a	b	a	a	b	a	a	a	a	a	b	b	-	-	b	b	b	-	b	-	b	a	-	b	a	a	a	a	-	-	-
chr07	5385990	T	C	-	-	-	-	b	-	-	-	-	-	-	-	-	b	b	a	a	b	-	b	a	-	-	-	a	b	b	-	-	-	b	b	-	-	-	-	-	-	-	-	-	-	-	-	-	-
chr07	5386595	G	T	b	a	a	b	-	b	a	a	a	b	-	a	a	a	-	a	b	a	b	b	a	a	b	a	a	b	b	a	b	-	-	a	-	b	-	-	b	-	-	a	-	-	-	-	b	-
chr07	5388473	C	T	-	-	-	-	-	-	-	-	-	-	-	a	-	a	a	a	b	b	h	h	a	a	b	a	a	b	b	-	b	-	a	-	b	-	-	-	-	b	b	-	-	-	-	-	-	-
chr07	5402426	G	A	-	-	-	-	-	-	-	-	-	-	-	-	-	a	a	a	a	b	-	b	a	a	b	a	a	b	b	-	-	-	-	a	-	b	-	-	-	-	-	b	-	-	-	-	-	-
chr07	5402458	A	G	-	-	-	-	-	-	-	-	-	-	-	-	-	a	a	a	a	b	-	b	a	a	a	a	a	b	b	-	-	-	-	a	-	b	-	-	-	-	-	b	-	-	-	-	-	-
chr07	5402501	C	T	-	-	-	-	-	-	-	-	-	-	-	-	-	a	a	a	a	-	-	-	a	a	a	a	a	-	-	-	-	-	-	a	-	b	-	-	-	-	-	b	-	a	-	-	-	-
chr07	5407939	G	C	-	-	-	-	-	b	-	-	-	-	-	-	-	b	b	a	b	a	-	b	-	a	a	a	a	b	-	-	b	-	b	-	-	b	-	-	a	-	-	-	-	-	-	-	-	-
chr07	5408778	C	A	b	b	a	b	b	b	a	b	a	b	a	b	b	b	a	-	-	-	-	a	a	-	a	a	a	b	b	a	b	b	b	b	b	b	b	b	b	b	b	b	a	a	b	a	b	a
chr07	5410533	A	G	b	b	a	b	b	b	-	a	a	b	a	b	b	a	a	a	a	-	-	a	a	a	-	-	-	-	b	a	b	a	b	-	b	b	a	b	b	b	b	a	a	a	b	a	b	-
chr07	5410949	G	A	b	b	a	b	b	b	-	a	a	b	-	a	a	b	-	a	-	a	a	-	a	a	-	a	a	-	-	a	a	a	b	b	b	b	b	b	a	b	b	a	a	a	b	b	a	b
chr07	5411345	C	A	-	-	-	-	-	-	-	-	-	-	-	-	-	b	b	a	b	b	b	a	a	a	a	a	a	b	b	-	-	-	-	-	-	b	-	b	b	-	-	-	-	-	-	-	-	-
chr07	5411383	T	C	-	-	-	-	-	-	-	-	-	-	-	-	-	a	b	a	a	b	a	-	a	a	-	a	a	b	b	-	-	-	a	-	b	-	-	b	-	b	-	-	-	-	-	-	-	-
chr07	5411425	A	G	-	-	-	-	-	-	-	-	-	-	-	-	-	a	b	a	-	b	a	b	a	a	-	a	a	b	b	-	-	-	a	-	b	-	-	b	-	b	-	-	-	-	-	-	-	-
chr07	5411439	G	A	-	-	-	-	-	-	-	-	-	-	-	-	-	a	b	a	-	b	a	b	a	a	-	a	a	b	b	-	-	-	a	-	b	-	-	b	-	b	-	-	-	-	-	-	-	-
chr07	5411451	A	G	-	-	-	-	-	-	-	-	-	-	-	-	-	a	b	a	-	b	a	b	a	a	-	a	a	b	b	-	-	-	a	-	b	-	-	b	-	b	-	-	-	-	-	-	-	-
chr07	5411513	G	A	-	-	-	-	-	-	-	-	-	-	-	-	-	a	-	a	-	-	a	a	a	a	-	a	a	b	b	-	-	-	a	-	-	-	-	b	-	b	-	-	-	-	-	-	-	-
chr07	5411554	A	G	-	-	-	-	-	-	-	-	-	-	-	-	-	a	b	a	-	b	a	a	a	a	-	a	a	b	b	-	-	-	a	-	-	-	-	b	-	b	-	-	-	-	-	-	-	-
chr07	5411722	A	G	-	-	-	b	-	-	-	-	-	-	-	-	-	-	-	a	a	h	-	b	-	-	a	a	-	-	b	-	-	-	a	-	-	-	-	-	-	-	-	-	-	-	-	-	-	-
chr07	5411747	A	G	-	-	-	b	-	-	-	-	-	-	-	-	-	-	-	h	a	h	-	b	-	-	a	a	-	-	b	-	-	-	a	-	-	-	-	-	-	-	-	-	-	-	-	-	-	-
chr07	5412374	G	A	b	a	b	b	b	b	a	a	a	b	a	a	b	-	a	-	b	-	b	-	-	-	-	a	a	-	b	a	a	b	a	b	b	b	-	b	b	b	b	b	a	b	a	b	a	b
chr07	5413177	C	T	-	-	-	-	-	-	-	-	-	-	-	-	-	b	a	a	-	a	a	h	a	a	-	a	a	b	b	-	-	-	a	-	-	-	-	-	-	-	-	-	-	-	-	-	-	-
chr07	5413238	G	A	-	-	-	-	-	-	-	-	-	-	-	-	-	a	a	a	a	b	a	h	a	a	-	a	a	b	b	-	-	-	a	-	-	-	-	-	-	-	-	-	-	-	-	-	-	-
chr07	5413599	A	G	b	b	b	b	b	b	-	a	a	b	-	a	b	b	a	a	a	-	a	-	a	a	-	a	a	b	b	-	b	-	a	b	b	-	-	b	b	-	b	a	b	b	a	-	-	-
chr07	5413605	A	G	b	b	b	b	b	b	-	a	a	b	-	a	b	b	a	a	a	-	a	-	a	a	-	a	a	b	b	-	b	-	a	b	b	-	-	b	b	-	b	a	b	b	a	-	-	-
chr07	5413737	T	C	b	b	b	b	b	b	-	a	a	-	-	b	b	a	a	a	a	b	b	b	a	a	a	a	a	b	b	-	b	-	a	b	b	-	-	b	b	-	b	a	b	b	a	-	-	-
chr07	5416313	T	G	-	b	a	b	b	b	a	b	a	a	a	b	a	b	a	a	b	b	a	a	a	a	a	a	a	b	b	-	-	a	a	b	b	-	-	-	-	b	b	-	a	a	-	-	b	a
chr07	5416470	G	A	-	b	a	b	b	b	a	b	a	b	a	b	a	a	a	a	a	b	a	a	a	a	a	a	a	b	b	-	-	a	a	b	b	-	-	-	-	b	b	-	a	a	-	-	b	a
chr07	5419630	C	G	b	-	-	-	-	b	-	-	-	-	-	-	a	a	b	a	b	b	a	h	a	a	a	a	a	b	b	-	b	-	-	-	-	-	-	-	-	-	-	a	-	-	-	a	-	-
chr07	5419647	A	G	b	-	-	-	-	b	-	-	-	-	-	-	a	a	b	a	b	b	a	h	a	a	a	a	a	b	b	-	b	-	-	-	-	-	-	-	-	-	-	a	-	-	-	a	-	-
chr07	5428425	C	T	-	b	a	b	b	b	-	-	-	-	-	b	-	-	-	-	-	-	-	-	-	-	-	-	-	-	-	-	b	b	-	-	b	b	b	b	-	b	-	b	-	b	b	-	b	-
chr07	5428431	C	T	-	b	a	b	b	b	-	-	-	-	-	b	-	-	-	-	-	-	-	-	-	-	-	-	-	-	-	-	b	b	-	-	b	b	b	b	-	b	-	b	-	b	b	-	b	-
chr07	5428447	T	A	-	b	b	b	b	b	-	-	-	-	-	b	-	-	-	-	-	-	-	-	-	-	-	-	-	-	-	-	b	b	-	-	b	b	b	b	-	b	-	b	-	b	b	-	b	-
chr07	5428530	A	G	-	-	-	-	-	-	-	-	-	-	-	-	-	b	-	-	b	-	b	b	-	-	-	-	-	b	b	-	-	-	-	-	-	b	-	-	-	-	b	-	-	-	-	-	-	-
chr07	5444531	G	A	b	-	a	-	-	b	-	-	-	-	-	b	b	a	-	-	b	a	h	a	a	a	-	a	a	b	b	-	-	-	-	b	-	-	-	-	-	-	b	-	a	-	a	-	-	-
chr07	5449252	C	T	b	b	a	b	b	b	a	a	a	a	a	b	b	b	b	a	a	a	-	a	a	a	a	a	a	a	a	a	a	a	b	a	b	b	a	b	b	b	b	b	a	b	a	b	a	b
chr07	5452548	A	G	b	b	a	b	b	b	a	a	a	a	a	a	a	-	-	-	-	a	b	b	a	a	-	-	-	b	b	a	a	a	a	a	b	b	b	b	a	b	b	a	a	a	a	a	b	-
chr07	5456191	T	C	-	-	-	-	-	-	-	-	-	a	-	-	-	b	h	a	h	b	a	h	a	a	b	a	a	b	-	-	b	-	-	-	-	-	-	-	a	-	-	-	-	-	-	-	-	-
chr07	5466017	C	T	b	a	h	b	b	b	a	a	a	a	b	-	a	a	-	-	-	-	-	a	a	a	-	a	a	b	-	a	a	a	a	a	b	b	-	b	a	b	b	a	a	a	b	b	-	-
chr07	5466406	G	A	-	-	-	-	-	b	-	-	a	-	-	-	-	h	a	a	h	h	a	a	a	a	a	a	a	b	-	a	-	-	-	a	-	b	-	-	-	-	-	-	-	-	-	-	-	-
chr07	5466750	A	G	b	a	a	b	b	b	a	a	a	a	a	a	b	a	a	-	-	b	-	a	a	-	-	-	a	-	-	a	b	a	a	a	b	b	b	b	a	b	b	b	a	a	b	-	b	b
chr07	5470297	G	A	b	b	a	b	b	b	a	b	a	b	b	a	b	b	-	a	-	a	a	a	a	a	-	-	-	-	b	a	b	a	a	a	b	b	-	b	a	b	b	a	-	a	a	b	-	-
chr07	5484072	T	C	-	-	-	-	-	-	-	-	-	-	-	-	-	b	-	-	-	b	-	a	a	a	a	a	-	-	-	-	-	-	-	-	-	-	-	-	-	-	-	-	-	-	-	-	-	-
chr07	5484262	C	T	-	-	-	-	-	b	-	-	-	-	-	-	-	h	a	a	h	a	h	h	a	a	a	a	a	b	b	-	-	-	-	b	-	-	a	-	-	-	-	b	-	-	-	-	-	-
chr07	5485299	A	G	b	b	a	b	b	b	a	a	a	a	b	a	a	b	-	a	a	a	-	a	a	a	-	a	a	b	b	a	a	b	a	a	b	b	a	b	a	b	a	b	a	a	a	-	b	a
chr07	5485458	C	T	b	-	-	-	-	-	-	-	-	-	-	-	-	a	a	a	a	b	b	a	a	a	a	a	a	b	b	-	b	-	b	-	-	-	-	-	-	-	-	-	-	-	-	-	-	-
chr07	5485567	A	G	b	-	-	-	-	-	-	-	-	-	-	-	-	a	a	a	b	b	b	a	a	a	a	a	a	b	b	-	b	-	b	-	-	-	-	-	-	-	-	-	-	-	-	-	-	-
chr07	5487505	T	G	b	a	b	b	b	b	-	-	-	-	-	a	b	-	-	-	b	-	-	-	-	-	-	-	-	b	-	-	a	-	b	-	b	b	a	-	-	b	b	-	a	-	a	b	-	-
chr07	5487532	T	C	b	a	b	b	b	b	-	-	-	-	-	a	b	-	-	-	b	-	-	-	-	-	-	-	-	b	-	-	a	-	b	-	b	b	a	-	-	b	b	-	a	-	a	b	-	-
chr07	5493762	G	T	b	a	a	b	b	b	-	-	a	-	-	b	a	b	-	-	a	a	-	b	-	-	-	a	a	-	-	a	a	a	b	-	b	b	-	b	a	-	b	b	-	b	b	-	b	b
chr07	5493771	G	A	b	a	a	b	b	b	-	-	a	-	-	b	a	b	-	-	a	a	-	b	-	-	-	a	a	-	-	a	a	a	b	-	b	b	-	b	a	-	b	b	-	b	b	-	b	b
chr07	5509581	G	A	b	a	b	b	b	-	a	b	a	a	b	b	b	-	b	a	b	-	-	a	a	a	b	-	-	b	b	a	a	a	a	b	b	b	b	-	b	b	b	a	a	b	b	a	a	a
chr07	5513258	G	A	b	-	-	-	-	b	-	-	-	a	-	a	-	a	b	a	a	b	a	a	a	a	a	a	a	b	-	-	a	-	-	-	-	-	-	b	-	b	b	-	-	-	-	-	-	-
chr07	5514703	G	A	-	-	-	-	-	-	-	-	-	-	-	-	b	a	a	a	a	a	-	a	a	a	a	a	a	-	-	-	-	-	-	-	-	-	-	-	-	-	b	-	-	-	-	-	-	-
chr07	5528917	C	T	b	-	b	b	b	b	-	b	-	-	a	b	b	a	a	a	a	a	-	a	a	a	b	a	a	b	b	-	-	b	a	b	b	b	-	-	b	-	b	b	a	-	-	-	b	-
chr07	5529093	C	T	-	-	-	-	-	-	-	-	-	-	-	-	-	b	-	-	-	b	-	b	-	-	-	-	-	b	b	-	-	-	b	-	-	-	-	-	-	-	-	-	-	-	-	-	-	-
chr07	5529795	A	G	b	-	b	-	-	b	-	-	-	-	-	-	-	b	b	-	b	b	b	b	-	-	-	-	-	b	b	-	-	-	-	-	-	-	-	-	-	-	-	-	-	-	-	-	-	-
chr07	5530338	C	T	-	-	a	b	-	b	-	-	a	b	-	a	-	-	a	-	a	-	-	-	-	a	-	-	a	-	-	a	b	-	-	-	b	-	b	-	a	b	-	a	a	-	b	a	h	-
chr07	5534535	T	A	-	-	-	-	-	-	-	-	-	-	-	-	-	a	b	a	b	-	b	h	a	a	a	a	a	b	b	-	-	-	-	-	-	-	-	-	-	-	-	-	-	a	-	-	-	-
chr07	5535119	T	A	-	-	-	b	-	-	-	-	-	-	-	-	-	b	a	a	a	a	a	a	a	a	a	a	a	-	b	-	-	-	-	-	-	-	-	-	-	-	-	-	-	-	-	-	-	-
chr07	5535150	G	A	-	-	-	b	-	-	-	-	-	-	-	-	-	b	a	a	a	a	a	a	a	a	a	a	a	-	b	-	-	-	-	-	-	-	-	-	-	-	-	-	-	-	-	-	-	-
chr07	5535174	T	C	-	-	-	-	-	-	-	-	a	-	-	-	-	h	b	a	a	a	b	a	a	a	a	a	a	b	b	-	-	-	-	-	-	-	-	-	-	-	-	-	-	-	-	-	-	-
chr07	5535193	A	G	-	-	-	-	-	-	-	-	a	-	-	-	-	h	b	a	a	a	b	a	a	a	a	a	a	b	b	-	-	-	-	-	-	-	-	-	-	-	-	-	-	-	-	-	-	-
chr07	5535318	G	C	-	-	-	-	-	-	-	-	-	-	a	-	-	a	a	a	a	a	a	a	a	a	a	a	a	b	b	a	-	-	-	a	-	-	-	-	-	-	-	-	-	b	-	-	-	-
chr07	5536115	T	C	-	-	-	-	-	-	-	-	-	-	-	-	-	h	h	a	-	-	h	h	a	a	a	a	a	-	b	-	-	-	-	-	-	-	-	-	-	-	-	-	-	-	-	-	-	-
chr07	5539765	A	G	b	-	b	b	-	b	a	a	a	b	-	a	a	-	b	-	a	-	b	a	a	a	-	-	a	-	b	a	a	-	a	b	b	b	b	b	b	b	b	a	a	a	a	b	a	a
chr07	5541895	G	A	b	-	b	b	b	-	a	b	a	a	b	a	a	b	-	a	b	a	h	a	a	a	b	a	a	b	b	a	b	a	b	b	b	b	-	b	-	-	-	-	a	-	a	-	-	b
chr07	5559708	A	G	-	b	a	b	b	b	-	a	a	-	b	a	a	-	-	-	-	-	-	-	-	-	-	-	-	-	-	-	b	a	a	b	b	b	b	b	a	b	b	b	a	b	a	a	-	a
chr07	5559909	G	C	-	b	a	b	b	b	-	a	a	-	b	a	a	-	-	-	-	-	-	-	-	-	-	-	-	-	-	-	b	a	a	b	b	b	b	b	a	b	b	b	a	b	a	a	-	a
chr07	5559947	T	C	-	b	a	b	b	b	-	a	a	-	b	a	a	-	-	-	-	-	-	-	-	-	-	-	-	-	-	-	b	a	a	b	b	b	b	b	a	b	b	b	a	b	a	a	-	a
chr07	5559992	A	G	b	b	a	b	-	b	-	b	a	b	a	a	b	b	-	-	-	-	-	-	-	a	-	-	-	-	b	-	b	-	b	b	b	b	b	b	b	b	-	b	a	a	b	-	b	-
chr07	5560347	G	A	b	b	a	b	-	b	-	b	a	b	a	a	b	b	-	-	-	-	-	-	-	a	-	-	-	-	b	-	b	-	b	b	b	b	b	b	b	b	-	b	a	a	b	-	b	-
chr07	5560354	C	T	b	b	a	b	-	b	-	b	a	b	a	a	b	b	-	-	-	-	-	-	-	a	-	-	-	-	b	-	b	-	b	b	b	b	b	b	b	b	-	b	a	a	b	-	b	-
chr07	5560465	G	T	b	a	-	-	-	-	-	-	-	-	-	-	-	a	a	a	b	-	a	b	a	a	a	a	a	-	b	-	-	-	-	-	-	-	-	-	-	-	b	-	-	-	-	-	-	-
chr07	5560674	G	A	-	-	a	-	-	-	a	a	a	-	a	a	a	b	b	a	a	-	a	b	a	a	b	-	a	h	b	a	b	-	a	a	-	-	-	-	a	-	-	a	a	-	a	a	a	-
chr07	5561454	G	T	b	-	-	b	b	b	-	-	-	b	-	b	b	-	-	-	-	b	-	-	-	-	-	-	-	-	-	a	-	-	a	-	b	b	-	b	-	b	b	-	a	-	a	b	-	-
chr07	5566302	C	T	b	-	b	b	b	-	-	b	a	b	b	a	a	a	-	a	b	-	a	-	-	-	-	-	-	-	-	-	a	-	-	-	b	-	-	b	-	b	-	-	a	a	b	a	a	-
chr07	5566532	C	A	b	b	b	b	b	b	a	b	-	b	-	-	a	a	a	a	a	-	-	-	a	a	a	-	a	b	b	a	a	-	b	b	b	b	b	-	b	b	b	b	a	b	b	-	-	-
chr07	5577326	C	G	-	-	b	-	-	b	a	-	a	-	a	a	a	b	-	-	-	-	-	-	a	-	-	-	-	-	-	a	a	-	-	a	-	-	-	-	-	b	-	a	a	-	a	a	b	-
chr07	5605763	C	A	b	-	a	b	b	b	a	b	a	a	-	b	b	-	-	-	-	-	-	-	-	-	-	-	-	-	-	a	a	-	b	b	b	b	a	b	b	b	b	b	a	b	b	b	b	a
chr07	5607475	G	T	-	-	-	-	-	-	-	-	-	-	-	-	-	b	b	a	a	b	-	h	a	a	b	a	a	b	b	a	-	-	-	-	-	-	-	-	-	-	-	-	-	-	b	-	-	-
chr07	5622098	T	A	b	-	b	b	b	b	-	b	-	a	b	b	b	b	-	-	a	b	b	a	-	a	-	-	-	-	b	-	b	a	b	a	b	b	-	b	-	-	b	-	-	b	-	-	-	-
chr07	5623512	G	A	-	-	-	-	-	-	-	-	-	-	-	-	b	b	a	a	b	a	b	a	a	a	-	a	a	b	b	-	-	b	-	-	b	-	-	-	-	-	-	-	a	-	-	-	-	-
chr07	5774204	G	A	-	-	-	-	-	-	-	-	-	-	-	-	-	h	b	a	a	b	-	a	a	a	h	a	a	b	b	-	-	-	-	-	-	b	-	-	b	-	-	-	-	-	-	-	-	-
chr07	5774278	A	G	-	-	-	-	-	-	-	a	-	-	-	-	-	b	a	a	b	a	h	a	a	a	h	a	a	b	b	a	-	-	a	-	-	-	-	-	-	-	-	-	-	-	-	-	-	-
chr07	5779975	C	T	-	-	-	-	-	-	-	-	-	-	-	b	a	a	a	-	a	a	a	a	a	a	-	a	a	b	b	-	-	-	-	-	-	b	-	-	-	-	-	-	-	b	-	-	-	-
chr07	5784657	T	C	-	-	-	-	-	-	-	-	-	-	-	-	-	b	-	-	-	h	b	a	a	a	-	a	a	b	b	-	-	-	a	-	-	-	-	-	-	-	-	-	-	-	-	-	-	-
chr07	5785119	G	A	-	-	-	-	-	-	-	-	-	-	-	-	-	-	-	a	-	-	-	-	-	a	-	a	-	-	-	-	-	a	-	-	-	b	b	-	-	-	-	-	-	-	-	-	-	-
chr07	5785558	G	A	b	a	b	b	b	b	a	a	a	-	b	b	a	-	a	-	-	a	-	a	-	-	a	-	a	b	-	a	b	a	a	a	b	b	b	b	b	b	b	a	a	b	a	b	a	a
chr07	5787818	C	T	-	-	-	-	-	-	-	-	-	-	-	-	-	a	a	b	a	a	b	a	a	a	a	a	a	b	b	-	-	-	-	a	-	-	-	-	-	-	-	-	-	-	-	-	-	-
chr07	5794065	G	A	-	a	-	-	-	b	-	-	-	-	-	a	-	a	b	a	a	a	h	a	a	a	b	a	a	b	b	-	a	-	a	b	-	b	-	b	-	b	-	-	-	-	-	-	-	-
chr07	5794227	G	A	-	a	-	-	-	b	-	-	-	-	-	a	-	a	h	a	a	a	h	a	a	a	b	a	a	b	b	-	a	-	a	b	-	b	-	b	-	b	-	-	-	-	-	-	-	-
chr07	5800340	T	G	-	-	b	-	-	-	-	-	-	-	-	-	-	a	a	a	a	a	b	a	a	a	-	a	a	b	b	-	-	-	-	-	-	-	-	-	-	-	-	b	-	-	-	-	-	-
chr07	5811850	A	G	-	-	-	-	-	-	-	-	-	-	-	-	-	h	a	a	h	h	-	a	a	a	b	a	a	b	b	-	-	-	-	-	-	-	-	-	-	-	-	-	-	a	-	-	-	-
chr07	5814787	C	T	b	a	b	b	b	b	a	b	a	a	a	b	b	-	a	-	b	-	-	-	-	-	b	a	a	-	-	a	a	b	b	b	b	b	a	b	a	b	b	b	a	b	a	a	-	b
chr07	5820539	C	A	b	a	a	b	b	b	a	b	-	b	a	a	b	a	a	a	a	b	b	a	a	a	b	a	a	b	b	a	-	a	b	-	b	b	-	-	-	-	-	a	-	b	a	-	-	-
chr07	5825539	G	A	-	-	a	-	-	-	-	-	-	-	-	-	-	a	a	-	a	a	b	a	a	a	a	a	a	-	b	-	-	-	a	-	-	-	-	-	-	-	-	-	-	-	-	-	-	-
chr07	5825577	A	G	b	b	b	b	-	b	-	-	-	-	-	-	b	b	a	-	a	a	-	a	a	a	-	-	a	b	-	a	a	b	b	a	-	-	-	-	-	b	-	-	-	-	-	-	-	-
chr07	5825582	A	G	b	b	b	b	-	b	-	-	-	-	-	-	b	b	a	-	a	a	-	a	a	a	-	-	a	b	-	a	a	b	b	a	-	-	-	-	-	b	-	-	-	-	-	-	-	-
chr07	5825612	A	G	b	b	b	b	-	b	-	-	-	-	-	-	b	b	a	-	a	a	-	a	a	a	-	-	a	b	-	a	a	b	b	a	-	-	-	-	-	b	-	-	-	-	-	-	-	-
chr07	5827539	G	C	b	b	a	b	b	b	-	-	a	a	a	b	a	a	a	a	a	b	b	a	a	a	b	a	a	b	-	a	b	b	b	a	-	b	-	-	-	b	-	-	a	-	-	-	b	-
chr07	5827597	T	G	b	a	a	b	b	b	a	b	a	a	b	b	a	h	-	a	b	a	b	a	a	a	b	a	-	b	b	a	a	a	b	b	b	b	b	b	a	b	b	a	-	b	b	a	b	a
chr07	5827833	C	T	b	a	a	b	b	b	a	b	a	a	b	b	a	h	-	a	b	a	b	a	a	a	b	a	-	b	b	a	a	a	b	b	b	b	b	b	a	b	b	a	-	b	b	a	b	a
chr07	5827959	A	C	-	-	-	-	-	-	-	-	-	-	-	-	-	h	b	a	b	b	h	a	a	a	b	a	a	b	b	-	-	-	-	-	-	-	-	-	-	-	-	-	-	-	-	-	-	-
chr07	5828551	C	T	-	-	b	b	-	b	-	-	-	a	-	a	a	b	b	a	a	b	h	a	a	a	a	a	a	b	b	-	-	-	a	a	-	b	-	-	b	-	-	a	a	b	-	-	b	-
chr07	5841440	A	G	b	b	a	b	b	b	-	a	a	a	b	a	b	b	-	a	-	-	-	a	a	a	-	-	a	-	-	a	a	a	b	b	b	b	-	b	a	b	-	a	a	b	b	a	b	-
chr07	5841753	T	C	-	-	-	-	-	-	-	-	-	-	-	-	-	a	b	a	a	a	a	a	a	a	b	a	a	b	b	-	-	-	a	-	-	-	-	-	-	b	-	-	-	-	-	-	-	-
chr07	5841760	C	T	-	-	-	-	-	-	-	-	-	-	-	-	-	a	b	a	a	a	a	a	a	a	b	a	a	b	b	-	-	-	a	-	-	-	-	-	-	b	-	-	-	-	-	-	-	-
chr07	5841897	C	T	-	-	-	-	-	-	-	-	-	-	-	-	-	a	b	a	b	b	a	a	a	a	b	a	a	b	b	-	-	-	a	-	-	-	-	-	-	-	-	-	-	-	-	-	-	-
chr07	5844646	C	A	-	-	-	-	-	-	-	-	-	-	-	-	-	b	b	a	b	b	a	a	h	a	b	a	a	b	b	-	-	-	-	-	-	-	-	-	-	-	-	-	-	-	-	-	-	-
chr07	5846157	G	A	-	-	-	-	-	-	-	-	-	-	-	-	-	a	a	a	a	a	a	a	a	a	-	a	a	-	-	-	-	-	-	-	-	-	-	-	b	-	-	-	a	a	-	-	-	-
chr07	5851841	G	A	b	b	b	b	b	b	-	-	-	b	-	-	b	b	-	-	b	-	b	-	-	-	-	-	-	b	-	-	b	-	b	b	b	b	-	b	-	b	b	-	-	b	b	b	-	-
chr07	5852098	A	T	-	b	-	-	b	-	-	-	-	-	-	a	-	b	b	a	b	b	b	a	a	a	a	a	a	b	b	-	-	-	-	-	-	b	-	-	-	-	b	-	a	-	-	-	-	-
chr07	5852404	G	A	b	a	b	b	b	b	a	a	a	a	a	b	b	b	-	a	b	b	-	a	a	a	-	a	a	b	b	a	b	b	b	a	b	b	b	b	a	b	b	b	a	a	b	a	a	b
chr07	5855790	G	T	-	-	-	-	-	-	-	-	-	a	-	a	b	h	a	-	h	-	a	a	a	a	a	a	a	-	b	-	-	-	-	-	-	-	-	-	-	-	-	-	-	-	-	-	-	-
chr07	5856392	G	A	b	b	b	b	b	b	-	b	-	b	b	b	b	b	b	-	b	-	-	-	-	-	b	-	-	b	b	-	b	b	b	b	b	b	-	b	b	b	b	-	-	b	b	b	-	b
chr07	5857589	T	A	b	b	b	b	b	b	a	b	a	b	b	b	b	b	-	a	-	b	-	-	-	-	-	a	-	b	b	a	b	b	b	b	b	b	b	-	b	b	b	b	a	b	b	a	-	b
chr07	5872411	C	T	-	-	-	-	-	-	-	-	-	-	-	-	-	a	a	a	-	-	a	a	a	a	-	a	a	b	-	-	-	-	-	-	-	-	-	-	-	-	-	-	-	-	-	-	-	-
chr07	5873938	C	A	b	b	a	b	b	b	a	a	a	-	-	a	b	b	a	a	a	-	a	a	a	a	a	a	a	b	b	-	-	-	-	a	-	b	-	-	b	-	-	-	a	a	-	-	-	-
chr07	5878134	A	G	b	-	a	-	-	-	-	-	a	-	a	b	b	b	a	-	b	a	b	a	a	a	b	a	a	-	b	-	a	b	a	-	-	b	-	b	a	-	b	a	-	-	-	-	-	-
chr07	5878259	C	T	b	-	a	-	-	-	-	-	a	-	a	b	b	b	a	a	b	a	b	a	a	a	b	a	a	-	b	-	-	b	a	-	-	b	-	b	a	-	b	a	-	-	-	-	-	-
chr07	5880978	G	A	b	a	b	b	b	b	a	b	a	b	a	a	b	a	-	a	a	b	b	a	a	a	a	a	a	b	b	a	b	a	a	a	b	b	b	b	a	b	b	b	a	a	b	-	a	-
chr07	5886587	G	A	b	a	b	b	b	b	-	b	a	-	a	b	b	b	b	a	a	a	h	a	a	a	h	a	a	b	b	-	a	b	-	a	-	b	-	b	-	-	b	a	a	-	a	-	-	b
chr07	5888874	T	C	-	-	-	-	-	-	a	-	-	-	-	-	a	a	a	a	b	a	b	a	a	a	a	a	a	b	b	-	-	-	a	a	-	b	-	-	-	-	-	-	-	-	-	-	-	-
chr07	5888992	A	G	-	-	-	-	-	-	a	-	-	-	-	-	a	a	a	a	b	a	b	a	a	a	a	a	a	b	b	-	a	-	a	a	-	b	-	-	-	-	-	-	-	-	-	-	-	-
chr07	5891816	A	G	b	a	a	b	b	b	-	b	a	a	b	a	b	a	b	-	a	-	b	a	-	a	-	-	a	b	b	-	a	b	a	a	b	b	b	b	a	b	b	b	a	a	a	a	a	-
chr07	5896969	C	T	b	-	-	-	b	-	-	-	-	-	-	-	-	a	a	a	b	b	a	a	a	a	b	a	a	b	b	-	-	a	-	-	b	-	-	-	-	-	-	b	-	-	-	-	-	-
chr07	5902482	T	C	b	b	a	b	b	b	a	-	a	-	a	a	a	b	-	a	b	b	a	a	a	a	b	a	a	b	b	a	-	b	a	-	b	-	-	b	-	b	-	-	a	a	b	-	a	-
chr07	5904429	T	C	b	-	b	b	b	-	-	b	-	-	b	b	b	a	-	-	-	-	-	a	-	-	-	-	a	-	-	a	a	b	b	b	b	b	-	b	-	-	b	a	-	-	b	-	b	-
chr07	5904853	G	A	-	-	-	-	-	-	-	-	-	-	-	-	-	b	a	a	a	-	a	a	a	a	b	a	a	b	b	-	a	-	b	-	-	-	-	-	-	b	b	-	-	-	-	-	-	-
chr07	5907287	A	C	-	-	-	-	-	-	-	-	-	-	-	-	-	b	a	a	a	b	a	a	a	a	b	a	a	b	b	-	-	-	-	-	-	-	-	-	-	-	-	a	-	-	-	-	-	-
chr07	5907401	C	T	-	-	-	-	-	-	-	-	-	-	-	-	a	h	a	a	b	a	a	a	a	a	b	a	a	b	b	-	-	-	-	-	-	-	-	-	-	-	-	a	-	-	-	-	-	-
chr07	5907634	A	G	b	b	b	b	b	b	-	b	a	b	b	a	a	b	b	a	b	-	b	a	-	a	a	-	a	b	b	a	b	a	b	a	b	b	a	b	-	b	-	b	-	a	a	-	b	-
chr07	5907656	A	T	b	b	b	b	b	b	-	b	a	b	b	a	a	b	b	a	b	-	b	a	-	a	a	-	a	b	b	a	b	a	b	a	b	b	a	b	-	b	-	b	-	a	a	-	b	-
chr07	5930573	C	A	-	-	-	-	b	-	-	-	-	-	-	-	b	a	a	-	-	-	-	-	-	a	a	-	-	-	-	a	b	-	b	b	-	b	-	-	-	b	-	-	a	-	a	-	-	-
chr07	5934015	A	G	b	a	a	b	b	b	a	b	a	b	a	b	b	a	-	a	a	b	a	-	a	a	a	a	a	b	-	a	b	a	b	b	b	b	a	b	b	b	b	a	a	b	a	b	b	-
chr07	5935195	C	T	b	b	b	b	b	b	-	a	a	a	a	b	a	a	-	a	a	-	a	a	a	a	b	a	a	b	b	a	b	b	b	a	b	b	b	b	-	-	b	a	a	a	a	b	b	b
chr07	5943175	A	T	b	b	b	b	b	b	a	b	a	a	a	b	b	b	b	a	b	b	b	a	a	a	a	a	-	b	b	a	b	b	b	a	b	b	b	-	a	b	b	b	a	b	b	b	-	-
chr07	5943256	T	C	b	b	a	b	b	b	-	a	-	a	a	a	a	a	-	a	b	b	a	-	a	a	b	a	a	b	b	a	a	b	a	b	b	b	b	b	b	b	-	b	a	a	a	b	-	-
chr07	5955895	A	G	-	-	-	b	-	-	-	-	-	-	-	a	-	a	-	a	b	b	b	a	a	a	a	a	-	b	b	-	-	-	b	-	-	-	b	-	-	-	-	-	-	-	a	-	-	-
chr07	5958762	C	T	b	a	b	b	b	b	a	b	a	a	a	a	b	a	a	a	a	-	a	a	a	a	a	a	a	-	b	a	a	a	a	a	b	b	-	b	b	b	b	b	a	b	a	b	b	-
chr07	5961415	A	G	b	b	b	b	b	b	a	a	a	b	b	a	b	b	b	-	a	-	-	-	a	a	a	-	a	-	b	-	a	a	b	b	b	b	a	b	b	b	b	b	a	a	b	b	a	-
chr07	5961652	A	C	b	b	b	b	b	b	-	a	a	b	b	a	b	a	-	-	a	-	-	-	a	a	a	-	a	-	b	b	a	a	b	b	b	b	b	b	b	b	b	b	a	a	b	b	a	-
chr07	5964594	C	T	-	-	a	-	-	-	-	-	-	-	-	a	-	a	b	a	a	a	a	a	a	a	b	a	a	b	b	-	-	b	b	-	-	-	-	b	-	-	-	-	-	-	-	-	-	-
chr07	5965857	G	A	b	-	a	b	-	-	-	-	-	-	-	-	b	-	-	a	b	-	-	-	-	-	-	-	-	-	-	a	a	-	b	b	-	b	-	-	a	b	b	a	a	b	b	b	a	-
chr07	5966182	C	T	b	-	a	b	-	-	-	-	-	-	-	-	b	-	-	a	b	-	-	-	-	-	-	-	-	-	-	a	-	-	b	b	-	b	-	-	a	b	b	a	a	b	b	b	a	-
chr07	5969096	T	C	-	-	-	b	-	-	-	-	-	-	-	-	-	h	h	-	b	-	-	a	a	a	-	-	a	b	-	-	-	a	-	a	-	-	-	-	-	-	-	-	-	-	a	-	-	-
chr07	5969111	A	T	-	-	-	b	-	-	-	-	-	-	-	-	-	h	h	-	b	-	-	a	a	a	-	-	a	b	-	-	-	a	-	a	-	-	-	-	-	-	-	-	-	-	a	-	-	-
chr07	5974989	A	G	b	-	b	b	b	b	a	b	-	a	-	b	a	b	a	a	b	-	b	-	-	a	-	-	-	-	b	-	b	a	b	b	b	b	a	b	a	b	b	b	a	b	b	a	a	a
chr07	5983918	T	A	-	b	a	-	b	b	a	a	-	-	-	b	b	-	-	-	-	-	-	-	-	-	-	a	-	-	-	a	a	a	b	-	b	b	-	b	b	-	b	b	-	-	a	-	b	-
chr07	5992676	G	A	b	-	a	b	b	b	a	b	a	a	b	a	a	a	-	a	a	-	b	a	a	-	-	a	-	b	-	a	a	b	a	a	b	b	a	b	b	-	b	a	a	b	b	a	a	-
chr07	5995874	T	C	b	a	b	b	b	b	a	b	a	a	a	b	a	a	b	a	a	-	b	a	a	a	b	a	a	b	b	a	b	b	b	b	b	b	b	-	b	b	b	a	a	b	a	b	a	-
chr07	5996507	A	G	-	-	a	b	-	b	-	a	-	-	-	b	-	-	-	-	-	-	-	-	-	-	-	-	-	-	-	a	-	-	a	a	-	-	-	-	-	b	b	-	-	-	b	-	-	b
chr07	5997182	G	A	b	-	b	b	b	b	-	b	-	-	-	b	b	h	a	a	a	a	a	a	a	a	-	a	a	b	b	-	-	b	b	b	b	b	-	b	b	b	b	a	-	b	b	b	b	-
chr07	6027584	C	T	b	a	a	b	b	b	b	a	a	-	a	b	b	b	-	a	b	a	b	-	-	a	-	-	a	-	-	-	a	b	b	a	b	b	a	b	b	b	b	-	a	b	a	b	a	-
chr07	6029511	A	G	b	b	b	b	b	b	b	-	a	b	a	a	a	b	-	a	a	a	a	a	a	a	a	a	a	b	b	a	b	b	a	a	b	b	a	b	b	b	b	a	a	a	a	b	a	b
chr07	6163234	T	G	-	-	-	-	-	-	-	-	-	-	-	-	-	a	a	a	b	b	h	a	a	a	h	a	h	b	b	-	-	-	-	-	-	-	-	-	-	-	-	-	a	-	-	-	-	-
chr07	6198977	C	T	-	a	-	-	-	-	-	-	-	-	-	-	-	a	a	-	a	a	b	a	a	a	-	a	b	-	-	-	-	-	a	-	-	-	-	a	-	-	-	-	-	-	-	-	-	-
chr07	6291342	T	C	b	a	a	b	b	b	b	a	a	b	a	b	a	b	-	a	a	-	a	-	a	a	a	a	-	b	b	a	b	a	a	b	a	b	a	b	a	b	b	b	a	a	b	b	b	b
chr07	6309488	A	G	-	-	-	-	-	-	-	-	-	-	-	-	-	a	b	a	b	b	a	-	-	a	b	-	-	b	b	-	-	-	-	-	-	-	-	-	-	-	-	b	-	-	-	-	-	-
chr07	6340052	T	C	b	-	a	b	b	b	b	a	a	b	a	b	a	-	-	a	b	-	-	a	a	a	-	-	b	-	-	a	b	b	b	a	a	b	-	b	b	b	b	b	-	-	b	-	a	-
chr07	6340843	G	A	b	-	b	-	-	b	-	-	-	b	-	b	-	b	b	a	b	a	b	a	a	a	a	a	b	b	b	-	a	-	-	-	-	b	-	-	-	b	-	-	-	-	a	b	-	-
chr07	6361275	T	C	b	b	b	b	b	b	b	-	a	-	a	b	a	-	-	-	a	a	-	a	-	a	-	-	b	b	b	a	a	b	b	a	b	b	b	b	a	b	b	b	a	a	b	-	a	b
chr07	6390022	G	A	b	-	b	b	b	-	-	-	a	-	b	b	b	h	h	a	h	h	b	a	a	a	b	a	a	b	b	-	a	a	a	-	-	a	-	-	-	-	b	b	-	-	-	-	-	-
chr07	6408565	A	G	-	-	-	b	-	-	-	-	-	b	-	b	b	b	-	-	b	-	a	-	-	-	-	b	-	-	-	-	b	-	b	-	-	-	-	-	-	b	-	-	-	b	-	-	b	-
chr07	6414121	C	T	-	-	-	-	-	-	-	-	-	-	-	-	-	b	a	a	a	-	h	a	a	a	b	a	h	b	b	a	-	-	-	-	b	-	-	-	-	-	b	b	-	-	a	-	-	-
chr07	6421341	G	A	-	-	-	-	-	-	-	-	-	-	-	-	-	b	-	-	h	-	-	a	-	a	-	a	b	b	b	-	-	-	-	-	-	-	-	-	-	-	-	-	-	-	-	-	-	-
chr07	6435461	A	G	-	-	-	-	-	-	-	-	-	-	-	-	-	a	a	a	b	a	-	a	a	a	b	a	h	-	b	-	-	b	-	-	-	b	-	-	-	-	-	-	-	-	-	-	-	-
chr07	6440103	T	C	-	-	-	-	-	-	-	-	a	-	-	b	-	a	b	a	b	a	b	a	-	a	b	a	b	b	b	-	-	-	-	b	-	-	-	-	b	-	-	-	-	-	b	-	b	-
chr07	6485310	C	T	-	-	-	b	-	b	-	b	-	b	-	-	-	a	a	-	-	h	b	-	-	-	-	-	-	a	-	-	b	-	b	-	-	b	-	-	-	b	-	-	-	b	b	-	-	-
chr07	6493345	T	A	-	b	b	b	b	-	-	-	a	-	-	b	b	b	a	a	b	a	h	a	a	a	a	a	a	b	b	-	b	a	b	-	b	-	a	-	-	-	-	-	a	-	-	a	-	a
chr07	6657788	C	T	b	-	b	b	b	b	-	a	a	a	a	a	a	b	-	-	-	a	-	a	a	a	-	-	a	b	-	a	a	a	a	a	a	b	b	b	a	b	b	a	a	b	a	-	a	-
chr07	6690167	T	G	b	-	b	-	-	-	-	-	-	-	-	-	-	b	h	a	h	b	b	a	a	a	a	a	h	b	b	-	-	-	-	-	-	-	-	-	-	-	b	-	-	-	-	-	-	-
chr07	6697819	C	T	b	a	b	b	b	b	b	b	a	a	b	a	h	a	-	-	b	a	a	-	a	-	a	a	a	b	b	a	a	a	a	b	a	b	a	b	b	b	b	a	a	a	b	a	a	-
chr07	6705161	G	A	-	b	a	b	b	b	b	b	a	a	a	a	a	-	-	a	a	-	a	-	-	a	b	a	-	-	-	a	b	b	b	a	a	b	-	b	b	b	b	a	a	-	b	b	a	-
chr07	6705275	C	T	b	b	-	b	b	b	b	b	a	b	a	b	b	a	-	a	-	a	-	-	-	a	a	-	b	b	b	a	b	a	a	b	b	b	-	b	a	b	b	b	a	a	a	b	b	-
chr07	6711666	C	T	b	a	a	b	b	b	-	a	a	b	a	a	a	b	-	a	a	-	a	a	a	a	-	a	b	-	b	a	a	a	a	a	a	b	-	-	a	b	b	a	a	-	a	a	-	a
chr07	6715307	G	A	b	-	-	b	-	b	-	b	-	-	-	b	b	b	b	a	b	b	b	a	a	a	a	a	b	b	b	-	-	-	b	a	-	b	-	b	-	-	-	-	-	-	-	-	-	-
chr07	6722993	A	T	b	b	a	b	b	b	b	-	a	a	a	b	a	a	-	a	-	-	a	a	-	-	-	-	-	b	-	a	a	-	a	a	a	b	-	-	a	-	b	b	-	b	a	-	-	b
chr07	6723008	C	T	b	b	a	b	b	b	b	-	a	a	a	b	a	a	-	a	-	-	a	a	-	-	-	-	-	b	-	a	a	-	a	a	a	b	-	-	a	-	b	b	-	b	a	-	-	b
chr07	6723037	C	G	b	b	a	b	b	b	b	-	a	a	a	b	a	a	-	a	-	-	a	a	-	-	-	-	-	b	-	a	a	-	a	a	a	b	-	-	a	-	b	b	-	b	a	-	-	b
chr07	6723307	C	T	b	b	a	b	b	-	b	-	a	a	a	-	a	a	-	a	-	-	a	a	-	-	-	-	-	-	-	a	a	-	a	a	a	b	-	-	a	-	-	-	-	b	a	-	-	-
chr07	6723348	C	T	b	b	a	b	b	-	b	-	a	a	a	-	a	a	-	a	-	-	a	a	-	-	-	-	-	-	-	a	a	-	a	a	a	b	-	-	a	-	-	-	-	b	a	-	-	-
chr07	6726262	C	A	b	-	-	b	b	-	-	-	a	b	a	b	a	-	-	-	-	-	-	-	-	-	a	-	-	-	b	a	a	-	a	b	b	b	a	b	a	-	b	-	-	-	a	-	b	-
chr07	6726273	A	G	b	-	-	b	b	-	-	-	a	b	a	b	a	-	-	-	-	-	-	-	-	-	a	-	-	-	b	a	a	-	a	b	b	b	a	b	a	-	b	-	-	-	a	-	b	-
chr07	6729980	G	A	-	-	-	-	-	-	-	-	-	-	-	-	-	a	b	a	a	b	b	a	a	a	a	a	h	b	b	-	-	-	-	-	-	-	b	-	-	-	-	-	-	-	-	-	-	-
chr07	6730115	C	T	-	-	-	-	-	-	-	-	-	-	-	-	-	b	b	a	a	b	b	a	a	a	a	a	h	b	b	-	-	-	-	-	-	-	b	-	-	-	-	-	-	-	-	-	-	-
chr07	6730195	G	A	-	-	-	-	-	-	-	-	-	-	-	b	b	b	a	a	b	-	h	a	-	a	b	a	b	b	b	-	-	-	-	b	b	-	-	-	-	-	-	a	a	-	-	-	-	-
chr07	6731493	T	G	b	b	b	b	-	b	b	a	a	-	-	b	b	-	-	-	a	-	-	-	-	-	-	-	-	b	-	-	-	-	b	a	b	b	b	b	b	b	b	a	a	b	a	b	a	-
chr07	6731823	G	A	b	b	b	b	-	b	b	a	a	-	-	b	b	-	-	-	a	-	-	-	-	-	-	-	-	b	-	-	-	-	b	a	b	b	b	b	b	b	b	a	a	b	a	b	b	-
chr07	6733118	A	G	-	-	-	b	-	-	-	-	-	-	-	-	-	b	b	a	b	-	a	a	a	a	-	a	a	-	b	-	-	-	-	-	-	b	-	-	-	-	-	-	-	a	-	-	-	-
chr07	6734667	G	C	b	b	b	b	b	b	-	b	a	b	a	b	h	b	a	a	a	a	b	a	a	a	b	a	a	b	b	a	b	-	a	a	b	b	-	-	a	b	b	a	a	a	a	b	b	-
chr07	6735083	G	A	-	-	-	-	-	-	-	-	-	-	-	-	-	a	a	-	a	b	a	a	a	a	-	a	b	b	b	-	-	-	-	-	-	b	-	-	-	-	-	-	-	-	-	-	-	-
chr07	6735109	A	G	-	-	-	-	-	-	-	-	-	-	-	-	-	a	a	-	a	b	a	a	a	a	-	a	b	b	b	-	-	-	-	-	-	b	-	-	-	-	-	-	-	-	-	-	-	-
chr07	6735417	A	G	-	a	a	b	b	-	-	-	-	a	-	-	a	a	-	-	a	a	a	a	a	a	a	a	a	-	-	-	-	-	a	a	-	-	-	-	-	-	-	-	-	-	-	-	-	-
chr07	6735444	A	G	-	a	a	b	b	-	-	-	-	a	-	-	a	a	-	-	a	a	a	a	a	a	a	a	a	-	-	-	-	-	a	a	-	-	-	-	-	-	-	-	-	-	-	-	-	-
chr07	6735630	C	G	-	-	-	-	-	-	-	-	-	-	-	-	b	b	b	-	a	b	a	a	a	a	a	-	a	b	b	-	-	-	-	-	-	-	-	-	-	-	-	-	-	b	-	-	b	-
chr07	6736728	G	A	b	b	a	b	b	b	-	b	a	b	a	a	b	-	-	-	-	-	b	-	-	-	a	a	-	b	-	a	b	b	a	b	-	b	-	b	-	b	b	-	a	b	b	b	-	-
chr07	6737375	A	T	-	-	-	-	b	b	-	-	-	-	-	b	-	b	b	a	b	-	-	a	a	a	a	a	h	b	b	-	-	-	-	-	-	b	a	-	-	-	-	-	a	-	-	-	-	-
chr07	6737717	C	G	-	-	-	b	-	-	-	-	-	-	-	-	a	b	a	a	a	a	a	a	a	a	-	a	a	b	b	-	-	-	-	-	b	-	-	-	-	-	-	-	-	-	-	-	-	-
chr07	6737815	T	C	-	-	-	b	-	-	-	-	-	-	-	-	-	a	a	a	-	a	a	a	a	a	b	a	a	b	b	-	-	-	-	-	-	-	-	-	-	-	-	-	-	-	-	-	-	-
chr07	6737998	C	T	b	b	a	a	a	b	-	-	-	a	a	a	a	a	b	-	a	h	b	a	a	a	a	a	b	b	b	-	a	a	a	a	a	b	a	b	b	b	-	b	a	a	a	-	-	-
chr07	6738028	A	G	b	b	a	a	-	b	-	-	-	a	a	a	a	a	b	-	a	h	b	a	a	a	a	a	b	b	b	-	a	a	a	a	a	b	a	b	b	b	-	b	a	a	a	-	-	-
chr07	6738178	C	T	b	b	a	a	b	b	-	-	-	a	a	a	a	h	b	-	a	h	b	a	a	a	a	a	b	b	b	-	a	a	a	a	a	b	a	b	b	b	-	b	a	a	a	-	-	-
chr07	6739347	T	A	-	-	-	-	-	-	-	-	-	-	-	-	-	b	-	a	a	-	b	a	a	a	b	a	h	b	b	-	-	-	-	-	-	b	-	-	-	-	-	-	-	a	-	-	-	-
chr07	6739857	G	A	b	-	-	b	b	b	b	b	-	-	b	b	b	-	-	-	b	-	b	-	-	-	-	-	-	-	-	-	b	b	b	b	b	b	-	b	b	-	-	b	-	b	b	b	b	-
chr07	6740193	G	A	b	-	-	b	b	b	b	b	-	-	b	b	b	-	-	-	b	-	b	-	-	-	-	-	-	-	-	-	b	-	b	b	b	b	-	b	b	-	-	b	-	b	b	b	b	-
chr07	6741536	T	C	b	a	b	b	b	b	b	b	a	b	a	a	b	a	a	-	a	-	-	-	a	a	-	a	b	-	-	a	a	a	b	b	a	b	-	b	b	b	b	b	a	b	b	b	a	b
chr07	6741561	A	C	b	a	a	b	b	b	b	b	a	b	a	a	a	a	a	-	a	-	-	-	a	a	-	a	b	-	-	a	a	a	b	b	a	b	-	b	b	b	b	b	a	b	a	b	a	b
chr07	6741572	G	A	b	a	b	b	b	b	b	b	a	b	a	a	b	a	a	-	a	-	-	-	a	a	-	a	b	-	-	a	a	a	b	b	a	b	-	b	b	b	b	b	a	b	b	b	a	b
chr07	6742460	T	C	-	-	-	-	-	-	-	-	-	-	-	-	-	h	a	a	a	b	b	-	a	a	b	a	b	b	b	-	-	-	-	-	-	-	-	-	-	-	-	-	-	-	-	-	-	-
chr07	6750786	T	C	-	a	a	-	-	-	-	a	a	-	a	a	a	-	-	-	-	-	-	-	-	a	-	-	-	-	-	a	-	a	-	-	-	-	-	-	-	-	-	-	-	-	-	-	-	-
chr07	6751246	G	C	-	-	-	-	-	-	-	-	-	-	-	-	-	h	-	a	h	a	a	a	a	a	a	a	a	b	b	-	-	-	a	-	-	-	-	-	-	b	-	-	-	-	-	-	-	-
chr07	6751276	C	T	-	-	-	-	-	-	-	-	-	-	-	-	-	h	-	a	h	h	a	a	a	a	a	a	a	b	b	-	-	-	a	-	-	-	-	-	-	b	-	-	-	-	-	-	-	-
chr07	6751474	G	T	-	-	-	-	-	-	-	-	-	-	-	-	-	h	a	-	b	b	-	a	-	a	b	a	a	b	b	-	-	-	a	-	-	b	-	-	-	-	-	-	-	-	-	-	-	-
chr07	6752529	C	T	-	b	a	b	-	b	-	b	-	a	b	a	a	b	-	a	b	-	b	a	a	a	a	-	a	b	b	a	-	-	a	-	a	b	b	b	b	b	b	-	a	a	a	a	a	a
chr07	6763145	T	A	-	-	-	-	-	-	-	-	-	b	-	-	-	a	a	a	h	b	h	a	a	a	b	a	h	b	b	-	-	-	-	-	b	-	-	-	-	-	-	-	-	-	-	-	-	-
chr07	6768311	T	C	b	b	b	b	b	b	b	b	a	a	b	a	a	a	-	a	a	-	-	-	a	a	a	-	b	b	b	a	b	b	a	b	b	b	b	b	b	b	b	b	-	b	a	b	b	-
chr07	6768581	G	A	b	b	b	b	b	b	b	b	a	a	b	a	a	a	-	a	a	-	-	-	a	a	b	-	b	b	b	a	b	b	a	b	b	b	b	b	b	b	b	b	-	b	a	b	b	-
chr07	6768770	G	A	-	-	-	-	-	-	-	-	-	-	-	-	-	b	a	a	b	a	h	a	a	a	h	a	a	b	b	-	-	-	-	-	-	-	-	-	-	-	-	-	-	-	-	-	-	-
chr07	6770698	T	C	-	b	b	b	b	b	-	-	-	a	a	b	a	-	b	-	-	a	-	a	a	a	a	-	-	-	b	-	a	-	b	b	a	b	-	-	b	-	-	a	a	b	a	b	b	-
chr07	6770956	T	A	b	b	a	b	b	b	b	-	a	b	a	b	b	a	a	a	a	b	-	a	-	a	b	-	b	b	-	a	b	a	b	a	b	b	a	b	b	b	b	b	a	a	b	b	b	-
chr07	6771986	C	T	-	-	-	-	-	-	-	-	-	-	-	-	-	b	a	a	b	b	a	a	a	a	a	a	a	b	b	-	-	-	-	b	a	-	-	-	-	-	-	-	-	-	-	-	-	-
chr07	6772065	G	T	-	-	-	-	-	-	-	-	-	-	-	-	-	b	h	a	b	a	a	a	a	a	a	a	a	b	b	-	-	-	-	b	a	-	-	-	-	-	-	-	-	-	-	-	-	-
chr07	6772097	G	A	-	-	-	-	-	-	-	-	-	-	-	-	-	b	h	a	b	a	a	a	a	a	b	a	a	b	b	-	-	-	-	b	a	-	-	-	-	-	-	-	-	-	-	-	-	-
chr07	6772274	A	T	b	b	a	b	b	b	b	b	a	a	b	a	a	b	a	a	h	a	b	a	-	a	-	a	a	b	b	a	b	b	b	b	a	b	a	b	a	b	b	b	a	b	a	a	b	-
chr07	6772482	A	G	b	a	a	b	b	b	-	b	a	a	b	a	a	b	a	a	a	a	b	a	-	a	-	a	a	b	b	a	b	b	b	b	a	b	a	b	a	b	b	b	a	b	a	a	b	-
chr07	6772545	T	A	-	-	-	-	-	b	-	-	-	-	-	-	-	-	-	-	a	-	-	-	a	-	b	-	-	-	-	-	-	a	-	a	a	-	-	-	-	b	-	-	-	-	a	b	-	b
chr07	6773134	C	T	-	-	-	-	b	-	-	-	-	-	-	-	-	a	a	a	a	a	a	a	a	a	a	a	h	b	b	-	a	-	-	-	-	-	a	-	-	-	-	-	-	-	-	-	-	-
chr07	6773639	C	T	-	-	a	-	-	-	-	a	a	-	a	a	a	a	-	a	a	a	a	a	a	a	-	a	-	-	-	a	a	a	-	a	-	-	-	-	-	-	b	a	a	-	-	a	-	-
chr07	6773709	C	T	b	-	-	-	-	-	-	-	-	-	-	-	-	h	h	a	h	h	a	a	a	a	a	a	b	b	b	-	-	-	-	b	b	-	-	b	-	-	b	-	-	-	-	-	-	-
chr07	6773811	C	A	b	-	-	-	-	-	-	-	-	-	-	-	-	b	a	a	b	b	b	a	a	a	a	a	b	b	b	-	-	-	-	-	b	-	-	b	-	-	b	-	-	-	-	-	-	-
chr07	6779102	T	C	-	-	-	-	-	-	-	-	a	-	-	-	-	a	-	-	a	-	-	-	-	a	b	-	-	-	-	-	a	a	a	-	-	-	-	-	a	-	-	-	-	-	a	-	a	-
chr07	6781273	G	T	b	a	a	b	b	b	-	a	a	a	a	b	b	b	a	a	b	a	-	a	-	a	-	-	-	-	b	a	b	a	h	b	b	b	a	b	a	b	b	a	a	b	b	a	b	-
chr07	6783586	C	A	-	-	-	-	-	-	-	-	-	-	-	b	-	a	a	a	a	b	a	a	a	a	a	a	h	b	b	-	-	-	-	-	b	-	-	b	-	-	-	-	-	-	-	-	-	-
chr07	6784128	C	T	b	b	a	b	b	b	-	-	a	a	b	a	b	a	-	-	a	b	-	a	a	a	-	a	a	-	b	a	a	a	a	-	a	b	b	b	a	b	b	a	a	a	a	b	b	a
chr07	6784335	G	A	b	b	a	b	b	b	-	-	a	a	b	a	b	a	-	-	a	b	-	a	a	a	-	a	a	-	b	a	a	a	a	-	a	b	b	b	a	b	b	a	a	a	a	b	b	a
chr07	6784400	C	A	b	b	b	b	b	b	b	b	a	a	a	a	b	b	b	a	a	a	b	a	-	a	b	-	a	b	b	a	b	a	a	a	a	b	b	b	b	b	b	a	a	a	a	a	b	a
chr07	6784923	A	G	b	b	a	b	b	b	b	b	a	a	b	b	a	b	-	-	-	-	-	-	-	-	-	-	-	-	b	a	a	b	a	a	a	b	a	b	b	b	b	b	a	a	a	b	a	-
chr07	6784978	T	C	b	a	-	b	b	b	-	-	a	a	b	b	b	b	b	a	a	b	a	a	-	a	a	a	b	b	b	-	-	-	b	-	b	b	b	-	-	-	-	-	-	-	-	-	-	-
chr07	6784999	T	C	b	a	-	b	b	b	-	-	a	a	b	b	b	b	b	a	a	b	a	a	-	a	a	a	b	b	b	-	-	-	b	-	b	b	b	-	-	-	-	-	-	-	-	-	-	-
chr07	6785149	G	C	b	a	-	b	b	b	-	-	a	a	b	b	b	-	-	a	a	-	a	a	-	a	a	a	a	-	-	-	-	-	b	-	b	b	b	-	-	-	-	-	-	-	-	-	-	-
chr07	6785192	T	C	b	a	-	b	b	b	-	-	a	a	b	b	b	-	-	a	a	-	a	a	-	a	a	a	a	-	-	-	-	-	b	-	b	b	b	-	-	-	-	-	-	-	-	-	-	-
chr07	6785201	T	C	b	a	-	b	b	b	-	-	a	a	b	b	b	-	-	a	a	-	a	a	-	a	a	a	a	-	-	-	-	-	b	-	b	b	b	-	-	-	-	-	-	-	-	-	-	-
chr07	6787403	G	A	-	-	-	-	-	-	-	-	-	-	-	b	-	a	b	a	b	a	h	a	a	a	b	a	a	-	b	-	-	-	-	-	-	-	-	-	-	-	-	-	-	-	-	-	-	-
chr07	6787801	C	T	b	a	b	b	b	b	b	a	a	b	a	a	a	a	b	-	a	b	-	a	a	a	b	a	-	-	b	a	a	b	b	a	a	b	a	b	a	b	b	a	a	b	b	a	a	a
chr07	6788375	G	A	-	-	a	-	-	-	-	-	-	-	-	-	-	b	b	-	a	b	b	a	a	a	h	a	a	b	b	-	-	-	b	b	-	b	-	-	-	-	-	-	-	-	-	-	-	-
chr07	6788397	T	C	-	-	a	-	-	-	-	-	-	-	-	-	-	b	b	-	a	b	b	a	a	a	h	a	a	b	b	-	-	-	b	b	-	b	-	-	-	-	-	-	-	-	-	-	-	-
chr07	6788486	C	A	b	-	a	b	b	b	b	-	a	b	b	a	b	a	b	a	a	a	-	a	a	-	a	a	a	b	b	-	a	b	b	-	b	b	b	b	b	b	-	a	a	a	-	a	-	-
chr07	6788633	T	A	b	-	b	b	b	b	b	-	a	b	b	a	b	b	b	a	a	a	-	a	a	-	a	a	a	b	b	-	a	b	b	-	b	b	-	b	b	b	-	a	a	a	-	a	-	-
chr07	6788659	T	C	b	-	b	b	b	b	b	-	a	b	b	a	b	b	b	a	a	a	-	a	a	-	a	a	a	b	b	-	a	b	b	-	b	b	-	b	b	b	-	a	a	a	-	a	-	-
chr07	6800154	T	A	b	a	b	b	b	b	-	a	a	a	a	b	a	b	-	a	-	a	b	a	a	a	b	a	b	b	b	a	b	b	b	b	a	b	b	b	b	b	b	a	a	b	a	a	a	b
chr07	6812619	A	C	b	a	a	b	-	b	-	b	-	a	-	a	a	a	-	-	b	a	-	-	-	a	a	-	-	-	-	-	-	-	b	b	b	b	-	-	-	b	-	a	a	b	a	a	b	b
chr07	6812643	T	C	b	a	a	b	-	b	-	b	-	a	-	a	a	a	-	-	b	a	-	-	-	a	a	-	-	-	-	-	-	-	b	b	b	b	-	-	-	b	-	a	a	b	a	a	b	b
chr07	6812649	G	A	b	a	a	b	-	b	-	b	-	a	-	a	a	a	-	-	b	a	-	-	-	a	a	-	-	-	-	-	-	-	b	b	b	b	-	-	-	b	-	a	a	b	a	a	b	b
chr07	6812660	G	T	b	a	a	b	-	b	-	b	-	a	-	a	a	a	-	-	b	a	-	-	-	a	a	-	-	-	-	-	-	-	b	b	b	b	-	-	-	b	-	a	a	b	a	a	b	b
chr07	6813541	T	C	-	-	-	-	b	-	-	-	-	-	-	a	-	b	b	a	a	a	h	a	a	a	b	a	h	b	b	-	-	-	-	-	-	b	-	b	-	-	-	b	-	-	-	-	-	-
chr07	6823849	T	C	b	b	b	b	b	b	b	a	a	a	a	b	b	-	-	-	-	-	a	-	a	a	-	-	-	-	b	a	a	b	b	a	a	b	a	b	b	b	b	-	a	a	a	a	b	-
chr07	6825775	T	G	b	-	-	-	-	-	-	-	-	-	-	-	-	h	-	a	b	a	-	a	a	a	-	-	a	b	-	-	-	-	-	-	-	-	-	-	a	-	-	-	-	-	a	-	-	-
chr07	6825890	G	A	b	-	-	-	-	-	-	-	-	-	-	-	-	a	-	a	a	b	-	a	a	a	-	-	a	b	-	-	-	-	-	-	-	-	-	-	a	-	-	-	-	-	a	-	-	-
chr07	6827586	A	C	-	b	-	-	-	b	-	-	-	-	-	-	b	b	b	a	b	a	b	a	a	a	b	a	h	b	b	-	-	-	-	-	-	b	-	-	-	-	-	a	-	-	-	-	-	-
chr07	6829017	C	T	b	-	-	b	b	b	b	-	-	b	-	-	a	b	-	-	b	a	-	a	a	a	-	a	a	b	b	-	b	-	-	-	-	-	-	-	-	-	-	-	-	-	-	-	-	-
chr07	6829033	A	T	b	-	-	b	b	b	b	-	-	b	-	-	a	b	-	-	b	a	-	a	a	a	-	a	a	b	b	-	b	-	-	-	-	-	-	-	-	-	-	-	-	-	-	-	-	-
chr07	6836018	G	A	b	b	b	b	b	b	b	-	a	a	b	b	a	-	-	-	b	-	-	-	a	-	-	a	-	b	-	a	a	-	a	a	b	b	a	b	a	-	b	b	a	-	b	a	a	-
chr07	6836044	G	A	b	b	b	b	b	b	b	-	a	a	b	b	a	-	-	-	b	b	-	-	a	-	-	a	-	b	-	a	a	-	a	a	b	b	a	b	a	-	b	b	a	-	b	a	a	-
chr07	6836106	T	C	-	-	-	-	-	b	-	-	a	-	-	-	-	a	-	a	a	-	-	a	a	-	a	a	-	-	-	-	-	-	-	-	-	-	-	-	-	-	-	-	-	-	-	-	-	-
chr07	6836123	T	C	-	-	-	-	-	b	-	-	a	-	-	-	-	a	-	a	a	-	-	a	a	-	-	a	-	-	-	-	-	-	-	-	-	-	-	-	-	-	-	-	-	-	-	-	-	-
chr07	6836130	G	A	-	-	-	-	-	b	-	-	a	-	-	-	-	a	-	a	a	-	-	a	a	-	a	a	-	-	-	-	-	-	-	-	-	-	-	-	-	-	-	-	-	-	-	-	-	-
chr07	6843519	A	G	-	-	-	-	-	-	-	-	a	-	-	-	-	b	b	a	h	b	b	-	a	a	a	a	a	b	b	-	a	-	a	-	-	-	-	-	-	b	-	b	-	-	-	-	-	-
chr07	6844880	T	A	-	-	-	-	b	-	-	-	-	-	a	-	-	a	a	a	a	a	a	a	a	a	a	a	a	b	b	-	a	-	b	-	a	-	-	-	-	-	-	-	-	-	-	-	-	-
chr07	6852884	T	C	-	-	-	-	-	-	-	-	-	-	-	-	-	a	a	a	h	h	a	a	a	a	b	a	h	b	b	-	-	-	-	-	-	-	-	-	-	-	-	-	-	-	-	-	-	-
chr07	6856044	G	C	-	-	-	-	-	-	-	-	-	-	-	-	b	b	h	a	b	-	a	a	a	a	h	a	b	b	b	-	-	-	-	-	-	-	-	-	-	-	-	-	-	-	-	-	-	-
chr07	6856086	G	A	-	-	-	-	-	-	-	-	-	-	-	-	b	b	h	a	b	-	a	a	a	a	h	a	b	b	b	-	-	-	-	-	-	-	-	-	-	-	-	-	-	-	-	-	-	-
chr07	6863751	C	T	-	-	-	-	-	-	-	-	-	-	-	-	-	h	a	-	a	-	-	-	a	a	-	-	a	b	b	-	-	-	-	-	-	-	-	-	-	-	-	-	-	-	-	-	-	-
chr07	6863815	T	G	-	-	-	-	-	-	-	-	-	-	-	-	-	h	a	-	a	-	-	-	a	a	-	-	a	b	b	-	-	-	-	-	-	-	-	-	-	-	-	-	-	-	-	-	-	-
chr07	6869237	A	G	-	-	-	-	-	-	-	-	-	-	-	-	-	h	b	-	a	h	-	a	a	a	a	-	h	b	-	-	-	-	-	b	-	-	-	-	-	-	-	-	-	-	-	-	-	-
chr07	6869397	A	T	-	-	-	-	-	-	-	-	-	-	-	-	-	b	b	a	a	b	-	a	a	a	a	-	b	b	-	-	-	-	-	b	-	-	-	-	-	-	-	-	-	-	-	-	-	-
chr07	6869456	G	A	b	a	b	b	b	b	b	b	a	b	b	b	a	a	-	a	b	-	b	a	a	a	b	-	b	b	b	a	b	b	a	a	b	b	b	b	a	b	b	b	a	a	a	b	a	a
chr07	6870203	A	G	-	-	-	-	-	-	-	-	-	-	-	-	-	b	a	a	a	a	h	a	a	a	b	a	h	b	b	-	-	-	-	-	-	-	-	-	-	-	-	-	-	-	-	-	-	-
chr07	6872459	C	T	-	-	-	-	-	-	-	-	-	-	-	-	b	b	a	a	h	b	h	a	a	a	b	b	h	-	b	-	-	-	-	-	a	-	-	-	-	-	-	-	-	b	-	-	a	-
chr07	6872565	T	C	-	-	-	-	-	-	-	-	-	-	-	-	-	h	a	a	a	b	h	a	a	a	b	b	a	-	b	-	-	-	-	-	a	-	-	-	-	-	-	-	-	b	-	-	a	-
chr07	6872595	G	A	-	-	-	-	-	-	-	-	-	-	-	-	-	h	a	a	a	b	h	a	a	a	b	b	a	-	b	-	-	-	-	-	a	-	-	-	-	-	-	-	-	b	-	-	a	-
chr07	6875172	C	T	-	-	-	-	-	-	-	-	-	-	-	-	-	-	-	a	b	a	a	a	a	a	a	h	a	b	b	-	-	-	-	b	-	-	a	-	-	-	-	-	-	-	-	-	-	-
chr07	6875184	A	G	-	-	-	-	-	-	-	-	-	-	-	-	-	a	a	a	a	b	h	a	a	a	a	h	b	b	b	-	-	-	-	b	-	-	a	-	-	-	-	-	-	-	-	-	-	-
chr07	6875267	A	T	b	a	a	b	b	b	b	a	a	b	a	b	a	b	-	-	-	-	a	-	a	a	a	a	a	-	b	a	b	a	a	a	b	-	-	-	a	b	b	b	a	b	a	a	a	-
chr07	6875295	A	G	b	a	a	b	b	b	b	a	a	b	a	b	a	b	-	-	-	-	a	-	a	a	a	a	a	-	b	a	b	a	a	a	b	-	-	-	a	b	b	b	a	b	a	a	a	-
chr07	6879467	A	G	b	-	a	b	b	-	-	-	a	-	b	-	a	b	-	-	-	-	-	-	-	-	-	-	-	-	b	a	b	-	a	b	a	b	-	b	-	b	b	-	-	-	b	a	-	-
chr07	6883245	C	G	-	-	-	-	-	-	-	-	-	-	-	-	-	b	a	a	b	a	h	a	a	a	b	a	a	b	h	-	-	-	-	-	-	-	-	-	-	-	-	-	-	-	a	-	-	-
chr07	6888341	A	G	-	-	a	b	b	b	-	-	-	-	-	-	b	-	-	-	-	b	b	-	-	-	-	-	a	-	-	a	b	b	a	b	-	b	b	-	-	b	b	-	-	b	b	-	b	b
chr07	6888360	G	A	-	-	a	b	b	b	-	-	-	-	-	-	b	-	-	-	-	b	b	-	-	-	-	-	a	-	-	a	b	b	a	b	-	b	b	-	-	b	b	-	-	b	b	-	b	b
chr07	6888739	T	A	-	-	a	b	b	b	-	-	-	-	-	-	b	-	-	-	-	-	b	-	-	-	-	-	a	-	-	a	b	b	a	b	-	b	b	-	-	b	b	-	-	b	b	-	b	b
chr07	6888749	G	T	-	-	a	b	b	b	-	-	-	-	-	-	b	-	-	-	-	-	b	-	-	-	-	-	a	-	-	a	b	b	a	b	-	b	b	-	-	b	b	-	-	b	b	-	a	b
chr07	6889198	A	G	b	a	a	b	b	b	-	a	a	a	b	b	a	-	b	-	b	-	-	a	a	-	-	b	-	-	b	-	b	-	a	b	b	b	-	b	a	-	b	-	a	a	a	a	b	-
chr07	6891470	G	T	-	-	-	-	-	-	-	-	-	-	-	-	-	b	a	a	b	-	b	a	a	a	b	b	a	b	b	-	a	-	a	a	-	b	-	-	-	-	-	b	-	-	-	-	-	-
chr07	6892213	G	A	-	b	b	b	b	b	-	-	a	-	b	-	b	-	-	-	-	-	-	-	-	-	-	-	-	-	-	-	-	-	a	-	a	b	-	b	-	-	-	-	a	-	a	-	-	-
chr07	6898658	G	C	b	b	b	b	b	b	b	b	a	-	a	a	b	a	a	a	a	a	-	a	a	a	a	-	a	b	b	-	b	b	b	b	a	b	-	b	-	-	b	b	-	b	b	b	a	b
chr07	6899040	T	C	b	a	b	b	b	b	b	a	b	a	a	b	a	b	-	a	a	a	b	a	a	a	b	b	b	-	b	a	b	a	b	b	b	b	a	b	b	b	b	a	a	b	b	b	a	a
chr07	6899266	T	C	b	a	b	b	b	b	b	a	a	a	a	b	a	a	b	a	a	a	b	a	a	a	b	a	b	-	b	a	b	a	b	b	b	b	a	b	b	b	b	a	a	b	b	b	a	a
chr07	6899338	T	C	-	-	-	-	b	-	-	a	-	a	a	b	a	-	-	a	-	b	-	a	-	a	-	-	b	-	-	a	-	b	-	a	a	-	-	-	-	-	-	a	-	-	b	a	b	-
chr07	6899800	G	A	b	a	b	b	b	b	b	b	a	b	a	b	b	b	b	a	b	b	b	a	a	a	b	b	b	b	b	a	a	a	a	b	b	b	b	b	b	b	b	b	a	a	a	a	b	b
chr07	6900011	G	C	b	a	b	b	b	b	b	b	a	b	a	b	b	b	b	a	a	b	b	a	a	a	b	a	b	b	b	a	a	a	a	a	b	b	b	b	b	b	b	b	a	a	a	a	b	b
chr07	6902001	T	C	b	b	a	b	b	b	b	b	a	a	b	a	a	a	-	-	-	-	a	-	-	a	-	b	b	b	b	a	b	a	a	b	a	b	a	b	a	b	b	-	a	b	b	b	a	a
chr07	6902118	C	T	b	b	a	b	b	b	-	a	-	-	b	a	a	a	-	-	b	-	-	a	a	a	b	b	-	-	b	a	b	-	b	a	b	b	-	b	b	-	b	a	a	a	b	a	a	b
chr07	6904083	T	A	b	a	b	b	b	-	-	b	-	-	-	b	b	a	b	-	-	-	-	-	-	-	-	-	-	b	-	a	a	b	b	-	b	b	a	b	-	b	b	b	-	a	a	-	-	-
chr07	6911909	A	G	-	-	-	-	-	-	-	-	-	-	-	-	-	b	a	-	-	b	b	-	-	-	-	-	b	-	b	-	b	-	-	-	-	-	-	-	-	-	-	-	-	-	-	-	-	-
chr07	6986480	A	G	b	a	b	b	b	b	b	b	a	a	a	a	a	a	-	-	b	-	b	-	a	a	b	-	h	b	b	a	a	a	b	a	b	b	b	-	a	b	b	b	a	b	a	b	b	-
chr07	6989264	A	G	-	-	-	-	-	-	-	-	-	-	-	-	-	b	a	-	b	b	h	a	a	a	-	h	a	b	b	a	b	-	a	-	-	-	-	-	-	-	-	-	a	-	-	-	-	-
chr07	6989904	C	G	b	-	-	b	-	-	-	-	-	-	-	-	-	a	b	a	a	a	b	a	a	a	a	h	h	b	b	-	-	-	a	-	-	b	-	-	a	-	-	-	-	-	-	-	-	-
chr07	6996490	T	C	-	-	-	-	-	a	-	-	-	-	-	-	-	a	a	b	a	a	a	a	a	a	a	h	a	a	a	-	-	-	-	-	-	-	-	-	-	-	-	-	-	-	-	-	-	-
chr07	7007907	A	T	-	-	a	-	-	-	-	-	-	b	-	-	-	b	a	a	b	b	a	a	a	a	a	-	a	b	b	-	-	a	a	-	-	b	-	b	-	-	-	a	a	b	-	-	-	-
chr07	7026432	T	C	b	b	-	b	b	b	b	-	a	a	a	b	b	b	a	-	b	b	a	a	a	a	a	b	-	b	b	-	-	-	b	b	b	b	a	-	-	-	b	-	a	-	-	-	-	-
chr07	7026898	A	T	-	-	-	-	-	-	-	-	-	-	-	-	-	a	a	a	a	a	a	a	a	a	h	a	b	b	b	-	-	a	-	-	-	-	-	-	-	-	-	a	-	-	-	-	-	-
chr07	7027713	T	C	b	a	b	b	b	b	-	a	a	a	b	b	b	b	a	-	a	a	a	a	-	a	b	-	b	b	b	-	a	a	b	b	b	b	a	b	a	b	b	a	a	b	a	a	a	-
chr07	7035145	G	A	-	-	-	-	-	-	-	-	-	-	-	-	-	a	b	a	a	a	h	a	a	a	a	a	a	b	b	a	-	-	-	-	b	b	-	-	-	-	b	-	-	a	-	-	-	-
chr07	7035163	C	T	-	-	-	-	-	-	-	-	-	-	-	-	-	a	a	a	a	a	a	a	a	a	a	a	a	a	a	a	-	-	-	-	a	a	-	-	-	-	a	-	-	a	-	-	-	-
chr07	7035292	G	A	-	-	-	b	-	-	-	-	-	-	-	-	-	a	b	a	b	a	h	a	a	a	a	a	a	b	b	a	-	-	-	-	b	b	-	-	-	-	b	-	-	a	-	-	-	-
chr07	7042653	G	C	-	-	-	-	b	-	-	-	-	-	-	-	b	b	b	a	a	b	b	a	a	a	a	b	h	b	b	-	-	a	-	b	-	-	-	-	-	-	b	-	-	-	-	-	-	-
chr07	7047273	T	C	b	b	b	b	b	b	b	b	a	a	b	b	b	a	b	a	b	a	-	a	a	a	-	a	a	b	b	a	b	b	a	b	a	b	b	-	b	b	b	b	a	a	b	a	a	b
chr07	7047282	T	C	b	b	b	b	b	b	b	b	a	a	b	b	b	a	b	a	b	a	-	a	a	a	-	a	a	b	b	a	b	b	a	b	a	b	b	-	b	b	b	b	a	a	b	a	a	b
chr07	7047459	C	T	b	b	b	b	b	b	b	b	a	a	b	b	b	b	b	a	b	a	a	a	a	a	-	a	a	b	b	a	b	b	a	b	a	b	b	b	b	b	b	a	a	a	b	a	a	b
chr07	7047572	A	G	b	b	b	b	b	b	b	b	-	b	b	b	b	-	-	-	-	-	b	-	-	-	-	-	-	b	b	-	b	b	b	b	b	b	b	b	b	b	b	b	-	b	b	b	b	-
chr07	7059501	C	G	b	-	-	b	b	b	-	-	a	b	a	b	a	b	a	a	a	a	a	a	a	a	a	a	b	b	b	-	a	b	a	-	b	b	-	-	b	b	b	a	a	a	b	-	-	-
chr07	7086203	A	G	b	a	a	b	b	b	-	b	a	a	b	b	a	a	a	-	b	-	b	-	a	a	-	-	b	b	b	a	b	a	b	a	b	b	-	-	a	b	b	b	a	b	b	a	-	-
chr07	7094539	C	T	b	-	-	-	-	-	-	-	-	-	-	-	-	h	b	a	h	h	h	a	a	a	-	h	h	b	b	a	-	-	-	-	-	-	-	-	-	-	-	a	-	-	-	-	-	-
chr07	7094923	A	G	b	b	a	b	b	b	b	b	a	b	-	b	a	b	b	a	a	a	a	a	a	a	a	a	b	b	b	a	b	b	b	a	b	b	-	b	-	b	b	a	a	b	a	-	b	b
chr07	7095532	A	G	b	a	b	b	b	b	-	a	a	a	b	a	a	a	a	-	-	-	a	a	-	a	-	a	-	b	b	a	a	a	a	b	a	b	b	b	a	b	b	b	a	a	a	b	b	b
chr07	7120419	A	G	-	-	-	-	-	-	-	-	-	-	-	-	-	b	a	a	a	a	h	a	a	a	a	b	h	b	b	a	-	-	-	-	-	-	-	-	-	-	-	-	-	-	-	-	-	-
chr07	7144108	T	C	b	b	a	b	b	b	b	-	a	b	a	b	b	b	a	-	b	-	b	a	-	a	-	b	b	b	-	a	a	b	b	b	a	b	b	b	a	b	b	b	a	a	b	b	a	-
chr07	7192960	G	A	-	-	a	-	-	-	-	-	-	-	-	-	-	b	b	-	b	b	-	a	a	a	-	-	-	b	b	a	-	a	b	-	-	b	-	-	-	-	-	-	a	-	-	-	-	-
chr07	7201048	G	A	b	b	b	b	b	b	-	b	a	-	b	b	a	a	b	a	a	b	b	a	a	a	a	b	a	b	b	-	b	-	a	b	b	b	b	b	-	b	-	b	a	b	a	b	-	-
chr07	7221757	T	C	b	a	a	b	-	b	b	-	a	a	a	a	b	a	a	-	a	-	-	-	a	a	-	-	-	b	b	a	a	b	b	a	b	b	a	b	b	b	b	-	a	a	b	b	b	-
chr07	7224842	T	C	-	-	-	-	-	-	b	-	-	-	-	-	-	b	b	a	a	a	b	a	a	a	a	b	b	b	b	a	a	-	-	-	-	-	-	-	-	b	b	-	-	-	b	-	-	-
chr07	7243521	C	T	b	a	a	b	b	b	-	b	a	a	a	a	b	b	a	a	a	b	a	a	a	a	a	b	a	b	b	a	b	b	b	a	a	b	b	b	b	b	b	b	a	b	a	a	a	a
chr07	7243528	T	C	b	a	a	b	b	b	-	b	a	a	a	a	b	b	a	a	a	b	b	a	a	a	a	b	a	b	b	a	b	b	b	a	a	b	b	b	b	b	b	b	b	b	a	a	a	a
chr07	7265153	A	T	b	a	a	b	b	b	-	a	a	a	a	b	b	a	-	-	-	-	-	a	-	a	-	-	-	b	b	a	b	b	a	a	b	b	b	b	a	b	b	a	a	a	b	b	a	b
chr07	7275080	C	T	-	-	-	-	-	-	-	-	a	-	-	-	-	a	-	a	a	b	-	a	a	a	-	b	h	b	b	-	-	-	-	b	-	-	-	-	-	b	-	-	-	b	-	-	-	-
chr07	7275372	T	G	-	-	-	b	-	-	-	-	-	-	-	-	-	a	a	a	b	a	-	a	a	a	a	-	a	b	b	-	-	-	b	-	-	-	-	-	-	-	-	-	-	-	-	-	-	-
chr07	7275437	C	T	-	-	-	b	-	-	-	-	-	-	-	-	-	h	a	a	b	a	b	a	a	a	a	b	a	b	b	-	-	-	b	-	-	-	-	-	-	-	-	-	-	-	-	-	-	-
chr07	7291687	C	T	b	b	b	b	b	b	-	b	b	-	b	b	b	b	b	-	-	b	b	b	h	-	b	-	b	b	b	a	b	b	b	b	b	b	b	b	b	b	b	b	b	b	b	b	b	-
chr07	7291742	T	C	b	b	b	b	b	b	-	b	b	-	b	b	b	b	b	-	-	b	b	b	h	-	b	-	b	b	b	a	b	b	b	b	b	b	b	b	b	b	b	b	b	b	b	b	b	-
chr07	7310608	T	C	b	a	b	b	b	b	-	a	a	b	-	b	a	b	a	-	a	a	-	a	a	a	a	-	-	b	b	a	a	b	a	b	a	b	a	-	b	b	b	b	a	a	b	b	a	-
chr07	7311461	C	A	b	b	-	-	-	-	-	-	-	-	a	b	a	a	-	a	b	a	-	a	a	a	-	b	-	-	-	a	-	b	-	a	a	-	-	-	-	-	-	-	-	b	-	-	-	-
chr07	7311468	C	G	b	b	-	-	-	-	-	-	-	-	a	b	a	a	-	a	b	a	-	a	a	a	-	b	-	-	-	a	-	b	-	a	a	-	-	-	-	-	-	-	-	b	-	-	-	-
chr07	7330644	C	T	b	-	a	b	b	b	b	a	a	a	b	a	a	a	a	a	-	h	-	a	a	a	a	-	a	-	-	a	a	-	a	a	a	b	b	-	b	-	-	a	a	a	b	a	b	-
chr07	7341887	A	G	-	-	-	-	-	-	-	-	-	-	-	-	-	b	b	a	b	-	-	-	a	a	a	-	-	b	b	-	-	-	-	-	-	b	-	-	-	-	-	-	-	-	b	-	-	-
chr07	7341892	T	C	-	-	-	-	-	-	-	-	-	-	-	-	-	-	b	a	-	-	-	-	a	a	a	-	-	-	b	-	-	-	-	-	-	b	-	-	-	-	-	-	-	-	b	-	-	-
chr07	7352812	A	C	-	-	-	-	-	b	-	-	-	-	-	-	-	b	a	a	b	b	b	a	a	a	a	a	b	b	b	-	-	-	-	-	a	-	-	-	-	-	b	-	-	-	-	-	-	-
chr07	7354862	A	G	b	b	b	b	-	-	b	-	-	b	b	-	b	-	-	-	-	b	-	-	-	-	-	-	-	b	b	-	-	-	-	b	-	b	-	-	b	b	-	-	-	-	-	-	-	-
chr07	7357922	A	G	b	a	b	b	b	b	-	b	-	b	b	h	b	a	a	a	a	a	a	a	a	a	a	a	a	b	-	-	-	-	b	b	a	-	-	-	-	-	b	-	-	a	a	-	-	-
chr07	7364880	A	G	b	b	b	b	b	b	-	b	a	a	a	b	b	b	-	a	-	-	a	a	a	a	a	-	a	-	-	-	b	a	b	a	a	b	a	b	b	b	a	b	a	b	b	a	a	a
chr07	7385574	G	T	-	b	-	-	-	-	-	a	-	-	-	-	a	-	-	-	-	-	-	a	-	a	-	a	-	-	-	a	-	-	-	-	a	-	-	-	-	-	-	a	-	a	a	-	a	a
chr07	7404188	A	T	b	a	a	b	b	b	b	-	a	a	a	a	a	a	b	a	a	-	-	a	-	-	-	-	a	-	-	a	a	a	a	a	a	b	a	b	-	b	-	b	a	a	a	-	a	a
chr07	7404264	A	G	b	a	a	b	b	b	b	-	a	a	a	a	a	a	b	a	a	-	-	a	-	-	-	-	a	b	-	a	a	a	a	a	a	b	a	b	-	b	-	b	a	a	a	-	a	a
chr07	7406073	C	A	b	b	b	b	b	b	-	b	a	a	b	a	a	b	-	a	-	a	-	a	-	a	a	a	b	-	-	a	b	b	a	b	a	b	a	-	-	b	b	a	a	a	a	a	a	-
chr07	7413059	G	A	-	b	-	b	-	-	-	-	-	-	b	-	-	-	-	-	-	-	-	-	-	-	-	-	-	-	-	-	b	-	-	b	b	b	-	-	b	-	-	-	-	-	b	-	b	-
chr07	7443121	G	A	-	b	b	b	b	b	-	-	b	b	-	b	a	a	a	-	a	a	a	a	a	a	a	-	a	a	-	b	b	-	b	-	b	b	b	-	b	a	b	-	b	a	-	-	b	b
chr07	7449487	T	C	b	a	a	b	b	b	b	b	a	a	-	a	b	-	-	-	-	b	-	a	a	-	-	b	a	b	-	a	b	b	a	b	a	b	b	b	a	b	b	-	a	a	b	b	b	a
chr07	7450058	G	A	b	-	b	b	b	-	-	b	a	-	b	b	-	b	b	-	-	-	-	-	-	-	-	-	-	-	b	a	-	-	a	a	b	-	-	-	-	-	-	-	a	-	-	a	b	-
chr07	7456295	T	A	-	-	b	b	-	b	-	-	-	b	b	a	b	b	b	b	a	b	b	a	a	b	b	b	a	b	b	b	b	b	-	-	-	-	-	b	-	-	-	-	-	b	-	-	-	-
chr07	7473219	T	C	-	-	-	-	b	-	-	-	-	-	-	-	-	a	b	a	a	a	a	a	a	a	a	h	h	b	b	-	-	-	-	-	-	-	-	-	-	b	-	-	-	-	-	-	-	-
chr07	7475364	A	G	-	-	-	-	-	b	-	-	-	-	-	-	-	a	b	a	a	a	a	a	a	a	a	-	-	-	-	-	-	-	-	-	-	-	-	-	-	-	-	-	a	-	-	-	-	-
chr07	7478986	A	G	b	-	b	b	b	b	-	-	-	a	b	a	b	a	a	a	a	b	b	a	a	a	a	h	h	b	b	-	b	-	b	-	-	b	b	-	a	-	-	b	-	-	-	-	-	-
chr07	7508939	T	C	-	-	b	-	-	b	-	-	-	-	-	b	-	b	a	a	a	h	a	a	a	a	a	b	-	-	b	-	-	-	-	-	-	b	-	-	-	-	b	-	-	-	-	-	-	-
chr07	7509127	T	C	-	-	-	b	b	b	-	-	-	-	b	b	b	b	b	-	b	-	-	-	-	-	-	-	-	-	b	-	-	-	b	b	-	-	-	-	-	b	b	b	-	-	b	-	-	-
chr07	7527679	A	G	-	-	-	-	-	-	-	-	-	-	-	-	-	a	-	a	a	a	a	a	a	a	a	h	h	-	b	-	b	-	-	-	-	-	-	-	b	-	-	-	-	b	-	-	-	-
chr07	7534772	A	G	-	-	-	-	-	-	-	-	a	-	b	-	a	-	-	-	a	-	-	-	-	-	-	-	-	-	-	a	a	-	b	a	-	b	-	b	-	-	b	a	a	b	b	-	b	-
chr07	7537836	C	T	b	-	-	b	b	b	-	a	-	b	-	b	a	-	-	-	-	-	b	a	-	-	-	-	-	-	-	a	a	-	b	a	b	b	a	a	a	-	b	a	a	a	b	-	b	b
chr07	7545465	A	G	-	-	-	-	-	-	-	-	-	-	b	-	-	b	b	a	b	h	b	a	a	a	a	a	h	b	b	-	-	-	-	a	-	-	-	-	-	-	-	-	a	-	-	-	-	-
chr07	7552453	C	T	-	-	-	-	-	-	-	-	-	-	-	-	-	b	a	-	-	-	b	a	a	-	a	a	a	b	b	-	-	-	-	-	-	-	-	-	-	-	-	-	-	-	-	-	-	-
chr07	7553234	T	G	b	-	b	b	b	b	b	-	a	a	b	a	b	b	a	a	a	-	-	a	a	a	-	-	b	b	b	a	a	b	a	a	b	b	b	b	-	b	b	b	a	b	a	b	a	-
chr07	7559091	A	G	-	-	-	-	b	-	-	-	-	-	-	-	-	b	-	-	b	-	-	-	-	-	-	-	b	b	-	-	-	-	-	-	-	-	-	-	-	-	b	-	-	-	-	-	-	-
chr07	7576749	G	T	-	-	-	-	-	-	-	-	-	-	-	-	-	b	b	-	a	b	a	a	a	a	a	h	-	b	b	-	-	-	b	-	-	-	-	-	-	-	-	-	-	-	-	-	-	-
chr07	7581653	A	G	b	b	a	b	b	b	b	b	a	a	a	b	b	a	b	a	a	-	-	-	a	a	a	-	a	b	-	a	a	b	b	b	b	b	a	b	b	-	b	b	a	b	b	-	b	b
chr07	7587102	A	G	b	b	a	b	b	b	-	b	a	b	a	a	b	b	-	a	a	b	a	a	a	a	-	a	h	b	b	-	a	a	b	b	b	b	a	b	b	b	b	a	a	b	a	b	b	a
chr07	7587298	G	A	b	b	a	b	b	b	-	b	a	b	a	a	b	b	-	a	a	b	b	a	a	a	-	a	h	b	b	-	a	a	b	b	b	b	a	b	b	b	b	a	a	b	b	b	b	a
chr07	7587764	C	T	b	a	a	b	b	b	b	-	a	b	a	b	b	a	b	-	b	b	a	a	a	a	a	a	b	b	b	a	a	b	a	b	-	b	-	b	a	-	-	a	a	b	a	a	-	-
chr07	7587920	G	A	b	a	a	b	b	b	b	-	a	b	b	b	b	a	b	-	b	b	a	a	a	a	a	a	b	b	b	a	a	b	a	b	-	b	-	b	a	-	-	a	a	b	a	a	-	-
chr07	7588050	A	G	-	-	-	b	-	-	-	-	-	-	-	-	-	a	-	a	-	-	-	a	a	a	a	a	a	-	-	-	-	-	-	-	-	-	-	-	-	-	-	-	-	-	-	-	-	-
chr07	7592108	G	A	b	a	a	b	b	b	b	-	a	b	a	a	a	a	-	a	-	-	-	-	a	a	a	-	a	b	-	a	a	a	a	a	b	b	b	-	b	b	b	-	a	a	b	a	a	b
chr07	7593098	C	T	b	-	a	-	b	b	b	a	a	b	a	b	b	a	-	-	-	-	-	a	-	a	-	-	b	-	-	-	b	-	b	-	a	b	-	-	-	-	-	-	-	a	-	-	-	-
chr07	7593117	A	G	b	-	a	-	b	b	b	a	a	b	a	b	b	a	-	-	-	-	-	a	-	a	-	-	b	-	-	-	b	-	b	-	a	b	-	-	-	-	-	-	-	a	-	-	-	-
chr07	7593359	G	A	-	-	-	-	-	-	-	-	a	-	-	-	-	b	a	a	h	a	b	-	a	a	a	b	h	b	b	-	-	-	-	-	-	-	-	-	-	-	-	-	-	-	-	-	-	-
chr07	7593468	C	T	b	b	a	b	b	b	-	b	a	a	-	b	a	-	b	-	a	a	a	a	a	a	a	a	-	b	-	a	b	-	b	b	b	b	a	-	b	b	b	b	a	b	a	b	a	a
chr07	7593761	T	C	b	b	a	b	b	b	b	a	a	a	-	b	a	b	b	a	a	a	-	-	a	-	a	a	-	b	b	a	b	b	a	a	b	b	a	b	b	b	b	b	a	a	b	b	b	a
chr07	7595714	T	A	-	-	-	b	-	-	-	-	-	-	a	-	-	a	-	-	-	a	-	-	-	a	-	-	-	-	-	-	-	-	-	-	-	-	-	-	-	b	-	-	-	-	-	a	a	b
chr07	7621408	C	T	a	-	a	a	-	a	-	a	-	-	-	a	-	a	-	-	a	-	a	-	-	-	-	-	-	-	a	-	-	-	a	a	-	a	-	-	-	-	-	-	-	-	a	-	-	-
chr07	7634048	A	G	-	a	b	b	b	b	b	a	a	a	-	a	a	b	-	-	-	-	-	-	-	-	-	-	-	-	b	a	b	a	b	a	b	b	a	b	b	b	b	-	a	-	a	a	b	-
chr07	7634472	A	G	b	b	b	b	b	b	a	b	a	b	a	b	b	a	a	a	b	b	a	a	a	a	a	a	h	b	-	a	b	a	b	b	a	b	b	b	b	b	b	b	a	a	a	a	b	-
chr07	7635494	T	C	-	-	-	-	-	-	-	-	-	-	-	-	-	a	-	a	a	b	h	a	a	a	a	b	b	-	b	-	-	-	-	-	-	-	-	-	-	b	b	-	-	-	-	-	-	-
chr07	7636256	A	G	-	-	-	-	-	-	-	-	-	-	-	-	-	h	a	-	a	a	h	a	a	a	a	h	h	b	b	-	-	-	-	-	b	-	-	-	-	-	-	-	-	-	-	-	-	-
chr07	7644340	A	C	-	-	-	b	-	-	-	-	-	-	b	-	-	a	a	a	b	b	a	a	a	a	a	a	h	b	b	-	a	-	-	-	-	-	-	-	-	b	-	-	a	-	-	-	-	-
chr07	7654573	A	G	a	a	a	a	-	a	-	a	b	a	b	a	b	-	-	-	-	a	a	a	a	-	-	a	a	a	a	-	a	a	b	b	a	a	-	b	b	b	b	-	b	b	b	a	-	-
chr07	7656999	A	T	-	-	-	-	-	a	-	-	-	-	-	-	-	h	a	a	h	a	a	a	-	b	b	h	h	a	b	-	-	-	-	-	-	-	-	-	-	-	-	-	-	-	-	-	-	-
chr07	7657310	A	C	a	a	b	a	a	a	b	a	a	b	b	a	a	b	b	a	b	a	a	a	a	a	b	b	a	a	-	a	b	a	a	b	a	a	a	a	b	a	a	a	a	a	a	-	b	b
chr07	7703400	T	C	a	a	a	a	a	a	a	a	b	a	a	a	b	b	a	a	a	-	b	h	a	a	b	-	h	a	b	a	a	a	b	a	a	a	b	a	a	b	a	a	a	a	a	a	a	a
chr07	7703552	T	C	a	a	a	a	a	a	a	b	b	a	a	a	b	b	a	a	b	b	b	a	a	a	b	a	h	a	b	a	a	a	a	a	a	b	b	a	a	b	a	a	a	a	a	a	a	a
chr07	7797936	T	C	-	-	-	-	-	-	-	-	a	-	-	-	-	b	a	a	a	a	a	a	a	a	a	a	b	b	b	-	-	-	-	-	-	-	-	-	-	-	-	-	-	-	-	-	-	-
chr07	7869041	C	T	b	a	a	b	b	b	b	b	a	b	b	b	a	h	-	a	a	a	a	a	a	a	-	a	a	b	b	a	b	a	a	b	a	b	-	b	b	b	b	a	a	a	b	-	b	-
chr07	7892447	T	C	a	b	a	b	b	a	-	a	b	a	a	a	b	a	a	a	-	a	b	a	a	a	a	a	a	a	a	b	a	a	a	a	a	a	b	-	-	a	b	a	b	b	a	-	-	-
chr07	7898461	T	G	b	b	b	b	b	b	b	a	a	b	b	a	h	a	-	a	-	a	a	a	a	a	a	a	a	b	b	a	a	a	b	b	b	b	b	b	b	b	b	a	a	b	b	a	b	a
chr07	7978504	T	C	-	-	-	-	-	-	-	-	-	-	-	-	-	a	a	a	a	a	a	a	a	a	a	a	a	a	a	-	-	-	-	-	-	-	a	-	-	-	-	-	-	-	-	-	-	-
chr07	8018763	A	G	a	a	h	a	a	h	a	b	b	b	b	h	b	a	a	a	b	a	a	b	h	a	-	a	a	b	a	b	b	b	h	b	b	b	a	a	b	b	b	a	a	b	h	a	a	a
chr07	8020838	T	C	-	-	-	-	-	-	-	-	-	-	-	-	a	a	-	-	-	a	-	-	-	a	-	a	a	-	-	-	-	-	a	-	-	a	-	a	-	a	-	a	-	-	a	a	a	a
chr07	8035214	T	C	-	-	-	-	-	-	-	-	-	-	-	-	-	h	a	a	a	-	a	a	-	a	-	a	a	a	a	-	-	-	-	-	-	-	-	-	-	-	-	-	-	-	-	-	-	-
chr07	8105033	A	G	-	-	-	b	-	-	-	-	-	b	-	a	-	b	a	a	a	a	a	a	a	-	-	b	a	b	b	-	a	-	-	-	-	-	b	-	a	-	b	-	-	a	-	-	-	-
chr07	8108470	A	G	b	b	b	b	b	b	b	a	a	b	b	b	a	a	-	a	a	-	-	a	a	a	a	a	a	-	-	a	a	a	a	a	a	b	b	b	b	b	b	b	a	b	b	b	a	a
chr07	8123817	A	G	-	-	-	b	b	b	-	-	-	-	-	-	-	b	a	a	a	b	a	a	a	a	a	b	b	b	b	-	b	-	-	-	b	-	-	-	-	-	-	-	-	-	-	-	-	-
chr07	8219641	A	T	a	a	a	a	a	b	a	a	a	a	b	b	b	a	h	h	a	-	a	a	a	a	a	a	a	a	a	b	h	a	h	a	b	a	b	a	a	b	b	b	b	h	b	a	a	a
chr07	8393446	A	G	-	-	-	-	-	-	-	-	-	-	-	-	-	a	a	a	a	a	a	a	a	a	a	h	h	b	b	-	-	-	-	-	-	-	-	-	-	-	-	-	a	a	-	-	-	-
chr07	8544788	T	C	-	-	-	-	-	-	-	-	-	-	-	-	-	a	-	a	a	a	a	a	a	a	a	a	a	a	a	-	-	-	-	-	-	-	-	-	-	-	-	-	-	a	-	-	-	-
chr07	8545622	A	G	-	-	-	a	-	a	-	-	-	a	-	a	-	a	a	-	a	-	a	a	-	a	-	a	a	a	-	-	-	-	-	-	-	-	-	a	-	a	-	a	-	a	-	-	-	-
chr07	8572949	G	A	a	-	-	a	a	a	-	a	a	a	a	a	a	a	a	a	a	-	a	a	a	a	a	a	a	a	a	-	a	a	a	a	a	a	-	a	a	a	-	a	a	a	a	a	-	-
chr07	8640982	T	C	-	-	-	b	-	a	-	-	-	-	-	-	-	a	b	b	b	b	b	b	b	h	b	b	b	b	b	-	a	-	-	-	-	-	-	-	a	-	-	-	b	-	-	-	a	-
chr07	8641127	G	A	-	-	-	-	-	-	-	-	-	-	-	-	-	-	-	-	-	-	-	-	-	-	-	-	b	-	-	b	b	-	-	-	-	-	-	-	-	-	-	-	-	-	a	b	-	-
chr07	8795878	A	G	a	a	a	-	-	a	-	a	a	-	a	a	a	a	-	-	a	a	a	-	-	a	-	a	-	a	-	a	a	a	a	a	a	b	a	-	a	-	a	a	a	a	a	a	a	a
chr07	8869441	A	G	-	a	a	b	-	b	-	a	a	-	b	-	-	a	-	a	a	b	b	a	a	a	a	h	b	b	b	-	-	-	-	-	a	-	-	-	a	-	b	-	a	b	-	b	-	-
chr07	8934223	A	G	-	-	b	b	b	-	b	-	-	-	-	-	-	-	-	-	-	-	-	b	-	-	-	-	-	-	-	-	-	-	b	-	b	-	-	-	-	-	-	-	-	b	-	-	-	-
chr07	9078155	T	C	a	a	a	a	a	a	a	a	a	a	a	a	a	a	a	a	a	a	a	a	a	a	-	a	a	-	a	a	a	a	a	a	a	-	a	a	a	a	a	a	a	a	a	a	a	a
chr07	9116742	A	G	-	-	-	-	-	-	-	-	-	-	-	-	-	a	a	a	a	a	a	a	a	a	a	a	a	a	a	-	-	a	a	a	a	-	-	-	a	a	-	-	-	-	-	-	-	-
chr07	9118200	T	C	-	-	-	-	-	-	-	a	-	-	-	-	-	b	a	-	-	-	-	a	a	a	a	b	h	b	b	-	-	-	a	-	-	-	-	-	-	-	-	-	-	-	-	-	-	-
chr07	9146673	C	G	-	-	-	-	-	-	-	-	-	-	-	-	-	h	a	-	a	h	a	a	a	a	a	a	a	b	b	a	-	-	-	-	-	-	-	-	-	-	-	-	-	-	-	-	-	-
chr07	9181839	T	C	-	-	-	-	-	-	-	-	-	b	-	-	-	a	a	a	a	b	a	a	a	a	-	a	b	b	b	-	-	-	-	b	-	-	-	-	-	b	b	-	-	-	-	-	-	-
chr07	9195221	T	C	-	-	-	-	-	-	-	-	-	-	-	-	-	-	-	-	-	-	-	-	-	-	-	-	-	-	-	-	-	-	b	-	-	-	a	-	-	-	-	-	a	-	-	-	-	-
chr07	9209921	A	G	b	b	b	b	b	b	b	a	a	b	b	a	b	b	-	-	-	-	h	a	a	a	a	b	a	-	b	a	a	b	b	b	b	b	a	b	b	b	b	b	b	a	a	a	b	a
chr07	9216571	A	G	b	-	b	b	-	-	-	-	-	-	-	b	-	-	-	-	-	-	-	-	-	-	-	a	a	-	-	-	-	-	b	-	-	b	-	-	-	-	-	-	-	-	a	-	b	b
chr07	9311383	A	T	a	a	a	a	b	b	a	b	a	a	b	a	b	b	a	-	-	a	-	a	-	a	a	a	a	a	a	a	b	a	a	a	h	a	b	b	b	b	a	b	b	a	a	a	a	b
chr07	9439996	A	G	-	-	-	b	-	b	-	-	-	b	-	-	-	b	a	a	a	a	a	a	-	a	a	b	h	b	b	-	-	-	-	-	-	-	-	-	-	-	-	-	-	-	a	-	-	-
chr07	9443518	C	A	-	-	-	-	b	-	-	-	-	-	-	-	-	-	-	a	-	-	-	-	-	-	-	-	-	b	-	a	-	-	-	-	a	-	-	-	-	-	-	a	-	b	b	b	-	a
chr07	9449445	C	T	b	-	a	-	-	-	-	-	a	-	-	-	a	h	b	a	a	-	b	a	a	a	a	a	a	b	b	-	-	a	a	-	-	-	-	-	b	b	-	-	-	a	-	-	-	-
chr07	9481598	T	C	b	a	a	b	b	b	b	a	a	-	b	a	b	b	b	a	a	a	-	a	a	a	a	a	a	-	b	a	-	a	a	a	a	b	b	b	-	b	b	b	a	a	a	b	-	-
chr07	9481777	T	C	b	a	a	b	b	b	b	a	a	-	b	a	b	a	b	a	a	a	-	a	a	a	a	a	a	b	b	a	-	a	a	a	a	b	b	b	-	b	b	b	a	a	a	b	-	-
chr07	9481845	A	G	b	a	a	b	b	b	-	a	a	b	b	a	b	-	-	-	a	-	-	-	-	a	b	-	-	-	b	-	b	-	a	b	b	b	a	b	a	b	b	b	a	a	b	a	-	-
chr07	9484621	A	T	-	-	-	-	-	-	-	-	-	b	-	-	-	a	a	a	a	a	-	a	a	a	a	-	-	-	-	-	-	-	-	-	-	b	-	-	a	-	-	-	-	-	-	-	-	-
chr07	9484794	A	G	-	-	-	-	-	-	-	-	-	-	-	-	-	a	a	a	a	b	b	a	a	a	a	a	a	b	b	-	-	-	-	-	-	-	-	b	-	-	b	-	-	-	-	-	-	-
chr07	9485308	T	C	b	-	-	-	-	-	-	-	-	-	-	-	-	a	h	a	a	a	a	a	a	a	a	h	b	b	b	a	-	-	b	-	-	-	-	-	-	-	b	-	-	-	-	-	-	-
chr07	9485549	A	G	-	-	a	b	b	b	-	a	-	-	b	b	a	a	a	a	-	a	-	a	a	a	a	a	a	-	-	-	b	-	-	-	b	b	-	-	-	-	-	-	a	b	-	-	-	-
chr07	9485555	T	C	-	-	a	b	b	b	-	a	-	-	b	b	a	a	a	a	-	a	-	a	a	a	a	a	a	-	-	-	b	-	-	-	b	b	-	-	-	-	-	-	a	b	-	-	-	-
chr07	9486509	A	T	-	-	-	-	-	b	-	-	a	-	b	-	-	a	h	a	a	b	h	a	h	a	a	b	h	b	-	-	-	b	b	a	-	-	-	-	b	-	-	-	-	-	-	-	-	-
chr07	9489740	T	G	-	-	-	-	-	-	-	-	-	-	-	-	-	a	b	a	a	b	b	a	a	a	a	b	a	b	b	-	-	-	a	-	-	-	-	-	-	-	-	-	-	-	-	-	-	-
chr07	9496236	A	G	b	-	a	b	b	b	-	a	a	b	-	b	b	b	-	-	a	a	-	a	-	-	-	-	-	-	b	a	-	b	a	b	a	b	a	b	a	-	b	-	b	a	b	a	b	-
chr07	9499597	C	T	b	a	b	b	a	a	b	a	a	a	-	b	b	a	-	-	-	-	a	-	-	-	-	-	-	-	a	-	b	b	b	a	b	-	-	b	-	a	b	b	b	b	b	-	b	-
chr07	9506857	T	C	-	-	-	-	-	-	-	-	-	-	-	-	-	a	a	a	a	b	a	a	a	a	a	-	a	-	-	b	b	a	-	-	-	b	-	-	b	b	-	-	-	-	-	-	-	-
chr07	9506972	C	T	-	-	-	-	-	-	-	-	b	-	-	-	-	a	a	h	a	-	a	a	a	a	a	-	-	-	b	-	-	-	-	a	-	-	-	-	-	-	-	-	-	-	-	-	-	-
chr07	9508496	A	G	-	-	b	b	-	b	-	-	-	-	-	b	-	-	-	-	-	-	-	-	-	-	-	-	-	-	-	-	b	b	-	-	b	b	-	-	-	-	-	-	-	b	b	b	-	-
chr07	9531652	G	C	-	-	-	-	-	b	-	-	-	-	-	-	-	a	-	a	a	-	-	-	a	-	a	a	a	b	b	-	-	-	-	-	a	-	-	-	-	-	-	-	-	-	-	-	-	-
chr07	9531868	A	G	b	-	-	-	-	-	-	-	-	-	-	-	-	a	b	a	a	a	h	a	a	a	a	b	h	b	b	-	a	-	-	-	-	-	-	-	-	-	-	-	-	-	-	-	-	-
chr07	9534717	T	G	-	-	a	a	-	-	-	a	a	-	b	-	a	a	-	-	-	-	-	-	-	-	-	-	-	-	-	a	b	-	a	b	b	-	-	b	-	-	b	-	b	-	a	-	b	-
chr07	9537176	G	A	b	b	b	b	b	b	b	a	a	-	-	a	b	-	a	-	a	-	b	-	-	a	-	-	-	b	-	a	b	-	b	b	b	b	a	b	a	b	b	a	b	a	b	b	b	-
chr07	9539823	T	A	b	a	a	b	b	b	b	a	a	-	b	a	a	a	a	a	a	a	-	a	a	a	a	a	a	-	-	-	a	a	a	a	-	b	-	-	-	b	b	b	b	a	a	-	-	-
chr07	9540137	A	G	-	-	-	-	-	b	-	-	-	-	-	-	-	a	h	a	a	-	a	h	a	-	a	a	a	b	b	-	-	-	-	-	-	-	-	-	-	-	-	-	-	-	-	-	-	-
chr07	9540779	A	G	b	a	b	b	b	b	-	-	a	b	b	a	a	b	a	a	a	b	b	a	a	a	a	a	a	b	b	a	a	-	a	a	-	-	-	-	a	-	b	a	b	a	a	-	-	-
chr07	9540869	A	C	-	-	-	-	b	-	-	-	-	-	-	-	a	a	a	-	a	a	a	a	-	a	a	a	a	b	-	-	-	b	-	a	-	-	-	-	-	-	-	-	-	-	a	-	-	-
chr07	9540876	C	T	-	-	-	-	b	-	-	-	-	-	-	-	a	a	a	a	a	a	a	a	-	a	a	a	a	b	-	-	-	b	-	a	-	-	-	-	-	-	-	-	-	-	a	-	-	-
chr07	9540988	C	T	-	-	-	-	b	-	-	-	-	-	-	-	a	a	a	a	a	a	a	a	-	a	a	a	a	b	b	-	-	b	-	a	-	-	-	-	-	-	-	-	-	-	a	-	-	-
chr07	9551605	C	G	-	-	-	-	-	-	-	-	-	-	-	-	-	h	b	h	b	h	b	b	h	a	-	b	h	b	b	-	b	-	a	-	-	-	b	-	-	-	b	a	-	-	-	-	-	-
chr07	9573487	A	G	-	-	-	-	b	-	-	a	-	-	-	-	-	-	-	-	-	-	-	-	-	-	a	-	-	-	-	-	a	b	b	a	-	-	-	b	-	-	b	-	-	a	b	-	-	a
chr07	9579982	A	G	-	-	-	-	-	b	-	-	a	-	-	-	-	a	b	a	a	a	a	a	a	a	a	a	a	b	b	-	-	-	a	-	-	-	-	-	-	-	b	-	-	-	-	a	-	-
chr07	9584667	T	C	-	-	-	-	-	-	-	-	-	b	-	a	a	b	b	a	a	b	b	a	a	a	-	b	a	b	b	-	-	b	a	-	-	b	-	-	-	-	b	-	a	-	b	-	-	-
chr07	9585794	A	G	b	a	b	b	b	b	-	a	a	b	b	b	b	a	a	-	-	a	a	a	a	a	a	a	a	b	b	a	b	a	b	a	b	b	b	b	b	b	b	a	b	b	b	b	b	a
chr07	9590596	C	A	-	-	-	-	-	-	-	-	a	-	-	-	-	b	b	b	-	b	-	-	-	b	-	-	b	b	b	-	-	-	-	-	b	-	-	-	-	-	-	-	-	-	-	-	-	-
chr07	9597590	T	C	b	b	b	b	b	b	b	b	-	b	b	b	b	b	-	-	b	a	-	b	a	b	-	-	a	-	b	-	b	-	-	-	-	-	-	b	-	b	-	-	-	b	-	-	-	-
chr07	9675381	A	G	b	a	b	b	b	b	b	a	a	b	b	a	a	a	a	-	a	-	b	a	a	a	-	a	h	-	-	a	a	a	a	b	a	b	a	b	a	b	b	b	a	b	b	b	b	-
chr07	9682611	T	C	a	-	-	-	-	b	-	-	b	-	-	b	-	-	-	-	-	b	-	-	-	-	-	-	b	-	-	-	-	b	b	-	-	-	-	-	-	-	-	-	-	-	-	-	-	-
chr07	9694652	T	C	b	b	a	b	b	b	b	a	a	b	b	a	b	a	-	a	a	a	-	a	a	a	a	a	a	-	-	a	b	a	a	b	a	b	a	b	b	b	b	b	b	a	a	b	b	a
chr07	9726970	T	C	-	-	-	-	b	b	-	-	-	-	-	-	b	-	-	-	-	b	-	-	-	-	-	-	-	-	-	-	-	-	-	b	-	-	-	-	-	b	-	b	-	-	-	-	b	-
chr07	9738779	T	A	-	-	-	-	-	-	-	-	-	-	-	-	-	b	a	-	a	b	h	a	a	a	a	h	h	b	b	-	-	-	-	-	-	b	-	-	-	-	-	-	-	-	-	-	-	-
chr07	9750752	T	A	b	b	a	b	b	b	-	a	a	b	-	b	a	a	-	-	a	a	-	-	-	a	-	-	-	b	b	-	a	b	a	a	a	b	a	b	-	b	b	b	a	a	b	b	b	-
chr07	9751078	A	G	b	b	a	b	b	b	-	a	a	b	-	b	a	a	-	-	a	a	-	-	-	a	-	-	-	b	b	-	a	b	a	a	a	b	a	b	-	b	b	b	a	a	b	b	b	-
chr07	9751506	G	A	a	-	b	b	b	b	-	-	-	b	-	b	b	-	-	-	a	-	b	-	b	a	a	-	-	-	-	a	b	-	b	a	b	b	-	b	a	-	b	-	a	a	b	a	b	b
chr07	9751793	A	C	-	-	-	-	-	-	-	-	-	-	b	-	-	a	h	-	a	h	a	a	a	a	a	b	a	b	b	a	-	a	-	-	-	-	-	-	-	-	-	-	-	-	-	-	-	-
chr07	9762078	C	A	-	-	-	-	-	-	-	-	-	-	-	-	-	-	-	-	a	-	b	-	-	-	-	-	-	-	-	b	a	-	a	-	b	-	-	-	-	-	-	b	-	-	a	-	-	-
chr07	9768315	T	C	-	a	-	-	-	b	-	-	-	-	b	a	-	a	-	a	a	-	b	a	a	a	a	a	b	-	b	-	-	-	-	-	-	-	-	-	-	-	b	-	-	-	-	-	-	-
chr07	9768465	T	C	b	-	-	-	-	b	-	-	-	-	b	-	a	b	b	-	-	a	-	-	a	-	-	b	b	b	b	-	-	-	a	-	b	-	-	-	-	-	-	a	-	-	-	-	-	a
chr07	9768668	C	G	b	-	a	b	b	b	b	-	a	b	b	a	a	-	-	-	-	-	-	-	a	a	a	b	-	-	-	a	b	-	b	b	a	b	-	b	-	b	b	a	-	b	b	-	b	a
chr07	9781179	T	C	-	-	-	b	-	-	-	-	-	-	-	a	-	a	b	a	a	b	a	a	a	a	a	b	a	b	b	-	-	-	-	-	a	-	-	-	-	b	-	-	-	b	-	-	-	-
chr07	9782127	T	C	b	b	b	b	b	b	b	-	-	b	b	b	b	h	h	a	a	h	a	a	a	a	a	-	a	b	b	-	b	-	b	b	b	b	b	b	b	b	b	b	b	b	b	b	-	-
chr07	9782287	A	G	-	-	-	-	-	-	-	-	-	-	-	-	-	a	a	a	a	a	h	a	a	a	a	b	h	b	b	-	-	-	-	-	-	-	-	b	a	-	-	-	-	-	-	-	-	-
chr07	9782868	T	C	b	a	a	b	b	b	b	a	a	b	b	a	a	a	a	a	a	b	h	a	a	a	a	b	h	b	b	a	a	-	b	b	a	-	-	-	-	-	b	-	a	a	b	b	b	-
chr07	9783249	G	A	-	-	-	-	-	-	-	-	-	-	-	-	-	b	a	-	a	b	a	a	a	a	a	b	b	b	b	-	-	-	-	-	-	-	-	-	-	-	-	-	-	-	-	-	-	-
chr07	9783353	T	C	b	b	b	b	b	b	-	a	a	b	b	a	b	b	a	a	a	-	-	a	a	a	-	b	a	b	b	a	a	b	b	a	b	b	a	b	a	b	b	a	b	a	b	a	-	a
chr07	9783519	A	G	b	b	b	b	b	b	-	a	a	b	b	a	b	b	a	a	a	-	-	h	a	-	-	b	a	-	b	a	a	b	b	a	b	b	a	b	a	b	b	a	b	a	a	-	-	a
chr07	9783756	A	G	-	-	a	-	-	-	-	-	a	-	-	-	-	a	b	a	a	b	a	a	a	a	a	a	h	b	b	-	b	-	a	a	a	b	-	-	-	b	b	a	-	-	-	-	-	-
chr07	9785881	A	G	b	b	b	b	b	b	b	a	a	b	b	b	b	b	-	-	a	-	-	a	a	a	-	a	a	-	b	a	b	b	b	b	a	b	b	b	a	b	b	a	a	a	b	a	b	a
chr07	9791268	A	C	-	-	-	-	b	-	-	-	-	b	-	-	-	a	a	-	a	a	a	a	a	a	a	a	a	-	b	b	-	-	-	-	-	-	-	b	-	-	-	-	-	a	-	-	-	-
chr07	9794143	G	T	-	b	-	-	b	b	-	b	b	b	b	b	b	b	-	b	a	b	b	b	b	a	h	h	h	b	b	b	b	-	b	b	b	b	b	b	b	-	b	b	b	a	-	-	b	-
chr07	9794745	T	G	b	-	b	-	-	-	-	-	-	-	-	b	-	-	-	-	-	-	b	-	-	b	-	b	b	-	-	-	-	-	b	b	-	-	b	b	-	-	-	b	-	-	b	-	-	-
chr07	9799061	A	G	b	a	b	b	b	b	-	b	a	b	b	b	b	a	b	-	b	a	a	b	-	b	a	-	a	b	b	b	b	-	a	b	b	b	a	b	b	b	b	-	-	b	b	-	b	-
chr07	9822500	C	T	a	-	a	a	a	a	-	a	a	a	a	a	a	a	a	-	a	-	-	a	a	a	-	-	-	b	-	a	a	a	a	a	a	a	a	a	a	a	b	a	a	a	a	a	a	-
chr07	9828458	T	C	b	a	a	b	-	-	-	a	-	-	-	b	a	a	-	-	-	a	-	a	a	a	a	-	a	-	-	-	a	a	-	a	a	b	-	-	a	-	-	b	a	a	a	-	-	a
chr07	9832556	T	C	b	-	-	-	-	-	-	-	-	-	-	-	-	a	a	-	b	b	b	a	a	a	a	b	a	h	h	-	-	-	a	-	-	-	-	-	-	-	a	-	-	-	-	-	-	-
chr07	9832601	G	A	a	-	-	-	-	-	-	-	-	-	-	-	-	a	a	a	a	a	a	a	a	a	a	a	a	a	a	-	-	-	b	a	-	-	-	-	-	a	-	-	-	-	-	-	-	-
chr07	9846646	T	C	-	b	-	b	-	b	-	-	b	-	b	b	b	a	a	-	a	-	-	a	a	-	-	a	-	-	-	-	-	-	b	b	b	b	-	-	-	-	-	-	-	-	-	-	-	-
chr07	9883451	A	G	-	-	-	-	-	-	-	-	-	-	-	-	-	b	b	a	a	-	a	a	a	a	a	a	a	b	b	-	-	-	-	-	b	-	-	-	-	-	-	-	-	-	-	-	-	-
chr07	9883576	T	C	-	-	-	-	-	-	-	-	-	-	-	-	-	h	h	a	a	-	a	a	a	a	a	a	a	b	-	-	-	-	-	-	b	-	-	-	-	-	-	-	-	-	-	-	-	-
chr07	9921031	T	G	b	b	a	b	b	b	b	a	a	-	b	a	b	-	-	-	-	-	-	-	-	a	-	-	-	b	b	-	b	-	b	b	a	b	b	b	b	b	-	a	-	a	b	a	b	b
chr07	9927648	A	G	b	-	-	-	-	b	-	a	-	b	-	a	a	b	b	a	a	b	a	a	a	a	-	h	h	b	b	a	-	-	-	-	-	-	-	-	-	-	-	a	-	a	-	-	-	-
chr07	9927694	T	C	b	a	-	b	b	b	b	a	a	b	-	a	b	a	a	-	a	a	a	a	a	a	a	a	a	-	-	-	b	-	a	b	-	-	b	b	a	-	-	-	-	a	a	b	-	-
chr07	9945070	C	T	-	b	-	-	b	-	-	-	b	-	-	-	-	-	-	-	-	-	-	-	-	-	-	-	-	-	-	-	b	-	a	b	b	b	-	-	-	-	-	-	-	-	b	a	b	b
chr07	9955998	T	C	b	a	-	-	b	-	-	a	a	b	-	b	b	h	h	-	a	a	a	a	a	a	a	-	a	-	-	-	a	a	b	a	a	b	-	-	-	-	b	b	-	-	a	a	b	-
chr07	9956868	G	C	-	-	-	b	b	b	-	a	a	-	-	-	-	-	-	-	a	-	-	-	-	-	-	-	-	b	b	a	b	-	a	-	-	-	-	b	-	-	-	-	b	-	a	-	b	-
chr07	9958213	T	C	b	-	-	-	-	-	-	-	-	-	-	-	-	a	a	a	a	b	b	a	a	a	a	h	h	b	b	-	a	-	-	-	-	-	-	-	-	-	-	-	a	-	-	-	-	-
chr07	9958650	C	T	-	a	a	b	b	b	-	a	-	b	b	a	a	a	-	a	a	a	h	a	a	a	a	b	a	b	b	a	b	a	b	a	b	b	b	b	a	b	b	a	b	a	b	b	b	b
chr07	9959600	A	T	-	-	b	-	-	-	-	-	-	-	-	-	-	a	b	a	a	a	b	a	a	a	a	h	a	b	b	-	-	-	-	a	-	-	-	-	a	-	-	-	-	-	-	-	-	-
chr07	9960590	A	T	b	b	a	b	b	b	b	a	a	b	b	a	b	b	a	-	a	b	b	-	a	a	-	a	b	b	b	a	b	b	a	a	b	b	b	-	a	b	b	a	b	a	a	a	b	-
chr07	9963774	G	T	-	-	-	-	-	-	-	-	-	b	-	-	b	b	b	a	a	a	b	a	a	a	a	b	b	b	b	-	-	-	b	b	-	-	-	b	a	-	-	-	-	-	-	-	-	-
chr07	9965973	A	G	b	-	-	-	-	-	-	-	-	-	-	-	-	b	b	-	a	a	b	a	a	a	a	h	a	b	b	-	-	-	-	-	-	b	a	-	b	-	-	-	-	-	-	-	-	-
chr07	9966665	A	G	-	-	-	-	-	-	-	-	-	-	-	-	a	b	a	a	a	b	h	a	a	a	a	h	b	b	b	-	-	-	-	-	-	b	-	-	-	b	-	b	-	-	-	-	-	-
chr07	9967700	C	T	-	-	b	-	-	-	-	-	-	-	-	-	-	a	a	a	a	a	b	a	a	a	a	h	a	b	b	-	a	-	-	-	-	b	-	-	-	-	-	-	a	-	-	-	-	-
chr07	9969956	C	G	-	-	-	-	-	-	-	-	-	-	-	-	-	b	b	a	a	a	a	a	a	a	a	h	h	b	b	-	b	a	-	b	a	-	-	-	-	-	b	a	-	-	-	-	-	-
chr07	9975311	C	T	b	a	a	b	b	b	-	a	a	-	b	a	b	b	-	a	a	-	b	a	a	a	a	a	a	b	b	a	-	b	a	a	a	b	a	b	-	-	-	a	a	-	a	-	-	-
chr07	9987861	G	C	-	-	a	-	-	-	-	-	-	-	-	-	-	a	-	-	a	-	-	-	-	-	a	-	-	-	b	-	b	-	a	b	-	-	-	-	-	-	-	a	-	a	a	b	-	-
chr07	9992117	C	T	b	a	b	b	b	b	b	a	a	b	b	b	a	a	-	-	a	b	a	a	a	a	a	a	a	b	-	a	b	a	b	a	a	b	-	-	-	b	b	-	b	a	b	-	-	b
chr07	9992441	C	T	b	-	a	b	b	b	-	a	a	b	b	b	b	a	-	a	a	-	-	a	a	a	a	a	a	b	-	a	b	a	h	b	a	b	-	b	b	b	b	a	b	b	b	-	-	-
chr07	9992589	C	T	-	-	a	-	-	-	-	a	a	-	-	a	a	a	-	a	a	-	-	a	a	a	a	a	a	b	-	a	a	a	a	a	a	-	-	-	a	-	-	a	a	a	a	-	-	-
chr07	10000015	A	G	b	b	b	b	b	b	b	-	a	b	b	a	a	-	-	a	a	b	a	a	-	a	-	-	a	-	-	a	b	b	a	a	a	b	a	-	a	b	b	b	b	a	b	a	b	-
chr07	10000149	T	C	-	-	-	-	-	-	-	-	-	-	-	a	-	b	a	a	a	a	b	a	a	a	a	a	h	b	b	-	b	-	-	-	-	-	-	-	-	-	-	-	-	-	-	-	-	-
chr07	10002234	A	G	b	b	a	b	b	b	b	a	a	b	b	b	a	b	b	-	a	a	h	-	a	a	a	a	-	b	b	a	b	b	-	b	b	-	-	b	a	-	-	-	-	b	a	b	-	-
chr07	10003779	T	C	-	-	-	-	-	-	-	-	-	-	-	-	-	b	a	a	a	b	b	a	a	a	a	h	h	-	b	-	-	-	-	-	-	b	-	-	-	-	-	-	-	-	-	-	-	-
chr07	10003786	G	A	-	-	-	-	-	-	-	-	-	-	-	-	-	b	a	a	a	b	b	a	a	a	a	h	h	-	b	-	-	-	-	-	-	b	-	-	-	-	-	-	-	-	-	-	-	-
chr07	10003906	G	A	-	-	-	-	-	-	-	-	-	-	-	-	-	a	a	a	a	b	b	a	a	a	a	h	h	b	b	-	-	-	-	-	-	b	-	-	-	-	-	-	-	-	-	-	-	-
chr07	10004819	G	T	b	a	a	b	b	b	b	a	a	b	b	a	b	b	-	a	a	b	-	a	-	a	-	a	b	b	b	a	b	a	a	b	b	b	a	b	b	b	b	a	b	b	a	a	b	-
chr07	10005106	A	G	b	a	a	b	b	b	b	a	a	b	b	a	b	b	-	a	a	b	b	a	-	a	-	a	b	b	b	a	b	a	a	b	b	b	a	b	b	b	b	a	b	b	a	a	b	-
chr07	10058898	A	T	b	a	a	b	b	b	b	a	a	b	b	a	b	b	a	a	a	b	b	a	-	a	-	b	a	b	b	a	b	b	b	b	a	b	-	-	-	b	b	a	-	-	-	-	b	-
chr07	10059409	T	C	-	a	-	-	-	-	-	-	-	-	-	-	b	b	a	a	a	a	b	a	a	a	a	a	h	b	b	-	-	-	-	-	-	-	-	-	-	-	-	-	-	-	-	-	-	-
chr07	10062052	A	G	b	a	b	b	b	b	b	a	a	b	b	b	b	b	a	a	a	b	a	a	a	a	-	a	a	-	b	a	b	a	b	b	b	b	b	b	a	b	b	b	b	b	b	a	b	a
chr07	10080489	C	G	b	a	a	b	b	b	b	a	a	b	b	a	a	b	a	-	a	-	b	a	a	a	a	a	a	b	-	a	b	b	b	b	b	b	-	-	a	b	-	b	a	b	b	-	-	-
chr07	10091125	T	C	b	b	b	b	b	-	-	-	-	-	b	-	b	b	a	-	a	b	b	a	a	a	a	b	-	b	b	a	-	-	a	b	a	-	a	b	-	-	-	-	-	-	-	-	-	-
chr07	10091274	T	G	b	b	b	b	b	-	-	-	-	-	b	-	b	b	b	-	a	b	b	a	a	a	a	-	-	b	b	a	-	-	a	b	a	-	a	b	-	-	-	-	-	-	-	-	-	-
chr07	10091339	G	A	b	b	b	b	b	-	-	-	-	-	b	-	b	b	b	-	a	b	b	a	a	a	a	-	-	b	b	a	-	-	a	b	a	-	a	b	-	-	-	-	-	-	-	-	-	-
chr07	10094027	G	A	b	-	-	-	-	b	-	-	-	-	-	-	-	a	a	a	a	-	-	a	a	a	a	-	a	-	-	-	-	-	b	-	b	-	-	-	-	-	b	a	-	-	-	-	-	-
chr07	10094038	G	A	b	-	-	-	-	b	-	-	-	-	-	-	-	a	a	a	a	-	-	a	a	a	a	-	a	-	-	-	-	-	b	-	b	-	-	-	-	-	b	a	-	-	-	-	-	-
chr07	10094066	G	C	b	-	-	-	-	b	-	-	-	-	-	-	-	a	a	a	a	-	-	a	a	a	b	-	b	-	-	-	-	-	b	-	b	-	-	-	-	-	b	a	-	-	-	-	-	-
chr07	10094217	A	G	-	-	-	-	-	-	-	-	a	-	-	-	-	b	b	a	a	b	a	a	a	a	a	h	a	b	b	-	-	-	-	b	-	b	-	-	-	-	b	-	-	-	-	-	-	-
chr07	10094326	C	T	-	-	-	b	b	-	-	a	-	-	b	-	a	b	-	-	a	-	-	a	a	-	-	b	-	-	-	-	-	-	a	a	-	-	b	-	a	-	b	a	-	-	-	b	b	a
chr07	10094750	A	G	b	a	a	b	b	b	-	-	a	b	b	b	a	b	b	a	-	-	-	-	-	-	-	b	b	-	-	a	b	a	a	a	b	b	-	b	b	b	b	b	b	b	a	a	b	b
chr07	10095080	G	A	b	a	a	b	b	b	-	-	a	b	b	b	a	b	b	a	-	-	-	-	-	-	-	b	b	b	-	a	b	a	a	a	b	b	-	b	b	b	b	b	b	b	a	a	b	b
chr07	10095152	C	A	-	-	-	-	-	-	-	-	-	-	-	-	-	a	a	a	a	-	-	a	a	a	a	b	h	b	b	a	-	-	-	-	-	-	-	b	-	-	-	-	-	-	-	-	-	-
chr07	10097151	T	G	b	b	b	b	b	b	b	-	a	-	b	a	-	-	-	a	-	-	a	a	-	-	-	a	b	-	b	-	b	b	b	a	a	b	a	b	-	b	b	a	a	b	b	b	b	-
chr07	10098382	A	G	b	-	b	b	b	b	b	-	-	b	b	b	b	-	-	-	-	-	-	-	-	-	-	-	-	-	-	-	-	-	b	b	b	b	b	-	b	-	b	b	b	-	b	b	b	-
chr07	10102045	G	A	b	-	b	-	-	-	-	-	-	-	-	-	-	a	b	a	a	b	a	a	a	a	a	a	a	b	b	-	-	-	-	-	-	-	-	-	b	-	-	-	-	a	-	-	-	-
chr07	10102063	G	A	b	-	b	-	-	-	-	-	-	-	-	-	-	a	b	a	a	b	a	a	a	a	a	a	a	b	b	-	-	-	-	-	-	-	-	-	b	-	-	-	-	a	-	-	-	-
chr07	10103754	T	G	-	-	-	-	-	b	-	-	-	-	-	a	-	a	a	-	a	-	b	a	a	a	a	b	h	b	b	a	-	-	b	-	-	-	-	-	-	b	b	-	-	-	-	-	-	-
chr07	10103893	T	C	-	-	-	-	-	b	-	-	-	-	-	a	-	b	b	a	a	-	b	a	a	a	a	b	h	b	b	a	-	-	b	b	-	-	-	-	-	b	b	-	-	-	-	-	-	-
chr07	10105942	G	T	-	-	-	-	-	-	-	-	a	-	-	-	a	a	a	a	a	b	h	a	a	a	a	b	b	b	b	a	-	-	b	-	-	-	-	-	-	-	-	-	-	-	-	-	-	-
chr07	10106689	T	C	-	-	-	-	-	-	-	-	-	-	-	-	-	b	b	a	a	b	b	a	a	a	a	a	h	b	b	-	-	-	-	-	-	-	b	-	a	-	-	-	a	-	-	-	-	-
chr07	10109877	T	C	b	a	b	b	b	b	-	-	a	-	b	-	b	b	a	a	a	b	a	a	a	a	a	b	a	b	b	-	-	-	b	a	-	-	-	-	a	-	-	-	-	-	-	-	-	-
chr07	10110175	G	A	-	-	-	-	-	b	-	-	-	-	-	-	-	b	-	a	-	a	-	a	a	a	-	a	b	b	-	-	-	-	a	-	-	-	-	-	-	-	-	-	-	-	-	-	-	-
chr07	10112512	A	G	b	-	b	-	-	-	-	-	-	-	-	-	-	b	a	a	a	h	h	-	a	a	a	a	-	b	-	-	-	-	-	a	-	-	-	-	-	-	-	-	-	-	-	-	-	-
chr07	10125540	T	C	b	-	b	-	-	b	-	a	a	-	b	b	a	-	-	-	-	-	-	-	-	-	-	-	-	-	-	a	b	-	a	a	b	-	a	-	a	-	-	b	-	b	a	a	b	-
chr07	10126720	G	A	b	b	a	b	-	b	b	-	-	b	b	b	b	b	b	a	a	-	a	a	a	a	a	a	a	b	b	a	b	b	b	b	a	b	b	b	b	-	b	-	-	b	-	-	b	-
chr07	10126743	G	C	b	b	a	b	-	b	b	-	-	b	b	b	b	b	b	a	a	-	a	a	a	a	a	a	a	b	b	a	b	b	b	b	a	b	b	b	b	-	b	-	-	b	-	-	b	-
chr07	10127098	A	T	b	-	a	b	b	b	b	-	a	b	b	b	b	a	-	a	-	a	a	a	a	a	a	a	b	-	-	a	b	-	a	b	b	b	b	b	a	b	b	b	b	a	b	b	b	b
chr07	10139380	G	A	-	b	a	b	-	b	-	a	a	-	-	a	a	-	a	-	a	b	-	a	-	a	a	-	-	-	b	a	b	b	a	b	b	b	a	-	b	-	-	-	a	a	b	a	-	a
chr07	10146169	T	C	-	-	-	-	-	-	-	-	-	-	-	a	-	h	b	a	a	b	a	a	a	a	a	a	a	b	-	a	-	b	a	-	-	-	a	-	-	-	-	-	-	-	-	-	-	-
chr07	10146234	T	C	-	-	-	-	-	-	-	-	-	-	-	a	-	h	b	a	a	b	a	a	a	a	a	a	a	b	-	a	-	b	a	-	-	-	a	-	-	-	-	-	-	-	-	-	-	-
chr07	10146291	G	T	-	-	-	-	-	-	-	-	-	-	-	a	-	b	b	a	a	h	a	a	a	a	a	a	a	b	b	-	-	b	a	-	-	-	a	-	-	-	-	-	-	-	-	-	-	-
chr07	10146370	G	A	b	b	a	b	b	b	b	a	a	-	-	a	b	b	b	a	a	b	-	a	a	a	-	a	b	b	b	a	a	a	a	a	a	b	-	-	a	b	-	b	a	b	a	-	b	-
chr07	10148200	C	T	-	-	-	-	b	-	-	-	-	-	-	b	-	-	-	-	-	-	-	-	-	-	-	b	a	-	-	-	-	-	-	-	-	-	-	-	-	-	-	-	-	-	b	-	b	-
chr07	10148826	T	C	-	-	-	-	-	-	-	-	-	-	-	-	-	a	-	-	a	a	a	a	a	a	a	a	b	-	-	-	-	-	-	-	-	-	-	-	-	-	b	-	-	-	-	-	-	-
chr07	10149382	G	T	b	-	a	b	b	b	-	a	a	b	b	b	b	b	a	a	a	b	-	a	-	a	a	a	a	b	b	a	b	a	a	a	a	b	a	-	b	-	b	b	-	a	b	-	-	-
chr07	10149726	C	T	b	a	a	b	b	b	b	a	a	b	b	a	b	b	b	a	a	a	b	-	a	a	a	-	a	b	b	a	a	a	b	b	b	b	a	b	b	-	b	a	a	a	a	a	b	b
chr07	10149928	G	A	b	a	a	b	b	b	b	a	a	b	b	a	b	b	b	a	a	a	b	-	a	a	a	-	b	b	b	a	b	a	b	b	b	b	a	b	b	-	b	b	a	a	a	a	b	b
chr07	10150092	T	C	b	-	b	b	b	b	-	-	a	-	-	b	b	b	b	a	a	b	b	a	a	a	a	a	b	b	b	a	-	-	b	b	b	-	-	-	a	-	-	-	a	-	-	b	-	-
chr07	10150277	G	A	-	-	-	-	-	-	-	-	-	-	-	a	-	a	a	h	a	b	b	a	-	a	a	b	a	b	b	-	-	-	-	-	-	b	-	-	-	-	-	-	-	-	-	-	-	-
chr07	10174859	C	T	b	-	b	b	b	b	-	-	a	-	-	-	b	a	-	-	a	-	-	-	-	-	a	-	-	b	-	a	-	b	-	b	a	b	a	b	a	-	b	-	-	b	a	a	-	-
chr07	10174867	G	A	b	-	b	b	b	b	-	-	a	-	-	-	b	a	-	-	a	-	-	-	-	-	a	-	-	b	-	a	-	b	-	b	a	b	a	b	a	-	b	-	-	b	a	a	-	-
chr07	10213948	C	G	-	-	-	-	b	b	-	-	-	-	-	-	-	a	a	a	a	a	a	a	a	a	a	b	a	-	b	a	-	a	b	b	a	-	-	b	a	-	b	-	-	b	-	-	-	-
chr07	10219491	A	G	-	-	b	b	-	-	-	-	-	-	-	-	-	b	b	a	a	a	b	a	a	a	a	h	h	b	b	-	-	-	-	b	-	-	-	-	-	-	-	-	-	-	-	-	-	-
chr07	10219505	T	G	-	-	b	b	-	-	-	-	-	-	-	-	-	b	b	a	a	a	b	a	a	a	a	h	h	b	b	-	-	-	-	b	-	-	-	-	-	-	-	-	-	-	-	-	-	-
chr07	10228545	G	A	b	-	b	b	b	b	b	a	a	b	b	a	a	a	-	-	a	-	-	a	a	a	-	a	a	-	-	a	a	a	a	b	b	b	a	b	b	b	b	-	b	-	b	a	b	-
chr07	10228555	T	C	b	b	b	b	b	b	b	a	a	b	b	a	a	a	-	-	a	-	-	a	a	a	-	a	a	-	-	a	a	a	a	b	b	b	a	b	b	b	b	-	b	b	b	a	b	-
chr07	10228640	T	C	b	a	b	b	b	b	b	-	a	b	b	a	b	b	a	a	-	-	a	-	a	a	a	b	-	b	b	a	b	b	-	a	a	b	b	-	a	-	b	b	-	-	a	-	-	-
chr07	10228762	G	C	b	a	b	b	b	b	b	-	a	b	b	a	b	a	a	a	-	-	a	-	a	a	a	b	-	b	b	a	b	b	-	a	a	b	b	-	a	-	b	b	-	-	a	-	-	-
chr07	10254440	C	T	-	-	-	-	-	-	-	-	-	-	-	-	-	h	h	-	a	a	h	a	a	a	a	h	h	b	b	-	-	-	-	-	a	-	-	-	-	-	-	-	-	-	-	-	-	-
chr07	10265738	T	C	b	b	b	b	b	b	b	a	a	b	b	a	b	b	a	-	a	a	b	a	a	a	a	a	a	b	b	a	a	b	b	a	a	b	a	b	b	b	b	b	b	b	b	b	b	-
chr07	10267984	C	G	-	-	-	b	b	-	-	-	-	-	-	-	-	b	-	-	-	b	b	-	-	-	-	-	-	b	b	-	-	-	-	a	-	-	-	-	b	b	-	-	-	-	-	-	b	-
chr07	10268034	A	C	-	-	-	b	b	-	-	-	-	-	-	-	-	b	-	-	-	b	b	-	-	-	-	-	-	b	b	-	-	-	-	a	-	-	-	-	b	b	-	-	-	-	-	-	b	-
chr07	10268604	A	G	b	a	a	b	b	b	b	a	a	b	b	a	a	a	b	-	a	a	-	a	-	a	a	a	a	b	-	a	a	a	a	a	a	b	b	b	a	b	b	a	-	a	b	a	b	-
chr07	10269483	A	C	-	-	-	-	-	-	-	-	-	-	-	-	-	h	a	h	a	-	a	a	a	a	-	b	h	b	b	-	-	-	-	a	-	-	-	-	-	-	-	-	-	-	-	-	-	-
chr07	10269489	C	T	-	-	-	-	-	-	-	-	-	-	-	-	-	h	a	h	a	-	a	a	a	a	-	b	h	b	b	-	-	-	-	a	-	-	-	-	-	-	-	-	-	-	-	-	-	-
chr07	10273061	A	T	b	b	b	b	b	b	-	a	a	b	b	a	b	b	b	-	-	-	b	a	a	-	-	-	b	-	-	a	a	b	a	a	a	b	b	-	a	b	-	b	a	b	b	b	b	-
chr07	10273351	G	A	b	b	b	b	b	b	-	a	a	b	b	a	b	b	b	-	-	-	b	a	a	-	-	-	b	-	-	a	a	b	a	a	a	b	b	-	a	b	-	b	b	b	b	b	b	-
chr07	10274672	C	T	-	-	-	-	-	-	-	-	-	-	-	-	-	b	a	a	a	h	h	a	a	a	-	b	b	b	b	-	-	-	-	-	-	-	-	-	-	-	-	-	-	-	-	-	-	-
chr07	10274788	A	G	-	-	-	-	-	-	-	-	-	-	-	-	a	b	b	-	a	b	a	a	a	a	a	a	a	b	b	-	-	-	-	a	-	-	-	-	-	-	-	-	a	-	-	-	-	-
chr07	10274794	C	A	-	-	-	-	-	-	-	-	-	-	-	-	a	b	b	-	a	b	b	a	a	a	a	a	a	b	b	-	-	-	-	a	-	-	-	-	-	-	-	-	a	-	-	-	-	-
chr07	10278503	G	A	b	a	b	b	b	b	b	a	a	b	b	a	a	a	-	a	a	a	b	a	-	a	a	-	-	b	b	a	a	b	a	a	a	b	a	b	b	b	-	a	b	b	b	b	b	a
chr07	10278525	T	C	b	a	b	b	b	b	b	a	a	b	b	a	a	a	-	a	a	a	b	a	-	a	a	-	-	b	b	a	a	b	a	a	a	b	a	b	b	b	-	a	b	b	b	b	b	a
chr07	10280207	T	G	-	-	-	-	b	-	-	-	-	-	-	-	-	b	h	a	a	a	b	a	a	a	a	h	h	b	b	-	-	-	-	-	-	-	-	-	-	b	-	-	a	-	-	-	-	-
chr07	10283318	A	G	-	-	-	-	-	-	-	-	-	-	-	-	-	a	a	a	a	-	-	a	a	a	a	a	b	b	b	-	-	-	-	-	-	-	-	-	-	-	-	a	-	-	-	-	-	-
chr07	10283333	A	G	-	-	-	-	-	-	-	-	-	-	-	-	-	a	a	a	a	-	-	a	a	a	a	a	b	b	b	-	-	-	-	-	-	-	-	-	-	-	-	a	-	-	-	-	-	-
chr07	10283791	A	G	-	-	-	-	-	-	-	a	-	-	-	-	-	a	a	a	a	a	-	a	a	a	-	a	h	b	b	-	-	-	-	-	-	-	-	-	-	-	-	-	-	-	-	-	-	-
chr07	10283824	G	T	-	-	-	-	-	-	-	a	-	-	-	-	-	a	a	a	a	a	-	a	a	a	-	a	h	b	b	-	-	-	-	-	-	-	-	-	-	-	-	-	-	-	-	-	-	-
chr07	10284034	C	T	-	-	-	-	-	-	-	-	-	-	-	-	b	b	-	a	a	b	h	b	h	a	a	a	h	b	b	-	-	-	b	-	-	-	-	-	-	-	-	b	-	-	-	-	-	-
chr07	10284157	A	G	-	-	-	-	-	-	-	-	-	-	-	-	b	b	b	a	a	h	h	a	a	a	a	b	h	b	b	-	-	-	b	-	-	-	-	-	-	-	-	b	-	-	-	-	-	-
chr07	10286358	A	T	-	-	-	-	-	-	-	-	-	b	-	-	-	b	a	a	a	a	a	a	a	a	a	a	h	b	b	-	-	-	a	-	-	-	-	-	b	-	-	b	-	-	-	-	-	-
chr07	10286400	T	C	-	-	-	-	-	-	-	-	-	b	-	-	-	h	h	a	a	a	h	a	a	a	a	b	h	b	b	-	-	-	a	-	-	-	-	-	b	-	-	b	-	-	-	-	-	-
chr07	10286852	C	T	b	-	b	b	b	b	b	a	a	b	b	a	a	b	-	a	a	a	a	a	-	a	a	a	-	-	b	a	a	a	a	a	b	b	a	b	a	b	b	a	a	-	a	b	b	b
chr07	10286863	A	G	b	-	b	b	b	b	b	a	a	b	b	a	a	b	-	a	a	a	a	a	-	a	a	a	-	-	b	a	a	a	a	a	b	b	a	b	a	b	b	a	a	-	a	b	b	b
chr07	10290140	G	A	b	-	a	-	-	-	-	-	-	-	-	-	a	a	a	-	a	-	-	-	-	-	-	-	-	-	-	-	-	-	a	a	b	b	-	-	-	-	-	-	-	-	b	-	b	a
chr07	10297504	T	C	b	-	-	-	-	b	-	-	-	-	-	-	-	a	a	a	a	-	a	a	a	a	a	h	h	b	b	-	b	-	-	-	-	b	-	-	-	-	-	-	-	-	b	-	-	-
chr07	10303654	G	T	-	-	-	-	-	-	-	-	-	-	-	-	-	b	-	a	a	a	a	a	a	a	a	-	a	b	a	-	-	-	-	a	-	-	-	-	-	-	-	-	-	-	-	-	-	-
chr07	10303735	T	C	b	b	a	b	-	-	-	a	-	b	b	b	b	a	-	a	-	-	-	-	-	-	-	a	b	-	b	-	-	-	b	b	a	b	a	-	a	-	b	-	a	b	b	a	-	-
chr07	10304149	A	C	b	b	b	b	b	b	b	a	a	b	b	b	b	a	a	a	a	a	a	a	a	a	a	b	-	-	b	-	b	a	a	a	b	b	-	b	b	b	b	b	b	a	a	-	-	a
chr07	10306334	T	C	-	-	b	-	-	-	-	-	-	-	-	-	-	a	a	a	a	a	b	a	a	a	a	a	b	b	b	-	-	-	-	-	-	-	-	-	b	b	-	-	-	-	-	-	-	-
chr07	10308742	G	T	b	a	b	b	b	b	b	-	a	b	b	b	b	b	a	-	-	-	-	a	a	a	a	a	b	b	b	a	b	b	a	-	a	b	-	b	a	b	b	b	a	b	a	-	b	b
chr07	10315074	G	A	b	b	a	b	b	b	b	a	a	b	b	b	b	a	-	a	a	-	a	a	a	a	a	a	b	b	b	a	b	b	a	b	b	b	b	b	b	b	b	b	b	a	b	a	b	b
chr07	10316011	A	T	b	-	b	-	b	b	-	-	-	b	b	a	a	a	a	a	a	-	-	a	a	a	a	a	a	-	b	-	b	-	a	-	-	-	-	-	-	-	-	-	a	a	-	-	-	-
chr07	10316256	T	G	b	a	a	b	b	b	b	a	a	b	b	b	b	-	b	a	a	a	a	a	a	a	a	a	a	b	-	-	a	a	a	a	b	b	a	b	b	b	b	a	-	b	b	b	b	a
chr07	10316298	G	A	b	a	a	b	b	b	b	a	a	b	b	b	b	-	b	a	a	a	a	a	a	a	a	a	a	b	-	a	a	a	a	a	b	b	a	b	b	b	b	a	-	b	b	b	b	a
chr07	10316462	A	G	b	-	b	b	b	b	b	-	-	-	-	a	b	b	b	a	a	a	a	a	a	a	a	b	a	b	b	-	-	-	-	-	-	b	-	-	-	-	-	-	-	b	-	-	-	-
chr07	10316560	C	T	b	-	b	b	b	b	b	-	-	-	-	a	b	b	b	a	a	a	a	a	a	a	a	b	a	b	b	-	-	-	-	-	-	b	-	-	-	-	-	-	-	b	-	-	-	-
chr07	10316814	T	A	-	-	-	-	-	-	-	-	-	-	-	-	a	h	a	a	a	a	a	a	a	a	a	b	a	b	b	a	-	-	-	-	-	-	-	-	-	-	-	-	-	-	-	-	-	-
chr07	10320625	T	A	b	-	b	b	b	b	b	a	a	b	b	b	b	a	a	a	a	a	a	a	a	a	-	-	-	-	b	a	h	a	a	b	b	b	b	b	b	b	b	b	-	b	b	b	b	b
chr07	10323373	C	T	-	-	-	-	-	-	-	-	-	-	-	-	-	a	a	a	a	b	a	a	a	a	a	b	a	b	b	-	-	-	-	-	-	-	-	b	-	-	-	-	a	-	-	-	-	-
chr07	10356546	T	G	b	b	a	b	b	b	-	-	a	-	-	a	a	b	a	a	a	a	b	a	a	a	-	b	a	b	b	a	a	-	a	-	-	b	-	-	-	b	-	b	-	-	-	-	-	-
chr07	10367646	G	A	b	b	b	b	b	b	-	-	-	b	-	-	-	a	b	-	a	a	a	a	a	a	a	b	-	a	b	-	-	-	-	a	-	b	-	-	-	-	-	-	-	a	-	-	b	-
chr07	10371150	T	C	-	-	-	b	-	b	-	-	a	-	-	-	b	b	-	-	-	-	-	-	-	-	-	-	-	b	-	-	b	-	b	-	b	b	-	-	b	-	-	b	b	b	b	-	-	-
chr07	10371484	T	G	b	b	b	b	b	b	b	a	a	-	b	b	a	-	-	-	a	-	a	a	a	a	a	-	b	b	b	a	b	-	a	a	a	b	b	b	b	b	b	a	a	a	b	b	b	b
chr07	10371796	G	A	b	b	b	b	b	b	-	a	a	-	b	b	a	-	-	-	a	-	a	a	a	a	a	b	b	b	b	a	a	-	a	b	a	b	b	b	b	b	b	a	a	a	b	b	b	b
chr07	10371823	A	C	b	b	b	b	b	b	-	a	a	-	b	b	a	-	-	-	a	-	a	a	a	a	a	b	b	b	b	a	a	-	a	a	a	b	b	b	b	b	b	a	a	a	b	b	b	b
chr07	10425551	T	G	b	b	b	b	b	b	b	a	b	b	b	b	b	a	b	b	b	b	b	b	b	b	b	b	b	b	b	a	b	b	b	b	b	b	b	b	-	a	b	b	a	b	b	b	b	-
chr07	10433924	G	T	-	-	-	-	-	-	-	-	-	-	-	-	-	a	a	a	-	-	h	a	a	a	a	h	h	b	b	-	-	-	-	-	b	b	-	-	-	-	-	-	-	-	-	-	-	-
chr07	10436187	T	C	-	a	b	b	b	b	-	a	-	-	-	a	a	a	-	-	a	-	-	a	a	-	-	-	a	-	-	a	-	a	a	b	a	-	-	b	b	-	b	b	-	-	b	a	-	b
chr07	10436196	G	A	-	a	b	b	b	b	-	a	-	-	-	a	a	a	-	-	a	-	-	a	a	-	-	-	a	-	-	a	-	a	a	b	a	-	-	b	b	-	b	b	-	-	b	a	-	b
chr07	10442191	C	A	b	b	a	b	b	b	b	a	a	b	b	a	b	b	-	-	a	-	a	a	a	-	a	-	a	-	b	-	b	-	b	a	a	b	a	b	-	b	b	a	a	b	a	a	b	-
chr07	10450150	A	G	b	-	a	b	-	b	-	-	a	-	b	a	a	-	-	a	a	a	-	a	a	a	a	a	a	-	-	a	a	a	a	a	a	b	a	b	b	b	b	a	a	a	a	b	-	b
chr07	10450426	T	C	-	-	-	-	-	-	-	-	-	-	-	-	-	b	b	a	a	h	h	a	a	a	a	h	h	b	b	-	-	-	-	-	-	b	-	-	-	-	-	-	-	-	-	-	-	-
chr07	10450588	A	G	-	-	-	-	-	-	-	-	-	-	-	-	-	a	a	a	a	a	a	a	a	a	a	a	a	-	-	-	-	-	-	-	-	b	-	-	-	-	-	-	-	-	-	-	-	-
chr07	10450645	A	G	-	-	-	-	-	-	-	-	-	-	-	-	-	b	b	a	a	h	-	a	a	a	-	a	h	b	b	-	-	-	-	-	-	-	-	-	-	-	-	-	-	-	-	-	-	-
chr07	10454798	C	T	-	-	-	-	-	-	-	-	-	b	-	-	a	a	a	a	a	-	a	a	a	a	a	a	a	b	b	-	a	a	-	-	b	-	-	-	-	-	a	-	-	-	a	-	-	-
chr07	10454825	T	C	-	-	-	-	-	-	-	-	-	b	-	-	b	a	a	a	a	-	a	a	a	a	a	a	h	b	b	-	a	a	-	-	b	-	-	-	-	-	b	-	-	-	b	-	-	-
chr07	10455047	G	T	-	-	-	-	-	-	-	-	-	-	-	-	-	a	b	a	a	a	a	a	a	a	a	-	h	b	b	-	-	-	-	-	b	-	-	-	-	-	-	a	b	-	-	-	-	-
chr07	10455103	A	G	b	a	a	b	b	b	b	a	a	-	b	h	h	a	-	a	a	b	-	a	a	a	a	a	a	b	b	a	a	b	a	a	b	b	a	b	b	b	b	b	a	a	b	a	b	a
chr07	10455152	C	A	b	b	a	b	b	b	b	a	a	-	b	h	h	a	-	a	a	b	-	a	a	a	a	b	a	b	b	a	b	b	a	a	b	b	b	b	b	b	b	b	a	b	b	b	b	a
chr07	10456137	A	G	-	-	-	-	b	b	-	-	-	b	-	-	-	b	-	-	-	b	-	-	-	-	-	-	b	b	b	-	-	-	-	-	-	-	-	-	-	b	-	b	-	-	-	-	-	-
chr07	10456146	T	C	-	-	-	-	b	b	-	-	-	b	-	-	-	b	-	-	-	b	-	-	-	-	-	-	b	b	b	-	-	-	-	-	-	-	-	-	-	b	-	b	-	-	-	-	-	-
chr07	10466254	C	T	-	-	-	-	b	b	-	-	-	b	-	-	-	b	b	-	-	-	b	-	-	-	-	b	b	b	b	-	-	-	-	-	-	-	-	-	-	b	-	b	-	-	-	-	-	-
chr07	10466366	G	A	-	-	a	-	b	b	-	-	-	-	-	-	-	a	a	a	a	b	a	a	a	a	a	a	b	b	b	a	-	-	a	b	-	-	-	-	-	-	-	-	b	-	a	-	-	-
chr07	10466465	G	A	b	-	a	-	b	b	-	-	-	b	-	-	-	b	b	a	a	b	a	a	a	a	a	h	b	b	b	a	-	-	a	b	-	-	-	-	-	-	-	-	b	-	a	-	-	-
chr07	10466599	T	C	-	-	a	b	b	-	-	-	a	-	-	b	b	-	-	-	-	-	-	-	a	a	-	-	-	-	-	a	-	a	b	a	a	b	-	b	b	b	-	-	a	a	b	-	b	-
chr07	10467005	G	A	-	-	-	-	-	-	-	-	-	-	-	-	-	b	b	a	a	b	b	a	a	a	a	a	h	b	b	-	-	-	-	a	-	-	-	-	a	b	-	-	-	-	-	-	-	-
chr07	10471401	T	C	b	b	a	b	b	b	b	a	a	b	b	b	a	b	-	-	a	-	a	a	a	a	a	a	b	b	-	a	b	b	b	a	b	b	a	b	b	b	b	a	b	a	b	a	b	b
chr07	10495280	A	G	-	-	-	-	-	-	-	-	-	-	-	-	-	b	b	a	b	a	-	a	a	a	a	a	a	-	-	-	-	-	-	-	-	-	-	-	-	-	-	-	-	-	-	-	-	-
chr07	10496143	A	G	-	-	-	-	-	-	-	-	-	-	b	-	-	a	h	a	a	-	a	a	a	a	-	a	h	b	-	-	-	-	-	-	-	-	-	-	a	-	-	b	-	-	-	-	-	-
chr07	10496222	C	G	-	-	-	-	-	-	-	-	-	-	b	-	-	a	a	a	a	b	a	a	a	a	a	b	h	b	b	-	-	-	-	-	-	-	-	-	a	-	-	b	-	b	-	-	-	-
chr07	10501315	A	T	b	a	b	-	b	b	-	a	-	-	-	-	-	a	-	-	-	-	-	a	-	a	-	-	a	-	-	a	a	b	a	-	a	-	-	b	a	-	-	-	-	a	b	b	b	-
chr07	10501585	C	T	b	a	b	-	b	b	-	a	-	-	-	a	-	a	-	-	-	-	-	a	-	a	-	-	a	-	-	a	a	b	a	-	a	b	-	b	a	-	-	-	-	a	b	b	b	-
chr07	10509486	G	T	b	-	-	b	-	b	b	a	a	b	-	a	b	b	-	-	-	-	-	-	-	-	-	-	-	-	-	a	b	b	a	b	a	b	a	-	b	-	b	b	b	a	b	-	-	-
chr07	10518182	A	G	b	a	a	b	b	b	b	-	a	b	-	b	a	-	b	-	-	a	-	-	-	a	-	a	-	-	-	a	-	a	a	a	b	b	a	b	a	b	b	-	-	a	a	a	-	-
chr07	10518416	G	A	b	a	a	b	b	b	b	-	a	b	-	b	a	-	a	-	-	a	-	a	-	a	-	b	-	-	-	a	b	a	a	a	b	b	a	b	a	b	b	-	-	a	a	a	-	-
chr07	10522807	T	C	b	a	a	-	b	-	-	a	a	b	-	a	b	-	-	a	a	-	-	-	a	a	-	-	-	-	-	a	b	a	a	b	b	b	a	-	a	b	-	b	a	a	b	b	-	a
chr07	10536924	T	C	b	b	b	b	b	b	-	a	a	b	b	a	b	a	-	a	a	a	a	a	a	a	a	b	a	b	b	a	a	-	b	b	b	b	a	b	-	b	b	b	a	a	a	-	b	-
chr07	10537148	A	G	b	b	b	b	b	b	-	a	a	b	b	a	b	b	-	a	a	a	a	a	a	a	a	a	a	b	b	a	a	-	a	b	a	b	a	b	-	b	b	b	a	a	a	-	b	-
chr07	10537162	C	T	b	b	b	b	b	b	-	a	a	b	b	a	b	b	-	a	a	a	a	a	a	a	a	a	a	b	b	a	a	-	a	b	a	b	a	b	-	b	b	b	a	a	a	-	b	-
chr07	10539036	G	A	-	-	-	-	-	-	-	a	-	-	-	-	-	a	a	a	a	-	a	a	a	a	a	a	a	-	a	a	-	-	-	-	-	-	-	-	-	-	-	-	-	-	-	-	-	-
chr07	10542815	G	T	-	-	-	-	-	-	-	-	-	-	-	-	-	b	a	a	a	a	h	a	a	a	a	a	h	b	b	-	-	-	-	-	-	-	-	-	-	-	-	-	-	-	-	-	-	-
chr07	10542885	G	A	-	-	-	-	-	-	-	-	-	-	-	-	-	a	a	a	a	a	a	a	a	a	a	a	a	-	-	-	-	-	-	-	-	-	-	-	-	-	-	-	-	-	-	-	-	-
chr07	10542909	T	C	-	-	-	-	-	-	-	-	-	-	-	-	-	a	a	a	a	a	a	a	a	a	a	a	a	-	-	-	-	-	-	-	-	-	-	-	-	-	-	-	-	-	-	-	-	-
chr07	10542919	G	A	-	-	-	-	-	-	-	-	-	-	-	-	-	a	a	a	a	a	a	a	a	a	a	a	a	-	-	-	-	-	-	-	-	-	-	-	-	-	-	-	-	-	-	-	-	-
chr07	10543709	C	G	b	b	-	b	b	b	b	-	a	b	b	b	b	a	b	a	a	-	a	a	a	a	a	a	a	-	b	-	b	-	b	b	-	b	a	b	b	b	b	b	b	-	b	b	b	b
chr07	10543778	C	G	-	-	-	-	-	-	-	-	-	-	-	-	-	h	-	a	a	a	a	a	a	a	-	-	a	-	-	-	-	-	-	-	-	-	-	-	-	-	-	-	-	-	-	-	-	-
chr07	10543790	C	T	-	-	-	-	-	-	-	-	-	-	-	-	-	h	-	a	a	a	a	a	a	a	-	-	a	-	-	-	-	-	-	-	-	-	-	-	-	-	-	-	-	-	-	-	-	-
chr07	10549068	C	T	b	-	a	b	b	-	-	-	a	b	-	b	b	a	a	a	a	b	h	a	a	a	a	b	a	b	b	-	a	-	b	-	b	b	-	-	a	-	-	-	b	b	-	-	-	-
chr07	10549393	C	A	-	-	-	-	-	-	-	-	-	-	-	-	a	b	b	a	a	a	b	a	a	a	a	b	a	b	-	-	-	-	-	a	a	b	-	-	-	-	-	-	-	b	-	-	-	-
chr07	10549504	T	C	-	-	-	-	-	-	-	-	-	-	-	-	a	a	b	a	a	a	b	a	a	a	a	b	a	-	-	-	-	-	-	a	a	b	-	-	-	-	-	-	-	b	-	-	-	-
chr07	10549527	C	T	-	-	-	-	-	-	-	-	-	-	-	-	a	a	b	a	a	a	a	a	a	a	a	a	a	-	-	-	-	-	-	a	a	b	-	-	-	-	-	-	-	b	-	-	-	-
chr07	10550490	A	G	-	a	-	-	-	-	-	-	-	-	-	-	-	a	a	a	a	b	h	a	a	-	-	a	a	b	b	-	-	-	-	-	-	-	-	-	-	-	-	-	-	-	-	-	-	-
chr07	10553153	T	C	-	-	a	-	-	-	-	a	a	-	-	a	a	-	-	-	a	-	-	-	-	-	-	-	-	-	-	a	a	-	-	a	-	-	-	-	a	-	-	-	a	-	a	a	-	-
chr07	10556029	T	A	b	-	b	b	b	b	-	a	a	-	b	a	a	-	-	-	-	-	-	-	-	-	-	-	b	-	-	a	b	-	b	b	a	b	-	b	a	b	b	b	b	-	a	b	b	-
chr07	10556368	T	C	b	-	b	b	b	b	-	a	a	-	b	a	b	-	-	-	-	-	-	-	-	-	-	-	b	-	-	a	b	-	b	b	a	b	-	b	a	b	b	b	b	-	a	b	b	-
chr07	10556429	T	C	-	-	-	-	b	b	-	a	a	-	b	b	b	-	a	-	a	-	-	-	-	-	-	-	-	b	-	a	b	a	a	a	a	b	a	-	-	b	-	a	a	-	a	-	b	b
chr07	10556446	G	A	-	-	-	-	b	b	-	a	a	-	b	b	b	-	a	-	a	-	-	-	-	-	-	-	-	b	-	a	b	a	a	a	a	b	a	-	-	b	-	a	a	-	a	-	b	-
chr07	10556807	T	C	-	-	-	b	b	b	-	a	a	-	b	b	b	-	a	-	a	-	-	-	-	-	-	-	-	b	-	a	b	a	a	b	-	b	a	-	-	b	-	a	a	-	a	-	b	b
chr07	10560448	T	C	b	-	-	-	-	-	-	-	-	-	-	a	a	b	b	a	a	a	a	a	a	a	-	a	h	b	b	-	-	-	-	-	-	-	-	-	-	-	-	b	-	a	-	-	-	-
chr07	10560457	T	C	b	-	-	-	-	-	-	-	-	-	-	a	a	b	b	a	a	a	a	a	a	a	-	a	h	b	b	-	-	-	-	-	-	-	-	-	-	-	-	b	-	a	-	-	-	-
chr07	10561415	G	T	b	a	a	b	b	b	-	-	-	b	-	b	-	b	-	a	-	-	b	-	a	-	-	a	b	-	-	b	b	a	b	a	b	-	a	b	b	-	b	a	b	b	b	-	b	-
chr07	10568440	C	T	b	b	b	b	b	b	-	a	a	b	b	a	a	-	-	-	a	-	-	-	a	a	a	-	-	-	-	a	a	a	a	-	b	b	-	-	a	b	b	a	b	a	b	a	b	-
chr07	10569452	G	A	-	-	-	-	-	-	-	-	-	-	-	a	b	a	b	a	a	a	a	a	a	a	a	a	b	-	b	-	-	-	-	-	-	-	-	-	-	-	-	-	b	b	-	-	-	-
chr07	10569506	C	A	-	-	-	-	-	-	-	-	-	-	-	-	b	b	b	-	-	-	-	-	-	-	-	b	b	-	b	-	-	-	-	-	-	-	-	-	-	-	-	-	b	b	-	-	-	-
chr07	10569724	T	C	-	-	-	-	-	-	-	-	-	-	-	-	-	h	-	-	a	-	-	a	a	-	a	a	-	b	b	-	a	-	-	-	-	-	-	-	-	-	-	-	b	-	-	-	-	-
chr07	10569844	G	C	-	-	-	-	-	b	-	-	-	-	-	-	-	b	a	a	a	b	h	a	a	a	a	b	h	b	b	-	a	-	-	-	-	-	-	-	-	-	-	b	b	-	b	-	-	-
chr07	10569926	T	C	-	-	-	-	-	b	-	-	-	-	-	-	-	a	a	a	a	b	h	a	a	a	a	b	h	b	b	-	a	-	-	-	-	-	-	-	-	-	-	b	b	-	b	-	-	-
chr07	10569939	A	C	-	-	-	-	-	b	-	-	-	-	-	-	-	a	a	a	a	b	h	a	a	a	a	b	h	b	b	-	a	-	-	-	-	-	-	-	-	-	-	b	b	-	b	-	-	-
chr07	10570284	C	T	b	a	a	-	-	b	-	a	a	-	-	a	a	b	b	a	a	-	b	a	a	a	a	a	a	b	b	a	a	-	a	a	a	-	-	-	a	-	-	a	-	a	-	-	-	-
chr07	10572329	A	G	b	-	b	b	-	-	-	a	a	b	-	a	b	a	a	a	a	b	h	a	a	a	a	a	a	b	b	-	a	-	a	-	-	b	-	b	-	-	-	b	a	b	-	-	-	-
chr07	10572353	A	G	b	-	b	b	-	-	-	a	a	b	-	a	b	a	a	a	a	b	h	a	a	a	a	a	a	b	b	-	a	-	a	-	-	b	-	b	-	-	-	b	a	b	-	-	-	-
chr07	10589287	A	G	-	-	b	b	-	-	-	-	-	-	-	b	-	-	-	-	-	-	-	-	-	-	-	-	-	b	b	-	-	-	-	b	-	-	-	-	-	-	-	-	b	-	-	-	-	-
chr07	10593045	T	A	-	-	b	b	b	b	b	-	-	b	-	-	b	b	-	a	a	b	b	a	a	a	a	b	-	b	-	-	b	-	a	b	b	-	-	-	-	b	b	a	a	-	-	-	-	-
chr07	10593357	A	G	-	-	-	-	-	-	-	-	-	-	-	-	-	a	b	a	a	a	b	a	a	a	a	a	b	b	b	a	-	-	-	-	-	-	-	-	a	-	-	-	-	-	-	-	-	-
chr07	10593469	C	T	-	-	-	-	-	-	-	-	-	-	-	-	-	b	b	a	a	a	b	a	a	a	a	a	b	b	b	a	-	-	-	-	-	-	-	-	a	-	-	-	-	-	-	-	-	-
chr07	10593497	G	A	-	-	-	-	-	-	-	-	-	-	-	-	-	b	b	a	a	a	b	a	a	a	a	a	b	b	b	a	-	-	-	-	-	-	-	-	a	-	-	-	-	-	-	-	-	-
chr07	10593623	G	A	b	b	b	b	b	b	b	a	a	b	b	b	b	a	b	a	a	-	-	a	a	a	-	a	a	b	b	-	b	b	a	b	b	b	a	b	b	b	b	a	a	a	b	b	b	a
chr07	10594093	G	C	b	-	b	b	b	b	-	-	-	b	b	b	b	h	h	a	a	h	a	a	a	a	a	a	a	b	b	a	-	-	b	b	b	b	-	-	b	b	b	b	b	b	b	b	b	-
chr07	10594891	G	A	-	-	-	-	-	-	-	-	-	-	-	-	-	a	a	a	a	a	a	a	a	a	a	b	-	-	b	-	-	-	-	-	-	-	-	-	-	-	-	-	-	-	-	-	-	-
chr07	10595956	G	A	-	-	-	-	-	-	-	-	-	-	-	-	-	a	a	-	a	a	a	a	a	a	-	-	a	b	-	-	-	-	-	-	-	-	-	-	-	-	-	-	-	-	-	-	-	-
chr07	10596000	T	C	-	-	-	-	-	-	-	-	-	-	-	-	-	a	a	-	a	a	a	a	a	a	-	-	a	b	-	-	-	-	-	-	-	-	-	-	-	-	-	-	-	-	-	-	-	-
chr07	10596135	C	A	-	b	-	b	b	b	-	a	a	-	-	-	a	a	h	a	-	a	a	a	a	a	a	a	a	b	b	a	a	-	a	a	-	b	a	-	-	b	b	-	a	b	-	-	a	-
chr07	10596946	T	C	-	-	-	-	-	-	-	-	-	-	-	-	-	a	a	a	-	-	-	a	a	a	a	b	-	-	b	-	b	-	-	-	-	-	-	-	-	-	-	-	-	-	-	-	-	-
chr07	10597087	C	T	b	a	h	b	-	b	b	a	a	b	a	a	a	a	-	-	a	a	a	a	a	a	a	-	a	b	b	a	a	a	a	a	a	b	a	a	a	b	b	b	a	a	b	a	b	a
chr07	10609815	A	G	b	a	a	b	b	b	b	a	a	b	b	a	a	-	-	a	-	b	a	-	a	a	-	a	a	-	b	a	a	b	b	a	a	b	a	b	a	b	b	b	a	a	a	a	b	a
chr07	10609826	T	G	b	a	a	b	b	b	b	a	a	b	b	a	b	-	-	a	-	b	a	-	a	a	-	a	a	-	b	a	a	b	b	a	a	b	b	b	b	b	b	b	b	b	b	b	b	b
chr07	10610132	A	G	-	-	-	-	-	-	-	-	-	-	-	-	-	h	a	-	a	a	h	a	a	a	-	h	h	b	-	-	b	-	-	-	-	-	-	-	-	-	-	-	-	-	-	-	-	-
chr07	10610203	G	A	-	-	-	-	-	-	-	-	-	-	-	-	-	a	a	-	a	h	b	a	a	a	-	a	b	b	-	-	b	-	-	-	-	-	-	-	-	-	-	-	-	-	-	-	-	-
chr07	10610630	A	G	-	-	-	-	-	-	-	-	-	-	-	-	-	b	-	a	a	-	a	a	a	a	a	a	a	-	b	-	-	-	-	-	b	-	-	-	-	-	-	-	-	-	-	-	-	-
chr07	10610635	A	G	-	-	-	-	-	-	-	-	-	-	-	-	-	b	-	a	a	-	a	a	a	a	a	a	a	-	b	-	-	-	-	-	b	-	-	-	-	-	-	-	-	-	-	-	-	-
chr07	10612527	T	G	-	-	-	b	b	-	-	-	-	b	-	b	b	b	a	a	a	-	a	a	a	a	a	b	b	-	b	-	-	b	-	a	b	-	-	-	-	-	-	-	-	a	-	-	-	-
chr07	10612658	G	A	-	-	-	-	b	-	-	-	-	b	-	b	b	a	a	a	a	-	a	a	a	a	a	b	b	-	b	-	-	b	-	a	-	-	-	-	-	-	-	-	-	a	-	-	-	-
chr07	10615066	A	T	b	-	-	-	-	-	-	-	-	-	-	-	-	a	b	a	a	b	a	a	-	a	-	a	h	b	b	-	b	-	-	-	-	-	-	-	-	-	-	b	-	-	-	-	-	-
chr07	10616710	T	C	b	b	-	b	b	b	-	-	-	-	b	a	b	a	-	-	a	-	a	a	a	a	a	-	a	b	-	-	b	-	a	-	-	b	-	b	-	-	b	-	a	b	b	b	b	-
chr07	10616738	A	C	b	b	-	b	b	b	-	-	-	-	b	-	b	a	-	-	a	-	a	a	a	a	a	-	a	b	-	-	b	-	a	-	-	b	-	b	-	-	b	-	a	b	b	b	b	-
chr07	10629501	T	G	b	a	b	b	b	b	b	-	a	b	b	b	b	b	b	-	a	-	-	-	a	-	a	-	-	b	b	a	b	-	a	a	b	b	b	b	b	b	b	b	a	a	a	b	b	a
chr07	10629667	T	C	-	-	-	-	-	-	-	-	-	-	-	-	-	h	-	a	a	-	a	a	a	-	a	-	b	b	-	-	-	-	-	-	-	-	-	-	-	-	-	-	-	-	-	-	-	-
chr07	10636650	T	A	-	-	-	-	-	-	-	-	-	b	-	-	-	b	a	a	a	-	a	a	a	a	a	b	a	b	b	-	a	-	-	-	-	-	b	-	-	-	-	-	-	-	-	-	-	-
chr07	10641453	C	G	-	-	-	b	-	-	-	-	-	-	-	-	-	b	b	a	a	a	b	a	a	a	a	h	a	b	b	-	-	-	-	-	-	-	-	-	-	-	-	-	-	-	b	-	-	-
chr07	10641523	C	T	b	-	-	b	b	-	b	-	a	b	-	b	b	-	b	-	a	a	-	-	-	-	-	-	-	-	-	a	a	a	b	b	b	b	-	-	b	b	-	b	-	b	b	-	-	-
chr07	10644973	A	G	-	-	-	-	b	-	-	-	-	-	-	-	-	a	a	h	-	a	a	a	a	-	a	b	b	b	b	-	-	-	-	-	-	-	a	-	-	-	-	-	-	-	-	-	-	-
chr07	10645581	T	C	b	a	b	b	b	b	b	a	a	b	b	b	b	b	b	a	a	a	-	a	a	a	-	b	b	b	b	b	b	b	b	b	b	b	a	b	h	b	b	b	b	b	b	a	b	b
chr07	10653120	G	C	b	-	-	-	-	-	-	-	-	b	b	-	b	-	-	-	-	-	-	-	a	a	a	a	-	-	-	a	b	-	a	a	-	b	-	-	-	-	-	b	-	-	b	-	-	-
chr07	10653129	G	T	b	-	-	-	-	-	-	-	-	b	b	-	b	-	-	-	-	-	-	-	a	a	a	a	-	-	-	a	b	-	a	a	-	b	-	-	-	-	-	b	-	-	b	-	-	-
chr07	10653187	C	T	b	-	-	-	-	-	-	-	-	b	b	-	b	-	-	-	-	-	-	-	a	a	a	a	-	-	-	a	b	-	a	a	-	b	-	-	-	-	-	b	-	-	b	-	-	-
chr07	10653245	A	G	-	a	-	-	-	-	-	-	-	-	-	-	-	a	-	-	-	-	-	-	-	a	-	-	-	-	-	-	b	b	a	-	-	b	-	-	-	b	-	-	-	a	a	b	-	b
chr07	10653266	G	A	-	a	-	-	-	-	-	-	-	-	-	-	-	a	-	-	-	-	-	-	-	a	-	-	-	-	-	-	b	b	a	-	-	b	-	-	-	b	-	-	-	a	b	b	-	b
chr07	10653649	C	T	-	a	-	-	-	-	-	-	-	-	-	-	-	a	-	-	-	-	-	-	-	a	-	-	-	-	-	-	b	b	a	-	-	b	-	-	-	b	-	-	-	a	a	b	-	b
chr07	10656715	C	G	b	b	a	b	b	b	-	a	a	-	-	b	a	h	b	-	-	-	a	a	a	a	a	a	a	b	b	a	b	b	a	b	a	b	a	b	b	b	b	b	b	b	a	-	b	-
chr07	10657011	A	G	-	-	-	b	-	-	-	-	-	-	-	-	-	b	-	a	a	b	b	a	a	a	a	b	a	b	b	-	-	-	-	a	a	-	-	-	-	-	-	-	-	-	-	-	-	-
chr07	10658222	T	C	b	-	a	b	-	-	-	-	a	b	b	a	b	a	b	-	a	a	b	a	a	a	a	h	a	b	b	-	-	-	a	-	b	-	-	b	-	-	-	b	-	-	-	b	-	-
chr07	10659476	G	T	-	a	a	b	b	b	b	a	a	b	-	a	a	-	-	-	-	-	-	-	-	-	-	-	-	-	-	a	-	a	a	a	a	b	a	b	-	-	b	a	a	b	a	a	-	-
chr07	10660587	T	A	-	-	-	-	b	-	-	-	-	b	-	-	-	-	-	-	-	-	-	-	-	-	-	-	-	-	-	-	-	-	-	-	b	b	-	-	-	-	b	-	-	-	-	-	-	-
chr07	10660616	C	T	-	-	-	-	b	-	-	-	-	b	-	-	-	-	-	-	-	-	-	-	-	-	-	-	-	-	-	-	-	-	-	-	b	b	-	-	-	-	b	-	-	-	-	-	-	-
chr07	10660726	T	C	b	b	a	b	b	b	b	a	a	-	b	b	a	-	-	-	-	-	-	-	-	a	-	-	-	-	-	-	a	a	a	a	a	b	-	b	a	b	b	a	a	a	a	a	-	-
chr07	10660977	T	C	-	-	-	b	-	b	-	-	-	b	-	-	-	-	-	-	-	-	-	-	a	-	-	-	-	-	-	-	-	b	-	b	-	-	-	-	b	-	-	-	-	-	a	-	-	-
chr07	10661360	A	G	-	-	-	b	-	b	-	-	-	b	-	-	-	-	-	-	-	-	-	-	a	-	-	-	-	-	-	-	a	-	-	b	-	-	-	-	b	-	-	-	-	-	a	-	-	-
chr07	10662353	T	C	-	-	a	-	-	-	-	a	-	-	-	-	a	-	-	a	-	-	-	a	-	-	a	-	-	-	-	a	a	a	a	-	a	-	-	-	a	-	-	a	-	a	a	a	a	-
chr07	10678586	A	G	b	a	b	b	b	b	b	a	a	b	b	b	b	a	b	a	a	-	-	-	a	-	-	a	a	b	-	a	b	b	b	a	a	b	-	b	-	b	b	a	b	b	b	a	b	-
chr07	10679144	G	A	b	a	b	b	b	b	-	a	a	b	-	b	a	a	b	a	a	b	-	a	a	a	a	a	b	b	b	-	a	a	a	a	b	-	b	-	-	-	b	-	a	-	a	a	-	a
chr07	10679592	T	C	b	a	b	b	b	b	b	a	a	b	b	b	b	b	-	a	a	a	a	a	a	a	a	b	h	b	b	a	b	a	a	b	a	b	b	b	b	b	b	a	b	a	b	b	b	a
chr07	10679835	C	T	b	a	b	b	b	b	b	a	a	b	b	b	b	b	-	a	a	a	a	a	a	a	a	b	h	b	b	a	b	a	a	b	a	b	b	b	b	b	b	a	a	a	a	b	b	a
chr07	10707391	T	C	-	-	-	-	b	b	-	a	-	-	-	b	b	b	-	a	a	b	-	-	a	b	a	a	a	b	b	-	b	-	a	-	-	-	-	-	-	-	-	-	-	-	a	-	-	-
chr07	10707816	T	C	b	a	a	b	-	b	-	a	a	-	b	b	b	b	a	a	a	-	a	a	a	a	a	b	a	b	b	-	-	-	-	b	a	b	-	-	-	-	b	-	-	-	-	-	-	-
chr07	10715822	A	G	b	b	a	b	b	b	b	a	b	b	b	b	b	b	a	-	-	a	-	-	a	-	a	-	-	-	b	a	b	b	b	b	a	b	a	b	h	b	b	a	b	b	b	b	a	a
chr07	10717756	C	T	-	-	a	-	-	-	-	-	-	-	-	-	-	h	h	a	a	h	h	a	a	a	a	a	-	b	b	-	-	-	-	-	-	-	-	b	-	-	-	-	b	-	-	-	-	-
chr07	10718873	A	C	b	-	-	b	b	-	-	a	a	-	-	a	a	-	-	-	-	-	-	-	-	-	-	-	-	-	-	-	a	-	-	a	-	-	-	-	-	b	b	b	b	-	a	-	b	-
chr07	10724029	T	C	-	-	-	b	-	-	-	-	-	-	-	-	a	a	-	a	a	-	a	a	a	a	a	a	h	b	b	-	-	-	-	-	-	-	-	-	-	-	-	-	-	-	-	-	-	-
chr07	10724114	T	A	-	-	-	b	b	-	-	-	-	-	-	-	-	a	a	a	a	b	b	a	a	a	a	a	a	b	b	-	-	-	-	-	-	-	-	-	-	-	-	a	-	-	-	-	-	-
chr07	10726412	A	G	b	-	-	-	-	-	-	-	-	-	-	-	-	-	a	-	-	-	-	a	-	-	-	-	b	b	-	-	b	-	-	-	-	-	-	b	-	-	-	b	-	-	-	-	-	-
chr07	10728850	A	G	-	-	-	-	-	-	-	-	-	-	-	a	a	a	a	a	a	-	-	a	a	a	-	-	-	-	-	-	-	-	-	a	-	-	-	-	-	-	-	-	-	-	-	-	-	-
chr07	10728868	A	C	-	-	-	-	-	-	-	-	-	-	-	a	a	a	a	a	a	-	-	a	a	a	-	-	-	-	-	-	-	-	-	a	-	-	-	-	-	-	-	-	-	-	-	-	-	-
chr07	10731070	T	C	-	-	-	-	-	-	-	-	-	-	-	-	-	b	a	-	a	b	h	a	a	a	a	a	a	b	b	-	-	-	-	-	-	-	-	-	-	-	-	-	-	b	-	-	-	-
chr07	10731752	C	T	b	-	-	b	b	b	b	a	a	b	b	b	b	a	b	-	-	a	a	a	a	a	-	-	-	b	b	a	a	b	b	b	a	b	-	b	a	b	b	-	a	a	a	a	b	a
chr07	10734747	C	G	b	-	-	-	-	-	-	-	a	-	b	-	-	b	a	a	a	b	a	a	a	a	a	a	b	b	b	-	-	-	-	-	-	b	a	-	-	-	-	-	-	-	-	-	-	-
chr07	10743385	G	A	-	-	-	-	-	-	-	-	-	-	-	-	-	b	b	a	a	b	h	a	a	a	a	b	b	b	b	-	a	-	b	-	-	-	-	-	-	-	-	-	-	-	-	-	-	-
chr07	10751447	A	T	b	-	-	-	b	b	-	-	-	-	b	-	-	a	a	a	a	a	a	a	a	a	-	a	a	b	b	-	-	-	-	a	-	-	-	-	a	-	-	-	-	-	-	-	-	-
chr07	10751538	T	C	-	-	-	-	-	-	-	-	-	-	-	-	-	h	a	a	a	a	a	a	a	a	-	b	a	-	b	-	-	-	-	a	-	-	-	-	a	-	-	-	-	-	-	-	-	-
chr07	10751640	A	G	-	-	-	-	-	-	-	-	-	-	-	-	-	-	-	-	-	-	-	-	-	-	-	-	-	-	-	-	-	-	-	-	-	-	-	-	-	-	-	-	-	-	-	-	-	-
chr07	10751905	G	A	-	-	b	b	-	b	-	-	-	-	-	b	a	b	-	-	a	-	-	-	a	-	-	-	-	-	-	-	-	-	-	-	b	-	-	b	b	-	-	-	-	-	a	b	b	-
chr07	10752245	T	A	-	-	b	b	-	b	-	-	-	-	-	b	a	b	-	-	a	-	-	-	a	-	-	-	-	-	-	-	-	-	-	-	b	-	-	b	b	-	-	-	-	-	a	b	b	-
chr07	10752282	C	G	-	-	b	b	-	b	-	-	-	-	-	b	a	b	-	-	a	-	-	-	a	-	-	-	-	-	-	-	-	-	-	-	b	-	-	b	b	-	-	-	-	-	a	b	b	-
chr07	10754600	A	G	b	a	a	b	b	b	b	a	a	-	-	a	a	a	-	-	a	-	a	a	a	a	a	-	-	-	-	a	b	a	a	b	b	b	-	b	a	b	b	b	b	a	b	a	b	b
chr07	10754631	G	A	b	a	a	b	b	b	b	a	a	b	-	a	a	a	-	-	a	-	a	a	a	a	a	-	-	-	-	a	b	a	a	b	b	b	-	b	a	b	b	b	b	a	b	a	b	b
chr07	10754645	T	C	b	a	a	b	b	b	b	a	a	b	-	a	a	a	-	-	a	-	a	a	a	a	a	-	-	-	-	a	b	a	a	b	b	b	-	b	a	b	b	b	b	a	b	a	b	b
chr07	10754670	G	A	b	a	a	b	b	b	b	a	a	b	-	a	a	a	-	-	a	-	a	a	a	a	a	-	-	-	-	a	b	a	a	b	b	b	-	b	a	b	b	b	b	a	b	a	b	b
chr07	10757488	A	G	b	b	a	b	b	b	-	-	a	b	b	b	b	-	-	-	a	-	-	a	a	-	a	-	-	b	b	a	b	a	a	a	a	b	-	b	b	-	b	b	a	a	b	a	b	-
chr07	10757829	T	A	-	-	a	-	-	-	-	a	a	-	-	a	b	-	-	-	a	a	-	-	-	-	a	a	-	-	-	a	b	a	a	a	a	-	a	-	a	-	-	a	a	a	a	a	-	a
chr07	10782065	T	C	b	b	b	b	b	b	b	a	a	b	b	b	b	a	a	a	a	a	a	-	a	a	a	b	b	b	-	a	a	a	b	b	b	b	b	b	b	b	b	b	b	b	b	-	b	b
chr07	10785494	A	G	b	b	a	b	b	b	-	a	a	b	b	b	a	b	b	a	a	a	a	a	a	a	a	a	b	b	b	a	b	a	a	b	a	b	-	b	b	b	b	b	b	a	a	a	b	-
chr07	10785681	C	T	b	b	a	b	b	b	-	a	a	b	b	b	a	a	b	a	a	a	a	a	a	a	a	a	b	b	b	a	b	a	a	b	a	b	b	-	b	b	b	b	b	a	a	a	b	-
chr07	10785687	G	A	b	b	a	b	b	b	-	a	a	b	b	b	a	a	b	a	a	a	b	a	a	a	a	b	b	b	b	a	b	a	b	b	a	b	b	-	b	b	b	b	b	a	b	a	b	-
chr07	10786051	C	T	b	b	a	b	b	b	b	a	a	b	b	a	a	a	-	a	-	a	-	a	a	a	a	a	b	a	b	a	b	b	a	a	b	b	a	b	a	b	b	a	-	a	b	b	b	a
chr07	10786644	G	A	-	-	a	a	-	-	-	-	a	-	-	a	-	-	-	-	-	-	-	-	-	a	-	-	-	-	-	-	-	-	-	a	-	a	b	-	b	-	b	-	a	-	b	-	b	-
chr07	10786850	T	C	-	-	-	-	-	-	b	-	a	-	-	-	-	b	a	-	a	a	b	a	a	a	a	b	a	b	b	-	-	-	b	-	-	-	-	-	-	-	b	-	-	-	-	-	-	-
chr07	10787030	A	G	b	a	-	b	b	b	-	a	a	b	b	b	b	-	-	a	a	-	a	a	a	-	a	a	a	b	-	a	h	b	b	b	b	b	b	b	a	b	b	b	b	b	b	a	b	-
chr07	10787070	A	G	b	a	-	b	b	b	-	a	a	b	b	b	b	-	-	a	a	-	a	a	a	-	a	a	a	b	-	a	b	b	b	b	b	b	b	b	a	b	b	b	b	b	b	a	b	-
chr07	10788221	G	A	-	-	-	-	-	-	-	-	-	-	-	-	-	a	-	a	a	b	a	a	a	a	a	-	a	b	-	-	a	-	-	-	-	-	-	-	-	-	-	-	-	-	-	b	-	-
chr07	10788667	G	A	-	a	a	-	-	-	-	a	a	-	-	a	a	a	b	a	-	b	b	a	a	a	-	b	b	-	b	a	a	a	a	a	a	-	-	-	a	-	-	a	-	a	a	a	-	-
chr07	10788782	T	C	b	b	b	b	b	b	b	-	-	b	b	b	b	a	-	a	a	a	a	a	a	a	a	a	-	b	b	a	-	b	b	b	-	b	-	b	b	b	b	b	b	-	-	-	-	b
chr07	10789903	C	T	-	-	-	-	-	b	-	-	-	-	-	-	-	a	-	a	h	-	a	a	a	a	a	a	h	b	b	-	-	-	a	-	-	-	-	-	-	-	-	-	-	-	-	-	-	-
chr07	10789932	T	C	-	-	-	-	-	b	-	-	-	-	-	-	-	a	-	a	a	-	a	a	a	a	a	a	a	-	-	-	-	-	a	-	-	-	-	-	-	-	-	-	-	-	-	-	-	-
chr07	10791826	A	G	-	b	-	-	-	-	-	-	-	-	-	-	-	-	-	-	-	-	-	-	-	-	-	-	-	-	-	-	b	b	-	-	-	-	-	-	-	b	-	-	-	-	-	-	-	a
chr07	10792722	C	G	-	-	-	-	b	-	-	a	-	-	-	-	a	a	-	a	a	a	a	a	a	a	a	-	a	-	-	-	-	-	a	-	-	-	-	b	-	b	-	-	b	-	b	a	-	-
chr07	10814530	T	C	-	-	-	-	-	-	-	-	a	-	-	-	-	-	-	-	-	-	-	-	-	-	-	-	-	-	-	a	-	a	b	b	-	-	-	b	-	-	b	-	-	a	-	-	-	-
chr07	10815255	C	T	b	a	a	b	b	-	b	-	a	b	b	a	a	h	a	-	a	-	a	a	-	-	a	-	-	b	-	a	a	-	b	a	a	b	a	b	b	b	-	a	b	a	a	b	b	-
chr07	10815479	G	C	b	a	a	b	b	-	b	-	a	b	b	b	b	b	a	-	a	-	b	a	-	-	a	-	-	b	-	a	a	-	b	b	b	b	a	b	a	b	-	a	b	b	b	b	b	-
chr07	10843906	A	C	b	b	b	b	b	b	-	a	a	b	b	b	a	a	-	a	a	-	b	a	a	a	a	b	a	b	b	a	a	a	a	a	a	b	a	b	a	b	b	a	-	b	a	a	b	-
chr07	10844271	C	T	b	-	-	-	-	b	-	a	-	-	-	-	a	-	a	-	-	-	b	a	-	a	-	-	a	b	b	a	b	-	b	b	b	b	-	-	b	b	b	b	-	-	b	b	b	-
chr07	10849712	A	G	b	b	b	b	b	b	-	a	a	b	b	a	a	a	a	a	a	b	h	a	a	a	a	a	a	b	b	a	b	a	b	b	b	b	b	b	b	b	b	b	a	b	a	-	b	-
chr07	10849746	T	G	b	b	b	b	b	b	-	a	a	b	b	a	a	a	a	a	a	b	h	a	a	a	a	a	a	b	b	a	b	b	b	b	b	b	b	b	b	b	b	b	a	b	a	-	b	-
chr07	10850741	G	A	-	-	-	b	-	-	-	-	-	-	-	-	-	b	a	a	a	a	h	a	a	a	a	a	b	b	b	-	a	-	-	b	b	b	-	-	-	-	-	-	-	-	-	-	-	-
chr07	10852754	T	C	b	-	a	-	b	b	-	a	a	b	b	b	a	a	b	a	a	a	a	-	a	a	-	a	b	b	b	a	-	-	-	b	-	b	-	-	-	b	-	-	-	b	-	-	-	-
chr07	10856186	C	T	-	-	-	-	-	-	-	-	-	-	-	-	-	a	a	a	a	-	b	a	a	a	-	a	a	b	b	-	-	-	-	b	-	-	-	-	-	-	b	-	a	-	-	-	-	-
chr07	10856255	T	C	-	-	-	-	-	-	-	-	-	-	-	-	-	a	a	a	a	b	-	a	a	a	a	a	a	b	b	-	-	-	-	b	-	-	-	-	-	-	b	-	a	-	-	-	-	-
chr07	10856500	C	T	-	-	-	-	b	-	-	-	-	-	-	-	-	b	h	a	a	-	h	a	a	-	a	-	h	b	b	-	-	a	-	-	-	-	-	-	-	-	-	-	-	-	-	-	-	-
chr07	10857805	A	G	b	a	b	b	b	b	-	a	a	-	b	a	b	-	a	-	a	-	-	-	-	a	a	b	a	-	-	-	b	a	a	a	a	b	a	-	-	b	b	b	a	-	a	-	b	b
chr07	10871446	T	C	-	-	-	b	-	-	-	-	-	-	-	-	b	a	-	-	-	-	b	-	-	-	-	a	-	-	-	-	-	b	a	-	-	b	-	-	b	-	b	-	-	-	a	b	-	-
chr07	10878565	A	C	b	b	a	b	-	b	b	a	a	b	b	a	b	a	a	a	a	a	a	a	a	-	a	a	h	b	b	-	a	-	b	-	-	-	-	-	b	-	-	-	-	-	-	-	-	-
chr07	10878725	C	T	b	b	a	b	-	b	b	a	a	b	b	a	b	a	a	a	a	a	a	a	a	-	a	a	h	b	b	-	a	-	b	-	-	-	-	-	b	-	-	-	-	-	-	-	-	-
chr07	10878834	T	C	b	-	-	b	b	b	b	a	-	b	b	a	a	b	b	-	-	b	a	-	-	a	a	-	-	-	-	a	b	b	-	b	-	b	b	-	-	-	b	b	b	a	b	b	b	b
chr07	10878882	T	A	b	-	-	b	b	b	b	a	-	b	b	a	a	b	b	-	-	b	a	-	-	a	a	-	-	-	-	a	b	b	-	b	-	b	b	-	-	-	b	b	b	a	b	b	b	b
chr07	10879967	T	C	-	-	-	b	-	-	-	-	a	-	-	-	-	a	b	h	a	b	-	a	a	a	a	b	a	b	b	a	-	-	b	-	a	-	-	-	-	-	-	b	b	-	-	-	-	-
chr07	10880033	T	A	-	-	-	b	-	-	-	-	a	-	-	-	-	b	b	a	a	a	b	a	a	a	a	b	a	b	b	a	-	-	b	-	a	-	-	-	-	-	-	b	b	-	-	-	-	-
chr07	10880342	A	T	b	b	a	b	b	b	b	a	-	-	b	a	a	a	-	-	-	-	a	a	a	-	-	-	-	b	b	a	b	a	b	b	a	b	-	b	a	b	-	a	b	b	b	b	b	b
chr07	10880808	G	A	b	-	a	b	b	b	-	a	a	b	b	b	a	-	-	a	a	-	-	-	a	a	-	-	b	a	-	a	a	a	b	a	b	b	b	b	a	b	b	a	a	a	b	b	b	a
chr07	10882584	T	C	b	b	b	b	b	b	-	a	a	b	b	b	b	a	a	-	-	-	a	-	-	-	-	-	b	b	b	-	a	b	a	b	a	b	-	b	a	-	b	b	b	a	b	b	b	-
chr07	10894814	T	C	-	-	a	-	-	b	-	a	-	-	b	-	-	a	a	a	a	-	a	a	a	a	a	a	a	b	b	-	-	-	-	-	-	-	-	-	-	-	-	-	b	-	-	-	-	-
chr07	10894840	T	C	-	-	a	-	-	b	-	a	-	-	b	-	-	a	a	a	a	-	a	a	a	a	a	a	a	b	b	-	-	-	-	-	-	-	-	-	-	-	-	-	b	-	-	-	-	-
chr07	10911960	C	A	b	a	a	b	b	b	b	a	a	b	-	b	b	a	-	a	a	-	-	a	a	a	-	a	a	-	b	a	a	a	a	b	a	b	-	b	a	b	b	b	a	b	b	b	b	b
chr07	10912213	G	A	b	a	a	b	b	b	b	a	a	b	-	b	b	a	-	a	a	-	-	a	a	a	-	a	a	-	-	a	a	a	a	b	a	b	-	b	a	b	b	b	a	b	b	b	b	b
chr07	10913792	G	A	-	-	-	b	-	-	-	-	-	-	-	-	-	a	a	a	a	a	a	a	a	a	-	-	a	b	b	-	-	-	-	-	a	-	-	-	-	-	-	-	-	-	-	-	-	-
chr07	10913919	C	A	-	-	-	b	-	-	-	-	-	-	-	-	-	a	a	a	a	a	a	a	a	a	a	h	a	b	b	-	-	-	-	-	-	-	-	-	-	-	-	b	-	-	-	-	-	-
chr07	10913950	T	C	-	-	-	-	-	-	-	-	-	-	-	a	a	a	b	-	a	a	b	a	a	a	a	a	a	b	b	-	-	-	a	a	-	b	-	-	-	b	-	-	-	-	-	-	-	-
chr07	10914142	T	G	-	-	-	-	-	-	-	-	-	-	-	a	a	h	b	-	a	a	b	a	a	a	a	a	a	b	-	-	-	-	a	a	-	b	-	-	-	b	-	-	-	-	-	-	-	-
chr07	10915478	G	A	b	-	-	b	b	b	-	-	-	-	-	b	b	b	b	a	a	a	b	a	a	a	a	b	a	b	b	-	b	-	-	-	-	-	-	b	-	-	b	b	-	-	a	-	-	-
chr07	10915590	G	A	b	-	-	b	b	-	-	-	-	-	-	b	b	b	b	a	a	a	b	a	a	a	a	b	a	b	b	-	b	-	-	-	-	-	-	b	-	-	b	b	-	-	a	-	-	-
chr07	10915635	G	A	b	-	-	b	b	-	-	-	-	-	-	b	b	b	b	a	a	a	b	a	a	a	a	b	a	b	b	-	b	-	-	-	-	-	-	b	-	-	b	b	-	-	a	-	-	-
chr07	10917645	G	A	b	b	-	b	b	b	-	-	-	-	b	b	b	-	-	-	-	-	-	-	-	-	-	-	-	b	b	-	a	-	a	-	-	b	-	b	b	-	b	-	-	-	b	-	b	-
chr07	10925343	C	T	b	-	b	b	b	b	-	a	a	-	b	b	b	-	a	-	-	-	-	-	a	a	-	-	-	-	-	a	b	b	b	a	b	b	a	b	a	b	b	b	a	a	a	a	b	-
chr07	10925365	C	T	b	-	b	b	b	b	-	a	a	-	b	b	b	-	a	-	-	-	-	-	a	a	-	-	-	-	-	a	b	b	b	a	b	b	a	b	a	b	b	b	a	a	a	a	b	-
chr07	10926029	C	T	-	-	-	b	-	b	-	-	a	-	-	-	b	-	-	-	-	-	-	-	-	a	-	-	-	b	-	-	-	-	a	-	a	b	-	-	-	-	-	a	-	-	b	-	b	-
chr07	10930687	T	C	b	-	-	-	-	b	-	-	-	-	-	-	-	a	-	a	a	a	b	a	a	a	a	b	h	b	b	-	-	a	b	b	-	b	-	-	-	-	-	-	-	-	-	-	-	-
chr07	10933727	C	T	b	b	a	b	b	b	b	a	a	b	b	a	a	a	a	a	a	-	a	a	a	a	a	a	a	-	-	a	a	a	a	a	a	b	a	b	b	b	b	a	a	b	b	a	-	-
chr07	10935612	C	T	b	-	-	-	-	-	-	-	-	-	-	-	-	a	a	a	a	a	b	a	a	a	a	a	h	b	b	-	-	-	-	-	b	-	-	-	-	-	-	-	-	-	-	-	-	-
[truncated: 4,107 more rows]
[truncated: 735 more columns]
