# Supplementary material for: Genetic analysis of an elite super-hybrid rice parent using high-density SNP markers
Source: Rice (N Y). 2013 Aug 15;6:21. doi: 10.1186/1939-8433-6-21 (PMC4883714; doi:10.1186/1939-8433-6-21)
Supplement: Supplementary file 1 — Additional file 1: The SNPs information generated from F2 population. The documents including “chr01_filter.ab” to “chr12_filter.ab” are the samples genotype which converted to be a\b\h formats. It is marked “a” that the genotype of sample is the same to Nipponbare, or “b” represents the R1128 genotype and “h” is the heterozygous genotype; The deletion of sample gentoype is marked as “-” specially. Data files are generally TXT which compressed into a ZIP format. For Windows user,“Editplus” or “UltraEdit” is recommended as the browser program. Format description (left to right). 1. Chromosome. 2. Position. 3. Genotype of Nipponbare. 4. Genotype of R1128. 5. Genotype of sequencing sample. (ZIP 10 MB) [file 12284_2013_57_MOESM1_ESM.zip › Additional file 1/chr08_filter.ab]

chromosome	position	�ձ���	R1128	1	2	4	7	8	10	13	14	16	17	19	22	23	25	26	29	31	32	34	35	38	40	41	43	44	48	49	51	52	54	56	58	59	62	63	65	67	69	70	71	73	74	75	76	78	79
chr08	1537	G	C	-	-	-	-	-	-	-	-	-	-	-	b	-	a	b	a	b	-	a	a	b	a	a	-	b	b	a	-	-	-	-	-	-	b	-	-	-	-	-	-	b	-	-	-	-	-
chr08	5545	A	G	b	b	a	a	a	a	b	-	b	-	-	a	b	a	-	-	-	-	-	-	-	-	-	-	-	-	a	a	a	-	a	-	b	a	-	-	b	a	b	b	b	b	a	a	b	-
chr08	5559	T	C	b	b	b	a	b	a	b	-	b	-	-	b	b	a	-	-	-	-	-	-	-	-	-	-	-	-	a	a	b	-	a	-	b	a	-	-	b	a	b	b	b	b	b	a	b	-
chr08	5578	A	G	b	b	a	a	a	a	b	-	b	-	-	a	b	a	-	-	-	-	-	-	-	-	-	-	-	-	a	a	a	-	a	-	b	a	-	-	b	a	b	b	b	b	a	a	b	-
chr08	6053	A	C	-	-	a	-	-	-	-	-	-	-	-	-	-	-	-	-	-	-	-	-	-	a	-	-	a	-	-	-	-	a	a	-	-	b	-	-	-	-	b	a	-	-	a	b	-	-
chr08	6092	A	G	-	-	a	-	-	-	-	-	-	-	-	-	-	-	-	-	-	-	-	-	-	a	-	-	a	-	-	-	-	a	a	-	-	b	-	-	-	-	b	a	-	-	a	b	-	b
chr08	7260	G	A	-	-	-	-	-	-	-	-	-	-	-	-	-	a	b	a	b	b	a	a	b	a	a	b	a	h	a	-	-	-	-	a	-	-	-	-	-	-	-	-	-	-	-	-	-	-
chr08	7410	G	A	b	-	-	-	-	-	-	-	-	-	-	-	b	-	-	-	-	-	a	-	-	-	a	-	-	a	-	-	a	-	b	-	b	b	-	b	-	-	-	-	-	-	b	a	-	-
chr08	7954	A	G	b	-	-	b	b	a	-	-	b	-	b	b	-	a	b	b	b	b	a	a	b	-	a	a	b	a	a	a	b	-	a	b	-	b	-	-	-	-	-	-	-	a	-	-	-	-
chr08	9681	A	G	-	-	-	-	-	-	-	-	-	-	-	-	-	a	b	a	b	b	a	a	b	a	a	a	a	h	a	b	-	-	-	-	-	-	-	-	-	a	a	-	-	-	-	-	-	-
chr08	9842	T	C	-	-	-	-	-	-	-	-	-	-	-	-	-	a	b	a	b	b	a	a	b	a	a	a	a	h	a	b	-	-	-	-	-	a	-	-	-	a	a	-	-	-	-	-	-	-
chr08	10274	C	T	b	b	a	a	b	a	-	b	-	-	a	a	b	a	-	-	-	-	-	a	b	-	-	a	a	-	-	b	a	a	a	a	b	b	b	-	b	a	a	b	b	-	a	b	b	b
chr08	12801	C	T	-	b	b	a	a	a	-	b	a	b	a	a	b	a	-	-	-	-	-	-	-	-	-	-	-	-	-	b	a	a	a	b	b	b	b	b	a	-	a	a	b	b	b	b	-	b
chr08	12920	A	G	-	-	-	a	-	-	-	-	-	-	-	-	-	a	b	a	b	b	a	a	b	a	a	b	a	b	a	-	-	-	-	-	-	-	-	-	-	-	-	-	-	-	-	-	-	-
chr08	13040	T	C	-	-	-	a	-	-	-	-	-	-	-	-	-	a	b	a	b	b	a	a	b	a	a	b	a	b	a	a	-	-	-	-	-	-	-	-	-	-	-	-	-	-	-	-	-	-
chr08	13068	G	A	-	-	-	a	-	-	-	-	-	-	-	-	-	a	b	a	b	b	a	a	b	a	a	b	a	b	a	a	-	-	-	-	-	-	-	-	-	-	-	-	-	-	-	-	-	-
chr08	13190	A	T	-	-	-	-	-	-	-	-	-	-	-	-	-	a	b	a	b	b	a	a	b	a	-	h	h	b	a	-	-	-	-	-	b	-	-	-	-	-	-	-	-	-	-	-	-	-
chr08	15045	A	G	b	b	b	a	b	a	b	b	a	b	a	b	b	a	-	a	b	b	a	a	b	a	a	a	h	a	a	b	b	-	b	b	b	b	b	a	b	-	a	b	b	b	b	b	b	b
chr08	16183	T	G	b	b	b	a	b	a	b	b	b	b	a	b	b	a	-	-	-	-	-	a	-	-	-	-	-	-	a	b	-	a	h	-	b	b	b	-	-	a	b	b	b	b	b	a	b	a
chr08	24258	A	G	b	-	a	a	a	a	-	-	-	-	-	-	b	a	b	a	b	b	a	a	b	a	a	b	a	b	-	a	a	-	-	b	b	a	-	a	-	-	-	-	-	a	b	-	-	-
chr08	26950	A	G	b	b	b	a	a	a	b	b	b	a	a	a	b	a	-	a	b	b	-	a	b	a	-	a	h	b	a	b	b	a	b	b	b	a	-	b	b	a	a	b	b	a	a	b	b	b
chr08	29567	T	G	-	-	-	-	-	-	-	-	-	-	-	-	-	-	-	-	-	-	-	-	-	-	-	-	-	-	-	-	a	-	b	-	-	-	-	-	-	a	-	a	-	-	-	-	-	-
chr08	33073	G	A	-	-	-	-	-	-	-	-	-	b	-	-	-	a	b	a	b	b	a	a	b	a	a	h	h	h	a	-	-	a	b	-	-	b	-	-	-	-	-	-	-	-	-	-	-	-
chr08	37015	C	A	b	b	a	a	a	a	b	b	b	a	a	b	b	a	b	a	b	b	a	a	b	a	a	b	h	a	a	b	b	-	a	a	b	b	-	a	b	a	a	a	b	b	b	a	b	-
chr08	48118	G	A	b	b	a	a	a	a	-	b	b	b	b	a	b	a	b	a	b	b	a	a	b	-	a	h	b	b	a	a	b	a	a	b	b	b	b	a	a	a	a	b	b	a	a	a	b	-
chr08	51045	G	A	b	-	-	-	-	a	-	-	-	-	-	-	-	a	b	a	b	b	a	a	b	a	a	a	h	h	a	-	a	-	-	-	-	b	-	-	-	-	-	-	-	-	-	-	-	-
chr08	52850	T	C	-	b	b	a	a	a	b	-	a	b	b	b	b	a	b	-	-	b	-	a	-	-	-	b	b	-	a	-	a	a	b	-	b	b	b	b	-	a	b	b	b	b	b	-	-	-
chr08	54512	A	T	-	-	-	-	-	a	-	b	-	-	-	-	-	a	b	a	b	b	a	a	b	a	a	b	b	b	a	-	-	-	-	-	b	-	b	-	-	-	-	-	-	-	b	-	-	-
chr08	59432	C	T	-	-	-	-	-	-	-	-	-	-	-	-	-	a	-	a	b	b	a	a	b	a	-	b	a	b	a	-	-	a	-	-	b	-	-	-	-	-	-	-	-	a	-	-	-	-
chr08	61082	C	T	-	b	-	a	a	a	-	b	-	b	-	a	b	-	-	-	-	-	a	a	b	a	-	-	-	-	-	-	a	-	b	-	b	a	b	b	-	a	a	a	-	b	a	-	b	-
chr08	69417	C	T	b	b	-	a	-	-	-	-	-	-	a	-	-	a	b	a	b	-	a	a	b	a	a	a	h	a	a	-	-	-	b	a	b	-	-	b	-	-	a	-	-	-	-	b	-	-
chr08	69495	T	C	b	b	-	a	-	-	-	-	-	-	a	-	-	a	b	a	b	-	a	a	b	a	a	b	h	a	a	-	-	-	b	a	b	-	-	b	-	-	a	-	-	-	-	b	-	-
chr08	76207	G	A	b	b	b	a	a	-	b	b	b	b	b	b	b	-	-	a	b	-	a	a	b	a	a	-	a	h	a	-	-	-	b	-	b	b	-	b	-	a	-	-	-	-	-	a	-	-
chr08	76393	T	C	b	b	a	a	-	a	-	b	a	-	-	a	b	a	b	a	b	b	a	a	b	a	a	-	a	a	a	a	-	-	a	b	b	a	b	-	-	a	-	-	-	-	a	-	-	-
chr08	76593	G	A	b	b	a	a	-	a	-	b	a	-	-	a	b	a	b	a	b	b	a	a	b	a	a	-	a	a	a	-	-	-	a	b	b	a	b	-	-	a	-	-	-	-	-	-	-	-
chr08	83398	T	G	-	-	-	-	-	-	-	-	-	b	-	-	-	a	b	a	b	b	a	a	b	a	a	b	b	a	a	-	a	-	b	b	-	-	-	-	a	-	-	-	-	-	-	-	-	-
chr08	90968	G	C	b	b	-	a	b	a	-	b	a	b	b	a	b	a	-	-	b	b	a	a	b	a	-	-	a	b	a	b	-	a	a	-	-	b	-	-	-	a	a	a	b	a	-	-	b	-
chr08	95898	G	T	-	-	-	-	-	-	-	-	-	-	-	-	-	a	-	a	b	b	-	a	b	a	-	a	-	b	-	-	a	-	-	-	-	-	-	-	b	-	-	-	-	-	-	-	-	-
chr08	97272	T	G	b	-	-	a	a	b	-	-	-	-	-	a	b	-	-	-	-	-	-	-	-	-	-	b	a	-	-	a	-	a	b	b	b	a	b	-	-	a	a	a	-	-	a	a	-	-
chr08	101886	G	A	b	b	b	a	a	a	b	b	a	a	b	b	b	a	b	a	b	b	-	a	b	a	a	b	b	b	a	a	a	a	a	b	b	b	b	b	a	a	b	b	b	a	b	a	b	b
chr08	104043	C	G	-	-	-	-	-	-	-	-	-	-	-	-	-	a	b	a	b	b	a	a	b	a	a	a	a	a	a	-	-	-	-	-	-	a	-	-	-	a	-	-	-	-	-	-	-	-
chr08	110129	C	T	b	b	a	a	a	a	b	-	b	a	a	a	b	a	b	b	b	b	a	a	b	a	a	b	-	a	a	a	a	-	b	b	b	a	-	a	-	a	-	a	b	a	-	b	-	-
chr08	114742	A	G	b	b	a	a	b	a	-	b	b	a	a	b	b	a	-	-	-	-	-	-	-	a	-	-	-	b	-	a	-	-	a	-	-	b	b	-	-	-	b	-	-	b	b	a	b	-
chr08	120963	T	C	-	-	-	a	-	-	-	-	-	-	-	-	-	a	b	a	b	b	a	a	-	a	a	-	a	b	a	b	-	-	-	-	-	-	-	-	-	-	-	-	-	-	-	-	b	-
chr08	123769	G	A	b	b	-	a	a	a	b	-	b	a	-	b	b	a	-	-	b	-	-	-	b	a	a	-	b	a	a	b	-	a	a	-	b	b	-	-	b	a	-	a	-	a	-	-	b	-
chr08	123787	C	T	b	b	-	a	a	a	b	-	b	a	-	b	b	a	-	-	b	-	-	-	b	a	a	-	a	a	a	b	-	a	a	-	b	b	-	-	b	a	-	a	-	a	-	-	b	-
chr08	126129	G	T	-	-	-	-	a	a	-	-	-	-	-	-	-	a	b	a	b	b	a	a	b	a	a	-	a	h	a	-	-	-	-	-	-	-	-	-	-	-	-	-	-	-	-	-	-	-
chr08	126170	A	G	-	-	-	-	a	a	-	-	-	-	-	-	-	a	b	a	b	b	a	a	b	a	a	a	h	h	a	-	-	-	-	-	-	-	-	-	-	-	-	-	-	-	-	-	-	-
chr08	126543	T	G	b	b	b	a	a	a	b	b	b	-	a	a	b	-	-	-	-	-	-	a	-	a	a	-	a	-	-	b	b	a	a	b	b	b	b	-	b	-	-	b	b	a	b	-	b	-
chr08	128189	T	A	b	b	a	a	a	a	b	b	a	a	b	a	b	a	a	a	a	a	a	a	b	a	a	a	a	a	a	b	b	-	b	a	b	a	b	a	b	a	b	a	b	a	a	a	b	b
chr08	128791	C	T	-	-	-	a	b	a	b	-	b	a	-	a	b	a	-	a	b	b	a	a	b	a	a	a	b	h	a	-	-	-	-	-	-	-	-	-	-	-	a	-	-	b	-	-	-	-
chr08	129942	T	C	b	-	a	a	-	-	-	-	-	-	b	-	b	a	-	-	-	-	-	-	-	-	-	-	-	-	-	-	-	a	-	b	-	b	-	-	-	a	b	-	b	-	a	-	b	-
chr08	137417	T	G	b	b	b	a	b	a	b	b	a	b	b	b	b	-	-	a	-	-	a	a	-	a	a	b	-	b	a	b	b	a	b	b	b	a	b	b	a	a	b	b	b	a	a	b	b	a
chr08	138660	A	G	b	-	b	-	-	-	-	-	b	-	-	-	b	-	-	-	b	-	-	-	b	-	-	-	-	-	-	-	-	-	b	-	b	a	-	-	a	-	-	-	-	-	-	-	-	-
chr08	139120	A	G	-	-	-	a	-	-	-	-	-	-	-	-	-	a	b	a	b	b	-	a	b	a	a	a	b	b	-	-	-	-	-	-	-	-	-	-	-	-	b	-	-	a	-	-	-	-
chr08	150097	T	G	-	-	-	-	-	-	-	-	-	-	-	-	-	a	b	-	b	b	-	-	b	a	-	-	b	b	-	-	-	-	-	-	-	b	-	-	-	-	-	-	-	-	-	-	-	-
chr08	153596	A	T	b	b	a	a	a	a	b	b	a	a	a	a	b	a	b	a	-	b	a	a	b	-	a	b	a	b	a	b	b	a	b	a	b	b	-	a	a	a	a	b	b	a	-	a	-	a
chr08	164886	T	C	-	b	-	a	-	-	-	b	b	-	-	b	b	a	-	-	b	-	-	a	-	-	-	-	-	b	a	-	a	-	b	-	b	-	-	-	a	-	-	a	b	b	b	a	b	-
chr08	164966	G	C	-	-	-	-	-	-	-	-	-	-	-	-	-	a	b	a	-	b	a	a	-	a	a	a	a	a	a	-	-	-	-	-	-	-	-	-	-	-	-	-	-	b	-	-	-	-
chr08	171398	T	A	b	b	b	a	b	a	b	b	b	-	a	a	b	a	b	-	b	b	a	a	b	a	a	b	a	b	a	a	-	a	a	a	-	b	b	-	b	a	a	a	-	b	b	-	-	-
chr08	171818	G	A	b	b	a	a	b	a	-	b	b	a	a	a	b	a	b	-	-	b	a	a	-	-	-	-	b	-	a	a	b	a	b	b	b	b	b	b	a	a	b	a	b	a	b	b	b	b
chr08	184281	C	A	b	-	b	a	a	a	-	-	a	b	b	b	b	a	b	a	b	b	a	a	b	a	a	b	b	a	a	-	-	a	-	-	b	a	-	-	-	-	-	a	b	-	-	-	-	-
chr08	185118	G	A	-	-	-	-	-	-	-	-	-	-	-	-	-	a	-	a	b	-	a	a	-	a	a	a	h	-	a	a	a	-	b	-	b	-	-	-	-	-	-	-	-	b	-	-	-	-
chr08	185132	C	T	-	-	-	-	-	-	-	-	-	-	-	-	-	a	-	a	b	-	a	a	-	a	a	a	h	b	a	a	a	-	b	-	b	-	-	-	-	-	-	-	-	b	-	-	-	-
chr08	185144	T	C	-	-	-	-	-	-	-	-	-	-	-	-	-	a	-	a	b	-	a	a	-	a	a	a	h	b	a	a	a	-	b	-	b	-	-	-	-	-	-	-	-	b	-	-	-	-
chr08	201181	C	T	-	-	-	-	-	-	-	-	-	-	-	-	-	h	b	a	b	b	a	a	-	a	a	b	-	a	a	-	-	-	-	a	-	-	-	-	-	-	-	-	-	-	-	-	-	-
chr08	203340	A	G	-	-	-	-	-	-	-	-	-	-	-	-	-	a	-	-	-	b	a	a	b	-	-	a	a	a	a	-	-	-	-	-	-	-	-	-	-	-	-	-	-	-	-	-	-	-
chr08	203355	T	G	-	-	-	-	-	-	-	-	-	-	-	-	-	a	-	-	-	b	a	a	b	-	-	b	a	a	a	-	-	-	-	-	-	-	-	-	-	-	-	-	-	-	-	-	-	-
chr08	207421	C	T	-	-	-	-	-	-	-	-	-	-	-	-	-	a	b	a	b	b	a	a	b	a	a	h	b	a	a	-	-	-	a	b	-	-	-	-	-	-	-	-	b	-	-	-	-	-
chr08	207697	T	C	-	b	a	a	a	a	b	b	b	a	b	a	b	a	b	a	b	b	a	a	b	a	a	a	a	h	-	a	b	a	a	a	b	-	b	-	-	a	a	b	b	b	a	-	-	-
chr08	211149	T	C	-	-	-	-	-	-	-	-	-	-	-	-	-	a	b	a	b	b	-	a	b	-	-	b	b	h	-	-	-	-	-	-	-	-	-	-	-	-	-	-	-	-	-	-	-	-
chr08	215660	C	T	-	-	a	a	a	a	-	-	a	-	-	a	-	a	-	-	-	-	a	a	-	a	-	-	-	a	a	a	a	a	a	a	-	a	-	-	a	a	-	a	-	-	a	-	-	-
chr08	216370	A	G	b	-	b	a	a	a	-	b	b	-	a	b	b	-	-	-	b	b	-	a	-	-	-	-	b	-	a	a	b	a	a	b	b	a	b	b	a	a	a	a	b	-	a	b	b	-
chr08	216384	T	C	b	-	b	a	a	a	-	b	b	-	a	b	b	-	-	-	b	b	-	a	-	-	-	-	b	-	a	a	b	a	a	b	b	a	b	b	a	a	a	a	b	-	a	b	b	-
chr08	227996	T	C	b	-	-	-	a	a	-	b	a	-	-	b	-	a	b	a	b	b	a	a	b	a	a	h	h	b	a	-	b	-	-	-	b	-	-	-	-	-	-	-	b	a	-	-	-	-
chr08	234706	C	T	b	b	b	a	a	a	b	b	a	b	b	a	b	a	b	a	b	b	a	a	b	a	-	b	b	b	a	b	b	a	a	b	b	a	b	a	a	a	-	b	-	a	a	-	-	a
chr08	234823	T	C	b	b	b	a	a	a	b	b	a	b	b	b	b	a	b	a	b	b	a	a	b	a	-	b	b	b	a	b	b	a	a	b	b	a	b	a	a	a	-	b	-	a	a	-	-	a
chr08	235572	G	A	-	b	-	-	-	-	-	-	-	-	-	-	-	a	b	a	b	b	a	a	b	a	a	h	a	b	a	-	-	-	b	-	-	-	-	-	-	-	-	-	-	-	-	-	-	-
chr08	236295	C	G	b	b	b	-	b	-	-	b	b	b	b	b	b	-	-	a	-	-	-	-	-	-	-	-	-	-	-	b	b	-	b	b	b	b	b	b	b	-	b	b	b	b	b	b	b	-
chr08	236313	G	A	b	b	b	-	b	-	-	b	b	b	b	b	b	-	-	a	-	-	-	-	-	-	-	-	-	-	-	b	b	-	b	b	b	b	b	b	b	-	b	b	b	b	b	b	b	-
chr08	236322	C	T	b	b	b	-	b	-	-	b	b	b	b	b	b	-	-	a	-	-	-	-	-	-	-	-	-	-	-	b	b	-	b	b	b	b	b	b	b	-	b	b	b	b	b	b	b	-
chr08	236335	T	G	b	b	b	-	b	-	-	b	b	b	b	b	b	-	-	a	-	-	-	-	-	-	-	-	-	-	-	b	b	-	b	b	b	b	b	b	b	-	b	b	b	b	b	b	b	-
chr08	239302	C	T	b	b	b	a	a	a	-	b	a	b	a	b	b	a	-	a	b	b	a	a	b	a	a	-	a	b	-	a	b	a	b	a	b	a	b	a	a	a	a	b	b	b	a	b	b	b
chr08	240681	T	A	b	b	a	a	b	a	-	b	a	a	a	b	b	a	-	a	-	b	-	a	-	a	a	a	-	-	a	a	b	a	b	b	b	b	b	a	b	a	a	a	b	a	a	b	b	-
chr08	243672	G	A	b	b	b	a	b	a	b	b	-	a	b	b	b	-	-	-	b	-	a	a	-	a	-	-	a	-	-	b	b	a	b	a	b	b	b	-	b	a	-	b	b	b	b	b	b	-
chr08	243694	C	A	b	b	b	a	b	a	b	b	-	a	b	b	b	-	-	-	b	-	a	a	-	a	-	-	a	-	-	b	b	a	b	a	b	b	b	-	b	a	-	b	b	b	b	b	b	-
chr08	243974	T	C	b	b	b	a	a	a	b	-	b	-	b	a	b	-	-	a	-	-	-	-	b	a	a	-	a	-	a	a	b	a	a	b	b	b	b	b	a	a	b	b	b	b	a	-	b	b
chr08	248070	G	A	-	-	-	-	-	-	-	-	-	-	-	-	-	a	b	a	b	b	a	a	b	a	a	a	h	b	a	a	-	-	-	-	-	-	-	-	-	-	-	-	-	-	-	-	-	-
chr08	248095	G	A	-	-	-	-	-	-	-	-	-	-	-	-	-	a	b	a	b	b	a	a	b	a	a	a	h	b	a	a	-	-	-	-	-	-	-	-	-	-	-	-	-	-	-	-	-	-
chr08	248236	G	A	-	-	-	-	-	a	-	-	-	-	-	-	-	a	a	a	h	b	a	a	h	a	a	a	a	a	-	-	-	-	-	-	-	-	-	-	-	-	-	-	-	-	-	-	-	-
chr08	252473	C	T	-	-	-	-	-	a	-	-	-	-	-	-	-	a	b	a	b	b	a	a	b	a	a	b	h	h	a	a	-	-	-	-	-	a	b	-	-	-	b	-	-	-	-	-	-	-
chr08	256758	C	T	b	-	b	a	b	a	b	b	b	-	a	b	b	a	-	a	-	b	-	a	b	-	-	a	-	a	-	b	a	a	b	b	b	b	-	-	a	-	b	b	b	a	b	b	-	-
chr08	258251	A	C	b	b	b	a	b	a	-	b	b	b	a	h	b	a	-	a	-	b	a	-	b	a	a	-	a	a	a	a	-	-	b	b	b	b	b	a	a	a	b	b	b	a	b	b	b	-
chr08	260684	C	T	b	-	a	a	a	a	-	-	a	-	a	a	b	a	-	-	-	-	-	-	-	-	a	-	-	a	a	a	b	a	a	h	b	h	-	a	a	a	b	h	-	-	a	a	b	a
chr08	261822	A	C	b	b	b	a	b	a	-	b	b	a	a	a	b	a	b	-	b	-	a	a	-	a	a	b	a	a	a	a	a	a	a	b	b	a	a	b	b	a	b	b	b	a	b	b	b	-
chr08	262357	C	T	b	b	b	a	b	a	b	b	a	a	a	a	b	-	b	-	b	-	-	-	-	-	-	b	a	b	-	a	b	-	a	a	b	b	b	b	a	-	-	b	b	a	a	a	b	-
chr08	265944	A	G	b	b	a	a	b	a	-	b	b	b	b	a	b	-	b	a	b	-	a	a	-	a	a	a	a	-	-	b	a	a	a	b	b	b	-	-	b	a	a	b	b	a	b	-	b	-
chr08	267343	G	A	-	-	-	-	-	a	-	-	b	-	a	-	-	-	b	-	b	-	a	a	-	a	-	-	-	-	-	b	a	-	-	b	b	a	-	-	-	-	-	-	-	a	b	a	b	-
chr08	271297	A	G	b	-	b	a	b	a	b	-	b	b	-	b	b	a	-	a	b	-	a	a	b	a	-	-	-	a	a	a	b	a	a	a	b	a	b	b	b	a	a	a	b	b	b	b	b	a
chr08	292396	T	C	-	-	-	-	-	-	-	-	-	-	-	-	-	a	b	-	b	b	a	a	b	a	-	-	h	b	a	-	-	-	-	-	-	-	-	-	-	-	-	-	-	b	-	-	-	-
chr08	292559	G	A	-	-	a	-	-	-	-	b	-	-	-	-	-	a	b	a	b	b	a	a	b	a	a	a	a	a	a	-	-	-	a	-	-	b	-	-	-	a	b	-	-	-	-	-	-	-
chr08	292657	C	T	-	-	a	-	-	-	-	b	-	-	-	-	-	a	b	a	b	b	a	a	b	a	a	h	a	a	a	-	-	-	a	-	-	b	-	-	-	a	b	-	-	-	-	-	-	-
chr08	292717	A	G	-	-	a	-	-	-	-	b	-	-	-	-	-	a	b	a	b	b	a	a	b	a	a	h	a	a	a	-	-	-	a	-	-	b	-	-	-	a	b	-	-	-	-	-	-	-
chr08	296075	A	G	b	-	b	a	-	a	b	-	a	a	a	a	b	a	-	a	b	b	a	a	b	a	a	a	a	a	a	-	-	-	a	-	b	a	-	-	-	-	a	b	b	a	-	-	b	-
chr08	296604	T	C	-	-	a	a	-	a	-	-	a	a	-	a	-	a	b	a	-	-	a	a	b	a	a	b	h	b	a	a	-	-	a	-	-	-	-	-	-	a	-	a	-	-	-	-	-	-
chr08	296610	T	C	-	-	a	a	-	a	-	-	a	a	-	a	-	a	-	a	-	-	a	a	b	a	a	b	a	b	a	a	-	-	a	-	-	-	-	-	-	a	-	a	-	-	-	-	-	-
chr08	299521	T	C	-	-	a	a	-	-	-	-	-	-	-	-	-	a	b	a	b	b	a	a	b	a	a	-	a	-	a	-	-	-	-	a	-	-	-	-	-	-	-	-	b	a	-	-	-	-
chr08	299670	C	T	-	-	a	a	-	-	-	-	-	-	-	-	-	a	b	a	b	b	a	a	b	a	a	-	a	-	a	-	-	-	-	a	-	-	-	-	-	-	-	-	b	a	-	-	-	-
chr08	305503	A	G	b	b	a	a	b	a	-	b	a	b	b	b	b	a	b	-	b	-	a	a	-	a	a	-	b	a	a	b	b	-	b	b	b	a	b	-	-	-	-	a	b	b	b	a	-	-
chr08	305755	C	T	b	b	a	a	b	a	-	b	a	b	b	b	b	a	b	-	b	-	a	a	-	a	a	-	b	a	a	b	b	-	b	b	b	a	b	-	-	-	-	a	b	b	b	a	-	-
chr08	305897	C	T	-	-	-	a	-	-	-	-	-	-	-	b	-	-	-	-	-	-	-	-	-	-	-	-	-	-	-	-	-	-	-	-	-	a	-	-	-	-	-	-	-	a	-	-	-	-
chr08	306417	A	G	b	-	-	-	-	-	-	-	-	-	-	-	-	h	-	a	b	-	a	a	b	a	a	b	-	a	a	-	-	a	-	-	-	-	-	-	-	-	-	-	-	-	-	-	-	-
chr08	308451	G	A	b	b	b	a	a	a	-	b	a	b	a	b	b	a	-	-	b	-	-	a	b	a	a	-	b	a	-	-	b	a	b	a	b	a	b	b	b	a	a	b	b	a	b	a	b	-
chr08	310008	T	C	-	-	-	-	-	-	-	-	-	-	-	-	-	a	-	a	-	-	a	a	b	a	a	a	b	h	a	-	-	-	-	b	-	a	-	-	b	-	a	-	-	-	-	-	-	-
chr08	311584	C	T	b	-	-	-	-	-	-	-	-	-	-	-	-	a	-	a	-	-	a	a	-	a	a	a	-	a	a	-	-	-	-	-	-	-	-	-	-	-	-	-	-	-	-	-	-	-
chr08	314845	G	C	-	-	a	-	-	-	-	-	-	-	-	-	b	-	-	-	-	-	-	-	-	-	-	-	-	-	-	-	-	-	-	-	-	-	-	-	-	-	-	-	-	-	-	-	-	-
chr08	315914	T	C	-	-	b	a	b	a	-	b	a	-	a	b	b	a	-	-	-	b	-	-	-	-	a	-	-	-	-	a	a	a	h	b	b	b	b	b	a	a	-	-	-	a	b	b	b	b
chr08	316745	C	T	-	-	-	-	-	-	-	-	b	-	-	-	-	a	b	a	b	-	-	a	b	a	a	-	h	h	a	-	-	-	-	-	b	-	-	-	-	-	-	-	-	-	-	-	-	-
chr08	316756	C	T	-	-	-	-	-	-	-	-	b	-	-	-	-	a	b	a	b	-	-	a	b	a	a	-	h	h	a	-	-	-	-	-	b	-	-	-	-	-	-	-	-	-	-	-	-	-
chr08	320401	T	C	b	-	b	a	b	a	-	-	a	a	a	b	b	-	-	-	b	-	-	a	-	a	-	-	a	b	-	a	b	a	a	-	-	b	-	b	b	-	a	b	b	a	b	-	b	-
chr08	327342	A	G	-	-	-	-	-	a	-	-	-	-	-	-	-	a	b	a	b	-	a	a	-	a	a	a	a	a	a	-	-	-	-	-	-	a	-	-	-	-	-	-	-	-	-	-	-	-
chr08	327362	G	A	-	-	-	-	-	a	-	-	-	-	-	-	-	a	b	a	b	-	a	a	b	a	a	b	b	h	a	-	-	-	-	-	-	a	-	-	-	-	-	-	-	-	-	-	-	-
chr08	338733	A	G	-	-	-	-	-	-	-	-	-	-	-	-	-	-	-	-	-	-	-	-	-	-	-	-	-	-	-	-	-	-	-	-	-	-	-	-	-	-	-	-	-	-	-	-	-	-
chr08	340772	T	C	-	-	-	-	-	a	-	-	-	-	-	-	-	a	-	a	b	-	a	a	-	a	a	a	a	a	a	-	-	-	-	-	-	-	-	-	-	-	-	-	-	b	-	-	-	-
chr08	341282	A	G	-	-	-	-	-	-	-	-	-	-	-	-	-	a	b	a	b	b	a	a	b	a	a	h	h	b	a	-	-	-	-	-	-	-	-	-	b	a	-	-	-	-	-	-	-	-
chr08	341898	A	T	-	-	-	-	-	-	-	-	-	-	-	-	-	a	b	-	b	b	a	a	b	a	a	b	b	b	a	-	a	-	-	-	-	a	-	-	-	-	-	-	-	b	-	-	-	-
chr08	343570	G	A	-	-	-	-	-	-	-	-	-	-	-	-	b	-	-	-	-	-	-	-	-	-	-	-	-	-	-	-	-	-	-	-	-	-	b	-	-	-	-	-	-	-	-	-	-	-
chr08	343742	G	A	-	-	-	-	-	-	-	-	-	-	-	-	b	-	-	-	-	-	-	-	-	-	-	-	-	-	-	-	-	-	-	-	-	-	b	-	-	-	-	-	-	-	-	-	-	-
chr08	343773	T	A	-	-	-	-	-	-	-	-	-	-	-	b	-	a	b	a	b	b	a	a	b	a	a	b	a	a	a	-	b	-	-	-	-	-	-	-	a	-	-	b	b	-	-	-	-	-
chr08	348696	T	A	-	-	-	-	-	-	-	-	-	-	-	-	-	a	-	-	b	-	a	a	b	a	a	h	h	h	a	-	-	-	-	-	-	-	-	-	-	-	-	-	-	-	-	-	-	-
chr08	372023	A	G	-	b	-	-	-	-	-	b	-	-	-	b	-	a	-	a	b	-	a	-	-	a	-	-	-	-	-	-	b	-	a	b	-	a	-	-	a	a	a	-	b	a	b	-	b	-
chr08	398442	T	A	b	b	-	a	b	a	b	-	a	b	a	b	b	a	-	-	b	-	-	a	-	-	a	-	b	-	-	a	b	-	a	b	b	a	-	b	-	-	-	b	b	a	a	a	-	a
chr08	398501	G	A	b	b	b	a	b	a	-	b	a	a	b	b	b	-	-	a	-	-	-	a	b	a	a	b	b	-	-	b	b	a	b	b	b	a	-	b	b	a	a	b	b	a	b	a	b	-
chr08	398736	A	G	b	b	b	a	b	a	-	b	a	a	b	b	b	-	-	a	-	-	-	a	b	a	a	b	b	-	-	b	b	a	b	b	b	a	-	b	a	a	a	b	b	a	b	a	b	-
chr08	401458	G	T	-	-	-	-	-	-	-	-	-	-	-	b	-	a	-	a	-	b	a	a	-	a	a	a	a	a	-	-	-	-	-	b	-	-	-	-	-	-	-	-	-	-	-	-	-	-
chr08	402136	G	A	-	-	-	-	-	-	-	-	-	-	-	-	-	a	b	a	b	-	-	a	b	a	a	-	a	a	a	-	-	-	a	-	-	-	-	-	-	-	-	-	-	-	-	-	-	-
chr08	402160	A	G	-	-	-	-	-	-	-	-	-	-	-	-	-	a	b	a	b	-	-	a	b	a	a	-	a	a	a	-	-	-	a	-	-	-	-	-	-	-	-	-	-	-	-	-	-	-
chr08	402834	A	G	b	-	a	a	a	a	-	-	-	-	-	-	-	-	b	-	-	-	-	a	b	-	a	b	-	-	-	-	b	a	b	b	b	a	a	-	-	a	b	a	b	-	a	-	-	-
chr08	402992	T	C	-	-	-	-	-	a	-	-	-	-	-	b	-	a	b	a	b	b	a	a	b	a	a	b	h	a	a	b	-	-	-	-	b	-	-	-	-	-	-	-	b	-	-	-	-	-
chr08	406114	A	G	b	-	b	a	b	-	b	-	b	b	-	b	b	a	-	a	b	b	a	a	b	a	a	-	h	-	a	-	-	-	a	-	-	-	-	-	-	-	-	-	-	b	-	-	-	-
chr08	406243	G	A	b	-	b	a	b	-	b	b	b	b	-	b	b	a	-	a	b	b	a	a	b	a	a	-	h	-	a	-	-	-	a	-	-	-	-	-	-	-	-	-	-	b	-	-	-	-
chr08	408063	C	G	-	-	a	a	b	a	-	b	-	a	b	b	b	-	-	a	-	-	-	-	-	a	-	-	b	-	a	b	a	a	b	a	b	a	b	a	a	a	a	a	b	-	a	a	b	-
chr08	408109	C	T	-	-	a	a	b	a	-	b	-	a	b	b	b	-	-	a	-	-	-	-	-	a	-	-	b	-	a	b	a	a	b	a	b	a	b	a	a	a	a	a	b	-	a	a	b	-
chr08	408153	T	C	-	-	-	a	b	a	-	-	-	-	-	-	b	-	-	-	-	-	-	-	-	-	-	-	-	-	-	-	-	-	b	b	b	a	-	-	-	a	-	b	b	-	-	b	-	-
chr08	408512	C	T	-	-	-	a	b	a	-	-	-	-	-	-	b	-	-	-	-	-	-	-	-	-	-	-	-	-	-	-	-	-	b	b	b	a	-	-	-	a	-	b	b	-	-	b	-	-
chr08	410290	G	A	-	-	-	-	b	-	-	-	b	-	-	-	-	-	-	-	-	-	-	-	-	-	-	-	-	-	a	-	-	a	-	-	-	a	-	b	-	-	b	-	-	a	-	-	-	-
chr08	412672	C	T	-	-	-	-	-	-	-	-	-	-	-	-	b	a	b	a	b	b	a	a	b	a	a	a	a	b	a	-	-	a	a	-	-	-	-	-	-	-	b	-	-	-	-	-	-	-
chr08	412727	T	A	-	-	-	-	-	-	-	-	-	-	-	-	b	a	b	a	b	b	a	a	b	a	a	a	a	b	a	-	-	a	a	-	-	-	-	-	-	-	b	-	-	-	-	-	-	-
chr08	417151	C	T	b	b	b	a	b	a	-	-	b	a	b	b	b	a	b	-	b	b	a	a	b	a	a	b	b	a	a	b	b	a	b	b	-	a	b	a	b	a	b	a	b	-	b	b	b	-
chr08	417384	C	G	b	b	b	a	b	a	-	-	b	a	b	b	b	a	b	-	b	b	a	a	b	a	a	b	b	a	a	b	b	a	b	b	-	a	b	a	b	a	b	a	b	-	b	b	b	-
chr08	420619	G	A	b	-	b	a	b	a	-	-	b	a	a	b	b	-	-	-	b	-	-	-	-	-	-	-	a	-	-	b	b	a	b	a	b	a	-	-	-	-	-	b	-	-	b	-	b	-
chr08	423996	A	G	-	-	-	a	-	a	-	-	-	-	-	-	-	-	b	-	-	-	-	-	b	-	-	-	-	-	-	-	-	-	-	-	-	-	b	a	-	-	b	-	-	-	b	-	-	-
chr08	424487	C	T	b	-	-	-	-	-	-	-	-	-	-	b	-	a	b	a	b	b	-	a	-	a	a	-	h	h	a	-	-	-	-	-	-	-	-	-	b	-	b	-	-	-	-	-	-	-
chr08	425036	C	T	-	-	-	a	-	-	-	-	a	-	-	-	-	-	-	-	b	-	-	-	-	-	-	-	-	-	-	-	-	-	-	-	-	-	-	-	-	-	-	-	-	-	a	-	-	-
chr08	427175	G	A	-	b	a	a	b	a	-	-	-	-	b	b	-	-	-	-	-	-	-	-	-	-	-	-	-	-	-	-	a	a	-	-	b	-	-	a	-	a	-	a	-	b	a	a	-	-
chr08	429492	T	A	b	-	b	a	a	a	b	b	a	b	b	b	b	-	-	a	-	b	-	-	b	-	-	-	-	-	-	b	b	a	b	a	b	a	b	a	a	-	b	b	b	b	b	b	b	b
chr08	429756	T	C	b	-	b	a	a	a	b	b	a	b	b	b	b	-	-	a	-	b	-	-	-	a	-	-	-	a	a	b	-	a	b	a	b	a	b	a	a	a	b	b	b	b	b	b	b	b
chr08	440555	A	C	b	b	a	a	b	a	b	b	b	b	a	b	b	a	b	a	b	-	a	a	b	a	-	b	a	a	a	a	a	a	a	a	b	a	b	b	a	a	a	b	b	b	a	b	a	-
chr08	440710	C	T	-	-	-	-	-	-	-	-	-	-	-	-	-	a	-	-	b	-	-	a	b	-	-	b	-	-	a	-	-	-	-	-	b	-	-	-	-	a	-	-	-	-	-	-	-	-
chr08	440825	G	A	-	-	-	-	-	a	-	b	-	-	-	-	-	a	-	a	b	b	a	a	-	a	a	a	a	-	a	-	a	-	-	-	-	-	-	-	-	-	-	-	-	-	-	-	-	-
chr08	441155	T	C	b	-	-	a	a	a	b	b	a	a	b	-	b	-	-	-	-	-	-	-	b	-	-	-	-	-	-	b	b	-	b	b	b	a	-	b	-	a	b	b	-	-	b	-	b	b
chr08	460911	C	T	b	-	-	-	-	-	-	-	-	-	-	-	b	a	b	a	b	-	a	a	b	a	a	h	h	a	a	-	-	-	-	-	-	-	-	-	-	-	-	-	-	a	-	-	-	-
chr08	471915	C	A	b	b	b	a	a	a	b	b	a	b	a	b	b	-	b	a	b	-	a	a	b	a	a	a	b	-	a	b	b	a	b	a	b	a	-	b	b	-	a	a	b	b	b	b	b	-
chr08	472057	T	A	b	b	b	a	a	a	b	b	-	b	a	b	b	-	b	a	b	-	a	a	b	a	a	a	b	-	a	b	b	a	b	a	b	a	-	b	b	-	a	a	b	b	b	b	b	-
chr08	472963	C	T	b	b	-	a	a	a	b	-	-	-	b	b	b	a	b	a	b	b	-	a	b	a	a	a	a	b	a	b	a	a	a	a	b	a	b	a	a	a	-	a	b	-	b	b	b	b
chr08	475679	G	A	b	b	b	a	a	a	b	b	b	b	b	b	b	a	b	a	b	-	a	a	b	a	a	a	a	a	a	a	a	a	b	b	b	a	b	b	a	a	b	b	b	b	b	b	b	a
chr08	475691	A	G	b	b	a	a	a	a	b	b	b	b	b	b	b	a	b	a	b	-	a	a	b	a	a	a	a	a	a	a	a	a	b	b	b	a	b	b	a	a	b	b	b	b	b	b	b	a
chr08	484125	T	C	b	-	-	a	b	a	-	b	b	b	a	b	b	a	-	a	-	-	a	a	b	a	-	a	-	a	-	b	b	a	-	-	b	a	-	b	a	a	-	a	-	a	a	a	-	-
chr08	484182	T	G	b	-	-	a	b	a	-	b	b	b	a	b	b	a	b	a	b	b	a	a	b	a	-	a	-	a	-	b	b	a	-	-	b	a	-	b	a	a	-	a	-	a	a	a	-	-
chr08	488575	C	T	-	-	-	-	-	-	-	-	-	-	-	-	-	a	b	a	b	b	a	a	b	a	a	b	h	h	a	b	b	-	-	-	-	a	-	-	-	-	-	-	-	-	-	a	-	-
chr08	500504	T	A	-	-	-	-	-	-	-	-	-	-	-	-	-	a	b	a	b	b	a	a	b	a	a	b	h	h	a	-	-	-	-	-	-	-	-	-	-	-	-	-	-	-	-	-	-	-
chr08	507608	G	T	-	-	-	a	a	a	-	-	a	a	a	-	-	a	-	a	-	-	a	a	-	a	a	a	a	a	a	-	a	a	a	a	-	a	-	-	a	a	a	a	-	a	-	a	-	-
chr08	531286	A	G	-	b	b	-	-	-	-	-	-	-	-	b	-	-	-	-	b	-	-	-	-	-	-	-	-	-	-	-	a	-	-	-	a	-	-	-	-	-	a	-	-	-	a	a	b	a
chr08	533827	A	G	-	-	a	a	a	a	-	-	a	a	a	b	-	a	-	a	-	-	a	a	-	-	-	-	-	a	a	-	-	a	-	-	-	a	-	-	a	-	-	-	-	-	-	-	-	a
chr08	533844	A	T	-	-	b	-	-	-	-	-	-	-	-	-	-	a	-	a	b	b	a	a	b	a	a	a	b	b	a	-	-	-	b	-	b	-	-	-	-	-	a	-	-	-	-	-	-	-
chr08	540626	T	C	-	-	-	-	-	-	-	-	-	-	-	-	-	a	b	a	b	b	a	a	b	a	a	b	b	a	a	a	-	-	a	-	-	-	-	-	-	-	-	-	-	-	-	-	-	-
chr08	541852	C	A	b	b	b	a	a	a	b	b	a	-	b	b	b	a	-	a	b	-	a	-	-	a	-	-	-	-	a	a	a	a	b	a	b	a	b	b	a	-	a	b	b	b	a	a	-	b
chr08	542007	A	G	b	b	b	a	a	a	b	b	a	-	b	b	b	a	-	a	-	-	a	-	-	a	-	-	-	-	a	a	a	a	b	a	b	a	b	b	a	-	a	b	b	b	a	a	-	a
chr08	542035	C	T	b	b	b	a	a	a	b	b	a	-	b	b	b	a	-	a	-	-	a	-	-	a	-	-	-	-	a	a	a	a	b	a	b	a	b	b	a	-	a	b	b	b	a	a	-	a
chr08	554526	G	A	b	b	b	-	-	-	b	b	b	-	-	b	b	-	-	-	b	b	-	-	b	-	-	-	-	-	-	-	b	-	b	b	b	-	b	b	b	b	b	b	b	b	b	b	b	b
chr08	554542	A	G	b	b	b	-	-	-	b	b	b	-	-	b	b	-	-	-	b	b	-	-	b	-	-	-	-	-	-	-	b	-	b	b	b	-	b	b	b	b	b	b	b	b	b	b	b	b
chr08	568732	A	T	b	b	b	a	a	a	b	b	a	b	b	b	b	a	b	a	b	b	a	-	-	a	a	-	a	a	a	b	a	a	b	b	b	a	-	b	b	a	a	b	b	b	b	a	b	b
chr08	577372	G	T	-	-	-	-	-	-	-	-	-	-	-	-	-	a	b	a	b	b	a	a	b	a	a	b	a	h	a	-	-	-	-	-	-	-	-	b	-	-	-	b	-	-	-	-	-	-
chr08	580671	G	C	-	-	-	-	-	-	-	-	-	-	-	-	-	a	b	a	b	b	a	a	b	a	a	a	h	a	a	-	-	-	-	-	b	-	-	-	-	-	-	-	-	-	a	-	-	-
chr08	585739	C	T	-	-	a	a	a	a	-	-	-	-	b	b	-	a	b	-	-	-	a	a	-	a	a	a	-	b	-	-	b	-	-	-	-	-	b	-	-	-	-	-	-	a	-	-	-	-
chr08	585875	T	C	-	-	a	a	a	a	-	-	-	-	b	b	-	a	-	-	-	-	a	a	-	a	a	a	-	-	-	-	b	-	-	-	-	-	b	-	-	-	-	-	-	a	-	-	-	-
chr08	585886	T	C	-	-	a	a	a	a	-	-	-	-	b	b	-	a	-	-	-	-	a	a	-	a	a	a	-	-	-	-	b	-	-	-	-	-	b	-	-	-	-	-	-	a	-	-	-	-
chr08	585914	A	C	-	-	a	a	a	a	-	-	-	-	b	b	-	a	-	-	-	-	a	a	-	a	a	a	-	-	-	-	b	-	-	-	-	-	b	-	-	-	-	-	-	a	-	-	-	-
chr08	585939	T	C	b	b	b	a	b	a	b	-	b	b	b	b	b	a	-	-	-	-	a	a	-	a	-	a	-	b	-	a	b	a	b	b	b	a	b	h	b	a	a	a	b	b	b	-	b	-
chr08	586383	A	G	-	-	-	-	-	-	-	-	-	-	-	-	-	a	b	a	b	b	a	a	b	a	a	h	a	a	a	-	-	-	-	-	-	-	-	-	b	-	-	-	-	-	-	-	-	-
chr08	588185	C	A	b	b	b	a	a	a	-	-	-	-	-	-	b	-	-	a	-	-	-	-	-	-	-	-	-	-	-	b	a	-	h	b	b	a	b	-	-	a	a	-	b	-	b	-	-	-
chr08	625003	T	C	b	-	b	-	a	-	-	-	-	b	-	b	-	a	b	a	b	-	a	a	b	a	a	-	b	a	a	-	b	-	-	b	b	a	b	-	-	-	-	-	-	-	a	-	-	-
chr08	625038	G	A	b	-	b	-	a	-	-	-	-	b	-	b	-	a	b	a	b	-	a	a	b	a	a	-	b	a	a	-	b	-	-	b	b	a	b	-	-	-	-	-	-	-	a	-	-	-
chr08	625519	T	C	-	-	-	a	b	a	-	-	b	-	-	b	-	a	b	-	-	-	-	-	-	-	-	-	-	-	-	-	b	a	b	a	b	a	b	b	b	-	b	b	b	b	b	a	-	a
chr08	625886	A	G	-	-	-	-	-	-	-	-	-	-	-	-	-	a	b	a	b	b	a	a	b	a	a	a	a	a	a	-	-	-	a	-	b	-	-	-	-	-	-	-	-	-	-	-	-	-
chr08	632010	A	C	-	-	-	-	-	-	-	-	-	-	-	-	-	h	b	a	b	-	a	a	b	a	-	a	a	b	a	-	-	a	-	b	-	-	-	-	-	-	-	-	-	-	-	-	-	-
chr08	639819	T	C	b	-	-	-	a	-	-	-	-	-	-	-	b	a	-	a	b	b	a	a	b	a	a	h	a	a	a	-	b	-	-	-	-	-	-	-	-	-	-	-	-	-	-	-	-	-
chr08	639999	A	G	b	b	b	a	a	a	b	b	b	a	b	b	b	a	-	a	b	b	-	a	b	a	a	h	b	a	a	b	a	a	a	b	b	a	b	a	b	a	b	a	b	b	a	a	b	a
chr08	641954	A	G	-	-	-	-	-	-	-	-	-	-	-	-	-	a	-	-	b	-	a	a	b	a	a	b	a	a	a	-	-	-	-	-	-	-	-	-	-	-	-	-	-	-	-	-	-	-
chr08	659200	G	A	b	b	b	-	b	a	b	b	b	b	-	b	b	a	b	a	b	b	a	a	b	a	a	a	a	h	a	-	-	-	-	-	b	-	-	b	a	-	b	b	-	b	-	-	-	-
chr08	661416	A	C	b	b	a	a	a	a	b	b	a	b	b	b	b	a	-	a	-	-	a	a	b	a	a	a	a	b	a	b	a	a	a	a	b	a	-	-	b	a	a	a	b	a	a	a	b	a
chr08	661545	T	G	b	b	a	a	b	-	b	b	b	b	b	b	b	a	b	a	b	b	a	a	b	a	a	a	a	b	a	b	a	a	a	a	b	a	-	-	b	a	a	a	b	a	a	a	b	a
chr08	670740	G	A	-	-	-	-	-	-	-	-	-	-	-	-	-	a	-	-	-	b	a	a	-	-	-	a	a	b	a	-	-	-	b	-	-	-	-	-	-	-	-	-	-	-	-	-	-	-
chr08	671462	A	C	b	-	b	a	a	a	-	-	a	b	b	b	b	a	-	-	-	-	-	-	-	a	a	-	-	-	a	b	b	-	b	a	b	a	-	b	-	-	-	b	b	b	a	-	b	a
chr08	671519	T	C	-	-	-	-	-	a	-	-	-	-	-	-	-	a	b	a	b	-	-	a	b	a	a	b	a	b	a	-	-	-	-	-	-	-	-	-	-	-	-	a	b	-	-	-	-	-
chr08	674377	A	T	-	-	-	-	-	-	-	-	-	-	-	-	-	a	b	a	b	b	-	a	b	a	a	-	a	a	a	-	a	-	-	a	-	-	-	a	a	-	-	-	-	b	-	-	-	-
chr08	676935	A	G	b	-	b	a	a	a	-	b	-	a	b	-	b	a	b	a	b	b	a	a	b	a	a	a	b	a	a	-	-	-	a	-	b	-	-	-	-	-	-	a	b	-	a	b	-	-
chr08	687660	T	A	-	-	-	a	-	a	-	-	a	-	-	-	-	-	-	-	-	-	-	-	-	a	-	-	a	-	a	-	-	-	-	-	b	-	b	a	b	-	-	a	-	b	a	a	b	-
chr08	695752	T	C	-	-	-	-	-	-	-	-	-	-	-	-	-	a	b	a	b	b	a	a	b	a	a	b	b	a	a	-	-	-	-	-	-	a	-	-	-	-	-	-	-	a	b	-	-	-
chr08	697197	T	C	-	-	-	-	-	-	-	-	-	-	-	-	-	a	-	a	-	-	a	a	b	a	a	a	a	a	a	-	-	-	-	a	-	-	-	-	-	-	-	-	-	-	-	-	-	-
chr08	697231	C	T	-	-	-	-	-	-	-	-	-	-	-	-	-	a	-	a	-	-	a	a	b	a	a	h	a	h	a	-	-	-	-	a	-	-	-	-	-	-	-	-	-	-	-	-	-	-
chr08	697371	G	A	b	b	a	a	a	a	b	b	b	b	b	b	b	a	b	a	-	b	-	a	b	a	a	a	b	a	a	b	b	a	b	a	b	a	b	b	b	a	b	b	b	a	a	b	b	a
chr08	698034	A	G	b	b	-	-	b	a	-	b	b	a	-	b	b	-	-	-	-	-	-	a	-	-	-	-	-	-	-	-	a	-	a	a	b	a	-	-	a	-	-	a	-	-	b	a	-	-
chr08	698735	T	C	b	b	-	a	b	a	-	b	b	a	a	b	b	a	b	a	b	b	a	a	-	a	a	h	b	h	a	-	b	-	b	-	-	a	-	b	a	a	-	-	b	-	a	-	b	-
chr08	698990	C	A	b	-	b	a	a	a	b	b	a	-	b	b	b	a	b	a	-	b	a	a	b	a	-	b	a	b	a	-	-	a	b	-	b	a	b	-	a	a	-	-	b	-	-	-	b	-
chr08	698995	T	A	b	-	b	a	a	a	b	b	a	-	b	b	b	a	b	a	-	b	a	a	b	a	-	b	a	b	a	-	-	a	b	-	b	a	b	-	a	a	-	-	b	-	-	-	b	-
chr08	715324	A	T	b	b	a	a	b	a	a	b	a	b	b	b	b	a	b	a	b	-	-	a	b	a	a	b	b	a	-	b	a	a	b	a	b	a	b	b	b	a	b	b	b	b	a	a	b	-
chr08	721464	A	C	b	b	b	a	a	a	-	b	a	b	a	b	b	a	-	-	b	-	a	a	-	a	a	-	a	a	a	b	a	a	a	b	b	a	b	b	a	a	b	a	b	b	a	b	-	-
chr08	722662	T	G	-	-	-	-	-	-	-	-	-	-	-	-	-	a	b	a	b	b	a	a	b	a	a	b	a	h	a	-	-	-	-	-	-	a	-	-	-	-	b	-	-	-	-	-	-	-
chr08	722714	C	A	-	-	-	-	-	-	-	-	-	-	-	-	-	a	b	a	b	b	a	a	b	a	a	b	a	h	a	-	-	-	-	-	-	a	-	-	-	-	b	-	-	-	-	-	-	-
chr08	722961	T	C	b	b	a	a	b	a	b	b	b	-	-	b	b	a	-	a	b	b	a	a	b	a	a	h	-	b	a	a	a	a	a	a	b	a	-	a	b	a	b	b	b	b	-	b	-	a
chr08	729812	T	C	b	-	-	a	-	-	-	-	-	-	-	b	-	a	b	-	b	b	-	a	b	a	a	-	a	b	a	-	-	-	b	-	b	a	-	-	-	a	-	-	-	-	-	-	-	-
chr08	729967	A	T	b	-	-	a	-	-	-	-	-	-	-	b	-	a	b	a	b	b	-	a	b	a	a	-	h	b	a	-	-	-	b	-	b	a	-	-	-	a	-	-	-	-	-	-	-	-
chr08	735385	T	C	b	-	-	-	-	-	-	-	-	-	-	-	-	a	b	a	b	b	a	a	b	a	a	a	a	h	a	-	b	-	-	-	b	-	-	-	-	-	-	-	-	-	-	-	-	-
chr08	744710	T	G	b	b	-	-	b	a	-	b	b	-	-	b	b	-	-	a	-	-	-	-	b	-	-	b	-	-	-	a	b	-	a	a	b	a	b	a	-	-	-	b	-	-	a	-	-	b
chr08	745081	T	C	-	-	-	-	-	a	-	-	-	-	-	-	b	-	-	-	-	-	-	-	-	-	-	-	-	-	-	b	-	-	-	-	-	-	-	-	-	a	-	-	-	a	-	-	-	-
chr08	746267	T	A	-	-	b	a	b	a	-	-	b	b	b	b	b	a	-	a	-	b	a	a	-	a	a	-	-	a	a	a	-	a	-	b	b	a	b	a	b	-	a	a	b	b	b	-	-	-
chr08	746328	T	A	-	-	b	a	b	a	-	-	b	b	b	b	b	a	-	a	-	b	a	a	-	a	a	-	-	a	a	a	-	a	-	b	b	a	b	a	b	-	a	a	b	b	b	-	-	-
chr08	746513	A	T	-	-	b	a	b	a	b	-	b	b	b	b	b	a	-	a	b	b	a	a	-	a	a	-	-	a	a	a	-	a	-	b	b	a	b	a	b	-	a	a	b	b	b	-	-	-
chr08	764827	A	G	b	b	a	a	b	a	b	b	a	b	b	b	b	-	-	-	-	-	-	a	-	a	a	b	b	-	-	-	a	a	a	b	b	a	b	-	b	a	b	a	b	b	a	a	b	-
chr08	767715	C	G	-	-	-	-	-	a	-	-	-	-	-	-	-	a	b	a	b	b	a	a	b	a	a	a	a	h	a	-	a	-	-	-	-	-	-	-	-	-	-	-	-	-	-	-	-	-
chr08	767877	T	C	-	-	-	-	b	-	-	-	-	-	-	-	-	a	-	a	b	b	a	h	b	a	a	-	-	h	a	-	a	-	a	-	-	-	-	-	-	-	-	b	-	-	-	-	-	-
chr08	770612	T	C	-	-	a	a	a	a	-	-	a	-	-	-	-	a	b	-	b	b	a	a	b	a	a	b	b	b	a	a	a	a	a	b	-	a	-	a	a	a	a	-	-	a	a	-	-	-
chr08	775795	A	G	b	b	a	a	b	a	b	b	a	a	b	b	b	a	-	-	b	b	a	-	-	a	-	a	b	a	a	a	a	a	a	a	b	a	b	a	a	a	a	b	-	-	b	a	b	a
chr08	780817	T	G	b	-	-	-	-	-	-	-	-	-	-	-	-	-	-	-	-	-	-	-	-	a	-	-	b	-	-	-	-	-	a	-	-	-	-	-	a	-	-	b	-	b	b	a	-	-
chr08	782342	T	C	b	-	-	a	a	a	b	b	a	a	b	-	b	a	-	a	b	-	a	a	b	a	-	b	-	a	a	a	-	a	a	b	-	a	-	-	-	a	b	-	b	a	-	-	-	-
chr08	798277	G	A	b	b	b	-	b	-	-	b	-	b	b	b	b	a	-	a	-	b	a	a	b	a	a	a	a	b	-	b	b	-	b	b	b	-	b	b	b	-	b	b	b	b	b	b	-	-
chr08	798827	T	C	b	b	b	a	b	a	b	b	b	a	b	b	b	a	b	-	-	-	a	a	-	-	a	-	-	a	a	b	b	a	b	b	b	a	-	b	a	-	b	b	b	a	b	-	b	b
chr08	798843	T	A	b	b	b	a	b	a	b	b	b	a	b	b	b	a	b	-	-	-	a	a	-	-	a	-	-	a	-	b	b	a	b	b	b	a	-	b	a	-	b	b	b	a	b	-	b	b
chr08	800252	T	G	b	b	a	a	a	a	b	-	a	a	b	b	b	a	-	a	b	b	a	a	b	a	a	h	a	b	a	b	b	a	a	b	b	a	b	b	a	a	b	a	b	a	a	b	b	-
chr08	819016	T	C	b	b	a	a	a	a	-	b	a	a	b	b	b	a	b	a	b	-	-	-	b	a	-	b	b	-	-	a	b	a	b	b	b	a	b	b	a	a	a	a	b	a	a	a	b	-
chr08	821042	T	C	b	-	-	-	-	-	-	-	-	-	-	-	-	-	b	-	-	-	a	-	-	-	-	b	b	-	-	-	-	-	-	-	-	a	-	-	-	-	a	a	b	-	b	b	b	-
chr08	821707	T	C	-	b	b	a	b	-	-	-	-	-	-	-	b	-	-	-	-	-	-	-	-	-	-	-	-	-	-	-	b	-	a	-	b	a	b	-	b	a	-	a	b	-	b	-	b	-
chr08	822102	G	A	-	b	b	a	b	-	-	-	-	-	-	-	b	-	-	a	-	-	-	-	-	-	-	-	-	-	-	-	b	-	a	-	-	a	b	-	b	a	-	a	b	-	b	-	b	-
chr08	822140	A	T	-	-	-	-	-	-	-	-	-	-	-	-	-	a	b	a	b	b	a	a	b	a	a	h	a	a	a	b	-	-	-	-	-	a	-	-	-	-	-	a	-	-	-	-	-	-
chr08	822271	A	G	-	-	-	-	-	-	-	-	-	-	a	-	-	a	b	a	b	b	a	a	b	a	a	h	a	a	a	b	-	-	-	-	-	a	-	-	-	-	-	a	-	-	-	-	-	-
chr08	829068	T	C	-	-	-	-	-	-	-	-	-	-	-	-	-	a	-	a	-	-	a	a	-	a	a	-	a	a	a	-	-	-	-	a	-	-	-	-	-	-	-	-	-	-	-	-	-	-
chr08	829459	C	T	b	-	b	a	a	a	-	-	-	b	a	b	b	-	-	-	-	-	-	a	-	a	-	a	-	a	-	-	-	-	a	a	b	a	b	a	b	a	b	a	b	a	b	b	b	b
chr08	829512	C	T	b	-	b	a	a	a	-	-	-	b	a	b	b	-	-	-	-	-	-	a	-	a	-	a	-	a	-	-	-	-	a	a	b	a	b	a	b	a	b	a	b	a	b	b	b	b
chr08	829522	T	C	b	-	b	a	b	a	-	-	-	b	a	b	b	-	-	-	-	-	-	a	-	a	-	a	-	a	-	-	-	-	b	b	b	a	b	a	b	a	b	a	b	a	b	b	b	b
chr08	830261	G	A	b	b	b	a	a	a	-	-	b	b	a	b	b	-	-	-	-	-	-	a	-	-	a	a	-	-	-	b	a	a	b	b	b	a	b	b	b	a	-	b	b	b	b	a	b	-
chr08	830286	A	C	b	b	b	a	a	a	-	-	b	b	a	b	b	-	-	-	-	-	-	a	-	-	a	a	-	-	-	b	a	a	b	a	b	a	b	b	b	a	-	b	b	b	b	a	b	-
chr08	831154	G	A	b	b	a	a	b	a	-	b	b	b	b	b	b	a	-	-	-	-	-	a	-	a	a	-	a	-	a	a	b	a	b	b	b	a	b	-	-	a	b	b	b	b	b	b	b	-
chr08	831280	C	T	-	-	-	-	-	-	-	-	-	-	-	-	-	a	b	a	b	b	a	a	b	a	-	a	a	h	a	-	-	-	-	-	-	-	-	-	-	-	-	-	-	-	-	-	-	-
chr08	834339	A	G	b	b	b	a	a	a	b	b	b	b	-	b	b	-	b	a	b	-	-	a	b	a	a	a	-	b	a	b	b	a	b	b	b	a	b	a	a	a	b	b	b	a	a	b	-	b
chr08	836137	G	A	b	b	b	a	b	a	-	-	b	b	b	b	b	a	-	a	-	b	a	a	b	a	a	a	b	b	a	-	b	a	a	b	b	a	-	b	b	a	-	a	-	a	b	-	-	-
chr08	839065	A	C	-	-	-	-	-	-	-	-	-	-	-	-	-	a	b	a	b	-	-	a	b	a	a	-	a	a	a	-	-	a	-	-	-	-	-	-	-	-	-	-	-	-	-	-	-	-
chr08	840584	C	T	b	-	a	-	a	-	-	-	-	-	-	-	b	a	b	a	b	-	-	a	b	a	a	-	-	-	a	-	-	-	-	-	-	a	-	-	-	-	-	-	-	-	-	-	b	-
chr08	860110	T	C	-	-	-	a	-	-	-	-	-	-	-	-	-	a	-	a	b	-	-	a	-	-	-	-	-	-	-	-	b	a	-	-	-	-	-	-	-	-	-	-	-	-	a	-	-	-
chr08	860730	C	T	b	b	b	a	b	a	b	b	a	a	b	b	b	a	-	a	-	-	a	a	-	a	a	a	-	-	a	b	a	a	a	a	b	a	-	b	a	a	a	b	b	b	a	a	b	b
chr08	860752	C	T	b	b	b	a	b	a	b	b	a	a	b	b	b	a	-	a	-	-	a	a	-	a	a	a	-	-	a	b	a	a	a	a	b	a	-	b	a	a	a	b	b	b	a	a	b	b
chr08	862210	T	A	b	b	b	a	b	a	-	-	b	-	a	b	b	a	-	-	a	a	a	-	b	-	a	a	-	a	a	a	b	a	b	a	b	a	-	b	b	a	a	b	b	a	b	b	-	b
chr08	862480	A	G	b	b	b	a	b	a	-	-	b	-	a	b	b	a	-	-	b	h	a	-	b	-	a	a	-	a	a	a	b	a	b	a	b	a	-	b	b	a	a	b	b	a	b	b	-	b
chr08	862559	A	G	-	-	-	-	-	-	-	-	-	-	-	-	-	a	b	h	a	a	a	a	b	a	a	h	b	a	a	-	-	-	-	-	-	-	-	-	-	-	-	-	-	-	-	-	-	-
chr08	1030381	T	C	-	-	a	a	b	a	-	-	b	-	-	b	-	a	-	-	-	-	-	-	b	a	a	-	a	-	a	-	-	-	a	a	-	-	-	-	-	-	-	-	-	-	-	-	-	-
chr08	1030552	G	A	-	-	a	a	b	a	-	-	b	-	-	-	-	a	-	-	-	-	-	-	b	a	a	-	a	-	a	-	-	-	a	a	-	-	-	-	-	-	-	-	-	-	-	-	-	-
chr08	1030578	T	C	-	-	a	a	b	a	-	-	b	-	-	-	-	a	-	-	-	-	-	-	b	a	a	-	a	-	a	-	-	-	a	a	-	-	-	-	-	-	-	-	-	-	-	-	-	-
chr08	1082577	A	C	b	b	a	-	-	a	-	-	a	-	b	b	b	a	-	b	h	-	a	a	-	a	a	b	b	-	a	a	b	-	b	b	b	a	-	a	-	-	a	a	-	-	b	-	b	-
chr08	1148414	T	C	b	a	b	a	a	a	b	b	a	a	b	b	b	a	b	b	b	b	a	a	b	a	a	b	b	a	a	b	a	a	b	b	b	a	b	b	a	a	b	a	b	a	b	b	b	b
chr08	1151629	T	C	b	a	a	a	a	a	b	b	a	a	-	b	b	a	-	a	b	a	a	a	b	a	a	b	h	b	a	-	-	-	a	b	b	a	b	a	-	a	-	-	b	-	b	-	-	-
chr08	1161075	C	T	-	-	-	a	-	-	-	-	-	-	-	-	-	a	b	h	b	a	a	a	b	-	a	b	h	b	a	-	-	-	-	-	-	-	-	-	-	-	-	-	-	-	b	-	-	-
chr08	1177664	G	A	-	-	-	-	-	-	-	-	-	-	-	-	-	a	b	a	b	a	a	a	b	a	a	b	h	a	a	-	-	-	-	-	-	-	-	-	-	-	-	-	-	-	-	-	-	-
chr08	1179567	G	A	b	-	a	a	b	a	b	b	a	-	-	b	b	a	-	-	b	a	a	-	b	-	a	-	-	b	a	a	b	a	a	b	b	a	-	b	b	a	-	a	b	a	b	a	b	b
chr08	1179593	G	A	b	-	a	a	b	a	b	b	a	-	-	b	b	a	-	-	b	a	a	-	b	-	a	-	-	b	a	a	b	a	a	b	b	a	-	b	b	a	-	a	b	a	b	a	b	b
chr08	1180844	T	C	b	a	b	a	a	a	b	b	a	b	a	b	b	-	-	-	b	-	a	-	b	a	-	-	-	b	a	b	b	a	a	b	b	a	b	b	a	a	b	b	b	a	b	b	b	b
chr08	1181137	T	G	b	a	a	a	a	a	b	b	a	b	a	b	b	-	-	-	-	-	a	-	-	a	-	-	-	a	a	b	b	a	a	b	b	a	b	-	a	a	b	a	b	a	b	b	b	b
chr08	1181194	T	C	b	-	-	-	-	-	-	-	-	-	-	-	-	a	-	a	b	-	a	a	b	a	a	b	a	a	a	-	-	-	-	-	-	a	-	-	-	-	-	-	-	-	-	-	-	-
chr08	1181959	T	C	-	-	-	-	-	-	-	-	b	-	-	-	-	a	b	-	b	a	a	a	b	a	a	b	a	h	a	-	-	a	-	-	-	-	-	-	-	-	-	-	-	-	-	a	-	-
chr08	1182261	C	T	-	-	-	a	-	-	-	-	-	-	-	-	-	a	b	b	b	b	a	a	b	a	a	b	h	a	a	-	-	-	-	-	-	-	-	b	-	-	-	-	-	-	-	-	-	-
chr08	1193092	A	G	b	b	a	a	b	a	b	b	a	a	b	b	b	a	b	-	b	-	-	a	b	a	a	-	a	a	a	b	a	a	b	b	b	a	b	b	b	a	b	a	b	-	b	b	b	a
chr08	1193486	T	G	b	b	b	a	b	a	-	b	b	a	a	b	b	a	b	-	b	-	-	-	-	a	a	-	a	b	a	a	b	a	b	b	b	a	b	-	b	a	-	a	b	a	b	b	b	b
chr08	1202677	A	G	-	-	-	a	-	-	-	-	-	-	b	-	-	a	b	a	b	b	a	a	b	a	a	b	b	a	a	-	-	-	-	-	-	-	-	-	-	-	-	-	-	-	-	-	-	-
chr08	1202758	C	T	-	-	-	a	-	-	-	-	-	-	b	-	-	a	b	a	b	-	a	a	b	a	a	b	b	a	a	-	-	-	-	-	-	-	-	-	-	-	-	-	-	-	-	-	-	-
chr08	1202790	T	C	-	-	-	a	-	-	-	-	-	-	b	-	-	a	b	a	b	-	a	a	b	a	a	b	b	a	a	-	-	-	-	-	-	-	-	-	-	-	-	-	-	-	-	-	-	-
chr08	1204633	C	A	b	-	b	a	b	a	-	-	a	a	-	b	b	a	-	-	b	-	a	-	b	-	-	-	b	-	-	-	a	b	a	b	b	a	-	a	b	a	a	a	b	-	b	a	b	-
chr08	1205237	G	A	b	a	b	a	b	a	b	b	b	a	b	b	b	a	b	b	b	-	a	a	b	a	a	b	b	b	a	b	b	a	b	b	b	a	b	b	-	-	a	a	b	a	b	b	-	-
chr08	1207667	C	T	b	a	b	a	a	a	-	b	a	b	b	b	b	-	-	-	b	-	a	a	-	a	a	-	a	a	-	b	a	a	a	a	b	a	b	a	b	-	b	a	-	a	b	-	b	-
chr08	1207917	T	C	b	-	a	a	b	a	b	b	b	a	b	b	b	a	b	-	b	-	a	-	-	-	a	b	a	b	a	-	b	a	a	b	b	a	b	-	b	a	b	a	b	a	b	b	b	-
chr08	1214415	G	C	b	-	-	-	-	-	-	-	-	-	-	b	-	a	-	h	b	a	a	a	-	a	a	b	a	h	a	-	-	-	-	-	-	a	-	-	a	-	-	-	-	-	-	-	-	-
chr08	1214548	A	T	b	-	-	-	-	-	-	-	-	-	-	b	-	a	-	b	b	a	a	a	-	a	a	b	a	h	a	-	-	-	-	-	-	a	-	-	a	-	-	-	-	-	-	-	-	-
chr08	1214923	T	C	-	-	-	-	-	a	-	-	-	-	-	-	-	a	-	-	b	-	-	-	b	a	-	b	b	-	-	-	-	-	-	-	-	-	-	-	-	-	-	-	b	-	-	-	-	-
chr08	1224031	C	T	b	a	a	a	b	a	-	b	a	-	a	b	b	a	-	-	-	-	-	-	-	-	-	-	a	a	-	a	a	a	b	b	b	a	b	-	a	a	a	b	b	a	b	b	b	-
chr08	1224252	C	T	b	a	a	a	b	a	-	b	a	-	a	b	b	-	-	-	-	-	-	a	-	-	-	-	a	a	-	a	a	a	b	b	b	a	b	-	a	a	a	b	b	a	b	b	b	-
chr08	1224265	G	A	b	a	a	a	b	a	-	b	a	-	a	b	b	-	-	-	-	-	-	a	-	-	-	-	a	a	-	a	a	a	b	b	b	a	b	-	a	a	a	b	b	a	b	b	b	-
chr08	1279129	G	T	b	b	b	a	b	a	-	b	b	b	a	b	b	a	-	-	b	-	-	-	b	a	-	b	-	-	a	a	b	-	b	b	b	a	b	b	b	a	b	a	b	a	b	b	b	b
chr08	1289012	A	G	b	b	a	a	b	a	b	b	a	a	b	b	b	a	-	a	b	a	-	-	b	a	-	b	b	a	a	a	b	a	b	a	b	a	b	b	a	a	a	a	b	a	b	a	b	b
chr08	1289240	T	C	b	b	a	a	b	a	b	b	a	a	b	b	b	a	-	a	b	a	-	-	b	a	-	b	b	a	a	a	b	a	b	a	b	a	b	b	b	a	a	b	b	a	b	a	b	b
chr08	1289625	G	A	-	-	a	a	a	a	-	b	a	b	a	b	b	-	-	-	b	-	-	-	-	a	a	-	b	-	a	b	a	a	a	a	b	a	-	a	b	-	b	a	b	a	b	b	b	-
chr08	1302011	C	T	-	-	-	-	-	-	-	-	-	-	-	b	-	a	b	a	b	-	a	a	b	a	a	b	a	b	a	-	-	a	-	a	b	-	-	-	-	-	-	-	-	-	b	-	-	-
chr08	1310212	G	A	b	-	a	a	a	a	b	b	a	b	b	b	b	a	-	b	b	b	a	a	b	a	a	-	b	a	a	a	b	a	b	b	b	a	b	a	b	a	a	a	b	a	b	a	b	-
chr08	1336192	T	A	b	-	a	a	-	a	-	-	-	-	b	b	-	a	b	b	b	a	-	a	b	a	-	b	b	a	a	a	-	-	-	a	-	-	-	-	-	-	-	-	-	-	-	-	-	-
chr08	1482865	T	C	b	a	b	a	b	a	b	b	b	a	a	b	b	a	-	-	b	-	a	a	-	a	-	-	a	b	-	b	a	a	a	a	b	a	-	b	-	-	b	b	b	a	b	a	b	b
chr08	1579653	C	T	b	-	b	a	a	a	-	-	a	a	a	-	b	a	b	-	-	-	a	-	-	-	a	-	a	-	-	-	-	a	a	b	b	a	-	b	a	a	a	a	b	a	b	a	-	-
chr08	1579661	A	G	b	-	b	a	a	a	-	-	a	a	a	-	b	a	b	-	-	-	a	-	-	-	a	-	a	-	-	-	-	a	a	b	b	a	-	b	a	a	a	a	b	a	b	a	-	-
chr08	1579732	G	A	-	-	a	-	-	-	-	-	-	-	-	-	-	a	b	a	b	h	a	a	b	a	a	b	h	h	a	-	-	-	-	-	-	-	-	-	-	-	-	-	-	-	-	-	-	-
chr08	1614719	G	C	b	b	a	a	b	a	-	b	b	b	b	b	b	-	b	-	-	-	-	-	-	a	-	-	a	-	a	b	b	a	b	b	b	a	-	-	b	a	b	-	b	a	b	a	b	b
chr08	1614910	C	T	-	a	-	a	-	a	-	-	-	-	-	b	b	a	b	a	b	a	a	a	b	a	a	b	h	h	a	-	-	-	a	-	-	a	-	-	-	-	-	-	-	-	-	-	-	-
chr08	1615013	A	G	b	a	h	a	h	a	b	-	-	b	h	b	b	-	-	-	-	-	-	-	-	-	a	-	-	-	a	b	b	a	h	a	b	a	-	a	a	a	-	b	b	a	b	a	b	-
chr08	1615068	C	T	b	a	h	a	h	a	b	-	-	b	h	b	b	-	-	-	-	-	-	-	-	-	a	-	-	-	a	b	b	a	h	a	b	-	-	a	a	a	-	b	b	a	b	a	b	-
chr08	1617240	G	A	-	-	-	-	-	-	-	-	-	-	-	-	-	a	b	b	b	a	a	a	b	a	a	b	a	h	a	-	-	-	-	b	-	-	-	b	-	a	-	-	-	-	-	-	-	-
chr08	1621526	C	T	b	b	a	a	a	a	-	b	a	b	b	b	b	a	-	-	-	-	a	-	-	-	-	-	-	-	a	b	a	-	b	b	b	a	b	a	a	-	b	b	b	a	b	a	b	b
chr08	1621536	C	T	b	b	a	a	a	a	-	b	a	b	b	b	b	a	-	-	-	-	a	-	-	-	-	-	-	-	a	b	a	-	b	b	b	a	b	a	a	-	b	b	b	a	b	a	b	b
chr08	1621552	C	T	b	b	a	a	a	a	-	b	a	b	b	b	b	a	-	-	-	-	a	-	-	-	-	-	-	-	a	b	a	-	b	b	b	a	b	a	a	-	b	b	b	a	b	a	b	b
chr08	1629730	G	A	b	a	a	a	a	a	b	b	a	b	b	b	b	a	-	a	-	-	a	a	b	a	-	-	-	-	a	a	a	-	a	a	b	a	-	a	b	-	b	b	b	a	b	b	-	b
chr08	1635265	T	C	b	-	a	a	b	a	-	b	b	a	a	b	b	a	-	b	b	-	a	a	b	-	a	b	-	b	a	b	b	a	a	a	b	a	b	b	b	a	a	b	b	-	b	b	b	b
chr08	1635288	C	T	b	-	a	a	b	a	-	b	b	a	a	b	b	a	-	b	b	-	a	a	b	-	a	b	-	b	a	b	b	a	a	a	b	a	b	b	b	a	a	b	b	-	b	b	b	b
chr08	1639779	A	G	b	b	b	-	b	-	-	-	-	-	-	-	b	a	b	a	b	b	a	a	b	a	a	b	a	a	a	-	-	a	a	-	-	-	-	-	-	-	-	b	-	-	-	-	-	-
chr08	1642296	G	A	-	-	-	-	-	-	-	-	-	-	-	-	b	a	b	a	b	b	a	a	b	a	a	b	h	b	a	-	a	-	-	-	-	-	-	-	-	-	a	-	-	a	-	-	-	-
chr08	1646375	G	A	b	a	a	a	a	a	b	-	a	-	b	b	b	a	b	b	b	-	a	a	-	a	a	-	b	-	a	b	-	a	b	b	b	a	-	b	-	-	a	b	b	a	b	-	b	a
chr08	1646616	A	G	b	a	a	a	a	a	b	-	a	-	b	b	b	a	b	b	b	-	a	a	-	a	a	-	b	-	a	b	-	a	a	b	b	a	-	b	-	-	a	b	b	a	b	-	b	a
chr08	1650122	C	T	-	b	a	a	b	a	b	-	b	-	a	b	b	a	b	b	b	b	-	a	b	a	-	b	a	b	a	a	a	a	b	b	-	a	-	-	b	-	-	a	b	a	b	-	b	-
chr08	1656679	A	C	b	-	-	-	-	-	-	-	-	-	-	-	-	a	b	b	b	a	a	a	b	a	a	b	h	b	a	-	-	-	-	-	-	-	-	-	a	-	-	-	-	-	-	-	-	-
chr08	1656802	G	A	-	-	-	-	-	a	-	-	-	b	-	-	-	a	b	b	b	b	a	a	b	a	a	b	h	b	a	-	-	-	-	-	-	-	-	-	-	-	-	-	-	a	-	a	-	-
chr08	1656898	G	C	-	-	-	-	-	a	-	-	-	b	-	-	-	a	b	a	b	a	a	a	b	a	a	b	h	b	a	-	-	-	-	-	-	-	-	-	-	-	-	-	-	-	-	a	-	b
chr08	1688420	A	C	b	b	a	a	a	a	-	b	b	a	b	b	b	a	b	a	b	-	a	a	b	a	a	b	a	h	a	b	a	a	b	a	b	a	b	a	b	a	-	a	b	a	b	a	-	-
chr08	1719386	A	G	-	-	-	-	-	-	-	-	-	-	-	-	b	a	b	b	b	b	a	a	b	a	-	b	h	b	a	-	-	-	-	b	-	-	-	-	-	-	-	a	-	-	-	-	b	-
chr08	1719482	G	C	-	-	-	-	-	-	-	-	-	-	-	-	b	a	b	b	b	a	a	a	b	a	-	b	h	b	a	-	-	-	-	b	-	-	-	-	-	-	-	a	-	-	-	-	b	-
chr08	1722794	A	T	b	b	b	a	b	a	b	b	a	-	a	b	b	a	b	a	b	b	a	a	b	a	a	b	b	a	a	-	b	a	b	a	b	a	-	-	-	a	-	a	b	a	b	-	b	a
chr08	1728534	A	C	b	b	b	a	b	a	b	b	a	b	a	b	b	a	-	-	b	a	-	a	b	a	-	b	a	a	a	b	b	a	a	a	b	a	-	a	a	a	b	a	b	a	b	b	b	b
chr08	1746835	A	G	b	b	b	a	a	-	-	-	-	-	a	b	b	a	-	-	-	-	-	-	-	a	-	b	-	-	-	-	a	a	b	b	b	-	b	b	b	a	a	a	-	-	b	a	b	-
chr08	1753936	C	T	-	-	a	a	-	-	-	-	-	-	-	-	b	-	b	-	b	-	a	-	-	-	-	b	b	a	-	-	-	-	-	b	-	-	-	-	-	-	b	-	-	-	a	-	b	-
chr08	1758769	G	T	b	b	a	a	a	a	b	b	a	-	a	b	b	a	-	a	b	-	a	-	-	-	a	-	-	a	-	a	b	-	a	-	b	a	-	b	-	-	a	a	-	a	b	-	-	b
chr08	1758802	G	T	b	b	a	a	a	a	b	b	a	-	a	b	b	a	-	a	b	-	a	-	-	-	a	-	-	a	-	a	b	-	a	-	b	a	-	b	-	-	a	a	-	a	b	-	-	b
chr08	1760088	A	G	a	a	b	a	b	a	-	b	a	-	a	b	b	a	a	-	b	-	-	-	-	a	-	b	-	-	-	a	b	a	a	b	b	a	-	-	-	a	a	a	-	a	b	a	-	-
chr08	1762687	C	T	-	-	b	-	-	-	-	-	-	b	-	-	-	a	-	a	b	a	a	a	b	a	a	b	h	b	a	-	-	-	a	-	-	-	-	a	-	-	-	-	-	-	-	-	-	-
chr08	1762705	A	G	-	-	b	-	-	-	-	-	-	b	-	-	-	a	-	a	b	a	a	a	b	a	a	b	h	b	a	-	-	-	a	-	-	-	-	a	-	-	-	-	-	-	-	-	-	-
chr08	1763081	T	C	b	b	b	a	a	a	b	b	b	a	a	b	b	a	-	-	-	a	-	-	b	a	-	-	-	b	a	a	a	a	a	a	b	a	b	-	b	a	b	a	b	a	b	b	b	b
chr08	1763117	A	G	b	b	b	a	a	a	b	b	b	a	a	b	b	a	-	-	-	a	-	-	b	a	-	-	-	b	a	a	a	a	a	a	b	a	b	-	b	a	b	a	b	a	b	b	b	b
chr08	1765558	T	A	b	b	a	a	a	a	b	b	b	a	a	b	b	a	b	-	b	b	a	-	-	-	a	-	b	b	a	a	a	a	b	b	b	a	b	a	a	a	-	a	b	a	b	b	b	-
chr08	1768793	C	T	-	-	-	-	-	-	-	-	-	-	-	-	-	a	-	a	b	a	a	a	b	a	a	b	b	h	a	-	-	-	a	-	-	-	-	-	-	-	-	-	-	-	-	-	-	-
chr08	1768841	C	T	-	-	-	-	-	-	-	-	-	-	-	-	-	a	-	a	b	a	a	a	b	a	a	h	b	h	a	-	-	-	a	-	-	-	-	-	-	-	-	-	-	-	-	-	-	-
chr08	1775798	C	T	-	-	b	-	-	-	-	-	-	-	-	b	-	a	b	a	-	-	a	a	-	a	a	b	a	a	a	-	-	a	-	a	b	a	-	a	-	a	-	-	-	-	b	a	-	-
chr08	1790310	T	C	-	-	-	-	-	-	-	-	-	-	-	-	-	a	-	b	b	b	a	a	b	a	a	b	a	h	a	-	-	-	-	-	-	-	-	-	-	-	-	a	-	-	-	-	-	-
chr08	1790590	C	T	-	-	-	a	b	a	-	-	-	-	b	b	-	a	b	a	b	a	a	a	b	a	-	b	a	b	a	-	-	-	a	b	-	a	-	-	a	-	-	a	b	-	b	a	-	-
chr08	1790633	C	T	-	-	-	a	b	a	-	-	-	-	b	b	-	a	b	a	b	a	a	a	b	a	-	b	a	b	a	-	-	-	a	b	-	a	-	-	a	-	-	a	b	-	b	a	-	-
chr08	1793374	A	T	b	-	b	a	b	a	b	b	b	b	b	b	b	a	-	b	b	-	a	a	b	a	a	b	b	a	a	a	a	a	b	b	b	a	b	a	a	a	b	a	b	a	b	a	b	-
chr08	1793393	A	G	b	-	b	a	b	a	b	b	b	b	b	b	b	a	-	b	b	-	a	a	b	a	a	b	b	a	a	a	a	a	b	b	b	a	b	a	a	a	b	a	b	a	b	a	b	-
chr08	1794890	A	C	-	-	-	-	-	-	-	-	a	-	-	-	-	a	b	a	-	a	a	a	b	a	a	-	h	a	a	-	-	-	b	-	-	-	-	-	-	-	-	a	-	-	-	-	-	-
chr08	1795962	C	G	b	b	b	a	b	a	b	b	a	b	a	b	b	a	b	-	-	a	a	a	b	a	a	b	-	-	a	b	b	a	b	b	b	a	b	a	b	a	b	a	b	a	b	a	b	b
chr08	1796222	C	G	-	-	-	a	-	-	-	-	-	-	a	-	-	a	b	h	b	b	a	a	b	a	a	b	a	h	a	-	-	-	-	-	-	-	-	-	-	-	-	a	-	-	-	-	-	-
chr08	1796308	A	G	-	-	-	a	-	-	-	-	-	-	a	-	-	a	b	a	b	a	a	a	b	a	a	b	a	h	a	-	-	-	-	-	-	-	-	-	-	-	-	a	-	-	-	-	-	-
chr08	1797975	C	T	-	-	-	-	-	-	-	-	-	-	-	-	-	a	b	a	b	a	a	a	-	a	a	b	-	h	a	-	-	-	-	-	-	-	-	-	-	-	-	-	-	-	-	-	-	-
chr08	1798273	A	G	b	-	-	-	-	-	-	-	-	-	-	-	-	a	b	h	b	b	a	a	b	a	a	b	h	h	a	-	-	-	b	-	-	a	-	-	-	a	-	-	-	-	b	-	-	-
chr08	1798296	G	A	b	-	-	-	-	-	-	-	-	-	-	-	-	a	b	h	b	b	a	a	b	a	a	b	h	h	a	-	-	-	b	-	-	a	-	-	-	a	-	-	-	-	b	-	-	-
chr08	1811714	T	G	b	b	b	a	a	a	b	b	a	a	b	b	b	a	b	b	b	-	a	-	b	-	-	-	b	b	-	-	a	a	b	b	b	a	b	a	-	-	b	a	b	a	b	a	b	b
chr08	1823330	G	A	-	-	-	a	-	a	b	b	b	-	a	b	b	a	b	b	b	a	a	a	b	a	a	b	a	a	a	-	a	-	b	-	-	-	-	-	-	-	-	-	-	-	-	-	-	-
chr08	1831229	G	A	b	b	a	a	a	a	-	b	b	b	a	b	b	a	b	a	b	a	a	a	b	a	a	b	h	a	a	a	b	-	a	a	b	a	b	-	b	a	b	a	b	a	b	-	-	-
chr08	1847849	A	G	b	a	b	a	b	b	b	a	b	b	a	b	b	b	b	-	b	-	b	a	b	h	b	-	a	b	b	b	b	b	b	-	b	a	a	a	b	a	b	a	a	a	b	a	b	-
chr08	1849225	A	G	-	-	-	-	-	-	-	-	-	-	-	-	a	b	-	b	-	-	a	b	a	a	a	a	-	b	b	-	-	-	-	-	-	-	-	-	-	-	-	-	-	-	-	-	-	-
chr08	1849854	T	C	-	-	-	-	a	-	-	-	-	-	b	-	-	a	a	a	b	b	a	a	h	h	h	a	b	h	h	-	-	-	-	-	b	-	-	-	-	-	-	b	-	-	-	-	-	-
chr08	1851021	C	T	b	a	a	-	a	b	a	a	-	a	a	a	b	a	a	a	a	a	a	a	a	a	a	a	h	a	a	a	-	a	-	a	b	a	b	b	b	b	b	a	b	b	a	b	a	-
chr08	1857484	A	G	b	a	b	a	a	a	-	-	a	a	a	b	b	a	b	a	b	a	a	a	b	a	-	b	a	a	a	-	a	-	b	-	-	a	-	-	-	a	b	a	-	-	-	-	-	-
chr08	1857516	G	T	b	a	b	a	a	a	-	-	a	a	a	b	b	a	b	a	b	a	a	a	b	a	-	b	a	a	a	-	a	-	b	-	-	a	-	-	-	a	b	a	-	-	-	-	-	-
chr08	1857543	T	C	b	a	b	a	a	a	-	-	a	a	a	b	b	a	b	a	b	a	a	a	b	a	-	b	a	a	a	-	a	-	b	-	-	a	-	-	-	a	b	a	-	-	-	-	-	-
chr08	1859049	T	A	-	-	a	-	-	a	-	-	-	-	-	-	-	a	-	b	b	b	a	a	b	a	a	b	b	a	a	b	-	-	-	a	b	-	-	-	-	-	-	-	-	-	-	-	-	-
chr08	1860749	C	T	-	-	-	-	-	-	-	-	-	-	-	-	-	a	b	a	b	b	a	a	-	a	-	b	a	a	a	-	-	-	b	-	-	a	-	-	-	a	-	-	b	-	-	-	-	-
chr08	1860883	A	G	-	-	-	-	-	-	-	-	-	-	-	-	-	a	b	b	b	a	a	a	b	a	a	b	h	a	a	-	-	-	a	-	-	-	-	-	-	-	-	-	-	-	-	-	-	-
chr08	1860945	T	C	-	-	-	-	-	-	-	-	-	-	-	-	-	a	b	-	b	a	a	a	-	a	a	b	a	a	a	-	-	-	a	-	-	-	-	-	-	-	-	-	-	-	-	-	-	-
chr08	1860968	G	C	-	-	-	-	-	-	-	-	-	-	-	-	-	a	b	-	b	a	a	a	-	a	a	b	a	a	a	-	-	-	a	-	-	-	-	-	-	-	-	-	-	-	-	-	-	-
chr08	1865392	A	G	-	-	-	-	-	-	-	-	-	-	-	-	-	a	-	b	b	-	a	a	b	a	a	b	a	a	a	-	-	a	-	-	-	-	-	-	-	-	-	a	-	a	-	-	-	-
chr08	1865628	C	T	-	-	-	-	-	-	-	-	-	-	-	-	-	a	b	b	b	a	a	a	b	a	a	b	h	a	a	-	-	-	-	a	-	a	-	-	-	-	-	-	-	-	-	-	-	-
chr08	1865695	A	G	-	-	-	-	-	-	-	-	-	-	-	-	-	a	b	b	b	a	a	a	b	a	a	b	h	a	a	-	-	-	-	a	-	a	-	-	-	-	-	-	-	-	-	-	-	-
chr08	1866119	G	A	b	-	-	-	a	-	-	-	-	-	-	-	-	a	b	b	b	a	a	a	b	a	a	b	b	h	a	-	-	-	-	a	b	a	-	-	-	-	-	-	-	-	-	-	-	-
chr08	1866991	C	T	b	-	a	a	a	a	b	-	a	a	-	b	b	a	-	-	-	-	a	-	-	a	a	-	b	-	a	a	a	a	a	b	b	a	b	b	b	-	a	a	b	a	a	b	a	b
chr08	1867643	C	T	b	-	-	-	b	-	-	b	b	-	-	b	b	a	b	-	b	b	-	a	b	a	a	b	a	a	a	-	-	-	-	-	b	-	-	-	-	a	-	-	-	-	-	-	-	-
chr08	1867770	C	T	b	-	-	-	b	-	-	b	b	-	-	b	b	a	-	-	-	-	-	a	-	a	a	-	a	a	a	-	-	-	-	-	b	-	-	-	-	a	-	-	-	-	-	-	-	-
chr08	1867776	C	T	b	-	-	-	b	-	-	b	b	-	-	b	b	a	-	-	-	-	-	a	-	a	a	-	a	a	a	-	-	-	-	-	b	-	-	-	-	a	-	-	-	-	-	-	-	-
chr08	1868435	G	A	-	-	-	-	-	-	-	-	-	-	-	-	-	a	b	a	a	a	a	a	b	a	a	b	a	b	a	-	-	-	a	-	-	-	-	-	-	-	b	-	-	a	-	-	-	-
chr08	1868531	C	A	-	-	-	-	-	-	-	-	-	-	-	-	-	a	b	b	b	a	a	a	b	a	a	b	a	b	a	-	-	-	a	-	-	-	-	-	-	-	b	-	-	a	-	-	-	-
chr08	1868613	G	A	b	b	a	a	b	a	b	b	a	a	b	b	b	a	-	b	b	a	a	a	b	a	a	b	-	a	a	a	b	a	a	b	b	a	b	b	a	a	-	a	b	a	b	b	b	b
chr08	1869042	T	A	-	-	-	-	-	-	-	-	-	-	-	-	-	a	-	b	b	b	a	a	b	a	a	b	b	b	a	-	-	-	-	b	b	-	-	-	b	-	b	-	-	-	-	-	-	-
chr08	1869076	G	A	-	-	-	-	-	-	-	-	-	-	-	-	-	a	-	b	b	b	a	a	b	a	a	b	b	b	a	-	-	-	-	b	b	-	-	-	b	-	b	-	-	-	-	-	-	-
chr08	1870201	T	C	-	-	-	-	-	-	-	-	-	-	-	-	-	a	b	b	b	a	a	a	b	a	a	b	a	b	a	-	-	-	-	-	-	-	-	-	-	-	a	a	-	-	-	-	-	-
chr08	1870441	G	A	-	-	-	-	-	-	-	-	-	-	-	-	-	a	b	a	b	a	-	a	-	a	a	b	a	h	-	-	-	-	-	-	-	-	-	-	-	-	-	-	-	-	-	-	-	-
chr08	1870490	A	G	-	-	-	-	-	-	-	-	-	-	-	-	-	a	b	a	b	a	-	a	-	a	a	b	a	h	-	-	-	-	-	-	-	-	-	-	-	-	-	-	-	-	-	-	-	-
chr08	1870884	T	C	-	-	b	a	-	a	-	-	-	-	b	-	-	a	b	b	a	a	-	a	b	a	a	b	b	b	a	a	-	-	-	b	-	-	-	-	b	-	-	-	-	-	-	-	-	-
chr08	1870916	C	G	-	-	b	a	-	a	-	-	-	-	b	-	-	a	b	b	a	a	-	a	b	a	a	b	a	b	a	a	-	-	-	b	-	-	-	-	b	-	-	-	-	-	-	-	-	-
chr08	1872046	T	C	-	-	b	a	-	a	-	-	-	-	-	-	-	a	-	b	b	-	a	a	b	a	a	b	a	a	a	-	-	-	b	-	b	a	-	-	-	a	b	-	-	-	-	-	-	-
chr08	1872611	T	C	-	-	-	a	-	-	-	-	-	-	b	-	-	a	b	b	b	h	a	a	b	a	-	b	b	b	a	-	-	-	b	-	-	-	-	-	-	-	-	-	-	-	-	-	-	-
chr08	1873827	G	A	b	a	a	a	b	a	-	b	a	b	b	b	b	a	-	b	b	a	a	a	b	a	a	b	b	b	a	b	b	-	b	a	b	a	b	a	-	-	b	a	b	-	-	b	-	-
chr08	1874662	A	G	-	-	a	a	-	-	-	-	-	-	-	-	-	a	-	-	-	h	a	a	-	a	a	b	a	a	a	-	-	-	-	b	-	a	-	-	a	-	-	a	-	-	-	-	-	-
chr08	1875841	C	A	-	-	-	-	-	a	-	-	-	-	-	-	-	a	b	a	b	a	a	a	a	a	a	b	b	a	a	-	-	-	b	-	-	-	-	-	-	-	-	-	-	a	-	-	-	-
chr08	1876573	C	T	-	-	-	-	-	-	-	-	-	-	-	-	-	a	-	b	-	-	a	a	b	a	a	b	a	h	a	-	-	-	-	-	-	a	-	-	-	-	-	-	-	-	-	-	-	-
chr08	1876951	T	C	-	-	-	-	-	-	-	-	-	-	-	-	-	a	b	a	b	-	a	a	-	a	a	b	a	a	a	-	-	-	-	-	-	-	-	-	-	-	-	-	-	a	-	-	-	-
chr08	1876957	C	A	-	-	-	-	-	-	-	-	-	-	-	-	-	a	b	a	b	-	a	a	-	a	a	b	a	a	a	-	-	-	-	-	-	-	-	-	-	-	-	-	-	a	-	-	-	-
chr08	1877487	G	A	-	-	-	-	-	-	-	-	a	b	-	-	-	a	a	b	b	a	a	a	a	a	a	h	a	h	a	-	-	-	-	a	-	a	-	-	a	a	-	-	-	-	-	-	-	-
chr08	1916303	C	T	-	-	-	-	-	-	-	-	-	-	b	b	b	-	-	-	-	-	-	-	b	-	-	-	-	-	-	-	b	-	b	-	b	-	b	-	-	a	-	-	b	-	b	-	b	-
chr08	1916321	G	A	-	-	-	-	-	-	-	-	-	-	b	b	b	-	-	-	-	-	-	-	b	-	-	-	-	-	-	-	b	-	b	-	b	-	b	-	-	a	-	-	b	-	b	-	b	-
chr08	1916346	G	A	-	-	-	-	-	-	-	-	-	-	b	b	b	-	-	-	-	-	-	-	b	-	-	-	-	-	-	-	b	-	b	-	b	-	b	-	-	a	-	-	b	-	b	-	b	-
chr08	1920129	C	A	b	a	b	a	b	a	b	b	b	b	b	b	b	a	-	b	b	-	a	a	b	a	a	b	-	a	a	b	b	a	a	a	a	a	b	b	a	a	a	a	b	a	b	b	b	-
chr08	1935250	A	G	-	-	-	-	-	-	-	-	-	a	-	-	-	a	b	b	b	a	a	a	b	a	a	b	h	h	a	b	a	-	-	-	-	-	-	-	-	-	-	-	b	-	-	-	-	-
chr08	1942369	T	C	-	-	a	-	-	-	-	-	-	-	-	-	-	a	b	b	b	b	a	a	b	a	a	b	h	b	a	-	-	-	-	-	-	-	-	b	-	-	-	-	-	-	-	-	-	-
chr08	1968094	A	T	b	-	a	a	b	a	b	b	b	a	a	b	b	-	b	a	b	-	a	-	b	a	-	b	a	-	a	-	a	a	b	a	b	a	b	b	b	a	a	a	b	a	b	-	b	-
chr08	1974124	A	G	-	-	-	-	-	-	-	-	-	-	-	-	-	a	b	-	b	-	a	a	b	a	a	b	h	b	a	-	-	-	-	-	b	-	-	-	-	-	-	-	-	-	-	-	b	-
chr08	1992215	T	C	b	-	b	a	b	-	b	-	a	a	-	b	b	-	-	-	b	-	-	-	-	a	-	-	b	b	-	-	-	a	a	-	b	a	-	-	-	a	b	-	-	-	-	-	-	-
chr08	2007736	A	G	-	-	-	-	-	a	-	-	-	-	-	-	-	a	-	a	b	a	a	a	-	a	a	b	a	a	a	-	-	-	-	-	-	a	-	-	-	-	-	a	-	-	-	-	-	-
chr08	2008073	A	C	-	-	-	-	-	-	-	-	-	-	-	-	-	a	-	h	-	a	a	a	b	a	a	b	a	h	a	-	-	-	-	a	-	-	-	-	a	-	-	-	-	a	-	-	-	-
chr08	2008109	A	C	-	-	-	-	-	-	-	-	-	-	-	-	-	a	-	h	-	a	a	a	b	a	a	b	a	h	a	-	-	-	-	a	-	-	-	-	a	-	-	-	-	a	-	-	-	-
chr08	2008666	A	C	-	a	a	a	a	a	-	-	-	-	-	-	b	-	b	-	b	-	-	a	b	-	-	-	a	b	a	-	a	-	-	a	-	a	-	-	-	a	-	a	-	a	-	-	-	-
chr08	2023180	G	A	-	-	b	a	-	a	-	-	-	-	-	-	b	-	-	-	-	-	-	-	-	-	-	-	-	-	-	a	-	-	b	b	-	-	-	-	a	-	-	-	-	-	b	b	-	-
chr08	2024902	T	C	-	-	-	a	-	a	-	-	b	-	-	-	b	a	-	-	b	-	a	-	b	a	-	b	-	-	-	-	b	-	b	-	-	-	-	-	b	a	b	-	b	a	b	a	b	-
chr08	2041551	G	T	-	-	-	-	-	-	-	-	-	-	-	-	-	a	-	a	b	-	a	a	b	a	a	b	b	h	a	-	-	-	-	-	-	-	-	-	-	-	-	-	-	-	-	-	-	-
chr08	2057519	G	A	-	-	-	-	-	-	-	-	-	-	-	-	-	a	b	b	b	a	a	a	b	a	-	b	a	h	a	-	-	-	-	-	-	-	-	-	b	-	-	-	-	-	-	-	-	-
chr08	2057566	T	C	-	-	-	-	-	-	-	-	-	-	-	-	-	b	b	a	b	a	a	a	b	a	-	b	a	h	a	-	-	-	-	-	-	-	-	-	b	-	-	-	-	-	-	-	-	-
chr08	2078260	T	G	b	-	b	a	b	a	-	b	a	a	b	a	b	a	-	-	-	b	a	-	b	-	-	-	-	b	-	b	a	a	b	b	b	a	-	a	a	a	-	a	b	a	b	a	b	b
chr08	2146876	G	A	b	-	a	a	a	a	-	-	-	-	-	-	-	a	b	b	b	a	a	a	b	a	a	b	a	h	a	-	b	-	-	-	-	-	b	-	-	-	-	-	-	-	a	-	-	-
chr08	2349910	G	A	-	-	-	-	-	-	-	-	-	-	-	-	-	a	b	a	-	a	a	a	b	a	a	b	b	a	a	-	-	-	b	a	-	-	b	-	-	-	-	-	-	-	-	-	-	-
chr08	2379359	G	A	-	-	-	-	-	-	-	-	-	-	-	-	-	a	b	a	a	a	a	a	b	a	a	b	h	b	a	-	-	-	-	-	-	-	-	-	-	-	-	-	-	-	-	-	-	-
chr08	2423182	T	C	b	b	a	a	b	a	b	b	-	-	-	a	b	a	b	b	a	-	-	a	b	a	a	-	b	a	a	b	b	-	b	a	b	a	b	b	b	a	a	b	b	a	b	b	b	-
chr08	2614083	G	A	b	-	b	a	a	a	-	-	a	-	-	b	b	a	b	a	b	b	a	a	b	a	a	b	b	a	a	b	b	-	a	a	-	a	b	-	-	-	-	-	b	-	-	-	-	-
chr08	2653659	C	T	-	-	-	-	-	-	-	-	-	-	-	-	b	a	b	b	b	a	a	a	b	a	a	b	a	h	a	a	-	-	-	-	-	-	-	-	-	a	-	-	-	a	-	-	-	-
chr08	2670769	C	T	a	b	a	a	b	a	b	b	a	a	-	b	b	-	-	-	-	-	-	-	-	a	-	b	b	-	a	-	b	-	a	a	-	a	b	a	b	a	a	-	-	a	a	b	b	-
chr08	2785085	G	A	b	a	b	a	a	a	b	-	a	a	b	a	b	a	-	-	b	-	a	a	-	a	a	b	b	a	a	b	b	a	b	a	b	a	-	b	a	-	a	a	b	a	b	a	b	-
chr08	2786117	C	T	-	-	a	-	-	-	-	-	-	-	b	-	-	a	-	-	a	a	-	-	-	a	a	-	-	a	a	-	-	-	-	-	-	-	-	-	-	-	a	-	-	-	-	b	-	-
chr08	2792992	A	G	-	-	-	-	a	-	-	-	-	-	-	-	-	a	-	b	-	b	a	a	b	a	-	b	a	b	a	-	-	-	-	-	-	-	-	-	b	-	-	-	-	-	-	-	-	-
chr08	2802768	A	G	a	-	a	a	a	a	-	b	b	a	b	b	b	-	-	-	-	-	-	a	b	a	-	b	-	-	a	a	b	a	a	a	b	a	-	-	a	a	a	-	b	a	a	a	b	b
chr08	2803046	A	G	a	-	a	a	a	a	-	b	b	a	b	b	b	-	-	-	-	-	-	-	b	a	-	b	-	-	a	a	-	a	a	a	b	a	-	-	a	a	a	-	b	a	a	a	b	b
chr08	2803453	C	T	b	b	a	a	b	a	b	b	-	b	b	a	b	-	-	-	-	-	a	a	-	a	a	b	b	-	-	b	b	-	a	a	b	a	b	-	b	a	a	-	b	-	a	b	b	-
chr08	2803640	T	C	-	-	-	-	-	-	-	-	-	-	b	-	-	a	b	b	b	b	-	a	b	a	a	b	h	a	a	-	-	-	-	-	-	-	-	-	-	-	-	-	-	-	-	-	-	-
chr08	2807215	C	T	a	b	a	a	b	a	-	-	b	b	b	a	b	-	b	a	a	-	-	a	-	-	-	b	-	-	-	a	b	a	a	a	a	a	-	-	b	a	a	a	b	a	b	a	b	-
chr08	2832508	T	C	b	a	b	a	b	a	-	-	a	a	-	b	b	-	-	-	-	-	-	a	-	a	a	-	-	-	-	a	b	-	b	-	-	a	b	a	a	a	a	a	b	a	b	b	b	-
chr08	2847768	C	A	-	-	-	a	b	-	-	-	-	-	-	-	-	a	b	b	a	b	a	a	b	a	a	b	b	b	a	-	-	-	a	-	-	-	-	-	-	-	-	-	-	-	-	-	-	-
chr08	2850483	T	C	a	b	-	-	a	-	-	-	-	-	-	a	-	a	b	a	a	-	a	a	b	a	a	b	h	b	a	b	b	-	a	-	-	a	-	-	-	-	-	-	-	a	-	a	-	-
chr08	2918094	C	A	a	-	b	a	a	a	-	-	-	b	-	a	b	a	-	-	a	-	a	a	b	a	a	-	-	b	a	-	-	-	-	b	-	a	-	-	-	-	-	a	-	-	-	a	b	-
chr08	2919376	A	G	a	b	a	a	a	a	b	b	a	b	b	b	b	a	-	-	-	-	-	a	b	a	-	-	a	b	a	b	b	a	b	b	b	a	b	a	b	a	a	b	b	a	b	a	b	b
chr08	2944683	C	T	b	a	a	a	a	a	b	b	b	b	b	b	b	a	b	-	b	a	a	-	b	a	a	-	b	b	a	b	b	a	a	a	b	a	b	a	a	a	a	a	b	a	a	a	b	b
chr08	2954160	A	T	-	-	-	a	-	-	-	-	-	-	-	-	-	a	b	b	a	b	a	a	b	a	a	b	a	h	h	-	-	-	-	-	-	-	-	-	-	-	-	-	-	-	-	-	-	-
chr08	3001297	G	A	b	-	b	a	a	a	-	b	b	a	-	a	b	-	-	b	-	-	-	-	b	-	-	-	-	-	b	-	-	a	a	b	b	a	-	-	b	-	a	b	-	-	b	a	b	b
chr08	3003631	T	C	b	b	a	a	b	a	b	b	-	-	b	a	b	-	-	-	-	-	-	a	-	b	-	-	-	-	b	a	b	a	a	b	b	a	b	-	a	a	a	a	b	a	a	a	b	-
chr08	3012196	T	C	-	-	-	-	-	-	-	-	-	-	-	-	-	a	b	h	b	h	a	a	b	h	a	b	h	b	h	a	-	-	-	a	-	-	-	-	-	-	-	-	-	-	-	a	-	-
chr08	3014098	C	T	b	-	-	-	-	a	-	b	-	-	-	a	b	a	-	a	a	a	a	a	b	h	a	b	b	a	h	-	b	a	b	-	b	-	-	-	-	-	-	-	b	-	-	-	-	-
chr08	3104692	T	C	-	-	-	-	-	-	-	-	-	-	-	-	-	a	b	a	a	b	a	a	b	a	a	b	h	h	h	-	-	-	-	a	-	-	-	-	-	-	-	-	-	a	-	-	-	-
chr08	3106706	G	A	a	-	-	-	-	-	-	-	-	-	-	-	-	-	-	-	-	-	-	-	b	-	-	-	-	-	-	b	b	-	-	-	-	-	-	-	-	-	-	-	-	-	-	-	-	-
chr08	3111941	T	C	-	-	-	-	-	-	-	-	-	-	-	-	-	a	b	a	b	b	a	a	b	h	a	b	a	h	b	-	-	-	-	-	-	-	-	-	-	-	-	-	-	-	-	-	-	-
chr08	3119845	A	G	a	b	a	a	a	a	b	b	a	a	b	a	b	a	b	b	b	-	a	a	b	a	a	b	a	a	h	b	b	-	a	a	b	a	b	a	b	a	a	a	b	a	b	a	b	b
chr08	3133639	A	C	b	-	b	-	b	-	b	b	b	-	b	-	b	-	-	-	b	-	-	-	-	b	-	-	b	-	-	b	b	-	b	b	b	-	b	b	b	-	-	b	b	-	b	-	b	b
chr08	3136806	G	A	-	-	-	-	-	-	-	-	-	-	-	-	-	-	b	-	h	a	a	a	b	a	-	b	b	b	-	-	-	-	-	-	-	-	-	-	-	-	-	-	-	-	-	-	-	-
chr08	3251925	A	G	b	b	b	-	b	-	-	b	b	-	-	b	b	-	-	-	-	-	-	-	b	-	-	-	b	-	-	b	b	-	-	-	-	-	-	b	-	-	-	-	b	-	b	-	b	b
chr08	3260643	A	G	a	b	b	a	b	a	b	b	a	a	-	a	b	a	b	-	b	b	a	a	b	a	-	b	-	a	a	b	b	a	a	b	b	a	b	b	a	a	a	b	b	a	b	a	b	b
chr08	3263739	G	A	-	-	-	-	-	-	-	-	-	-	-	-	-	a	b	a	b	b	a	a	b	h	a	b	a	b	a	-	-	-	b	-	-	-	-	-	-	-	-	a	-	-	b	-	-	-
chr08	3265183	A	G	-	a	-	a	-	-	-	b	-	b	-	-	-	a	b	a	b	b	a	a	b	h	a	b	b	b	a	-	-	-	-	-	-	a	b	-	-	-	-	b	-	-	-	-	-	-
chr08	3266972	C	T	b	-	-	a	b	a	b	b	b	a	-	a	b	-	-	-	-	-	-	a	-	a	-	-	-	a	-	-	-	-	b	b	b	a	b	a	-	-	-	a	-	-	b	a	b	-
chr08	3267299	A	G	b	-	-	a	b	a	b	b	b	a	-	a	b	a	-	-	-	-	-	a	b	a	-	-	-	a	-	-	-	-	b	a	b	a	b	a	-	-	-	a	-	-	b	a	b	-
chr08	3271109	A	G	-	-	-	-	a	-	-	-	a	-	-	-	b	-	-	b	b	b	-	b	b	-	-	-	b	b	b	-	-	-	b	-	b	-	a	-	-	-	-	-	-	-	-	b	-	-
chr08	3271837	G	T	a	-	b	a	-	a	-	b	a	b	b	b	b	a	-	-	b	a	a	-	b	a	-	b	-	b	-	-	-	-	a	-	-	-	b	-	-	-	-	-	-	-	-	-	-	-
chr08	3271990	G	T	a	-	b	a	-	a	-	b	a	b	b	b	b	a	-	-	b	a	a	a	b	a	-	b	-	b	-	-	-	-	a	-	-	-	b	-	-	-	-	-	-	-	-	-	-	-
chr08	3272036	C	T	a	-	b	a	-	a	-	b	a	b	b	b	b	a	-	-	b	a	a	a	b	a	-	b	-	b	-	-	-	-	a	-	-	-	b	-	-	-	-	-	-	-	-	-	-	-
chr08	3274447	A	G	b	-	a	a	b	a	-	-	-	b	-	-	-	a	-	-	-	-	-	-	-	-	-	-	-	-	-	-	b	a	a	a	b	a	-	-	b	b	b	a	b	a	a	a	-	-
chr08	3274751	C	T	a	a	-	a	a	-	-	-	-	-	-	-	-	a	b	b	a	-	-	a	b	a	-	-	a	-	-	-	-	a	a	a	-	a	-	-	a	a	a	a	-	a	a	a	a	-
chr08	3275052	T	G	-	-	a	-	-	-	-	-	-	-	-	a	-	a	b	b	b	a	a	a	b	h	a	b	h	h	h	-	b	-	-	-	-	-	b	-	-	-	-	-	-	a	-	-	-	-
chr08	3275268	T	C	a	-	a	-	-	-	-	-	a	-	b	b	-	a	b	a	a	-	-	a	b	b	a	-	b	b	-	-	-	-	-	-	-	-	-	-	-	a	-	-	-	-	b	-	-	-
chr08	3275325	A	G	a	-	a	-	-	-	-	-	a	-	b	b	-	a	b	a	a	-	-	a	b	b	a	-	b	b	-	-	-	-	-	-	-	-	-	-	-	a	-	-	-	-	b	-	-	-
chr08	3275403	G	C	b	b	b	a	a	a	b	b	b	-	b	a	b	-	-	-	b	a	a	a	b	a	-	-	-	-	-	-	b	-	b	b	b	a	b	b	a	a	a	-	b	a	b	a	-	b
chr08	3275636	G	T	b	b	b	a	a	a	b	b	b	-	b	a	b	-	-	-	b	a	a	a	b	a	-	-	-	-	-	-	b	-	b	b	b	a	b	b	a	a	a	-	b	a	b	a	-	b
chr08	3275685	C	T	b	b	b	a	a	a	b	b	b	-	b	a	b	-	-	-	b	a	a	a	b	a	-	-	-	-	-	-	b	-	b	b	b	a	b	b	a	a	a	-	b	a	b	a	-	b
chr08	3277049	T	C	-	-	-	-	-	-	-	-	-	-	-	-	-	a	b	-	a	b	a	a	b	h	a	b	b	h	-	-	-	-	-	-	-	-	-	b	-	-	-	-	b	-	-	-	-	-
chr08	3282761	C	T	-	-	-	-	-	-	-	-	-	-	b	a	-	a	b	a	b	b	a	a	b	h	a	b	a	b	a	-	-	-	-	b	-	-	b	-	-	-	-	-	-	-	-	-	-	-
chr08	3284464	G	A	-	-	-	-	-	-	-	-	-	-	-	-	-	a	b	b	a	a	a	a	b	a	a	-	h	a	a	-	-	-	-	-	-	-	-	-	-	-	-	-	b	-	-	-	-	-
chr08	3305593	T	C	a	a	a	a	a	a	-	b	b	a	b	b	b	a	-	-	a	-	-	a	a	a	a	-	-	-	-	a	b	a	a	b	b	a	b	b	a	a	a	b	b	a	b	a	b	b
chr08	3305890	A	G	a	a	a	a	a	a	-	b	b	a	b	b	b	a	-	-	b	-	a	a	-	a	a	-	-	-	-	a	b	a	a	b	b	a	b	b	a	a	a	b	b	a	b	a	b	b
chr08	3333519	G	C	-	-	-	a	a	-	-	-	-	-	-	-	-	a	-	a	-	a	a	a	-	a	-	-	a	a	a	-	-	a	-	-	-	-	-	-	-	-	-	-	-	-	-	-	-	-
chr08	3342372	G	A	a	-	-	a	-	-	-	-	-	-	-	a	b	a	-	-	-	-	-	-	-	-	-	-	-	-	-	-	-	-	b	b	-	a	-	-	a	-	-	-	b	-	a	a	b	-
chr08	3342414	A	G	a	-	-	a	-	-	-	-	-	-	-	a	b	a	-	-	-	-	-	-	-	-	-	-	-	-	-	-	-	-	b	b	-	a	-	-	a	-	-	-	b	-	a	a	b	-
chr08	3342785	C	T	a	-	-	a	-	-	-	-	-	-	-	a	b	a	-	-	-	-	-	-	-	-	-	-	-	-	-	a	-	-	b	b	-	a	-	-	a	-	-	-	b	-	a	a	b	-
chr08	3343371	T	C	a	-	b	a	b	a	-	-	a	b	b	a	b	a	b	-	a	a	a	-	b	-	a	-	b	b	b	b	-	a	a	a	b	a	-	a	a	a	a	a	b	a	b	a	b	-
chr08	3343854	A	G	b	-	-	a	-	a	-	b	-	b	b	b	b	-	b	-	-	a	-	-	b	-	-	-	-	-	-	a	b	a	a	a	-	a	-	-	-	a	-	a	-	-	a	a	b	-
chr08	3344098	A	G	b	b	a	a	b	a	-	-	b	b	b	b	b	a	-	b	-	-	a	a	b	a	-	b	a	a	-	a	b	a	b	b	b	a	-	b	a	a	a	b	b	a	a	a	b	-
chr08	3355070	A	G	-	-	-	-	-	-	-	-	-	-	-	-	-	a	b	-	a	a	a	a	b	b	a	b	a	h	a	-	-	a	b	-	-	-	-	-	-	-	-	-	-	a	-	-	-	-
chr08	3355088	C	T	a	-	-	a	-	-	-	-	-	a	-	a	-	-	-	-	-	-	a	a	-	-	-	-	-	-	-	a	-	a	-	a	-	a	-	-	a	a	a	a	-	a	a	-	b	-
chr08	3355917	C	T	-	-	-	-	-	-	b	-	a	b	b	-	-	a	b	a	b	a	a	a	b	b	a	b	h	b	a	-	b	-	-	-	-	a	-	-	-	-	-	-	-	-	-	-	-	-
chr08	3356488	G	A	b	b	b	a	b	a	b	b	a	b	b	b	b	a	-	-	-	-	a	a	-	a	-	-	a	a	a	b	b	a	b	b	b	a	b	b	a	a	a	b	b	a	b	b	b	b
chr08	3384884	C	A	-	-	-	-	-	-	-	-	-	-	-	-	-	a	b	h	b	a	a	a	b	h	a	b	h	b	h	-	-	-	-	a	-	a	-	a	-	-	-	-	-	-	-	-	-	-
chr08	3384900	G	A	-	-	-	-	-	-	-	-	-	-	-	-	-	a	b	h	b	a	a	a	b	h	a	b	h	b	h	-	-	-	-	a	-	a	-	a	-	-	-	-	-	-	-	-	-	-
chr08	3407996	C	T	a	-	a	-	b	a	b	b	-	-	-	b	b	a	-	a	a	a	a	a	b	a	a	b	a	a	a	-	b	-	a	b	b	a	-	-	a	a	-	b	b	a	b	-	b	b
chr08	3408268	G	A	b	-	-	-	b	-	b	b	-	-	-	b	b	a	-	-	a	a	a	a	b	b	-	b	a	a	b	-	b	-	b	b	b	-	-	-	-	-	-	b	b	-	b	-	b	-
chr08	3408308	T	C	b	-	-	-	-	-	-	-	-	-	-	-	-	a	b	b	a	a	-	a	b	a	a	b	b	h	b	-	-	-	-	-	-	-	-	-	-	-	-	-	b	-	-	-	-	-
chr08	3412057	A	G	-	-	-	-	-	-	-	-	-	-	-	-	-	a	b	b	a	a	a	a	b	h	-	b	a	a	b	-	b	-	-	b	-	-	-	-	-	-	-	-	-	-	-	-	-	-
chr08	3414882	C	T	b	a	b	a	b	a	b	b	b	a	b	b	b	a	b	b	a	a	a	-	a	a	a	b	b	-	a	b	b	a	b	a	b	a	b	a	a	a	a	b	b	a	b	a	b	b
chr08	3438717	T	G	-	-	-	-	-	-	-	-	-	-	-	-	-	a	b	-	a	b	-	a	b	h	a	b	h	h	-	-	-	-	-	-	-	-	-	-	-	-	-	-	-	-	-	-	-	-
chr08	3438726	C	G	-	-	-	-	-	-	-	-	-	-	-	-	-	a	b	-	a	b	-	a	b	h	a	b	h	h	-	-	-	-	-	-	-	-	-	-	-	-	-	-	-	-	-	-	-	-
chr08	3438809	A	G	-	-	-	-	-	-	-	-	-	-	-	-	-	a	b	-	a	b	-	a	b	h	a	b	h	h	-	-	-	-	-	-	-	-	-	-	-	-	-	-	-	-	-	-	-	-
chr08	3438827	G	A	-	-	-	-	-	-	-	-	-	-	-	-	-	a	b	-	a	b	-	a	b	h	a	b	h	h	-	-	-	-	-	-	-	-	-	-	-	-	-	-	-	-	-	-	-	-
chr08	3441190	T	C	b	b	a	a	b	a	b	b	b	b	b	h	b	a	-	a	a	-	-	-	b	b	-	-	-	-	b	-	b	a	h	-	b	a	b	a	a	-	a	h	b	a	h	a	b	b
chr08	3443745	T	C	-	-	-	-	-	-	-	-	-	-	-	-	b	a	b	b	a	a	a	a	b	a	a	b	h	h	h	-	-	a	b	-	-	-	-	-	-	-	-	-	-	-	-	-	-	-
chr08	3449709	G	C	a	-	a	a	b	-	b	b	-	b	b	-	b	a	-	-	-	-	-	a	-	-	-	-	-	-	-	b	b	a	a	b	b	a	-	-	-	a	a	b	b	-	b	a	b	-
chr08	3450190	T	G	-	-	-	-	-	-	-	-	-	-	b	-	-	a	b	b	b	a	a	a	b	a	a	b	h	h	a	b	b	-	-	-	-	a	-	-	-	-	-	a	-	-	b	-	-	-
chr08	3453629	T	C	-	-	a	-	-	a	-	b	-	-	-	-	b	a	-	-	b	-	-	-	b	-	-	-	-	-	b	-	-	a	-	-	-	a	-	a	-	a	-	-	b	-	b	-	b	b
chr08	3455197	T	A	-	-	b	a	b	-	-	-	b	-	b	-	b	a	-	-	-	-	-	-	-	a	-	-	-	-	-	a	-	-	b	-	-	-	-	-	-	a	-	b	-	-	b	a	-	b
chr08	3457797	C	T	a	b	b	a	a	a	b	b	a	a	b	a	b	a	b	b	b	b	a	a	-	a	a	b	a	b	a	b	b	a	a	a	b	a	b	b	a	a	a	a	b	a	b	a	b	-
chr08	3458658	C	A	b	b	b	a	b	-	b	b	-	-	b	b	b	-	b	-	b	-	-	-	-	a	-	-	-	b	-	b	b	-	b	b	b	-	b	-	-	-	-	b	b	-	b	-	b	b
chr08	3458997	G	A	a	-	a	-	a	a	b	-	-	a	b	a	-	a	b	b	a	b	a	a	b	b	a	b	b	b	a	-	b	-	a	b	b	-	-	-	-	-	a	-	b	a	b	-	-	-
chr08	3469030	A	C	a	b	-	a	a	a	-	-	a	a	b	b	b	a	-	b	a	b	-	a	b	-	-	-	a	b	-	b	b	a	a	b	b	a	-	-	-	-	-	b	b	a	a	a	b	-
chr08	3502624	A	T	b	-	b	a	a	-	-	-	b	a	-	b	b	-	-	-	-	-	-	-	-	-	-	-	a	-	-	b	-	a	-	-	b	a	-	-	a	a	a	-	b	a	a	a	-	b
chr08	3516132	A	G	a	-	b	a	a	a	-	-	-	-	-	-	b	a	b	b	b	a	a	a	-	b	a	b	h	h	b	-	-	-	-	b	b	-	-	-	-	-	-	b	-	-	a	-	-	-
chr08	3518078	T	C	-	-	-	a	a	-	-	-	a	-	b	-	-	-	b	b	b	b	-	-	b	b	-	b	b	b	b	a	-	a	a	a	-	a	-	-	-	a	a	b	-	a	a	a	-	-
chr08	3518095	A	G	-	-	-	a	a	-	-	-	a	-	b	-	-	-	b	b	b	b	-	-	b	b	-	b	b	b	b	a	-	a	a	a	-	a	-	-	-	a	a	a	-	a	a	a	-	-
chr08	3518447	A	G	b	-	-	a	a	-	b	b	a	-	b	b	b	-	-	-	a	-	-	-	b	-	-	-	a	b	b	a	-	a	a	a	b	a	-	b	-	a	a	a	b	a	a	a	-	-
chr08	3525716	T	G	-	-	-	-	-	-	-	-	-	-	-	-	-	a	-	a	a	-	-	-	-	a	-	-	-	a	-	-	-	-	-	-	-	-	-	-	-	-	-	-	-	-	-	-	-	-
chr08	3530743	G	A	-	-	-	-	a	-	-	b	-	-	-	-	-	a	b	a	a	b	a	a	b	b	a	b	-	a	b	-	-	-	-	-	-	a	-	a	-	-	-	-	-	-	-	-	-	-
chr08	3539217	C	T	b	b	a	a	a	a	b	b	-	b	-	a	b	-	-	-	-	-	-	-	-	-	-	-	-	-	-	a	-	-	b	b	b	a	b	-	a	a	-	a	b	-	a	-	b	-
chr08	3539279	A	T	b	-	b	a	a	a	b	b	a	b	-	a	b	a	-	-	a	-	-	-	b	-	a	-	a	b	a	b	b	a	b	a	b	a	-	-	a	a	a	-	-	a	a	a	b	b
chr08	3541390	A	G	-	-	-	-	-	-	-	-	-	-	-	-	-	a	b	-	a	h	a	a	-	a	-	b	b	b	a	-	b	-	b	-	b	-	-	-	-	-	-	-	-	-	-	-	-	-
chr08	3542918	G	A	-	-	-	-	-	-	-	-	-	-	-	-	-	-	b	b	-	-	-	-	b	b	-	b	-	-	b	-	-	-	-	-	-	-	-	-	-	-	-	-	b	-	-	-	-	-
chr08	3547193	A	T	b	b	b	a	b	a	-	b	a	b	b	a	b	-	b	b	b	b	a	a	-	h	a	b	b	a	h	a	-	a	a	a	b	a	-	a	a	a	a	b	b	a	b	a	b	b
chr08	3547825	T	C	a	-	a	a	a	a	-	-	-	a	-	a	-	a	-	a	a	a	-	-	-	a	a	-	a	a	a	-	-	a	a	a	-	a	-	a	a	a	a	a	-	a	a	-	-	-
chr08	3552062	C	A	-	-	-	-	-	-	-	-	-	-	-	-	-	a	b	a	b	b	a	a	b	b	a	b	h	b	b	-	b	-	-	-	-	a	-	-	a	a	a	-	b	-	-	-	-	-
chr08	3568894	T	C	b	b	a	a	b	a	-	b	b	a	b	a	-	a	-	-	b	b	-	a	-	a	a	-	-	-	b	b	b	a	b	-	-	a	-	b	-	a	a	b	b	a	b	a	b	-
chr08	3571676	T	C	a	a	a	a	a	a	b	b	b	b	b	a	b	a	b	a	b	-	a	a	b	b	a	b	a	-	a	b	b	a	b	b	b	a	b	b	a	a	a	a	b	a	b	a	b	b
chr08	3579719	G	A	a	-	b	a	b	a	-	b	a	b	b	b	b	a	-	a	b	b	a	a	b	a	a	b	h	b	a	-	-	a	b	a	b	a	-	b	-	a	a	-	-	a	b	-	b	-
chr08	3579742	C	T	a	-	a	a	b	a	-	b	a	a	b	a	b	a	-	a	b	b	a	a	b	a	a	b	h	b	a	-	-	a	a	a	b	a	-	a	-	a	a	-	-	a	a	-	b	-
chr08	3584525	A	G	-	-	-	a	-	a	b	-	-	-	-	-	b	a	-	-	a	-	a	a	b	b	a	-	a	a	b	-	-	-	-	a	-	-	-	-	-	-	a	-	b	a	-	-	-	-
chr08	3598665	T	A	a	-	-	-	-	-	b	-	-	-	-	-	-	a	b	a	h	a	a	a	b	h	a	b	b	b	a	b	-	-	-	-	-	-	-	-	-	a	-	-	-	-	-	-	-	-
chr08	3603550	G	A	-	-	b	-	-	-	-	-	-	-	-	-	-	a	-	a	a	a	a	a	b	h	a	b	h	a	a	-	-	-	-	-	-	-	-	-	-	-	-	-	-	-	-	-	-	-
chr08	3603582	A	G	-	-	b	-	-	-	-	-	-	-	-	-	-	a	-	a	a	a	a	a	b	h	a	b	h	a	a	-	-	-	-	-	-	-	-	-	-	-	-	-	-	-	-	-	-	-
chr08	3603594	A	G	-	-	b	-	-	-	-	-	-	-	-	-	-	a	-	a	a	a	a	a	-	a	a	-	a	a	a	-	-	-	-	-	-	-	-	-	-	-	-	-	-	-	-	-	-	-
chr08	3603608	T	C	-	-	b	-	-	-	-	-	-	-	-	-	-	a	-	a	a	a	a	a	-	a	a	-	a	a	a	-	-	-	-	-	-	-	-	-	-	-	-	-	-	-	-	-	-	-
chr08	3603743	C	T	-	-	-	-	-	-	-	-	-	-	-	-	-	a	b	-	a	b	a	a	b	a	a	b	h	h	h	-	-	-	-	a	b	-	-	-	a	-	-	-	-	-	-	-	-	-
chr08	3603848	A	C	-	-	-	-	-	-	-	-	-	-	-	-	-	a	b	-	a	b	a	a	b	a	a	b	h	h	h	-	-	-	-	a	b	-	-	-	a	-	-	-	-	-	-	-	-	-
chr08	3604113	T	G	b	a	a	a	b	a	b	b	a	b	b	a	b	a	-	-	-	-	-	-	b	a	-	-	-	-	-	b	b	-	a	a	b	a	-	-	a	-	-	b	b	a	b	a	-	-
chr08	3620292	T	A	b	a	a	a	a	a	-	b	b	a	b	a	b	a	b	a	b	-	-	a	b	a	a	b	h	b	-	b	b	-	b	b	b	a	-	b	-	a	-	-	b	a	a	-	b	-
chr08	3623911	G	A	b	b	b	a	b	a	b	b	b	a	b	a	b	a	b	b	-	-	a	-	b	b	a	-	a	-	-	b	-	a	a	b	b	a	b	a	a	a	a	b	b	a	a	a	b	b
chr08	3624183	C	T	b	b	b	a	b	a	b	b	b	a	b	a	b	a	b	b	-	-	a	-	b	b	a	-	a	-	-	b	-	a	a	b	b	a	b	a	a	a	a	b	b	a	a	a	b	b
chr08	3625067	G	C	-	-	-	-	-	-	-	-	-	-	-	-	-	-	b	-	b	a	a	-	-	a	a	b	-	a	a	-	-	-	-	-	-	-	-	-	-	-	-	-	-	-	-	-	-	-
chr08	3629951	T	A	b	a	a	a	a	a	b	b	b	h	b	b	b	a	b	-	-	-	-	-	-	a	-	-	-	b	b	a	b	a	h	h	b	a	b	h	a	a	a	b	b	a	h	a	b	b
chr08	3630198	C	T	a	-	a	a	a	a	b	b	b	a	-	b	b	a	-	-	-	-	-	-	-	a	-	-	-	a	-	a	b	-	b	a	b	a	b	a	a	a	a	b	b	a	a	a	-	-
chr08	3645915	A	G	-	a	-	a	b	a	-	-	-	-	-	b	-	a	b	-	-	-	-	a	-	-	a	-	-	-	-	a	b	-	a	b	b	a	-	-	-	-	-	-	-	-	b	-	b	-
chr08	3648255	T	C	b	b	a	a	b	a	b	b	a	a	b	b	b	a	-	-	a	a	-	-	b	-	-	-	a	b	b	b	b	a	b	a	b	a	-	b	a	a	-	b	-	a	a	a	b	b
chr08	3648314	A	T	b	b	a	a	b	a	b	b	a	a	b	b	b	a	-	-	a	a	-	-	b	-	-	-	a	b	b	b	b	a	b	a	b	a	-	b	a	a	-	b	-	a	a	a	b	b
chr08	3648489	T	C	b	b	a	a	b	a	b	b	a	a	b	b	b	a	-	-	a	a	-	-	b	-	-	-	a	b	b	b	b	a	b	a	b	a	-	b	a	a	-	b	-	a	a	a	b	b
chr08	3659925	A	G	b	a	a	a	a	a	b	b	a	a	-	a	b	-	-	-	-	a	-	a	-	a	a	-	-	-	-	b	b	a	b	b	b	a	b	a	a	a	a	a	b	a	a	a	b	-
chr08	3665072	T	A	-	b	-	a	a	a	-	-	b	-	b	b	-	a	b	b	a	a	a	a	b	h	a	b	a	b	h	-	-	a	b	b	-	a	-	-	-	-	-	b	-	a	-	-	-	-
chr08	3665236	A	G	-	b	-	a	a	a	-	-	b	-	b	b	-	a	b	a	b	a	a	a	b	a	a	b	a	b	h	-	-	a	b	b	-	a	-	-	-	-	-	b	-	a	-	-	-	-
chr08	3665316	C	T	-	-	-	-	-	-	-	-	-	-	-	a	-	h	b	b	b	a	a	a	b	b	a	b	a	h	a	-	-	-	-	-	-	-	-	-	-	-	-	-	-	-	-	a	-	-
chr08	3665410	G	A	-	-	-	-	-	-	-	-	-	-	-	a	-	a	b	b	b	h	a	a	b	b	a	b	a	h	a	-	-	-	-	-	-	-	-	-	-	-	-	-	-	-	-	a	-	-
chr08	3677092	C	T	a	a	b	a	a	a	-	b	a	b	b	a	b	a	b	a	a	a	-	-	b	h	a	b	b	b	a	a	b	a	b	b	b	a	b	b	a	a	a	a	b	a	a	a	b	-
chr08	3679262	A	C	b	-	b	a	b	a	b	b	b	b	b	a	b	a	b	b	a	a	a	-	-	a	-	b	a	a	b	a	b	a	b	b	b	a	b	-	a	a	a	b	b	a	b	a	b	b
chr08	3685522	T	C	b	-	a	a	a	a	b	-	a	a	-	a	b	a	b	b	a	b	a	a	b	h	a	b	a	b	b	-	-	a	b	b	b	-	b	-	a	-	-	-	-	a	a	-	-	-
chr08	3685729	T	C	a	-	a	a	a	a	b	-	a	a	-	a	b	a	b	b	a	b	a	a	b	h	a	b	h	b	b	-	-	a	b	b	b	-	b	-	a	-	-	-	-	a	a	-	-	-
chr08	3688807	T	C	b	a	a	a	a	a	b	b	b	a	b	b	b	a	-	b	b	b	-	a	-	a	a	b	-	-	a	b	b	a	b	a	b	a	b	-	a	a	a	b	b	a	a	a	-	b
chr08	3688855	C	T	b	a	a	a	a	a	b	b	b	a	b	b	b	a	-	b	b	b	-	a	-	a	a	b	-	-	a	b	b	a	b	a	b	a	b	-	a	a	a	b	b	a	a	a	-	b
chr08	3689216	G	A	b	-	b	a	a	a	b	b	b	b	-	a	b	a	b	-	-	-	-	-	b	-	-	-	a	-	-	b	b	-	a	b	b	-	-	-	a	a	a	a	b	a	a	a	b	-
chr08	3700440	T	G	b	b	h	a	b	a	-	b	b	b	b	a	b	a	-	a	-	-	a	a	-	-	a	-	a	-	a	b	b	a	b	a	b	a	b	b	a	a	a	a	b	a	b	a	b	-
chr08	3700459	C	A	b	b	b	a	b	a	-	b	b	b	b	a	b	a	-	a	-	-	a	a	-	-	a	-	a	-	a	b	b	a	b	a	b	a	b	b	a	a	a	a	b	a	b	a	b	-
chr08	3702887	C	T	-	-	-	a	a	-	b	b	b	-	b	a	b	a	b	a	b	-	a	a	b	b	a	b	b	a	a	-	-	a	a	-	-	-	-	-	a	-	-	b	-	a	-	-	b	-
chr08	3703115	A	G	-	-	-	-	-	-	-	-	-	-	-	-	b	a	b	a	a	h	-	a	b	a	a	b	a	a	b	-	-	-	-	b	-	-	-	-	-	-	-	-	-	-	-	-	-	-
chr08	3703127	C	T	-	-	-	-	-	-	-	-	-	-	-	-	b	a	b	a	a	h	-	a	b	b	a	b	a	a	b	-	-	-	-	b	-	-	-	-	-	-	-	-	-	-	-	-	-	-
chr08	3703223	A	T	-	-	-	-	-	-	-	-	-	-	-	-	-	a	b	a	a	b	-	a	b	b	a	b	b	a	b	-	-	-	-	b	-	-	-	-	-	-	-	-	-	-	-	-	-	-
chr08	3704581	T	C	a	-	-	-	-	-	-	-	-	-	-	-	-	a	b	a	b	a	a	a	b	b	a	b	h	b	a	-	-	-	b	-	-	-	-	-	-	-	-	-	-	-	-	-	-	-
chr08	3705340	C	G	-	-	-	-	-	-	-	-	-	-	-	a	-	a	b	a	a	b	a	a	b	b	a	b	h	b	b	-	b	-	-	-	b	-	-	-	-	-	-	-	-	-	-	-	-	-
chr08	3719034	C	T	-	-	-	-	-	-	-	-	-	-	-	-	-	a	b	-	h	a	a	a	b	h	-	b	h	h	a	-	b	-	-	-	b	-	-	-	-	-	-	-	-	a	-	-	-	-
chr08	3719128	C	G	-	-	-	-	-	-	-	-	-	-	-	-	-	a	b	-	a	a	a	a	b	h	-	b	h	h	a	-	b	-	-	-	-	-	-	-	-	-	-	-	-	a	-	-	-	-
chr08	3719189	G	A	a	a	b	a	b	a	b	b	b	b	b	a	b	a	b	b	-	b	a	a	b	b	a	b	-	a	a	b	b	a	b	b	b	a	b	a	a	a	a	b	b	a	a	a	b	a
chr08	3719211	A	G	a	a	b	a	b	a	b	b	b	b	b	a	b	a	b	b	-	b	a	a	b	b	a	b	-	a	a	b	b	a	b	b	b	a	b	a	a	a	a	b	b	a	a	a	b	a
chr08	3719466	C	T	b	b	b	a	a	a	b	b	b	b	b	a	b	a	-	a	a	a	a	a	-	a	a	b	b	b	a	b	b	a	b	b	b	a	b	b	a	a	a	b	b	a	b	a	b	-
chr08	3719507	T	C	b	b	b	a	b	a	b	b	b	b	b	b	b	a	-	a	a	a	a	a	-	b	a	b	b	b	a	b	b	a	b	b	b	a	b	b	a	a	a	b	b	a	b	a	b	-
chr08	3720097	C	A	b	a	b	a	b	a	b	b	b	a	b	b	b	a	-	b	a	a	-	a	b	b	a	-	a	-	-	b	b	a	b	a	b	a	b	a	a	a	a	b	b	a	a	a	b	b
chr08	3720643	T	C	b	a	b	a	a	a	b	b	-	a	b	b	b	a	-	b	-	b	a	a	b	h	a	-	a	b	-	b	b	a	a	b	b	a	b	a	a	a	a	b	b	a	b	-	b	-
chr08	3720786	C	T	-	-	-	-	-	-	-	b	-	-	-	-	-	-	-	-	-	-	-	-	-	-	-	-	-	-	-	-	-	-	-	-	b	-	-	-	-	-	-	b	b	-	b	-	-	-
chr08	3723779	T	A	a	b	a	a	a	a	b	b	a	a	-	b	b	a	b	-	-	-	-	-	-	-	a	-	b	-	-	b	b	a	a	a	b	a	-	a	a	a	a	b	b	a	b	a	-	-
chr08	3723790	G	C	a	b	a	a	a	a	b	b	a	a	-	b	b	a	b	-	-	-	-	-	-	-	a	-	b	-	-	b	b	a	b	a	b	a	-	a	a	a	a	b	b	a	b	a	-	-
chr08	3728191	G	A	b	b	b	a	a	a	-	b	b	b	b	b	b	a	b	a	a	-	a	a	-	a	a	-	a	-	a	a	b	a	b	b	b	a	b	b	a	a	a	b	b	a	a	a	b	-
chr08	3728203	A	G	b	b	b	a	a	a	-	b	b	b	b	b	b	a	b	a	a	-	a	a	-	a	a	-	a	-	a	a	b	a	b	b	b	a	b	b	a	a	a	b	b	a	a	a	b	-
chr08	3728225	A	G	-	-	b	-	-	-	-	-	a	-	-	-	b	a	b	a	a	a	a	a	b	h	a	b	a	h	a	-	-	-	-	-	-	-	-	-	a	-	a	a	-	-	-	-	-	-
chr08	3728261	C	A	-	-	b	-	-	-	-	-	a	-	-	-	b	a	b	a	a	a	a	a	b	h	a	b	a	h	a	-	-	-	-	-	-	-	-	-	a	-	a	a	-	-	-	-	-	-
chr08	3739072	A	T	a	-	a	a	a	a	b	b	a	b	b	b	b	-	-	-	b	-	-	-	b	b	-	b	-	-	a	b	b	a	a	a	b	a	b	-	a	a	a	b	b	a	a	a	-	b
chr08	3739258	C	G	a	a	a	a	a	a	b	b	a	b	b	b	b	-	-	-	b	-	-	-	b	b	-	b	-	-	a	b	b	a	a	a	b	a	b	-	a	a	a	b	b	a	a	a	-	b
chr08	3755527	C	T	-	-	-	-	-	-	-	-	b	-	-	-	b	a	b	b	a	-	a	a	b	b	a	b	a	a	a	a	-	a	-	-	-	a	-	a	-	-	-	-	-	-	-	-	-	-
chr08	3760098	C	T	-	-	-	-	-	-	-	-	-	a	-	-	-	a	-	-	a	-	a	a	b	a	a	b	h	a	a	-	-	-	-	-	-	-	-	-	-	-	-	-	-	a	-	-	-	-
chr08	3760145	A	G	a	b	a	a	b	a	-	b	b	a	b	a	b	h	b	a	-	a	a	-	b	b	a	-	-	a	a	b	b	a	b	a	b	a	-	-	a	a	-	a	b	a	a	a	-	b
chr08	3760160	T	C	a	b	a	a	b	a	-	b	b	a	b	a	b	h	b	a	-	a	a	-	b	b	a	-	-	a	b	b	b	a	b	a	b	a	-	-	a	a	-	a	b	a	a	a	-	b
chr08	3763863	G	A	a	-	b	a	b	a	-	b	b	b	-	b	b	a	b	b	b	-	-	-	b	-	-	b	-	a	a	b	b	a	b	a	b	a	b	a	a	a	a	b	b	a	a	a	b	b
chr08	3770648	C	T	b	-	-	-	-	-	-	-	-	-	-	-	-	a	b	h	b	a	a	a	b	a	a	b	b	a	a	a	-	-	-	-	-	-	-	-	-	-	-	-	-	-	-	-	-	-
chr08	3771571	T	C	-	-	-	-	-	-	-	-	b	-	-	-	-	-	b	-	h	b	-	-	-	b	-	-	-	-	h	-	-	-	-	-	-	-	b	-	-	-	a	-	-	-	-	-	-	-
chr08	3778205	G	T	-	-	-	-	-	-	-	-	-	-	b	-	-	a	-	b	b	a	a	a	b	h	a	-	h	h	h	-	-	-	-	-	-	-	-	-	-	-	-	-	-	-	-	-	-	-
chr08	3778228	G	A	-	-	-	-	-	-	-	-	-	-	b	-	-	a	-	h	b	a	a	a	b	h	a	-	h	h	h	-	-	-	-	-	-	-	-	-	-	-	-	-	-	-	-	-	-	-
chr08	3795227	G	A	b	a	b	a	a	b	b	-	a	b	-	a	-	a	b	b	b	-	a	-	-	b	a	-	a	a	a	-	b	a	a	a	b	a	-	a	a	b	b	-	b	a	a	a	-	-
chr08	3796387	C	T	a	-	a	a	b	a	b	-	a	a	-	a	-	a	-	h	b	-	a	a	-	b	-	-	-	a	-	-	b	a	a	a	b	b	-	-	b	a	a	a	b	a	b	a	-	-
chr08	3801400	A	C	a	b	a	a	b	a	b	b	b	b	b	a	b	a	b	-	b	a	a	a	b	a	a	b	a	b	-	a	b	a	a	a	b	a	b	a	a	a	a	b	b	a	a	a	b	b
chr08	3816695	C	T	-	a	b	a	b	a	b	b	-	-	b	b	b	a	-	a	b	a	a	a	-	-	-	b	b	a	a	a	-	-	b	b	-	a	b	-	a	a	a	a	-	-	a	a	-	-
chr08	3816719	A	C	-	a	b	a	b	a	b	b	-	-	b	b	b	a	-	a	b	a	a	a	-	-	-	b	b	a	a	a	-	-	b	b	-	a	b	-	a	a	a	a	-	-	a	a	-	-
chr08	3821449	G	A	-	-	-	-	-	-	-	-	-	-	-	-	-	a	b	-	a	h	a	a	b	h	a	b	h	h	b	-	-	-	-	-	-	-	-	-	-	-	-	-	-	-	-	-	-	-
chr08	3821562	G	A	b	b	b	-	-	-	-	b	-	-	b	b	b	-	-	-	-	-	-	-	-	-	-	b	-	-	-	b	b	-	b	b	b	-	-	-	-	-	-	-	b	b	b	-	b	-
chr08	3845287	G	T	-	-	-	-	-	-	-	-	-	-	-	-	-	a	b	a	a	a	a	a	b	a	a	b	h	h	a	-	-	-	-	-	b	-	-	-	-	-	-	-	-	-	-	-	-	-
chr08	3848441	C	T	-	-	-	a	-	-	-	-	-	-	-	-	-	a	-	-	-	b	a	a	b	a	-	-	-	a	b	-	-	-	-	-	-	-	-	-	-	-	-	-	-	-	-	-	-	-
chr08	3848599	T	C	-	-	-	a	-	-	-	-	-	-	-	b	-	a	b	a	a	h	a	a	b	b	a	b	a	a	a	-	-	-	b	-	-	-	-	-	-	-	-	-	-	a	-	-	-	-
chr08	3852821	A	G	a	a	b	a	a	a	b	b	b	a	b	b	b	-	-	a	a	-	-	a	b	b	-	-	-	a	-	b	b	a	a	a	b	a	b	-	a	a	a	-	b	a	a	a	b	-
chr08	3853140	C	T	a	a	b	a	a	a	b	b	b	a	b	a	b	-	-	a	b	-	-	a	b	b	-	-	-	a	b	b	b	a	a	a	b	a	b	-	a	a	a	-	b	a	a	a	b	-
chr08	3854233	C	T	b	-	b	a	b	a	-	b	-	-	-	-	b	-	-	-	a	-	-	a	-	-	-	-	-	-	a	-	-	-	a	a	b	a	-	-	a	-	-	-	-	-	b	a	-	-
chr08	3858062	T	C	a	-	-	-	-	-	-	-	-	b	-	-	b	a	b	a	a	a	a	a	b	h	a	b	a	a	b	-	-	-	-	-	-	-	-	-	-	a	a	a	-	-	a	-	-	-
chr08	3863799	A	T	-	-	-	-	-	-	-	-	-	-	-	-	-	a	b	a	b	-	a	a	b	h	a	-	h	a	b	-	-	-	-	-	-	-	-	-	-	-	-	b	-	-	-	-	-	-
chr08	3867363	C	T	-	-	-	-	-	-	-	-	-	-	-	-	-	a	b	b	b	a	-	-	b	h	a	b	b	b	h	-	-	-	-	b	-	-	-	-	-	-	-	-	-	-	-	-	-	-
chr08	3868823	A	G	-	-	-	a	-	-	-	-	-	b	-	-	-	a	b	b	b	b	a	a	b	a	-	-	a	b	a	-	-	-	a	-	b	-	-	-	-	-	-	-	-	-	-	-	-	-
chr08	3868841	C	A	-	-	-	a	-	-	-	-	-	b	-	-	-	a	b	b	b	b	a	a	b	b	-	-	a	b	b	-	-	-	a	-	b	-	-	-	-	-	-	-	-	-	-	-	-	-
chr08	3872776	T	A	a	a	b	a	a	a	-	b	a	-	b	a	b	a	-	a	-	a	a	-	b	a	a	-	-	-	-	b	-	a	b	b	-	a	b	-	a	a	a	a	b	a	b	a	-	-
chr08	3887758	G	T	-	-	-	-	-	-	-	-	-	-	-	-	-	a	b	a	b	b	a	a	b	h	a	b	a	b	a	-	-	-	-	-	-	-	-	-	-	-	-	a	-	-	-	-	-	-
chr08	3887811	T	C	-	-	-	-	-	-	-	-	-	-	-	-	-	a	b	h	h	b	a	a	b	h	a	b	a	b	a	-	-	-	-	-	-	-	-	-	-	-	-	a	-	-	-	-	-	-
chr08	3889319	C	G	-	-	-	a	-	a	-	-	-	-	-	-	-	a	-	a	-	a	-	a	-	-	-	-	-	a	-	-	-	-	a	-	-	a	-	-	-	-	-	-	-	-	-	-	-	-
chr08	3889401	A	T	-	-	-	a	-	a	-	-	-	-	-	-	-	a	-	a	-	a	-	a	-	-	-	-	-	a	-	-	-	-	a	-	-	a	-	-	-	-	-	-	-	-	-	-	-	-
chr08	3889452	C	T	-	-	-	a	-	a	-	-	-	-	-	-	-	a	-	a	-	a	-	a	-	-	-	-	-	a	-	-	-	-	a	-	-	a	-	-	-	-	-	-	-	-	-	-	-	-
chr08	3891743	T	C	-	-	-	-	-	-	-	b	-	-	-	a	b	a	-	-	-	-	a	-	-	-	a	-	-	-	-	a	-	a	a	a	-	a	-	-	-	a	-	-	-	-	b	a	-	-
chr08	3920651	G	A	a	b	b	a	a	a	b	b	b	-	b	b	b	a	-	-	-	-	-	-	-	-	-	b	b	-	-	b	b	a	b	b	b	a	-	b	a	-	a	a	b	a	b	a	b	-
chr08	3925605	C	G	-	-	-	-	-	a	-	-	-	-	-	-	-	a	b	a	b	a	a	a	b	b	a	b	b	h	h	-	-	-	b	-	b	a	-	-	-	-	-	a	-	-	-	-	-	-
chr08	3933362	A	G	a	-	-	a	b	a	-	-	-	-	b	-	b	a	-	-	a	a	a	a	-	a	-	-	-	a	-	a	-	a	-	-	-	a	-	-	a	-	a	-	-	-	-	-	-	-
chr08	3933391	G	A	a	-	-	a	b	a	-	-	-	-	b	-	b	a	-	-	a	a	a	a	-	a	-	-	-	a	-	a	-	a	-	-	-	a	-	-	a	-	a	-	-	-	-	-	-	-
chr08	3933406	T	C	a	-	-	a	b	a	-	-	-	-	b	-	b	a	-	-	a	a	a	a	-	a	-	-	-	a	-	a	-	a	-	-	-	a	-	-	a	-	a	-	-	-	-	-	-	-
chr08	3937253	T	C	-	-	-	-	-	-	-	-	-	-	-	a	-	a	b	a	b	a	a	a	b	b	a	b	b	h	a	-	-	-	-	-	-	-	-	-	-	-	-	-	b	-	-	-	-	-
chr08	3937325	T	C	-	-	-	-	-	-	-	-	-	-	-	a	-	a	b	a	b	a	a	a	b	a	a	b	b	h	a	-	-	-	-	-	-	-	-	-	-	-	-	-	b	-	-	-	-	-
chr08	3937484	C	T	-	-	-	-	-	-	-	-	-	-	-	-	-	-	-	b	b	-	-	a	b	-	a	b	h	h	b	-	-	-	-	a	-	-	-	-	-	-	-	-	-	-	-	-	-	-
chr08	3937634	G	A	-	-	-	-	-	a	-	-	-	-	-	-	-	a	b	-	a	a	a	a	b	a	a	b	a	a	b	-	-	-	b	-	-	-	b	-	-	-	-	-	-	-	-	-	-	-
chr08	3937654	G	C	-	-	-	-	-	a	-	-	-	-	-	-	-	a	-	-	a	a	a	a	-	a	a	-	a	a	a	-	-	-	b	-	-	-	b	-	-	-	-	-	-	-	-	-	-	-
chr08	3937668	C	A	-	-	-	-	-	a	-	-	-	-	-	-	-	a	-	-	a	a	a	a	-	a	a	-	a	a	a	-	-	-	b	-	-	-	b	-	-	-	-	-	-	-	-	-	-	-
chr08	3938963	G	A	a	b	a	a	a	a	b	b	b	a	b	b	b	a	b	-	a	-	a	a	b	a	a	b	b	b	b	a	b	a	b	b	b	a	b	b	a	a	a	b	b	a	b	-	b	b
chr08	3939037	A	G	-	-	-	-	-	-	-	-	-	-	-	-	-	a	b	b	a	a	a	a	b	h	a	b	h	b	h	-	-	-	-	-	-	a	-	-	-	-	-	-	-	-	-	-	-	-
chr08	3939566	G	A	-	-	a	-	a	a	-	-	-	a	-	a	-	a	-	a	-	a	a	a	b	b	-	-	a	-	a	-	-	-	-	-	-	a	-	a	-	-	a	-	-	a	-	-	-	-
chr08	3942483	G	A	a	-	a	a	b	a	b	-	a	a	b	a	b	-	b	a	a	-	-	a	b	b	-	-	a	-	-	-	b	a	b	a	-	a	b	b	a	a	a	a	b	a	b	a	b	-
chr08	3942737	G	C	a	-	a	a	b	a	b	-	a	a	b	a	b	-	b	a	b	-	-	a	b	b	-	b	a	-	-	-	b	a	b	a	-	a	b	b	a	a	a	a	b	a	b	a	b	-
chr08	3946062	G	A	b	b	a	a	b	a	-	b	-	a	-	b	b	a	-	-	a	-	a	h	b	b	a	b	-	a	a	-	-	-	b	b	b	a	-	-	a	a	-	b	b	-	-	-	b	-
chr08	3946538	T	C	b	b	b	a	a	a	-	b	a	a	-	a	b	a	-	-	-	-	-	-	-	a	a	b	b	a	-	b	b	a	b	b	b	a	-	a	b	a	a	b	b	a	b	a	b	b
chr08	3950152	T	C	-	-	-	a	b	-	-	-	a	b	-	b	b	-	-	-	-	-	a	-	-	-	-	-	-	-	b	-	b	-	a	a	-	a	-	-	a	-	a	b	b	a	a	-	-	-
chr08	3950450	A	T	-	-	-	-	-	a	-	-	-	-	-	-	b	a	-	-	-	-	-	a	-	-	-	-	-	-	a	a	-	a	a	b	-	a	b	-	-	-	-	a	b	-	b	a	b	-
chr08	3952911	T	C	-	-	b	-	a	-	-	-	-	-	-	-	-	a	b	a	b	b	a	a	b	a	a	b	h	b	b	-	-	a	b	-	-	a	-	-	-	-	-	-	-	-	-	-	-	-
chr08	3956746	A	C	b	b	b	a	a	a	-	-	-	-	-	-	b	a	-	-	a	-	a	-	-	a	a	b	-	-	b	a	b	a	b	-	b	a	-	b	a	a	a	a	-	a	b	a	-	b
chr08	3957003	G	A	b	b	b	a	a	a	-	-	-	-	-	-	b	a	-	-	a	-	a	-	-	a	a	b	b	-	b	a	b	a	b	-	b	a	-	b	a	a	a	a	-	a	b	a	-	b
chr08	3965170	T	C	b	-	b	a	-	a	b	b	b	-	b	b	b	a	-	-	-	-	a	a	b	a	a	-	b	b	-	b	b	a	a	a	b	a	b	-	a	a	a	b	b	a	b	a	b	b
chr08	3965220	T	A	a	-	b	a	-	a	b	b	b	-	b	b	b	a	-	-	-	-	a	a	b	a	a	-	b	b	-	b	b	a	a	a	b	a	b	-	a	a	a	b	b	a	b	a	b	b
chr08	3965567	C	T	-	-	-	-	-	-	-	-	-	-	-	-	-	a	-	b	a	a	a	b	b	b	a	b	h	h	h	-	-	-	b	-	-	-	-	-	-	-	-	-	-	-	a	-	-	-
chr08	3965585	C	T	-	-	-	-	-	-	-	-	-	-	-	-	-	a	-	b	a	a	a	b	b	b	a	b	h	h	h	-	-	-	b	-	-	-	-	-	-	-	-	-	-	-	a	-	-	-
chr08	3965700	T	C	a	-	a	a	-	a	-	-	a	-	-	a	b	a	b	a	b	b	a	b	b	a	a	-	a	b	b	-	-	a	b	-	-	-	-	-	a	a	a	-	-	-	-	a	-	-
chr08	3965896	G	C	-	-	a	a	-	a	-	b	a	-	-	a	b	a	b	a	b	b	a	b	b	h	a	-	a	b	b	-	-	a	b	-	-	-	-	-	a	a	a	-	-	-	-	a	-	-
chr08	3966086	T	C	a	-	a	a	a	a	-	-	-	b	-	a	-	a	-	a	h	a	a	b	-	b	-	-	-	b	-	-	b	-	b	-	-	a	-	-	a	a	a	a	b	a	a	a	-	-
chr08	3967575	C	T	-	-	-	-	-	a	-	-	-	-	-	-	-	a	b	a	a	a	a	h	b	h	-	b	h	b	a	-	-	-	-	-	-	a	b	-	-	-	a	-	-	-	-	-	-	-
chr08	3971006	A	G	a	a	a	a	a	a	-	-	a	a	-	a	-	a	-	-	b	-	a	a	b	a	a	b	a	-	b	a	-	a	a	a	-	a	-	a	a	a	a	a	-	a	a	a	-	-
chr08	3977155	G	A	-	-	-	-	-	-	-	-	-	-	-	-	b	a	b	b	a	a	a	h	b	b	a	b	a	h	h	b	-	a	-	-	-	a	-	-	-	a	-	-	b	-	-	-	-	-
chr08	3980307	A	G	b	a	b	a	a	a	b	b	b	a	b	a	b	a	-	a	a	b	a	a	-	a	a	b	a	a	a	b	b	a	a	a	b	a	-	a	a	a	a	-	b	a	b	a	a	-
chr08	3982348	G	A	a	b	a	a	-	a	b	b	b	b	b	b	b	-	-	-	b	-	-	a	-	b	-	b	b	-	b	a	b	a	b	b	-	a	b	b	a	a	-	b	b	a	a	-	b	-
chr08	3982670	G	A	b	b	b	a	b	a	b	b	a	a	b	b	b	a	-	b	a	a	a	-	-	-	a	-	-	b	-	b	b	a	b	b	b	a	b	b	a	a	-	b	b	a	b	a	b	b
chr08	3982866	C	G	a	b	a	a	a	a	-	b	b	b	b	b	b	a	b	-	a	-	a	b	-	b	a	b	b	b	a	a	b	a	b	a	b	a	-	b	-	-	a	b	b	a	a	-	-	-
chr08	3984421	G	T	-	-	-	a	-	-	-	-	-	b	-	b	-	-	-	-	-	-	-	-	-	-	-	-	-	-	-	-	-	-	-	-	b	-	-	-	-	-	-	-	-	-	-	-	-	-
chr08	3984451	C	T	-	-	-	a	-	-	-	-	-	b	-	b	-	-	-	-	-	-	-	-	-	-	-	-	-	-	-	-	-	-	-	-	b	-	-	-	-	-	-	-	-	-	-	-	-	-
chr08	3985171	G	A	b	b	a	a	a	a	b	b	a	b	-	b	b	a	-	-	b	-	-	b	-	b	-	b	a	-	-	b	b	a	a	a	b	a	b	b	-	a	a	b	b	a	a	a	b	-
chr08	3987084	A	G	a	a	b	a	b	a	-	-	b	b	b	b	b	-	-	-	-	-	-	-	-	-	-	-	-	-	-	-	-	a	a	b	b	a	b	b	a	a	a	b	-	a	b	a	b	b
chr08	4004273	C	A	-	-	-	-	-	-	-	-	-	-	-	-	-	a	b	b	b	a	a	h	b	a	a	b	h	h	b	-	-	-	-	-	-	-	-	b	-	-	-	-	-	-	-	-	-	-
chr08	4008582	G	A	b	-	b	a	-	-	-	b	-	-	b	a	b	-	-	-	-	-	-	a	-	b	-	-	a	-	-	-	b	-	b	a	b	a	b	-	-	-	a	b	b	-	a	-	-	-
chr08	4008711	C	A	-	-	-	-	-	-	-	-	-	-	-	-	-	a	b	b	b	b	a	h	b	a	a	b	b	b	b	-	-	-	-	-	-	a	-	-	-	-	-	-	-	-	-	-	-	-
chr08	4008779	C	T	-	-	-	-	-	-	-	-	-	-	-	-	-	a	b	b	b	a	a	h	b	a	a	b	b	b	b	-	-	-	-	-	-	a	-	-	-	-	-	-	-	-	-	-	-	-
chr08	4032957	G	C	b	b	b	a	b	a	-	b	a	-	b	a	b	a	b	a	a	-	a	b	b	b	a	b	a	h	a	b	b	-	a	-	b	a	-	a	-	a	a	a	-	a	a	a	b	b
chr08	4035477	T	C	b	b	a	a	a	a	-	b	b	a	b	b	b	a	-	-	a	-	a	a	-	b	a	b	h	b	-	-	-	a	b	b	b	a	-	a	a	a	a	b	b	a	a	b	-	-
chr08	4035700	C	T	b	a	a	a	a	a	-	b	b	a	b	b	b	a	-	-	a	-	a	a	-	a	a	b	h	b	-	-	-	a	b	b	b	a	-	a	a	a	a	b	b	a	a	b	-	-
chr08	4043129	G	A	-	-	-	-	-	-	-	-	-	-	-	-	-	-	-	-	-	-	a	-	-	-	-	-	-	-	-	-	-	-	-	b	-	-	-	-	-	-	-	-	-	-	-	-	-	-
chr08	4043405	C	G	-	-	-	-	-	-	-	-	-	-	-	-	-	a	b	a	a	b	a	h	b	a	a	b	a	a	a	b	-	-	-	-	-	-	-	-	a	-	-	-	-	-	-	-	-	-
chr08	4043450	C	A	-	-	-	-	-	-	-	-	-	-	-	-	-	a	b	a	a	b	a	h	b	a	a	b	a	a	b	b	-	-	-	-	-	-	-	-	a	-	-	-	-	-	-	-	-	-
chr08	4046571	A	G	a	a	b	a	a	a	b	b	b	a	b	b	b	a	-	a	-	-	a	a	b	b	-	-	a	-	-	b	b	-	b	a	b	a	b	b	a	a	a	b	b	a	b	a	b	b
chr08	4046583	A	G	a	a	b	a	a	a	b	b	b	a	b	b	b	a	-	a	-	-	a	a	b	b	-	-	a	-	-	b	b	-	b	a	b	a	b	b	a	a	a	b	b	a	b	a	b	b
chr08	4048913	A	G	a	b	a	a	a	a	b	b	a	a	b	b	b	a	-	-	a	a	-	b	-	-	-	-	b	-	-	b	b	-	a	b	b	a	b	a	a	a	a	a	b	a	a	a	b	b
chr08	4049103	A	C	a	b	a	a	a	a	b	b	a	a	b	b	b	a	-	-	a	a	-	b	-	-	-	-	b	b	-	b	b	a	a	b	b	a	b	a	a	a	a	a	b	a	a	a	b	b
chr08	4055774	T	C	-	-	-	-	-	-	-	-	-	-	-	-	-	a	-	a	a	a	a	h	b	b	a	b	a	a	a	-	-	-	-	-	-	-	-	-	-	-	-	-	-	-	-	-	-	-
chr08	4055843	G	A	-	-	-	-	-	-	-	-	-	-	-	-	-	a	-	a	a	a	a	h	b	b	a	b	a	a	b	-	-	-	-	-	-	-	-	-	-	-	-	-	-	-	-	-	-	-
chr08	4055961	T	A	a	b	a	a	a	a	b	b	b	b	-	b	b	a	b	a	b	a	a	a	b	b	a	b	h	h	h	-	-	-	a	b	b	a	b	a	a	a	a	a	b	a	b	-	-	-
chr08	4056147	T	G	a	a	a	a	a	a	b	b	b	b	-	b	b	a	b	a	b	a	a	a	b	b	a	b	h	b	h	b	-	-	a	b	b	a	b	a	a	a	a	a	b	a	b	-	-	-
chr08	4062598	T	C	a	a	-	a	b	a	b	b	b	a	b	b	b	a	b	a	a	a	a	h	a	a	a	b	b	-	a	b	b	-	-	b	b	-	-	a	a	a	a	-	b	a	b	-	-	-
chr08	4062849	C	T	a	a	a	a	b	a	b	-	-	b	b	a	b	a	b	-	-	-	-	-	-	b	-	-	a	a	-	b	b	a	b	b	b	a	-	b	-	a	a	b	b	a	a	a	b	b
chr08	4063185	G	A	b	-	-	-	-	-	-	-	-	-	-	-	b	a	b	b	a	a	a	h	h	h	a	b	a	b	h	-	-	-	-	-	-	a	-	-	-	a	-	-	b	-	-	-	-	-
chr08	4089520	G	A	b	-	b	a	b	a	-	b	-	b	b	h	b	a	-	-	-	-	a	b	a	-	a	-	a	-	-	b	b	a	a	b	b	a	-	-	a	a	a	-	-	a	h	a	b	-
chr08	4095318	G	T	-	-	-	-	b	-	-	-	-	-	-	-	-	a	b	a	b	b	a	a	a	h	a	b	h	a	h	-	-	-	-	-	-	-	-	-	-	a	-	b	-	-	-	-	-	-
chr08	4100086	C	G	b	b	a	a	a	a	b	b	b	a	-	b	b	a	b	-	a	a	-	b	a	b	a	b	-	h	b	a	b	-	-	a	b	-	b	-	a	a	-	-	b	a	a	-	-	-
chr08	4100100	C	T	b	b	a	a	a	a	b	b	b	a	-	b	b	a	b	-	a	a	-	b	a	b	a	b	-	h	b	a	b	-	-	a	b	-	b	-	a	a	-	-	b	a	a	-	-	-
chr08	4203529	T	G	-	b	b	a	b	a	b	b	b	b	b	a	b	b	b	a	h	a	a	a	h	b	a	b	h	b	h	b	b	a	a	a	b	a	b	-	-	a	-	a	b	a	b	-	b	-
chr08	4264758	G	C	-	-	-	-	-	-	-	-	-	-	-	-	-	a	b	a	a	-	a	a	a	h	a	-	a	a	a	-	-	a	-	a	-	-	-	-	-	-	-	b	-	-	-	-	-	-
chr08	4264770	G	T	-	-	-	-	-	-	-	-	-	-	-	-	-	a	b	a	a	-	a	a	a	h	a	-	a	a	a	-	-	a	-	a	-	-	-	-	-	-	-	b	-	-	-	-	-	-
chr08	4267304	A	T	-	-	-	-	-	-	-	-	-	-	-	-	-	a	b	a	b	a	a	b	b	a	a	b	a	a	a	-	b	-	b	-	-	-	-	-	-	-	a	-	-	-	-	-	-	-
chr08	4267330	G	T	-	-	-	-	-	-	-	-	-	-	-	-	-	a	b	a	b	a	a	b	b	a	a	b	a	a	a	-	b	-	b	-	-	-	-	-	-	-	a	-	-	-	-	-	-	-
chr08	4276329	C	A	a	-	-	a	-	a	-	a	-	-	-	a	-	-	-	-	-	-	-	-	-	-	-	-	-	-	-	a	-	a	-	a	-	a	-	a	a	-	a	-	-	-	a	a	-	-
chr08	4276397	T	C	a	-	-	a	-	a	-	a	-	-	-	a	-	-	-	-	-	-	-	-	-	-	-	-	-	-	-	a	-	a	-	a	-	a	-	a	a	-	a	-	-	-	a	a	-	-
chr08	4278520	C	T	a	a	b	a	b	a	-	a	b	b	b	b	b	b	-	b	b	a	-	b	-	-	-	b	-	-	b	a	b	-	a	a	b	a	b	a	a	a	a	-	b	a	a	a	-	-
chr08	4294553	C	T	-	-	-	a	-	a	-	-	-	-	-	b	-	a	-	-	a	-	a	-	-	-	-	-	-	-	-	b	-	a	-	a	b	a	b	a	a	a	a	a	b	a	a	a	-	-
chr08	4297028	T	C	-	-	-	-	b	-	-	-	-	-	-	-	-	-	-	-	-	-	-	-	-	a	-	-	-	a	-	-	b	-	-	-	-	a	-	-	-	-	a	-	-	-	-	-	-	-
chr08	4297411	T	A	a	b	b	a	b	a	b	b	b	b	b	b	b	a	-	-	a	a	a	-	b	b	-	-	a	-	a	b	b	a	b	a	b	a	b	b	a	a	a	b	b	a	b	-	b	b
chr08	4297845	G	C	-	b	b	a	-	a	-	-	-	-	-	b	-	h	b	-	a	a	a	a	b	b	a	b	a	h	b	-	-	-	-	-	-	-	-	-	-	-	-	-	-	a	-	-	-	-
chr08	4300401	G	T	-	-	-	a	-	-	-	-	-	-	-	-	-	b	b	b	a	-	a	b	b	b	a	-	-	a	a	-	-	-	-	b	-	-	-	-	-	-	-	-	b	-	-	-	-	-
chr08	4304204	A	G	a	-	b	-	b	-	-	-	b	-	b	b	b	-	-	-	-	-	a	-	-	-	-	-	b	-	-	b	-	a	b	-	b	a	-	-	-	a	a	b	b	-	b	b	b	-
chr08	4306527	G	A	-	-	-	-	-	-	-	-	-	-	-	-	-	b	b	-	b	-	a	b	a	-	-	-	-	-	-	-	-	-	-	-	-	-	-	-	-	a	-	-	-	-	-	-	-	-
chr08	4306558	T	C	-	-	-	a	-	-	-	-	-	-	-	-	-	b	b	b	b	b	a	b	h	b	a	b	a	h	h	-	-	-	-	-	-	-	b	-	-	-	-	-	-	a	-	-	-	-
chr08	4311177	T	C	-	-	-	-	-	-	-	-	-	-	-	-	-	b	-	a	a	a	a	a	a	h	a	-	a	a	h	-	-	-	a	-	-	a	-	-	-	-	-	-	-	-	-	-	b	-
chr08	4311193	G	A	-	-	-	-	-	-	-	-	-	-	-	-	-	b	-	a	a	a	a	a	a	h	a	-	a	a	h	-	-	-	a	-	-	a	-	-	-	-	-	-	-	-	-	-	b	-
chr08	4311256	G	C	-	-	-	-	-	-	-	-	-	-	-	-	-	h	-	a	h	a	a	a	a	h	a	-	a	a	h	-	-	-	a	-	-	a	-	-	-	-	-	-	-	-	-	-	-	-
chr08	4326939	G	T	b	a	b	a	b	a	b	a	b	b	b	h	b	b	-	a	b	a	-	a	-	b	a	-	-	-	a	b	b	a	b	a	b	a	b	a	a	a	a	a	b	a	h	b	b	-
chr08	4331185	T	G	a	-	-	a	b	a	-	b	b	a	b	a	b	a	-	-	-	-	a	b	-	a	a	-	-	-	-	a	b	a	a	a	b	a	-	a	-	a	a	a	b	a	a	b	b	-
chr08	4331446	C	T	a	-	-	a	b	a	-	b	b	a	b	a	b	a	-	-	-	-	a	a	b	a	a	b	-	-	-	a	b	a	a	a	b	a	-	a	-	a	a	a	b	a	a	b	b	-
chr08	4331499	A	G	b	-	-	a	b	-	-	a	-	-	-	a	b	-	-	-	-	-	-	a	a	-	-	-	-	-	-	-	b	a	a	b	b	a	b	a	a	a	a	b	b	a	a	a	b	-
chr08	4331535	A	C	b	-	-	a	b	-	-	a	-	-	-	a	b	-	-	-	-	-	-	a	a	-	-	-	-	-	-	-	b	a	a	b	b	a	b	a	a	a	a	b	b	a	a	a	b	-
chr08	4332187	T	G	a	a	b	a	b	a	b	-	b	a	b	b	b	a	-	-	-	a	-	-	-	-	-	-	a	-	-	b	b	a	a	a	b	a	b	-	a	a	a	a	b	a	b	b	b	-
chr08	4337591	T	C	-	-	-	-	-	-	-	-	-	-	-	-	-	-	-	-	-	-	-	-	-	a	-	-	-	-	-	-	b	a	-	b	-	-	b	-	-	-	a	a	-	-	a	b	b	b
chr08	4337628	G	A	-	-	-	-	-	-	-	-	-	-	-	-	-	-	-	-	-	-	-	-	-	a	-	-	-	-	-	-	b	a	-	b	-	-	b	-	-	-	a	a	-	-	a	b	b	b
chr08	4344688	A	G	a	a	b	a	b	a	b	b	-	a	b	a	b	a	-	-	a	a	a	a	-	a	-	b	b	-	-	a	b	a	a	a	b	a	b	-	a	a	-	a	b	a	a	a	b	b
chr08	4376783	C	T	-	-	-	-	-	-	-	-	-	-	-	-	-	a	b	a	a	b	a	h	a	h	a	b	h	a	b	a	-	-	-	-	-	-	-	-	a	-	-	-	-	-	-	-	-	-
chr08	4376875	A	G	-	-	-	-	-	-	-	-	-	-	-	-	-	a	b	a	b	b	a	h	a	h	a	b	h	a	b	a	-	-	-	-	-	-	-	-	a	-	-	-	-	-	-	-	-	-
chr08	4376912	G	A	-	-	-	-	-	-	-	-	-	-	-	-	-	a	b	a	b	b	a	h	a	h	a	b	h	b	b	a	-	-	-	-	-	-	-	-	a	-	-	-	-	-	-	-	-	-
chr08	4377212	T	C	b	b	b	-	b	-	b	h	b	b	b	b	b	b	b	a	a	a	a	a	a	a	a	b	b	a	a	b	b	a	b	b	b	-	b	b	-	-	-	b	b	-	b	b	b	b
chr08	4384066	C	G	b	b	b	a	b	a	-	a	b	a	b	b	b	b	b	a	a	a	a	a	a	a	a	b	a	a	a	b	b	-	a	a	b	a	a	b	-	a	-	b	b	a	b	-	b	-
chr08	4384073	A	G	b	b	b	a	b	a	-	a	b	a	b	b	b	b	b	a	a	a	a	a	a	a	a	b	a	a	a	b	b	-	a	a	b	a	a	b	-	a	-	b	b	a	b	-	b	-
chr08	4384163	C	T	a	a	-	a	b	-	-	-	-	-	-	a	-	b	-	-	a	-	a	-	-	a	a	-	-	a	-	a	b	a	b	-	b	a	-	-	-	a	-	b	b	-	b	b	b	-
chr08	4387721	T	G	-	-	-	-	-	-	-	-	-	-	-	-	b	h	-	a	-	-	b	b	-	h	a	b	b	h	b	-	-	-	b	-	-	-	-	-	-	-	-	-	-	-	-	-	-	-
chr08	4407626	G	A	b	-	b	a	b	a	b	-	-	b	b	a	b	-	-	-	-	-	-	-	-	-	-	-	-	-	-	a	-	a	a	b	-	a	-	-	a	-	-	-	b	a	-	-	-	b
chr08	4413097	G	A	b	b	b	-	b	a	b	b	b	b	b	b	b	h	b	b	h	b	a	a	h	a	a	b	a	h	a	-	b	-	b	b	b	-	b	-	-	-	-	b	-	a	b	b	b	b
chr08	4413252	A	G	b	b	b	-	b	-	b	b	b	b	b	b	b	a	b	b	a	b	a	h	h	a	a	b	a	h	a	-	b	-	b	b	b	-	b	-	-	-	-	b	-	a	b	b	b	b
chr08	4418082	T	C	-	-	-	-	-	-	-	-	-	-	-	-	-	b	b	a	b	-	-	h	b	a	a	b	-	b	b	-	-	-	-	-	-	-	-	-	-	a	-	-	b	-	-	-	-	-
chr08	4418103	A	G	-	-	-	-	-	-	-	-	-	-	-	-	-	b	b	a	b	-	-	h	b	a	h	b	-	b	b	-	-	-	-	-	-	-	-	-	-	a	-	-	b	-	-	-	-	-
chr08	4432407	T	C	b	-	-	a	-	-	-	-	-	a	-	b	-	a	b	a	a	b	a	h	h	b	a	b	h	a	h	-	-	-	-	-	-	a	-	-	-	-	a	-	-	-	-	-	-	-
chr08	4432468	G	T	b	-	-	a	-	-	-	-	-	a	-	b	-	a	b	a	a	b	a	h	h	b	a	b	h	a	h	-	-	-	-	-	-	a	-	-	-	-	a	-	-	-	-	-	-	-
chr08	4432666	C	A	a	-	-	-	-	-	b	-	-	-	-	-	b	b	-	a	b	a	a	b	b	h	a	b	h	a	b	-	-	-	-	-	-	a	-	-	-	-	-	-	-	-	-	-	-	-
chr08	4432840	C	T	a	-	-	-	-	-	b	-	-	-	-	-	b	b	-	b	a	a	a	b	b	h	a	b	h	a	a	-	-	-	-	-	-	a	-	-	-	-	-	-	-	-	-	-	b	-
chr08	4490220	C	T	b	-	b	a	b	-	-	a	-	-	-	-	b	-	-	-	a	-	-	-	-	a	a	b	a	-	-	-	b	a	-	a	-	a	-	-	a	a	a	-	b	a	a	-	b	-
chr08	4491837	C	G	a	-	b	a	-	-	-	-	b	-	-	-	b	a	b	a	a	b	a	h	b	b	a	b	h	b	b	-	b	-	a	b	b	a	-	-	-	-	-	-	-	-	-	-	-	-
chr08	4502160	A	G	a	a	b	a	b	a	b	-	b	a	-	a	b	b	-	-	a	-	a	b	-	b	-	b	b	-	-	b	b	a	b	a	b	a	b	a	a	a	a	a	b	a	a	a	b	b
chr08	4509400	A	G	b	b	b	-	b	-	-	b	b	b	b	b	b	-	-	-	-	-	-	-	-	b	-	-	-	-	-	-	b	-	b	b	b	-	-	b	-	-	-	b	b	-	b	b	b	b
chr08	4509506	C	T	b	a	b	a	b	a	b	b	b	a	b	a	b	b	b	-	a	a	-	a	a	a	a	b	a	a	-	a	b	a	a	b	b	a	-	a	a	-	-	b	b	a	b	-	-	-
chr08	4510113	A	G	b	-	-	a	b	a	-	a	b	a	b	b	b	a	-	-	-	-	-	-	-	-	-	-	b	-	-	-	-	-	a	b	b	a	-	-	a	a	a	a	b	a	b	a	-	-
chr08	4511287	T	C	b	a	-	a	b	a	-	b	-	-	-	a	b	-	b	-	-	-	-	b	b	-	-	b	b	-	a	a	b	a	b	a	b	a	b	-	-	a	a	a	b	-	b	a	b	b
chr08	4512026	T	C	-	-	-	-	-	a	-	b	-	-	-	-	-	a	-	a	b	a	b	a	a	a	a	b	b	b	b	-	-	-	-	a	b	-	-	-	-	-	-	-	-	-	-	-	-	-
chr08	4518365	G	A	b	-	-	a	-	a	-	-	b	-	-	a	b	b	-	-	b	-	-	b	a	-	-	-	-	a	a	a	b	a	b	-	b	a	-	a	a	-	-	a	-	a	b	b	b	-
chr08	4520984	C	T	-	-	-	-	a	-	-	-	-	-	-	-	-	b	b	-	a	a	a	a	-	b	a	-	a	a	b	-	b	-	-	a	a	a	-	-	-	-	-	-	b	-	-	-	-	-
chr08	4520992	G	A	-	-	-	-	a	-	-	-	-	-	-	-	-	b	b	-	a	a	a	a	-	b	a	-	a	b	b	-	b	-	-	a	a	a	-	-	-	-	-	-	b	-	-	-	-	-
chr08	4521248	G	A	b	a	b	a	b	a	b	-	b	a	b	b	b	-	b	-	a	-	a	b	b	b	a	b	a	b	-	b	b	a	b	b	b	a	-	-	a	a	a	b	b	a	b	b	-	-
chr08	4521386	G	A	b	a	b	a	b	a	b	-	b	a	b	b	b	-	b	-	b	-	a	b	b	b	a	b	a	b	-	b	b	a	b	b	b	a	-	-	a	a	a	b	b	a	b	b	-	-
chr08	4538762	T	G	b	b	b	a	b	a	-	b	b	-	b	a	b	-	-	a	b	-	-	-	b	b	a	b	-	-	b	a	b	a	b	a	b	a	b	b	-	a	a	b	b	a	a	b	b	b
chr08	4539008	G	A	b	b	b	a	b	a	-	b	b	-	b	a	b	-	-	a	b	-	-	-	b	b	a	b	-	-	b	a	b	a	b	a	b	a	b	b	-	a	a	b	b	a	a	b	b	b
chr08	4554784	G	A	-	-	b	a	b	a	b	-	-	a	b	b	b	b	-	a	-	a	-	b	-	-	-	-	-	-	a	a	b	a	a	a	b	a	b	-	a	a	a	a	b	a	a	b	b	b
chr08	4561893	G	A	-	-	-	-	-	-	-	-	-	-	-	-	-	a	-	a	b	-	a	b	b	b	a	h	a	h	h	-	-	-	-	-	b	-	-	-	a	-	-	-	-	-	-	-	-	-
chr08	4562252	C	T	a	b	b	a	b	a	b	a	b	a	b	a	b	a	-	-	-	-	a	a	a	a	-	a	a	-	a	a	-	-	b	a	b	a	-	b	a	a	a	a	b	a	a	a	b	-
chr08	4563935	G	A	a	a	b	a	b	a	b	a	b	a	b	b	b	-	b	-	-	a	-	-	-	b	-	-	b	-	a	b	-	-	b	b	b	a	-	-	a	a	a	a	b	a	b	a	b	b
chr08	4564589	C	T	b	-	b	a	b	-	b	b	b	b	b	a	b	-	b	-	b	a	a	b	-	-	a	-	b	-	-	b	b	a	b	a	-	a	b	-	a	a	a	a	b	a	a	b	b	b
chr08	4564675	T	C	-	-	b	-	-	-	-	a	-	-	-	-	-	a	b	-	a	-	a	h	a	a	a	-	a	a	b	-	-	-	-	-	-	-	-	-	-	-	-	-	-	-	-	-	-	-
chr08	4582548	A	G	b	b	b	a	b	a	b	-	b	b	b	a	b	b	b	b	a	b	a	h	b	b	a	a	b	a	a	-	b	a	b	-	b	a	-	a	a	a	a	b	b	a	b	a	b	-
chr08	4586290	A	G	b	-	-	-	-	-	-	-	-	-	-	-	-	a	b	b	a	-	a	b	h	b	a	a	h	b	-	-	-	-	-	-	-	-	-	-	-	-	-	-	-	a	-	-	-	-
chr08	4597910	G	A	-	-	-	-	b	-	-	-	b	-	b	-	-	b	b	-	b	-	a	a	h	a	a	a	b	b	h	-	-	-	b	a	-	-	-	-	a	-	-	b	-	a	-	-	-	-
chr08	4599249	G	A	-	-	-	-	-	-	-	-	-	-	-	-	-	h	b	a	h	a	a	h	h	a	a	b	h	h	b	-	b	-	-	b	-	-	-	-	-	-	-	-	-	-	-	-	-	-
chr08	4610575	T	C	b	-	b	a	-	a	-	-	-	b	-	a	b	-	-	-	-	-	-	-	b	-	a	a	-	-	-	b	b	-	b	-	b	a	-	-	a	-	-	-	b	-	a	a	b	b
chr08	4610764	C	T	b	-	b	-	-	-	-	-	-	a	-	-	b	-	-	-	-	-	a	a	-	a	a	h	h	b	b	-	-	-	-	-	-	-	-	-	-	-	-	b	-	-	-	-	-	-
chr08	4625437	C	A	-	-	-	-	-	-	-	-	-	-	-	-	-	-	-	-	-	-	-	-	-	-	-	b	-	-	-	-	-	-	b	-	-	a	-	-	-	-	-	-	-	-	-	-	-	-
chr08	4628742	C	T	-	-	-	-	-	a	-	a	-	a	-	-	-	a	-	a	a	a	a	a	a	a	a	a	a	a	a	a	-	-	-	-	-	-	-	-	-	a	a	-	-	a	-	-	-	-
chr08	4628787	T	C	-	-	-	-	-	a	-	a	-	a	-	-	-	a	-	a	a	a	a	b	a	a	a	a	a	a	a	a	-	-	-	-	-	-	-	-	-	a	a	-	-	a	-	-	-	-
chr08	4628808	C	T	-	-	-	-	-	a	-	a	-	a	-	-	-	h	-	a	h	a	a	b	a	h	a	a	a	a	h	a	-	-	-	-	-	-	-	-	-	a	a	-	-	a	-	-	-	-
chr08	4629033	G	A	-	-	-	-	-	-	-	-	-	-	-	-	-	a	-	a	a	h	a	-	a	a	a	a	a	a	a	a	-	-	b	-	-	-	-	-	-	-	-	-	-	-	-	-	-	-
chr08	4630374	T	C	-	-	-	-	-	-	-	-	-	-	-	-	-	b	b	a	a	a	h	h	h	b	a	h	h	h	h	-	-	-	-	-	-	-	-	-	-	-	-	a	-	-	-	-	-	-
chr08	4638451	T	C	b	b	b	a	b	a	b	b	b	-	-	a	b	-	-	-	-	-	-	-	-	-	-	-	-	-	-	a	b	a	b	b	b	a	-	-	a	a	a	-	b	a	b	-	b	-
chr08	4638592	C	G	b	b	b	a	b	a	b	b	b	-	-	a	b	-	-	-	-	-	-	-	-	-	-	-	-	-	-	a	b	a	b	b	b	a	-	-	a	a	a	-	b	a	b	-	b	-
chr08	4638597	T	G	b	b	b	a	b	a	b	b	b	-	-	a	b	-	-	-	-	-	-	-	-	-	-	-	-	-	-	a	b	a	b	b	b	a	-	-	a	a	a	-	b	a	b	-	b	-
chr08	4638630	C	T	b	b	b	a	b	a	b	b	b	-	-	a	b	-	-	-	-	-	-	-	-	-	-	-	-	-	-	a	b	a	b	b	b	a	-	-	a	a	a	-	b	a	b	-	b	-
chr08	4638656	A	G	b	b	b	a	b	a	b	b	b	-	-	a	b	-	-	-	-	-	-	-	-	-	-	-	-	-	-	a	b	a	b	b	b	a	-	-	a	a	a	-	b	a	b	-	b	-
chr08	4640307	T	C	b	a	b	a	b	a	-	a	-	b	b	a	b	a	-	a	a	a	a	a	a	b	a	a	a	a	a	-	b	a	b	-	b	a	-	-	-	a	a	b	b	-	-	-	b	-
chr08	4640427	T	C	a	b	b	a	b	a	b	b	b	b	b	a	b	a	b	-	a	-	-	a	b	a	a	-	-	b	a	a	b	a	b	b	b	a	b	a	a	a	a	b	b	a	a	b	b	b
chr08	4640826	G	A	-	-	-	-	-	-	-	-	-	-	-	-	-	a	b	a	b	b	a	b	-	b	a	a	a	b	-	-	-	-	b	-	-	-	-	-	-	-	-	-	-	-	-	-	-	-
chr08	4649518	C	T	a	-	b	a	b	a	b	b	b	b	b	a	b	a	b	b	a	b	-	a	-	-	a	h	a	a	b	a	b	a	b	a	b	a	b	-	a	-	-	a	b	a	b	-	-	-
chr08	4662696	T	C	a	a	b	a	b	a	b	a	b	b	b	b	b	a	-	-	a	-	-	a	-	a	a	a	a	-	a	a	b	a	b	b	b	a	b	b	a	a	a	b	b	a	b	b	a	b
chr08	4662715	A	G	a	a	b	a	b	a	b	a	b	b	b	b	b	a	-	-	a	-	-	a	-	a	a	a	a	-	a	a	b	a	b	b	b	a	b	b	a	a	a	b	b	a	b	b	a	b
chr08	4663528	G	A	b	-	b	-	b	-	b	-	b	b	b	b	b	b	b	-	a	-	a	b	a	b	a	b	a	b	b	-	b	-	b	-	b	-	-	b	-	-	-	b	b	-	b	b	b	-
chr08	4663881	G	A	a	-	b	a	b	a	-	a	b	b	b	b	b	-	-	-	a	-	a	-	a	-	a	-	b	-	-	a	b	a	b	a	b	a	b	b	a	a	a	b	a	a	b	a	b	b
chr08	4664442	C	A	b	-	b	a	b	a	b	-	b	a	b	b	-	-	-	-	-	-	-	a	-	a	a	a	-	-	-	a	-	a	b	a	-	a	-	-	a	a	a	-	b	a	a	b	-	-
chr08	4664852	G	A	b	a	b	a	b	a	-	b	b	a	b	b	b	a	-	b	b	-	-	-	a	b	a	a	a	-	-	b	b	-	b	-	-	a	-	b	a	b	-	b	b	a	b	b	b	-
chr08	4664858	T	A	b	a	b	a	b	a	-	b	b	a	b	b	b	a	-	b	b	-	-	-	a	b	a	a	a	-	-	b	b	-	b	-	-	a	-	b	a	b	-	b	b	a	b	b	b	-
chr08	4672585	A	G	a	b	b	a	b	a	-	-	b	-	-	a	b	b	-	b	-	-	a	-	b	-	-	b	-	-	-	-	b	a	b	b	b	a	b	-	a	a	-	a	b	a	b	b	b	-
chr08	4672924	T	C	a	b	b	a	b	a	-	-	b	-	-	a	b	b	-	b	-	-	a	-	-	-	-	b	b	-	-	-	b	a	b	b	b	a	b	-	a	a	-	a	b	a	b	b	b	-
chr08	4696111	C	T	-	-	-	a	-	-	-	-	b	-	-	-	b	-	-	-	a	b	a	-	-	-	-	-	a	-	-	-	b	-	b	-	-	-	-	-	-	-	-	-	b	-	b	b	-	-
chr08	4719945	T	A	a	a	-	-	-	a	-	-	-	b	-	b	b	-	-	-	-	-	-	-	-	-	-	-	-	-	-	-	-	-	-	-	b	a	-	-	-	-	-	a	-	-	-	-	-	-
chr08	4769281	G	A	-	a	-	a	-	-	-	-	-	-	-	a	-	b	b	b	b	b	-	a	-	b	-	b	-	b	a	-	-	-	-	a	-	a	b	-	a	a	a	a	-	a	a	-	-	-
chr08	4780834	A	G	-	-	-	-	-	-	-	-	-	-	-	-	b	-	-	-	-	-	-	-	-	-	-	-	-	-	-	-	b	-	b	a	b	-	-	-	-	-	-	-	-	-	-	-	-	-
chr08	4780898	A	G	-	-	-	-	-	-	-	-	-	-	-	-	b	-	-	-	-	-	-	-	-	-	-	-	-	-	-	-	b	-	b	a	b	-	-	-	-	-	-	-	-	-	-	-	-	-
chr08	4782223	C	T	b	b	b	a	b	a	b	a	b	-	b	a	b	-	b	a	a	b	-	b	a	b	-	-	-	b	a	b	b	a	b	b	b	a	b	b	a	a	a	a	b	a	a	-	b	-
chr08	4798049	T	A	b	b	b	-	b	a	b	-	b	b	b	b	b	b	b	b	a	-	a	b	h	b	a	a	a	h	a	b	b	-	b	-	b	-	-	b	-	-	-	b	b	-	-	-	-	b
chr08	4810242	A	G	-	-	-	-	-	-	-	-	b	-	-	-	-	a	b	b	a	b	a	a	b	a	a	a	a	b	h	-	-	a	-	-	a	-	-	-	a	-	-	-	-	-	-	-	-	-
chr08	4823386	A	G	a	-	b	a	b	a	b	-	b	-	-	-	b	a	-	-	b	-	-	-	-	-	-	a	-	-	-	b	b	-	b	b	b	a	-	b	a	a	a	b	b	a	a	a	b	b
chr08	4832504	C	A	-	-	-	-	-	-	-	-	-	-	-	-	-	b	b	b	a	b	a	h	a	h	-	a	h	h	h	-	-	-	-	b	-	-	-	-	-	-	-	-	-	-	-	-	-	-
chr08	4840209	A	G	a	a	b	a	b	a	-	b	b	a	b	a	b	b	-	a	-	a	a	-	a	a	-	a	-	a	a	b	b	a	b	a	b	a	b	a	a	a	a	a	-	a	a	a	b	b
chr08	4840531	C	T	-	-	-	-	-	-	-	-	-	-	-	-	b	a	b	b	b	b	a	h	a	h	a	h	a	a	a	-	-	a	b	-	-	-	-	-	-	a	-	-	-	-	-	-	-	-
chr08	4840762	C	T	-	-	b	-	-	-	-	-	-	a	-	a	-	a	b	b	a	a	a	a	h	b	a	h	b	h	a	-	-	-	b	-	b	-	-	-	-	a	a	-	-	-	-	-	-	-
chr08	4840808	T	C	-	-	b	-	-	-	-	-	-	a	-	a	-	a	b	b	a	a	a	a	h	b	a	h	b	h	a	-	-	-	b	-	b	-	-	-	-	a	a	-	-	-	-	-	-	-
chr08	4851013	C	T	-	-	b	a	b	a	-	-	-	-	b	a	b	-	-	-	b	-	-	-	-	a	-	b	-	-	-	-	b	-	b	-	-	-	-	-	a	a	-	-	-	-	-	-	b	-
chr08	4851999	C	T	-	-	-	-	-	-	-	-	-	-	-	-	-	a	b	a	a	b	-	h	a	h	a	a	a	a	a	-	-	-	-	-	-	-	-	-	a	-	-	-	-	-	-	-	-	-
chr08	4862585	A	C	a	-	-	-	b	-	-	-	b	-	b	-	b	b	b	b	b	b	-	-	-	b	-	-	-	-	b	-	-	-	b	-	-	-	-	-	-	-	-	-	-	-	-	-	-	-
chr08	4876042	G	A	b	b	b	b	-	b	b	-	b	-	b	b	b	b	b	a	-	b	b	-	-	b	-	a	b	-	b	b	b	b	b	b	b	b	-	b	b	b	b	b	-	b	b	h	-	-
chr08	4900523	G	C	a	-	-	a	-	a	-	-	-	-	-	a	-	-	-	b	b	-	-	b	-	b	-	b	b	b	a	-	-	a	-	a	-	a	-	a	a	a	a	-	-	a	a	-	-	-
chr08	5025832	T	C	a	-	-	a	-	a	-	a	-	a	-	a	-	a	-	b	a	a	-	-	a	a	a	b	-	-	-	-	-	a	-	a	-	a	-	a	a	a	a	a	-	a	a	a	-	-
chr08	5028717	G	A	-	a	-	a	b	-	-	b	-	b	-	a	b	-	-	b	-	-	-	-	a	b	a	-	a	-	-	-	-	a	b	a	b	-	-	-	-	-	a	b	-	a	b	-	-	b
chr08	5028734	A	C	-	a	-	a	b	-	-	b	-	a	-	a	b	-	-	b	-	-	-	-	a	b	a	-	a	-	-	-	-	a	b	a	b	-	-	-	-	-	a	a	-	a	a	-	-	b
chr08	5030063	G	T	b	a	b	a	b	a	-	a	b	-	b	a	b	b	b	b	-	b	-	a	a	b	-	-	a	a	a	a	b	-	b	b	b	a	-	a	a	a	-	-	b	a	b	-	b	-
chr08	5081065	C	T	a	a	b	a	b	a	b	a	b	a	b	b	b	a	b	-	a	-	-	a	a	-	a	a	a	a	-	a	b	a	b	b	b	a	b	a	a	a	a	a	b	a	a	b	b	-
chr08	5081121	T	A	-	-	-	-	-	-	-	-	-	-	-	-	-	a	b	b	b	a	a	h	a	h	a	h	h	h	b	-	-	-	b	-	-	-	-	-	-	a	-	-	-	-	-	-	-	-
chr08	5081307	G	A	-	-	-	-	-	a	-	-	b	-	-	-	b	a	b	h	a	a	a	h	a	a	a	h	h	a	-	-	-	-	b	-	-	-	-	b	-	-	a	-	-	-	-	-	-	-
chr08	5095791	A	G	-	-	-	-	-	-	-	-	-	-	-	-	-	b	-	-	h	b	a	h	a	h	a	a	b	a	a	-	-	-	-	-	-	-	-	-	-	a	-	-	-	-	-	-	-	-
chr08	5109847	T	C	-	-	-	-	-	-	-	a	-	-	-	-	-	b	b	-	h	a	a	a	a	b	a	b	h	h	h	-	-	-	-	-	-	-	-	-	-	-	-	a	b	-	-	-	-	-
chr08	5142956	A	C	a	-	-	a	-	a	-	-	-	-	-	-	-	a	-	-	-	-	-	-	a	-	-	-	-	-	-	a	-	-	b	a	-	a	-	b	a	-	-	-	-	-	-	a	-	-
chr08	5143479	T	C	-	b	b	-	b	-	-	-	-	-	b	-	-	-	-	a	a	-	-	-	-	-	-	-	-	-	a	a	-	-	b	-	b	a	-	-	-	-	-	a	b	a	a	-	b	-
chr08	5143485	C	G	-	b	-	-	b	-	-	-	-	-	b	-	-	-	-	a	a	-	-	-	-	-	-	-	-	-	a	a	-	-	b	-	b	a	-	-	-	-	-	a	b	a	a	-	b	-
chr08	5143860	A	G	-	b	b	-	b	-	-	-	-	-	-	-	-	-	-	a	a	-	-	-	-	-	-	-	-	-	a	a	-	-	b	-	b	a	-	-	-	-	-	a	b	a	a	-	b	-
chr08	5145795	A	C	b	b	-	-	-	-	-	a	-	-	b	-	b	-	-	-	-	-	-	-	-	-	-	-	-	-	-	b	b	a	b	a	b	a	-	-	-	-	-	a	-	a	b	b	b	-
chr08	5153586	A	G	-	-	b	a	b	-	-	b	b	-	-	a	b	a	-	-	-	-	-	-	-	-	-	-	a	-	-	-	a	-	b	-	-	a	b	b	a	a	a	-	b	a	b	b	b	-
chr08	5154320	T	A	-	-	-	-	-	-	-	b	b	-	-	-	-	a	-	-	-	-	-	-	-	-	-	-	-	-	-	-	a	-	-	-	-	-	a	b	-	-	a	-	-	-	a	a	-	-
chr08	5159741	C	T	a	a	b	a	b	a	b	b	b	b	b	a	b	a	-	-	a	a	a	-	a	b	-	-	-	-	-	a	b	a	b	h	b	a	-	a	a	a	a	b	b	a	a	b	b	-
chr08	5159773	G	A	a	a	b	a	b	a	b	b	b	b	b	a	b	a	-	-	a	a	a	-	a	b	-	-	-	-	-	a	b	a	b	h	b	a	-	a	a	a	a	b	b	a	b	b	b	-
chr08	5160089	C	T	b	a	b	a	b	a	b	b	b	b	b	a	b	b	-	-	a	a	a	-	a	b	-	-	-	-	-	a	-	a	b	a	b	a	-	a	a	a	a	b	b	a	a	b	b	-
chr08	5162395	A	G	b	b	b	a	b	a	-	b	b	b	b	b	b	a	h	-	-	b	-	-	a	-	-	b	b	b	h	a	b	a	b	a	b	a	b	a	a	a	a	b	b	a	a	a	b	b
chr08	5164906	G	T	a	-	-	-	-	a	-	-	-	-	-	a	-	b	-	-	-	-	a	-	-	-	-	-	a	-	-	-	-	-	-	a	-	-	-	-	-	a	-	-	-	-	a	-	-	-
chr08	5171375	G	A	-	-	-	-	-	-	-	-	-	-	-	-	-	b	-	a	b	a	a	a	a	a	a	h	a	b	-	b	-	-	-	-	-	-	-	a	-	-	-	-	-	-	-	-	-	-
chr08	5175752	C	A	-	-	-	-	b	-	-	-	-	-	-	-	-	h	-	a	a	a	-	a	a	a	a	-	a	a	a	-	a	a	-	-	-	-	-	-	-	-	-	-	-	a	-	-	-	-
chr08	5175758	C	A	-	-	-	-	b	-	-	-	-	-	-	-	-	h	-	a	a	a	-	a	a	a	a	-	a	a	a	-	a	a	-	-	-	-	-	-	-	-	-	-	-	a	-	-	-	-
chr08	5176354	T	C	a	b	b	a	-	a	-	a	b	b	b	-	b	-	-	-	-	-	a	a	-	-	-	-	b	-	a	a	b	a	b	-	b	a	b	a	-	a	a	b	b	a	a	b	b	-
chr08	5181052	C	T	b	b	b	a	h	a	a	b	b	a	a	a	b	-	b	-	-	a	-	b	a	-	-	-	a	-	a	a	a	a	b	a	b	a	b	a	a	a	-	a	b	a	a	b	b	b
chr08	5187989	G	T	a	b	b	a	b	a	b	a	b	a	b	b	b	-	-	a	b	b	-	a	-	b	a	a	b	-	b	a	a	a	b	b	b	a	b	a	a	a	a	a	b	a	a	a	-	b
chr08	5192253	C	T	b	a	b	a	b	a	-	b	b	b	b	b	b	-	-	-	b	-	a	-	a	b	a	-	-	-	-	b	b	-	b	a	b	a	-	b	a	a	a	a	-	a	a	b	b	b
chr08	5192479	G	A	b	a	b	a	b	a	-	b	b	b	b	b	b	-	-	-	-	-	a	b	a	b	a	-	-	-	-	b	b	-	b	a	b	a	-	b	a	a	a	a	-	a	a	b	b	b
chr08	5192572	T	C	-	-	-	-	-	-	-	-	-	-	-	-	-	b	b	b	b	a	a	h	a	h	a	a	h	h	b	-	-	-	-	-	-	-	-	-	-	-	-	-	-	-	-	-	-	-
chr08	5209852	A	C	-	-	-	-	-	a	-	-	-	-	-	-	b	-	-	-	-	-	-	a	-	-	-	a	a	-	-	-	-	a	b	b	b	-	-	-	-	-	-	-	b	-	a	-	-	b
chr08	5209873	G	A	-	-	-	-	-	a	-	-	-	-	-	-	b	-	-	-	-	-	-	a	-	-	-	b	a	-	-	-	-	a	b	b	b	-	-	-	-	-	-	-	b	-	a	-	-	b
chr08	5214309	G	T	b	-	b	a	b	a	a	a	b	b	b	b	b	-	-	-	-	b	a	-	-	-	a	-	a	-	-	-	b	-	b	a	b	a	-	a	-	a	-	b	b	a	b	a	b	-
chr08	5216101	T	C	a	a	-	a	-	a	a	-	-	a	-	a	-	a	-	-	-	-	-	-	-	a	-	-	-	a	-	-	a	a	-	a	-	a	-	a	a	a	-	-	-	a	-	a	-	-
chr08	5229665	A	T	-	b	b	-	b	-	-	-	b	b	b	b	b	-	b	-	b	b	-	b	a	-	-	b	-	a	a	-	-	-	-	-	b	-	-	-	-	-	-	b	b	-	b	-	b	b
chr08	5230637	C	A	a	a	b	a	b	a	-	-	-	-	-	a	b	-	-	-	-	-	a	-	-	a	-	-	-	a	-	a	-	a	b	b	b	a	-	-	a	a	a	a	b	a	b	-	b	b
chr08	5240433	C	G	b	b	b	a	b	a	-	b	b	b	b	a	b	a	-	-	b	-	-	a	a	-	a	a	a	b	-	b	a	a	b	b	b	a	-	a	-	a	a	b	b	a	b	b	b	b
chr08	5246139	A	G	b	a	b	a	b	a	a	a	b	a	b	b	b	a	-	b	b	-	-	a	a	a	-	b	a	a	h	b	a	a	b	b	b	a	b	b	a	a	a	b	b	a	a	b	b	b
chr08	5246504	G	A	b	-	b	-	b	-	b	b	b	b	-	b	b	-	-	-	-	b	-	b	-	-	-	-	-	b	-	b	b	-	b	b	b	-	b	-	-	-	-	b	b	-	b	-	b	-
chr08	5246644	A	G	-	-	-	-	-	-	-	-	-	-	-	-	-	b	-	a	a	-	a	a	a	a	a	-	a	a	a	-	-	-	-	-	-	-	-	-	-	-	-	-	-	-	a	-	-	-
chr08	5248682	G	A	a	b	b	a	b	a	-	-	b	b	b	b	b	b	-	a	-	-	-	-	-	b	-	-	a	-	b	a	b	a	b	b	b	a	b	a	a	a	a	b	-	a	a	a	b	-
chr08	5249302	T	A	a	a	b	a	b	a	b	b	b	b	b	a	b	b	-	a	a	b	a	a	a	a	a	h	b	a	a	b	a	-	b	b	b	a	-	a	-	-	a	a	-	-	a	-	b	-
chr08	5252290	A	G	-	-	-	-	-	-	-	a	-	-	-	-	-	-	-	-	-	-	-	-	-	-	-	-	-	-	-	-	a	-	-	-	-	a	-	a	-	-	-	a	-	-	a	-	-	-
chr08	5254920	A	G	b	-	b	a	b	-	-	a	-	-	b	a	b	a	-	-	-	-	-	-	-	-	-	a	b	-	-	-	a	a	b	a	b	a	b	a	-	-	-	b	b	a	a	-	b	b
chr08	5259694	A	G	-	-	-	-	b	-	-	-	-	-	-	-	-	b	b	-	-	a	a	a	a	b	a	h	h	b	b	-	-	-	b	-	-	a	-	-	-	-	-	b	-	-	-	-	-	-
chr08	5267066	T	C	b	a	b	a	b	a	b	b	b	a	-	b	b	a	-	a	a	a	a	a	a	b	-	-	b	a	b	a	b	a	b	a	b	a	b	a	a	a	-	a	b	a	b	a	b	b
chr08	5279533	C	T	a	a	-	a	b	a	-	a	b	b	b	b	b	a	b	-	-	-	-	-	-	a	-	a	a	a	a	a	b	a	b	a	-	a	-	b	-	a	a	-	-	a	b	b	b	-
chr08	5285062	A	G	a	a	b	a	b	a	b	a	b	-	b	a	b	h	-	-	-	-	a	-	a	a	-	a	a	b	-	b	b	a	b	b	b	a	b	b	a	-	a	b	b	a	a	b	b	-
chr08	5286122	A	G	b	-	b	-	-	-	-	-	b	a	-	-	-	a	b	a	b	a	a	a	-	a	a	a	h	b	a	-	-	-	-	-	-	a	-	b	a	-	-	-	-	-	-	-	-	-
chr08	5286145	G	A	-	-	b	-	-	-	-	-	b	a	-	-	-	a	-	a	b	a	a	a	-	a	a	a	h	b	a	-	-	-	-	-	-	a	-	b	a	-	-	-	-	-	-	-	-	-
chr08	5287609	G	A	-	-	-	-	-	-	-	-	-	-	-	-	-	a	b	a	b	a	a	a	a	b	-	b	-	a	b	-	a	-	-	-	-	-	-	-	-	-	-	-	-	-	-	-	-	-
chr08	5287632	A	G	-	-	-	-	-	-	-	-	-	-	-	-	-	a	b	a	b	a	a	a	a	a	-	b	-	a	b	-	a	-	-	-	-	-	-	-	-	-	-	-	-	-	-	-	-	-
chr08	5289235	A	G	b	-	b	a	b	a	a	a	b	-	-	a	b	a	-	-	b	-	-	-	-	-	-	-	a	-	a	b	b	a	b	b	b	a	b	a	a	-	-	a	b	a	b	-	b	b
chr08	5289250	C	T	b	-	b	a	b	a	a	a	b	-	-	a	b	a	-	-	b	-	-	-	-	-	-	-	a	-	a	b	b	a	b	b	b	a	b	a	a	-	-	a	b	a	b	-	b	b
chr08	5298997	A	G	b	a	a	b	b	-	b	-	b	-	-	b	-	-	-	-	-	-	-	-	-	-	-	-	-	-	-	-	-	a	a	-	b	-	-	-	a	b	-	b	-	-	b	-	a	-
chr08	5316500	T	C	a	b	b	a	b	a	-	b	b	a	b	a	b	h	b	b	a	b	a	b	a	b	a	a	h	b	b	-	-	a	b	b	-	a	-	-	-	a	-	-	b	-	-	a	-	-
chr08	5316566	A	G	a	b	b	a	b	a	-	b	b	a	b	a	b	h	b	b	a	b	a	b	a	b	a	a	h	b	b	-	-	a	b	b	-	a	-	-	-	a	-	-	b	-	-	a	-	-
chr08	5317148	C	T	a	-	b	a	b	a	-	a	b	-	b	-	b	b	-	-	b	-	-	-	a	-	-	-	-	-	-	b	a	a	b	a	b	a	-	-	-	-	-	a	b	a	a	a	b	b
chr08	5317174	T	A	a	-	b	a	b	a	-	a	b	-	b	-	b	b	-	-	b	-	-	-	a	-	-	-	-	-	-	b	a	a	b	b	b	a	-	-	-	-	-	a	b	a	b	a	b	b
chr08	5322608	T	C	b	-	b	a	b	a	a	b	b	b	b	a	b	b	b	b	a	a	-	h	a	b	a	-	b	b	a	b	b	-	b	b	-	a	b	b	a	a	a	b	b	a	a	b	b	-
chr08	5326442	G	A	-	-	-	-	-	-	-	-	-	-	-	-	b	a	b	a	a	a	a	b	a	h	a	a	a	a	a	-	-	-	-	-	-	-	-	-	-	-	-	-	-	-	-	-	-	-
chr08	5326462	A	C	-	-	-	-	-	-	-	-	-	-	-	-	b	a	b	a	a	a	a	a	a	h	a	a	a	a	a	-	-	-	-	-	-	-	-	-	-	-	-	-	-	-	-	-	-	-
chr08	5326493	C	T	-	-	-	-	-	-	-	-	-	-	-	-	b	a	b	a	a	a	a	a	a	h	a	a	a	a	a	-	-	-	-	-	-	-	-	-	-	-	-	-	-	-	-	-	-	-
chr08	5327366	G	A	a	a	b	a	b	a	b	a	b	a	-	a	b	-	-	-	-	b	-	-	a	-	a	-	-	-	-	-	a	-	b	b	b	a	b	-	a	-	-	a	b	a	a	b	b	-
chr08	5327405	A	G	a	a	b	a	b	a	-	b	-	a	b	a	b	a	b	-	-	a	-	-	-	a	a	a	-	b	-	b	a	a	b	a	b	a	b	a	a	a	a	a	b	a	b	a	b	-
chr08	5328412	G	A	a	b	b	a	b	a	a	b	b	-	-	a	b	b	-	a	a	-	a	-	a	b	a	-	a	a	b	b	a	a	b	a	b	a	b	a	a	a	a	b	b	a	a	a	b	b
chr08	5333126	C	G	a	a	b	a	b	a	a	b	b	b	b	b	b	-	-	b	b	a	a	b	a	b	a	h	b	-	h	b	b	a	b	a	b	a	b	a	a	a	a	a	b	a	a	b	-	b
chr08	5333165	G	A	-	-	-	-	-	-	-	-	-	-	-	-	-	b	b	a	a	a	a	b	a	a	a	h	h	h	h	-	-	-	-	-	-	-	-	-	-	-	-	-	-	-	-	-	-	-
chr08	5333198	G	T	-	-	-	-	-	-	-	-	-	-	-	-	-	b	b	a	a	a	a	b	a	a	a	h	h	h	h	-	-	-	-	-	-	-	-	-	-	-	-	-	-	-	-	-	-	-
chr08	5341074	T	C	-	-	-	a	b	a	-	-	b	-	-	a	b	a	b	a	a	b	a	b	a	h	-	a	h	a	b	-	-	-	b	-	-	a	-	b	-	-	-	-	-	-	a	-	-	-
chr08	5341128	A	G	-	-	-	-	-	-	-	-	-	-	-	-	-	b	b	-	a	b	a	h	a	h	a	a	h	a	-	-	-	-	b	-	b	-	-	-	-	a	a	-	-	a	-	-	-	-
chr08	5341195	T	A	-	-	-	-	-	-	-	-	-	-	-	-	-	a	-	-	a	-	a	a	a	a	a	a	a	a	-	-	-	-	b	-	b	-	-	-	-	a	a	-	-	a	-	-	-	-
chr08	5341226	A	G	-	-	-	-	-	-	-	-	-	-	-	-	-	a	-	-	a	-	a	a	a	a	a	a	a	a	-	-	-	-	b	-	b	-	-	-	-	a	a	-	-	a	-	-	-	-
chr08	5341286	G	A	a	b	b	a	b	a	a	-	b	-	b	a	b	-	-	-	a	-	-	b	-	b	-	-	b	b	a	b	a	a	b	a	b	a	-	a	a	a	a	b	a	a	a	a	b	-
chr08	5341331	C	T	a	a	b	a	b	a	a	-	b	-	b	a	b	-	-	-	a	-	-	a	-	b	-	-	b	a	a	b	a	a	b	a	b	a	-	a	a	a	a	b	a	a	a	a	b	-
chr08	5341609	T	G	b	b	b	a	b	a	a	-	b	a	b	a	b	-	-	-	a	-	-	b	a	b	-	-	b	b	a	b	a	a	b	a	b	a	-	a	a	a	a	b	a	a	a	a	b	-
chr08	5358502	C	T	-	-	b	-	-	-	-	-	b	b	-	b	b	-	-	-	-	b	-	-	-	b	-	-	-	-	-	-	-	-	-	-	b	-	-	-	-	-	-	-	-	-	b	-	b	-
chr08	5359266	T	G	-	-	-	-	-	-	-	-	-	-	-	-	-	b	b	a	b	b	a	b	a	a	a	b	b	h	a	-	-	-	-	-	-	-	-	-	-	-	-	-	-	-	-	-	-	-
chr08	5366612	T	C	a	a	-	a	-	a	-	-	-	a	-	a	-	a	-	a	-	-	-	a	a	a	-	-	a	b	-	a	b	a	-	a	-	a	-	-	a	a	a	b	-	a	b	-	-	-
chr08	5368010	C	A	-	a	b	a	b	a	a	-	b	b	b	a	b	a	-	a	-	a	-	-	a	a	-	-	a	-	-	b	a	a	b	b	b	a	b	-	a	-	a	b	b	a	b	b	b	b
chr08	5375961	C	G	a	b	b	a	b	-	-	b	b	-	-	b	b	-	-	-	-	-	-	-	-	-	-	-	-	-	-	a	a	-	b	a	b	a	-	-	a	-	a	-	b	-	a	-	-	b
chr08	5389321	T	C	-	-	-	-	-	a	-	-	-	-	b	-	b	a	b	-	b	b	-	a	a	h	a	a	b	b	h	-	a	-	-	-	-	-	-	-	-	-	-	-	-	-	-	-	-	-
chr08	5393474	G	A	b	a	b	a	b	a	a	-	-	b	b	a	b	a	b	a	a	-	a	b	a	a	b	b	h	h	b	a	b	a	b	a	b	a	b	a	a	a	a	b	b	-	b	-	b	b
chr08	5393627	A	G	b	a	b	a	b	a	-	-	-	a	b	a	b	a	b	b	a	-	a	a	a	a	a	a	h	h	a	a	b	a	b	a	b	a	b	-	a	a	a	b	b	-	b	-	b	b
chr08	5393965	T	C	a	a	b	a	b	a	a	-	-	a	b	b	b	-	-	-	-	-	-	-	-	-	a	-	a	-	-	a	a	-	b	a	b	a	b	a	a	a	a	b	b	a	b	b	b	-
chr08	5394465	A	C	-	b	-	-	b	-	-	-	b	-	-	a	-	-	-	-	a	-	-	a	a	-	-	-	-	b	-	-	-	-	b	-	b	a	-	-	a	-	-	-	-	a	b	-	b	-
chr08	5404091	A	G	-	-	-	-	-	-	-	-	-	-	-	-	-	-	-	b	h	-	a	a	-	h	-	b	h	a	-	-	-	-	-	-	-	-	-	-	-	-	-	-	-	-	-	-	-	-
chr08	5406672	T	G	-	-	-	-	-	-	-	-	-	-	-	-	-	a	b	b	a	a	a	h	a	h	a	h	b	b	a	-	-	-	-	-	b	-	-	-	-	-	-	-	-	a	-	-	-	-
chr08	5406822	A	G	-	-	-	-	-	-	-	-	-	-	-	-	-	a	b	b	a	a	a	b	a	a	-	a	b	h	h	-	-	-	b	-	-	a	-	-	-	-	-	-	-	a	-	-	-	-
chr08	5412559	C	G	a	a	b	a	b	a	-	-	-	b	b	a	b	-	-	-	-	-	-	-	-	-	-	-	-	-	-	b	b	a	b	a	b	a	-	a	a	-	a	b	-	a	b	b	-	-
chr08	5414194	C	T	a	a	b	a	b	a	-	b	b	a	b	b	b	b	b	b	a	a	a	-	a	a	a	a	h	a	a	b	b	a	b	b	-	a	b	b	a	a	a	a	b	a	a	-	b	-
chr08	5418406	C	T	a	b	b	a	b	a	a	-	b	b	b	a	b	a	-	a	a	b	a	a	a	h	a	b	a	a	h	a	a	a	b	a	b	a	-	-	a	a	a	-	b	a	b	-	-	b
chr08	5427729	G	A	b	b	b	-	b	-	-	-	b	b	b	b	b	-	-	b	a	-	-	-	-	b	-	-	-	-	-	b	b	-	b	b	b	-	b	-	-	a	-	b	b	-	b	-	b	b
chr08	5428834	A	G	-	-	-	a	-	a	-	-	-	-	a	-	b	-	-	-	a	-	-	-	-	b	-	-	-	-	-	b	a	-	b	-	b	a	-	-	-	-	-	a	b	a	a	a	-	-
chr08	5428851	C	T	-	-	-	a	-	a	-	-	-	-	-	-	b	-	-	-	a	-	-	-	-	b	-	-	-	-	-	b	a	-	b	-	b	a	-	-	-	-	-	a	b	a	a	a	-	-
chr08	5428932	C	A	a	a	b	a	b	a	a	a	b	b	b	b	b	-	b	-	-	-	a	a	-	a	-	-	b	-	b	b	b	a	b	a	b	a	b	b	a	a	a	b	b	a	b	b	b	-
chr08	5429146	G	A	a	a	b	a	b	a	a	a	b	b	b	b	b	-	b	-	-	-	a	a	-	a	-	-	b	-	a	b	b	a	b	a	b	a	b	b	a	a	a	b	b	a	b	b	b	-
chr08	5429215	A	G	-	-	-	-	-	-	-	-	-	-	-	-	-	a	b	a	b	b	a	h	a	a	-	a	h	b	a	-	-	-	-	a	-	-	-	-	-	-	-	-	-	-	-	-	-	-
chr08	5429230	G	A	-	-	-	-	-	-	-	-	-	-	-	-	-	a	b	a	b	b	a	a	b	a	-	a	h	b	a	-	-	-	-	a	-	-	-	-	-	-	-	-	-	-	-	-	-	-
chr08	5429399	A	G	-	-	b	-	-	-	-	-	-	-	-	-	-	a	b	a	a	a	a	a	a	a	a	a	a	a	a	-	-	-	-	-	-	-	-	-	-	-	-	-	-	-	-	-	-	-
chr08	5439214	G	A	a	-	b	a	-	-	-	a	-	-	-	-	b	a	-	a	a	-	a	a	a	a	a	a	a	a	a	-	-	a	-	-	-	a	b	-	-	a	-	-	b	-	-	-	-	-
chr08	5439220	T	C	a	-	b	a	-	-	-	a	-	-	-	-	b	a	-	a	a	-	b	a	a	a	a	a	a	a	a	-	-	a	-	-	-	a	b	-	-	a	-	-	b	-	-	-	-	-
chr08	5439233	A	C	a	-	b	a	-	-	-	a	-	-	-	-	b	a	-	a	a	-	a	a	a	a	a	a	a	a	a	-	-	a	-	-	-	a	b	-	-	a	-	-	b	-	-	-	-	-
chr08	5439526	C	T	b	b	b	a	b	-	-	b	b	b	b	b	b	h	b	-	h	a	a	a	a	-	a	a	b	-	a	b	b	-	b	a	b	-	-	-	a	-	-	-	b	-	b	-	-	-
chr08	5439789	A	G	b	a	b	a	b	a	-	b	b	b	b	b	b	a	-	-	-	-	a	-	a	a	-	-	-	a	-	-	a	a	b	b	b	a	-	b	a	a	a	b	-	a	b	a	b	a
chr08	5439826	A	G	b	a	b	a	b	a	-	b	b	b	b	b	b	a	-	-	-	-	a	-	a	a	-	-	-	a	-	-	a	a	b	b	b	a	-	b	a	a	a	b	-	a	b	a	b	a
chr08	5440062	C	T	-	-	-	-	-	-	-	-	-	-	b	b	-	-	b	-	-	-	-	-	-	-	-	-	a	-	-	b	-	-	b	-	-	-	b	-	-	-	-	-	b	-	b	-	-	b
chr08	5440530	G	A	b	a	b	a	b	a	b	b	b	a	b	a	b	b	b	b	b	a	a	b	-	b	a	b	b	a	b	b	b	a	b	a	b	a	-	b	a	-	a	b	b	a	b	a	b	b
chr08	5445792	A	G	-	-	-	-	b	a	-	-	-	-	-	-	-	b	b	b	b	b	a	b	a	a	-	a	a	h	h	-	b	-	-	-	-	a	-	-	-	-	-	a	-	-	-	-	-	-
chr08	5446084	G	A	-	-	-	-	-	-	-	-	-	-	-	-	-	a	b	-	b	b	a	b	a	b	a	a	h	h	a	-	-	-	b	-	-	-	-	-	-	-	-	-	-	-	-	-	-	-
chr08	5449706	C	T	-	-	-	-	-	-	-	-	-	-	-	-	-	b	b	-	a	a	a	h	a	h	a	h	a	h	h	-	-	-	-	-	b	-	-	-	-	-	-	-	-	a	-	-	-	-
chr08	5449846	C	T	b	a	b	a	b	a	a	b	b	a	b	b	b	a	b	a	a	b	-	a	a	a	a	a	h	a	a	b	b	a	b	b	b	a	b	b	a	a	a	b	b	a	b	b	b	b
chr08	5449855	C	T	b	a	b	a	b	a	a	b	b	a	b	b	b	a	b	a	a	b	-	a	a	a	a	a	h	a	a	b	b	a	b	b	b	a	b	b	a	a	a	b	b	a	b	b	b	b
chr08	5450294	C	T	b	b	b	a	b	a	a	a	b	b	b	b	b	a	b	a	a	b	a	a	a	h	a	a	a	b	a	b	a	a	b	a	-	a	-	a	a	a	a	a	b	-	a	-	b	-
chr08	5450373	T	C	-	-	b	-	-	-	-	b	-	-	-	-	-	b	b	a	a	a	a	a	a	a	-	a	h	b	b	-	-	-	-	-	-	-	b	-	-	a	-	-	-	-	-	-	-	-
chr08	5450398	A	G	-	-	b	-	-	-	-	b	-	-	-	-	-	b	b	a	a	a	a	a	a	a	-	a	h	b	b	-	-	-	-	-	-	-	b	-	-	a	-	-	-	-	-	-	-	-
chr08	5451470	C	T	h	b	b	a	b	a	a	b	b	a	b	b	b	a	-	-	a	a	a	a	a	b	a	a	a	a	a	b	b	-	b	a	b	a	b	a	a	a	a	b	b	a	b	-	b	b
chr08	5451695	A	G	b	a	b	a	b	a	-	b	b	a	-	a	b	a	b	-	b	b	-	b	a	a	-	b	b	a	b	a	b	a	b	b	-	a	b	a	a	a	a	a	b	a	a	a	-	-
chr08	5451916	T	C	b	a	b	a	b	a	-	b	b	a	-	a	b	b	b	-	b	b	-	b	a	b	-	b	b	a	b	a	b	a	b	b	-	a	b	a	a	a	a	a	b	a	b	a	-	-
chr08	5457558	G	T	b	-	b	a	b	a	-	b	b	a	b	b	b	-	-	b	-	-	a	a	a	-	-	-	-	b	-	b	b	a	b	b	b	a	b	b	a	a	a	b	b	a	a	b	b	b
chr08	5459325	T	C	a	a	b	a	b	a	b	b	b	b	b	a	b	a	-	b	b	a	a	a	a	h	a	a	b	b	h	a	b	a	b	-	b	a	b	-	a	a	a	a	b	a	a	a	b	-
chr08	5461555	A	G	-	-	b	-	-	a	b	-	-	-	-	-	b	a	b	a	a	b	a	a	a	a	a	a	a	a	a	-	-	-	-	-	b	-	-	-	-	-	-	-	b	-	-	-	-	-
chr08	5461650	A	G	-	-	-	-	-	-	-	-	-	-	-	-	-	a	-	b	b	a	a	b	a	b	a	a	a	b	-	-	-	-	b	a	b	-	-	-	-	-	-	-	b	a	-	-	b	-
chr08	5461695	C	T	-	-	-	-	-	-	-	-	-	-	-	-	-	a	b	h	h	a	a	h	a	b	a	h	h	h	b	-	-	-	b	a	b	-	-	-	-	-	-	-	b	a	-	-	b	-
chr08	5461733	C	T	-	-	-	-	-	-	-	-	-	-	-	-	-	a	b	h	h	a	a	a	a	b	a	a	a	b	b	-	-	-	b	a	-	-	-	-	-	-	-	-	b	a	-	-	b	-
chr08	5466281	T	C	-	-	-	-	-	-	-	-	-	-	-	-	-	a	b	a	h	-	a	-	a	a	a	h	h	h	-	-	-	-	-	-	-	-	-	-	-	-	-	-	-	-	-	-	-	-
chr08	5466322	C	G	-	-	-	-	-	-	-	-	-	-	-	-	-	a	b	a	h	-	a	-	a	a	a	h	h	h	-	-	-	-	-	-	-	-	-	-	-	-	-	-	-	-	-	-	-	-
chr08	5466434	A	G	b	b	b	-	b	-	-	-	b	-	b	b	b	a	-	a	b	a	a	a	a	a	a	a	-	b	b	b	b	-	b	-	b	-	b	b	-	a	-	b	b	-	b	b	b	b
chr08	5478118	T	C	b	b	b	a	b	a	a	b	b	b	b	b	b	h	-	a	a	b	a	-	a	a	a	-	-	a	-	b	b	a	b	b	b	a	b	b	a	-	a	b	b	a	b	a	b	-
chr08	5478138	G	A	b	b	b	a	b	a	a	b	b	b	b	b	b	h	-	a	a	b	a	-	a	a	a	-	-	a	-	b	b	a	b	b	b	a	b	b	a	-	a	b	b	a	b	a	b	-
chr08	5479221	A	T	-	-	-	a	-	-	-	-	-	-	-	-	-	a	b	h	a	a	a	a	a	a	a	a	a	a	a	-	-	-	-	-	-	-	-	-	-	-	-	-	-	-	-	-	-	-
chr08	5524629	A	G	-	b	-	-	-	-	-	-	-	-	-	-	b	b	b	b	a	b	a	-	a	b	a	a	a	a	h	b	-	b	-	a	-	a	-	-	-	b	-	-	-	-	-	-	-	-
chr08	5524663	A	G	-	b	-	-	-	-	-	-	-	-	-	-	b	b	b	b	a	b	a	-	a	b	a	a	a	-	h	b	-	b	-	a	-	a	-	-	-	b	-	-	-	-	-	-	-	-
chr08	5585511	C	T	b	a	b	a	b	a	a	b	b	a	b	b	b	a	-	a	a	-	-	-	a	a	a	a	b	-	a	a	a	a	b	b	-	a	b	b	a	a	a	a	b	a	b	a	b	b
chr08	5587337	T	C	-	-	-	-	-	-	-	-	-	-	-	-	-	a	b	a	a	a	a	a	a	a	a	a	a	b	-	-	-	-	-	-	-	-	-	-	-	-	-	-	-	-	b	-	-	-
chr08	5587438	T	C	-	-	-	-	-	-	-	-	-	-	-	-	-	a	-	a	a	a	a	a	a	a	a	a	a	a	-	-	-	-	-	-	-	-	-	-	-	-	-	-	-	-	-	-	-	-
chr08	5587463	G	A	-	-	-	-	-	-	-	-	-	-	-	-	-	a	-	a	a	a	a	a	a	a	a	a	a	a	-	-	-	-	-	-	-	-	-	-	-	-	-	-	-	-	-	-	-	-
chr08	5588312	G	C	-	a	-	-	-	-	-	-	-	-	-	-	-	-	-	-	-	-	-	-	-	-	-	-	-	-	-	b	-	-	b	-	-	-	-	-	-	-	a	b	-	-	-	-	-	-
chr08	5588319	A	G	-	a	-	-	-	-	-	-	-	-	-	-	-	-	-	-	-	-	-	-	-	-	-	-	-	-	-	b	-	-	b	-	-	-	-	-	-	-	a	b	-	-	-	-	-	-
chr08	5589593	G	A	-	-	b	a	b	a	a	-	-	-	b	b	b	a	-	-	a	b	a	b	a	a	a	-	a	a	a	-	b	-	b	b	-	a	b	-	-	-	a	a	-	a	-	-	-	-
chr08	5601523	G	A	a	b	b	a	b	a	a	a	b	b	-	b	b	a	b	b	b	a	a	a	a	b	a	b	b	b	a	-	a	a	b	a	-	a	b	-	-	a	a	a	b	a	a	a	-	-
chr08	5602077	A	G	b	a	b	a	b	a	a	b	b	a	b	a	b	a	b	a	a	-	a	a	a	a	-	a	a	b	a	a	a	a	b	b	-	a	b	-	-	-	a	a	-	a	a	-	-	b
chr08	5602115	T	C	b	a	b	a	b	a	a	b	b	a	b	a	b	a	b	a	a	-	a	a	a	a	-	a	a	b	b	a	a	a	b	b	-	a	b	-	-	-	a	a	-	a	a	-	-	b
chr08	5618433	A	C	b	-	b	a	b	a	b	b	b	b	b	b	b	-	-	-	-	-	-	b	a	-	-	-	a	-	-	b	b	-	b	b	b	a	b	b	-	a	a	b	b	-	a	b	-	b
chr08	5618456	C	T	b	-	b	a	b	a	b	b	b	b	b	b	b	-	-	-	-	-	-	b	a	-	-	-	a	-	-	b	b	-	b	b	b	a	b	b	-	a	a	b	b	-	a	b	-	b
chr08	5623458	C	T	-	-	-	-	-	-	-	-	-	-	-	-	-	a	b	a	a	a	a	a	a	h	a	a	a	h	b	-	a	-	-	-	-	-	-	-	-	-	-	-	-	-	-	-	-	-
chr08	5625268	A	G	b	-	-	-	-	-	-	-	-	-	-	-	-	b	b	b	b	b	a	h	a	b	a	a	a	b	b	b	-	-	-	-	-	a	-	-	-	-	-	-	-	-	-	-	-	-
chr08	5632955	A	G	-	-	-	a	-	-	-	-	-	-	-	-	-	b	b	b	b	a	a	b	a	a	-	b	a	a	h	-	-	-	-	-	-	-	-	-	-	-	-	-	-	-	-	-	-	-
chr08	5637608	C	T	b	b	b	a	b	a	a	a	b	b	b	a	b	b	b	b	a	-	-	-	a	a	-	b	a	a	-	a	a	a	b	b	b	a	b	b	a	a	a	a	b	a	a	b	b	-
chr08	5641220	T	G	a	-	-	a	b	a	a	a	-	-	-	a	b	a	b	b	b	a	a	b	a	h	a	h	a	a	a	-	b	-	b	-	-	-	-	-	-	-	a	b	-	-	-	-	-	-
chr08	5644062	T	C	a	-	b	a	b	a	-	a	b	-	b	b	-	-	-	-	-	-	a	b	-	-	-	-	-	b	-	a	a	a	b	-	b	a	-	-	a	a	a	b	b	a	b	a	b	-
chr08	5644072	A	G	a	-	b	a	b	a	-	a	b	-	b	b	-	-	-	-	-	-	a	b	-	-	-	-	-	b	-	a	a	a	b	-	b	a	-	-	a	a	a	b	b	a	b	a	b	-
chr08	5644087	A	G	a	-	b	a	b	a	-	a	b	-	b	b	-	-	-	-	-	-	a	b	-	-	-	-	-	b	-	a	a	a	b	-	b	a	-	-	a	a	a	b	b	a	b	a	b	-
chr08	5645366	C	T	-	-	-	-	-	-	-	-	-	-	-	-	-	b	b	a	b	b	a	b	a	h	a	a	h	a	b	-	a	-	-	-	-	a	-	-	-	-	-	-	-	-	-	-	-	-
chr08	5651474	G	A	b	b	b	-	b	-	b	-	b	b	b	b	b	b	-	-	-	-	-	-	-	b	-	-	b	-	-	b	b	-	b	-	b	-	b	b	-	-	-	b	b	-	b	b	b	-
chr08	5668862	A	C	-	-	-	-	-	a	-	-	-	-	b	-	-	b	b	-	-	a	a	-	a	a	a	-	a	-	-	-	-	a	b	b	a	-	-	a	-	a	a	-	-	-	-	-	-	a
chr08	5668989	A	G	-	-	-	-	-	a	-	-	-	-	b	-	b	b	b	-	a	a	a	b	a	a	a	-	a	-	-	-	-	a	b	-	b	-	-	a	-	a	a	-	-	-	-	-	-	b
chr08	5669420	A	G	-	-	b	-	b	-	-	-	-	-	-	-	-	a	b	a	a	a	a	a	a	b	a	a	-	h	a	-	-	-	-	-	-	a	-	-	-	-	-	-	-	-	-	-	-	-
chr08	5683566	A	G	b	-	-	-	b	-	-	-	-	-	-	-	b	-	-	b	-	-	-	-	-	b	-	-	b	-	-	-	b	-	b	-	b	-	-	b	-	-	-	-	b	-	b	-	-	-
chr08	5688581	G	A	-	b	-	-	-	-	-	-	-	-	-	-	-	a	b	a	b	b	a	a	a	b	a	b	h	b	b	b	-	-	b	b	-	-	-	-	-	-	-	-	b	-	b	-	-	-
chr08	5688707	G	T	-	b	-	-	-	-	-	-	-	-	-	-	-	h	b	a	b	b	a	a	a	b	a	b	h	b	a	b	-	-	b	-	-	-	-	-	-	-	-	-	b	-	b	-	-	-
chr08	5692347	C	T	b	b	b	a	b	a	-	a	b	-	b	b	b	a	b	a	b	-	a	b	-	b	-	b	b	-	a	b	b	a	b	a	b	a	b	b	a	a	b	b	b	a	a	a	b	b
chr08	5702283	T	C	-	b	-	-	-	b	-	-	-	b	-	-	-	b	b	a	a	h	h	b	a	b	h	a	a	a	b	-	b	-	-	-	-	-	-	-	-	-	-	-	-	-	-	-	-	-
chr08	5702436	T	C	-	-	-	a	-	-	-	-	-	-	-	a	-	-	b	a	b	b	b	h	a	b	h	a	h	a	b	-	a	-	-	-	-	b	-	-	-	a	-	a	-	-	-	-	-	-
chr08	5702936	A	G	-	-	-	-	-	-	-	-	-	b	-	-	-	a	-	-	a	b	a	h	h	h	h	b	b	a	b	-	a	-	-	-	-	-	-	-	-	-	-	b	-	a	-	-	-	-
chr08	5710737	A	G	a	a	b	a	b	a	a	b	b	a	b	a	b	b	b	a	a	-	a	a	a	a	a	a	a	a	h	a	a	a	-	b	b	a	b	b	a	a	b	b	b	a	b	a	b	b
chr08	5711582	C	T	-	a	-	a	-	-	-	-	-	-	-	-	-	h	b	b	b	a	a	h	a	a	a	b	b	h	h	-	a	-	-	-	b	-	-	-	-	a	-	a	b	-	-	-	-	-
chr08	5717219	C	T	-	-	b	-	-	-	-	-	-	-	-	-	-	a	-	-	b	-	-	b	a	a	a	-	-	a	b	-	-	-	-	-	b	-	-	-	-	-	-	-	-	-	-	-	-	-
chr08	5717782	T	C	b	b	b	a	b	a	a	-	-	a	b	b	b	a	-	a	a	-	a	b	-	b	-	-	b	b	b	a	-	a	b	a	b	a	-	b	a	a	-	b	b	a	a	a	b	b
chr08	5717955	T	A	-	-	-	-	-	-	-	-	-	-	-	-	-	b	b	a	b	b	a	h	a	h	a	b	b	h	b	-	-	-	-	b	b	-	-	-	a	-	-	-	-	-	-	-	-	-
chr08	5724745	G	T	a	a	b	a	b	a	-	a	b	a	b	a	b	a	-	b	a	a	-	-	-	a	a	a	a	a	a	a	b	-	b	a	b	a	b	b	a	a	a	b	b	a	a	a	b	-
chr08	5725177	A	T	b	b	b	a	b	a	a	a	b	-	b	a	b	b	-	-	b	-	a	b	a	a	a	a	a	a	a	a	b	a	b	b	b	a	-	a	a	a	b	a	b	a	b	-	b	-
chr08	5725556	G	A	-	-	b	-	-	-	-	-	b	-	-	-	-	a	-	b	a	a	a	a	a	b	a	a	a	a	a	-	-	-	b	-	-	-	-	-	-	-	-	b	-	a	-	-	-	-
chr08	5738599	C	T	b	b	b	a	b	a	b	b	b	b	b	b	b	b	b	b	a	-	-	a	a	a	-	-	a	-	a	b	b	a	b	b	b	a	b	a	a	-	a	h	b	a	b	b	b	b
chr08	5739087	G	A	-	a	-	-	b	-	-	-	-	-	-	-	-	a	b	b	a	b	a	h	a	h	a	a	h	a	b	-	-	-	-	-	-	a	-	-	-	-	-	-	-	-	-	-	-	-
chr08	5739369	A	G	-	-	-	-	-	-	-	-	-	-	-	-	-	b	b	b	b	b	a	b	a	h	a	h	h	a	b	-	b	a	-	a	-	a	-	-	-	-	-	b	-	-	-	-	-	-
chr08	5739517	C	T	-	-	-	a	-	-	-	-	-	b	-	a	-	a	-	a	a	a	a	a	a	-	a	a	a	a	a	-	-	-	-	b	-	a	-	-	-	-	-	-	-	-	a	-	-	-
chr08	5739690	G	A	-	-	-	a	-	-	-	-	-	b	-	a	-	h	-	a	a	a	-	b	a	b	a	b	a	a	a	-	-	-	-	b	-	a	-	-	-	-	-	-	-	-	a	-	-	-
chr08	5747274	T	C	a	a	b	a	b	a	-	-	-	a	-	b	b	a	-	b	b	-	-	-	-	a	-	b	-	-	-	a	-	a	-	a	-	a	-	a	-	a	-	a	b	-	b	b	b	-
chr08	5754762	T	C	a	a	b	a	b	a	-	a	b	a	b	b	b	a	b	a	-	a	-	-	a	b	a	a	-	b	-	b	a	a	b	b	b	a	-	b	a	-	a	b	b	a	b	a	b	b
chr08	5758774	T	C	-	-	-	-	-	-	-	-	-	-	-	-	-	b	b	-	b	-	-	b	-	b	-	b	b	b	-	-	-	-	-	-	-	-	-	-	-	-	-	-	-	-	-	-	-	-
chr08	5760729	G	A	a	a	b	a	b	a	a	-	b	-	b	a	b	a	b	a	b	h	a	a	a	a	a	b	a	a	a	b	b	-	b	b	-	a	-	-	a	a	a	b	b	-	-	b	-	-
chr08	5760859	G	A	a	a	b	a	b	a	a	-	b	-	b	a	b	a	-	a	a	a	a	a	a	a	a	-	a	a	a	b	b	-	b	b	-	a	-	-	a	a	a	b	b	-	-	b	-	-
chr08	5760893	G	A	a	a	b	a	b	a	a	-	b	-	b	a	b	a	-	a	a	a	a	a	a	a	a	-	a	a	a	b	b	-	b	b	-	a	-	-	a	a	a	b	b	-	-	b	-	-
chr08	5760927	T	C	b	b	b	a	b	a	b	b	b	b	b	b	b	a	-	a	-	-	-	-	-	-	a	-	a	a	-	a	a	a	b	-	b	a	b	a	a	a	b	a	b	a	b	-	b	b
chr08	5761277	G	A	b	b	b	a	b	a	b	b	b	b	b	b	-	-	-	a	-	-	-	-	-	-	a	-	a	a	-	a	a	a	b	-	b	a	b	a	a	a	a	a	b	a	b	-	b	b
chr08	5775086	G	A	a	b	b	a	b	a	b	a	b	b	b	b	b	b	-	a	a	b	a	a	a	h	a	b	b	b	b	b	b	-	b	b	b	a	b	b	a	a	b	b	b	a	a	a	b	b
chr08	5775355	G	T	-	-	-	-	-	-	-	-	-	-	-	-	-	a	-	a	b	-	-	b	a	-	-	-	a	b	-	-	-	-	-	-	-	-	-	-	a	-	-	-	-	-	-	-	-	-
chr08	5783959	A	C	a	-	-	-	b	a	a	b	b	b	b	b	b	a	-	a	-	a	-	a	a	b	-	-	a	-	a	-	-	a	b	b	-	a	b	-	a	a	a	-	b	a	b	-	-	-
chr08	5784179	T	A	a	-	-	-	b	a	a	b	b	b	b	b	b	-	-	a	-	a	-	a	a	b	-	-	a	-	a	-	-	a	b	b	-	a	b	-	a	a	a	-	b	a	b	-	-	-
chr08	5784966	A	G	a	a	b	a	b	a	a	a	b	a	b	b	b	a	b	-	b	-	a	a	a	a	a	a	a	b	a	a	a	a	b	a	a	a	b	b	a	-	b	b	b	a	b	a	b	-
chr08	5804186	G	A	b	-	b	-	b	-	b	b	b	-	b	b	b	-	-	-	-	-	-	-	-	-	-	-	-	-	-	b	b	-	b	-	b	-	-	b	-	-	b	b	b	-	b	-	b	b
chr08	5806608	T	G	-	-	-	-	-	-	-	-	-	-	-	-	-	-	-	-	-	-	-	-	-	-	-	-	-	-	-	-	-	-	-	-	-	-	-	-	-	-	-	-	-	-	-	-	-	-
chr08	5816868	T	G	-	b	-	-	b	-	-	-	-	b	-	-	-	-	-	-	b	a	-	-	-	-	-	-	-	b	-	b	-	-	-	-	-	-	-	-	-	-	-	-	-	-	-	-	-	-
chr08	5818186	A	G	b	b	b	a	b	-	a	b	b	a	b	a	b	-	-	b	b	-	a	b	a	-	a	-	a	a	a	b	a	a	b	a	b	a	b	a	a	a	b	b	b	a	a	b	b	b
chr08	5818241	C	A	b	b	b	a	b	a	a	b	b	a	b	a	b	-	-	b	b	-	a	b	a	-	a	-	a	a	a	b	a	a	b	a	b	a	b	a	a	a	b	b	b	a	b	b	b	b
chr08	5819310	A	G	-	-	-	-	-	-	-	-	-	-	-	-	-	h	b	-	a	a	-	a	a	h	a	b	h	h	h	a	b	-	b	-	-	-	-	-	-	-	-	-	-	-	-	-	-	-
chr08	5819731	C	A	a	-	b	a	b	a	-	-	-	-	b	-	-	a	b	b	a	-	a	a	-	a	a	-	a	a	a	a	-	-	a	a	-	-	b	-	a	-	b	-	-	-	b	-	-	-
chr08	5819745	T	C	a	-	b	a	b	a	-	-	-	-	b	-	-	a	b	b	a	-	a	a	-	a	a	-	a	a	a	a	-	-	a	a	-	-	b	-	a	-	b	-	-	-	b	-	-	-
chr08	5819751	G	A	a	-	b	a	b	a	-	-	-	-	b	-	-	a	b	b	a	-	a	a	-	a	a	-	a	a	a	a	-	-	a	a	-	-	b	-	a	-	b	-	-	-	b	-	-	-
chr08	5836294	T	G	b	b	b	a	b	a	-	b	b	-	b	a	-	b	-	b	-	-	-	b	a	-	-	-	-	-	-	-	a	a	b	a	-	a	-	a	a	a	a	-	-	a	a	a	-	b
chr08	5854750	T	C	b	-	b	a	b	a	-	b	b	b	-	a	b	-	-	-	a	-	-	a	a	-	-	b	a	b	b	-	b	a	b	b	b	a	-	a	a	a	-	a	b	a	b	b	b	b
chr08	5854781	G	A	-	-	-	-	-	-	-	-	-	-	-	-	-	a	b	a	b	b	a	h	a	b	a	h	h	h	a	-	-	-	b	b	-	-	-	-	-	-	-	-	-	-	-	-	-	-
chr08	5854830	T	C	-	-	-	-	-	-	-	-	-	-	-	-	-	a	b	a	b	b	a	h	a	b	a	h	h	h	a	-	-	-	b	b	-	-	-	-	-	-	-	-	-	-	-	-	-	-
chr08	5854912	T	C	-	-	-	-	-	-	-	-	-	-	-	-	-	a	b	a	b	a	a	h	a	b	a	h	h	h	a	-	-	-	b	b	-	-	-	-	-	-	-	-	-	-	-	-	-	-
chr08	5854935	T	C	-	-	-	-	-	-	-	-	-	-	-	a	-	a	b	b	a	b	a	h	a	a	a	h	h	b	a	a	-	-	b	-	-	-	-	-	-	-	b	-	-	-	-	-	-	-
chr08	5856220	T	C	-	-	-	-	-	-	-	-	-	b	b	-	-	-	-	-	-	-	-	-	-	-	-	-	-	-	-	-	-	-	b	-	-	-	-	a	-	-	-	-	-	-	-	-	-	-
chr08	5958380	A	C	a	a	-	a	b	a	a	a	-	-	-	a	-	b	b	a	b	b	a	b	a	a	a	b	b	b	b	a	a	a	-	a	-	a	-	-	a	a	a	a	b	a	a	a	b	-
chr08	5958402	A	T	a	a	-	a	b	a	a	a	-	-	-	a	-	b	b	a	b	b	a	b	a	a	a	b	b	b	b	a	a	a	-	a	-	a	-	-	a	a	a	a	b	a	a	a	b	-
chr08	5964156	C	T	a	b	b	a	b	a	-	a	b	b	-	a	b	-	-	-	-	-	-	-	-	a	-	a	-	-	-	b	a	-	-	a	b	-	b	a	a	-	b	-	b	-	a	a	b	b
chr08	5964553	C	A	b	a	b	a	b	a	b	-	b	b	b	b	b	a	-	a	a	a	a	a	a	a	a	a	a	a	b	b	b	a	b	a	b	a	b	a	a	a	a	b	b	a	a	a	b	-
chr08	5964777	T	A	b	a	b	a	b	a	b	-	b	b	b	b	b	a	-	a	a	a	a	-	a	a	a	a	a	a	a	b	b	a	b	a	b	a	b	a	a	a	a	a	b	a	a	a	b	-
chr08	5966905	G	A	-	-	b	-	-	-	-	-	-	-	-	-	-	b	b	a	b	b	a	h	a	a	a	b	a	b	b	-	-	-	b	b	-	-	-	b	a	-	-	-	-	a	-	-	-	-
chr08	5967109	G	A	b	b	b	a	b	a	-	-	-	b	b	a	b	a	-	-	a	a	a	-	a	-	-	b	b	-	-	b	a	-	b	-	b	a	-	-	-	a	a	-	-	a	a	a	b	-
chr08	5967309	C	A	b	b	b	a	b	a	-	-	-	b	b	a	b	a	-	-	a	a	a	a	a	-	-	b	b	-	-	b	a	-	b	-	b	a	-	-	-	a	a	-	-	a	a	a	b	-
chr08	5968384	G	A	b	a	b	a	b	a	b	-	b	b	-	b	b	-	-	a	a	-	-	-	-	-	a	-	b	-	b	a	a	a	b	b	b	a	b	-	-	a	b	b	b	a	b	b	b	-
chr08	5998727	C	T	-	-	-	-	-	-	-	-	-	-	-	-	b	a	b	b	-	a	a	a	a	a	a	a	-	a	a	-	-	-	-	-	-	-	-	-	a	-	-	-	-	-	-	-	-	-
chr08	6000338	A	C	b	a	b	a	b	a	-	a	b	b	b	a	b	b	-	a	b	-	-	-	-	a	a	-	-	b	b	-	b	-	b	a	b	a	b	-	a	a	a	a	b	a	a	b	b	b
chr08	6001107	A	G	-	-	b	-	b	-	-	-	-	-	-	a	-	-	-	-	-	-	-	-	-	-	-	a	-	-	-	-	-	a	b	-	b	a	-	-	-	a	a	-	b	-	b	a	-	-
chr08	6001126	C	G	-	-	b	-	b	-	-	-	-	-	-	a	-	-	-	-	-	-	-	-	-	-	-	a	-	-	-	-	-	a	b	-	b	a	-	-	-	a	a	-	b	-	b	a	-	-
chr08	6001541	T	A	-	-	-	-	-	-	-	-	-	-	-	-	-	a	b	h	a	a	a	a	a	h	a	h	h	b	h	-	-	-	b	-	-	-	-	-	a	-	-	-	-	-	-	-	-	-
chr08	6003187	A	G	-	-	-	a	-	-	-	-	-	-	-	b	-	b	b	a	a	a	a	h	a	h	a	b	b	h	h	-	-	-	b	-	-	-	-	-	-	-	-	-	b	-	-	-	-	-
chr08	6007818	A	G	b	-	b	-	b	-	b	b	b	b	b	b	b	a	-	-	h	a	a	a	a	a	-	b	-	b	b	b	b	-	b	b	b	-	b	b	-	a	b	b	b	-	b	b	b	b
chr08	6011248	A	G	a	a	-	a	b	-	-	-	-	-	-	a	b	b	b	a	a	-	a	b	a	b	a	h	b	b	b	b	-	-	b	-	-	a	-	-	-	-	-	b	b	-	b	-	-	b
chr08	6012682	G	A	b	b	b	a	b	a	b	b	-	b	b	b	b	a	-	-	a	a	-	-	a	b	a	-	a	b	a	b	a	a	b	b	b	a	b	b	a	a	b	b	b	a	h	b	b	-
chr08	6012700	T	G	-	b	b	a	b	a	b	b	-	b	b	b	b	a	-	-	a	a	-	-	a	b	a	-	a	b	a	b	a	a	b	b	b	a	b	b	a	a	b	b	b	a	h	b	b	-
chr08	6020723	A	G	b	b	b	a	-	a	-	-	b	b	-	a	b	a	-	-	a	b	-	a	-	b	-	-	a	-	-	-	-	-	b	b	b	a	-	-	a	-	a	a	-	-	a	a	b	-
chr08	6021475	A	C	a	b	b	a	b	a	a	b	b	b	b	b	b	b	-	-	b	-	a	a	-	h	a	a	a	b	a	-	b	a	b	a	b	a	b	b	a	a	a	b	b	a	b	b	b	b
chr08	6025232	G	C	a	a	b	a	b	a	b	a	b	-	b	b	b	-	-	-	-	-	-	-	-	-	-	-	-	-	-	-	b	a	b	b	b	a	b	b	a	a	a	a	-	a	a	b	b	-
chr08	6028385	T	C	h	-	b	a	b	a	a	-	b	-	b	h	-	-	-	-	-	-	-	b	a	-	-	-	-	-	b	-	b	-	b	b	b	a	-	b	a	a	-	a	b	-	a	b	-	b
chr08	6028583	G	A	-	-	-	-	b	-	-	-	-	-	-	-	-	a	b	b	b	b	a	b	a	h	-	-	b	a	a	b	-	-	-	-	-	-	-	b	-	-	-	-	-	a	-	-	-	-
chr08	6037359	T	C	a	b	b	a	b	a	-	b	b	b	b	a	b	b	b	b	a	-	-	a	a	a	a	a	a	h	a	b	a	a	b	b	b	a	-	b	a	a	a	b	b	a	a	a	b	-
chr08	6037377	A	T	a	b	b	a	b	a	-	b	b	b	b	a	b	b	b	b	a	-	-	-	a	a	a	a	a	h	a	b	a	a	b	b	b	a	-	b	a	a	a	b	b	a	a	a	b	-
chr08	6037712	A	G	-	-	-	-	-	-	-	-	-	-	-	-	-	b	-	b	a	b	a	h	a	h	a	h	a	a	b	-	-	-	-	-	-	-	-	-	-	-	b	-	-	-	-	-	-	-
chr08	6037745	G	A	-	-	-	-	-	-	-	-	-	-	-	-	-	b	-	b	a	b	a	h	a	h	a	h	a	a	b	-	-	-	-	-	-	-	-	-	-	-	b	-	-	-	-	-	-	-
chr08	6041793	G	T	b	b	-	a	b	a	a	a	b	b	b	b	b	-	-	-	-	-	-	-	a	a	a	-	b	-	-	b	a	a	b	-	b	a	-	a	-	-	-	b	b	a	b	a	b	b
chr08	6046377	T	G	-	-	-	-	-	-	-	-	-	-	-	a	-	a	b	-	h	-	a	h	-	h	-	h	a	b	a	-	-	-	-	-	-	-	-	-	-	-	-	-	-	-	-	-	-	-
chr08	6047049	C	T	-	-	-	-	b	-	-	b	b	-	-	-	-	a	b	b	a	a	a	a	a	a	a	a	b	a	a	-	-	-	b	-	-	-	-	-	-	a	-	-	b	-	-	b	-	-
chr08	6047054	G	A	-	-	-	-	b	-	-	b	b	-	-	-	-	a	b	b	a	a	a	a	a	a	a	a	b	a	a	-	-	-	b	-	-	-	-	-	-	a	-	-	b	-	-	b	-	-
chr08	6049704	C	G	b	b	b	-	b	-	b	-	-	b	-	-	b	b	-	-	b	b	-	-	-	-	-	-	-	b	-	-	b	-	b	-	b	-	b	-	-	-	b	b	b	-	b	-	b	-
chr08	6052215	C	T	b	-	a	a	b	a	-	a	b	b	b	b	a	a	-	-	a	-	-	b	a	a	a	a	b	-	a	a	a	a	b	a	b	a	b	a	a	a	a	a	b	a	a	a	b	-
chr08	6053596	A	G	b	b	b	a	b	a	-	a	b	b	-	b	b	-	b	-	a	b	-	a	-	-	-	a	a	b	-	b	b	a	b	a	b	a	b	a	-	a	-	a	b	a	b	a	b	-
chr08	6054152	T	A	a	-	-	a	b	b	b	-	-	-	b	a	b	-	-	-	-	-	-	-	b	-	-	-	-	-	-	a	-	-	-	a	b	a	-	-	-	-	-	a	b	b	a	-	a	-
chr08	6054288	T	C	b	b	-	a	b	b	b	a	-	-	b	a	b	a	-	-	a	a	a	a	h	-	a	-	b	-	a	a	b	b	-	a	b	a	-	b	a	b	a	b	b	a	a	a	-	b
chr08	6054462	G	A	b	b	-	a	b	a	b	a	-	-	b	a	b	a	-	-	b	a	a	a	a	-	a	-	b	-	a	a	b	b	-	a	b	a	-	b	a	b	a	b	b	a	a	a	-	b
chr08	6054491	C	T	a	b	-	a	b	a	b	a	-	-	b	a	b	a	-	-	b	a	a	a	a	-	a	-	b	-	a	a	b	b	-	a	b	a	-	b	a	b	a	b	b	a	a	a	-	b
chr08	6058879	A	G	-	-	-	-	-	-	-	-	-	-	-	-	-	-	-	-	a	-	a	a	a	a	a	a	a	a	-	-	-	-	-	-	-	-	-	-	-	-	-	-	b	-	a	-	-	-
chr08	6058895	A	G	-	-	-	-	-	-	-	-	-	-	-	-	-	-	-	-	a	-	a	a	a	a	a	a	a	a	-	-	-	-	-	-	-	-	-	-	-	-	-	-	b	-	a	-	-	-
chr08	6058903	G	A	-	-	-	-	-	-	-	-	-	-	-	-	-	-	-	-	a	-	a	a	a	a	a	b	a	a	-	-	-	-	-	-	-	-	-	-	-	-	-	-	b	-	a	-	-	-
chr08	6059993	C	T	b	a	b	a	b	a	b	b	b	b	b	b	b	-	-	-	-	-	-	-	a	-	a	-	-	-	-	b	b	a	b	b	b	a	-	b	a	a	b	b	b	a	a	a	-	-
chr08	6060403	G	A	-	b	-	-	-	-	-	-	-	-	-	-	-	h	b	b	a	a	a	h	a	b	a	h	h	b	-	-	-	-	b	-	-	-	-	-	-	-	-	-	-	-	-	-	-	-
chr08	6060474	T	C	-	b	-	-	-	-	-	-	-	-	-	-	-	a	b	b	a	-	a	h	a	b	a	h	h	b	-	-	-	-	b	-	-	-	-	-	-	-	-	-	-	-	-	-	-	-
chr08	6069384	G	T	-	-	b	a	-	-	-	-	-	-	b	a	b	-	-	-	-	b	-	-	a	b	-	-	-	-	a	a	-	-	-	a	-	a	-	a	-	a	-	-	-	-	a	a	b	b
chr08	6069846	C	T	a	a	-	a	b	a	b	b	-	-	-	-	b	a	-	-	-	-	-	a	a	a	a	a	-	a	a	-	-	-	-	a	-	-	-	-	a	-	-	-	-	-	-	-	-	-
chr08	6070457	G	A	a	-	-	-	-	-	-	-	-	-	a	-	-	a	b	-	h	a	a	h	a	h	a	b	h	h	h	-	-	-	-	-	-	-	-	-	-	-	-	-	-	a	-	a	-	-
chr08	6087799	C	T	a	a	b	a	b	a	-	a	b	b	b	a	b	a	-	-	h	-	a	-	a	-	a	-	a	b	-	a	a	a	b	a	b	a	b	-	a	a	a	a	b	a	a	-	b	-
chr08	6087817	T	A	a	b	b	a	b	a	-	b	b	b	b	b	b	a	-	-	h	-	a	-	a	-	a	-	a	b	-	a	b	a	b	b	b	a	b	-	a	a	b	b	b	a	b	-	b	-
chr08	6088109	T	C	a	b	b	a	b	a	-	b	b	b	b	b	b	a	-	-	b	-	a	-	a	-	a	-	a	b	-	a	b	a	b	b	b	a	b	-	a	a	b	b	b	a	b	-	b	-
chr08	6096351	G	C	-	-	-	-	-	-	-	-	-	-	-	-	-	b	b	b	b	a	a	a	a	a	a	h	a	a	h	-	-	-	-	a	-	-	-	-	a	-	-	-	-	-	-	-	-	-
chr08	6096552	T	A	b	b	b	a	b	a	b	a	b	b	b	b	b	a	b	a	a	a	-	-	a	b	a	a	a	-	b	a	b	a	b	b	b	a	b	a	a	a	a	a	b	a	b	b	b	b
chr08	6096736	C	T	b	b	b	a	b	a	b	a	b	b	b	b	b	a	b	a	a	a	-	-	a	b	a	a	a	-	b	a	a	a	b	b	b	a	b	a	a	a	a	a	b	a	b	b	b	b
chr08	6097123	A	G	-	-	-	a	-	-	-	-	b	-	-	-	b	b	b	a	b	b	a	a	a	b	a	a	a	h	a	-	-	-	-	-	b	-	b	-	a	-	-	-	-	a	-	-	-	-
chr08	6097444	T	G	-	-	-	-	-	a	-	-	-	-	-	-	-	a	-	-	-	-	-	-	a	a	a	-	-	-	-	-	-	a	b	a	-	-	b	-	a	-	-	-	-	a	-	a	-	-
chr08	6097761	A	G	a	-	-	a	-	a	-	-	-	-	-	a	-	a	-	-	-	-	-	-	a	a	a	-	a	-	-	a	a	a	-	a	-	a	b	-	a	a	a	a	-	a	a	a	-	-
chr08	6097914	T	C	-	-	-	-	-	-	-	-	-	-	-	-	-	h	b	-	h	-	a	b	a	-	-	a	b	h	a	-	-	-	-	-	-	-	-	-	-	a	-	-	-	-	-	-	-	-
chr08	6098134	G	A	a	-	b	a	b	a	-	-	-	b	-	b	b	a	b	b	b	-	a	b	a	a	a	a	a	b	a	-	a	-	-	-	b	a	-	b	a	-	a	-	-	-	-	-	-	-
chr08	6098150	T	G	a	-	b	a	b	a	-	-	-	b	-	b	b	a	b	b	b	-	a	b	a	a	a	a	a	b	a	-	a	-	-	-	b	a	-	b	a	-	a	-	-	-	-	-	-	-
chr08	6098939	A	G	a	-	-	a	-	a	-	a	-	-	-	a	b	a	-	a	-	b	-	a	-	b	a	-	-	-	-	-	a	a	b	a	-	a	-	a	a	a	a	a	-	a	a	a	-	-
chr08	6099540	C	T	-	-	-	-	-	-	-	-	-	-	-	-	-	a	b	b	a	a	a	h	a	h	a	a	h	b	a	-	-	-	-	-	-	-	-	-	-	-	-	-	-	-	-	-	-	-
chr08	6099891	T	C	-	a	-	a	-	-	b	a	b	-	-	-	b	a	b	a	-	a	a	a	a	a	a	b	b	a	h	-	-	-	b	-	b	-	-	-	-	-	-	-	-	a	-	-	-	-
chr08	6101111	T	C	a	a	-	a	-	a	-	-	-	-	-	a	-	a	-	b	a	-	a	-	a	a	a	a	-	a	a	-	a	-	-	a	-	-	-	-	-	a	-	-	-	a	-	a	-	-
chr08	6102141	A	G	a	b	b	a	b	a	a	b	b	b	b	b	b	b	b	b	b	-	-	b	-	a	-	-	-	a	h	a	b	a	b	a	b	a	b	-	-	a	b	a	b	a	a	b	b	b
chr08	6108856	G	A	b	a	b	a	-	a	-	b	b	-	b	a	b	-	-	-	-	-	-	a	a	-	-	-	a	-	-	b	a	a	b	a	b	a	-	a	a	a	a	a	b	a	a	b	b	b
chr08	6109155	T	C	a	a	b	a	-	a	-	b	b	-	b	a	b	-	-	-	-	-	-	a	a	-	-	b	a	-	-	b	-	a	b	a	b	a	-	a	a	a	a	a	b	a	a	b	b	b
chr08	6122563	A	G	-	-	-	-	-	-	-	-	-	-	-	-	-	a	b	a	a	b	a	h	a	h	a	a	a	a	a	-	b	-	-	-	-	-	-	-	-	-	-	-	-	-	-	-	-	-
chr08	6126085	T	C	a	a	b	a	b	a	-	b	b	-	-	b	b	a	-	-	-	-	-	-	-	-	-	-	-	-	-	a	a	a	b	a	b	a	a	a	-	a	-	b	b	a	b	-	-	-
chr08	6126121	A	G	a	a	b	a	b	a	-	b	b	-	-	b	b	a	-	-	-	-	-	-	-	-	-	-	-	-	-	a	a	a	b	a	b	a	a	a	-	a	-	b	b	a	b	-	-	-
chr08	6128414	C	T	a	b	b	a	b	a	-	a	b	b	b	a	b	a	b	-	-	b	a	a	a	h	a	a	a	h	b	-	a	a	b	a	b	a	-	b	a	a	b	a	b	a	a	b	b	b
chr08	6128708	G	A	b	b	b	a	b	a	b	b	b	b	b	b	b	b	-	-	b	b	a	a	a	b	a	a	a	-	h	a	b	a	b	b	b	a	-	b	a	a	a	b	b	a	b	a	b	b
chr08	6128927	C	T	b	b	b	a	b	a	b	b	b	b	b	b	b	a	-	-	b	b	a	a	a	b	a	a	a	a	h	a	b	a	b	b	b	a	-	b	a	a	a	b	b	a	b	a	b	b
chr08	6131700	A	G	a	b	b	a	b	a	-	a	b	b	b	a	b	b	b	-	a	a	-	a	a	a	a	b	b	a	-	a	b	a	b	a	b	a	-	b	a	a	a	a	b	a	b	a	b	a
chr08	6131728	G	A	a	b	b	a	b	a	-	a	b	b	b	a	b	b	b	-	a	a	-	a	a	b	a	b	b	a	-	b	b	a	b	a	b	a	-	b	a	a	a	a	b	a	b	a	b	a
chr08	6133350	C	T	-	-	b	-	b	-	-	b	-	-	-	b	-	a	b	b	a	-	a	a	a	b	a	a	-	a	b	-	-	-	-	a	-	a	-	-	-	-	-	-	-	-	-	-	-	-
chr08	6133379	A	G	-	-	b	-	b	-	-	b	-	-	-	b	-	a	b	b	a	-	a	a	a	b	a	a	a	a	b	-	-	-	-	a	-	a	-	-	-	-	-	-	-	-	-	-	-	-
chr08	6133565	A	G	-	-	b	-	b	-	-	b	-	-	-	b	-	a	b	b	a	-	a	a	a	b	a	a	a	a	b	-	-	-	-	a	-	a	-	-	-	-	-	-	-	-	-	-	-	-
chr08	6142275	T	A	b	-	b	-	-	-	-	-	-	-	-	b	-	b	b	b	a	b	a	h	a	h	a	h	h	b	h	-	-	-	-	b	-	-	-	-	a	-	-	-	-	-	-	-	-	-
chr08	6142297	T	C	b	-	b	-	-	-	-	-	-	-	-	b	-	b	b	b	a	b	a	h	a	h	a	h	h	h	h	-	-	-	-	b	-	-	-	-	a	-	-	-	-	-	-	-	-	-
chr08	6142393	G	A	b	-	b	-	-	-	-	-	-	-	-	b	-	a	b	a	a	a	a	h	a	h	a	b	h	h	h	-	-	-	-	b	-	-	-	-	a	-	-	-	-	-	-	-	-	-
chr08	6142642	C	T	a	a	-	a	b	a	a	a	-	-	-	a	b	a	b	b	b	b	a	a	a	a	-	b	-	b	b	a	a	a	-	a	-	a	a	-	-	a	-	-	-	a	a	a	-	-
chr08	6143045	C	T	-	-	-	-	-	-	-	-	-	-	-	a	-	a	b	a	a	-	-	a	-	a	a	-	b	a	a	-	-	-	-	-	-	-	-	-	-	-	-	-	-	-	-	-	b	-
chr08	6143063	C	A	-	-	-	-	-	-	-	-	-	-	-	a	-	a	b	a	a	-	-	a	-	a	a	-	b	b	a	-	-	-	-	-	-	-	-	-	-	-	-	-	-	-	-	-	b	-
chr08	6152183	C	T	-	-	-	-	-	-	-	-	-	-	-	-	-	a	-	b	a	a	a	-	a	a	a	b	b	b	b	-	a	a	-	-	-	-	-	-	-	-	-	-	-	-	-	-	-	-
chr08	6153087	T	A	h	-	b	a	b	a	b	b	-	-	b	b	b	-	-	-	-	-	-	-	-	-	-	-	-	-	-	-	a	-	b	b	b	-	b	-	a	-	a	-	b	-	b	-	b	-
chr08	6159913	A	C	a	a	b	a	b	a	a	b	b	b	-	b	b	a	-	a	b	b	-	a	-	-	a	a	b	a	a	a	a	a	b	a	b	a	a	-	a	a	a	b	b	a	b	b	-	-
chr08	6170208	C	T	-	-	-	-	-	a	-	-	-	-	-	-	-	a	-	a	a	b	a	a	a	h	a	h	h	b	a	b	b	-	-	a	-	a	-	-	-	-	-	a	b	-	b	-	-	-
chr08	6173894	G	A	b	-	-	-	-	-	-	-	-	-	-	-	-	b	b	a	a	-	a	a	a	b	a	a	h	a	a	-	-	a	-	-	-	-	a	-	-	-	-	b	-	-	-	-	-	-
chr08	6173936	T	C	b	-	-	-	-	-	-	-	-	-	-	-	-	b	b	a	a	-	a	a	a	a	a	a	h	a	a	-	-	a	-	-	-	-	a	-	-	-	-	b	-	-	-	-	-	-
chr08	6174106	T	C	b	b	b	a	b	a	a	a	b	b	b	b	b	h	-	a	-	-	a	a	a	a	-	-	-	-	a	a	b	a	b	b	b	a	a	a	a	a	b	b	b	a	b	b	-	b
chr08	6183767	T	C	-	-	-	-	-	-	-	-	-	-	-	-	-	b	-	a	b	-	a	a	-	a	a	-	h	b	b	-	-	-	-	-	-	-	-	-	-	-	-	-	-	-	-	-	-	-
chr08	6186223	A	G	-	-	-	-	-	-	-	-	-	-	-	-	-	h	-	a	-	a	a	b	a	-	-	-	-	h	a	-	-	-	-	a	-	-	-	-	-	-	-	-	-	-	-	-	-	-
chr08	6188214	G	A	a	b	b	a	b	a	a	b	b	-	b	b	b	a	b	b	a	b	a	a	a	a	a	a	a	a	a	a	b	a	b	a	b	a	a	-	a	a	a	b	b	-	a	b	b	-
chr08	6190001	C	T	b	b	b	a	b	a	b	b	b	b	b	b	b	b	-	b	a	-	a	a	a	a	a	-	-	-	b	b	a	a	b	b	b	a	b	b	a	a	a	b	b	-	b	b	b	-
chr08	6192529	A	G	a	a	b	a	b	a	b	a	b	b	b	b	b	b	-	a	b	b	a	-	a	h	a	-	-	-	h	b	a	a	b	b	b	a	b	a	a	a	a	b	b	a	b	b	b	b
chr08	6192567	T	C	b	b	b	a	b	a	b	a	b	b	b	b	b	b	-	a	b	b	a	-	a	h	a	-	-	-	h	b	a	a	b	b	b	a	b	a	a	a	a	b	b	a	b	b	b	b
chr08	6192737	A	G	a	a	b	a	b	a	b	a	b	b	b	b	b	b	-	a	a	a	a	-	a	h	a	-	-	-	a	b	a	a	b	a	b	a	b	a	a	a	a	b	b	a	b	b	b	b
chr08	6196943	A	G	-	a	b	-	b	a	a	-	b	b	b	-	b	-	-	-	-	-	-	-	-	-	-	b	-	-	-	-	b	-	b	-	-	a	-	-	-	-	a	b	b	-	-	-	-	-
chr08	6199154	A	C	b	a	b	a	b	a	-	-	b	b	b	b	b	-	-	-	b	-	-	-	-	b	-	-	-	-	b	b	b	a	b	a	b	a	b	-	-	a	-	b	-	-	b	b	b	b
chr08	6199498	A	G	b	a	b	a	b	a	-	-	b	b	b	b	b	-	-	-	b	-	-	-	-	-	-	-	-	-	b	b	b	a	b	b	b	a	b	-	-	a	-	b	-	-	b	b	b	b
chr08	6199551	G	A	-	-	-	-	-	-	-	-	-	-	b	-	-	b	b	a	a	a	a	a	a	b	a	b	b	h	b	-	-	-	b	a	-	-	-	-	-	-	-	-	-	-	-	-	-	-
chr08	6199558	C	T	-	-	-	-	-	-	-	-	-	-	b	-	-	b	b	a	a	a	a	a	a	a	a	a	b	h	a	-	-	-	b	a	-	-	-	-	-	-	-	-	-	-	-	-	-	-
chr08	6199766	C	T	-	-	-	a	-	-	b	-	-	-	-	-	b	-	-	b	-	-	a	-	a	-	-	b	a	-	-	-	-	-	b	-	-	-	-	-	-	-	-	-	-	-	-	-	-	-
chr08	6199783	G	A	-	-	-	a	-	-	b	-	-	-	-	-	b	-	-	b	-	-	a	b	a	-	-	b	a	-	-	-	-	-	b	-	-	-	-	-	-	-	-	-	-	-	-	-	-	-
chr08	6200507	C	T	a	a	-	a	b	a	-	-	-	-	b	h	b	-	-	-	-	-	-	-	-	-	-	a	a	-	a	-	a	-	b	-	b	a	-	a	-	a	a	a	-	a	a	-	-	-
chr08	6209367	T	C	b	-	b	-	b	-	b	b	-	b	b	b	b	b	b	-	b	-	-	b	-	-	-	-	b	-	-	-	b	-	b	b	b	-	-	b	-	-	b	b	b	-	b	b	b	-
chr08	6214109	A	G	-	b	b	-	b	a	-	-	-	-	-	b	b	-	-	-	b	-	-	b	-	b	-	b	-	-	-	b	a	-	-	b	-	a	-	b	-	-	-	b	-	-	b	b	-	b
chr08	6214356	G	A	-	b	b	-	b	a	-	-	-	-	-	b	b	-	-	-	b	-	-	b	-	b	-	b	-	-	-	b	a	-	-	b	-	a	-	b	-	-	-	b	-	-	b	b	-	b
chr08	6214411	C	T	-	b	b	-	b	a	-	-	-	-	-	b	b	-	-	-	b	-	-	b	-	b	-	b	-	-	-	b	a	-	-	b	-	a	-	b	-	-	-	b	-	-	b	b	-	b
chr08	6219136	C	T	b	a	b	a	b	a	a	a	b	b	b	b	b	a	-	-	-	a	-	-	-	a	a	-	-	-	a	b	a	a	b	a	b	a	a	a	a	a	b	a	b	a	a	a	b	-
chr08	6219881	C	T	a	a	b	a	b	a	b	a	b	b	b	b	b	-	-	-	-	-	a	a	a	a	-	b	a	b	b	a	a	a	b	b	b	a	-	b	a	a	a	a	b	a	a	a	b	-
chr08	6224580	G	A	a	a	b	a	b	a	b	a	b	b	b	a	-	b	-	b	a	a	a	-	a	b	-	b	-	a	h	-	a	a	b	a	-	a	-	a	-	a	b	a	b	-	a	-	b	-
chr08	6224755	A	G	a	a	b	a	b	a	b	a	b	b	b	a	-	b	-	-	b	a	a	-	a	b	-	b	-	a	h	-	a	a	b	a	-	a	-	a	-	a	b	a	b	-	a	-	b	-
chr08	6224762	G	T	a	a	b	a	b	a	b	a	b	b	b	a	-	b	-	-	b	a	a	-	a	b	-	b	-	a	h	-	a	a	b	a	-	a	-	a	-	a	b	a	b	-	a	-	b	-
chr08	6231230	T	C	b	a	b	a	b	a	b	b	-	b	b	a	b	b	-	a	a	a	a	b	a	a	a	-	a	-	b	b	b	a	b	a	b	a	b	a	a	a	b	b	b	a	b	a	b	-
chr08	6235705	C	T	-	-	-	-	-	-	-	-	-	-	-	-	-	a	b	a	b	a	a	h	a	a	a	h	b	a	a	-	-	-	-	-	-	a	-	-	-	a	a	a	b	-	-	-	-	-
chr08	6235730	G	A	-	-	-	-	-	-	-	-	-	-	-	-	-	a	-	a	b	a	a	h	a	a	a	h	h	b	a	-	-	-	-	-	-	a	-	-	-	a	a	a	b	-	-	-	-	-
chr08	6242255	G	A	a	b	b	a	b	a	a	a	b	b	b	b	b	a	b	h	a	a	a	a	a	h	a	a	h	b	h	b	a	-	b	a	b	a	-	a	a	a	a	-	b	a	a	-	-	b
chr08	6244742	T	C	a	-	-	-	-	-	-	-	-	-	-	a	-	a	-	-	a	a	-	-	a	-	-	-	-	-	-	-	-	a	-	-	b	-	-	-	-	-	-	-	-	a	b	b	b	-
chr08	6244757	T	A	a	-	-	-	-	-	-	-	-	-	-	a	-	a	-	-	a	a	-	-	a	-	-	-	-	-	-	-	-	a	-	-	b	-	-	-	-	-	-	-	-	a	b	b	b	-
chr08	6245351	A	G	b	-	b	a	b	a	b	b	b	b	b	b	b	a	b	b	h	-	a	-	a	b	a	a	b	a	a	a	a	a	b	b	b	a	-	-	a	-	a	-	b	a	b	a	b	b
chr08	6245476	C	T	b	-	b	a	b	a	b	b	b	b	b	b	b	b	b	a	b	b	a	b	a	b	a	a	b	a	a	a	a	-	b	b	b	a	-	-	a	-	a	-	b	a	b	a	b	b
chr08	6245873	T	A	a	b	b	a	b	a	b	-	b	b	b	b	b	a	b	-	-	b	a	b	a	a	a	b	a	a	a	-	b	a	b	a	b	a	-	-	a	-	b	-	b	-	b	b	-	-
chr08	6246919	C	T	-	-	b	a	b	a	-	-	b	-	-	-	b	b	-	b	a	a	a	a	a	b	-	-	b	b	a	-	b	-	-	a	-	a	-	b	a	-	-	a	-	-	-	-	-	-
chr08	6248761	T	C	-	-	-	-	-	-	-	-	-	-	-	-	-	a	b	a	a	a	a	b	a	-	a	a	a	a	h	-	-	-	-	-	-	-	-	-	-	-	-	-	-	-	-	-	-	-
chr08	6248783	G	A	-	-	-	-	-	-	-	-	-	-	-	-	-	a	b	a	a	a	a	b	a	-	a	a	a	a	h	-	-	-	-	-	-	-	-	-	-	-	-	-	-	-	-	-	-	-
chr08	6248829	G	A	-	-	-	-	-	-	-	-	-	-	-	-	-	a	b	a	a	a	a	b	a	-	a	a	a	a	h	-	-	-	-	-	-	-	-	-	-	-	-	-	-	-	-	-	-	-
chr08	6253841	T	C	-	-	-	-	-	-	-	-	-	-	-	-	-	a	b	a	a	-	a	a	a	a	a	a	a	b	a	-	-	-	-	b	-	-	-	-	a	-	b	b	-	-	-	-	-	-
chr08	6253897	G	A	-	-	-	-	-	-	-	-	-	-	-	-	-	a	b	a	a	-	a	a	a	a	a	a	a	b	a	-	-	-	-	b	-	-	-	-	a	-	b	b	-	-	-	-	-	-
chr08	6253913	T	C	-	-	-	-	-	-	-	-	-	-	-	-	-	a	b	a	a	-	a	a	a	a	a	a	a	b	a	-	-	-	-	b	-	-	-	-	a	-	b	b	-	-	-	-	-	-
chr08	6254023	T	C	-	-	-	-	-	-	-	-	-	-	-	b	-	b	b	a	b	b	a	h	a	a	a	a	h	a	a	-	-	-	b	b	-	a	-	-	-	-	-	-	-	-	-	-	-	-
chr08	6254142	C	G	-	-	-	-	-	-	-	-	-	-	-	b	-	b	b	a	b	b	a	h	a	a	a	a	h	a	a	-	-	-	b	-	-	a	-	-	a	-	-	-	-	-	-	-	-	-
chr08	6266129	A	G	-	-	-	-	-	-	-	-	-	-	-	-	-	a	-	-	a	a	a	a	a	a	a	a	a	h	a	-	-	-	-	-	-	-	-	a	a	a	-	-	-	-	-	-	-	-
chr08	6268285	A	T	b	b	b	a	b	a	a	b	b	b	b	b	b	a	b	a	b	a	a	b	a	a	-	a	a	-	a	b	b	-	b	b	b	a	-	a	a	-	a	b	b	a	a	-	-	-
chr08	6277688	G	A	a	-	b	a	b	a	-	b	b	-	b	b	b	-	-	a	-	a	a	a	-	-	-	-	b	-	-	-	a	a	b	-	b	a	a	-	a	a	a	a	b	a	a	-	-	-
chr08	6281146	A	G	-	-	-	-	-	-	-	-	-	-	-	-	-	b	-	b	b	b	-	b	-	-	-	-	-	b	-	b	-	-	b	-	-	-	-	-	-	-	-	-	b	-	b	-	-	-
chr08	6281426	G	C	-	-	-	-	-	-	b	-	-	-	-	-	-	a	-	b	-	-	a	b	a	h	a	b	-	b	b	-	-	-	b	-	-	-	-	-	-	-	-	-	-	-	-	-	-	-
chr08	6297560	C	T	b	-	-	a	b	-	b	a	b	b	b	-	b	b	b	a	b	-	a	-	a	a	a	a	-	a	a	b	-	-	-	-	-	-	-	-	-	-	-	b	-	a	a	-	-	-
chr08	6298957	C	T	-	-	-	-	-	-	-	-	-	-	-	-	-	a	b	a	a	h	a	a	a	a	a	a	a	a	a	a	-	a	-	-	-	-	-	-	-	-	-	-	-	-	-	-	-	-
chr08	6357591	C	T	-	-	-	a	b	-	-	-	-	-	a	b	-	-	-	-	-	b	-	-	-	-	-	-	-	-	-	b	-	a	b	-	-	a	-	a	-	-	-	-	-	-	b	b	b	-
chr08	6357629	T	C	b	b	b	a	b	a	-	-	b	b	b	b	b	b	-	-	a	-	-	-	a	-	a	-	-	-	-	a	b	a	b	a	b	a	a	a	a	a	-	b	b	a	b	a	b	b
chr08	6358174	C	A	-	b	-	-	-	-	-	-	-	-	-	-	-	b	b	-	b	a	a	a	a	h	a	a	h	b	a	-	-	-	-	-	-	-	-	-	-	-	-	-	-	-	-	-	-	-
chr08	6371137	G	A	b	a	b	a	b	a	a	a	b	b	b	a	b	b	b	b	a	h	a	a	a	-	a	b	a	b	a	a	a	a	b	b	b	a	a	b	-	a	b	b	b	-	a	b	b	-
chr08	6371286	T	G	b	a	b	a	b	a	a	a	b	b	b	a	b	a	b	b	a	a	a	a	a	-	a	b	a	b	a	a	a	a	b	b	b	a	a	b	-	a	b	b	b	-	a	b	b	-
chr08	6371382	C	T	-	-	b	-	-	-	-	b	-	b	-	-	-	h	-	a	b	a	a	h	a	a	a	b	b	a	a	a	-	-	-	-	b	-	-	-	-	-	-	b	-	-	-	-	-	-
chr08	6385014	A	C	a	b	b	a	b	a	-	a	-	b	b	b	b	a	-	-	a	-	-	-	-	-	a	-	a	-	-	b	b	a	b	b	b	a	b	a	a	a	b	b	b	a	b	b	b	-
chr08	6385685	C	T	a	b	b	a	a	a	b	b	b	b	b	a	b	a	-	-	b	a	-	a	-	b	-	b	b	a	a	a	a	a	b	b	b	a	b	b	a	a	b	a	b	a	b	a	b	-
chr08	6389370	C	T	-	-	-	-	-	-	-	-	-	-	-	-	-	h	b	a	-	b	a	h	-	b	a	h	-	h	-	-	-	-	-	-	-	-	-	-	-	-	-	-	-	-	-	-	-	-
chr08	6389623	A	G	a	a	b	a	b	a	-	b	b	b	b	a	b	b	b	a	b	-	a	a	a	h	a	a	b	h	h	b	a	a	b	b	b	a	a	b	a	a	a	b	b	a	b	-	b	-
chr08	6391413	T	C	-	-	-	-	-	-	-	-	-	-	-	-	-	a	b	-	a	a	a	h	a	b	a	b	h	h	b	-	-	-	b	-	-	-	a	-	-	-	-	-	-	a	-	-	-	-
chr08	6391487	G	C	-	-	-	-	-	-	-	-	-	-	-	-	-	b	b	a	a	b	a	a	a	h	a	h	h	b	h	-	b	-	-	-	-	-	-	-	-	-	-	-	-	-	-	-	-	-
chr08	6391725	G	T	-	-	b	-	-	-	-	-	-	-	-	-	-	a	b	b	a	b	a	b	a	h	a	h	h	h	a	-	-	a	b	-	-	-	-	-	-	-	-	-	-	-	-	-	-	-
chr08	6391831	G	C	b	b	b	a	b	a	-	-	b	b	b	b	b	a	-	-	-	-	-	a	a	h	-	h	b	b	a	b	b	a	b	b	b	a	b	b	a	a	a	b	b	a	b	-	b	-
chr08	6556887	T	C	-	-	-	-	-	-	-	-	-	-	-	-	-	h	b	h	h	h	a	h	a	b	a	b	h	a	a	-	-	-	-	b	-	-	-	-	-	-	-	-	-	-	-	-	-	-
chr08	6559276	G	A	a	-	b	a	-	a	a	b	-	b	b	a	b	b	b	b	-	b	a	a	a	b	a	b	h	b	a	-	-	-	b	-	b	-	-	b	a	a	b	a	-	-	a	-	-	-
chr08	6566756	C	T	b	b	b	a	b	a	b	a	b	b	b	b	b	b	-	a	a	-	a	-	a	a	a	a	a	a	b	a	a	a	b	a	b	a	b	b	a	a	a	b	b	a	b	a	b	-
chr08	6567006	T	C	-	a	b	-	-	-	-	-	b	-	-	-	-	b	b	a	a	a	a	a	a	b	a	b	h	b	h	-	-	-	b	-	b	-	-	-	-	-	-	b	-	-	-	-	-	-
chr08	6567150	T	C	b	a	b	a	b	a	a	a	b	b	b	a	b	a	-	-	a	-	-	b	-	-	a	-	b	-	-	a	b	a	b	b	b	a	b	-	a	a	a	a	b	-	b	b	b	-
chr08	6567173	C	T	b	a	b	a	b	a	a	a	b	b	b	a	b	a	-	-	a	-	-	a	-	-	a	-	b	-	-	a	b	a	b	b	b	a	b	-	a	a	a	a	b	-	b	b	b	-
chr08	6567670	C	A	b	b	b	a	b	a	a	b	b	b	b	a	b	a	-	a	b	a	a	a	a	b	a	a	h	a	h	b	a	a	b	b	b	a	b	a	a	a	a	b	-	a	a	b	-	b
chr08	6567789	T	A	b	b	b	a	b	a	a	b	b	b	b	a	b	a	b	a	a	b	a	a	a	b	a	a	a	a	a	b	a	a	b	b	b	a	b	a	a	a	a	b	-	a	a	b	-	b
chr08	6567855	T	C	a	b	b	a	b	a	a	a	b	b	b	b	b	a	b	-	-	b	-	a	a	a	-	a	a	-	-	b	a	a	b	a	b	a	a	a	a	a	b	a	b	a	b	b	b	a
chr08	6568162	T	G	a	b	b	a	b	a	-	a	b	b	b	b	b	a	-	-	-	-	-	a	a	a	-	a	a	-	-	b	a	a	b	a	b	a	a	a	a	a	b	a	b	a	a	b	b	a
chr08	6568188	G	A	a	b	b	a	b	a	a	a	b	b	b	b	b	a	-	-	-	-	-	a	a	a	-	a	a	-	-	b	a	a	b	a	b	a	a	a	a	a	b	a	b	a	a	b	b	a
chr08	6568207	T	C	a	b	b	a	b	a	a	a	b	b	b	b	b	a	-	-	-	-	-	a	a	a	-	a	a	-	-	b	a	a	b	a	b	a	a	a	a	a	b	a	b	a	a	b	b	a
chr08	6568279	A	T	b	b	b	a	b	a	b	b	b	b	b	b	b	a	b	a	b	a	-	b	a	a	a	b	a	-	-	a	b	a	b	a	b	a	a	a	a	a	b	a	b	a	a	a	-	-
chr08	6568295	T	C	b	b	b	a	b	a	b	b	b	b	b	b	b	a	b	a	b	a	-	b	a	b	a	b	a	-	-	a	b	a	b	a	b	a	a	b	a	a	b	a	b	a	a	a	-	-
chr08	6568553	A	G	-	-	-	-	-	-	-	-	-	-	-	-	-	b	-	a	h	-	a	a	a	a	a	-	b	-	b	-	-	-	-	-	-	-	-	-	-	-	-	-	-	-	-	-	-	-
chr08	6568569	C	T	-	-	-	-	-	-	-	-	-	-	-	-	-	b	-	a	h	-	a	a	a	a	a	-	b	-	b	-	-	-	-	-	-	-	-	-	-	-	-	-	-	-	-	-	-	-
chr08	6568783	A	C	-	-	-	a	b	-	-	-	b	-	-	-	b	a	b	-	b	a	a	b	a	h	a	b	h	a	a	-	a	-	-	-	-	-	b	-	a	-	-	-	-	-	-	-	-	-
chr08	6569405	C	T	-	a	b	-	b	a	-	b	-	b	b	b	b	b	b	b	-	b	a	a	a	a	a	a	a	h	a	-	a	-	b	b	-	a	-	-	a	-	a	b	b	a	a	-	-	b
chr08	6570047	T	C	b	-	-	-	-	-	-	-	-	-	-	-	-	h	b	a	h	a	a	h	a	a	a	a	h	-	h	-	-	-	-	b	-	-	-	-	-	-	-	-	-	-	-	-	-	-
chr08	6570097	A	T	b	-	-	-	-	-	-	-	-	-	-	-	-	a	b	a	a	a	a	a	a	a	a	a	a	-	a	-	-	-	-	b	-	-	-	-	-	-	-	-	-	-	-	-	-	-
chr08	6570474	T	A	-	-	-	-	-	-	-	-	-	-	-	-	-	a	b	b	b	b	a	b	a	h	-	b	a	b	b	-	-	-	b	-	-	-	-	-	-	-	-	-	-	a	-	-	-	-
chr08	6570485	A	G	-	-	-	-	-	-	-	-	-	-	-	-	-	a	b	b	b	b	a	b	a	h	-	b	a	a	b	-	-	-	b	-	-	-	-	-	-	-	-	-	-	a	-	-	-	-
chr08	6570701	A	G	b	a	b	a	b	a	b	a	b	b	b	a	b	a	b	a	b	-	-	h	a	b	a	a	-	a	h	-	a	a	b	a	b	a	-	b	-	-	b	b	b	a	a	a	-	b
chr08	6570925	A	T	-	-	-	a	b	-	-	-	-	b	-	-	-	a	b	a	h	a	a	h	a	h	a	a	h	b	a	-	-	a	b	-	-	-	-	-	-	-	a	-	b	a	-	-	-	-
chr08	6571451	T	C	-	-	-	-	-	a	-	-	-	-	-	-	-	b	b	b	h	b	a	h	a	b	-	h	b	b	-	-	-	-	-	-	-	-	-	-	-	-	-	-	-	-	-	-	-	-
chr08	6574633	T	C	-	-	-	-	-	-	-	-	-	-	-	-	-	a	-	-	a	-	a	a	a	a	-	a	a	a	a	-	-	-	-	-	-	-	-	a	-	-	-	-	b	-	-	-	-	-
chr08	6575954	C	G	b	a	b	a	b	a	a	a	b	b	b	a	b	a	-	-	b	-	-	-	-	-	-	-	b	a	b	-	a	a	b	b	b	a	b	b	-	a	a	a	b	-	a	b	b	-
chr08	6577145	A	G	-	-	b	-	b	-	-	-	-	-	-	-	-	a	b	a	a	b	a	a	a	a	a	a	a	h	a	-	-	-	-	-	-	-	-	-	-	-	b	-	-	-	b	-	b	-
chr08	6577434	A	C	a	a	b	a	b	a	a	b	b	b	b	b	b	a	b	-	a	-	a	a	a	b	a	-	a	b	b	a	b	a	b	b	b	a	b	b	a	a	a	a	b	a	b	a	b	b
chr08	6577645	A	G	-	-	-	-	-	-	-	-	b	-	-	b	b	b	b	a	b	a	a	b	a	b	a	b	b	b	a	-	b	-	-	-	b	-	-	a	-	a	-	-	-	-	-	-	-	-
chr08	6578199	C	G	-	a	-	-	-	-	-	-	-	-	b	-	-	a	-	b	b	b	a	h	a	a	b	b	a	a	a	-	-	-	-	b	-	a	-	-	-	-	-	-	b	-	-	-	-	-
chr08	6578340	G	A	-	-	-	-	b	-	-	-	-	-	-	-	-	b	b	b	b	b	a	b	a	h	a	h	h	h	h	b	-	-	-	-	b	-	-	b	a	-	-	b	-	-	b	-	-	-
chr08	6578463	A	G	-	-	-	-	-	-	-	-	-	-	-	-	-	a	-	b	h	a	a	h	a	h	a	h	h	h	a	-	b	-	b	b	-	-	-	-	-	-	b	-	-	-	-	-	-	-
chr08	6578649	T	C	-	-	-	-	-	-	-	-	-	b	-	-	-	a	b	b	h	b	b	a	a	b	a	a	b	a	b	-	-	-	-	-	-	b	-	-	-	-	-	-	-	-	-	-	-	-
chr08	6608709	C	A	b	a	b	a	b	a	b	a	b	-	-	b	b	-	-	-	b	-	a	b	a	-	a	a	b	a	a	b	-	a	b	a	b	a	b	-	a	a	b	b	b	a	b	a	b	b
chr08	6620206	G	A	-	-	-	-	-	-	-	-	-	-	-	-	-	a	-	b	a	b	a	b	a	b	a	a	a	a	a	-	b	-	-	b	-	-	-	-	-	-	-	-	-	-	-	-	-	-
chr08	6620229	C	T	a	a	b	a	b	a	-	a	b	b	-	a	-	a	-	-	-	-	-	-	-	-	-	-	a	a	-	b	a	a	b	b	b	a	b	-	-	-	b	a	b	a	b	b	b	-
chr08	6620653	A	G	-	-	-	a	b	-	-	-	-	-	-	b	b	-	-	-	-	-	a	-	-	-	-	-	-	-	-	-	-	a	b	a	b	a	-	-	-	a	a	-	b	a	a	b	b	a
chr08	6621255	C	G	-	-	-	-	-	-	-	-	-	-	-	-	-	b	-	a	b	b	a	h	a	a	a	h	a	a	h	a	a	-	b	-	b	-	-	-	-	-	-	-	-	-	-	-	-	-
chr08	6655709	C	G	-	-	-	-	-	-	-	-	-	-	-	-	-	h	-	a	a	b	a	h	-	a	a	-	-	b	-	-	-	-	-	-	b	-	-	b	-	-	-	-	-	-	-	-	-	-
chr08	6693185	G	A	-	-	-	-	-	-	-	-	-	-	-	-	-	a	b	b	a	-	a	a	a	a	a	-	b	h	a	-	-	-	-	-	b	-	-	-	-	-	-	-	b	-	-	-	-	-
chr08	6693214	A	G	-	-	-	-	-	-	-	-	-	-	-	-	-	b	b	b	a	-	a	a	a	a	a	-	a	a	a	-	-	-	-	-	b	-	-	-	-	-	-	-	b	-	-	-	-	-
chr08	6693276	C	T	-	-	-	-	-	-	-	-	-	-	-	-	-	b	b	b	a	-	a	a	a	a	a	-	a	a	a	-	-	-	-	-	b	-	-	-	-	-	-	-	b	-	-	-	-	-
chr08	6693794	A	G	b	-	-	a	-	a	-	b	-	-	-	-	b	b	b	b	a	a	a	a	a	h	a	h	a	a	h	-	-	b	b	b	b	a	-	-	-	-	-	a	-	-	a	-	-	-
chr08	6707034	T	C	-	-	-	-	-	-	-	-	-	-	-	-	-	b	b	b	a	b	a	a	a	a	a	b	-	a	a	a	-	-	-	-	-	-	-	-	-	-	-	-	-	-	-	-	-	b
chr08	6713258	C	T	a	b	b	a	b	a	a	b	b	b	b	a	b	a	b	a	b	a	a	h	a	h	-	a	b	b	a	b	a	-	b	a	b	a	b	a	a	a	b	b	b	a	b	a	b	-
chr08	6714430	C	T	a	a	b	a	b	a	b	a	b	b	b	b	b	b	-	-	a	b	-	b	a	a	a	-	-	b	-	b	b	a	b	a	b	a	a	a	b	a	a	a	-	a	a	b	b	b
chr08	6716541	T	C	-	-	-	-	-	-	-	-	-	-	-	-	-	h	b	-	b	a	-	b	a	h	-	a	h	-	b	-	-	-	-	-	-	-	-	-	-	-	-	-	-	-	-	-	-	-
chr08	6744836	T	C	-	-	b	-	-	a	-	-	-	-	-	-	-	b	b	a	a	-	a	b	a	b	a	a	b	b	h	-	-	-	b	b	-	-	-	-	-	-	-	-	-	-	b	-	-	-
chr08	6745071	C	G	-	-	-	-	-	-	-	-	-	-	-	-	-	b	b	a	b	a	a	h	a	h	a	h	h	h	h	-	-	-	-	-	-	a	-	-	-	-	-	b	b	-	-	-	-	-
chr08	6747945	A	G	a	a	b	a	b	a	b	b	b	b	-	a	b	-	-	-	-	-	a	-	-	-	-	-	a	-	b	b	a	a	b	a	b	a	b	-	a	-	a	-	b	-	a	b	b	b
chr08	6747974	G	A	b	a	b	a	b	a	b	b	b	b	-	b	b	-	-	-	-	-	a	-	-	-	-	-	a	-	b	b	b	a	b	a	b	a	b	-	a	-	a	-	b	-	b	b	b	b
chr08	6749752	T	C	-	-	-	a	-	-	-	-	-	-	b	-	-	-	-	-	-	-	-	-	-	b	a	-	-	-	-	-	a	-	b	b	b	-	-	-	-	-	-	-	-	-	a	a	-	b
chr08	6763295	G	A	a	a	b	a	b	a	b	-	-	b	b	b	b	b	-	a	b	b	a	b	a	h	a	b	b	b	a	-	b	a	b	-	-	-	-	-	-	-	-	-	-	-	-	-	-	-
chr08	6763487	A	G	a	-	b	a	b	a	a	a	b	b	b	b	b	b	-	-	b	a	a	a	a	a	a	-	a	a	b	a	b	a	b	a	b	a	-	a	a	a	b	a	b	a	a	a	b	b
chr08	6838920	A	G	a	a	b	a	b	a	a	b	b	b	b	b	b	b	-	-	b	-	-	a	a	-	-	-	b	b	a	b	b	a	b	a	b	a	-	-	a	a	a	a	b	a	a	a	b	-
chr08	6846457	T	C	-	-	-	-	-	-	-	a	-	-	-	-	-	a	-	a	a	a	a	a	a	a	a	b	a	b	a	-	-	-	b	-	b	a	-	-	-	-	-	b	-	-	-	-	-	-
chr08	6846680	G	A	-	-	-	-	-	-	-	-	-	-	-	-	-	a	b	a	a	a	a	a	a	a	a	a	a	b	b	-	-	-	-	-	-	-	-	-	-	a	-	-	-	-	-	-	-	-
chr08	6870259	A	G	a	b	b	a	a	a	a	-	b	b	b	b	b	a	b	b	-	-	-	-	-	b	-	b	-	a	-	a	a	a	b	b	b	a	b	b	a	a	a	b	b	a	b	b	b	b
chr08	6924028	A	C	-	-	-	b	-	-	-	-	-	b	-	b	-	-	-	-	-	-	-	-	b	-	-	-	-	-	-	b	b	b	b	b	-	-	-	-	-	b	-	b	-	b	-	-	-	-
chr08	6948617	C	T	b	a	a	a	b	a	a	a	a	b	b	a	a	b	-	a	b	a	a	b	b	-	-	b	a	-	b	b	b	b	b	b	a	a	a	a	b	a	b	a	b	b	a	a	a	b
chr08	6950165	C	G	a	-	-	-	-	b	-	-	-	b	-	-	b	b	-	-	-	-	b	-	-	-	-	-	-	-	-	-	-	-	a	-	b	b	-	-	-	b	-	-	-	-	b	-	-	-
chr08	6960461	G	A	-	-	-	-	-	-	-	-	-	-	-	-	-	b	b	a	h	b	b	b	h	b	b	b	h	b	b	-	-	-	-	-	b	-	-	-	-	-	-	-	-	-	-	-	-	-
chr08	7030250	C	A	b	b	b	a	b	a	b	b	b	b	b	b	b	a	b	-	b	a	a	-	b	a	a	a	a	a	a	b	b	a	b	a	b	b	a	b	b	b	b	b	b	a	b	b	b	b
chr08	7043106	G	A	-	-	b	-	-	b	-	-	-	b	-	b	b	b	a	b	-	b	-	-	-	-	-	-	-	b	-	b	b	b	b	b	b	b	b	-	a	-	b	a	b	b	-	-	-	b
chr08	7069422	T	G	b	b	b	b	b	b	b	b	b	b	b	b	b	-	b	-	a	b	b	b	a	-	b	b	b	-	b	a	b	b	b	b	b	b	a	b	b	a	b	-	b	b	b	b	b	-
chr08	7131869	A	G	-	-	-	-	-	-	-	-	-	-	-	-	-	-	-	a	a	a	a	a	a	a	a	a	a	a	a	-	-	-	-	a	-	a	-	-	a	a	-	b	-	-	-	-	-	-
chr08	7131896	A	G	-	-	-	-	-	-	-	-	-	-	-	-	-	-	-	a	a	a	a	a	a	a	a	a	a	a	a	-	-	-	-	a	-	a	-	-	a	a	-	b	-	-	-	-	-	-
chr08	7134622	G	A	a	b	b	a	b	a	-	-	b	b	b	b	b	b	-	a	b	-	a	b	-	a	-	h	b	b	-	b	b	a	b	b	b	a	a	a	a	a	-	a	b	a	a	b	b	b
chr08	7134935	A	G	-	-	-	-	-	-	-	-	-	-	-	-	-	b	b	h	a	-	a	h	a	h	a	h	h	h	h	-	-	-	-	-	-	-	-	-	-	-	-	-	-	-	-	-	-	-
chr08	7134943	A	G	-	-	-	-	-	-	-	-	-	-	-	-	-	b	b	h	a	-	a	h	a	h	a	h	h	h	h	-	-	-	-	-	-	-	-	-	-	-	-	-	-	-	-	-	-	-
chr08	7136489	T	C	a	-	b	a	b	a	b	b	b	-	b	b	b	a	b	a	a	-	a	b	a	b	a	a	b	b	b	-	b	-	b	b	b	a	-	-	a	a	b	b	-	-	-	-	-	-
chr08	7136498	G	A	a	-	b	a	b	a	b	b	b	-	b	b	b	a	b	a	a	-	a	b	a	b	a	a	b	b	b	-	b	-	b	b	b	a	-	-	a	a	b	b	-	-	-	-	-	-
chr08	7136531	A	G	b	a	b	a	b	a	a	a	b	b	b	a	b	a	-	b	a	-	a	b	a	b	a	-	a	b	b	a	b	a	b	b	b	a	b	b	a	a	b	b	b	a	a	a	a	-
chr08	7136750	G	C	b	a	b	a	b	a	a	a	b	b	b	a	b	a	-	-	a	-	a	a	a	-	a	-	a	-	-	a	b	a	b	b	b	a	b	b	a	a	b	b	b	a	a	a	a	-
chr08	7136852	A	G	b	-	b	a	b	a	-	-	b	b	b	a	b	b	b	b	a	-	a	b	a	a	-	a	h	-	b	b	a	a	b	a	b	a	a	b	a	a	a	a	-	-	a	b	b	b
chr08	7143366	T	C	b	-	b	-	b	-	-	-	-	b	b	b	b	a	b	-	b	-	-	b	a	a	-	a	a	b	a	b	-	-	b	a	b	-	-	b	-	-	b	b	b	a	b	-	b	-
chr08	7144323	T	G	b	-	b	-	-	a	a	a	b	-	-	b	b	b	-	-	b	a	a	-	a	b	a	b	-	a	a	a	-	-	b	-	-	a	-	a	-	-	-	b	b	-	-	-	-	-
chr08	7144351	C	T	b	-	b	-	-	a	a	a	b	-	-	b	b	b	-	-	b	a	a	-	a	b	a	b	-	a	a	a	-	-	b	-	-	a	-	a	-	-	-	b	b	-	-	-	-	-
chr08	7144479	C	T	b	-	b	-	-	a	a	a	b	-	-	b	b	a	-	-	b	a	a	-	a	b	a	b	-	a	a	a	-	-	b	-	-	a	-	a	-	-	-	b	b	-	-	-	-	-
chr08	7144517	G	A	b	-	b	-	-	a	a	a	b	-	-	b	b	a	-	-	b	a	a	-	a	b	a	b	-	a	b	a	-	-	b	-	-	a	-	a	-	-	-	b	b	-	-	-	-	-
chr08	7144703	G	A	-	-	-	-	-	-	-	-	-	-	-	-	-	a	b	a	a	a	a	a	a	a	a	a	a	b	a	-	-	-	-	a	b	-	-	-	-	-	-	-	-	-	-	-	-	-
chr08	7145317	G	T	-	a	-	-	-	-	-	-	-	-	-	-	-	a	b	b	a	a	a	b	a	-	a	a	b	h	b	-	-	-	-	-	b	-	-	-	b	-	-	-	-	-	b	-	-	-
chr08	7145378	A	C	-	a	-	-	-	-	-	-	-	-	-	-	-	a	b	b	a	a	a	b	a	-	a	a	b	h	b	-	-	-	-	-	b	-	-	-	b	-	-	-	-	-	b	-	-	-
chr08	7145422	G	A	-	a	-	-	-	-	-	-	-	-	-	-	-	a	b	a	a	a	a	b	a	-	a	b	b	h	b	-	-	-	-	-	b	-	-	-	b	-	-	-	-	-	b	-	-	-
chr08	7145436	G	A	-	a	-	-	-	-	-	-	-	-	-	-	-	a	b	a	a	a	a	b	a	-	a	b	b	h	b	-	-	-	-	-	b	-	-	-	b	-	-	-	-	-	b	-	-	-
chr08	7147977	C	T	a	-	-	a	-	a	a	a	-	-	-	a	-	-	-	-	a	a	a	a	a	-	a	-	a	a	a	a	a	a	-	a	-	a	-	-	a	a	a	a	-	a	a	a	-	-
chr08	7148044	C	G	a	-	-	-	-	-	-	-	-	-	-	-	b	b	b	a	b	a	a	h	a	b	a	h	a	a	h	-	-	-	-	-	-	-	-	-	-	a	-	-	b	-	-	-	-	-
chr08	7148120	A	G	a	-	-	-	-	-	-	-	-	-	-	-	b	b	b	a	b	-	a	h	a	a	a	a	a	a	a	-	-	-	-	-	-	-	-	-	-	a	-	-	b	-	-	-	-	-
chr08	7148163	A	T	a	-	-	-	-	-	-	-	-	-	-	-	b	a	b	h	a	a	a	h	a	b	a	h	a	a	h	-	-	-	-	-	b	-	-	-	-	a	-	-	b	-	-	-	-	-
chr08	7148684	C	T	-	-	-	a	-	-	-	-	-	-	-	-	-	-	-	a	a	a	a	a	a	a	a	a	a	a	a	-	-	-	-	-	b	-	-	a	-	-	-	b	-	a	-	-	-	-
chr08	7148953	G	A	-	-	-	-	b	-	-	-	-	-	-	-	-	a	b	a	b	b	a	a	a	a	a	a	h	b	b	-	-	-	b	-	-	-	-	-	-	-	b	-	-	-	-	-	-	-
chr08	7148973	G	A	-	-	-	-	b	-	-	-	-	-	-	-	-	a	b	a	b	b	a	a	a	a	a	a	h	b	b	-	-	-	b	-	-	-	-	-	-	-	b	-	-	-	-	-	-	-
chr08	7149026	T	A	a	-	b	a	b	a	a	-	b	b	b	b	b	h	-	-	b	-	-	b	-	a	a	b	a	b	-	-	-	-	b	a	b	a	a	a	a	a	b	a	-	a	a	a	-	b
chr08	7149327	A	G	a	-	b	a	b	a	a	-	b	b	b	b	b	b	-	-	b	-	a	b	-	a	a	a	a	b	-	-	-	-	b	a	b	a	a	a	a	a	b	a	-	a	a	a	-	b
chr08	7149669	C	T	b	a	b	a	b	a	-	a	b	b	b	b	b	a	b	-	-	a	-	a	a	a	a	a	a	b	-	a	a	a	b	a	b	a	b	b	a	a	b	a	b	a	b	a	b	b
chr08	7149717	C	T	b	-	-	-	-	-	-	-	-	-	-	-	-	h	-	h	h	-	a	b	a	a	a	b	h	h	h	-	a	-	-	a	b	-	-	-	-	-	b	b	-	-	-	-	-	-
chr08	7149833	T	C	b	-	-	-	-	-	-	-	b	-	-	-	-	a	-	b	b	-	a	h	a	a	a	b	h	h	h	-	a	-	-	a	b	-	-	-	-	-	b	b	-	-	-	-	-	-
chr08	7149876	A	G	b	-	-	-	-	-	-	-	b	-	-	-	-	a	-	b	b	-	a	h	a	a	a	b	h	h	h	-	a	-	-	a	b	-	-	-	-	-	b	b	-	-	-	-	-	-
chr08	7149899	A	G	-	-	-	-	-	a	-	-	-	b	-	-	b	a	b	a	b	a	a	a	a	b	a	a	b	-	b	-	-	a	b	-	-	a	-	a	-	a	-	-	-	a	-	-	-	-
chr08	7155768	A	G	-	-	-	-	-	-	-	-	-	-	b	-	b	a	-	-	-	-	-	-	a	-	-	a	b	-	-	a	-	-	b	a	b	-	a	a	-	-	-	a	b	a	a	a	b	b
chr08	7155773	G	A	-	-	-	-	-	-	-	-	-	-	b	-	b	a	-	-	-	-	-	-	a	-	-	a	b	-	-	a	-	-	b	a	b	-	a	a	-	-	-	a	b	a	b	a	b	b
chr08	7156679	C	T	-	a	a	-	-	-	-	-	-	-	a	a	b	-	-	-	-	-	-	-	-	-	-	-	-	-	-	-	a	-	a	-	-	a	-	-	a	a	a	b	-	-	a	-	b	-
chr08	7157008	G	A	b	b	b	a	b	a	b	b	b	b	b	b	b	b	-	a	a	a	a	-	a	a	a	a	a	a	h	b	b	-	b	b	b	a	a	b	a	-	-	b	b	a	b	-	b	b
chr08	7157049	T	C	-	-	-	-	-	-	-	-	-	-	-	-	b	a	b	b	-	b	-	h	a	a	a	a	-	b	a	-	-	-	-	-	-	-	-	-	-	-	-	-	-	-	-	-	-	-
chr08	7157056	G	A	-	-	-	-	-	-	-	-	-	-	-	-	b	a	b	b	-	b	-	h	a	a	a	a	-	b	a	-	-	-	-	-	-	-	-	-	-	-	-	-	-	-	-	-	-	-
chr08	7157481	A	T	a	a	b	a	b	a	-	a	b	b	b	b	b	a	b	-	-	-	a	-	a	a	-	-	b	-	a	a	b	-	b	a	b	a	a	b	a	a	b	a	b	a	a	a	b	b
chr08	7181959	G	A	-	b	-	-	-	-	-	-	-	-	-	-	b	b	b	b	h	b	a	h	a	h	-	h	h	b	-	-	-	-	b	b	-	-	-	a	-	-	-	-	-	-	-	-	-	-
chr08	7182306	C	T	a	b	b	a	b	a	a	b	b	b	b	b	b	b	b	b	a	b	a	b	a	b	a	a	b	b	a	b	a	a	b	b	b	a	b	b	a	a	b	b	b	a	b	a	b	b
chr08	7182349	G	A	a	b	b	a	b	a	a	b	b	b	b	b	b	b	b	b	a	b	a	b	a	b	a	b	b	b	a	b	a	a	b	b	b	a	b	b	a	a	b	b	b	a	b	a	b	b
chr08	7201082	G	A	b	b	b	a	b	a	b	b	b	b	b	b	b	b	b	-	b	a	a	b	a	b	-	b	-	-	-	b	b	a	b	b	b	a	a	b	b	a	a	b	b	a	b	a	b	b
chr08	7201100	A	G	b	b	b	a	b	a	b	b	b	b	b	a	b	b	b	-	b	a	a	b	a	b	-	b	-	-	-	b	a	a	b	b	b	a	a	b	b	a	a	b	b	a	b	a	b	b
chr08	7201141	G	A	b	b	b	a	b	a	b	b	b	b	b	b	b	b	b	-	b	a	a	b	a	b	-	b	-	-	-	b	b	a	b	b	b	a	a	b	b	a	a	b	b	a	b	a	b	b
chr08	7203557	C	T	-	-	-	-	-	a	-	-	-	b	-	-	-	a	-	-	b	a	a	a	a	a	a	a	-	a	a	-	-	-	-	-	-	a	-	-	-	-	-	-	b	-	-	-	-	-
chr08	7203645	G	A	-	-	-	-	-	a	-	-	-	b	-	-	-	a	-	-	a	a	a	a	a	a	a	a	-	a	a	-	-	-	-	-	-	a	-	-	-	-	-	-	b	-	-	-	-	-
chr08	7203722	C	T	-	-	-	-	-	a	-	-	-	b	-	-	-	a	-	-	a	a	a	a	a	a	a	a	-	a	a	-	-	-	-	-	-	a	-	-	-	-	-	-	b	-	-	-	-	-
chr08	7204220	G	A	-	-	b	-	-	a	-	-	-	-	-	-	b	-	-	-	-	-	-	-	-	-	-	-	-	-	-	-	b	-	b	-	-	-	-	-	-	-	-	-	b	-	-	-	-	b
chr08	7204254	C	A	-	-	b	-	-	a	-	-	-	-	-	-	b	-	-	-	-	-	-	-	-	-	-	-	-	-	-	-	b	-	b	-	-	-	-	-	-	-	-	-	b	-	-	-	-	b
chr08	7205982	C	T	-	-	-	-	-	-	-	-	-	-	-	-	b	a	-	a	a	-	a	a	a	b	a	h	a	h	a	-	-	-	-	-	-	-	-	-	-	-	-	-	-	-	-	-	-	-
chr08	7205990	C	T	-	-	-	-	-	-	-	-	-	-	-	-	b	a	-	h	a	-	a	a	a	b	a	h	h	h	a	-	-	-	-	-	-	-	-	-	-	-	-	-	-	-	-	-	-	-
chr08	7206001	C	G	-	-	-	-	-	-	-	-	-	-	-	-	b	h	-	a	a	-	a	h	a	b	a	h	h	h	h	-	-	-	-	-	-	-	-	-	-	-	-	-	-	-	-	-	-	-
chr08	7207742	T	C	-	-	-	-	-	-	-	-	-	-	-	-	-	b	b	a	a	a	a	h	a	h	a	h	h	h	h	-	-	-	-	-	-	-	-	-	-	-	-	-	b	a	-	-	-	-
chr08	7208121	T	C	a	a	-	a	-	a	-	a	-	-	-	a	-	a	-	a	a	-	-	-	a	b	-	-	b	b	-	a	a	a	-	a	-	a	-	-	a	a	a	a	-	a	a	-	-	-
chr08	7208138	G	T	a	a	-	a	-	a	-	a	-	-	-	a	-	a	-	a	a	-	-	-	a	a	-	-	b	b	-	a	a	a	-	a	-	a	-	-	a	a	a	a	-	a	a	-	-	-
chr08	7224753	G	C	-	-	-	-	-	-	-	-	-	-	-	-	-	b	b	b	b	b	a	b	a	h	a	a	a	b	a	-	-	-	-	-	-	a	-	-	-	-	-	-	-	-	b	-	-	-
chr08	7225864	T	C	-	-	-	-	-	-	-	-	-	-	-	-	-	b	-	b	a	a	a	a	a	h	a	a	a	h	a	-	-	-	-	-	-	-	-	-	a	a	-	-	-	-	-	-	-	-
chr08	7226409	T	C	-	-	-	-	-	-	-	-	-	-	-	-	-	a	-	a	a	a	a	-	a	a	a	a	a	a	a	-	-	a	-	-	-	a	-	-	-	a	-	-	-	-	-	-	-	-
chr08	7226430	G	A	-	-	-	-	-	-	-	-	-	-	-	-	-	a	-	a	a	a	a	-	a	a	a	a	a	a	a	-	-	a	-	-	-	a	-	-	-	a	-	-	-	-	-	-	-	-
chr08	7226881	T	C	b	a	b	a	b	a	-	a	b	b	b	b	b	a	-	a	-	a	a	-	-	a	-	-	-	a	a	b	b	a	b	b	b	a	b	a	a	a	a	a	b	a	b	b	b	-
chr08	7226905	A	G	b	a	b	a	b	a	-	a	b	b	b	b	b	a	-	a	-	a	a	-	-	a	-	-	-	a	a	b	b	a	b	b	b	a	b	a	a	a	a	a	b	a	b	b	b	-
chr08	7226941	A	G	b	a	b	a	b	a	-	a	b	b	b	b	b	a	-	a	-	a	a	-	-	a	-	-	-	a	a	b	b	a	b	b	b	a	b	a	a	a	a	a	b	a	b	b	b	-
chr08	7227006	T	C	b	-	b	b	-	b	-	-	b	-	-	b	-	a	b	b	a	a	a	b	a	a	a	b	b	h	b	-	b	b	b	a	b	a	-	-	-	-	a	-	b	a	b	b	-	-
chr08	7227081	G	A	-	-	b	-	-	-	-	-	-	-	-	-	-	a	b	b	a	b	a	b	a	a	a	b	b	h	b	-	-	-	-	a	b	a	-	-	-	-	a	-	-	a	-	-	-	-
chr08	7227091	G	C	-	-	b	-	-	-	-	-	-	-	-	-	-	a	b	b	a	b	a	b	a	a	a	b	b	h	b	-	-	-	-	a	b	a	-	-	-	-	a	-	-	a	-	-	-	-
chr08	7227158	A	G	b	a	b	a	b	a	b	a	b	b	b	a	b	b	-	-	a	b	a	a	a	a	-	-	a	b	a	b	a	a	b	b	b	a	a	a	a	a	a	b	b	a	b	a	b	-
chr08	7227166	A	G	b	a	b	a	b	a	b	a	b	b	b	a	b	b	-	-	a	b	a	a	a	a	-	-	a	b	a	b	a	a	b	b	b	a	a	a	a	a	a	b	b	a	b	a	b	-
chr08	7227414	G	T	b	a	b	a	b	a	b	a	b	b	b	a	b	a	-	-	a	-	a	a	a	a	-	-	a	-	a	b	a	a	b	b	b	a	a	a	a	a	a	b	b	a	b	a	b	-
chr08	7274373	C	T	a	a	b	a	b	a	-	-	b	b	b	a	b	b	b	-	a	-	a	b	a	b	-	-	a	a	-	-	-	-	b	a	b	a	-	-	-	a	-	a	b	-	a	-	b	-
chr08	7274418	T	C	a	a	b	a	b	a	-	-	b	b	b	a	b	b	b	-	a	-	a	b	a	b	-	-	a	a	-	-	-	-	b	a	b	a	-	-	-	a	-	a	b	-	a	-	b	-
chr08	7275300	T	G	a	a	b	a	b	a	a	b	b	b	b	b	b	a	b	a	a	-	a	a	a	a	a	b	-	b	a	b	a	-	b	a	b	a	a	a	a	a	a	a	b	a	b	a	b	-
chr08	7275475	G	T	a	a	b	a	b	a	a	b	b	b	b	b	b	b	-	a	a	-	a	-	a	a	a	-	b	a	a	b	a	-	b	a	b	a	a	a	a	a	a	a	b	a	b	a	b	-
chr08	7275879	A	C	a	b	b	a	b	a	-	-	b	b	b	b	b	b	-	-	-	-	-	a	-	-	-	b	a	-	a	a	a	a	b	b	b	a	a	-	a	-	b	a	b	a	b	b	b	b
chr08	7275898	C	T	a	b	b	a	b	a	-	-	b	b	b	b	b	b	-	-	-	-	-	a	-	-	-	b	a	-	a	a	a	a	b	b	b	a	a	-	a	-	b	a	b	a	b	b	b	b
chr08	7277161	C	T	a	-	b	a	-	a	a	a	b	-	-	a	-	b	-	-	-	-	-	-	a	a	-	a	a	-	-	a	a	a	b	a	b	a	-	a	a	a	a	b	b	a	a	-	b	-
chr08	7277746	A	G	a	a	-	a	-	a	a	a	-	-	-	a	-	a	b	-	a	-	a	a	a	a	-	-	-	a	a	-	a	a	-	a	-	a	-	a	a	a	a	a	-	-	a	-	-	-
chr08	7278450	T	C	a	a	b	a	b	a	a	a	b	b	b	b	b	a	b	a	-	a	a	b	a	a	a	a	a	-	-	b	a	a	b	b	b	a	-	b	a	a	-	-	b	a	-	-	b	-
chr08	7279192	G	T	a	a	b	a	b	a	b	a	b	b	b	a	b	a	-	-	a	-	a	a	a	a	a	a	a	a	a	-	a	-	b	b	b	a	b	b	a	a	b	a	b	a	b	a	b	b
chr08	7293653	A	G	a	a	b	a	b	a	a	a	b	b	a	b	b	a	b	-	a	-	a	a	a	a	a	a	-	b	-	b	b	-	b	a	-	a	b	-	a	a	a	a	b	a	b	b	b	b
chr08	7294898	C	T	b	b	b	a	b	-	-	b	-	-	-	b	b	-	-	-	-	-	a	-	-	a	-	-	a	-	-	-	a	-	b	a	b	a	a	a	-	a	-	-	b	a	b	a	b	-
chr08	7294905	G	A	b	b	b	a	b	-	-	b	-	-	-	b	b	-	-	-	-	-	a	-	-	a	-	-	b	-	-	-	a	-	b	a	b	a	a	a	-	a	-	-	b	a	b	a	b	-
chr08	7306805	A	G	b	-	b	b	b	b	-	-	-	-	-	b	-	b	b	b	a	a	b	a	a	b	b	b	a	b	a	-	b	-	b	b	b	a	-	-	a	a	-	b	b	b	b	b	-	-
chr08	7318987	T	G	-	-	b	-	b	a	-	-	-	-	b	b	-	-	b	a	b	b	a	a	a	a	a	a	a	h	b	-	-	-	-	-	-	-	-	-	-	-	a	-	b	-	-	-	-	-
chr08	7319089	T	C	-	-	b	-	b	a	-	-	-	-	b	b	-	b	b	a	b	b	a	h	a	b	a	h	a	h	b	-	-	-	-	-	-	-	-	-	-	-	a	-	-	-	-	-	-	-
chr08	7320675	T	C	-	-	-	a	-	-	-	-	-	-	-	-	b	b	b	b	a	-	-	b	-	-	-	-	-	h	-	-	-	-	b	-	b	-	-	-	a	a	-	-	-	-	-	-	-	-
chr08	7323742	C	T	b	b	b	a	b	a	-	a	b	b	-	a	-	b	-	b	b	-	a	a	a	b	a	b	b	b	b	b	b	a	b	b	-	a	-	-	a	a	-	a	b	-	a	-	b	-
chr08	7324263	C	T	-	-	-	-	-	-	-	-	-	-	-	-	-	a	b	b	a	b	-	a	a	a	a	-	h	h	a	-	b	-	-	-	-	-	b	-	a	-	-	-	-	a	-	-	-	-
chr08	7329870	C	T	-	-	-	a	-	a	-	-	-	-	-	-	-	b	b	a	a	a	a	b	a	b	-	a	a	a	-	-	b	-	-	-	-	-	-	-	-	-	b	a	-	a	-	-	-	-
chr08	7329909	T	C	-	-	-	a	-	a	-	-	-	-	-	-	-	b	b	a	a	a	a	b	a	b	-	a	a	a	-	-	b	-	-	-	-	-	-	-	-	-	b	a	-	a	-	-	-	-
chr08	7330861	A	C	-	-	-	a	-	-	-	-	-	-	-	-	-	a	b	a	b	a	-	b	a	a	a	a	a	a	h	-	-	-	-	-	-	-	-	-	-	-	a	-	-	-	-	-	-	-
chr08	7333096	A	G	-	-	-	-	-	-	-	-	-	-	-	-	b	b	b	a	b	a	a	a	a	a	a	b	h	a	h	-	-	-	b	-	-	-	-	-	-	-	b	b	-	-	-	-	-	-
chr08	7333114	T	G	-	-	-	-	-	-	-	-	-	-	-	-	b	b	b	a	b	a	a	b	a	a	a	b	h	a	h	-	-	-	b	-	-	-	-	-	-	-	b	b	-	-	-	-	-	-
chr08	7333253	G	A	-	-	-	-	-	-	-	-	-	-	-	b	-	h	b	h	h	h	a	b	a	b	a	-	b	h	b	-	a	-	-	-	-	-	-	-	-	-	-	-	-	a	-	-	-	-
chr08	7334848	T	C	-	-	b	-	-	a	-	-	-	-	-	b	-	a	b	a	a	a	a	h	a	h	a	b	a	h	b	-	-	-	-	-	-	-	-	-	-	-	-	-	b	-	-	-	-	b
chr08	7337316	G	A	a	-	-	-	-	a	-	-	-	-	-	a	b	-	-	-	-	-	-	b	-	-	-	-	-	-	-	-	-	-	-	b	-	-	-	-	-	a	-	-	b	-	a	b	b	-
chr08	7342575	A	G	-	-	-	-	-	-	-	-	-	-	-	a	b	b	b	a	h	a	a	a	a	a	a	a	h	a	b	-	-	-	b	a	-	-	-	-	-	-	-	-	-	-	-	-	-	-
chr08	7353130	G	A	a	b	-	a	b	a	a	a	b	b	-	b	b	-	-	a	-	-	-	a	-	-	-	-	b	-	-	-	a	-	b	b	b	a	a	-	a	a	a	a	-	a	a	b	b	-
chr08	7356273	T	A	-	-	-	-	-	-	-	-	-	-	-	-	b	b	b	a	b	a	a	a	a	h	-	h	h	a	h	-	-	-	b	-	-	-	-	-	-	-	-	-	-	-	-	-	-	-
chr08	7359481	C	T	-	-	-	-	b	-	-	-	-	-	b	b	-	a	b	a	a	-	a	h	-	h	a	a	a	h	b	-	-	-	b	-	b	a	-	-	-	a	-	-	-	-	-	-	-	-
chr08	7360900	G	A	-	-	-	-	-	-	-	b	-	-	-	-	-	h	b	a	b	b	a	h	a	a	a	a	b	b	h	-	a	-	-	-	-	a	-	-	-	-	-	-	-	-	-	-	-	-
chr08	7361971	G	A	-	-	-	-	-	-	-	-	-	-	-	b	-	a	b	a	a	b	a	a	a	a	a	h	a	a	a	-	-	-	b	-	b	-	-	-	-	-	-	-	-	-	-	-	-	-
chr08	7362066	A	G	-	-	-	-	-	-	-	-	-	-	-	b	-	a	b	a	b	b	a	a	a	a	a	h	a	a	a	-	-	-	b	-	b	-	-	-	-	-	-	-	-	-	-	-	-	-
chr08	7362687	A	G	a	b	b	a	b	a	b	b	b	-	-	a	b	-	-	a	-	-	-	-	-	-	a	a	a	-	b	a	a	a	b	b	b	a	a	b	-	a	b	a	-	a	a	a	-	b
chr08	7363765	C	T	-	-	b	-	-	-	-	-	-	-	-	-	b	-	-	-	-	-	-	-	-	-	-	-	-	-	-	-	-	-	-	-	b	-	-	-	-	-	-	-	-	-	-	-	-	-
chr08	7366446	C	A	-	-	-	-	-	-	-	-	-	-	-	-	-	h	b	-	b	h	a	h	a	h	a	a	h	h	h	-	-	-	a	-	-	-	-	-	a	-	-	-	b	-	-	-	-	-
chr08	7373498	A	T	-	-	-	-	-	-	-	-	-	-	-	-	-	h	-	a	a	-	a	a	a	a	-	a	a	a	a	-	-	-	-	-	-	-	-	-	-	-	-	-	-	-	-	-	-	-
chr08	7374985	T	A	b	-	-	-	-	b	-	-	b	b	b	-	b	-	-	-	-	-	-	-	-	-	-	b	-	-	-	-	-	b	-	b	-	-	-	-	a	-	-	-	-	-	b	-	-	-
chr08	7375788	C	T	b	b	b	a	b	a	a	a	b	b	b	b	b	a	-	-	a	-	b	a	-	a	a	-	a	b	a	a	b	a	b	b	b	b	a	a	a	a	b	b	b	a	b	b	b	-
chr08	7377625	T	C	b	b	-	-	b	b	-	-	-	-	-	-	b	-	-	-	-	-	-	-	-	-	-	-	-	-	-	-	b	-	-	-	b	-	-	b	b	b	-	-	-	-	-	-	-	b
chr08	7422808	C	T	b	-	-	-	b	-	-	-	-	-	-	b	b	b	b	b	b	b	b	b	b	b	b	b	b	b	b	-	-	b	-	-	b	-	-	-	-	-	-	-	-	b	-	-	-	-
chr08	7428170	C	T	b	-	b	-	b	-	-	b	b	b	b	b	b	-	b	b	-	-	-	b	-	-	-	-	b	-	-	b	b	-	b	b	b	-	b	b	-	-	b	b	b	-	b	b	b	b
chr08	7428320	C	T	b	-	b	-	b	-	-	b	b	b	b	b	b	-	b	b	b	b	-	-	a	-	a	-	b	-	-	b	b	-	b	b	b	-	b	b	-	-	-	b	b	-	b	b	b	b
chr08	7434693	C	A	a	b	b	b	b	a	b	b	-	b	b	a	b	b	-	a	-	a	b	b	-	h	-	-	b	a	b	a	b	a	-	a	-	a	-	a	b	b	a	b	b	b	a	a	-	-
chr08	7434724	C	A	b	b	b	b	b	b	b	b	b	b	b	b	b	b	-	b	a	-	-	b	a	a	a	-	h	a	-	a	a	b	b	b	-	a	-	b	a	a	b	b	b	b	b	b	-	b
chr08	7440167	A	G	b	b	-	a	-	a	-	a	b	b	b	a	b	-	-	-	b	-	a	-	a	-	a	-	-	a	-	b	a	-	b	b	-	a	-	b	-	a	b	b	b	a	a	a	b	-
chr08	7440201	A	G	b	b	-	a	-	a	-	a	b	b	b	a	b	-	-	-	b	-	a	-	a	-	a	-	-	a	-	b	a	-	b	b	-	a	-	b	-	a	b	b	b	a	a	a	b	-
chr08	7440634	T	C	b	-	b	-	-	a	-	-	-	-	-	-	-	a	a	a	b	b	a	-	a	h	a	a	b	a	a	-	-	-	-	-	-	-	-	-	-	-	-	-	b	-	-	-	-	-
chr08	7441014	C	T	-	-	-	-	a	a	-	-	-	-	-	a	b	h	-	h	h	h	a	a	a	h	a	b	b	h	h	b	-	-	-	b	-	-	-	-	a	-	-	-	-	-	-	-	-	-
chr08	7441355	A	G	a	b	b	a	b	a	b	a	b	-	b	b	b	a	-	-	-	a	a	-	a	a	-	a	-	a	-	b	a	a	b	b	b	a	b	a	a	a	a	a	b	a	a	b	b	-
chr08	7441369	C	T	a	b	b	a	b	a	b	a	b	-	b	b	b	a	-	-	-	a	a	-	a	a	-	a	-	a	-	b	a	a	b	b	b	a	b	a	a	a	a	a	b	a	a	b	b	-
chr08	7442073	A	G	-	-	-	-	-	-	-	-	-	-	-	-	-	b	-	a	a	-	a	a	a	a	a	a	a	a	a	-	b	-	-	-	-	-	-	-	-	a	-	-	-	-	-	-	-	-
chr08	7442439	G	A	b	a	b	a	b	a	b	b	b	b	b	a	b	a	-	-	a	a	-	a	a	b	a	a	b	a	b	a	b	a	b	a	b	a	a	b	a	a	a	b	b	a	b	a	b	b
chr08	7443051	T	G	a	b	b	a	b	a	-	b	b	b	b	a	b	b	b	b	a	-	a	h	a	-	a	b	a	a	b	a	b	-	b	a	b	a	-	a	a	-	b	b	-	a	b	a	b	-
chr08	7443250	T	C	b	-	-	a	b	a	-	a	b	b	b	b	b	a	b	a	a	a	a	a	a	a	a	-	a	b	b	-	b	-	b	a	b	a	-	a	-	-	b	-	b	-	a	-	-	-
chr08	7444729	A	C	b	b	-	-	b	-	-	b	b	b	-	b	b	-	b	-	-	b	-	-	-	-	-	-	-	-	-	-	-	-	b	b	b	-	-	b	-	-	b	-	b	-	b	b	b	b
chr08	7451067	C	T	b	a	b	a	b	a	b	a	b	b	-	b	b	b	-	-	a	-	a	-	-	b	a	-	b	a	b	a	a	a	b	-	b	a	-	a	a	-	a	a	b	a	b	-	b	b
chr08	7456006	T	C	-	-	b	a	b	-	-	b	b	b	b	-	b	b	b	a	b	b	a	b	a	a	a	b	h	b	b	-	-	-	-	-	-	a	-	-	-	-	-	b	-	-	-	-	-	-
chr08	7458137	C	T	-	-	-	-	-	-	-	-	-	-	-	-	-	a	-	b	a	b	a	b	a	a	a	a	a	a	a	-	a	-	-	-	-	-	-	-	-	-	-	-	-	-	-	-	-	-
chr08	7458145	G	A	-	-	-	-	-	-	-	-	-	-	-	-	-	a	-	b	-	b	a	b	a	a	-	b	b	a	a	-	a	-	-	-	-	-	-	-	-	-	-	-	-	-	-	-	-	-
chr08	7460136	A	C	b	a	b	a	b	a	b	b	b	b	b	a	b	a	-	a	-	-	-	a	a	-	-	b	a	-	a	a	b	-	b	h	b	a	a	b	a	a	a	a	b	a	b	a	b	b
chr08	7467425	T	C	a	-	b	a	b	a	b	b	b	b	b	b	b	a	b	h	a	b	a	-	a	b	a	-	b	a	b	a	a	a	b	b	b	a	b	b	a	-	b	b	b	a	a	a	b	-
chr08	7467615	G	A	a	-	b	a	b	a	b	b	b	b	b	b	b	a	b	b	b	b	a	b	a	b	a	-	b	a	b	a	a	a	b	b	b	a	b	b	a	-	b	b	b	a	a	a	b	-
chr08	7467693	A	G	b	-	-	-	b	-	-	-	-	-	-	b	b	-	-	-	-	-	-	-	-	-	-	-	-	-	-	-	-	-	-	-	-	a	-	-	a	-	-	-	b	-	b	a	b	-
chr08	7467717	G	C	b	-	-	-	b	-	-	-	-	-	-	b	b	-	-	-	-	-	-	-	-	-	-	-	-	-	-	-	-	-	-	-	-	a	-	-	a	-	-	-	b	-	b	a	b	-
chr08	7467738	A	G	b	-	-	-	b	-	-	-	-	-	-	b	b	-	-	-	-	-	-	-	-	-	-	-	-	-	-	-	-	-	-	-	-	a	-	-	a	-	-	-	b	-	b	a	b	-
chr08	7477112	G	A	-	-	-	-	-	-	-	-	-	-	-	-	-	b	b	-	b	-	-	b	-	b	-	b	b	b	b	-	-	-	b	-	-	-	-	-	-	-	-	-	-	-	-	-	-	-
chr08	7479517	G	A	b	b	b	a	b	a	-	-	b	b	b	b	b	b	b	-	b	-	-	b	a	-	-	a	a	-	-	b	b	a	b	a	b	a	-	a	a	a	b	a	b	a	b	b	b	-
chr08	7482177	C	T	b	-	b	-	-	-	-	-	-	-	b	b	b	-	-	-	-	-	-	-	-	-	-	-	-	-	-	b	-	-	b	-	b	-	-	-	-	-	b	-	-	-	-	b	b	-
chr08	7484092	T	C	a	b	b	a	b	a	a	b	b	-	b	b	b	-	-	b	-	b	-	-	-	a	-	b	-	-	b	a	b	a	b	b	b	a	a	b	a	a	-	-	b	a	b	b	b	-
chr08	7484097	G	A	a	b	b	a	b	a	a	b	b	-	b	b	b	-	-	b	-	b	-	-	-	a	-	b	-	-	b	a	b	a	b	b	b	a	a	b	a	a	-	-	b	a	b	b	b	-
chr08	7484671	T	C	a	a	b	a	-	a	a	a	-	-	-	a	-	a	-	-	a	a	-	a	a	a	-	b	-	-	-	a	a	a	-	a	-	a	a	-	a	a	a	-	-	a	a	-	b	-
chr08	7484691	T	C	a	a	b	a	-	a	a	a	-	-	-	a	-	a	-	-	a	a	-	a	a	a	-	b	-	-	-	a	a	a	-	a	-	a	a	-	a	a	a	-	-	a	a	-	b	-
chr08	7493642	G	A	b	a	b	a	b	a	b	a	b	b	b	b	b	h	b	a	b	a	-	h	a	a	a	-	a	h	a	b	a	a	b	a	b	a	a	a	a	a	a	a	b	a	a	b	b	b
chr08	7494978	T	C	b	b	b	a	b	a	a	b	b	b	b	a	b	b	b	a	a	b	a	b	a	b	a	a	h	b	-	b	a	a	b	b	b	a	a	a	a	a	b	a	b	a	a	b	b	-
chr08	7501814	T	C	b	b	b	a	b	a	a	a	b	-	b	b	b	b	-	b	b	-	-	b	a	a	-	b	a	b	a	-	a	a	b	b	b	a	-	a	a	a	a	b	b	a	b	a	b	b
chr08	7503296	G	A	a	b	b	a	b	a	a	a	b	b	-	b	b	a	b	-	b	a	a	-	-	a	-	a	b	a	b	b	a	a	b	b	b	a	a	b	a	a	b	a	b	a	b	a	b	-
chr08	7506230	A	C	a	b	-	a	b	a	b	b	b	b	-	a	b	b	b	-	a	b	a	a	a	a	a	b	a	a	b	-	-	-	b	a	-	a	b	-	-	a	a	a	b	-	-	-	-	-
chr08	7510905	C	A	a	b	b	a	b	a	-	a	b	b	-	b	b	-	-	a	-	-	-	a	a	a	-	a	b	a	-	b	b	a	b	a	b	a	-	a	a	a	b	a	b	-	a	a	b	b
chr08	7510934	G	C	a	b	b	a	b	a	-	a	b	b	-	b	b	-	-	a	-	-	-	a	a	a	-	a	-	a	-	b	b	a	b	a	b	a	-	a	a	a	b	a	b	-	a	a	b	b
chr08	7511245	C	T	a	b	b	a	b	a	-	a	b	b	-	b	b	-	-	a	-	-	-	a	a	a	a	a	b	a	-	b	b	a	b	a	b	a	-	-	a	a	b	a	b	-	a	a	b	-
chr08	7512940	C	T	-	-	-	a	-	a	-	-	-	-	-	a	-	-	-	a	a	-	a	a	a	a	a	a	a	a	a	-	-	-	-	-	-	a	-	-	-	-	a	a	-	a	-	a	-	-
chr08	7513359	T	C	b	a	b	a	b	a	-	b	b	b	b	a	b	b	b	-	-	a	a	a	-	-	-	-	b	-	b	a	b	a	b	b	b	a	-	a	a	a	a	b	b	a	a	a	b	-
chr08	7517392	C	T	a	-	b	-	-	a	a	a	-	-	b	b	b	a	-	a	a	a	a	a	a	a	a	a	a	a	-	b	-	-	-	-	-	-	-	-	-	-	-	-	b	-	-	-	-	-
chr08	7517411	A	T	a	-	b	-	-	a	a	a	-	-	b	b	b	a	-	a	a	a	a	a	a	a	a	a	a	a	-	b	-	-	-	-	-	-	-	-	-	-	-	-	b	-	-	-	-	-
chr08	7517429	T	C	a	-	b	-	-	a	a	a	-	-	b	b	b	a	-	a	a	a	a	a	a	a	a	a	a	a	-	b	-	-	-	-	-	-	-	-	-	-	-	-	b	-	-	-	-	-
chr08	7550313	C	G	b	a	b	a	b	a	a	a	b	b	b	a	b	a	-	-	b	b	a	a	a	h	a	b	h	b	a	b	b	a	b	b	b	a	b	b	a	a	b	b	b	a	a	a	b	b
chr08	7565873	G	A	-	-	-	-	-	-	-	-	-	-	-	-	b	a	b	b	b	a	a	h	a	h	a	h	h	b	a	b	-	-	-	-	-	-	-	-	-	-	-	-	-	-	-	-	-	-
chr08	7566063	C	A	-	-	-	-	-	-	-	-	-	-	-	-	-	b	b	a	b	a	a	b	a	a	a	h	-	h	b	-	a	-	-	-	b	-	-	b	-	-	-	-	-	-	-	-	-	-
chr08	7566096	G	T	-	-	-	-	-	-	-	-	-	-	-	-	-	a	b	h	a	a	a	h	a	h	a	b	a	h	h	-	-	-	-	-	-	a	-	-	-	-	-	-	b	-	-	-	-	-
chr08	7573356	T	C	-	-	-	-	b	-	-	-	-	-	-	-	-	b	-	a	b	b	a	b	a	h	-	h	b	a	b	-	b	-	-	-	-	-	-	-	a	-	a	-	-	-	-	-	-	-
chr08	7573442	A	G	-	-	-	-	b	-	-	-	-	-	-	-	-	a	-	b	a	b	a	b	a	h	-	h	b	a	b	-	b	-	-	-	-	-	-	-	a	-	a	-	-	-	-	-	-	-
chr08	7591190	A	G	-	-	-	-	-	-	-	-	-	-	-	-	-	a	b	b	a	b	a	b	a	b	a	b	h	b	h	-	-	-	-	-	b	a	-	-	-	-	-	-	-	-	-	-	-	-
chr08	7591860	T	C	a	b	b	a	b	-	-	a	b	b	b	b	b	a	b	-	b	a	a	b	-	h	-	b	a	b	a	b	a	a	b	a	-	a	a	-	a	a	b	b	b	a	b	b	b	-
chr08	7603299	T	C	b	a	b	a	b	-	a	b	-	-	b	a	b	a	b	a	b	a	-	a	a	b	a	-	a	b	a	-	a	-	b	a	-	a	-	-	-	-	-	-	b	a	-	-	-	b
chr08	7603360	C	T	b	a	b	a	b	-	a	a	-	-	b	a	b	a	b	a	-	a	-	a	a	-	a	-	a	-	a	-	a	-	b	a	-	a	-	-	-	-	-	-	b	a	-	-	-	b
chr08	7603518	T	C	b	a	b	a	b	-	a	b	-	-	b	a	b	a	b	a	b	a	-	a	a	b	a	-	a	b	a	-	a	-	b	a	-	a	-	-	-	-	-	-	b	a	-	-	-	b
chr08	7616018	A	C	-	-	-	-	-	-	-	-	-	-	-	-	-	a	b	-	b	b	a	h	a	b	a	h	a	b	b	-	-	-	-	-	-	-	-	-	-	a	-	-	-	-	-	-	-	-
chr08	7618450	C	A	-	-	-	-	-	-	-	-	-	-	-	-	-	a	b	h	a	b	a	a	a	b	a	b	a	h	h	-	-	-	b	-	-	-	-	-	-	a	-	-	-	a	-	-	-	-
chr08	7618467	C	T	-	-	-	-	-	-	-	-	-	-	-	-	-	a	b	h	a	b	a	a	a	b	a	b	a	h	h	-	-	-	b	-	-	-	-	-	-	a	-	-	-	a	-	-	-	-
chr08	7621769	T	C	-	-	-	-	-	-	-	-	-	-	-	-	-	h	-	h	a	a	-	a	-	-	a	-	b	-	a	-	b	-	b	-	b	-	a	-	-	-	-	-	-	-	-	-	-	-
chr08	7621784	C	T	-	-	-	-	-	-	-	-	-	-	-	-	-	h	-	a	a	a	-	a	-	-	a	-	b	-	a	-	b	-	b	-	b	-	a	-	-	-	-	-	-	-	-	-	-	-
chr08	7621807	C	T	-	-	-	-	-	-	-	-	-	-	-	-	-	h	-	a	a	a	-	a	-	-	a	-	b	-	a	-	b	-	b	-	b	-	a	-	-	-	-	-	-	-	-	-	-	-
chr08	7621819	C	T	-	-	-	-	-	-	-	-	-	-	-	-	-	h	-	a	a	a	-	a	-	-	a	-	b	-	a	-	b	-	b	-	b	-	a	-	-	-	-	-	-	-	-	-	-	-
chr08	7639413	A	G	a	-	-	-	-	a	-	b	-	-	-	-	b	a	-	-	a	-	-	-	a	-	-	a	-	a	-	-	b	a	b	-	-	a	-	-	-	a	-	-	-	-	a	-	-	-
chr08	7640943	T	C	b	b	-	a	b	-	-	-	-	-	b	-	b	-	-	-	-	-	-	-	-	-	-	b	-	-	-	b	b	-	b	b	-	-	-	-	-	-	-	-	-	-	b	a	b	-
chr08	7654739	T	A	-	-	-	-	b	-	-	-	-	b	-	-	-	b	-	-	-	-	-	-	-	-	-	-	-	-	b	-	-	-	b	b	b	-	b	b	-	-	-	-	b	-	b	-	b	-
chr08	7654836	T	C	-	-	-	-	-	-	-	-	-	-	-	-	-	a	-	b	a	b	a	a	a	a	a	b	h	a	b	-	-	-	-	-	-	-	-	-	-	-	-	-	-	-	a	-	-	-
chr08	7655099	G	A	-	b	-	-	-	-	-	-	-	-	-	-	-	h	b	b	b	b	a	b	a	h	a	b	h	a	a	-	b	-	b	-	-	-	-	-	-	-	-	-	-	-	-	-	-	-
chr08	7655137	C	T	-	b	-	-	-	-	-	-	-	-	-	-	-	h	b	h	h	b	a	h	a	h	a	h	h	h	h	-	b	-	b	-	-	-	-	-	-	-	-	-	-	-	-	-	-	-
chr08	7655153	C	T	-	b	-	-	-	-	-	-	-	-	-	-	-	a	b	a	a	b	a	b	a	h	a	a	h	a	h	-	b	-	b	-	-	-	-	-	-	-	-	-	-	-	-	-	-	-
chr08	7656718	T	A	b	-	b	a	b	a	-	a	b	b	-	b	b	a	-	-	b	-	-	-	-	-	-	-	-	-	a	b	a	-	b	-	b	b	b	-	a	-	b	b	b	-	b	a	-	-
chr08	7657060	T	C	b	-	b	a	b	a	-	a	-	-	-	b	b	a	-	-	b	-	-	-	-	-	-	-	-	-	a	-	a	-	b	a	b	a	b	-	a	-	b	b	-	-	b	a	-	-
chr08	7666434	G	A	b	b	b	-	-	-	-	b	b	b	b	b	b	-	-	-	-	-	-	-	-	-	-	-	-	-	-	b	-	-	b	-	b	-	b	b	-	-	b	-	b	-	b	b	b	-
chr08	7666466	A	G	b	b	b	-	-	-	-	b	b	b	b	b	b	-	-	-	-	-	-	-	-	-	-	-	-	-	-	b	-	-	b	-	b	-	b	b	-	-	b	-	b	-	b	b	b	-
chr08	7667051	C	T	-	-	-	-	-	-	-	-	-	-	-	-	-	a	-	-	a	-	-	a	-	-	-	-	-	a	-	-	a	-	-	-	-	-	-	-	-	-	-	-	-	-	-	-	-	-
chr08	7669209	C	G	b	b	b	a	b	a	-	b	b	b	b	a	b	a	b	b	b	a	a	a	a	a	a	a	a	b	a	b	b	a	b	b	b	a	a	a	a	a	a	a	b	a	a	-	b	-
chr08	7669232	T	A	b	b	b	a	b	a	-	b	b	b	b	a	b	a	b	b	b	a	a	a	a	a	a	a	a	b	a	b	b	a	b	b	b	a	a	a	a	a	b	a	b	a	a	-	b	-
chr08	7669602	G	T	-	-	-	-	-	-	-	-	-	-	-	-	-	b	b	a	a	a	a	h	a	h	a	a	h	h	h	-	-	-	-	-	-	-	-	-	-	-	-	-	-	-	-	-	-	-
chr08	7669692	T	C	-	-	-	a	-	-	-	-	-	-	-	-	-	b	b	b	a	a	a	h	a	h	a	b	h	h	h	-	-	-	-	-	-	-	-	-	-	-	-	-	-	-	-	-	-	-
chr08	7672760	A	G	-	-	-	-	b	a	a	b	-	-	b	b	b	b	-	a	-	b	-	b	a	-	a	-	a	b	a	-	b	-	-	-	-	-	-	-	a	a	-	-	-	-	-	-	-	-
chr08	7672766	C	T	-	-	-	-	b	a	a	b	-	-	b	b	b	b	-	a	-	b	-	b	a	-	a	-	a	b	a	-	b	-	-	-	-	-	-	-	a	a	-	-	-	-	-	-	-	-
chr08	7677298	G	A	-	-	-	-	-	a	-	-	-	-	-	-	-	a	b	a	a	a	a	a	a	b	a	h	a	a	b	-	b	-	b	-	-	-	-	-	-	-	-	-	-	-	-	-	-	-
chr08	7677450	T	C	-	-	-	-	-	a	-	-	-	-	-	-	-	b	b	-	a	a	a	a	a	b	a	a	a	a	a	-	b	-	-	-	-	-	-	-	-	-	-	-	-	-	-	-	-	-
chr08	7677465	T	C	-	-	-	-	-	a	-	-	-	-	-	-	-	b	b	-	a	a	a	a	a	b	a	a	a	a	a	-	b	-	-	-	-	-	-	-	-	-	-	-	-	-	-	-	-	-
chr08	7678582	A	G	-	-	b	-	b	b	b	-	-	b	b	-	-	-	-	-	-	-	-	-	-	-	-	-	-	-	-	-	-	b	b	b	-	b	-	-	-	-	-	-	-	-	b	-	-	-
chr08	7680309	T	C	-	-	-	a	-	a	-	-	-	-	-	a	-	b	b	a	a	b	a	a	a	a	a	a	a	b	a	-	-	-	-	-	-	-	-	-	-	a	a	-	-	-	-	-	-	-
chr08	7682519	T	A	b	b	b	a	b	a	b	b	b	b	b	b	b	b	b	a	a	a	-	b	a	a	-	a	a	a	a	b	b	a	b	b	b	a	b	b	a	a	b	b	b	a	b	b	b	b
chr08	7682808	G	A	-	-	-	-	-	-	-	-	-	-	-	-	-	b	b	h	b	-	a	b	a	a	a	b	a	a	a	-	b	-	b	a	-	-	-	-	-	-	-	-	b	-	-	-	-	-
chr08	7683571	C	T	a	b	b	a	b	a	b	b	b	b	a	b	b	a	b	b	a	a	a	a	a	-	a	a	a	a	a	a	b	a	a	a	b	a	a	b	a	a	a	a	b	a	a	a	a	-
chr08	7685139	C	G	-	-	-	-	-	-	-	-	-	-	-	-	-	a	-	b	-	a	a	h	a	a	-	a	a	a	a	-	-	-	a	-	-	-	-	-	-	-	-	-	-	-	-	-	-	-
chr08	7685814	T	C	-	-	b	-	-	a	-	-	-	-	-	a	-	b	b	b	a	b	h	a	a	b	a	b	h	a	h	-	-	-	-	-	-	-	-	-	-	-	-	-	-	-	-	-	-	-
chr08	7686162	C	T	b	b	b	-	b	-	-	b	b	b	b	b	b	b	-	-	-	b	-	a	-	-	-	-	-	-	a	b	b	-	b	-	b	-	-	-	-	-	b	-	b	-	b	b	b	-
chr08	7686416	C	A	b	b	b	-	b	-	-	b	b	b	b	b	b	b	-	-	-	b	-	-	-	-	-	-	-	-	-	b	b	-	b	-	b	-	-	-	-	-	b	-	b	-	b	b	b	-
chr08	7686618	G	A	-	b	-	-	-	-	-	-	-	-	-	-	-	b	b	b	b	b	-	b	-	b	-	-	b	b	b	-	-	-	-	-	-	-	-	-	-	-	-	-	-	-	-	-	-	-
chr08	7697067	A	G	-	-	-	-	-	-	-	-	-	-	-	-	-	b	b	b	b	a	a	b	a	b	-	a	a	-	a	-	a	-	b	-	-	-	-	-	a	-	-	-	-	-	-	-	-	-
chr08	7697105	T	C	-	-	-	-	-	-	-	-	-	-	-	-	-	b	b	b	b	a	a	b	a	b	-	a	a	-	a	-	a	-	b	-	-	-	-	-	a	-	-	-	-	-	-	-	-	-
chr08	7697251	G	A	-	-	-	-	-	-	-	-	-	-	-	-	-	a	b	b	b	a	a	b	a	b	-	a	a	-	a	-	a	-	b	-	-	-	-	-	a	-	-	-	-	-	-	-	-	-
chr08	7712633	T	C	b	-	-	a	-	a	a	-	b	-	b	a	-	a	-	-	h	-	a	-	-	-	-	-	-	a	-	b	a	a	b	a	-	a	-	-	a	a	b	a	-	a	a	-	b	-
chr08	7712658	C	T	a	-	-	a	-	a	a	-	b	-	b	a	-	a	-	-	h	-	a	-	-	-	-	-	-	a	-	b	a	a	b	a	-	a	-	-	a	a	b	a	-	a	a	-	b	-
chr08	7713019	T	C	b	-	b	a	b	a	b	b	-	b	b	a	b	a	-	-	-	-	-	-	-	b	a	a	-	-	-	-	a	a	b	a	-	a	a	a	a	a	b	a	b	-	b	a	-	b
chr08	7720503	T	C	a	a	b	a	b	a	b	a	b	b	b	b	b	a	-	b	a	a	a	a	a	b	a	b	b	b	b	a	b	a	b	b	b	a	b	b	a	a	a	b	b	a	b	a	b	-
chr08	7720641	G	A	b	-	b	a	b	a	a	-	-	-	-	a	b	h	b	a	b	-	-	-	-	b	-	-	a	a	a	a	a	-	-	-	-	-	-	-	-	-	-	b	-	-	a	-	-	-
chr08	7720835	A	C	-	-	-	-	-	-	-	-	-	-	-	-	-	b	b	a	b	b	a	a	a	h	a	a	b	b	h	-	-	-	-	-	-	-	-	-	-	-	-	-	-	-	-	-	-	-
chr08	7721474	C	T	b	a	b	a	b	a	b	b	-	b	-	b	b	-	-	-	-	-	a	-	a	a	-	-	-	-	-	b	a	a	b	a	b	a	-	a	a	a	-	a	b	-	b	b	b	-
chr08	7726700	T	A	-	-	b	-	b	a	-	-	-	-	b	b	-	-	-	-	-	-	-	-	-	-	-	a	a	-	-	-	a	-	-	b	-	a	-	b	a	-	-	-	b	a	a	-	b	-
chr08	7733649	A	G	a	-	b	a	b	a	b	a	b	-	b	b	b	-	-	-	b	-	-	-	-	a	-	a	b	-	-	b	a	a	b	a	b	a	a	b	a	a	a	a	b	a	b	-	b	b
chr08	7734580	C	A	a	b	b	a	b	a	-	a	b	b	b	a	b	a	-	a	a	-	-	b	-	-	a	b	b	-	-	b	a	a	b	b	b	a	a	b	-	a	b	a	b	a	a	b	b	b
chr08	7734639	C	T	a	b	b	a	b	a	-	a	b	b	b	a	b	a	-	a	a	-	-	a	-	-	a	b	a	-	-	b	a	a	b	b	b	a	a	b	-	a	b	a	b	a	a	b	b	b
chr08	7734989	C	T	-	-	-	-	-	-	-	-	-	-	-	-	-	h	b	a	b	a	a	b	a	-	-	b	b	-	a	-	-	-	-	-	-	-	-	-	-	-	-	-	-	-	-	-	-	-
chr08	7734994	A	G	-	-	-	-	-	-	-	-	-	-	-	-	-	h	b	a	b	a	a	b	a	-	-	b	h	-	a	-	-	-	-	-	-	-	-	-	-	-	-	-	-	-	-	-	-	-
chr08	7735310	G	A	b	a	b	a	b	a	a	a	b	b	b	b	b	b	-	b	a	a	a	h	a	h	a	a	b	a	h	b	b	a	b	-	b	a	a	a	a	a	b	b	b	a	a	a	-	b
chr08	7736003	A	G	a	a	b	a	b	a	a	-	b	b	b	a	b	b	-	-	-	-	-	a	a	b	-	a	-	a	a	-	b	-	b	b	b	a	a	a	a	a	-	b	b	a	a	b	b	b
chr08	7737228	A	G	a	a	b	a	b	a	a	b	b	b	b	b	b	-	b	a	h	-	a	-	-	-	a	a	-	-	-	b	b	a	b	b	b	a	-	b	a	a	a	b	b	a	h	a	b	-
chr08	7737684	A	G	-	-	-	a	-	-	-	-	-	-	-	-	-	a	b	b	a	a	a	h	a	h	a	a	h	a	b	-	-	a	b	-	b	a	-	-	-	-	-	a	-	-	-	-	-	-
chr08	7743810	C	A	-	-	-	a	-	-	-	-	b	-	b	a	b	b	-	a	b	-	a	-	-	-	-	-	-	-	-	-	-	a	b	a	-	a	-	b	a	-	-	-	-	a	a	a	b	b
chr08	7745733	T	C	b	b	b	a	b	a	a	b	b	b	b	b	b	a	b	a	h	a	a	a	a	a	a	-	a	b	a	b	b	a	b	b	b	a	b	b	a	a	a	b	b	a	b	b	-	-
chr08	7763982	C	T	-	-	-	-	-	-	-	-	-	-	-	-	-	-	-	a	-	-	-	-	-	a	-	-	-	-	-	-	-	-	-	-	-	-	-	-	-	-	-	-	-	-	-	-	-	-
chr08	7768170	C	T	-	-	-	-	-	-	-	-	-	-	-	-	-	b	b	a	a	a	a	h	a	b	a	h	b	h	b	-	-	-	-	-	-	-	-	-	-	-	-	-	-	-	-	-	-	-
chr08	7768381	T	C	b	a	b	a	b	a	a	b	b	b	-	-	b	b	b	b	a	b	a	b	a	b	a	a	b	a	a	b	a	a	b	b	b	a	-	b	a	a	a	a	b	a	b	b	b	b
chr08	7768427	G	A	b	a	b	a	b	a	a	b	b	b	-	a	b	b	b	b	a	b	a	b	a	b	a	a	b	a	a	b	a	a	b	b	b	a	-	b	a	a	a	a	b	a	b	b	b	b
chr08	7777761	C	T	-	-	-	-	-	-	-	-	-	-	-	-	-	b	b	h	b	a	a	h	a	a	a	-	b	a	a	-	-	-	-	-	-	a	-	a	-	-	-	-	-	-	-	b	-	-
chr08	7778867	G	T	a	b	b	a	b	a	-	a	b	b	b	a	b	b	-	-	-	a	a	b	-	b	-	-	b	-	a	a	b	a	b	a	b	a	-	a	a	a	b	a	b	a	b	b	b	-
chr08	7780311	T	C	-	-	-	-	-	-	-	-	-	-	-	-	-	a	b	b	a	b	a	h	a	a	a	a	h	-	a	-	-	-	-	a	-	-	-	-	-	a	-	-	-	-	-	-	-	-
chr08	7780426	C	T	-	-	-	-	-	-	-	-	-	-	-	-	-	a	b	a	a	a	a	h	a	a	a	a	h	-	a	-	-	-	-	a	-	-	-	-	-	a	-	-	-	-	-	-	-	-
chr08	7781516	G	A	b	a	b	a	b	a	b	-	b	b	b	b	b	-	-	-	-	-	-	a	-	b	a	-	-	b	b	-	a	a	b	a	b	a	-	a	a	-	-	b	b	a	a	a	b	-
chr08	7785471	C	A	b	-	b	-	b	-	b	b	-	-	b	-	-	-	-	-	-	-	-	a	-	-	a	-	-	-	-	-	b	-	b	-	b	a	b	a	-	-	b	a	b	-	a	b	-	-
chr08	7793192	G	A	b	b	b	-	b	-	b	-	b	-	b	b	b	b	b	b	b	b	-	b	-	b	-	-	b	b	-	-	b	-	b	b	b	-	-	-	-	-	-	b	-	-	-	-	-	-
chr08	7793665	A	T	-	-	-	a	-	-	-	-	-	-	-	a	-	a	b	a	b	-	a	b	a	a	a	a	a	a	a	b	a	-	-	-	-	-	-	-	a	-	-	a	-	-	-	-	-	-
chr08	7793691	G	C	-	-	-	a	-	-	-	-	-	-	-	a	-	a	b	a	b	-	a	h	a	a	a	a	a	a	a	b	a	-	-	-	-	-	-	-	a	-	-	a	-	-	-	-	-	-
chr08	7793774	G	C	-	-	-	a	-	-	-	-	-	-	-	a	-	a	-	a	a	-	a	a	a	a	a	a	a	a	a	-	a	-	-	-	-	-	-	-	a	-	-	a	-	-	-	-	-	-
chr08	7795389	G	T	a	b	b	a	b	a	-	a	b	b	b	b	b	b	-	-	b	-	-	-	a	-	-	-	-	a	b	-	a	a	b	a	b	a	-	-	-	-	a	-	-	a	a	-	b	b
chr08	7797548	A	G	b	a	b	a	b	a	b	b	b	b	b	a	b	b	-	-	a	b	a	a	a	b	a	a	a	b	h	b	b	a	b	b	b	a	-	b	a	a	b	a	b	a	b	a	b	-
chr08	7807527	G	A	b	-	-	a	b	a	-	-	b	-	-	-	-	a	-	-	-	-	-	-	-	-	a	-	-	-	a	b	a	a	-	-	-	a	-	-	-	-	-	a	-	-	b	b	-	-
chr08	7807559	G	A	b	-	-	a	b	a	-	-	b	-	-	-	-	a	-	-	-	-	-	-	-	-	a	-	-	-	a	b	a	a	-	-	-	a	-	-	-	-	-	a	-	-	b	b	-	-
chr08	7819057	G	A	b	b	b	a	b	a	b	a	b	b	b	b	b	a	-	-	a	-	a	a	a	a	a	a	a	h	b	b	b	a	b	b	b	a	b	a	a	a	b	a	b	a	b	a	a	-
chr08	7823662	G	A	-	-	-	a	-	-	-	-	b	-	-	a	-	a	a	-	a	a	-	b	a	b	-	-	a	a	a	a	-	-	-	b	a	-	a	a	-	a	-	a	-	a	-	-	-	-
chr08	7824709	A	C	a	a	b	a	b	a	-	a	b	b	-	a	b	-	b	a	-	a	a	a	a	a	-	-	a	-	a	a	a	a	b	-	b	a	a	-	a	a	a	a	b	a	-	-	-	-
chr08	7831709	T	C	-	-	-	a	-	-	-	-	-	-	-	-	-	a	-	a	a	a	a	a	a	a	a	a	a	a	a	-	-	-	b	b	-	-	-	-	-	-	-	-	-	-	-	-	-	-
chr08	7831800	C	A	b	-	-	a	-	-	-	-	b	-	-	-	-	a	b	a	a	a	a	a	a	h	a	b	a	b	b	-	-	a	-	-	-	a	-	-	-	-	-	-	-	-	-	-	-	-
chr08	7831877	G	A	b	-	-	a	a	-	-	-	b	-	-	-	-	b	b	a	a	b	a	a	a	h	a	b	a	b	a	-	-	a	-	-	-	a	-	-	-	-	-	-	-	-	-	-	-	-
chr08	7833742	T	C	-	-	-	-	-	-	-	-	-	-	-	-	-	b	b	h	b	b	a	h	a	b	a	h	h	a	a	-	a	-	-	-	-	-	-	-	-	-	-	-	-	-	-	-	b	-
chr08	7833804	T	C	-	-	-	-	-	-	-	-	-	-	-	-	-	b	b	b	b	b	a	h	a	b	a	h	h	a	a	-	a	-	-	-	-	-	-	-	-	-	-	-	-	-	-	-	b	-
chr08	7851563	T	C	-	-	b	-	-	-	-	b	-	-	-	-	-	a	b	b	a	b	-	h	a	a	a	-	a	b	a	a	-	-	-	-	-	-	-	-	-	-	-	-	-	-	-	-	-	-
chr08	7851568	C	T	-	-	b	-	-	-	-	a	-	-	-	-	-	a	b	b	a	b	-	h	a	a	a	-	a	a	a	a	-	-	-	-	-	-	-	-	-	-	-	-	-	-	-	-	-	-
chr08	7863224	G	C	b	b	b	-	b	-	a	-	b	b	b	b	b	b	-	a	b	a	a	a	a	a	a	a	a	a	a	-	a	-	b	-	-	-	a	-	-	-	b	-	b	-	-	-	-	-
chr08	7874308	G	A	-	-	-	-	-	-	-	-	-	-	-	-	-	b	b	a	b	a	a	b	a	h	a	a	h	h	b	-	-	-	-	-	b	-	-	-	-	-	-	-	-	-	-	-	-	-
chr08	7874525	C	T	-	-	b	-	-	-	-	-	-	-	-	b	b	b	b	a	b	b	a	a	a	a	a	h	a	a	h	-	-	-	-	-	-	a	-	-	-	-	-	-	-	-	-	-	-	-
chr08	7874689	C	T	-	-	-	-	-	-	-	-	-	-	-	-	b	a	b	b	h	-	a	a	a	a	a	a	h	h	h	-	-	-	-	-	b	-	-	-	-	-	b	-	-	-	-	-	-	-
chr08	7879089	G	A	-	-	b	-	-	-	-	-	-	-	-	-	b	b	b	a	a	-	a	b	a	a	a	-	a	a	b	a	-	-	-	-	-	-	-	-	-	-	-	-	-	-	-	-	b	-
chr08	7879101	G	C	-	-	b	-	-	-	-	-	-	-	-	-	b	b	b	a	a	-	a	b	a	a	a	-	a	a	b	a	-	-	-	-	-	-	-	-	-	-	-	-	-	-	-	-	b	-
chr08	7879112	T	C	-	-	b	-	-	-	-	-	-	-	-	-	b	b	b	a	a	-	a	b	a	a	a	-	a	a	b	a	-	-	-	-	-	-	-	-	-	-	-	-	-	-	-	-	b	-
chr08	7883705	C	G	-	-	b	-	-	-	-	-	-	-	-	-	-	h	b	-	h	h	a	a	a	-	a	a	a	a	a	-	-	-	-	-	b	-	-	-	-	-	-	-	-	-	-	-	-	-
chr08	7892134	A	G	-	b	b	-	b	-	b	-	b	b	b	b	b	b	b	b	-	-	-	b	-	-	-	b	-	-	-	b	b	-	b	b	b	-	-	b	a	-	b	b	b	-	b	b	b	-
chr08	7892782	A	T	a	b	b	a	b	a	b	b	b	-	b	a	b	a	b	b	a	b	a	a	a	b	a	a	b	a	b	b	b	a	b	b	-	a	b	-	-	a	-	-	b	a	a	-	-	-
chr08	7892787	C	A	a	b	b	a	b	a	b	b	b	-	b	a	b	a	b	b	a	b	a	a	a	b	a	b	b	a	b	b	b	a	b	b	-	a	b	-	-	a	-	-	b	a	b	-	-	-
chr08	7947940	C	T	a	a	b	a	b	a	-	-	b	-	-	-	b	a	-	-	a	a	-	-	-	a	-	-	a	-	b	b	b	a	b	a	-	a	-	-	a	a	a	a	b	a	b	a	b	-
chr08	7957935	G	T	-	-	b	-	-	-	-	-	b	-	-	-	-	a	b	b	a	a	a	b	a	a	b	a	b	a	-	a	-	-	-	a	-	-	-	-	-	a	-	-	-	-	-	-	-	-
chr08	7958319	C	T	b	b	b	a	b	a	a	a	b	b	b	a	b	b	b	b	b	b	a	a	a	a	h	a	b	a	h	a	b	a	b	b	b	a	a	b	a	a	b	a	b	a	b	a	b	b
chr08	7958511	T	G	-	-	-	-	-	-	-	-	-	-	-	-	-	b	b	-	a	b	a	h	a	a	-	a	b	b	b	-	-	-	-	-	-	-	-	-	-	-	-	-	-	-	-	-	-	-
chr08	7958530	C	A	-	-	-	-	-	-	-	-	-	-	-	-	-	b	b	-	a	b	a	h	a	a	-	a	b	b	b	-	-	-	-	-	-	-	-	-	-	-	-	-	-	-	-	-	-	-
chr08	7958759	A	G	a	b	b	a	b	a	a	a	b	b	b	b	b	b	-	a	b	a	a	a	a	a	b	a	-	-	b	-	a	a	b	b	b	a	a	a	a	a	b	b	b	a	a	a	b	-
chr08	7958892	C	T	a	b	b	a	b	a	a	a	b	b	b	b	b	b	-	a	b	a	a	a	a	a	b	a	-	-	b	-	a	a	b	b	b	a	a	a	a	a	b	b	b	a	a	a	b	-
chr08	7961461	C	T	b	a	b	a	b	a	-	a	b	b	b	b	b	a	b	b	-	b	-	b	a	a	a	-	a	a	b	a	b	a	b	b	-	a	a	b	-	a	a	b	b	a	a	b	b	-
chr08	7963706	C	T	b	-	-	-	-	-	-	a	-	-	-	-	-	a	b	b	a	a	a	h	a	a	h	h	a	h	b	-	-	-	-	-	-	-	-	-	-	-	-	-	-	a	-	-	-	-
chr08	7966785	A	C	-	-	-	a	-	-	-	-	b	-	-	b	-	b	b	b	a	b	a	h	a	a	h	a	a	b	a	-	-	-	-	-	-	-	-	-	-	-	b	-	-	-	-	-	-	-
chr08	7975537	T	C	b	-	b	-	b	-	b	b	b	-	b	a	b	b	-	-	-	-	-	-	a	-	-	-	a	-	-	b	b	-	b	b	b	-	b	a	-	-	-	-	b	-	b	-	b	-
chr08	7976213	T	G	-	-	-	-	-	-	-	a	-	-	-	-	-	b	-	a	b	a	a	b	a	h	a	-	a	h	h	-	-	-	b	a	-	-	a	a	a	-	-	-	-	-	-	-	-	-
chr08	7976494	T	C	b	-	b	-	-	-	-	-	-	-	-	b	-	h	b	b	b	b	-	b	a	-	b	-	-	-	b	-	-	-	b	-	-	-	-	-	-	-	-	-	-	-	-	-	-	-
chr08	7976668	T	C	a	a	b	a	b	a	b	a	b	b	-	b	b	a	-	-	a	a	-	a	a	a	-	a	b	a	-	a	b	a	b	b	b	a	b	b	a	a	a	b	b	a	b	b	b	b
chr08	7979900	T	C	-	a	-	-	b	a	-	b	b	b	-	b	b	b	b	b	a	a	-	b	a	h	a	a	-	h	h	-	-	-	b	-	b	a	-	-	-	-	-	b	b	a	a	-	-	-
chr08	7988943	T	C	a	a	b	a	b	a	-	b	b	b	b	a	b	a	-	-	a	-	-	a	a	-	a	a	a	a	a	b	a	-	b	a	b	a	a	a	a	a	b	a	b	a	b	a	b	b
chr08	7988982	A	G	a	a	b	a	b	a	-	b	b	b	b	a	b	a	-	-	a	-	-	a	a	-	a	a	a	a	a	b	a	-	b	a	b	a	a	a	a	a	b	a	b	a	b	a	b	b
chr08	7989986	A	G	a	a	-	a	b	a	a	b	b	b	-	a	b	-	b	-	a	-	-	b	a	-	-	-	-	a	-	-	b	-	b	a	b	a	a	a	a	-	a	b	b	a	b	b	b	b
chr08	7990540	T	C	a	-	b	a	b	a	a	a	-	b	b	b	b	a	-	-	a	-	a	a	a	a	a	b	a	a	-	a	b	a	b	b	-	a	-	-	-	a	b	a	b	-	b	-	b	-
chr08	7990590	C	T	a	a	b	a	b	a	a	a	-	b	b	a	b	a	-	-	a	-	a	a	a	a	a	a	a	a	-	a	a	a	b	b	-	a	-	-	-	a	a	a	b	a	b	b	b	-
chr08	7994954	C	T	b	a	b	a	b	a	a	b	b	b	b	a	b	a	-	b	h	b	a	a	a	b	-	a	b	b	h	-	a	a	b	a	b	a	b	b	a	a	a	a	b	a	a	b	b	-
chr08	7996030	T	C	a	b	b	-	-	a	-	-	-	-	b	b	b	a	b	a	-	b	a	-	a	b	b	a	h	a	b	b	-	-	b	b	-	a	-	-	-	-	a	-	b	a	b	-	-	-
chr08	7996949	C	T	-	a	-	a	-	a	a	-	-	-	-	-	-	-	-	b	-	-	a	-	a	a	-	a	b	-	-	-	-	-	-	-	-	-	-	-	a	a	-	a	-	-	-	-	-	-
chr08	7996967	G	T	-	a	-	a	-	a	a	-	-	-	-	-	-	-	-	b	-	-	a	-	a	a	-	a	b	-	-	-	-	-	-	-	-	-	-	-	a	a	-	a	-	-	-	-	-	-
chr08	7997020	T	C	-	-	-	a	-	a	a	-	-	-	-	-	-	b	b	b	-	b	a	b	a	a	-	h	b	-	-	-	-	-	b	-	-	-	-	-	a	a	-	a	-	-	-	-	-	-
chr08	7997725	T	C	-	-	-	-	-	-	-	-	-	-	-	-	-	b	b	a	a	b	a	h	a	a	b	h	b	a	-	-	-	-	-	-	-	-	-	-	-	-	-	-	-	-	-	-	-	-
chr08	7999865	T	C	-	b	b	a	b	a	a	a	b	b	-	a	b	b	-	-	a	-	a	b	-	-	-	-	b	-	a	b	a	a	b	a	b	a	b	b	a	a	a	a	-	a	b	b	b	-
chr08	7999881	G	C	-	b	b	a	b	a	a	a	b	b	-	a	b	b	-	-	a	-	a	b	-	-	-	-	b	-	a	b	a	a	b	a	b	a	b	b	a	a	a	a	-	a	b	b	b	-
chr08	8010723	G	T	b	a	b	a	b	a	a	-	b	b	b	b	b	a	-	-	a	-	a	a	a	h	-	-	b	-	b	b	a	a	b	a	b	a	a	-	a	a	b	a	b	a	a	a	b	-
chr08	8012547	G	A	-	-	-	-	-	-	-	b	-	-	-	-	b	b	b	a	a	b	a	b	a	h	a	-	a	h	b	-	-	a	b	a	-	-	a	-	-	-	a	-	-	-	-	-	-	-
chr08	8013023	T	C	b	a	b	a	b	a	b	a	b	b	b	a	b	a	b	b	a	b	a	a	a	b	a	b	h	a	b	b	b	a	b	b	b	a	a	a	a	a	b	a	b	a	b	b	b	-
chr08	8018295	C	T	-	-	-	-	b	-	-	-	-	-	-	b	-	b	b	a	b	b	a	h	a	a	a	a	a	a	h	-	-	a	-	-	-	-	-	-	-	-	-	-	-	a	-	-	-	-
chr08	8021561	G	A	-	b	-	-	b	a	-	-	-	b	-	-	b	-	b	-	-	-	-	-	-	-	-	-	-	-	-	-	-	-	-	-	b	a	-	-	-	b	-	b	b	-	b	a	b	b
chr08	8029878	G	A	-	-	b	-	-	-	-	-	-	-	-	-	-	a	b	a	a	b	a	b	a	b	-	a	a	a	a	-	-	-	-	-	-	a	-	-	-	-	-	-	-	-	-	-	-	-
chr08	8030257	G	C	-	-	-	-	-	-	-	-	-	-	-	-	-	h	b	b	b	-	a	a	a	a	-	a	a	a	a	-	-	-	-	-	-	-	-	b	a	-	-	-	-	-	-	-	-	-
chr08	8030268	G	A	-	-	-	-	-	-	-	-	-	-	-	-	-	h	b	b	b	-	a	a	a	a	-	a	a	a	a	-	-	-	-	-	-	-	-	b	a	-	-	-	-	-	-	-	-	-
chr08	8030364	A	T	b	-	b	a	b	a	b	a	b	-	-	b	b	b	-	-	a	a	-	a	a	a	-	-	a	-	-	a	b	a	b	b	b	a	-	b	a	a	a	b	b	a	a	a	b	b
chr08	8031973	G	A	-	-	-	-	-	-	-	-	-	-	-	-	-	-	b	a	a	b	a	b	a	h	-	a	a	a	b	-	-	-	b	-	-	a	-	-	-	-	-	-	b	b	-	-	-	-
chr08	8032133	T	A	-	-	-	a	-	-	-	-	-	-	-	-	-	a	b	a	h	b	a	h	a	h	b	h	h	h	h	-	-	-	-	-	-	a	-	-	-	-	-	-	-	-	-	-	-	-
chr08	8032174	A	G	-	-	-	a	-	-	-	-	-	-	-	-	-	a	b	a	b	b	a	a	a	b	b	h	h	b	a	-	-	-	-	-	-	a	-	-	-	-	-	-	-	-	-	-	-	-
chr08	8032242	C	T	-	-	-	-	-	-	-	-	-	-	-	-	-	a	b	a	a	a	a	h	a	-	a	h	a	a	a	-	-	-	b	-	-	-	-	-	-	-	-	-	-	-	-	-	-	-
chr08	8032293	A	G	-	-	-	-	-	-	-	-	-	-	-	-	-	h	b	-	h	a	a	h	a	-	a	h	h	a	a	-	-	-	b	-	-	-	-	-	-	-	-	-	-	-	-	-	-	-
chr08	8032351	T	C	-	-	-	-	-	a	-	-	-	-	-	-	b	-	-	-	a	-	a	-	a	-	-	-	-	-	-	-	a	-	b	a	-	a	-	-	-	-	-	-	-	-	a	a	b	-
chr08	8032372	A	T	-	-	-	-	-	a	-	-	-	-	-	-	b	-	-	-	a	-	a	-	a	-	-	-	-	-	-	-	a	-	b	a	-	a	-	-	-	-	-	-	-	-	a	a	-	-
chr08	8033487	C	T	-	-	-	-	-	a	-	-	-	-	-	-	-	b	b	b	b	a	a	a	a	h	a	a	b	h	b	-	a	a	b	-	-	-	-	-	-	-	-	-	-	-	-	-	-	-
chr08	8033676	C	A	a	a	b	a	b	-	a	a	-	b	-	a	b	-	b	a	a	a	a	a	a	a	-	a	-	a	b	-	-	a	b	-	b	-	-	b	-	-	b	-	b	a	-	-	b	-
chr08	8033809	A	C	a	a	b	-	b	-	a	a	-	b	-	a	b	-	-	a	a	a	a	a	a	a	-	a	-	a	-	-	-	a	b	-	b	-	-	a	-	-	b	-	b	a	-	-	b	-
chr08	8033822	G	A	a	a	b	-	b	-	a	a	-	b	-	a	b	-	-	a	a	a	a	a	a	a	-	a	-	a	-	-	-	a	b	-	b	-	-	a	-	-	b	-	b	a	-	-	b	-
chr08	8034752	A	G	b	b	b	a	b	a	b	b	b	b	b	a	b	a	b	a	b	b	-	a	a	a	b	b	a	-	b	b	b	a	b	b	b	a	a	a	a	a	a	a	-	a	a	b	b	b
chr08	8035064	G	T	-	-	-	-	-	-	-	-	-	-	-	-	-	a	b	a	a	a	a	h	a	h	b	a	a	b	a	-	-	-	-	-	-	-	-	-	-	-	-	-	-	-	-	-	-	-
chr08	8035077	G	T	-	-	-	-	-	-	-	-	-	-	-	-	-	a	b	a	a	a	a	h	a	h	b	a	a	b	a	-	-	-	-	-	-	-	-	-	-	-	-	-	-	-	-	-	-	-
chr08	8035229	A	G	-	-	-	-	-	-	-	-	-	-	-	-	-	a	b	a	a	a	a	h	a	h	b	a	a	b	a	-	-	-	-	-	-	-	-	-	-	-	-	-	-	-	-	-	-	-
chr08	8035945	A	G	a	-	b	a	b	a	a	b	b	b	b	b	b	a	-	-	a	-	a	b	a	-	-	-	b	b	a	a	b	-	b	b	b	a	-	b	-	a	b	b	b	a	a	b	b	b
chr08	8036250	A	G	a	-	b	a	b	a	a	b	b	b	b	b	b	a	-	-	a	-	a	b	a	-	-	-	b	b	-	a	b	-	b	b	b	a	-	b	-	a	-	b	b	a	a	b	b	b
chr08	8036270	C	A	a	-	b	a	b	a	a	b	b	b	b	b	b	a	-	-	a	-	a	b	a	-	-	-	b	b	-	a	b	-	b	b	b	a	-	b	-	a	b	b	b	a	a	b	b	b
chr08	8038656	C	G	-	-	b	-	b	-	b	-	b	-	b	b	b	-	b	-	-	-	-	a	-	-	b	-	-	-	-	b	b	a	b	b	b	a	-	-	-	-	-	b	b	-	b	a	b	b
chr08	8038675	C	T	-	-	b	-	b	-	b	-	b	-	b	b	b	-	b	-	-	-	-	a	-	-	b	-	-	-	-	b	b	a	b	b	b	a	-	-	-	-	-	b	b	-	b	a	b	b
chr08	8038689	T	C	-	-	b	-	b	-	b	-	b	-	b	b	b	-	b	-	-	-	-	a	-	-	b	-	-	-	-	b	b	a	b	b	b	a	-	-	-	-	-	b	b	-	b	a	b	b
chr08	8039330	A	C	-	-	-	-	-	-	-	-	b	-	-	-	-	a	b	a	b	b	a	a	a	a	-	h	a	b	h	-	-	-	b	-	-	-	-	-	-	-	-	-	-	-	-	-	b	-
chr08	8039396	C	T	-	-	-	-	-	-	-	-	b	-	-	-	-	b	b	a	b	a	a	a	a	h	a	h	a	b	h	-	-	-	b	-	-	-	-	-	-	-	-	-	-	-	-	-	b	-
chr08	8039868	G	A	a	b	b	a	b	a	a	b	b	-	b	b	b	a	b	-	-	-	a	b	-	b	-	-	b	a	a	a	b	-	b	b	b	a	-	a	a	a	a	a	b	a	a	-	b	-
chr08	8042834	C	T	a	-	-	-	-	-	-	-	-	b	-	-	-	a	b	b	a	b	a	b	a	b	-	-	b	a	h	-	-	-	b	-	-	a	-	-	-	a	-	-	-	-	-	-	-	-
chr08	8043387	C	T	-	b	b	-	b	-	-	-	b	-	b	b	-	-	-	b	b	-	-	-	-	-	-	-	-	-	-	-	-	-	b	b	b	-	-	-	-	-	-	-	b	-	b	-	b	-
chr08	8043408	G	A	a	b	b	a	b	a	-	a	b	-	b	b	-	a	-	b	b	-	a	a	a	-	-	a	a	a	-	a	a	a	b	b	b	a	a	a	a	a	a	a	b	a	b	-	b	-
chr08	8043474	C	T	a	a	-	a	-	a	-	a	-	-	-	a	-	a	-	-	-	-	a	a	a	-	-	a	a	a	-	a	a	a	-	a	-	a	a	a	a	a	a	a	-	a	a	-	-	-
chr08	8043748	A	T	a	a	b	a	b	a	-	a	b	-	b	a	-	a	-	b	b	-	a	a	a	-	-	a	a	a	a	a	a	a	b	a	b	a	a	a	a	a	a	a	b	a	a	-	b	-
chr08	8045809	C	T	a	-	b	a	b	a	a	a	b	b	b	a	b	b	-	-	-	-	-	-	-	-	-	-	a	-	-	-	b	-	b	a	b	a	-	a	a	a	a	a	b	-	b	a	-	b
chr08	8049286	A	G	b	b	b	a	b	a	b	-	b	b	b	b	b	b	b	a	b	a	a	b	a	h	b	a	h	a	h	a	b	a	b	b	b	a	-	a	a	a	b	-	b	a	b	a	b	-
chr08	8049296	C	G	b	b	b	a	b	a	b	-	b	b	b	b	b	b	b	a	b	a	a	b	a	h	b	a	h	a	h	a	b	a	b	b	b	a	-	a	a	a	b	-	b	a	b	a	b	-
chr08	8050705	G	A	b	a	b	a	-	a	-	b	b	-	-	a	b	a	-	b	a	-	a	-	a	b	-	-	-	-	a	-	b	-	b	a	-	-	a	-	a	a	b	a	-	a	b	a	b	-
chr08	8050716	A	C	b	a	b	a	-	a	-	b	b	-	-	a	b	b	-	b	a	-	a	-	a	a	-	-	-	-	b	-	a	-	b	a	-	-	a	-	a	a	b	a	-	a	b	a	b	-
chr08	8052619	C	T	a	a	b	a	b	a	a	b	b	b	b	a	b	a	b	-	b	a	a	a	a	a	a	a	b	b	a	b	a	a	b	b	b	a	a	b	a	a	a	b	b	a	a	a	b	-
chr08	8052634	C	T	a	a	b	a	b	a	a	b	b	b	b	a	b	a	b	-	b	a	a	a	a	a	a	a	b	b	a	b	a	a	b	b	b	a	a	b	a	a	a	b	b	a	a	a	b	-
chr08	8053222	G	A	-	-	-	-	-	-	-	-	-	-	-	-	-	a	-	b	a	-	a	h	a	a	a	a	a	h	a	-	a	-	-	-	-	-	-	-	-	-	-	-	-	-	-	-	-	-
chr08	8053274	A	G	-	-	b	a	-	a	-	b	-	b	b	b	b	b	-	-	-	-	a	-	-	b	-	-	b	-	b	b	a	a	-	a	b	a	b	b	a	a	-	a	b	a	a	a	b	-
chr08	8053636	A	C	-	-	b	a	-	a	-	b	-	b	b	b	b	b	-	-	-	-	a	-	-	b	-	-	b	-	b	b	a	a	-	a	b	a	b	b	a	a	-	a	b	a	a	a	b	-
chr08	8054009	A	G	-	-	-	-	-	-	-	-	b	-	-	-	-	b	b	b	a	b	a	h	a	h	a	a	h	h	h	-	-	-	-	-	-	-	-	b	-	-	-	-	-	-	-	-	-	-
chr08	8055153	T	G	-	-	-	-	-	-	-	-	-	-	-	-	b	a	b	a	b	-	a	-	a	b	a	h	b	h	a	-	-	-	-	-	-	-	-	-	-	-	-	-	-	-	-	-	-	-
chr08	8055255	T	G	-	-	-	-	-	-	-	-	-	-	-	-	-	b	b	b	b	b	-	-	h	b	b	-	h	b	b	-	-	-	-	-	-	-	-	-	-	-	-	-	b	-	-	-	-	-
chr08	8056380	A	G	b	a	b	a	b	a	-	b	b	b	b	a	b	b	-	a	a	a	a	b	a	a	a	h	a	a	b	-	b	a	b	b	b	a	a	a	a	a	b	b	b	a	b	b	b	b
chr08	8057335	C	T	-	-	-	-	b	-	b	-	-	-	-	-	b	-	-	-	-	-	-	b	-	-	-	-	-	-	b	-	-	-	a	b	-	-	-	-	-	-	-	-	b	-	-	b	-	-
chr08	8061945	A	G	-	-	-	-	-	a	-	-	b	-	-	-	-	a	b	b	a	a	a	b	a	h	b	a	h	a	h	-	-	-	-	-	b	-	-	-	-	-	-	-	-	-	-	-	-	-
chr08	8070378	C	G	a	a	b	a	b	a	a	a	-	b	-	-	b	a	-	-	-	-	-	-	a	b	a	a	-	b	-	a	a	a	b	a	b	a	b	b	a	-	b	a	b	a	b	b	-	b
chr08	8070394	C	T	a	a	b	a	b	a	a	a	-	b	-	-	b	a	-	-	-	-	-	-	a	b	a	a	-	b	-	a	a	a	b	a	b	a	b	b	a	-	b	a	b	a	b	b	-	b
chr08	8070492	T	A	-	-	-	a	-	-	-	-	b	-	-	-	-	h	b	b	h	b	a	h	a	b	h	h	a	h	a	-	-	-	b	-	-	-	-	-	-	-	-	-	-	-	-	-	-	-
chr08	8101066	T	G	b	-	-	-	b	-	-	-	-	-	-	-	-	a	-	a	-	a	a	a	a	a	a	-	-	a	b	-	b	-	b	-	-	b	-	-	-	b	-	-	-	-	b	-	-	-
chr08	8105441	C	T	b	-	b	a	b	a	-	a	-	b	b	b	b	a	b	b	-	a	a	b	-	a	b	a	b	b	a	b	b	a	b	b	-	a	-	-	-	a	-	b	-	a	-	a	-	-
chr08	8118348	A	G	a	a	b	a	b	a	b	b	b	b	b	a	b	b	b	b	b	b	b	a	a	b	b	-	a	a	a	-	a	a	b	b	b	a	a	a	a	a	-	a	b	a	b	b	b	b
chr08	8118961	A	C	a	-	b	-	b	a	-	b	b	-	-	b	b	-	-	-	a	-	a	-	-	a	-	-	-	a	-	a	a	a	b	a	b	a	b	a	a	-	b	a	b	a	a	b	b	-
chr08	8118967	C	T	a	-	b	-	b	a	-	b	b	-	-	b	b	-	-	-	a	-	a	-	-	a	-	-	-	a	-	a	a	a	b	a	b	a	b	a	a	-	b	a	b	a	a	-	b	-
chr08	8119095	T	C	-	-	-	-	-	-	-	-	-	-	-	-	-	h	b	-	h	a	a	b	a	-	-	h	h	-	h	-	-	-	-	-	b	-	-	-	-	-	-	-	-	-	-	-	-	-
chr08	8119141	T	C	-	-	-	-	-	-	-	-	-	-	-	-	-	a	b	a	b	-	a	a	a	a	a	-	-	a	b	b	-	-	-	b	-	-	-	-	-	-	-	-	-	a	-	-	-	-
chr08	8119208	A	G	-	-	-	-	-	-	-	-	-	-	-	-	-	a	b	a	b	-	a	a	a	a	a	-	-	a	a	b	-	-	-	b	-	-	-	-	-	-	-	-	-	a	-	-	-	-
chr08	8122757	C	T	a	a	-	a	b	a	a	a	-	-	-	a	-	a	-	a	a	-	a	-	a	-	a	-	a	-	-	a	a	a	b	b	-	a	-	a	a	a	a	a	b	a	a	a	b	-
chr08	8123084	C	T	-	-	-	-	b	-	-	-	-	-	-	a	-	a	-	b	b	a	a	a	a	a	a	a	a	a	-	-	-	-	b	a	-	-	-	-	-	-	-	b	b	-	b	-	b	-
chr08	8127842	G	T	-	-	-	a	-	a	-	a	-	-	-	a	b	-	b	-	-	-	-	-	-	a	-	a	-	-	-	a	a	a	b	a	-	a	a	a	a	a	a	b	-	a	a	-	b	-
chr08	8128130	G	A	-	-	-	a	-	a	-	a	-	-	b	b	b	-	-	-	-	-	-	-	-	a	-	a	-	-	-	a	a	a	b	a	-	a	a	b	a	a	b	-	-	a	b	-	b	-
chr08	8142051	G	A	b	b	b	a	b	a	a	b	b	b	b	b	b	b	-	a	a	a	a	a	a	h	-	b	a	a	b	b	b	a	b	a	b	a	a	b	a	a	b	b	b	a	a	b	b	-
chr08	8143989	C	T	-	-	-	-	-	-	-	-	-	-	-	-	-	b	b	a	b	b	a	h	a	a	b	h	h	h	h	-	-	-	-	-	-	a	-	b	-	-	-	-	-	-	-	-	-	-
chr08	8144357	G	A	a	a	b	a	b	a	-	a	-	-	b	b	b	b	b	a	b	a	a	a	a	h	a	a	a	b	b	b	-	-	b	-	-	a	-	a	-	-	-	-	b	-	a	-	-	-
chr08	8144907	C	G	-	-	-	-	-	-	-	-	-	-	-	-	-	a	b	a	a	a	a	a	a	h	a	a	a	a	a	-	-	-	-	-	-	-	-	-	-	-	-	-	-	-	-	-	-	-
chr08	8144918	A	G	-	-	-	-	-	-	-	-	-	-	-	-	-	a	b	a	a	a	a	a	a	h	a	a	a	a	a	-	-	-	-	-	-	-	-	-	-	-	-	-	-	-	-	-	-	-
chr08	8145454	T	C	a	a	-	a	-	a	a	b	b	-	-	-	b	-	-	-	-	-	-	-	a	-	b	-	-	-	b	a	-	-	b	b	-	a	-	a	-	-	b	a	b	a	a	a	b	-
chr08	8145482	A	G	a	a	-	a	-	a	a	b	b	-	-	-	b	-	-	-	-	-	-	-	a	-	b	-	-	-	b	a	-	-	b	b	-	a	-	a	-	-	b	a	b	a	a	a	b	-
chr08	8145785	G	A	a	a	-	a	-	a	a	b	b	-	-	-	b	-	-	-	-	-	-	-	a	-	b	-	-	-	-	a	-	-	b	b	-	a	-	a	-	-	b	a	b	a	a	a	b	-
chr08	8145907	C	T	b	-	b	-	b	-	-	-	b	b	b	b	b	b	b	b	b	-	b	-	-	b	-	b	b	b	-	b	b	-	b	b	b	-	-	b	-	-	b	b	b	-	b	b	b	-
chr08	8147886	G	A	b	-	-	-	b	-	-	-	-	-	-	-	b	b	-	-	b	a	a	h	a	a	b	h	b	a	a	-	-	-	-	-	-	-	-	-	-	-	-	-	-	-	-	-	-	-
chr08	8147892	G	A	b	-	-	-	b	-	-	-	-	-	-	-	b	b	-	-	b	a	a	h	a	a	b	h	b	a	a	-	-	-	-	-	-	-	-	-	-	-	-	-	-	-	-	-	-	-
chr08	8147958	C	T	b	-	-	-	-	-	-	-	-	-	-	-	b	a	-	-	a	a	a	a	a	a	a	h	b	a	a	-	-	-	-	-	-	-	-	-	-	-	-	-	-	-	-	-	-	-
chr08	8147963	C	T	b	-	-	-	-	-	-	-	-	-	-	-	b	a	-	-	a	a	a	a	a	a	a	h	b	a	a	-	-	-	-	-	-	-	-	-	-	-	-	-	-	-	-	-	-	-
chr08	8148030	C	T	-	-	-	-	-	-	-	-	-	-	-	-	-	b	b	a	a	b	a	a	a	b	h	a	a	a	a	-	-	-	-	-	-	-	-	-	-	-	-	-	-	-	-	-	-	-
chr08	8148050	C	T	-	-	-	-	-	-	-	-	-	-	-	-	-	b	b	a	a	b	a	a	a	b	h	a	a	a	a	-	-	-	-	-	-	-	-	-	-	-	-	-	-	-	-	-	-	-
chr08	8148133	C	T	-	-	-	-	b	-	-	-	-	-	-	-	-	b	b	b	a	b	a	a	a	b	h	a	a	a	a	-	-	-	-	-	-	-	-	-	-	-	-	-	-	-	-	-	-	-
chr08	8148143	G	A	-	-	-	-	b	-	-	-	-	-	-	-	-	b	b	b	a	b	a	a	a	b	h	b	b	a	b	-	-	-	-	-	-	-	-	-	-	-	-	-	-	-	-	-	-	-
chr08	8162195	C	G	b	-	b	-	b	-	b	b	b	-	b	b	b	-	-	-	-	-	-	-	-	-	-	b	b	b	-	-	b	-	b	b	b	-	b	-	-	-	-	-	b	-	b	-	-	-
chr08	8190399	A	G	b	a	-	a	b	-	-	a	-	-	-	b	b	-	-	-	-	-	-	-	-	-	-	-	-	-	a	a	-	a	-	a	b	a	-	-	-	-	-	-	-	-	a	b	-	-
chr08	8190628	G	A	a	-	-	a	-	a	a	a	-	-	-	a	-	b	b	-	a	b	-	h	-	b	b	b	b	-	b	a	a	a	-	a	-	a	a	a	a	a	-	a	-	a	a	a	-	-
chr08	8190922	T	A	-	-	-	-	-	-	-	-	-	-	-	-	-	b	b	a	b	a	a	a	a	h	b	a	h	b	h	-	-	a	-	b	-	-	-	-	a	-	-	-	-	-	-	-	-	-
chr08	8216385	T	A	b	-	b	a	b	a	b	b	b	b	-	b	b	b	-	a	b	-	-	-	-	a	b	b	-	b	-	a	b	a	b	a	b	a	-	a	a	a	b	a	b	a	b	a	b	b
chr08	8218362	T	C	a	-	b	a	b	a	-	-	b	b	b	b	b	a	b	a	a	a	a	-	a	a	-	-	a	-	-	b	a	a	b	b	b	a	b	-	-	a	a	b	b	-	b	b	b	b
chr08	8221135	G	A	-	-	-	-	-	-	-	-	-	-	-	-	b	a	b	b	a	h	a	h	a	h	a	b	b	h	h	-	-	-	-	-	-	-	-	a	-	-	-	-	-	-	-	-	-	-
chr08	8221215	T	C	b	-	b	-	b	-	b	b	b	b	b	b	b	b	-	a	a	b	a	a	a	a	a	a	a	b	a	b	b	-	b	b	b	-	b	b	-	-	b	b	b	-	b	b	-	-
chr08	8226463	G	T	-	b	b	a	b	a	-	a	-	b	-	-	b	a	-	-	-	-	-	-	-	-	-	-	-	-	-	-	a	a	b	b	b	a	-	-	-	-	-	-	-	a	a	-	b	-
chr08	8234101	A	G	a	a	-	a	b	a	b	-	-	-	-	b	b	-	-	-	a	-	-	-	-	-	b	b	b	-	a	b	b	a	b	a	b	a	-	-	a	a	a	a	-	-	b	b	b	-
chr08	8237115	A	T	a	b	b	a	b	a	a	b	-	b	b	a	b	b	b	-	b	a	a	-	a	-	a	a	b	b	-	-	-	a	b	-	-	a	-	-	-	a	b	a	b	a	b	b	-	-
chr08	8238577	T	C	-	b	b	-	-	-	-	-	-	-	-	-	-	b	-	-	-	b	-	b	-	-	-	-	-	-	-	a	a	a	-	-	b	-	-	a	-	-	-	-	-	-	a	a	-	-
chr08	8238889	G	C	-	b	-	-	-	-	-	-	-	-	-	-	-	b	-	-	-	b	-	b	-	-	-	-	-	-	-	a	a	a	-	-	b	-	-	a	a	-	-	-	-	-	a	a	-	-
chr08	8238919	G	T	-	b	-	-	-	-	-	-	-	-	-	-	-	b	-	-	-	b	-	b	-	-	-	-	-	-	-	a	a	a	-	-	b	-	-	a	a	-	-	-	-	-	a	a	-	-
chr08	8259427	T	A	b	a	b	a	b	a	a	a	-	b	b	b	b	b	-	b	a	-	a	a	a	a	-	-	a	b	-	a	b	a	b	a	-	a	-	b	-	a	-	a	b	a	-	-	-	-
chr08	8259489	G	A	b	a	b	a	b	a	a	a	-	b	b	b	b	b	-	b	a	-	a	a	a	a	-	-	a	b	-	a	b	a	b	a	-	a	-	b	-	a	-	a	b	a	-	-	-	-
chr08	8270668	T	A	a	a	-	a	b	a	a	a	-	-	-	a	-	a	-	-	-	b	-	-	-	-	-	-	-	-	-	-	a	a	b	-	-	a	-	a	a	a	a	a	-	-	b	a	b	-
chr08	8270681	G	A	a	a	-	a	b	a	a	a	-	-	-	a	-	a	-	-	-	b	-	-	-	-	-	-	-	-	-	-	a	a	b	-	-	a	-	a	a	a	a	a	-	-	b	a	b	-
chr08	8281123	A	G	-	-	-	-	-	-	-	-	-	-	-	-	-	b	b	b	b	a	a	b	a	a	a	a	h	a	h	-	-	-	b	-	-	-	-	-	-	-	-	-	b	-	-	a	-	-
chr08	8281832	G	A	-	-	b	a	-	-	-	-	-	-	-	-	-	a	b	b	a	b	a	-	a	a	a	a	a	b	a	-	-	-	b	-	-	a	-	-	-	a	-	-	-	-	-	-	-	-
chr08	8281894	A	G	b	b	b	a	-	a	-	a	-	b	b	a	b	a	b	b	b	b	a	a	a	h	b	b	h	b	a	a	b	a	b	-	b	a	b	-	a	-	a	b	b	-	-	b	-	-
chr08	8283523	A	G	-	-	-	-	-	-	-	a	-	-	-	-	b	a	b	h	b	a	a	h	a	a	a	b	h	a	-	-	-	-	b	-	-	-	-	-	-	-	-	-	-	-	-	-	-	-
chr08	8300826	C	T	a	a	b	a	b	a	-	-	b	-	b	a	b	h	-	h	-	b	a	b	a	h	b	a	b	a	h	a	a	a	b	a	b	a	a	b	a	a	b	b	b	a	a	a	b	b
chr08	8301057	C	T	a	a	b	a	b	a	-	-	b	-	b	a	b	h	-	h	-	b	a	b	a	h	b	a	b	a	h	a	a	a	b	a	b	a	a	a	a	a	b	a	b	a	a	a	b	b
chr08	8302356	T	A	-	-	-	-	-	-	-	-	-	-	-	b	-	-	-	-	-	-	-	-	-	-	-	-	-	-	-	-	-	-	-	b	b	a	-	-	-	-	-	-	b	-	-	-	-	-
chr08	8312993	C	A	b	-	b	a	b	-	-	-	b	b	-	b	b	a	b	-	a	-	a	a	a	a	b	a	a	b	a	-	b	a	b	-	b	a	b	-	-	-	b	b	b	-	-	-	-	-
chr08	8319607	G	T	b	b	b	a	b	a	-	a	b	b	b	b	b	-	-	-	-	-	-	-	-	-	-	-	-	-	-	b	a	a	b	b	b	a	-	-	a	a	-	a	b	a	a	a	b	-
chr08	8319747	C	T	b	b	b	-	b	a	-	-	b	b	b	b	b	a	-	a	a	-	-	-	-	-	a	a	a	b	-	-	-	-	b	-	b	a	-	-	-	-	b	b	-	-	-	-	-	-
chr08	8320166	C	T	-	-	-	-	-	a	-	a	b	-	-	-	-	b	b	b	b	a	a	h	a	b	a	h	h	a	b	-	-	-	-	-	-	a	-	-	-	-	-	-	-	-	a	-	-	b
chr08	8328322	C	A	b	-	b	a	b	a	-	-	b	b	-	-	b	b	b	b	b	-	-	a	a	a	b	b	b	b	a	-	-	-	b	-	b	a	-	-	-	-	-	a	b	a	a	-	-	-
chr08	8331870	C	T	b	-	b	a	b	a	-	a	b	b	b	a	b	b	-	-	b	a	-	a	a	-	-	-	b	b	-	a	b	-	b	b	b	a	b	-	a	-	b	a	b	a	b	b	b	-
chr08	8343276	A	C	a	b	b	a	b	a	a	a	b	b	b	b	b	a	-	b	-	-	a	-	a	b	a	-	a	b	-	a	a	a	b	b	b	a	a	a	a	a	a	b	b	a	b	b	b	-
chr08	8343309	G	A	-	-	-	-	-	a	-	-	b	-	-	-	-	b	-	a	a	b	a	b	a	a	a	b	h	a	a	-	-	-	-	a	-	a	-	-	-	-	-	-	-	-	-	-	-	-
chr08	8348198	T	G	-	-	b	-	b	a	-	-	b	-	-	b	b	-	b	a	a	-	a	b	a	b	a	b	a	a	b	-	-	-	-	-	b	-	b	-	-	-	-	-	b	-	-	-	-	-
chr08	8433714	A	G	-	-	-	a	-	a	a	-	-	-	-	b	-	-	-	-	-	-	-	-	-	-	-	-	-	-	-	-	-	-	-	-	b	-	b	-	-	-	-	a	-	-	a	a	b	-
chr08	8433752	G	T	-	-	-	a	-	a	a	-	-	-	-	b	-	-	-	-	-	-	-	-	-	-	-	-	-	-	-	-	-	-	-	-	b	-	b	-	-	-	-	a	-	-	a	a	b	-
chr08	8439728	A	G	b	b	b	a	b	a	-	-	-	-	b	a	b	a	-	-	-	-	-	-	-	b	-	-	-	-	-	a	-	a	-	b	b	a	b	-	a	-	-	-	b	-	b	b	b	-
chr08	8447409	C	T	-	-	-	-	-	-	-	-	-	-	-	-	b	a	b	b	b	b	a	h	a	a	h	a	b	b	b	-	b	-	b	b	b	a	-	b	a	-	-	-	-	-	-	-	-	-
chr08	8448494	T	C	-	-	b	a	-	a	b	b	-	-	-	a	-	h	b	a	-	b	a	a	a	b	-	b	a	a	a	b	a	-	-	b	b	-	-	-	-	-	-	-	-	-	-	a	b	-
chr08	8448541	C	T	-	-	b	a	-	a	b	b	-	-	-	a	-	h	b	a	-	b	a	a	a	a	-	a	a	a	a	b	a	-	-	b	b	-	-	-	-	-	-	-	-	-	-	a	b	-
chr08	8448656	G	A	-	-	b	a	-	a	b	b	-	-	-	a	-	a	b	b	-	b	a	a	a	b	-	b	a	a	a	b	a	a	-	b	b	-	-	-	-	-	-	-	-	-	-	a	b	-
chr08	8449253	C	G	-	a	-	a	-	-	-	-	-	-	-	-	-	-	-	-	a	-	-	a	a	b	-	-	-	-	-	-	a	-	b	b	-	a	-	-	-	-	a	b	-	-	b	-	b	-
chr08	8454439	T	C	-	-	-	-	-	-	-	-	-	-	-	-	-	h	b	h	a	b	a	h	a	h	h	h	h	a	h	-	-	-	-	-	-	-	-	-	-	-	-	-	-	-	-	-	-	-
chr08	8454496	G	A	-	-	-	-	-	-	-	-	-	-	-	-	-	a	b	b	a	b	a	b	a	h	b	b	a	a	b	-	-	-	-	-	-	-	-	-	-	-	-	-	-	-	-	-	-	-
chr08	8454775	T	C	-	-	-	-	-	a	-	-	-	-	-	-	-	-	b	-	b	a	a	a	a	h	-	b	b	b	b	-	a	-	-	-	-	-	-	-	-	-	-	-	-	-	-	-	-	-
chr08	8455776	A	G	-	-	-	-	-	-	-	-	-	-	-	-	-	a	-	b	b	b	a	a	a	h	a	a	b	a	h	-	-	-	-	b	b	-	-	-	a	-	-	-	-	-	-	-	-	-
chr08	8465253	T	A	a	-	b	-	b	a	-	-	-	b	b	b	b	-	-	b	a	-	-	-	-	-	-	a	-	-	-	b	b	a	b	-	b	a	-	-	-	-	a	-	b	-	a	a	b	-
chr08	8465502	A	G	b	b	b	a	b	a	a	b	b	b	b	b	b	a	b	-	a	-	a	a	-	a	b	b	h	a	b	a	a	a	b	a	b	a	b	b	a	a	a	-	b	a	b	b	-	b
chr08	8467813	A	G	-	b	b	-	b	-	-	-	b	b	-	-	b	a	-	a	-	a	-	a	a	-	-	b	a	-	a	b	a	-	b	b	-	-	-	-	-	-	b	b	b	-	-	b	b	-
chr08	8479863	T	G	b	-	b	a	-	a	-	-	-	-	b	b	b	a	-	-	b	-	a	a	-	b	a	-	a	-	a	a	-	a	b	b	b	a	b	-	-	a	a	-	b	a	b	-	b	-
chr08	8481084	A	G	b	-	b	-	b	-	b	-	-	-	-	-	b	h	-	-	a	a	-	-	a	a	a	-	a	a	a	-	b	-	b	-	b	-	-	-	-	-	-	-	-	-	-	b	-	-
chr08	8487461	A	G	b	a	b	a	b	a	b	a	-	b	-	b	b	a	-	-	-	b	-	a	a	a	a	-	-	a	a	a	a	a	b	b	b	a	a	b	-	-	b	a	b	a	b	b	b	-
chr08	8492118	A	G	a	b	b	a	b	a	a	-	b	b	b	a	b	-	-	-	-	-	a	b	-	a	-	-	b	b	a	-	a	a	b	b	-	a	-	b	a	a	a	b	b	-	a	b	b	-
chr08	8492456	G	C	a	b	b	a	b	a	a	-	b	b	-	a	b	-	-	-	-	-	a	b	-	a	-	-	b	b	a	-	a	a	b	b	-	a	-	b	a	a	a	b	b	-	a	b	b	-
chr08	8492506	G	C	a	b	b	a	b	a	a	-	b	b	-	a	b	-	-	-	-	-	a	b	-	a	-	-	b	b	a	-	a	a	b	b	-	a	-	b	a	a	a	b	b	-	a	b	b	-
chr08	8506766	G	A	b	a	b	a	b	a	-	a	b	b	b	b	b	b	b	-	b	b	a	-	-	a	b	-	-	-	-	a	b	a	b	a	b	a	a	b	a	a	a	a	b	a	b	b	b	-
chr08	8519526	A	T	a	-	-	a	-	a	-	-	b	b	-	-	-	-	-	-	-	-	-	b	a	-	-	-	-	b	-	-	-	-	b	a	b	a	-	-	-	-	-	-	b	a	b	-	b	b
chr08	8519935	C	T	-	-	-	-	-	-	-	-	-	-	-	-	-	h	b	b	h	-	a	h	-	h	a	a	a	h	b	-	-	-	-	-	-	-	-	-	-	-	-	-	-	-	-	-	-	-
chr08	8522383	T	G	-	-	-	-	-	-	-	-	-	-	-	-	-	b	b	a	b	a	-	b	a	h	b	h	a	h	b	-	-	-	b	-	b	a	-	-	-	-	-	-	-	-	-	-	-	-
chr08	8524048	A	G	a	-	-	-	-	a	-	-	-	-	-	-	-	-	-	-	-	-	-	-	-	-	-	-	-	-	-	-	a	a	-	a	-	a	a	-	-	-	-	a	-	a	a	-	-	-
chr08	8530876	C	T	b	a	b	a	b	a	-	a	b	b	b	b	b	b	-	-	a	-	a	a	a	h	a	b	b	h	a	a	b	-	b	a	b	a	b	b	a	a	a	a	b	a	a	-	b	b
chr08	8531157	T	C	a	-	b	a	b	-	-	b	-	b	-	b	b	-	-	-	-	-	-	-	-	-	-	-	-	a	-	a	-	-	b	a	b	b	-	-	-	-	a	b	b	a	b	b	b	-
chr08	8531167	G	A	a	-	b	a	b	-	-	b	-	b	-	b	b	-	-	-	-	-	-	-	-	-	-	-	-	a	-	a	-	-	b	a	b	b	-	-	-	-	a	b	b	a	b	b	b	-
chr08	8531481	G	T	a	-	b	a	b	-	-	b	-	b	-	b	b	-	-	-	-	-	-	-	-	-	-	-	-	b	-	a	-	-	b	a	b	-	-	-	-	-	a	-	b	a	b	a	b	-
chr08	8531502	G	A	a	-	b	a	b	-	-	b	-	b	-	b	b	-	-	-	-	-	-	-	-	-	-	-	-	a	-	a	-	-	b	a	b	-	-	-	-	-	a	-	b	a	b	a	b	-
chr08	8531544	C	T	a	-	b	a	b	-	-	b	-	b	-	b	b	-	-	-	-	-	-	-	-	-	-	-	-	a	-	a	-	-	b	a	b	-	-	-	-	-	a	-	b	a	b	a	b	-
chr08	8531905	G	A	a	-	-	-	-	-	-	-	-	-	-	-	-	h	b	b	a	a	a	h	a	-	b	h	h	h	a	-	-	-	-	-	-	-	-	-	-	-	a	-	-	-	-	-	-	-
chr08	8550490	T	A	b	a	b	a	b	a	b	a	b	b	b	a	b	-	b	a	a	-	-	h	a	h	-	b	h	a	b	a	b	a	b	b	b	a	a	b	a	a	a	a	b	a	b	b	b	-
chr08	8567501	A	G	b	a	b	a	b	a	-	a	b	b	b	a	b	a	-	-	-	b	a	-	-	a	-	-	-	a	b	a	b	a	b	b	b	a	b	b	a	a	b	b	b	a	b	-	b	b
chr08	8570076	C	A	-	-	-	-	-	a	-	-	-	-	-	a	-	a	b	-	a	-	a	a	a	b	b	-	a	a	h	-	-	-	b	b	-	-	-	-	-	-	-	-	-	-	-	-	-	-
chr08	8570098	C	T	-	-	-	-	-	a	-	-	-	-	-	a	-	a	b	-	a	-	a	a	a	a	a	-	a	a	h	-	-	-	b	b	-	-	-	-	-	-	-	-	-	-	-	-	-	-
chr08	8588411	G	A	b	a	b	a	b	a	a	b	b	b	b	b	b	-	b	-	a	b	a	a	a	a	b	h	h	a	h	a	b	a	b	b	b	a	-	a	-	a	b	b	-	a	a	a	b	-
chr08	8606463	G	A	a	-	-	-	-	-	-	-	-	-	-	a	b	a	b	a	b	b	a	b	a	h	a	a	b	-	h	-	-	-	-	-	-	a	-	-	-	-	b	-	b	a	-	-	-	-
chr08	8606552	G	A	a	-	-	-	-	-	-	-	-	-	-	a	-	b	b	a	a	a	a	b	a	h	a	a	b	-	h	-	-	-	-	-	-	a	-	-	-	-	b	-	b	a	-	-	-	-
chr08	8616460	T	C	a	-	b	a	b	a	b	a	b	b	b	b	b	a	-	a	a	-	a	a	a	-	a	a	a	-	b	a	b	-	b	-	b	a	a	b	a	-	a	b	b	a	a	b	-	b
chr08	8617277	G	T	-	-	-	-	-	-	-	-	-	-	-	-	-	b	b	a	a	b	a	a	a	h	h	h	a	b	a	-	a	-	-	a	-	a	-	-	-	-	-	-	-	-	-	-	-	-
chr08	8617821	A	G	b	-	b	-	b	-	-	-	-	-	-	b	-	b	b	b	-	a	a	a	a	b	b	a	a	b	a	-	-	-	-	-	-	-	-	-	a	a	-	b	-	a	-	-	-	-
chr08	8619358	C	T	b	-	-	a	b	a	-	b	-	b	-	a	b	-	-	-	a	-	-	-	-	-	-	-	a	-	-	-	b	-	b	a	b	-	-	-	a	-	a	b	-	-	a	b	-	b
chr08	8620151	G	C	b	b	b	a	b	a	a	b	b	b	b	a	b	-	b	-	h	-	a	b	a	b	-	a	b	a	b	a	b	a	-	a	b	a	a	b	a	a	-	a	b	a	a	b	b	-
chr08	8620201	A	C	a	-	-	a	-	a	a	-	-	-	-	a	-	-	b	-	h	b	a	b	a	b	-	a	b	a	b	a	a	a	-	a	-	a	a	-	a	a	-	a	-	a	a	-	-	-
chr08	8626084	G	A	-	a	-	a	-	a	a	a	-	-	-	a	-	a	b	h	-	-	a	-	a	-	a	b	-	b	a	a	a	a	-	a	-	a	a	a	a	a	a	a	-	a	a	a	-	-
chr08	8629862	G	A	a	b	b	a	b	a	-	b	-	-	b	a	b	a	b	b	a	a	a	b	-	a	-	b	a	a	a	-	b	-	b	a	-	a	-	-	a	a	-	-	-	a	a	a	-	-
chr08	8630113	G	T	-	-	-	-	-	-	-	-	-	-	-	a	-	b	-	b	a	b	a	a	a	-	a	-	a	h	-	-	-	-	-	-	-	-	-	-	a	-	-	-	-	-	-	-	-	-
chr08	8630129	A	G	-	-	-	-	-	-	-	-	-	-	-	a	-	b	-	b	a	b	a	a	a	-	a	-	a	h	-	-	-	-	-	-	-	-	-	-	a	-	-	-	-	-	-	-	-	-
chr08	8630868	A	T	b	-	b	a	b	a	-	-	-	b	b	b	b	h	b	a	-	-	-	b	a	a	a	a	b	b	b	-	-	-	b	-	b	a	-	a	-	-	-	-	b	a	-	b	b	-
chr08	8633635	C	T	b	b	b	a	b	a	a	a	b	b	b	b	b	a	b	a	a	b	-	a	a	a	-	-	-	a	b	a	b	a	b	a	b	a	b	a	a	a	a	b	b	a	a	a	b	-
chr08	8640326	G	A	b	-	b	a	-	a	-	-	-	-	-	b	b	-	-	-	-	-	-	-	-	-	-	-	-	-	-	a	a	-	b	b	b	a	-	-	-	-	-	b	b	a	b	b	b	b
chr08	8640373	C	T	b	-	b	a	-	a	-	-	-	-	-	b	b	-	-	-	-	-	-	-	-	-	-	-	-	-	-	a	a	-	b	b	b	a	-	-	-	-	-	b	b	a	b	b	b	b
chr08	8642660	T	C	-	-	-	-	-	-	-	-	-	-	-	-	-	a	b	a	a	a	a	h	a	h	h	a	h	h	h	-	-	-	b	-	-	-	-	-	-	-	-	-	-	-	-	-	-	-
chr08	8644077	T	A	b	-	b	a	b	a	a	-	b	b	-	b	b	b	b	a	-	a	a	b	a	b	-	a	b	-	b	a	-	a	b	-	b	a	b	b	-	a	-	b	b	a	-	a	b	b
chr08	8645720	A	G	-	-	b	a	-	a	-	-	-	b	b	-	-	b	b	a	a	a	-	a	a	a	-	b	a	a	a	-	-	-	b	-	b	a	-	-	a	-	b	-	-	-	-	-	-	-
chr08	8647625	G	T	b	-	-	a	b	a	-	a	b	-	-	a	-	-	-	-	b	b	a	a	a	a	a	b	a	a	a	a	a	-	b	a	-	a	a	-	-	a	-	b	-	-	a	-	b	-
chr08	8647633	A	G	b	-	-	a	b	a	-	a	b	-	-	a	-	-	-	-	b	b	a	a	a	a	a	b	a	a	a	a	a	a	b	a	-	a	a	-	-	a	-	b	-	-	a	-	b	-
chr08	8648519	A	G	-	-	-	-	-	-	-	b	-	-	-	-	b	b	b	-	a	b	a	b	a	b	-	a	a	b	b	-	a	-	b	a	-	a	-	-	-	-	a	-	-	-	-	-	-	-
chr08	8654747	C	T	-	-	-	-	-	-	-	-	-	-	-	-	-	b	b	a	b	a	a	h	a	a	b	h	b	h	h	-	-	-	b	-	b	-	-	a	-	-	-	-	-	-	-	-	-	-
chr08	8654772	A	G	-	-	-	-	-	-	-	-	-	-	-	-	-	b	b	a	b	a	a	h	a	a	b	h	b	h	h	-	-	-	b	-	b	-	-	a	-	-	-	-	-	-	-	-	-	-
chr08	8655438	G	A	-	-	-	-	-	-	-	-	-	-	-	-	-	-	-	-	-	-	-	-	-	-	-	-	-	-	-	-	-	-	-	-	-	-	-	-	-	-	-	-	b	a	-	-	-	-
chr08	8656037	G	A	-	-	-	-	-	a	-	-	b	-	-	-	-	-	-	-	-	-	-	-	-	-	-	-	-	a	-	-	-	a	-	-	-	a	-	-	a	a	-	a	-	a	b	a	-	b
chr08	8657993	C	T	b	b	b	a	b	a	-	a	b	b	b	a	b	a	b	-	-	b	-	a	a	a	a	-	a	a	h	a	a	a	b	a	b	a	a	b	a	a	b	a	b	-	a	b	b	-
chr08	8659017	A	G	-	-	-	a	-	a	-	-	-	-	-	-	-	a	b	b	a	a	a	a	a	h	a	b	h	b	b	-	b	-	b	a	-	-	-	-	-	-	-	-	-	-	-	-	-	-
chr08	8659231	G	A	-	-	-	-	-	-	-	-	-	-	-	-	-	h	b	b	a	a	a	h	a	h	b	b	a	h	a	-	a	-	b	-	-	-	-	-	-	-	-	-	-	-	-	-	-	-
chr08	8662802	T	C	a	a	b	a	b	a	-	b	b	b	b	b	b	b	-	a	a	b	a	-	a	a	a	h	b	a	b	a	a	-	b	-	b	a	b	b	a	a	-	-	b	-	-	b	b	-
chr08	8677884	A	T	b	a	b	a	b	a	-	b	b	b	-	a	b	a	-	b	a	-	-	a	-	-	-	a	h	a	-	a	-	a	b	-	b	a	b	-	-	a	a	a	b	a	a	b	b	-
chr08	8678716	T	C	a	b	b	a	b	a	-	b	b	-	-	b	b	b	b	-	-	-	a	-	a	b	b	b	-	a	-	-	a	-	b	-	-	-	b	b	a	-	b	-	b	-	a	b	b	-
chr08	8678728	A	G	a	b	b	a	b	a	-	b	b	-	-	b	b	b	b	-	-	-	a	-	a	b	b	b	-	a	-	-	a	-	b	-	-	-	b	b	a	-	b	-	b	-	a	b	b	-
chr08	8678755	G	A	b	-	b	-	-	-	-	-	-	-	-	b	-	h	b	h	h	b	a	a	a	b	a	b	a	a	h	-	-	-	-	-	b	a	-	-	-	-	-	a	b	-	-	-	-	-
chr08	8679190	A	G	a	a	b	a	b	a	a	a	-	b	-	a	b	a	-	-	a	b	a	-	a	a	b	a	b	a	a	a	a	a	b	a	b	a	-	a	a	a	a	a	b	a	a	a	-	-
chr08	8679226	C	G	a	a	b	a	b	a	a	a	-	b	-	a	b	a	-	-	a	b	a	a	a	a	b	a	b	a	a	a	a	a	b	a	b	a	-	a	a	a	a	a	b	a	a	a	-	-
chr08	8684463	A	G	b	-	-	-	-	-	-	-	-	-	-	-	-	a	b	h	a	-	a	a	a	h	-	a	h	a	h	-	-	-	-	-	-	-	-	-	-	-	-	-	-	-	-	-	-	-
chr08	8707468	A	G	-	-	b	a	b	-	-	-	b	-	-	-	b	b	b	b	b	b	-	b	a	b	b	b	b	b	b	-	-	-	b	-	-	-	-	-	-	-	-	-	-	a	a	a	-	-
chr08	8709882	A	T	b	-	b	a	b	a	b	b	b	b	b	a	b	-	-	-	-	-	-	-	-	-	-	-	-	-	-	a	a	a	b	b	b	a	b	b	a	a	-	-	b	-	a	a	b	-
chr08	8709893	G	C	b	-	b	a	b	a	b	b	b	b	b	b	b	-	-	-	-	-	-	-	-	-	-	-	-	-	-	a	a	a	b	b	b	a	b	b	a	a	-	-	b	-	a	a	b	-
chr08	8721699	A	G	-	-	-	-	-	-	-	a	a	-	-	-	-	-	-	-	-	-	-	-	-	b	-	a	-	-	a	-	-	-	b	-	-	a	-	-	-	-	-	-	-	a	-	-	-	-
chr08	8761703	C	T	a	a	b	a	b	a	b	b	b	b	b	b	b	a	-	-	a	a	-	-	a	-	-	a	a	a	a	a	a	a	b	a	b	a	a	a	a	a	-	a	b	a	a	a	b	b
chr08	8761978	C	T	-	b	b	a	-	a	-	b	b	-	b	b	b	-	-	-	-	-	-	-	-	b	-	-	-	b	b	a	b	-	b	a	b	a	-	a	-	a	b	a	b	-	b	a	-	-
chr08	8761983	G	A	-	b	b	a	-	a	-	b	b	-	b	b	b	-	-	-	-	-	-	-	-	b	-	-	-	b	b	a	b	-	b	a	b	a	-	a	-	a	b	a	b	-	b	a	-	-
chr08	8764122	T	A	a	-	b	-	-	-	-	-	b	-	-	-	-	b	b	b	a	a	a	a	a	a	a	-	a	b	a	-	a	-	-	-	-	a	-	-	-	-	-	-	-	a	-	-	-	-
chr08	8767057	A	G	a	-	-	a	b	a	-	-	-	-	b	a	b	a	-	-	-	-	a	-	a	-	-	-	-	a	-	-	-	a	b	-	b	a	-	-	a	-	-	-	-	-	b	-	b	-
chr08	8773789	G	A	h	b	b	a	b	a	b	b	b	b	b	b	b	b	b	-	-	-	a	a	a	b	a	a	b	b	b	a	b	a	b	b	b	a	a	b	a	a	h	b	b	a	h	b	b	b
chr08	8777451	G	T	-	-	-	a	-	-	-	-	-	-	-	-	-	b	b	a	b	b	a	h	a	h	b	a	h	a	b	-	-	-	-	-	-	-	-	-	-	-	-	-	-	-	-	-	-	-
chr08	8781930	G	A	a	-	-	a	-	-	-	-	-	b	b	b	-	b	-	a	b	b	a	h	a	b	b	b	a	b	b	-	a	-	-	-	-	-	-	a	a	-	a	b	-	a	a	-	-	-
chr08	8782055	A	G	a	-	-	a	-	-	-	-	-	b	b	b	-	b	-	b	b	b	a	h	a	a	b	a	a	a	a	-	a	-	-	-	-	-	-	a	-	-	a	-	-	a	a	-	-	-
chr08	8782096	A	G	a	-	-	a	-	-	-	-	-	b	b	b	-	b	-	b	b	b	a	h	a	a	b	a	a	a	a	-	a	-	-	-	-	-	-	a	a	-	a	b	-	a	a	-	-	-
chr08	8787305	C	G	-	-	-	-	-	a	-	b	-	-	-	-	-	b	b	b	b	b	-	b	-	b	b	b	b	b	b	-	-	-	b	-	-	-	-	-	-	-	-	-	-	-	-	-	-	-
chr08	8787368	G	C	-	-	-	-	-	a	-	b	-	-	-	-	-	b	b	b	b	b	-	b	-	b	b	b	b	b	b	-	-	-	b	-	-	-	-	-	-	-	-	-	-	-	-	-	-	-
chr08	8803992	C	T	b	a	b	a	b	b	-	b	b	b	b	a	b	a	-	-	-	b	a	a	-	a	-	-	a	-	-	a	b	a	b	b	b	a	a	b	a	a	b	b	b	a	b	a	b	-
chr08	8810729	G	A	-	-	-	-	-	a	-	-	-	-	-	-	-	-	-	-	-	-	-	-	-	-	-	-	-	-	-	a	a	a	-	-	-	a	-	-	a	-	a	-	-	a	a	-	-	-
chr08	8845234	C	T	-	-	-	-	-	a	-	-	-	-	-	-	-	b	b	b	b	a	a	a	a	h	b	a	a	h	a	-	-	a	-	-	-	a	-	-	a	-	-	-	-	-	-	-	-	-
chr08	8846163	T	C	-	-	-	a	-	-	-	-	-	-	-	a	-	-	-	-	-	-	-	-	-	-	-	-	-	-	-	-	-	-	-	-	-	a	-	-	-	-	-	-	-	-	-	-	-	-
chr08	8849347	G	C	b	b	b	-	b	-	b	-	b	b	-	b	b	-	b	-	-	-	-	-	-	-	-	-	-	-	b	-	b	-	b	b	b	a	-	-	-	a	-	b	b	-	b	b	b	b
chr08	8849406	C	G	b	b	b	a	b	a	-	b	b	b	b	a	b	-	-	b	b	-	a	a	-	-	-	-	b	b	a	a	a	a	b	b	b	a	-	-	a	a	a	a	b	a	b	a	b	-
chr08	8851862	C	T	b	a	b	a	b	a	-	a	-	b	b	b	b	a	-	a	a	a	a	a	a	-	a	-	a	a	a	a	b	a	b	a	b	a	b	-	-	-	b	a	b	-	a	-	-	-
chr08	8851996	T	A	b	-	-	-	-	-	-	-	-	-	b	-	-	a	-	b	a	a	a	a	a	b	b	a	h	a	a	a	-	-	-	-	-	-	-	-	-	-	-	-	-	-	-	-	-	-
chr08	8852054	A	G	b	-	-	-	-	a	-	-	-	-	b	-	-	a	b	a	b	a	a	a	a	b	b	a	h	a	a	a	-	-	-	-	-	-	-	-	-	-	-	-	-	-	-	-	-	-
chr08	8852082	T	C	b	-	-	-	-	a	-	-	-	-	b	-	-	a	b	a	b	a	a	a	a	b	b	a	h	a	a	a	-	-	-	-	-	-	-	-	-	-	-	-	-	-	-	-	-	-
chr08	8852996	G	T	b	a	b	a	b	a	b	a	b	b	-	a	b	-	b	-	a	a	-	-	-	a	a	b	a	-	b	a	a	-	b	b	b	a	a	-	-	a	a	b	b	a	a	a	b	-
chr08	8853508	C	T	-	-	-	-	-	-	-	-	-	-	-	-	-	a	-	h	a	a	a	a	a	a	a	a	a	a	-	-	b	-	-	-	-	-	-	b	-	-	-	-	-	a	-	-	-	-
chr08	8853603	A	G	b	a	b	a	b	a	b	b	b	b	b	b	b	a	-	-	b	b	a	b	a	-	a	-	-	a	-	a	a	a	b	b	b	a	a	a	a	-	-	a	b	-	b	b	b	-
chr08	8854628	C	T	b	-	-	a	b	a	-	a	b	b	b	b	b	-	-	-	-	-	-	a	-	-	-	a	-	-	b	-	b	a	b	a	b	a	-	b	a	a	-	-	b	-	a	b	-	b
chr08	8854868	C	A	b	-	-	a	b	a	-	a	b	b	b	b	b	-	-	-	-	-	-	a	-	-	-	a	-	-	b	-	b	a	b	a	b	a	-	b	a	-	-	-	b	-	a	b	-	b
chr08	8854923	G	A	b	-	-	a	b	a	-	a	b	b	b	b	b	-	-	-	-	-	-	a	-	-	-	a	-	-	b	-	b	a	b	a	b	a	-	b	a	-	-	-	b	-	a	b	-	b
chr08	8884070	G	A	b	-	b	a	b	a	-	b	b	b	b	a	b	a	-	a	a	-	-	a	a	a	-	-	b	b	a	a	-	a	b	a	b	a	-	a	a	a	-	b	-	a	b	a	b	-
chr08	8884081	A	G	b	-	b	a	b	a	-	b	b	b	b	a	b	a	-	a	a	-	-	a	a	a	-	-	b	b	a	a	-	a	b	a	b	a	-	a	a	a	-	b	-	a	b	a	b	-
chr08	8887132	C	A	b	a	b	a	b	a	-	a	-	-	-	b	-	-	-	-	-	-	-	-	-	-	-	-	a	-	-	a	b	a	b	-	-	a	-	a	a	a	b	-	b	a	a	-	b	-
chr08	8887149	C	T	b	a	b	a	b	a	-	a	-	-	-	b	-	-	-	-	-	-	-	-	-	-	-	-	a	-	-	a	b	a	b	-	-	a	-	a	a	a	b	-	b	a	a	-	b	-
chr08	8887462	G	A	b	b	b	a	b	a	b	b	b	b	b	b	b	a	b	-	-	b	a	-	a	b	-	a	b	-	b	a	h	a	b	b	b	a	b	a	a	a	b	b	b	a	b	a	-	b
chr08	8887826	A	G	b	-	b	a	b	a	-	-	-	-	-	b	b	-	-	-	-	-	-	-	a	a	-	-	a	a	-	-	b	-	b	b	b	a	-	-	-	-	b	b	-	a	a	a	b	-
chr08	8887865	G	A	-	-	-	-	b	-	a	-	-	-	-	-	-	b	b	b	b	b	a	a	a	b	-	b	b	a	a	-	-	-	-	-	-	a	-	-	-	a	-	-	-	-	-	-	-	-
chr08	8891566	C	T	-	-	-	-	b	-	-	-	-	-	-	-	-	a	b	h	a	h	a	a	a	a	a	a	a	a	a	-	-	-	b	-	-	-	-	-	-	-	-	-	-	-	-	-	-	-
chr08	8895790	A	G	b	-	b	a	b	a	-	b	b	b	-	a	b	a	-	-	b	a	a	-	a	-	b	-	a	b	a	a	b	-	b	b	-	a	-	a	a	-	a	-	b	-	b	-	-	-
chr08	8896017	T	C	-	-	-	-	-	-	-	-	-	-	-	a	-	-	b	b	a	a	a	a	a	h	-	h	a	a	a	-	-	-	-	-	-	-	-	-	-	-	-	-	-	-	-	-	-	-
chr08	8896043	T	C	-	-	-	-	-	-	-	-	-	-	-	a	-	-	b	b	a	a	a	a	a	h	-	h	a	a	a	-	-	-	-	-	-	-	-	-	-	-	-	-	-	-	-	-	-	-
chr08	8899514	T	A	a	a	b	a	b	a	b	a	-	b	b	a	b	b	b	b	b	b	a	h	a	a	b	b	b	b	a	a	a	a	-	b	-	a	a	-	a	a	-	a	b	a	a	a	-	a
chr08	8905362	A	G	-	-	-	-	-	-	-	-	-	-	b	-	-	a	a	b	b	-	a	b	a	b	a	a	b	b	a	-	-	-	-	-	-	-	-	-	-	-	-	-	-	a	-	-	-	-
chr08	8906185	T	C	a	a	b	a	b	a	-	a	-	b	-	b	b	a	-	-	a	a	-	b	-	b	b	-	-	-	-	a	a	a	b	b	b	a	b	a	a	a	b	a	b	a	-	a	-	b
chr08	8908484	G	A	b	-	-	-	-	-	-	-	-	-	-	a	-	-	-	-	-	-	-	-	-	-	-	-	-	-	-	-	-	-	-	b	-	a	-	-	a	-	-	-	-	-	-	-	-	-
chr08	8909752	A	C	b	-	-	-	-	-	-	-	-	b	b	-	b	-	-	-	-	-	-	-	-	-	-	-	-	-	-	-	b	-	b	-	b	-	-	b	-	-	-	b	b	-	b	b	b	-
chr08	8914210	A	G	-	-	-	-	-	-	-	-	-	-	-	-	-	h	b	a	-	a	a	h	a	h	h	b	-	b	a	-	-	-	-	-	-	-	-	-	-	-	-	-	-	-	-	-	-	-
chr08	8914362	A	G	-	-	-	-	-	-	-	-	-	-	-	-	-	a	b	a	b	b	a	a	a	a	a	-	h	b	b	-	-	-	-	-	-	-	-	-	-	-	-	-	-	-	-	-	-	-
chr08	8914464	G	A	-	-	-	-	-	-	-	-	-	-	-	-	-	b	b	a	b	b	a	a	a	b	b	-	h	b	b	-	a	-	-	-	-	-	-	-	-	-	-	-	-	-	-	-	-	-
chr08	8915164	G	T	a	-	b	a	b	a	-	b	b	-	-	a	b	-	-	-	-	-	a	a	a	-	-	-	-	a	-	a	b	-	b	a	b	a	a	a	a	a	a	-	b	a	a	b	b	-
chr08	8915539	C	T	a	-	b	a	b	a	-	b	b	-	b	a	b	-	-	-	-	b	a	a	a	-	-	-	-	a	-	-	b	-	b	a	b	a	a	a	a	a	a	-	b	a	a	b	a	-
chr08	8918676	G	A	b	a	b	a	b	a	-	b	-	b	b	a	b	a	b	-	a	-	-	b	-	-	-	-	-	b	-	a	a	a	b	a	b	a	b	a	a	a	b	a	b	a	a	b	b	-
chr08	8918737	C	T	a	a	b	a	b	a	-	-	-	b	b	a	b	a	b	-	a	-	-	b	-	-	-	-	-	b	-	a	-	a	b	a	b	a	b	a	a	a	b	a	b	a	a	b	b	-
chr08	8919508	T	C	-	-	b	-	-	-	-	-	b	-	-	-	-	a	-	-	-	-	-	a	a	b	-	a	a	b	a	-	-	-	-	a	-	-	-	-	-	-	a	-	-	-	b	-	-	-
chr08	8919697	G	A	-	-	b	-	-	-	-	-	b	-	-	-	-	a	-	-	-	-	-	a	a	-	-	a	a	-	a	-	-	-	-	a	-	-	-	-	-	-	a	-	-	-	b	-	-	-
chr08	8921278	T	C	-	a	a	-	-	-	-	-	-	-	a	-	-	a	-	a	a	-	a	a	a	a	a	a	a	a	a	-	-	-	a	-	-	-	-	-	-	-	-	b	-	-	a	-	-	-
chr08	8922904	G	T	-	-	-	-	-	-	-	-	-	-	-	-	-	b	b	a	b	b	a	b	a	h	-	a	a	b	a	-	-	-	-	a	-	-	b	-	-	-	-	-	-	-	-	-	-	-
chr08	8924982	G	C	-	-	-	a	-	-	-	-	-	-	-	-	-	a	b	b	b	a	a	h	a	h	a	b	b	h	h	-	a	-	b	-	-	-	a	-	-	-	-	-	-	-	-	-	-	-
chr08	8928361	T	C	b	b	b	a	b	a	a	b	b	b	b	b	b	b	b	b	b	-	a	a	a	-	b	b	a	a	b	a	-	a	b	a	b	a	a	-	a	a	-	b	b	-	b	a	b	-
chr08	8928535	C	T	b	b	b	a	b	a	a	b	b	b	b	a	b	-	-	a	-	-	a	a	a	-	-	-	a	a	-	a	-	a	b	a	b	a	a	-	a	a	-	b	b	-	b	a	b	-
chr08	8928561	C	T	b	b	b	a	b	a	a	b	b	b	b	a	b	-	-	a	-	-	a	a	a	-	-	-	a	a	-	a	-	a	b	a	b	a	a	-	a	a	-	b	b	-	b	a	b	-
chr08	8928593	T	C	b	b	b	a	b	a	a	b	b	b	b	a	b	-	-	a	-	-	a	a	a	-	-	-	a	a	-	a	-	a	b	a	b	a	a	-	a	a	-	b	b	-	b	a	b	-
chr08	8929303	G	A	-	-	-	-	-	-	-	-	-	-	-	-	-	b	b	b	a	a	a	h	a	a	a	b	h	a	h	-	-	-	b	-	-	-	-	-	-	-	-	-	-	-	-	-	-	-
chr08	8931471	T	A	-	b	b	a	-	a	a	-	-	-	-	b	-	b	-	-	-	-	a	-	-	b	-	a	b	-	a	a	-	-	b	-	-	a	b	-	-	a	-	a	-	a	b	a	b	-
chr08	8932074	T	C	-	-	-	-	-	-	-	-	-	-	-	-	-	a	b	a	b	a	-	b	a	h	b	a	h	h	h	-	-	a	-	-	-	-	-	-	-	-	-	a	-	-	-	-	-	-
chr08	8938144	C	T	b	b	b	a	b	-	a	b	b	b	-	b	b	b	b	a	-	b	-	a	-	-	-	-	-	-	-	a	b	a	b	b	-	a	b	a	a	a	b	b	b	a	b	a	b	-
chr08	8938215	T	C	-	-	-	-	-	-	-	-	-	-	-	-	-	a	b	a	a	h	a	a	a	b	b	a	h	a	b	-	-	-	-	-	-	-	-	-	-	-	-	-	-	-	-	a	-	-
chr08	8940407	T	C	-	-	-	-	-	-	-	-	-	-	-	-	-	-	b	-	b	b	-	-	-	b	-	b	-	b	b	-	-	-	b	-	b	-	-	-	-	-	-	-	-	-	-	-	-	-
chr08	8943640	C	A	-	-	-	-	-	-	-	-	-	-	-	-	-	a	b	a	a	a	a	a	a	b	b	b	a	a	a	-	-	-	-	b	-	-	-	-	-	-	-	-	b	-	-	-	-	-
chr08	8943811	G	A	-	-	b	-	b	-	-	-	-	-	-	-	b	a	b	a	b	a	a	h	a	a	b	b	b	a	b	-	-	-	-	a	b	-	-	-	-	-	-	-	-	-	-	-	-	-
chr08	8944151	T	C	-	-	b	-	-	-	b	-	-	-	-	-	-	b	-	b	b	-	a	a	-	b	a	-	a	a	-	-	-	-	b	-	-	-	-	-	a	a	-	-	b	-	b	-	-	-
chr08	8944906	C	T	b	-	b	a	-	a	-	a	b	b	-	b	b	-	-	-	-	-	-	-	-	-	-	-	-	-	-	-	b	-	b	a	b	a	-	-	-	a	a	b	-	a	b	-	-	-
chr08	8944915	T	C	b	-	b	a	-	a	-	a	b	b	-	b	b	-	-	-	-	-	-	-	-	-	-	-	-	-	-	-	b	-	b	b	b	a	-	-	-	a	a	b	-	a	b	-	-	-
chr08	8945726	A	G	a	-	b	a	b	-	-	b	b	b	b	b	b	a	-	-	-	b	a	-	-	-	-	-	-	-	a	-	b	a	b	b	b	a	-	b	-	a	b	b	b	a	b	a	b	-
chr08	8945798	A	G	-	-	-	-	-	-	-	-	-	-	-	-	-	a	b	a	b	b	-	a	a	a	-	a	-	h	b	-	-	-	b	b	-	-	-	-	-	-	-	-	-	-	-	-	-	-
chr08	8946158	C	G	-	b	b	-	b	a	-	-	b	b	b	b	b	a	-	b	a	-	-	b	a	-	-	a	a	-	b	-	b	-	b	-	b	a	a	-	-	-	a	b	b	-	b	b	b	-
chr08	8947335	C	T	a	a	b	a	b	a	-	a	b	b	b	b	b	-	b	b	b	-	a	b	a	b	a	a	-	a	b	a	a	a	b	a	b	a	a	a	a	a	b	a	b	a	b	-	b	b
chr08	8948870	A	G	-	-	b	a	b	-	a	a	b	b	-	b	b	-	-	-	-	-	-	-	-	-	-	-	-	-	-	a	-	a	b	a	b	a	a	a	a	a	b	b	b	-	b	b	b	b
chr08	8950290	T	C	-	a	b	-	b	a	-	-	b	-	-	a	b	h	-	a	a	a	-	h	a	h	a	h	h	a	b	-	b	-	-	-	b	-	-	-	-	-	a	-	-	-	b	-	-	-
chr08	8950664	T	A	-	-	-	-	-	-	-	-	-	-	-	-	-	a	b	b	b	b	a	a	a	a	a	-	a	b	h	-	-	-	-	-	-	-	-	-	-	-	-	-	-	-	-	-	-	-
chr08	8954881	T	C	a	-	-	a	-	-	-	-	-	-	-	a	b	a	-	a	a	-	a	a	a	a	-	a	a	-	-	-	-	-	-	-	-	-	-	-	-	-	-	-	-	-	-	-	-	-
chr08	8954900	C	A	a	-	-	a	-	-	-	-	-	-	-	a	b	a	-	a	a	-	a	a	a	a	-	a	a	-	a	-	-	-	-	-	-	-	-	-	-	-	-	-	-	-	-	-	-	-
chr08	8954996	G	A	-	-	-	-	-	-	-	-	-	-	-	-	-	a	b	h	-	a	-	b	a	-	b	a	h	a	h	-	-	-	-	-	b	-	-	-	-	-	-	-	b	-	-	-	-	-
chr08	8959431	G	T	-	b	b	a	b	a	a	b	b	b	b	a	b	a	b	b	b	b	-	a	-	a	a	a	-	-	a	a	a	a	b	b	b	a	a	a	a	a	b	b	b	a	b	a	b	-
chr08	8959726	A	G	-	b	b	a	b	a	a	b	b	b	b	a	b	a	-	b	b	b	-	a	-	a	a	a	-	-	a	a	b	a	b	b	b	a	a	a	a	a	b	b	b	a	a	a	b	-
chr08	8965011	A	G	-	-	-	-	-	-	-	-	-	-	-	-	-	a	-	a	a	-	a	a	a	a	a	a	a	a	a	-	-	-	-	-	b	-	-	-	-	-	-	-	-	-	-	-	-	-
chr08	8965017	T	C	-	-	-	-	-	-	-	-	-	-	-	-	-	a	-	a	a	-	a	a	a	a	a	a	a	a	a	-	-	-	-	-	b	-	-	-	-	-	-	-	-	-	-	-	-	-
chr08	8976134	T	C	b	b	b	a	b	a	-	-	-	b	b	b	b	b	-	-	-	-	a	b	a	a	-	b	-	-	-	a	a	a	b	b	-	a	-	b	a	a	b	b	b	-	b	a	b	-
chr08	8979140	A	G	b	-	b	a	b	a	-	b	b	b	b	b	b	-	-	-	-	-	-	-	-	-	-	-	-	-	b	a	a	a	b	b	-	a	-	b	-	a	-	a	-	a	b	b	b	b
chr08	8979365	A	T	a	b	-	a	b	-	-	b	-	-	-	b	-	-	-	-	-	b	-	-	-	-	-	-	-	-	-	a	a	-	b	b	b	a	-	-	-	-	b	b	b	a	a	b	-	b
chr08	8979745	T	C	a	b	-	a	b	-	-	b	-	b	-	b	-	-	-	-	-	b	-	-	-	-	-	-	-	-	-	-	a	-	b	b	b	a	-	-	-	-	b	b	b	a	a	b	-	b
chr08	8981475	T	G	-	-	-	-	-	a	-	-	-	-	-	-	-	a	b	a	a	b	a	b	a	h	b	a	a	b	h	-	a	-	b	b	-	-	-	-	-	-	-	-	b	-	-	-	b	-
chr08	8986876	G	A	-	-	-	-	-	a	-	-	-	-	-	-	-	a	b	b	a	b	a	h	a	a	a	a	h	a	b	-	-	-	-	-	-	-	-	-	-	-	-	-	-	-	b	-	-	-
chr08	8992172	T	C	-	-	b	a	b	a	-	b	-	b	-	a	b	-	-	-	-	-	-	-	-	-	-	-	-	-	-	a	b	a	b	b	b	a	b	-	-	a	a	b	b	a	b	b	b	-
chr08	9025597	G	C	a	b	b	a	b	a	b	a	b	b	b	b	b	a	-	-	a	b	-	b	a	b	b	a	a	b	b	a	a	a	b	a	b	a	-	b	a	a	b	a	b	a	a	a	-	-
chr08	9039266	G	A	a	b	-	a	b	a	-	a	b	b	b	a	b	b	-	-	a	a	a	a	a	a	a	-	a	-	a	a	a	a	b	a	b	a	a	a	a	a	b	b	b	a	a	b	b	-
chr08	9039323	G	A	a	a	-	a	b	a	-	a	b	b	b	a	b	b	-	-	a	a	a	a	a	a	a	-	a	-	a	a	a	a	b	a	b	a	a	a	a	a	b	b	b	a	a	b	b	-
chr08	9060085	T	C	b	b	b	a	b	a	a	a	b	b	-	a	b	a	-	-	a	-	a	a	a	a	a	-	a	a	a	a	b	a	b	b	b	a	b	b	a	a	b	a	b	a	b	b	b	-
chr08	9060113	G	A	b	b	b	a	b	a	a	a	b	b	-	a	b	a	-	-	a	-	a	a	a	a	a	-	a	a	a	a	b	a	b	b	b	a	b	b	a	a	b	a	b	a	b	b	b	-
chr08	9067491	G	A	-	-	-	-	-	-	-	-	-	-	-	-	-	a	b	a	a	b	a	a	a	b	-	h	h	a	b	-	-	-	-	-	-	-	-	-	-	-	-	-	-	-	-	-	-	-
chr08	9067518	A	G	-	-	-	-	-	-	-	-	-	-	-	-	-	a	b	a	a	b	a	-	a	b	-	h	h	a	b	-	-	-	-	-	-	-	-	-	-	-	-	-	-	-	-	-	-	-
chr08	9067573	T	C	-	-	-	-	-	-	-	-	-	-	-	-	-	a	b	b	b	b	a	b	a	b	-	b	h	a	b	-	-	-	-	-	-	-	-	-	-	-	-	-	-	-	-	-	-	-
chr08	9091046	A	G	b	b	-	-	b	-	b	-	b	b	b	b	b	-	-	-	-	-	-	-	-	-	-	-	-	-	-	-	-	-	b	b	b	-	b	b	-	-	-	b	b	-	b	b	b	-
chr08	9104230	G	T	-	-	-	-	b	-	-	-	-	-	-	-	b	a	b	a	b	a	a	a	a	a	b	a	a	a	a	-	a	-	b	-	-	-	-	-	-	a	-	-	-	-	a	-	-	-
chr08	9104243	G	C	-	-	-	-	b	-	-	-	-	-	-	-	b	a	b	a	b	a	a	a	a	a	b	a	b	a	a	-	a	-	b	-	-	-	-	-	-	a	-	-	-	-	a	-	-	-
chr08	9108453	C	T	b	b	b	-	b	-	-	-	b	b	b	b	b	b	-	b	-	-	-	-	-	b	-	-	-	-	b	-	b	-	b	-	b	-	-	b	-	b	-	b	-	-	b	-	-	-
chr08	9114915	T	C	b	a	b	a	b	a	b	a	b	b	b	b	b	a	-	b	-	-	a	-	-	-	b	b	b	-	a	-	b	a	b	b	b	a	b	b	-	a	a	-	b	a	b	a	b	b
chr08	9114921	T	C	b	a	b	a	b	a	b	a	b	b	b	b	b	a	-	b	-	-	a	-	-	-	b	b	b	-	a	-	b	a	b	b	b	a	b	b	-	a	a	-	b	a	b	a	b	b
chr08	9119625	C	G	b	b	b	a	-	a	-	a	b	b	b	b	b	b	-	-	b	-	-	-	a	a	-	-	-	a	a	a	a	a	b	a	b	a	-	a	a	a	a	a	b	a	b	a	b	b
chr08	9120190	T	C	b	a	b	a	b	a	a	b	b	b	b	b	b	-	b	-	h	-	-	-	-	a	-	b	a	b	b	a	b	a	b	b	b	a	a	b	-	a	b	b	b	a	b	b	b	b
chr08	9124891	T	C	-	a	-	-	-	-	-	-	-	-	-	-	-	b	b	b	b	-	-	-	-	b	b	b	b	b	b	-	-	-	-	-	-	a	-	b	-	a	-	a	-	-	a	-	-	-
chr08	9125610	T	C	b	a	-	a	b	a	a	a	b	-	b	b	b	-	-	-	-	-	-	-	-	a	-	-	a	a	-	a	a	a	b	b	b	a	-	-	-	a	-	b	-	a	a	a	b	b
chr08	9125637	A	C	b	a	-	a	b	a	a	a	b	-	b	b	b	-	-	-	-	-	-	-	-	a	-	-	a	a	-	a	a	a	b	a	b	a	-	-	-	a	-	b	-	a	a	a	b	b
chr08	9126904	A	G	-	-	-	-	-	a	-	-	-	-	-	-	-	-	-	-	-	-	-	-	-	-	-	-	-	-	-	-	a	-	b	-	-	a	-	b	-	-	-	a	b	-	b	-	-	-
chr08	9127477	A	G	-	-	-	-	-	a	-	-	-	-	-	-	-	a	-	a	h	b	a	a	a	h	b	a	h	a	h	-	-	-	-	-	-	a	-	-	-	-	-	-	-	-	-	-	-	-
chr08	9134140	A	G	-	-	-	-	-	-	-	-	-	-	-	-	-	h	b	h	a	h	a	a	a	a	a	h	a	a	h	-	-	-	-	-	-	-	-	-	-	-	-	b	-	-	-	-	-	-
chr08	9134302	G	A	b	b	b	a	b	a	-	b	b	b	b	a	b	-	-	-	b	b	a	-	a	b	a	a	b	b	-	a	a	a	b	a	b	a	-	b	a	a	a	b	b	a	a	b	b	b
chr08	9135987	G	A	-	-	-	-	-	-	-	-	-	-	-	-	-	h	-	-	-	a	a	b	a	a	-	-	h	a	a	-	-	-	-	-	-	-	-	-	-	-	-	-	-	-	-	-	-	-
chr08	9173870	C	T	b	-	b	a	b	-	-	-	b	-	b	-	b	-	-	-	-	-	-	-	-	a	-	-	-	a	-	-	-	a	b	a	b	a	a	a	-	-	-	b	b	a	b	a	-	b
chr08	9185034	T	C	b	b	b	a	b	a	b	a	b	b	b	b	b	h	-	-	a	b	a	a	-	-	-	-	h	-	-	a	b	a	b	a	b	a	a	b	-	a	-	b	b	a	b	b	b	-
chr08	9202405	G	A	b	-	b	a	b	a	-	a	b	-	b	-	b	-	-	-	-	-	-	-	-	-	-	-	a	-	-	a	b	a	b	b	b	a	b	b	a	a	b	b	b	a	b	a	b	-
chr08	9219319	T	C	b	b	b	-	b	-	-	b	b	b	b	b	b	a	-	a	a	a	a	a	a	a	b	a	a	a	a	a	-	a	b	b	b	-	b	b	-	-	b	b	b	-	b	b	b	b
chr08	9223935	T	C	-	-	-	-	-	-	-	-	-	-	-	-	-	a	b	h	a	a	a	b	a	a	-	b	-	h	b	-	a	-	b	-	-	-	-	-	-	-	-	-	-	-	-	-	-	-
chr08	9224311	G	A	-	-	-	-	-	a	-	-	-	-	-	a	-	h	b	b	b	a	a	h	a	h	b	h	h	b	h	-	a	-	-	-	b	-	-	-	-	a	a	-	-	-	-	a	-	-
chr08	9225290	G	T	a	-	b	a	b	a	b	b	b	b	b	a	b	b	-	b	b	a	-	a	a	h	b	b	a	a	h	a	a	-	b	b	b	a	-	a	a	a	b	-	-	a	a	a	-	b
chr08	9229333	A	T	b	-	-	a	b	a	a	b	b	-	-	b	b	-	-	-	-	-	-	-	-	-	-	-	a	-	a	a	a	a	b	b	-	a	a	a	-	-	b	b	-	a	b	a	-	b
chr08	9236879	C	T	a	-	b	a	b	a	-	a	b	b	b	a	b	b	b	-	-	a	-	a	a	-	-	a	b	a	-	a	a	a	-	b	b	a	a	-	a	-	a	a	-	a	a	a	-	b
chr08	9236900	T	C	a	-	b	a	b	a	-	a	b	b	b	a	b	b	b	-	-	a	-	a	a	-	-	a	b	a	-	a	b	a	-	b	b	a	b	-	a	-	a	b	-	a	b	a	-	b
chr08	9239908	G	A	b	a	b	a	b	a	-	b	-	b	b	b	b	-	-	-	-	-	a	-	a	-	-	-	-	-	a	-	a	-	b	a	b	a	a	b	a	-	b	a	b	-	b	a	b	-
chr08	9239924	T	C	b	a	b	a	b	a	-	b	-	b	b	b	b	-	-	-	-	-	a	-	a	-	-	-	-	-	a	-	a	-	b	a	b	a	a	b	a	-	b	a	b	-	b	a	b	-
chr08	9239941	G	A	b	a	b	a	b	a	-	b	-	b	b	b	b	-	-	-	-	-	a	-	a	-	-	-	-	-	a	-	a	-	b	a	b	a	a	b	a	-	b	a	b	-	b	a	b	-
chr08	9285997	A	G	a	-	b	a	b	a	-	-	b	-	-	b	-	b	b	b	a	b	a	b	a	a	a	-	-	a	b	-	-	a	-	-	-	-	-	-	a	-	-	a	-	-	-	-	-	-
chr08	9287034	C	T	b	a	b	a	b	a	a	a	b	b	b	a	b	a	b	a	a	-	a	a	-	a	a	b	-	a	-	a	a	a	b	b	b	a	-	a	a	a	a	a	b	a	a	b	b	b
chr08	9290115	A	G	a	-	b	a	b	a	-	b	-	-	-	a	b	b	b	-	a	b	-	-	a	b	-	-	-	-	-	a	-	a	b	a	b	a	-	-	-	-	b	-	-	a	a	-	-	-
chr08	9290128	A	G	a	-	b	a	b	a	-	b	-	-	-	a	b	b	b	-	a	b	-	-	a	b	-	-	-	-	-	a	-	a	b	a	b	a	-	-	-	-	b	-	-	a	a	-	-	-
chr08	9291059	A	C	b	b	b	a	b	a	b	a	b	b	-	b	b	h	-	-	a	-	-	b	a	a	-	-	b	a	a	a	b	a	b	a	b	a	a	a	-	a	a	a	b	a	b	b	b	-
chr08	9291373	C	T	a	b	b	a	-	a	-	-	b	-	b	b	b	b	b	-	-	-	a	b	-	-	a	-	-	-	-	-	-	-	b	-	-	a	-	-	-	-	-	-	b	-	b	-	b	-
chr08	9297300	C	G	a	a	b	a	b	a	a	a	-	-	b	a	b	b	-	a	b	a	a	-	a	a	a	-	a	a	b	a	b	a	b	-	b	a	b	-	a	-	b	b	b	-	a	-	-	-
chr08	9299919	A	G	-	-	-	-	-	-	-	-	-	-	-	-	-	a	b	b	a	-	a	h	a	h	-	a	a	h	a	a	-	-	-	-	-	-	-	-	-	-	-	a	-	-	-	-	-	-
chr08	9300405	C	T	-	-	-	-	-	-	-	-	-	-	-	-	-	h	b	b	h	b	a	h	a	-	a	h	h	-	a	-	-	-	-	-	-	-	-	-	-	-	-	-	-	-	-	-	-	-
chr08	9300443	T	A	-	-	-	-	-	-	-	-	-	-	-	-	-	h	b	b	h	b	a	h	a	-	a	h	h	-	a	-	-	-	-	-	-	-	-	-	-	-	-	-	-	-	-	-	-	-
chr08	9300507	C	T	a	-	b	a	-	-	-	-	b	b	b	a	b	-	-	a	-	a	a	-	-	-	a	b	-	a	a	a	b	a	b	a	b	a	a	b	a	a	b	-	b	a	b	a	b	-
chr08	9300809	T	C	a	-	b	a	-	-	-	-	b	b	b	a	b	-	-	a	-	b	a	-	-	-	a	-	-	a	a	a	b	a	b	a	b	a	a	b	a	a	b	-	b	a	b	a	b	-
chr08	9300860	A	G	a	-	b	a	-	-	-	-	b	b	b	a	b	-	-	a	-	b	a	-	-	-	a	-	-	a	a	a	b	a	b	a	b	a	a	b	a	a	b	-	b	a	b	a	b	-
chr08	9301555	T	C	-	-	-	-	-	-	-	-	-	-	-	-	-	b	b	b	b	-	-	b	-	-	-	b	b	-	b	-	-	-	-	-	-	-	-	b	-	-	-	-	-	-	b	-	-	-
chr08	9303823	G	A	-	-	-	-	-	-	-	-	-	-	-	a	-	b	b	b	a	a	a	a	a	b	a	h	a	a	h	-	b	-	-	-	-	-	-	-	-	-	-	-	b	-	-	-	-	-
chr08	9303967	C	T	-	-	-	-	-	-	-	-	-	-	-	a	-	b	b	a	a	a	a	a	a	b	a	h	a	a	h	-	b	-	-	-	-	-	-	-	-	-	-	-	b	-	-	-	-	-
chr08	9304410	G	T	a	b	b	a	b	a	a	a	b	b	b	a	b	h	-	a	a	-	a	-	a	b	-	b	b	a	b	a	a	a	b	a	b	a	-	b	a	a	a	a	b	a	a	a	-	-
chr08	9304497	C	A	-	-	-	-	-	-	-	-	-	b	-	a	-	h	b	a	b	a	a	h	a	h	h	b	h	b	a	-	-	-	-	-	-	-	-	-	-	-	-	b	-	-	-	-	-	-
chr08	9304730	A	G	-	-	-	-	-	-	-	-	-	-	-	-	-	-	-	-	-	-	-	b	-	-	-	-	-	a	-	-	a	a	b	b	-	a	-	-	-	-	-	b	b	a	a	-	b	-
chr08	9304789	T	A	-	-	-	-	-	-	-	-	-	-	-	-	-	-	-	-	-	-	-	b	-	-	-	-	-	a	-	-	a	a	b	b	-	a	-	-	-	-	-	b	b	a	b	-	b	-
chr08	9305186	G	A	-	-	-	-	-	-	-	-	-	-	-	-	-	-	-	-	b	-	-	-	-	-	-	-	a	a	-	-	a	a	b	-	-	-	-	-	-	-	-	b	b	a	b	-	b	-
chr08	9305446	A	G	-	-	b	a	-	-	a	-	-	-	-	-	-	a	-	a	a	a	a	a	a	a	a	a	a	a	a	a	-	-	b	-	-	-	-	b	-	-	-	-	-	-	-	-	-	-
chr08	9305477	C	T	-	-	b	a	-	-	a	-	-	-	-	-	-	a	-	a	a	a	a	a	a	a	a	a	a	a	a	a	-	-	b	-	-	-	-	b	-	-	-	-	-	-	-	-	-	-
chr08	9305496	C	T	-	-	b	a	-	-	a	-	-	-	-	-	-	a	-	a	a	a	a	a	a	a	a	a	a	a	a	a	-	-	b	-	-	-	-	b	-	-	-	-	-	-	-	-	-	-
chr08	9305769	C	T	a	-	a	a	a	a	-	a	-	b	b	b	a	-	-	-	-	-	-	b	-	-	-	-	-	-	-	a	b	a	b	b	b	-	a	a	a	a	b	a	b	a	a	a	a	-
chr08	9307629	G	A	a	a	b	a	b	a	a	a	b	b	b	a	b	b	b	-	a	-	a	b	a	-	-	-	a	b	a	-	a	-	b	a	b	a	b	b	-	a	a	a	b	a	b	b	b	a
chr08	9307907	A	G	a	a	b	a	b	a	a	a	b	b	b	a	b	b	b	-	a	-	a	b	a	-	-	-	a	b	a	-	a	-	b	a	b	a	b	a	-	a	a	a	b	a	b	b	b	a
chr08	9310010	G	A	b	a	b	a	b	a	b	a	b	-	b	a	b	a	b	b	a	b	a	a	a	h	-	a	h	h	b	-	b	-	b	-	a	a	b	b	-	a	-	-	-	a	a	-	-	-
chr08	9310135	T	C	b	a	b	a	b	a	b	a	b	-	b	a	b	b	b	b	a	b	a	a	a	h	-	a	h	h	b	-	b	-	b	-	-	a	b	b	-	a	-	-	-	a	-	-	-	-
chr08	9312912	A	G	b	a	a	a	b	a	a	b	b	b	b	a	b	-	-	-	b	b	a	a	-	a	a	-	a	a	a	a	a	a	b	b	b	a	-	b	a	a	b	b	b	a	a	a	b	-
chr08	9313296	G	A	-	-	-	-	-	-	-	-	-	-	-	a	-	b	b	a	a	b	a	h	a	h	a	a	h	h	a	-	-	-	-	-	-	-	-	-	-	-	-	-	-	-	b	-	-	-
chr08	9313412	T	C	b	-	-	a	-	-	-	a	-	-	-	b	b	b	-	-	b	-	-	-	a	a	-	a	a	a	-	a	-	a	b	a	-	a	-	-	a	a	a	a	-	a	a	a	b	b
chr08	9313734	G	A	b	-	-	a	-	-	-	a	-	-	-	b	b	a	-	a	b	-	-	-	a	a	-	a	a	a	-	a	-	a	b	a	-	a	-	-	a	a	a	a	-	a	a	a	b	b
chr08	9318427	G	A	-	-	-	-	-	-	-	-	-	-	-	-	-	a	b	b	b	b	a	b	a	h	h	h	h	h	h	-	-	-	b	-	-	a	-	-	-	a	-	-	-	-	-	-	-	-
chr08	9318506	G	T	-	-	-	-	-	-	-	-	-	-	-	-	-	a	-	a	b	a	a	a	a	b	b	-	a	a	a	-	-	-	-	a	-	-	-	-	a	-	-	-	b	-	b	-	-	-
chr08	9318521	G	A	-	-	-	-	-	-	-	-	-	-	-	-	-	a	-	a	b	a	a	a	a	b	b	-	a	a	a	-	-	-	-	a	-	-	-	-	a	-	-	-	b	-	b	-	-	-
chr08	9320614	T	A	-	-	-	a	-	-	-	-	-	-	-	-	-	a	b	b	a	a	a	h	a	h	b	b	b	h	h	-	b	a	-	-	-	-	b	-	-	a	b	-	-	a	-	-	-	-
chr08	9323043	A	C	a	a	b	a	b	a	b	a	b	-	-	a	b	-	-	-	-	-	-	-	-	-	-	-	-	-	-	a	b	a	b	b	b	a	-	a	a	a	b	b	b	a	a	b	b	b
chr08	9331477	A	T	a	a	b	a	b	a	-	b	b	-	b	b	b	-	-	a	-	-	-	a	a	a	a	-	b	a	b	a	b	a	b	a	b	a	-	b	a	-	b	a	b	a	b	b	-	b
chr08	9336798	G	A	b	-	b	a	b	a	b	b	b	b	b	b	b	a	-	-	a	b	-	b	a	b	a	a	b	-	-	-	b	a	b	b	b	a	-	b	-	a	-	b	b	a	b	-	b	b
chr08	9336830	T	C	b	-	b	a	b	a	b	b	b	b	b	b	b	a	-	-	a	b	-	b	a	b	a	a	b	-	-	-	b	a	b	b	b	a	-	b	-	a	-	b	b	a	b	-	b	b
chr08	9346467	T	C	-	-	-	-	-	-	-	-	-	-	-	-	-	b	b	a	a	b	a	a	a	b	-	b	b	a	a	-	-	-	-	a	-	-	-	-	-	-	-	-	-	-	-	-	-	-
chr08	9379020	A	G	b	b	b	a	b	a	a	b	-	b	b	b	b	b	-	-	b	a	-	-	a	-	-	-	a	-	a	a	b	a	b	b	b	a	-	b	a	-	b	b	b	a	b	b	b	b
chr08	9380990	T	C	b	a	-	a	b	-	-	-	-	-	b	b	b	b	b	a	b	b	-	a	-	-	-	-	-	-	b	a	b	a	b	-	b	a	b	-	-	a	b	-	b	a	a	-	-	-
chr08	9383371	G	C	b	-	b	a	b	a	-	b	b	b	b	b	b	a	b	-	-	-	a	-	-	b	-	-	a	b	b	a	b	a	b	b	b	a	-	b	-	a	-	b	b	a	h	a	b	b
chr08	9390073	T	C	-	-	-	-	-	-	-	-	-	-	-	-	-	a	-	-	a	a	a	b	a	-	a	a	a	b	a	-	b	-	b	-	-	-	-	b	-	-	-	-	-	-	-	-	-	-
chr08	9390824	T	C	-	-	-	a	-	a	-	a	-	-	-	a	-	-	-	-	-	-	-	a	a	a	-	-	-	-	-	-	a	a	-	-	-	a	-	a	a	a	a	a	-	a	a	-	-	-
chr08	9410929	T	C	a	a	b	a	-	a	-	a	b	-	-	a	b	-	b	-	-	-	-	-	a	-	b	-	b	-	b	-	a	a	b	b	-	a	-	-	a	-	-	-	b	-	b	b	b	-
chr08	9424245	T	C	-	-	-	a	-	-	-	-	-	-	-	-	-	h	b	h	b	a	a	h	a	a	h	h	h	h	h	-	-	-	-	-	b	-	-	-	-	-	-	-	-	-	-	-	-	-
chr08	9431475	C	G	-	-	b	-	-	-	-	-	-	-	-	-	-	a	b	a	a	a	a	a	a	a	a	a	a	a	-	-	-	-	-	-	-	-	-	-	-	-	-	-	-	a	-	-	-	-
chr08	9431693	C	T	b	-	b	-	b	-	-	b	b	b	b	b	b	-	-	-	b	-	-	b	-	-	-	-	-	b	-	-	b	-	b	b	b	-	-	-	-	-	b	b	b	-	b	b	b	b
chr08	9450996	C	T	-	-	-	-	-	-	-	-	-	-	-	-	-	b	b	b	a	a	a	a	a	a	a	a	a	a	a	-	-	-	b	-	-	-	-	-	-	-	a	-	-	-	-	-	-	-
chr08	9451044	C	A	-	-	-	-	-	-	-	-	-	-	-	-	-	a	b	h	a	a	a	a	a	a	a	a	a	a	a	-	-	-	b	-	-	-	-	-	-	-	a	-	-	-	b	-	-	-
chr08	9451099	A	G	-	-	-	-	-	-	-	-	-	-	-	-	-	a	-	a	a	a	a	a	a	a	a	a	a	a	a	-	-	-	b	-	-	-	-	-	-	-	a	-	-	-	b	-	-	-
chr08	9451362	A	T	b	-	-	a	b	-	-	-	-	-	b	a	-	b	-	a	b	a	a	a	a	a	-	a	a	a	a	a	-	-	-	-	-	a	b	a	-	-	-	-	-	a	a	-	-	-
chr08	9451386	G	T	b	-	-	a	b	-	-	-	-	-	b	a	-	b	-	a	b	a	a	a	a	a	-	a	a	a	a	a	-	-	-	-	-	a	b	a	-	-	-	-	-	a	a	-	-	-
chr08	9459155	T	C	b	-	-	-	b	-	-	-	-	-	b	b	b	-	-	-	b	-	-	b	-	b	-	-	-	-	-	-	-	-	b	-	-	-	-	-	-	-	-	b	-	-	b	-	-	-
chr08	9459409	A	C	-	-	-	-	b	-	-	-	b	b	b	b	-	a	-	a	a	-	a	a	a	a	a	-	a	a	h	-	a	-	-	-	-	a	-	-	-	-	-	b	-	-	-	-	-	-
chr08	9490678	C	T	-	b	-	-	-	-	-	-	-	-	-	-	-	h	h	-	b	a	a	h	h	a	a	-	h	b	a	b	-	-	b	-	-	a	a	-	b	-	-	-	-	-	-	-	-	-
chr08	9503464	C	G	b	a	b	a	b	a	-	b	-	b	b	a	-	b	-	-	-	-	-	a	a	-	-	-	b	-	a	-	-	a	b	-	b	a	a	a	a	a	a	b	b	a	a	a	b	-
chr08	9504927	G	C	a	-	-	-	-	-	-	-	-	-	-	-	-	a	-	a	b	a	a	b	a	a	a	b	a	a	h	a	b	-	-	-	b	a	-	-	-	-	-	-	-	-	-	-	-	-
chr08	9511303	T	C	-	-	-	-	-	-	-	-	-	-	-	-	-	b	-	b	b	b	a	h	a	h	b	b	a	a	h	-	-	-	-	b	-	-	-	-	-	-	-	-	-	-	-	-	-	-
chr08	9511569	A	G	-	-	-	-	b	-	b	b	b	-	-	b	b	a	b	b	h	b	a	a	a	a	b	h	a	h	h	-	-	-	b	-	b	-	-	-	-	-	-	-	b	-	b	-	-	-
chr08	9511700	T	C	-	-	-	-	b	-	b	b	b	-	b	b	b	a	b	b	a	a	a	a	a	a	h	h	b	b	h	-	-	-	b	-	b	-	-	-	a	-	-	-	b	-	b	-	-	-
chr08	9512047	A	C	-	-	-	-	-	-	-	-	-	-	-	-	-	h	a	-	a	a	a	a	a	a	-	a	h	a	a	-	-	-	b	-	-	-	-	-	-	-	-	-	-	-	-	-	-	-
chr08	9512129	T	C	b	a	-	a	-	a	-	b	b	b	-	b	b	a	b	-	h	h	a	b	a	a	a	a	-	b	-	a	a	-	b	a	-	a	a	a	a	a	a	b	-	a	a	a	-	-
chr08	9512819	A	G	a	b	b	a	b	a	b	b	b	b	b	b	b	a	b	a	a	-	-	a	a	b	a	h	h	b	a	a	b	a	b	a	b	a	-	b	a	a	b	b	b	a	b	a	b	b
chr08	9512933	T	C	-	-	-	a	-	a	-	-	-	-	-	-	b	b	b	a	a	-	a	a	a	h	b	a	h	a	h	a	-	a	-	-	-	-	-	-	-	-	-	-	-	-	-	-	-	-
chr08	9514117	G	A	b	b	b	a	-	a	-	-	-	-	b	a	-	a	b	a	a	a	a	a	a	a	a	h	b	b	b	a	-	-	-	-	-	-	-	b	-	a	a	-	-	-	-	-	-	-
chr08	9514222	T	G	a	-	-	-	b	-	-	-	-	-	-	b	-	a	b	a	a	-	a	h	a	-	-	b	a	a	a	-	b	-	-	-	-	a	-	-	a	-	-	-	-	-	b	-	-	-
chr08	9514346	A	C	a	-	-	-	b	-	-	-	-	-	-	b	-	b	b	a	a	b	a	h	a	a	a	b	a	a	a	-	b	-	-	-	-	a	-	-	a	-	-	-	-	-	b	-	-	-
chr08	9516388	T	A	a	b	b	a	b	a	b	b	b	b	b	b	b	a	b	-	a	b	a	b	a	b	h	a	h	b	a	-	-	-	b	b	b	a	b	-	a	a	-	a	b	a	-	-	-	-
chr08	9517002	C	A	-	-	-	-	-	-	-	-	-	-	-	-	-	b	b	a	b	b	a	a	a	b	-	b	a	h	b	-	-	-	-	-	-	-	-	a	-	-	-	-	-	-	-	-	-	-
chr08	9521928	G	T	-	-	-	-	-	-	-	-	-	-	-	-	-	a	b	-	b	b	-	b	a	b	a	b	b	h	a	-	-	-	b	-	-	a	-	a	-	-	a	-	-	-	-	-	-	-
chr08	9521977	C	G	-	-	-	-	-	-	-	-	-	-	-	-	-	a	b	-	b	b	-	b	a	b	a	b	b	h	a	-	-	-	b	-	-	a	-	a	-	-	a	-	-	-	-	-	-	-
chr08	9522944	C	T	b	a	b	a	b	a	a	a	b	b	b	a	b	a	-	b	a	-	a	a	a	a	-	-	-	-	-	a	a	a	b	b	b	a	b	b	a	a	b	b	b	a	b	b	b	b
chr08	9529253	G	A	-	-	-	-	-	-	-	-	-	-	-	-	b	a	b	b	b	a	a	h	-	a	b	h	h	b	b	-	b	-	b	-	-	a	-	-	-	-	-	-	b	-	-	-	-	-
chr08	9529312	T	C	-	-	-	-	-	-	-	-	-	-	-	-	b	a	b	b	b	a	a	h	-	a	b	h	h	b	b	-	b	-	b	-	-	a	-	-	-	-	-	-	b	-	-	-	-	-
chr08	9531387	G	A	-	a	-	a	-	a	-	b	b	-	-	a	b	-	-	-	-	-	-	-	-	-	-	-	-	-	-	a	a	-	-	-	-	-	-	-	a	a	-	a	b	a	-	-	-	-
chr08	9531431	A	C	-	a	-	a	-	a	-	b	b	-	-	a	b	-	-	-	-	-	-	-	-	-	-	-	-	-	-	a	a	-	-	-	-	-	-	-	a	a	-	a	b	a	-	-	-	-
chr08	9532791	T	C	b	b	b	a	b	a	b	-	b	b	b	b	b	b	-	-	a	-	a	b	-	-	a	b	a	b	b	a	a	a	b	b	b	a	b	a	a	a	b	a	b	a	b	a	b	b
chr08	9538204	T	C	b	-	b	-	b	b	-	-	b	-	b	b	b	b	b	-	-	-	-	-	-	b	-	b	b	b	-	-	b	-	b	b	b	-	b	-	-	-	b	b	b	-	b	b	b	-
chr08	9544089	T	G	-	-	-	-	-	-	-	-	-	b	-	-	b	-	-	-	a	-	-	-	a	-	a	-	-	b	-	-	-	a	b	a	-	a	-	b	a	-	-	-	-	-	b	b	-	-
chr08	9544454	C	G	-	-	-	-	-	-	-	-	-	b	-	-	-	-	-	-	a	-	-	-	a	-	a	-	-	b	-	-	-	a	b	a	-	a	-	b	a	-	-	-	-	-	b	b	-	-
chr08	9544714	A	G	b	b	b	a	b	a	a	b	b	b	b	b	b	a	-	a	b	a	a	a	a	a	a	h	b	h	b	a	-	a	b	-	-	a	a	a	a	a	a	b	b	a	a	b	-	-
chr08	9544892	G	T	-	-	-	-	-	-	-	-	-	-	-	-	-	a	b	b	a	a	a	a	a	b	a	h	b	a	b	-	-	-	-	-	-	-	-	-	-	-	-	-	-	-	-	-	-	-
chr08	9545135	C	A	a	b	b	a	b	a	b	b	-	b	b	b	b	b	-	-	-	a	-	-	-	-	-	b	-	-	a	-	a	-	b	b	b	a	b	-	a	a	a	b	b	a	b	a	-	-
chr08	9545378	C	T	a	b	b	a	b	a	b	a	-	b	b	a	b	b	-	-	-	a	-	-	-	-	-	b	-	-	a	-	a	-	b	a	b	a	b	-	a	a	a	a	b	a	a	a	-	-
chr08	9546332	T	C	-	-	b	-	-	-	-	-	-	-	-	-	-	-	-	-	-	-	-	-	-	-	-	-	-	-	-	-	-	-	b	b	-	-	-	-	-	-	-	-	-	-	b	-	-	-
chr08	9580144	G	A	b	b	b	-	b	-	-	b	b	b	-	b	b	-	-	-	-	-	-	-	-	-	-	-	-	-	-	-	b	a	b	-	b	-	a	-	-	a	-	-	b	-	-	b	-	-
chr08	9580860	T	G	b	a	b	a	b	a	-	b	b	b	b	b	b	a	b	-	a	-	a	b	a	b	b	h	a	-	a	a	a	a	b	a	b	a	b	a	-	a	b	b	b	a	b	b	-	-
chr08	9582750	A	C	-	-	b	a	-	a	-	b	b	b	-	a	b	-	-	-	b	-	-	-	a	-	-	a	-	-	-	a	b	a	b	b	-	a	-	-	-	a	-	a	b	a	a	a	-	-
chr08	9584011	A	C	a	a	b	a	b	a	-	b	b	-	b	b	b	-	-	-	-	-	-	a	-	-	a	-	a	-	b	a	b	a	b	a	b	a	b	-	a	-	-	b	b	a	a	a	b	b
chr08	9587026	C	A	-	-	-	-	-	-	-	-	-	-	-	a	-	b	b	b	b	a	a	h	a	a	h	a	b	h	b	-	-	-	b	a	-	-	-	-	-	-	-	-	-	-	-	-	-	-
chr08	9587190	T	G	-	-	-	a	-	-	-	-	-	b	-	b	-	a	b	b	a	a	a	b	a	a	-	h	a	h	h	-	-	-	-	-	-	a	-	-	a	-	-	-	-	-	-	-	-	-
chr08	9588824	G	A	-	-	-	a	-	-	-	-	-	-	-	-	-	a	b	a	a	-	a	h	a	b	a	a	b	h	a	-	a	-	-	-	b	-	-	-	-	-	a	-	-	-	-	-	-	-
chr08	9593357	C	T	b	b	b	a	b	a	a	a	b	b	b	b	b	-	-	-	a	b	-	b	a	-	-	-	b	b	-	a	a	a	b	b	b	a	a	a	a	a	b	-	b	-	b	a	b	-
chr08	9599054	G	A	-	-	-	-	-	-	-	-	-	-	-	-	-	h	b	b	b	a	a	h	a	h	h	h	b	h	a	-	-	-	-	-	-	-	-	-	-	-	-	-	-	-	-	-	-	-
chr08	9604268	T	A	b	-	-	-	-	-	-	-	-	-	-	a	-	a	b	b	b	a	-	h	a	h	-	-	h	b	h	-	a	a	-	-	-	-	-	-	-	-	a	-	-	-	-	-	-	-
chr08	9604314	A	G	b	a	b	a	b	a	a	a	b	b	b	a	b	a	b	a	b	a	-	-	a	a	a	a	a	-	a	a	b	a	b	a	b	a	b	a	a	a	b	b	b	a	b	a	-	b
chr08	9604354	T	C	b	a	b	a	b	a	a	a	b	b	b	a	b	a	b	a	b	a	-	-	a	a	a	a	a	-	a	a	b	a	b	a	b	a	b	a	a	a	b	b	b	a	b	a	-	b
chr08	9605946	T	G	-	-	-	-	b	-	-	-	-	-	-	-	a	b	b	a	b	b	a	a	a	h	b	a	h	a	a	-	-	-	-	-	b	-	-	-	-	-	b	-	-	-	-	-	-	-
chr08	9605966	A	G	-	-	-	-	b	-	-	-	-	-	-	-	a	b	b	a	b	b	a	a	a	h	b	a	h	a	a	-	-	-	-	-	b	-	-	-	-	-	b	-	-	-	-	-	-	-
chr08	9606959	C	T	-	-	-	-	-	-	-	-	-	-	-	-	-	a	b	a	b	b	a	h	a	b	b	b	b	a	a	-	-	-	b	-	-	-	-	-	-	a	-	-	-	-	-	-	-	-
chr08	9614887	T	C	-	-	-	-	-	-	-	-	-	-	-	-	-	h	b	b	a	h	-	b	-	-	b	b	b	b	-	-	-	-	-	-	-	-	-	-	-	-	-	b	-	-	-	-	-	-
chr08	9616016	T	C	-	-	-	-	-	-	-	-	-	-	-	-	-	a	-	-	a	a	a	-	a	-	-	a	-	a	a	a	b	-	-	-	-	-	-	-	-	-	b	-	-	-	-	-	-	-
chr08	9621628	A	G	a	a	b	a	b	a	b	a	b	b	b	b	b	a	b	a	a	b	a	-	a	a	a	a	a	a	b	a	b	a	b	-	-	-	-	-	a	a	b	a	b	b	-	-	-	-
chr08	9623906	A	G	-	a	b	a	-	a	-	b	b	-	-	a	b	a	b	a	a	a	a	a	a	a	-	-	-	a	a	a	b	a	-	a	-	-	-	-	-	a	-	-	-	a	-	-	-	-
chr08	9639249	G	A	b	a	b	a	b	a	a	b	b	b	b	b	b	a	-	a	a	-	a	a	a	b	b	b	b	b	b	a	b	a	b	a	b	a	a	a	a	a	a	b	b	a	b	a	b	b
chr08	9639431	T	C	b	a	b	a	b	a	a	b	b	b	b	b	b	a	b	b	b	-	a	a	a	b	b	b	b	b	b	a	b	a	b	a	b	a	a	a	a	a	a	b	b	a	b	a	b	b
chr08	9686342	G	C	a	a	b	a	b	b	-	b	b	b	b	a	b	-	-	a	-	-	-	-	-	-	-	-	-	-	-	b	b	b	b	b	-	a	b	b	a	b	b	a	-	a	a	a	b	-
chr08	9748378	G	A	-	b	b	a	b	b	-	b	b	-	b	b	b	h	b	b	h	h	h	b	h	h	b	a	h	h	b	b	b	b	b	b	b	-	b	-	a	-	b	b	b	b	b	-	b	b
chr08	9757657	A	G	a	-	-	a	b	a	-	a	-	-	-	a	-	a	b	-	b	-	-	b	a	a	-	-	a	a	b	a	a	a	-	a	-	a	a	-	-	-	-	a	-	a	a	-	-	-
chr08	9759483	A	G	a	-	-	a	-	a	-	-	b	-	-	-	-	-	-	-	-	-	a	-	-	-	-	-	-	-	-	a	-	-	-	-	-	a	-	-	-	a	-	-	-	a	a	a	-	-
chr08	9768724	A	T	a	a	b	a	b	a	a	a	b	b	b	b	b	a	-	a	a	-	a	a	-	a	-	-	-	a	a	a	a	a	b	-	b	a	a	-	a	a	b	b	b	a	a	b	-	b
chr08	9768734	G	C	a	a	b	a	b	a	a	a	b	b	b	b	b	a	-	a	a	-	a	a	-	a	-	-	-	a	a	a	a	a	b	-	b	a	a	-	a	a	b	b	b	a	a	b	-	b
chr08	9768763	C	A	a	a	b	a	b	a	a	a	b	b	b	b	b	a	-	a	a	-	a	a	-	a	-	-	-	a	a	a	a	a	b	-	b	a	a	-	a	a	b	b	b	a	a	b	-	b
chr08	9775975	A	G	-	-	b	-	-	-	-	-	-	-	-	-	-	b	b	b	b	b	-	b	-	b	b	b	b	-	b	-	b	-	-	-	-	-	-	-	-	-	-	-	-	-	-	-	-	-
chr08	9783728	A	G	-	-	-	a	-	a	-	-	-	-	-	a	-	-	-	-	-	-	a	a	a	a	-	a	-	-	-	a	a	a	-	a	-	a	-	a	-	-	-	a	-	a	a	a	-	-
chr08	9795714	A	C	a	-	-	a	-	a	-	a	-	b	b	a	-	a	-	a	a	-	a	a	a	a	a	a	b	b	a	a	a	a	-	-	-	a	-	a	-	a	a	-	-	a	b	-	-	-
chr08	9795772	A	G	a	-	-	a	-	a	-	a	-	b	b	a	-	a	-	h	h	-	a	a	a	a	a	a	b	b	a	a	a	a	-	-	-	a	-	a	-	a	a	-	-	a	b	-	-	-
chr08	9797131	T	C	a	-	-	-	-	a	-	-	-	-	-	-	-	a	b	b	b	b	a	a	a	h	b	b	a	b	h	-	-	-	-	-	b	a	-	-	-	-	-	a	-	a	-	-	-	-
chr08	9797301	G	T	a	-	-	-	-	a	-	-	-	-	-	-	-	a	b	b	b	b	a	a	a	h	b	b	h	b	h	-	-	-	-	a	b	a	-	-	-	-	-	a	-	a	-	-	-	-
chr08	9812686	T	C	b	b	b	a	b	a	b	b	b	b	b	b	b	b	-	-	a	b	a	-	a	a	b	-	-	b	b	b	b	b	b	b	b	h	-	b	b	b	b	b	b	a	b	b	b	b
chr08	9826293	C	T	-	-	-	-	-	-	-	-	-	-	-	a	-	a	b	h	a	a	a	h	a	h	h	a	h	h	h	-	-	a	b	-	-	-	-	-	-	a	-	-	-	-	-	-	-	-
chr08	9826367	T	A	-	-	-	-	-	-	-	-	-	-	-	a	-	a	b	a	b	b	a	h	a	h	h	a	h	h	h	-	-	a	b	-	-	-	-	-	-	a	-	-	-	-	-	-	-	-
chr08	9834302	G	A	-	-	-	-	-	-	-	-	-	-	-	-	-	b	-	-	b	b	a	b	a	a	b	-	b	h	a	-	-	-	-	-	-	-	-	-	-	-	-	-	-	-	-	-	-	-
chr08	9835970	G	A	b	b	b	a	b	a	a	b	b	-	b	b	b	a	b	-	-	-	-	b	-	b	-	a	-	b	-	-	b	a	b	a	b	a	b	b	a	a	a	a	b	a	b	b	b	b
chr08	9835975	C	T	b	b	b	a	b	a	a	b	b	-	b	b	b	a	b	-	-	-	-	a	-	b	-	a	-	b	-	-	b	a	b	a	b	a	b	b	a	a	a	a	b	a	b	b	b	b
chr08	9839974	G	A	b	a	b	a	b	a	a	h	b	b	b	b	b	a	-	a	-	-	-	a	-	b	a	-	b	-	-	a	a	a	b	b	b	a	-	b	a	a	b	a	b	a	b	b	-	-
chr08	9841778	G	A	-	-	-	-	-	-	-	-	-	-	-	-	-	a	b	a	a	a	a	a	a	a	h	b	b	a	h	-	-	-	-	-	-	-	a	-	-	-	-	-	-	-	-	-	-	-
chr08	9841948	C	G	-	-	-	-	-	-	-	-	-	-	-	-	-	h	b	a	h	b	a	a	a	a	h	b	a	a	h	-	-	-	-	-	-	-	a	-	-	-	-	-	-	-	-	-	-	-
chr08	9843627	A	G	-	b	-	-	-	-	-	-	-	b	-	-	-	a	b	a	b	a	-	b	a	h	h	h	a	h	a	-	-	-	-	-	-	-	-	-	-	-	-	-	-	-	-	-	-	-
chr08	9849167	T	C	b	b	b	b	b	b	b	a	b	b	b	b	b	h	b	a	b	a	a	h	a	a	b	b	b	b	b	b	b	a	b	b	b	b	b	b	b	b	b	b	b	b	b	b	b	b
chr08	9849610	A	C	-	-	-	-	-	-	-	-	-	-	-	-	-	h	b	a	b	b	-	b	a	-	a	-	b	b	a	-	-	-	-	-	-	-	-	-	-	-	-	-	-	-	-	-	-	-
chr08	9849618	A	G	-	-	-	-	-	-	-	-	-	-	-	-	-	h	b	h	b	b	-	b	a	-	a	-	b	b	a	-	-	-	-	-	-	-	-	-	-	-	-	-	-	-	-	-	-	-
chr08	9850872	G	A	a	a	b	a	b	a	-	a	b	b	b	a	b	b	b	-	-	-	a	a	a	h	a	-	a	a	a	a	b	a	b	a	b	a	-	a	a	a	-	a	b	a	a	b	b	b
chr08	9852829	G	A	a	a	b	a	b	a	-	a	-	b	b	a	b	a	-	-	-	a	a	a	-	b	-	b	b	-	-	a	a	a	b	b	b	a	-	-	a	-	a	a	b	-	a	a	b	-
chr08	9853701	T	G	a	-	-	-	-	-	-	-	-	-	-	b	-	a	-	b	b	b	a	h	a	b	b	h	h	h	h	-	-	-	b	-	-	a	-	-	-	-	-	-	-	-	-	-	-	-
chr08	9853733	C	A	a	-	-	-	-	-	-	-	-	-	-	b	-	a	-	b	b	b	a	h	a	b	b	h	h	h	h	-	-	-	b	-	-	a	-	-	-	-	-	-	-	-	-	-	-	-
chr08	9853878	C	T	-	-	-	-	-	-	-	-	-	-	-	-	-	b	b	a	a	a	a	h	a	b	h	h	a	h	a	-	-	-	-	-	-	-	-	-	-	-	-	-	-	-	-	-	-	-
chr08	9856850	T	C	-	-	b	a	b	a	-	a	b	b	-	a	b	-	-	-	-	-	a	-	a	-	b	-	b	-	-	-	-	a	b	b	-	a	-	-	a	a	a	a	-	-	b	a	b	-
chr08	9857187	A	G	-	-	b	a	b	a	-	a	b	b	b	a	b	-	-	-	-	-	a	-	a	a	-	-	-	-	-	-	-	a	b	b	b	a	-	-	a	a	a	a	b	-	b	a	b	b
chr08	9874784	T	C	a	-	-	a	-	a	-	-	-	-	-	a	-	a	-	b	a	-	a	a	a	b	a	b	a	h	b	-	-	-	-	a	-	-	a	-	-	-	-	-	-	-	-	-	-	-
chr08	9874829	A	G	a	-	-	a	-	a	-	-	-	-	-	a	-	a	-	b	a	-	a	a	a	a	a	b	a	h	b	-	-	-	-	a	-	-	-	-	-	-	-	-	-	-	-	-	-	-
chr08	9876236	A	G	a	a	-	a	-	a	-	-	-	-	-	a	-	a	-	a	a	-	a	a	a	a	a	-	a	a	a	a	a	a	-	-	-	a	-	-	a	a	a	a	b	a	h	a	-	b
chr08	9876292	C	T	a	a	-	a	-	a	-	-	-	-	-	a	-	a	-	a	a	-	a	b	a	a	a	-	a	a	a	a	a	a	-	-	-	a	-	-	a	a	a	a	b	a	h	a	-	b
chr08	9876519	T	C	a	-	b	a	-	a	-	a	-	b	b	a	b	a	b	a	a	-	a	b	a	a	b	h	b	a	b	-	a	a	b	-	b	-	-	a	-	-	-	-	-	a	b	-	-	-
chr08	9878544	C	T	b	a	b	-	-	a	-	a	b	b	-	b	b	-	b	-	b	-	a	b	a	b	-	-	-	-	-	a	b	a	b	b	b	a	-	b	-	-	a	b	b	-	-	a	b	-
chr08	9883211	T	A	-	-	-	a	-	a	-	-	b	-	-	b	-	-	-	-	-	-	-	-	a	-	-	-	-	-	-	-	-	-	b	b	b	a	-	-	-	-	-	-	-	a	a	b	b	-
chr08	9883260	A	T	-	-	-	a	-	a	-	-	b	-	-	a	-	-	-	-	-	-	-	-	a	-	-	-	-	-	-	-	-	-	b	b	b	a	-	-	-	-	-	-	-	a	a	b	b	-
chr08	9889635	G	A	a	a	b	a	b	a	b	b	b	b	b	b	b	a	a	a	b	a	a	b	a	b	-	b	-	b	b	a	b	a	b	a	b	a	b	a	a	a	b	a	b	a	a	a	b	b
chr08	9889658	A	T	a	a	b	a	b	a	b	b	b	b	b	b	b	a	a	a	b	a	a	b	a	b	-	b	-	b	b	a	b	a	b	a	b	a	b	a	a	a	b	a	b	a	a	a	b	b
chr08	9893061	T	C	b	-	-	a	-	b	-	a	-	b	-	a	-	a	b	b	a	b	b	a	a	h	b	b	b	b	h	a	a	a	-	a	b	a	a	a	a	a	b	a	-	-	a	a	-	-
chr08	9894202	A	G	-	-	-	b	-	-	-	-	-	-	-	-	b	-	-	-	-	-	-	-	-	-	-	-	-	-	-	-	b	-	-	-	-	-	-	-	b	-	-	-	b	-	-	-	-	-
chr08	9899148	C	A	b	-	-	a	b	a	-	-	-	-	-	-	b	-	-	-	h	-	-	-	-	-	-	-	-	-	b	-	b	-	b	b	-	a	b	-	-	a	a	b	b	-	a	b	b	-
chr08	9899232	G	T	a	-	b	a	b	a	-	-	b	-	b	a	b	b	b	h	a	a	a	h	a	h	a	a	-	b	h	-	-	-	b	-	-	-	-	-	a	a	-	-	b	-	-	-	b	-
[truncated: 5,454 more rows]
[truncated: 735 more columns]
