# Supplementary material for: Genetic analysis of an elite super-hybrid rice parent using high-density SNP markers
Source: Rice (N Y). 2013 Aug 15;6:21. doi: 10.1186/1939-8433-6-21 (PMC4883714; doi:10.1186/1939-8433-6-21)
Supplement: Supplementary file 1 — Additional file 1: The SNPs information generated from F2 population. The documents including “chr01_filter.ab” to “chr12_filter.ab” are the samples genotype which converted to be a\b\h formats. It is marked “a” that the genotype of sample is the same to Nipponbare, or “b” represents the R1128 genotype and “h” is the heterozygous genotype; The deletion of sample gentoype is marked as “-” specially. Data files are generally TXT which compressed into a ZIP format. For Windows user,“Editplus” or “UltraEdit” is recommended as the browser program. Format description (left to right). 1. Chromosome. 2. Position. 3. Genotype of Nipponbare. 4. Genotype of R1128. 5. Genotype of sequencing sample. (ZIP 10 MB) [file 12284_2013_57_MOESM1_ESM.zip › Additional file 1/chr09_filter.ab]

chromosome	position	�ձ���	R1128	1	2	4	7	8	10	13	14	16	17	19	22	23	25	26	29	31	32	34	35	38	40	41	43	44	48	49	51	52	54	56	58	59	62	63	65	67	69	70	71	73	74	75	76	78	79
chr09	38763	A	G	-	-	-	-	-	-	-	-	-	-	-	-	-	b	a	-	b	-	b	a	b	b	h	a	h	-	b	-	-	-	-	-	-	-	-	-	a	-	-	-	b	-	-	-	-	-
chr09	38907	G	C	-	-	-	-	-	-	-	-	-	-	-	-	-	a	a	-	b	-	b	a	b	b	h	a	h	-	b	-	-	-	-	-	-	-	-	-	a	-	-	-	b	-	-	-	-	-
chr09	45631	G	T	b	b	-	a	b	b	a	a	-	b	-	a	a	b	a	-	b	-	-	-	b	a	-	-	h	-	b	-	b	b	a	-	b	a	-	b	a	b	-	b	b	a	a	b	-	a
chr09	46053	C	T	a	b	a	a	a	b	a	b	-	a	b	a	b	a	a	-	b	-	-	a	h	a	-	a	a	-	-	-	b	-	a	a	a	a	b	-	a	-	-	a	a	a	a	a	-	a
chr09	66054	A	G	-	-	-	-	-	b	-	-	-	-	-	-	b	-	-	-	-	-	-	-	b	-	-	-	-	-	-	-	-	-	-	-	b	-	-	b	b	b	-	b	b	-	-	-	-	b
chr09	108391	A	C	-	-	-	-	-	-	-	b	-	-	b	-	-	b	b	-	-	b	-	-	-	-	-	-	-	-	-	-	b	-	-	-	-	-	-	-	-	-	-	-	-	-	-	-	-	-
chr09	126147	A	G	a	a	b	b	b	a	a	b	b	b	b	a	b	-	-	-	-	-	-	b	b	b	a	-	-	-	-	b	b	-	b	a	b	b	a	b	a	b	b	a	-	b	a	a	b	b
chr09	126167	C	T	a	a	b	b	b	a	a	b	b	b	b	a	b	-	-	-	-	-	-	b	b	b	a	-	-	-	-	b	b	-	b	a	b	b	a	b	a	b	b	a	-	b	a	a	b	b
chr09	244065	A	C	-	-	a	-	b	-	-	-	-	-	-	-	-	b	a	b	b	b	h	a	a	b	a	a	a	b	b	-	-	-	b	-	-	-	-	-	-	b	-	-	-	a	-	-	-	-
chr09	257736	T	G	a	a	b	a	b	b	-	b	-	-	b	b	b	a	a	-	b	-	a	-	-	a	a	a	h	-	-	b	b	b	b	b	b	b	a	b	a	-	b	b	b	b	a	b	a	a
chr09	257884	T	A	a	a	a	a	b	a	-	-	b	b	-	a	a	a	a	-	b	-	-	a	-	b	a	b	a	b	-	-	a	-	a	a	a	-	b	b	-	b	-	a	a	-	-	-	-	-
chr09	258147	T	G	a	-	-	-	-	-	a	-	-	-	-	-	-	b	b	-	b	b	-	-	-	-	-	-	-	b	b	-	-	-	-	-	-	-	-	-	-	-	-	-	-	-	-	-	-	-
chr09	258154	T	A	a	-	-	-	-	-	a	-	-	-	-	-	-	b	b	a	b	b	-	-	-	-	-	-	-	b	b	-	-	-	-	-	-	-	-	-	-	-	-	-	-	-	-	-	-	-
chr09	258215	T	G	a	-	-	-	-	-	a	-	-	-	-	-	-	b	b	b	b	b	-	-	-	b	-	-	-	b	b	-	-	-	-	-	-	-	-	-	-	-	-	-	-	-	-	-	-	-
chr09	259494	T	G	a	a	a	a	a	-	-	-	-	a	-	a	a	a	-	b	b	-	a	a	a	-	-	a	a	b	b	-	a	-	a	a	-	-	-	-	-	-	-	-	-	-	-	-	-	-
chr09	266003	C	G	-	-	-	-	-	-	-	-	-	-	-	-	-	a	a	b	b	-	a	a	a	b	-	-	a	b	b	-	-	-	-	a	b	-	-	-	-	-	b	-	-	-	-	-	-	-
chr09	266016	T	G	-	-	-	-	-	-	-	-	-	-	-	-	-	a	a	b	b	-	a	a	a	b	-	a	a	b	b	-	-	-	-	a	b	-	-	-	-	-	b	-	-	-	-	-	-	-
chr09	276898	T	C	b	-	-	b	b	b	b	-	-	-	-	b	a	b	b	-	-	-	-	-	-	-	-	-	-	b	b	-	b	-	a	b	b	b	b	b	b	b	b	b	b	b	b	b	b	a
chr09	277740	G	C	b	b	-	b	b	-	-	-	-	b	-	b	-	a	a	-	-	-	-	a	a	a	a	a	a	-	-	-	-	-	b	b	a	b	-	-	-	-	b	-	-	-	b	-	-	-
chr09	281798	G	A	b	-	-	-	-	b	-	b	b	-	-	-	b	-	-	-	-	-	-	-	b	-	-	-	-	-	-	-	b	-	b	-	b	b	-	b	-	-	-	b	-	-	b	-	-	-
chr09	285039	C	T	-	-	-	-	-	-	-	-	-	-	-	-	-	b	-	b	b	b	b	a	a	a	a	a	a	b	b	-	-	-	a	-	-	-	-	b	-	b	-	-	-	-	-	-	-	-
chr09	285070	T	A	-	-	-	-	-	-	-	-	-	-	-	-	-	b	-	b	b	b	b	a	a	a	a	a	a	b	b	-	-	-	a	-	-	-	-	b	-	b	-	-	-	-	-	-	-	-
chr09	295252	G	T	a	-	b	a	b	b	-	a	-	-	b	a	a	a	a	b	b	b	a	a	h	a	a	a	a	b	b	-	b	b	a	a	-	a	-	-	-	b	-	b	a	b	-	-	-	-
chr09	374825	A	G	-	b	-	-	-	-	-	-	b	b	b	-	-	-	b	b	-	-	-	-	-	-	-	-	-	-	-	-	b	-	b	-	a	b	-	b	-	-	b	b	b	b	-	b	-	-
chr09	374861	T	C	-	b	-	-	-	-	-	-	b	b	b	-	-	-	b	b	-	-	-	-	-	-	-	-	-	-	-	-	b	-	b	-	a	b	-	b	-	-	b	b	b	b	-	b	-	-
chr09	417055	T	G	-	-	-	-	b	-	-	-	b	b	-	-	-	a	a	-	b	b	b	a	b	a	a	b	a	b	b	-	b	-	-	b	-	-	-	-	-	-	b	a	-	-	-	-	-	-
chr09	427831	G	A	a	-	b	a	h	h	a	-	b	b	b	a	b	a	-	-	b	-	-	a	b	b	a	a	a	b	-	b	h	b	b	a	b	a	a	b	a	b	b	b	b	b	a	a	b	-
chr09	434216	C	T	a	a	b	a	a	a	a	b	b	a	b	a	b	b	b	-	b	b	a	a	a	h	a	b	a	b	b	b	a	b	a	b	b	a	a	b	a	b	b	b	a	a	a	b	a	-
chr09	444733	A	G	a	a	b	b	a	b	-	b	-	b	b	a	a	-	-	-	-	-	a	-	-	b	-	-	-	-	-	b	a	b	b	b	a	b	a	-	-	b	b	a	b	a	a	-	b	a
chr09	452203	T	G	-	-	-	-	-	-	-	-	-	-	-	-	-	a	b	-	h	b	a	a	a	a	a	b	a	b	b	-	b	-	-	-	-	a	-	-	-	-	-	a	-	-	-	-	-	-
chr09	452280	T	C	-	-	-	-	-	-	a	-	-	-	-	-	-	a	a	-	b	b	a	b	a	a	a	b	a	b	b	-	b	-	-	-	-	a	-	-	-	-	-	a	-	-	-	-	-	-
chr09	452302	C	A	-	-	-	-	-	-	a	-	-	-	-	-	-	a	a	-	b	b	a	a	a	a	a	b	a	b	b	-	b	-	-	-	-	a	-	-	-	-	-	a	-	-	-	-	-	-
chr09	453832	C	T	a	b	-	-	a	a	-	a	b	b	b	a	a	-	-	-	-	-	-	-	-	-	-	-	-	-	-	-	b	b	a	a	b	b	b	-	-	-	-	a	-	a	a	b	b	-
chr09	459588	T	C	a	-	-	-	-	-	-	-	b	-	-	-	-	a	a	b	b	b	b	a	a	b	a	a	a	b	b	b	-	-	b	-	a	b	-	-	a	-	-	-	-	a	-	-	-	-
chr09	460051	C	T	-	-	-	-	a	-	-	-	-	-	-	-	-	b	h	-	b	b	b	a	a	h	-	a	a	b	-	-	-	-	-	-	-	-	-	-	-	-	-	-	-	-	-	-	-	-
chr09	462145	G	A	-	-	-	-	-	b	a	-	-	-	-	-	-	a	a	b	b	b	b	a	b	h	a	h	a	b	b	b	-	-	-	-	a	-	-	-	-	-	-	-	-	-	-	-	-	-
chr09	465877	G	T	-	-	-	-	-	-	-	-	-	b	-	-	-	a	b	-	b	b	a	a	h	h	a	a	a	b	b	-	-	b	-	-	a	-	-	-	-	-	-	-	-	-	-	-	-	-
chr09	467602	A	G	a	a	a	a	a	b	a	b	b	a	-	a	a	a	b	-	-	-	-	a	a	h	a	-	-	b	b	b	a	b	a	b	b	b	a	b	a	b	b	b	b	b	a	b	a	-
chr09	472987	T	C	a	-	a	a	b	a	-	a	b	a	b	a	a	a	a	b	b	-	-	a	a	a	a	-	-	b	-	b	a	b	b	a	-	b	b	b	a	b	b	b	a	a	a	b	a	-
chr09	474393	G	A	a	-	a	a	b	a	a	a	b	b	-	a	b	a	b	b	b	-	-	-	-	-	-	b	a	b	-	b	a	b	a	a	a	b	a	-	a	b	-	a	a	a	a	a	a	a
chr09	474399	G	A	a	-	a	a	b	a	a	a	b	b	-	a	b	a	b	b	b	-	-	-	-	-	-	b	a	b	-	b	a	b	a	a	a	b	a	-	a	b	-	a	a	a	a	a	a	a
chr09	490298	A	C	-	a	b	a	b	-	-	b	b	a	b	a	-	a	-	-	-	-	-	-	-	a	a	-	-	-	-	b	a	b	a	b	a	a	a	-	a	-	-	a	b	a	a	b	a	-
chr09	490620	G	C	a	-	a	a	b	a	-	b	b	-	-	a	a	-	-	-	-	-	-	a	b	a	a	-	-	b	b	-	a	b	-	-	a	b	-	b	a	-	b	-	b	b	a	b	-	-
chr09	495537	T	G	-	-	-	-	a	-	-	b	-	-	-	-	-	b	a	b	b	b	b	a	a	h	a	h	a	b	b	-	-	-	b	-	-	b	-	-	a	-	-	-	-	-	-	-	-	-
chr09	498878	C	T	a	-	-	a	a	-	-	-	-	-	-	-	a	a	a	b	-	b	-	a	a	a	a	-	a	b	b	-	-	-	-	b	-	-	b	-	-	-	-	-	-	a	-	-	a	-
chr09	499325	T	A	a	b	b	b	a	a	a	b	b	-	-	-	b	-	a	b	-	b	-	-	-	h	-	-	-	b	b	-	b	-	b	a	b	b	-	b	a	b	b	a	b	-	a	b	b	a
chr09	500723	T	C	a	-	a	a	a	a	-	a	b	-	-	a	a	-	-	-	b	-	-	a	-	-	-	-	-	-	-	b	a	b	a	a	b	a	a	-	-	b	-	a	a	-	a	b	a	-
chr09	501095	G	A	a	a	b	a	a	b	a	a	b	a	-	a	a	h	a	b	-	b	b	a	b	b	-	a	a	b	b	b	a	b	a	b	a	a	a	-	-	-	-	-	a	a	a	a	a	-
chr09	514073	C	T	a	-	-	a	a	-	a	-	a	-	-	a	a	a	a	-	a	a	a	a	-	a	-	a	a	a	-	-	-	-	a	-	a	-	-	a	-	-	-	a	-	-	-	a	a	-
chr09	514084	C	T	a	-	-	a	-	-	a	-	a	-	-	a	a	a	a	-	a	a	a	a	-	a	-	a	a	a	-	-	-	-	a	-	-	-	-	a	-	-	-	a	-	-	-	a	a	-
chr09	517994	C	T	-	-	-	-	-	-	-	-	-	-	-	-	a	a	-	-	-	b	a	a	-	a	a	a	a	b	b	-	-	-	-	-	-	a	-	-	-	-	-	-	-	-	-	-	-	-
chr09	523907	G	T	-	-	a	-	-	-	-	-	-	-	-	-	-	a	a	-	-	b	a	a	h	a	a	b	a	b	-	-	b	-	-	-	-	-	-	-	-	-	-	-	-	-	-	-	-	-
chr09	524244	C	T	a	b	a	a	b	a	-	a	a	b	b	a	a	a	-	b	b	a	-	a	-	b	a	-	a	a	-	b	a	b	a	b	a	a	-	b	a	a	b	b	a	a	a	a	a	a
chr09	524267	A	G	b	b	b	a	b	b	-	a	b	b	b	b	b	a	-	b	b	b	-	a	-	b	a	-	a	b	-	b	b	b	a	b	a	b	-	b	a	b	b	b	b	a	a	a	a	b
chr09	527717	T	G	-	a	-	-	-	a	-	-	-	-	-	-	-	b	a	-	-	-	a	a	a	a	a	a	a	-	b	-	-	-	-	-	-	-	-	-	-	-	-	-	-	-	-	-	-	-
chr09	533029	A	G	a	a	b	a	a	a	-	a	b	b	b	a	b	b	-	b	b	-	-	a	a	-	a	b	-	b	b	b	a	b	a	a	a	a	-	-	a	b	b	a	b	b	a	b	a	-
chr09	534546	G	A	-	-	-	-	-	-	-	-	-	-	-	-	-	b	a	b	b	b	a	a	h	h	a	h	a	b	b	-	a	-	-	-	-	a	-	-	-	-	-	-	-	-	-	-	-	-
chr09	535855	T	C	a	-	b	a	b	a	-	-	b	b	b	a	b	a	-	-	b	b	-	a	-	-	-	-	a	b	b	b	b	b	b	a	a	a	a	b	a	b	b	a	b	a	a	a	a	a
chr09	546521	A	T	-	a	-	a	-	-	-	-	b	-	-	-	b	b	-	-	-	-	-	-	-	-	-	-	-	-	-	-	a	-	-	a	-	-	-	-	a	b	b	-	-	-	a	b	-	-
chr09	546543	T	C	-	a	-	a	-	-	-	-	b	-	-	-	b	b	-	-	-	-	-	-	-	-	-	-	-	-	-	-	a	-	-	a	-	-	-	-	a	b	b	-	-	-	a	b	-	-
chr09	546684	G	A	a	a	a	a	b	a	-	b	b	b	b	a	a	b	a	b	b	-	-	-	a	a	a	b	a	-	b	b	a	b	b	a	b	a	-	b	a	-	b	b	a	a	a	b	a	a
chr09	546701	G	A	a	a	a	a	b	a	-	b	b	b	b	a	a	b	a	b	b	-	-	-	a	a	a	b	a	-	b	b	a	b	b	a	b	a	-	b	a	-	b	b	a	a	a	b	a	a
chr09	589858	G	A	-	-	-	a	-	b	-	a	-	-	-	a	b	a	-	-	-	-	-	-	-	-	a	-	a	-	-	-	a	-	b	a	a	b	-	-	a	b	b	a	-	a	-	a	a	-
chr09	591915	T	G	a	-	-	a	b	-	a	a	b	-	-	a	b	-	-	-	b	-	-	a	-	a	a	-	-	-	-	b	a	b	b	a	b	b	-	b	a	b	b	a	a	b	a	a	a	-
chr09	592372	C	T	a	a	a	a	b	b	-	b	b	a	b	a	b	-	-	-	b	b	a	a	a	-	a	b	a	b	b	b	b	b	b	a	a	a	-	-	a	b	b	b	a	b	a	a	b	a
chr09	594017	G	A	a	a	b	a	b	a	a	b	b	a	b	a	a	-	-	b	-	b	-	a	a	-	-	b	a	b	-	b	b	-	b	b	b	a	a	b	a	b	b	a	b	a	a	a	-	a
chr09	594542	G	A	-	-	-	a	-	-	-	b	-	-	-	-	-	a	b	-	b	b	a	a	b	h	a	a	a	b	b	-	-	-	-	-	-	a	-	-	-	-	-	-	-	-	-	-	-	-
chr09	594655	T	C	-	-	-	a	-	-	-	b	-	-	-	-	-	a	b	-	b	b	a	a	b	h	a	a	a	b	b	-	-	-	-	-	-	a	-	-	-	-	-	-	-	-	-	-	-	-
chr09	597968	C	T	h	b	b	a	b	b	a	h	b	a	b	b	h	a	-	b	b	b	a	a	b	h	a	b	a	b	b	b	b	b	b	b	a	b	a	b	b	b	b	b	b	b	b	b	a	b
chr09	601360	A	C	a	-	-	a	a	b	-	a	b	-	b	a	a	a	-	-	b	b	-	-	-	-	-	-	a	-	b	b	b	-	a	a	b	a	b	-	a	b	-	b	a	a	a	b	-	-
chr09	610629	C	T	-	-	b	-	b	b	-	b	b	b	b	-	b	a	b	-	-	-	a	a	a	a	a	-	a	b	b	b	b	b	a	b	-	b	b	b	-	b	b	b	b	b	-	b	b	-
chr09	611081	A	G	-	-	-	-	-	-	-	-	-	-	-	-	-	-	a	b	b	b	a	a	a	h	a	a	a	b	b	-	-	-	-	-	b	a	-	-	-	-	-	-	-	-	-	-	-	-
chr09	633698	T	C	-	-	-	a	a	-	-	-	-	-	-	-	a	a	a	-	-	-	a	a	a	a	a	a	a	-	-	-	a	-	-	-	-	-	-	-	a	b	-	-	-	-	-	-	-	-
chr09	633707	A	G	-	-	-	a	a	-	-	-	-	-	-	-	a	a	a	-	-	-	a	a	a	a	a	a	a	-	-	-	a	-	-	-	-	-	-	-	a	b	-	-	-	-	-	-	-	-
chr09	634165	A	T	a	-	a	-	a	a	-	-	-	a	-	-	-	-	-	-	-	-	-	-	a	-	-	-	-	-	-	-	-	-	a	-	-	a	-	-	a	-	-	-	-	-	a	a	a	-
chr09	641697	T	C	a	b	b	a	b	b	a	b	b	a	b	a	b	-	-	-	-	-	a	a	-	b	a	a	a	-	b	b	a	b	b	b	a	b	a	b	a	b	b	b	b	b	a	a	b	-
chr09	641753	C	A	a	b	b	a	b	b	a	b	b	a	b	a	b	-	-	-	-	-	a	a	-	b	a	a	a	-	b	b	a	b	b	b	a	b	a	b	a	b	b	b	b	b	a	a	b	-
chr09	645396	A	G	a	b	a	a	b	b	-	a	-	b	b	a	b	b	-	b	-	b	-	a	-	a	a	a	a	-	b	b	b	b	-	b	b	b	b	b	-	b	-	-	b	b	a	a	b	a
chr09	645427	A	T	a	b	a	a	b	b	-	a	-	b	b	a	b	b	-	b	-	b	-	a	-	a	a	a	a	-	b	b	b	b	-	b	b	b	b	b	-	b	-	-	b	b	a	a	b	a
chr09	649052	T	G	-	-	-	-	-	-	-	-	-	-	-	-	-	b	a	b	b	b	b	a	b	h	a	-	a	b	b	b	-	-	-	-	-	a	-	-	-	-	-	-	a	-	-	-	-	-
chr09	650420	A	G	a	b	a	a	b	b	-	b	b	a	-	a	a	b	b	-	b	b	b	a	a	a	a	a	a	b	b	-	-	b	a	b	b	b	-	-	-	-	-	a	-	-	-	a	-	-
chr09	657997	C	G	-	-	-	-	-	-	-	-	b	-	-	-	-	a	-	-	-	-	-	-	-	-	-	-	-	-	-	-	a	-	-	-	-	-	-	-	-	-	b	-	-	-	-	-	-	-
chr09	658002	G	T	-	-	-	-	-	-	-	-	b	-	-	-	-	a	-	-	-	-	-	-	-	-	-	-	-	-	-	-	a	-	-	-	-	-	-	-	-	-	b	-	-	-	-	-	-	-
chr09	661520	C	T	a	a	a	a	a	a	-	a	b	a	b	a	a	b	-	-	-	b	-	-	-	-	a	-	-	-	-	b	b	b	b	a	b	b	-	-	-	b	-	a	b	a	a	a	b	a
chr09	676672	A	G	-	-	-	-	-	-	-	-	-	-	-	-	-	b	b	b	b	-	-	-	b	-	-	b	-	b	b	b	b	-	-	-	-	b	-	-	-	-	b	-	-	-	-	-	-	-
chr09	676746	C	T	-	-	b	-	a	-	-	-	-	-	-	-	-	a	b	b	b	b	a	a	a	h	a	a	a	b	-	b	-	b	b	-	b	-	-	-	-	-	b	-	-	-	-	-	-	-
chr09	677658	C	T	a	a	-	a	a	a	a	a	b	a	-	a	a	-	-	-	b	b	-	a	a	-	-	a	a	-	b	b	a	-	b	b	a	b	b	-	a	-	b	a	a	-	a	-	b	-
chr09	679219	C	G	-	-	-	a	-	-	-	-	-	-	-	-	-	a	b	b	b	-	a	a	a	h	a	a	a	b	b	b	-	-	-	-	-	-	-	-	-	-	-	-	-	-	-	-	-	-
chr09	679282	T	A	-	-	-	-	-	-	-	-	-	-	-	-	-	h	-	b	b	b	a	a	h	b	a	a	a	-	b	b	-	-	-	-	-	-	-	-	-	-	-	-	-	-	-	a	-	-
chr09	679496	A	G	-	-	-	a	-	-	-	-	-	b	-	-	-	b	a	-	-	-	b	-	b	a	a	-	-	b	-	-	-	-	-	-	-	-	-	-	-	-	-	-	-	-	-	-	-	-
chr09	682412	A	G	-	-	-	-	-	-	-	-	b	-	-	-	-	a	b	b	b	b	b	h	b	h	b	a	h	b	b	-	-	-	-	-	-	-	a	-	a	-	-	b	-	a	b	-	-	-
chr09	682714	A	G	a	-	b	a	b	b	-	b	b	b	b	a	b	a	b	b	-	b	a	a	a	a	a	-	a	b	-	b	b	b	b	b	b	b	-	b	-	b	b	b	a	b	-	b	b	-
chr09	685171	G	T	a	h	b	a	b	b	a	a	b	a	b	a	b	b	a	b	b	-	a	a	b	b	a	a	a	-	b	b	a	b	a	b	b	a	-	b	a	b	b	-	b	a	b	-	b	a
chr09	685197	G	A	a	h	b	a	b	b	a	a	b	a	b	a	b	b	a	b	b	-	b	a	b	b	a	a	a	-	b	b	b	b	a	b	b	a	-	b	a	b	b	-	b	a	b	-	b	a
chr09	687305	A	G	-	-	-	-	-	-	-	-	-	-	-	-	-	h	a	-	b	-	b	a	a	h	a	b	a	-	-	b	b	b	-	-	-	b	a	-	-	-	-	-	-	-	-	-	-	-
chr09	689152	T	G	a	b	a	a	a	b	a	-	-	b	-	a	b	a	-	-	-	-	-	a	-	-	-	-	-	-	-	b	a	-	b	b	b	b	a	b	a	b	-	a	b	-	a	b	b	a
chr09	689529	G	A	b	-	-	b	b	b	b	-	-	-	-	-	-	a	-	-	b	-	-	a	-	b	a	a	a	b	-	-	-	-	-	-	-	-	-	-	b	b	-	-	b	-	-	-	-	-
chr09	689766	G	A	-	-	-	a	a	-	-	-	-	-	-	-	-	b	a	b	a	b	h	a	a	a	a	h	a	b	b	-	-	-	-	-	-	-	-	-	-	-	-	-	-	-	-	-	-	-
chr09	694529	T	C	-	-	-	-	-	-	-	-	-	-	-	-	-	a	a	b	-	b	a	a	b	a	a	a	a	b	b	-	-	-	-	-	-	-	-	-	-	-	-	-	-	b	-	-	-	-
chr09	694655	C	T	-	-	-	a	-	a	-	-	-	-	-	-	-	b	-	-	-	-	a	-	a	-	a	a	-	-	-	-	-	-	b	-	-	-	-	-	-	-	-	-	-	a	a	a	-	a
chr09	694700	G	T	-	-	-	a	-	a	-	-	-	-	-	-	-	b	-	-	-	-	a	-	a	-	a	a	-	-	-	-	-	-	b	-	-	-	-	-	-	-	-	-	-	a	a	a	-	a
chr09	696850	C	T	-	-	a	a	a	-	-	-	-	a	-	-	b	-	-	-	-	-	-	-	-	-	-	-	-	-	-	-	-	-	-	-	-	b	-	-	a	b	b	-	a	-	b	-	-	-
chr09	696870	T	C	-	-	a	a	b	-	-	-	-	b	-	-	b	-	-	-	-	-	-	-	-	-	-	-	-	-	-	-	-	-	-	-	-	b	-	-	a	b	b	-	a	-	b	-	-	-
chr09	697701	A	G	a	a	b	a	b	b	-	a	b	a	b	a	h	-	-	-	-	-	a	a	a	-	a	-	a	-	-	b	b	b	a	a	a	b	-	b	a	b	-	a	a	a	a	-	b	-
chr09	697730	A	G	a	a	b	a	b	b	-	a	b	a	b	a	h	-	-	-	-	-	a	a	a	-	a	-	a	-	-	b	b	b	a	a	a	b	-	b	a	b	-	a	a	a	a	-	b	-
chr09	697873	C	T	a	-	-	a	b	b	-	-	b	-	-	-	-	a	a	b	b	b	a	a	a	a	a	a	a	b	b	-	-	-	b	-	b	-	-	-	-	-	-	b	b	-	-	-	-	-
chr09	697996	A	G	a	-	-	a	b	b	-	-	b	-	-	-	-	a	a	b	b	b	a	a	a	a	a	h	a	b	b	-	a	-	b	-	b	-	-	-	-	-	-	b	b	-	-	-	-	-
chr09	698151	T	C	-	-	-	-	-	-	-	-	-	-	-	-	a	a	-	b	b	-	b	a	b	a	a	b	a	-	b	-	-	-	-	b	-	-	-	-	-	-	-	-	b	-	-	-	-	-
chr09	718098	T	G	-	-	-	-	-	b	-	-	-	-	-	-	-	h	a	-	b	-	b	a	a	h	a	a	a	b	b	-	b	-	-	-	-	a	-	-	-	b	-	-	-	-	-	-	-	-
chr09	718162	G	A	-	-	-	-	-	b	-	-	-	-	-	-	-	h	a	-	b	-	b	a	a	h	a	a	a	b	b	-	b	-	-	-	-	a	-	-	-	b	-	-	-	-	-	-	-	-
chr09	723829	C	A	a	-	-	-	b	a	a	b	-	b	-	a	a	a	-	-	-	-	-	a	-	-	-	-	-	-	-	b	b	b	a	-	a	a	-	-	a	-	-	a	a	b	a	b	a	-
chr09	723851	T	C	a	-	-	-	b	a	a	b	-	b	-	a	a	a	-	-	-	-	-	a	-	-	-	-	-	-	-	b	b	b	a	-	a	a	-	-	a	-	-	a	a	b	a	b	a	-
chr09	723941	G	A	-	-	-	-	-	-	-	-	-	-	-	-	-	h	b	b	b	-	-	a	a	a	a	-	a	b	b	-	-	-	-	-	-	a	-	-	-	-	-	a	-	-	-	-	-	-
chr09	723948	C	T	-	-	-	-	-	-	-	-	-	-	-	-	-	h	b	b	b	-	-	a	a	a	a	-	a	b	b	-	-	-	-	-	-	a	-	-	-	-	-	a	-	-	-	-	-	-
chr09	724096	G	C	-	-	-	-	-	-	-	-	-	-	b	-	-	b	a	b	b	b	b	a	a	b	-	a	a	b	b	-	-	-	-	b	-	-	a	-	-	-	-	-	-	-	-	-	-	-
chr09	733682	A	G	a	b	b	a	b	b	a	b	b	a	b	a	b	a	a	b	b	-	a	a	a	a	a	b	a	b	b	b	h	b	b	b	b	b	b	b	a	b	b	b	b	b	a	b	a	a
chr09	733780	A	G	-	-	a	a	-	a	-	-	-	-	-	a	-	a	a	b	b	b	a	a	a	b	a	h	a	b	-	-	-	-	-	-	-	-	-	-	a	-	-	-	-	-	-	-	-	-
chr09	735086	C	T	-	-	-	-	-	-	-	-	-	-	-	-	-	b	-	-	b	b	-	a	h	a	a	a	a	b	-	-	-	-	a	-	-	-	-	-	-	-	b	-	-	-	-	a	-	-
chr09	735738	G	T	a	a	a	a	a	a	a	a	b	a	-	a	a	a	-	-	-	-	-	-	a	a	a	a	-	-	-	-	-	b	a	a	a	a	a	-	a	b	-	a	a	-	a	a	a	a
chr09	735743	T	C	a	a	a	a	a	a	a	a	b	a	-	a	b	a	-	-	-	-	-	-	a	b	a	a	-	-	-	-	a	b	a	b	a	a	a	-	a	b	-	a	a	-	a	a	b	a
chr09	736140	T	C	-	-	-	-	-	a	-	-	b	b	-	-	b	a	a	-	-	-	a	a	a	b	a	a	a	-	-	-	-	b	b	b	-	-	-	b	-	b	b	-	-	-	-	-	b	-
chr09	736160	T	C	-	-	-	-	-	a	-	-	b	b	-	-	b	a	a	-	-	-	a	a	a	b	a	a	a	-	-	-	-	b	b	b	-	-	-	b	-	b	b	-	-	-	-	-	b	-
chr09	737113	C	T	-	b	b	a	b	b	-	-	b	b	b	-	b	b	b	b	b	b	b	-	-	-	-	b	-	b	b	b	b	b	b	b	b	b	b	b	-	b	-	b	b	b	-	b	b	-
chr09	737408	T	C	a	b	b	a	b	b	a	-	b	b	b	a	b	a	-	-	b	-	-	-	b	-	-	-	a	-	-	b	b	b	b	b	b	b	a	b	a	b	b	b	b	b	a	b	b	-
chr09	739276	C	T	-	-	-	-	-	b	-	-	-	-	-	-	-	b	-	-	b	-	-	a	a	a	a	-	a	-	b	b	-	-	-	-	-	b	-	-	-	-	-	b	-	-	-	b	-	-
chr09	739367	C	A	-	-	-	-	-	-	-	-	-	-	-	-	-	-	-	-	-	-	-	-	-	-	-	-	-	-	-	-	-	-	-	-	b	-	-	-	-	-	b	-	-	-	-	-	-	-
chr09	739465	G	A	-	b	b	-	-	b	-	-	b	b	b	-	b	b	b	b	b	b	a	a	b	b	-	a	-	-	-	b	b	b	b	b	b	b	-	b	-	b	b	b	b	b	a	b	-	-
chr09	739714	G	A	a	b	b	a	-	b	-	a	b	b	b	a	b	b	b	b	b	b	b	a	b	b	a	b	a	-	-	b	b	b	b	b	b	b	-	b	-	b	b	b	b	b	a	b	-	-
chr09	739915	G	A	a	-	-	-	-	-	-	-	-	-	-	-	b	a	a	-	b	b	-	a	h	h	a	-	a	b	-	-	-	-	-	-	-	-	-	-	-	-	-	-	-	-	-	-	-	-
chr09	747099	A	G	a	-	a	a	b	a	a	a	b	-	b	a	a	a	a	-	b	b	-	a	-	a	-	-	a	b	b	b	a	b	b	b	a	b	b	b	a	b	b	a	b	a	a	a	b	a
chr09	747261	A	T	-	-	a	a	b	a	a	a	b	-	b	a	a	b	a	-	b	-	-	a	-	a	-	-	a	b	b	b	a	b	b	b	a	a	b	b	a	b	b	a	b	a	a	a	b	a
chr09	747409	T	C	-	-	-	-	-	-	-	-	-	-	-	-	b	b	b	b	b	-	b	a	b	h	a	h	a	b	b	-	-	-	a	a	-	a	-	-	-	b	-	-	-	-	-	-	-	-
chr09	747948	G	A	a	a	a	a	b	b	a	b	b	b	-	a	b	b	-	-	-	-	b	-	-	a	a	-	a	b	-	b	-	b	a	b	-	a	b	b	a	b	b	-	a	-	a	a	b	a
chr09	749487	T	C	a	b	a	a	b	a	-	a	b	b	b	a	b	b	-	b	b	b	a	a	a	b	-	a	-	b	b	b	a	b	a	b	b	a	b	b	-	b	b	b	a	b	a	a	a	a
chr09	749510	A	G	a	b	a	a	b	a	-	a	b	b	b	a	b	b	-	b	b	b	a	a	b	b	-	a	-	b	b	b	a	b	a	b	b	a	b	b	-	b	b	a	a	b	a	a	a	a
chr09	749658	C	G	a	b	a	a	a	a	-	a	b	b	b	a	b	b	-	b	b	b	a	a	a	b	-	a	-	b	b	b	a	b	a	b	b	a	b	b	a	b	b	a	a	b	a	a	a	a
chr09	755862	T	C	a	-	a	-	a	a	-	a	-	-	-	a	-	a	-	-	-	-	-	-	a	-	-	a	a	-	-	-	a	-	a	a	a	-	-	-	-	-	-	a	a	-	-	-	-	-
chr09	756967	T	C	a	a	a	a	a	a	a	a	-	a	-	a	a	b	b	b	b	b	b	-	h	h	a	-	a	b	b	-	a	-	a	a	a	a	-	-	a	-	-	a	a	a	a	-	a	a
chr09	757396	A	G	a	-	b	a	a	b	-	-	b	a	b	a	b	a	-	b	-	-	-	a	b	b	-	-	-	-	-	b	a	b	b	a	b	b	-	b	a	b	b	a	b	a	a	b	b	-
chr09	757818	T	A	a	a	b	a	b	b	a	a	b	a	b	b	b	a	b	-	-	-	-	a	a	-	-	b	a	-	b	b	b	b	b	a	a	b	b	b	a	-	b	a	a	a	a	b	b	-
chr09	758038	C	T	a	a	b	a	b	a	a	a	b	a	b	b	b	b	b	-	-	-	-	a	a	a	-	-	a	-	b	b	b	b	a	a	a	b	b	b	a	-	b	a	a	a	a	b	b	-
chr09	760242	C	T	-	b	b	a	a	a	-	-	b	-	b	a	a	a	-	-	b	b	a	-	b	b	-	b	a	b	b	b	a	b	h	a	b	a	-	b	a	b	b	b	-	a	a	b	a	-
chr09	760251	G	A	-	b	b	a	b	b	-	-	b	-	b	a	b	a	-	-	b	b	a	-	b	b	-	b	a	b	b	b	b	b	h	b	b	b	-	b	a	b	b	b	-	b	a	b	b	-
chr09	760703	C	G	-	-	-	-	-	-	-	-	-	-	-	-	-	a	b	-	-	b	a	a	b	a	a	a	a	b	b	-	-	-	-	-	-	-	-	-	-	-	-	-	-	-	-	-	-	-
chr09	760769	A	G	-	-	-	-	-	-	-	-	-	-	-	-	-	a	b	b	b	-	h	a	a	b	a	-	a	b	b	-	-	-	-	b	-	-	-	-	-	-	-	-	-	a	-	-	-	a
chr09	760860	T	C	-	-	-	-	-	-	-	-	-	-	-	-	-	a	b	b	b	-	h	a	a	b	a	-	a	b	b	-	-	-	-	b	-	-	-	-	-	-	-	-	-	a	a	-	-	a
chr09	761651	C	T	-	-	-	-	-	-	-	-	b	b	b	-	-	-	-	-	-	-	-	a	-	-	-	-	-	-	-	-	b	b	b	-	-	b	-	b	-	b	b	b	-	b	a	b	-	-
chr09	761830	A	C	-	-	b	-	-	-	-	-	-	-	-	-	-	b	b	b	b	b	a	a	h	a	a	a	a	b	b	-	-	-	-	-	b	-	-	-	-	-	-	-	-	-	-	-	-	-
chr09	762415	C	T	-	-	-	-	-	a	-	-	-	-	-	a	-	h	a	b	b	-	h	a	b	a	a	h	a	b	b	-	a	-	-	-	-	-	-	-	-	-	-	-	-	-	-	-	-	-
chr09	762669	C	A	-	-	-	-	-	-	-	-	-	-	-	-	-	a	a	b	b	b	b	-	b	a	a	b	a	b	b	b	-	-	-	-	-	-	-	-	-	-	-	-	-	-	-	-	-	-
chr09	762745	C	G	-	-	-	-	-	-	-	-	-	-	-	-	-	b	b	b	b	-	b	-	b	a	-	b	a	-	a	-	-	-	-	-	a	-	-	-	-	-	-	-	b	-	-	-	-	-
chr09	763137	G	T	a	-	-	-	b	-	-	a	b	-	-	-	a	a	a	b	b	b	a	a	b	h	a	b	a	b	b	-	-	b	a	-	-	-	b	-	-	-	b	b	-	-	-	a	-	-
chr09	764387	T	G	-	-	-	-	-	-	-	-	-	-	-	-	-	b	a	b	b	-	b	a	h	h	a	b	a	-	b	-	-	-	b	-	-	-	-	-	-	-	-	-	-	-	-	-	-	-
chr09	764942	A	G	a	-	-	-	-	-	-	a	-	-	-	-	-	a	b	b	b	b	b	a	b	h	a	h	a	b	b	-	-	-	-	-	-	-	-	-	-	b	-	-	b	-	-	-	-	-
chr09	766480	G	A	a	-	-	a	a	b	a	a	b	-	b	a	a	h	-	-	-	-	-	-	b	a	-	a	-	-	b	b	b	b	b	a	a	a	-	b	a	b	b	a	a	a	a	b	a	a
chr09	779692	C	G	-	-	-	-	-	-	-	-	-	-	-	-	-	h	a	b	-	b	-	a	a	a	a	b	a	b	-	-	-	-	-	-	-	-	-	-	-	-	-	-	-	-	-	-	-	-
chr09	779713	T	C	-	-	-	-	-	-	-	-	-	-	-	-	-	h	a	b	-	b	-	a	a	a	a	b	a	b	-	-	-	-	-	-	-	-	-	-	-	-	-	-	-	-	-	-	-	-
chr09	796059	G	A	-	-	-	-	-	-	-	-	-	-	-	-	-	a	a	-	-	-	a	a	-	-	a	a	a	-	-	-	-	-	-	-	-	-	-	-	a	b	-	-	-	-	a	-	-	-
chr09	808506	C	T	a	-	b	a	a	a	a	a	b	a	b	a	b	b	-	-	b	b	-	a	h	h	a	a	a	b	b	b	a	b	a	a	a	a	a	b	a	b	b	b	a	a	a	b	b	-
chr09	808518	C	T	a	-	b	a	a	a	a	a	b	a	b	a	b	b	-	-	b	b	-	a	h	h	a	a	a	b	b	b	a	b	a	a	a	a	a	b	a	b	b	b	a	a	a	b	b	-
chr09	812648	G	A	-	-	b	a	-	-	-	-	-	-	-	-	-	h	a	-	b	b	h	a	h	h	a	a	a	b	b	-	-	-	-	-	-	-	-	-	a	b	b	-	b	b	-	-	-	-
chr09	812708	C	T	-	-	b	a	-	-	-	-	-	-	-	-	-	h	h	-	b	b	a	a	a	a	a	a	a	b	b	-	-	-	-	-	-	-	-	-	a	b	b	-	b	b	-	-	-	-
chr09	812741	C	T	a	-	a	a	b	a	a	b	b	b	b	a	a	a	-	b	-	b	-	-	-	a	a	-	a	b	-	b	-	b	b	a	a	a	a	-	a	-	b	a	a	-	a	b	b	-
chr09	814523	A	C	a	-	a	a	b	a	a	-	-	b	b	a	b	b	-	-	b	-	-	-	a	a	-	-	a	b	-	b	b	b	a	-	a	b	b	b	a	b	b	b	a	a	a	a	a	-
chr09	814750	C	T	a	-	a	a	b	a	a	-	-	b	b	a	b	b	-	-	b	-	-	a	a	a	-	-	a	-	b	b	b	b	a	-	a	b	b	b	a	b	b	b	a	a	a	a	a	-
chr09	824084	T	C	-	-	-	-	-	-	-	-	-	-	-	-	-	b	a	b	b	b	a	a	b	h	a	b	a	b	b	-	a	-	-	-	-	-	-	-	-	-	-	-	-	-	-	-	-	-
chr09	824097	T	C	-	-	-	-	-	-	-	-	-	-	-	-	-	b	a	b	b	b	a	a	b	h	a	b	a	b	b	-	a	-	-	-	-	-	-	-	-	-	-	-	-	-	-	-	-	-
chr09	829085	G	A	a	-	b	a	b	h	a	a	b	-	b	a	b	a	-	b	-	b	a	a	-	a	-	b	-	b	-	b	a	b	b	a	b	b	-	-	a	b	b	-	b	b	a	a	a	a
chr09	829115	G	A	a	-	b	a	b	h	a	a	b	-	b	a	b	a	-	b	-	b	a	a	-	a	-	b	-	b	-	b	a	b	b	a	b	b	-	-	a	b	b	-	b	b	a	a	a	a
chr09	829342	C	T	a	b	a	a	a	b	a	a	b	a	-	a	a	a	-	b	-	-	-	-	-	-	-	-	a	b	b	b	a	b	a	a	b	b	a	b	a	b	b	a	b	a	a	b	b	-
chr09	829392	G	A	a	b	b	a	b	b	a	a	b	a	-	a	b	a	-	b	-	-	-	-	-	-	-	-	a	b	b	b	b	b	b	a	b	b	b	b	a	b	b	b	b	b	a	b	b	-
chr09	833040	A	G	a	b	a	a	a	a	a	-	b	b	b	a	a	b	b	-	b	b	b	a	a	a	-	a	-	b	-	b	b	b	a	a	b	b	a	b	a	b	b	a	b	b	a	a	b	-
chr09	833305	C	T	a	b	a	a	a	a	a	-	b	b	b	a	a	a	b	-	b	-	b	a	h	a	-	a	-	-	-	b	b	b	b	a	b	b	a	b	a	b	b	a	b	b	a	a	b	-
chr09	833441	T	C	a	-	b	-	a	a	-	-	-	-	b	-	a	a	b	b	b	b	a	a	b	b	-	h	a	b	b	-	b	-	a	a	a	b	b	a	-	-	-	a	a	b	-	-	-	-
chr09	833605	T	C	a	-	b	-	a	a	-	-	-	-	b	-	a	b	b	b	b	b	a	a	b	b	b	h	a	b	b	-	b	-	a	b	b	b	b	b	-	-	-	a	b	b	-	-	-	-
chr09	836665	T	C	a	a	b	a	b	b	a	b	b	b	b	a	b	h	-	-	b	-	-	a	-	a	a	-	a	-	-	b	b	b	b	b	b	b	b	b	a	b	-	b	b	b	b	b	a	a
chr09	837002	G	A	-	-	-	-	-	-	-	-	-	-	-	-	-	b	a	-	b	b	b	a	a	b	a	b	a	b	b	-	-	-	-	-	-	a	-	-	-	-	-	-	-	-	-	-	-	a
chr09	837135	T	C	-	-	-	-	a	-	-	-	-	-	-	-	-	b	a	b	b	b	b	a	a	b	a	-	a	b	b	-	-	-	-	-	-	a	-	-	-	-	-	-	-	-	-	-	-	-
chr09	837365	A	G	a	-	b	a	a	a	-	a	b	-	b	a	b	a	a	-	a	b	-	a	-	a	-	a	a	-	b	b	b	-	a	b	a	b	-	b	a	b	b	-	-	b	a	b	-	-
chr09	837636	T	A	a	-	b	a	b	a	-	a	b	b	b	a	b	a	a	-	-	b	-	a	-	-	-	a	a	-	b	b	b	-	a	b	-	b	-	b	-	b	b	-	-	b	a	b	-	-
chr09	853826	A	T	-	-	-	-	-	-	-	-	-	-	-	-	-	b	a	b	b	b	b	a	a	h	a	h	a	b	b	-	-	-	-	-	-	b	-	-	-	-	-	a	-	-	-	-	-	-
chr09	862902	G	A	a	-	-	a	a	a	-	-	-	a	-	-	b	b	b	b	b	b	b	a	b	b	a	b	a	b	b	b	-	-	-	-	-	-	-	-	-	-	b	a	-	-	-	-	a	-
chr09	863074	T	C	a	-	-	a	a	a	-	-	-	a	-	-	b	b	a	b	b	b	b	a	b	b	a	a	a	b	b	b	-	-	-	-	-	-	-	-	-	-	b	a	-	-	-	-	a	-
chr09	864897	G	C	-	-	-	-	-	-	-	-	-	-	-	a	-	a	a	b	b	b	b	a	a	a	a	b	a	b	b	b	-	-	-	-	-	-	-	-	-	-	-	-	-	-	-	-	a	-
chr09	864928	C	T	-	-	-	-	-	-	-	-	-	-	-	a	-	a	a	b	b	b	b	a	a	a	a	h	a	b	b	b	-	-	-	-	-	-	-	-	-	-	-	-	-	-	-	-	a	-
chr09	865438	G	A	a	a	a	a	a	b	a	a	b	-	b	a	b	b	a	b	b	b	a	b	b	-	-	-	a	b	-	b	b	b	b	b	b	a	a	b	a	b	b	a	b	a	a	b	a	-
chr09	866657	T	C	a	b	a	a	a	a	a	b	b	b	b	a	b	b	b	b	b	b	b	a	a	a	a	h	a	b	b	b	a	b	b	b	b	b	b	b	a	b	b	a	a	a	a	a	b	a
chr09	867276	T	C	a	b	a	a	b	a	a	a	b	b	b	a	b	b	a	-	b	-	a	a	-	a	a	a	a	b	b	b	b	b	b	a	b	a	-	b	a	b	b	a	a	b	a	a	a	a
chr09	869649	G	T	a	-	b	a	a	a	a	b	b	a	b	a	b	b	a	-	-	-	-	-	b	-	-	-	-	-	b	-	b	b	b	b	-	b	-	b	-	b	b	a	b	a	a	-	b	-
chr09	870866	C	T	-	-	-	a	-	b	-	-	b	-	-	a	a	-	-	-	-	-	-	-	-	-	-	-	-	-	-	b	-	b	a	-	-	-	-	b	-	-	b	-	-	-	a	b	a	a
chr09	876097	C	T	a	-	-	a	-	b	a	b	-	b	-	a	a	a	-	-	b	-	-	-	-	a	-	a	a	b	-	b	a	b	a	b	-	b	-	b	a	-	b	b	a	b	a	a	a	-
chr09	893648	G	A	-	-	-	-	-	-	-	-	-	-	-	-	-	h	-	b	-	b	b	a	h	b	a	b	a	b	b	-	-	b	-	a	-	-	-	a	-	-	-	-	-	-	-	-	-	-
chr09	893793	T	C	a	b	a	a	b	b	-	a	b	-	-	a	b	b	-	-	-	-	-	-	-	-	-	a	-	-	-	-	-	b	b	a	b	b	-	-	-	b	-	b	a	a	a	-	a	a
chr09	894100	G	C	a	b	a	a	b	b	-	a	b	-	-	a	b	a	-	-	-	-	-	-	-	-	-	a	-	-	-	-	-	b	b	a	b	b	-	-	-	b	-	b	a	a	a	-	a	-
chr09	894197	C	T	-	-	-	-	-	-	-	-	-	-	-	-	-	a	b	b	b	-	b	a	a	h	a	b	a	b	b	-	-	b	b	-	-	-	-	-	-	-	-	-	-	-	-	-	-	-
chr09	894355	C	T	a	-	b	a	a	a	a	b	b	a	b	a	b	a	b	b	-	b	b	a	a	a	a	-	a	b	b	b	b	b	a	b	a	a	a	a	a	b	b	a	b	b	a	a	a	-
chr09	894563	C	A	a	-	b	a	a	a	a	b	b	a	b	a	b	a	a	b	-	b	b	a	a	b	a	-	a	b	-	b	b	b	a	b	a	a	a	a	a	b	b	a	b	b	a	a	a	-
chr09	895018	C	T	a	a	a	a	a	a	a	a	b	-	b	a	b	-	a	-	-	-	a	-	b	-	-	b	-	b	b	b	a	b	b	b	b	b	b	a	a	b	b	b	a	a	a	a	b	a
chr09	895275	C	T	a	a	b	a	a	a	a	a	b	-	b	a	b	-	a	-	b	-	a	-	-	-	-	-	-	-	-	b	a	b	b	b	b	b	-	a	a	b	b	b	a	a	a	a	b	a
chr09	895288	A	T	a	a	b	a	a	a	a	a	b	-	b	a	b	-	a	-	-	-	a	-	-	-	-	-	-	-	-	b	a	b	b	b	b	b	-	a	a	b	b	b	a	a	a	a	b	a
chr09	895345	G	A	a	a	b	a	a	a	a	a	b	-	b	a	b	-	a	-	-	-	a	-	-	-	-	-	-	-	-	b	a	b	b	b	b	b	-	a	a	b	b	b	a	b	a	a	b	a
chr09	898586	C	T	a	-	a	a	-	a	-	-	-	-	-	a	a	-	-	-	b	-	-	-	a	-	-	-	a	b	-	-	a	b	a	a	-	b	-	b	a	b	-	-	-	-	a	a	a	a
chr09	899031	C	T	-	-	-	-	-	-	-	-	-	-	-	-	a	a	a	b	b	-	b	a	a	a	-	a	a	b	b	-	-	-	-	-	-	-	-	-	-	-	-	-	-	a	-	-	-	-
chr09	910347	A	T	a	-	-	a	a	b	a	a	-	a	-	a	a	a	-	-	-	-	-	-	-	-	-	b	-	b	-	-	a	-	a	a	b	a	a	-	a	b	b	a	b	-	a	b	-	-
chr09	910451	A	C	-	a	-	a	-	b	-	-	b	-	-	a	a	b	a	b	b	b	b	a	a	b	-	a	a	b	b	-	a	-	a	b	a	-	-	b	-	b	-	-	b	-	-	-	-	-
chr09	925282	T	C	a	a	a	a	a	a	-	b	b	b	b	a	a	a	-	b	b	-	-	-	-	-	-	-	a	b	-	b	a	b	b	b	b	a	a	b	a	-	b	b	b	a	a	-	b	a
chr09	926899	T	C	a	a	b	a	b	b	a	a	b	a	b	a	a	b	a	b	b	b	a	a	b	a	a	a	a	b	b	b	b	b	-	b	b	a	-	-	a	b	-	-	b	-	a	-	a	a
chr09	933929	A	G	a	-	a	a	a	a	a	b	-	a	b	a	a	-	-	b	b	-	a	a	-	-	-	a	-	-	b	b	b	b	b	a	a	b	b	a	a	b	b	a	a	a	a	b	a	-
chr09	947256	G	A	a	-	b	a	b	a	a	-	-	-	b	-	a	b	-	-	-	b	a	a	a	b	a	b	a	b	b	-	b	-	b	b	-	-	-	-	-	b	-	-	b	-	-	a	-	-
chr09	950129	T	C	-	b	b	-	b	b	-	b	b	-	-	-	b	a	-	b	b	-	a	a	a	b	-	a	-	b	b	b	b	b	b	b	b	b	-	b	-	b	b	-	b	b	-	b	b	-
chr09	954155	A	G	-	-	-	-	-	-	-	-	-	-	-	-	-	a	-	-	-	-	a	a	a	a	a	a	a	-	-	-	-	-	-	b	-	-	-	-	-	-	-	-	-	a	-	-	-	-
chr09	956379	T	C	-	b	b	-	b	a	a	-	b	-	b	a	b	h	a	-	-	-	a	a	-	a	a	a	a	-	-	-	a	b	b	-	b	b	b	b	-	-	b	b	-	b	a	b	b	-
chr09	957475	A	G	a	a	a	a	a	a	a	a	b	a	b	a	a	b	-	-	-	-	-	-	a	-	-	-	-	-	-	b	a	b	b	b	a	a	-	a	a	b	b	a	b	a	a	a	a	a
chr09	962620	G	A	a	a	b	a	a	b	a	a	b	-	b	a	b	a	b	-	b	-	a	a	b	b	a	-	a	b	-	b	-	-	a	a	a	a	-	-	-	b	b	a	b	-	a	-	-	a
chr09	962690	A	T	a	a	-	a	a	b	a	a	b	-	b	a	b	a	b	-	-	-	a	a	a	a	a	-	a	b	-	b	-	-	a	a	a	a	-	-	-	b	b	a	b	-	a	-	-	a
chr09	965762	C	T	-	b	b	-	b	b	-	b	-	b	b	-	b	a	h	-	-	-	b	a	a	a	a	a	a	-	b	b	b	b	b	b	b	b	-	-	-	b	b	b	b	b	-	-	-	-
chr09	965913	A	C	-	b	b	-	b	b	-	b	-	b	b	-	b	a	a	-	-	-	-	a	a	a	a	a	a	-	-	b	b	b	b	b	b	b	-	-	-	b	b	b	b	b	-	-	-	-
chr09	965947	G	A	-	b	b	-	b	b	-	b	-	b	b	-	b	a	a	-	-	-	a	a	a	a	a	a	a	-	-	b	b	b	b	b	b	b	-	-	-	b	b	b	b	b	-	-	-	-
chr09	967272	G	A	-	-	-	-	-	b	-	-	-	-	-	-	b	b	a	b	b	b	a	a	a	a	a	a	a	b	b	-	-	-	-	-	-	b	-	-	-	-	-	a	-	-	-	-	-	-
chr09	972347	T	C	a	b	b	a	b	b	-	b	b	b	b	a	b	a	h	b	b	b	-	a	-	a	a	-	-	b	-	b	b	b	a	b	b	b	a	b	a	b	b	b	b	b	a	-	b	a
chr09	972410	A	G	a	a	b	a	a	b	a	a	b	a	b	a	b	b	b	b	b	b	a	a	a	a	a	-	a	-	b	b	b	b	b	b	h	b	b	b	a	-	b	b	b	b	a	b	b	a
chr09	972442	G	A	a	a	b	a	b	b	a	a	b	b	b	a	b	b	b	b	b	b	a	a	b	b	a	-	a	-	b	b	b	b	b	b	h	b	b	b	a	-	b	b	b	b	a	b	b	a
chr09	972467	G	A	a	a	b	a	b	b	a	a	b	b	b	a	b	b	b	b	b	b	a	a	b	b	a	-	a	-	b	b	b	b	b	b	h	b	b	b	a	-	b	b	b	b	a	b	b	a
chr09	980652	C	T	a	b	a	a	a	b	a	b	b	b	b	a	a	a	a	b	b	b	a	a	a	a	a	-	a	b	b	-	b	b	b	b	b	a	b	a	a	b	b	a	-	a	a	a	b	-
chr09	992578	G	T	-	b	b	-	b	b	-	-	b	-	b	-	b	b	-	-	b	b	-	-	b	b	-	-	-	b	b	b	b	b	b	-	b	b	-	b	-	b	b	b	b	b	b	b	b	-
chr09	997279	G	A	a	a	a	a	a	b	a	a	b	b	b	a	b	a	-	-	-	-	-	-	b	b	a	-	-	-	b	b	b	b	a	a	b	b	a	a	b	b	-	b	b	a	a	b	a	-
chr09	1000137	G	A	-	-	a	a	-	-	a	a	-	-	-	a	a	-	-	-	b	-	a	a	a	a	a	a	a	b	b	b	a	-	-	-	-	-	-	-	-	b	-	a	b	-	-	-	-	-
chr09	1000161	C	T	-	-	a	a	-	-	a	a	-	-	-	a	a	-	-	-	b	-	a	a	a	a	a	a	a	b	b	b	a	-	-	-	-	-	-	-	-	b	-	a	b	-	-	-	-	-
chr09	1000169	G	A	-	-	a	a	-	-	a	a	-	-	-	a	a	-	-	-	b	-	a	a	a	a	a	a	a	b	b	b	a	-	-	-	-	-	-	-	-	b	-	a	b	-	-	-	-	-
chr09	1006013	A	C	a	a	a	a	a	a	a	a	-	-	-	a	a	h	a	b	b	-	b	a	a	b	-	a	-	b	b	-	a	-	a	a	a	a	-	a	a	a	-	-	a	-	a	a	-	-
chr09	1012881	T	A	-	-	-	a	-	-	-	-	-	-	-	-	-	b	a	b	b	b	a	a	h	h	-	-	a	b	b	-	-	-	-	-	-	-	-	-	-	-	-	-	-	b	-	-	-	-
chr09	1027057	T	C	a	-	a	a	a	a	a	a	b	a	b	a	b	-	-	b	-	-	-	a	a	a	-	-	-	-	-	b	b	b	b	b	b	b	b	b	-	b	b	b	a	b	a	b	b	-
chr09	1027218	A	G	a	-	a	a	a	a	a	a	b	a	b	a	b	-	-	b	-	-	-	a	a	a	-	-	-	-	-	b	b	b	b	b	b	b	b	b	-	b	b	a	a	b	a	b	b	-
chr09	1027287	T	A	a	-	b	a	a	a	a	a	b	a	b	a	b	-	-	b	-	-	-	a	a	a	-	-	-	-	-	b	b	b	b	b	b	b	b	b	-	b	b	a	a	b	a	b	b	-
chr09	1039054	A	T	-	-	-	-	-	-	-	-	-	-	-	-	-	a	a	-	-	-	a	a	a	a	a	a	a	-	-	-	-	-	-	-	a	-	-	-	-	-	-	-	-	-	-	-	-	-
chr09	1039086	T	G	-	-	-	-	-	-	-	-	-	-	-	-	-	a	a	-	-	-	a	a	a	a	a	a	a	-	-	-	-	-	-	-	a	-	-	-	-	-	-	-	-	-	-	-	-	-
chr09	1040898	G	A	a	a	b	a	a	b	-	a	b	a	-	a	b	a	a	b	b	b	-	a	b	b	a	-	a	-	b	b	b	b	a	b	a	a	a	a	-	b	b	a	b	a	a	a	b	-
chr09	1050026	C	T	a	b	b	a	b	b	a	a	b	a	b	a	b	b	-	b	b	-	a	a	a	b	a	a	-	b	-	b	a	b	b	b	a	a	a	a	a	b	-	b	a	a	a	-	-	-
chr09	1050711	A	T	a	-	b	a	b	b	-	a	b	-	b	a	a	a	a	-	-	-	-	-	-	-	-	-	a	-	-	b	a	-	-	b	b	b	-	b	a	-	b	b	-	a	a	b	-	-
chr09	1051905	G	T	-	-	b	-	-	b	-	-	-	-	-	-	b	a	-	b	b	-	a	a	a	b	a	a	a	b	b	-	-	-	-	-	-	a	-	-	-	-	-	-	-	-	-	-	-	-
chr09	1051938	T	A	-	-	b	-	-	b	-	-	-	-	-	-	b	a	-	-	b	-	a	a	a	b	-	b	a	b	b	-	-	-	-	-	-	a	-	-	-	-	-	-	-	-	-	-	-	-
chr09	1052062	G	A	-	-	b	-	-	b	-	-	-	-	-	-	b	a	-	-	-	-	a	a	a	a	a	a	a	-	-	-	-	-	-	-	-	a	-	-	-	-	-	-	-	-	-	-	-	-
chr09	1052105	A	C	-	-	b	-	-	b	-	-	-	-	-	-	b	a	-	-	-	-	a	a	a	a	a	a	a	-	-	-	-	-	-	-	-	a	-	-	-	-	-	-	-	-	-	-	-	-
chr09	1052119	G	C	-	-	b	-	-	b	-	-	-	-	-	-	b	a	-	-	-	-	a	a	a	a	a	a	a	-	-	-	-	-	-	-	-	a	-	-	-	-	-	-	-	-	-	-	-	-
chr09	1052402	C	T	-	-	-	-	-	-	-	-	-	-	-	-	-	b	b	b	b	b	b	a	h	a	a	a	a	-	b	-	-	-	a	b	-	-	-	-	-	-	-	a	-	-	-	-	-	-
chr09	1052504	C	T	-	-	-	-	-	-	a	-	-	-	-	-	-	a	a	-	-	-	a	a	a	a	a	a	a	b	-	-	-	-	a	b	-	-	-	-	-	-	-	a	-	-	-	-	-	-
chr09	1052516	C	T	-	-	-	-	-	-	a	-	-	-	-	-	-	a	a	-	-	-	a	a	a	a	a	a	a	-	-	-	-	-	a	b	-	-	-	-	-	-	-	a	-	-	-	-	-	-
chr09	1052547	A	G	-	-	-	-	-	-	a	-	-	-	-	-	-	a	a	-	-	-	a	a	a	a	a	a	a	-	-	-	-	-	a	b	-	-	-	-	-	-	-	a	-	-	-	-	-	-
chr09	1052656	C	T	a	a	b	a	a	b	-	a	-	a	-	a	b	a	-	b	-	-	-	-	-	b	-	-	-	b	-	b	b	b	b	a	a	b	a	a	a	b	b	a	b	b	a	a	a	a
chr09	1053170	G	A	a	-	-	-	-	-	-	a	-	-	-	a	b	a	a	b	b	b	b	a	b	a	a	a	a	b	b	-	b	b	-	-	-	-	-	-	a	-	-	-	-	-	-	-	-	-
chr09	1063319	T	C	-	-	-	-	-	-	-	-	-	-	-	-	-	b	b	b	b	b	a	a	h	h	a	b	a	b	b	-	a	-	-	-	-	-	-	-	-	-	-	-	-	a	-	-	-	-
chr09	1067848	A	G	a	a	b	a	b	b	a	-	-	a	b	a	b	b	-	-	-	-	-	-	-	-	a	a	a	b	b	b	a	b	b	a	a	a	a	a	a	b	b	a	b	b	a	a	b	a
chr09	1072476	C	A	-	-	b	-	b	b	-	b	b	b	-	-	b	-	-	b	-	-	-	-	-	b	-	-	-	b	-	b	b	b	b	-	b	b	-	b	-	b	b	b	b	b	a	b	b	-
chr09	1074458	T	C	-	-	-	-	-	-	-	-	-	-	b	-	-	b	b	-	b	-	b	a	b	b	-	h	a	b	-	-	-	-	-	-	-	-	-	a	-	-	-	-	-	-	-	-	-	a
chr09	1075769	C	T	a	a	a	a	b	a	-	b	b	a	b	a	a	b	-	-	b	-	a	a	b	-	a	a	a	-	-	b	a	b	a	b	a	a	a	a	a	b	b	b	b	a	a	a	a	a
chr09	1076151	T	C	-	-	-	-	-	-	-	-	-	-	-	-	-	a	a	b	b	b	a	a	a	a	a	a	a	b	b	-	-	-	-	-	-	-	-	-	-	-	-	a	a	-	-	-	-	-
chr09	1076246	T	C	-	-	-	-	-	-	-	-	-	-	-	-	-	h	a	b	b	b	a	a	a	a	a	a	a	b	b	-	-	-	-	-	-	-	-	-	-	-	-	a	a	-	-	-	-	-
chr09	1076309	G	A	-	-	-	-	-	-	-	-	-	-	-	-	-	a	-	b	-	b	-	a	a	a	-	b	a	b	b	-	-	-	-	-	-	b	-	-	a	-	-	-	-	-	-	-	-	-
chr09	1083429	T	G	a	a	b	a	b	b	a	a	b	b	-	a	b	b	a	b	b	b	h	a	h	b	a	b	a	b	b	b	b	b	a	a	a	b	-	b	a	b	b	a	a	b	a	b	b	a
chr09	1083925	T	C	-	-	b	-	a	-	-	a	-	a	b	a	a	a	b	-	b	b	a	a	h	a	a	a	a	b	b	-	-	-	-	-	-	a	-	-	-	-	-	b	-	-	-	-	-	-
chr09	1085732	T	G	-	-	-	-	-	-	-	-	-	-	-	-	-	a	b	b	b	b	b	a	b	h	a	b	a	b	b	-	-	-	-	-	-	-	-	-	-	-	-	b	-	-	-	-	-	-
chr09	1087454	A	G	a	a	b	a	b	a	a	b	b	a	b	a	a	a	-	-	b	b	a	a	-	-	a	a	a	b	-	-	b	b	a	b	a	b	-	-	a	b	b	a	a	b	a	a	a	a
chr09	1087692	T	C	a	a	b	a	b	a	a	b	b	a	b	a	b	a	-	-	b	b	a	a	-	-	a	b	a	b	-	-	b	b	a	b	a	b	-	-	a	b	b	a	a	b	a	a	a	a
chr09	1093877	T	C	a	-	b	a	a	b	a	b	b	a	b	a	a	a	-	-	b	-	a	-	-	a	a	b	a	-	b	b	-	b	b	b	b	b	a	b	a	b	-	b	a	b	a	b	a	a
chr09	1095235	G	A	a	-	-	a	b	-	a	a	-	-	b	a	b	b	a	b	-	-	-	-	b	b	a	-	a	-	-	b	b	-	b	-	-	b	-	b	-	b	-	b	b	-	-	-	-	-
chr09	1096691	T	C	-	b	-	-	b	-	-	-	-	-	b	-	-	-	-	-	-	-	-	-	b	-	-	-	-	-	-	b	b	-	b	-	-	a	-	-	-	b	-	-	b	b	-	b	-	-
chr09	1097160	G	A	a	-	-	-	-	-	-	-	-	-	-	-	-	b	b	b	b	b	b	-	b	b	-	b	-	b	b	-	-	-	-	-	-	b	-	-	-	-	-	-	-	-	-	-	-	-
chr09	1097249	C	T	-	-	-	-	-	-	-	-	-	-	-	-	-	b	b	b	b	b	h	a	h	h	a	h	a	b	b	-	b	-	-	-	-	-	-	-	-	-	-	-	-	-	-	-	-	-
chr09	1097311	A	T	-	-	-	-	-	-	-	-	-	-	-	-	-	h	h	b	b	b	h	a	h	h	a	h	a	b	b	-	b	-	-	-	-	-	-	-	-	-	-	-	-	-	-	-	-	-
chr09	1097645	C	T	a	b	a	a	a	a	a	a	b	b	b	a	b	-	-	b	b	b	b	a	b	b	a	a	a	b	-	b	a	b	a	a	a	b	b	b	a	b	b	a	a	b	b	a	b	-
chr09	1118867	G	A	a	b	b	a	b	b	-	b	b	b	b	a	b	b	-	-	b	b	a	a	b	b	a	-	a	b	b	b	b	b	b	b	b	b	b	a	a	b	b	b	b	a	a	b	b	a
chr09	1120287	C	T	-	b	b	-	b	b	-	a	b	b	b	a	b	-	-	-	-	b	-	a	b	-	a	a	a	b	-	-	a	b	a	a	a	b	-	a	a	b	b	a	a	a	a	b	a	-
chr09	1120309	G	A	-	b	b	a	b	b	-	a	b	b	b	a	b	-	-	-	b	b	-	a	b	-	a	a	a	b	b	-	a	b	b	a	a	b	-	b	a	b	b	a	a	a	a	b	a	-
chr09	1121546	G	C	a	-	a	a	a	b	a	-	b	-	b	a	a	a	a	b	-	b	-	a	b	b	a	-	a	b	-	b	a	b	a	b	a	b	-	a	a	b	-	a	-	a	a	a	a	a
chr09	1122161	T	C	-	-	-	-	-	-	-	-	-	-	-	-	-	a	b	-	b	-	a	a	a	a	a	-	a	b	-	b	-	-	-	-	-	-	-	-	-	-	-	-	b	b	-	-	-	-
chr09	1122216	A	G	-	-	-	-	-	-	-	-	-	-	-	-	-	a	b	b	b	b	a	a	-	a	a	-	a	b	b	-	-	-	-	-	-	b	-	-	-	b	-	-	-	-	-	-	-	-
chr09	1122257	C	T	-	-	-	-	-	-	-	-	-	-	-	-	-	a	b	b	b	b	a	a	-	a	a	-	a	b	b	-	-	-	-	-	-	b	-	-	-	b	-	-	-	-	-	-	-	-
chr09	1123437	G	A	a	b	b	a	b	a	-	a	b	a	b	a	b	a	-	-	-	-	-	a	-	a	a	a	-	-	-	b	b	b	a	b	b	a	a	-	-	b	b	b	b	b	a	-	a	-
chr09	1123488	C	A	a	b	b	a	b	a	-	a	b	a	b	a	b	a	-	-	-	-	-	a	-	a	a	a	-	-	-	b	b	b	a	b	b	a	a	-	-	b	b	b	b	b	a	-	a	-
chr09	1125602	G	A	a	a	a	a	a	b	a	a	b	a	-	a	b	-	-	-	-	-	-	a	b	b	-	-	-	-	b	b	a	-	a	a	b	a	b	a	a	-	b	-	b	-	a	b	b	-
chr09	1132951	C	T	-	-	-	-	-	-	-	-	-	-	-	-	-	b	a	b	b	b	b	a	h	h	a	b	a	b	b	-	-	b	-	-	-	-	-	a	-	-	-	-	-	-	-	-	-	-
chr09	1133195	A	G	-	-	-	-	-	-	-	-	-	-	-	-	a	b	b	b	b	-	b	a	a	b	a	a	a	b	-	-	-	-	-	-	b	-	b	-	-	-	-	-	-	-	a	-	-	-
chr09	1135052	C	T	-	-	-	-	-	-	-	-	-	-	-	-	-	b	a	a	a	b	b	a	a	b	a	b	a	a	a	b	-	-	-	-	b	a	-	-	-	-	-	-	-	-	-	-	-	-
chr09	1135433	G	A	a	a	a	a	a	b	a	a	b	a	b	a	b	a	-	-	-	b	a	-	a	b	a	-	a	b	b	b	a	b	b	a	b	a	a	b	a	b	b	b	a	b	a	b	b	-
chr09	1135921	G	A	a	a	b	a	a	a	a	b	b	b	b	a	a	a	a	b	b	b	a	-	a	a	a	b	a	b	b	b	b	b	a	b	a	b	-	a	a	b	b	b	b	b	a	-	a	a
chr09	1138218	A	G	a	b	b	a	b	a	a	b	b	-	-	a	a	-	-	b	b	-	-	a	b	-	-	-	a	-	-	b	a	b	a	a	a	b	-	a	a	b	-	b	b	a	a	b	a	-
chr09	1139488	A	T	a	-	-	a	a	-	-	b	b	b	-	-	a	-	-	b	-	-	-	-	-	-	-	-	-	-	b	b	-	b	b	-	-	-	-	-	a	-	-	-	-	-	a	a	-	-
chr09	1139503	A	T	a	-	-	a	a	-	-	b	b	b	-	-	a	-	-	b	-	-	-	-	-	-	-	-	-	-	b	b	-	b	b	-	-	-	-	-	a	-	-	-	-	-	a	a	-	-
chr09	1140030	C	T	-	-	-	-	-	-	-	-	-	-	-	-	-	b	a	b	b	b	b	a	a	h	a	a	a	b	b	-	-	-	-	-	-	-	-	-	-	-	-	b	-	-	-	-	-	-
chr09	1141173	T	A	-	-	-	-	-	-	-	-	-	-	-	-	-	a	b	b	-	-	h	a	h	b	a	h	a	b	b	-	-	-	a	-	-	-	-	-	a	-	-	-	-	-	-	-	-	-
chr09	1141448	T	C	-	-	-	-	-	-	-	-	-	-	-	-	a	-	b	b	b	-	-	a	-	a	a	a	-	b	b	-	-	b	a	-	-	a	-	-	-	b	-	-	-	-	a	a	-	-
chr09	1142552	T	C	a	-	b	a	a	a	a	b	b	a	b	a	b	b	a	b	b	-	b	a	b	-	-	b	a	b	b	b	b	b	a	b	a	b	b	a	a	b	-	b	b	b	a	b	a	a
chr09	1166584	T	A	-	b	-	a	a	a	-	-	-	-	-	-	a	b	b	b	b	b	b	-	-	a	a	a	a	b	-	-	-	-	a	-	-	b	-	-	-	-	-	-	-	-	-	-	-	-
chr09	1167122	G	A	-	b	b	a	b	b	-	a	b	b	b	a	b	h	h	-	b	b	b	a	a	a	a	b	a	-	b	b	b	b	b	b	b	b	b	-	-	b	b	b	b	b	-	b	b	-
chr09	1167323	C	T	-	-	-	-	-	-	-	-	-	-	-	-	-	a	b	b	b	b	a	a	h	h	a	h	a	b	b	-	a	-	b	-	-	-	-	-	-	-	-	-	-	-	-	-	-	-
chr09	1169092	T	C	-	-	-	-	-	-	-	-	-	-	-	-	-	a	b	b	-	b	a	a	a	h	a	b	a	b	b	-	b	-	-	-	-	-	-	-	-	-	-	-	-	-	-	-	-	-
chr09	1169281	T	A	-	-	-	-	-	-	-	-	-	-	-	-	-	b	a	b	b	b	h	a	b	h	a	b	a	b	b	-	-	-	-	-	-	-	-	-	-	-	-	-	b	-	-	-	-	-
chr09	1178545	G	A	-	-	-	-	-	-	-	-	-	-	-	-	-	a	-	b	-	b	h	a	a	a	-	h	a	b	-	-	-	-	-	-	-	-	-	-	-	b	-	a	-	-	-	-	-	-
chr09	1182289	T	C	-	-	-	-	-	-	-	-	-	a	b	-	-	a	a	b	b	-	-	a	a	a	a	a	a	b	b	-	-	-	-	-	-	-	-	-	-	-	-	-	-	-	-	-	-	-
chr09	1185028	G	C	a	-	a	a	b	a	-	-	-	-	-	a	b	b	a	b	b	b	b	a	h	h	a	h	a	b	b	-	-	-	-	b	-	a	-	-	-	-	-	-	b	-	-	-	-	a
chr09	1185209	T	G	a	-	a	a	b	a	-	-	-	-	-	a	b	b	h	b	b	b	b	a	b	h	a	h	a	b	b	-	-	-	-	b	-	a	-	-	-	-	-	-	b	-	-	-	-	a
chr09	1187233	A	G	-	-	b	-	a	-	-	-	-	-	-	-	-	b	a	b	b	b	h	a	a	h	a	h	a	b	b	-	-	-	-	b	-	-	-	-	a	-	-	b	-	-	-	-	-	-
chr09	1191002	A	G	-	-	-	-	-	-	a	-	-	-	-	-	b	a	b	-	b	-	a	a	a	b	-	b	a	b	-	-	-	-	-	-	-	-	-	-	-	-	-	-	-	-	-	-	-	-
chr09	1191012	T	A	-	-	-	-	-	-	a	-	-	-	-	-	b	a	b	-	b	-	a	a	a	b	-	b	a	b	-	-	-	-	-	-	-	-	-	-	-	-	-	-	-	-	-	-	-	-
chr09	1191108	A	G	a	-	b	a	-	a	-	b	-	-	b	a	-	a	a	-	-	-	a	a	-	a	a	a	a	b	-	-	-	-	a	-	-	-	-	-	-	-	-	a	-	b	b	-	-	-
chr09	1191115	C	T	a	-	b	a	-	a	-	b	-	-	b	a	-	a	a	-	-	-	a	a	-	a	a	a	a	b	-	-	-	-	a	-	-	-	-	-	-	-	-	a	-	b	b	-	-	-
chr09	1191323	C	T	a	-	b	a	-	-	-	b	-	-	b	a	-	b	a	-	a	b	a	a	-	a	a	a	a	b	b	-	-	-	a	-	-	-	-	-	-	-	-	a	-	b	b	-	-	-
chr09	1191334	T	C	-	-	-	-	-	-	-	-	-	-	-	-	b	a	a	b	b	b	h	a	a	h	a	h	a	b	b	-	-	-	b	b	a	-	-	a	-	-	-	-	-	-	-	-	-	-
chr09	1191491	G	T	-	-	-	-	-	-	-	-	-	-	-	-	b	a	a	b	b	b	h	a	a	h	a	h	a	b	b	-	-	-	b	b	a	-	-	a	-	-	-	-	-	-	-	-	-	-
chr09	1191590	T	C	-	b	-	-	b	-	-	-	-	-	b	-	b	-	-	-	-	-	-	-	b	-	-	b	-	-	-	b	b	b	b	b	b	b	b	b	-	b	b	b	-	b	-	b	b	a
chr09	1195463	T	C	a	a	b	a	a	b	a	b	-	b	b	a	b	b	b	-	b	b	b	a	-	b	a	-	a	b	b	b	a	b	b	a	a	a	a	a	a	b	b	-	b	a	a	b	-	a
chr09	1195486	T	C	a	a	b	a	a	b	a	b	-	b	b	a	b	b	b	-	b	b	b	a	-	b	a	-	a	b	b	b	a	b	b	a	a	a	a	a	a	b	b	-	b	a	a	b	-	a
chr09	1200403	A	C	-	-	-	a	-	-	-	-	-	-	-	-	-	a	a	b	b	-	a	h	a	b	a	a	a	b	b	-	-	-	-	b	-	-	-	-	-	b	b	-	a	-	-	-	-	-
chr09	1200506	T	C	-	-	-	a	-	-	-	-	-	-	-	-	-	b	a	b	b	b	h	a	h	b	a	b	a	b	b	-	-	-	-	b	-	-	-	-	-	b	b	-	a	-	-	-	-	-
chr09	1201336	A	G	-	-	-	-	a	-	-	-	-	-	-	a	-	a	-	b	b	-	a	a	a	b	a	a	a	b	b	-	b	-	-	-	-	-	-	-	-	-	-	-	-	-	-	-	-	-
chr09	1201524	G	A	a	b	a	a	b	b	a	a	b	a	b	a	a	b	-	b	b	b	b	a	a	b	a	b	a	b	-	b	a	b	b	b	a	b	-	a	a	b	b	a	b	a	a	b	a	-
chr09	1201685	A	G	a	b	a	a	b	b	a	a	b	a	b	a	a	-	-	b	-	-	a	a	a	a	a	-	a	-	-	b	a	b	a	b	a	b	-	a	a	b	b	a	b	a	a	b	a	-
chr09	1201717	C	T	a	b	a	a	b	b	a	a	b	a	b	a	a	b	-	b	b	b	a	a	a	a	a	b	a	b	-	b	a	b	b	b	a	b	-	a	a	b	b	a	b	a	a	b	a	-
chr09	1201798	C	T	a	a	b	a	b	a	a	b	b	b	b	a	a	b	-	-	b	b	-	a	b	h	a	a	a	b	b	b	a	b	a	a	b	a	b	a	a	-	b	a	b	b	a	a	b	a
chr09	1202068	A	G	a	a	b	a	a	a	a	b	b	b	b	a	a	b	-	-	b	-	-	a	b	a	a	a	a	b	-	b	b	b	a	a	b	a	b	a	a	-	b	a	b	b	a	a	b	a
chr09	1202079	A	G	a	a	b	a	a	a	a	b	b	b	b	a	a	b	-	-	b	-	-	a	b	a	a	a	a	b	-	b	b	b	a	a	b	a	b	a	a	-	b	a	b	b	a	a	b	a
chr09	1202581	G	A	-	-	-	-	-	a	-	-	-	-	-	-	-	-	-	-	-	-	-	-	-	-	-	a	-	-	-	-	-	-	-	-	-	-	-	a	-	-	-	-	-	-	-	-	-	-
chr09	1202673	A	G	-	-	-	a	b	b	-	-	-	-	-	-	b	b	-	-	b	b	-	-	-	a	-	-	-	b	-	-	b	-	-	-	a	-	-	-	a	-	b	a	a	-	a	b	a	-
chr09	1210051	G	A	-	-	a	-	-	-	-	-	b	-	-	-	-	a	b	b	b	b	b	a	h	a	a	a	a	b	b	-	-	-	a	-	-	-	-	-	-	b	-	-	-	-	-	-	a	-
chr09	1217402	C	T	a	b	a	a	a	a	-	b	b	a	b	a	a	a	-	-	-	-	a	a	-	a	a	-	a	-	-	b	a	b	a	a	a	a	a	b	a	b	b	-	b	b	a	b	b	-
chr09	1217408	T	C	a	b	a	a	a	a	-	b	b	a	b	a	a	a	-	-	-	-	a	a	-	a	a	-	a	-	-	b	a	b	a	a	a	a	a	b	a	b	b	-	b	b	a	b	b	-
chr09	1236823	T	C	a	a	a	a	b	a	a	b	b	a	-	a	b	a	-	b	b	-	b	a	b	a	-	a	-	b	b	a	a	b	b	a	a	a	-	b	a	b	b	a	b	a	a	b	-	-
chr09	1240809	T	C	a	a	b	a	b	b	a	b	b	b	b	a	a	-	-	-	-	-	-	-	a	b	-	b	-	b	b	b	a	b	b	a	a	b	a	b	a	-	b	a	a	b	a	b	b	-
chr09	1241086	T	C	a	b	b	a	a	b	a	b	b	a	-	a	b	b	-	b	b	-	b	a	h	a	a	a	a	b	b	b	b	b	a	a	a	a	a	b	a	b	b	a	a	a	a	a	b	-
chr09	1241298	T	A	-	-	-	-	-	-	-	-	-	-	-	-	-	-	-	-	-	-	-	-	-	-	-	-	-	-	-	-	-	-	-	-	-	a	b	-	-	-	-	-	-	-	-	-	-	-
chr09	1241341	G	A	-	-	-	-	-	-	-	-	-	-	-	-	-	-	-	-	-	-	-	-	-	-	-	-	-	-	-	-	-	-	-	-	-	a	b	-	-	-	-	-	-	-	-	-	-	-
chr09	1244623	C	G	a	a	a	a	a	b	a	b	b	-	b	a	-	b	b	-	-	-	-	-	-	-	-	-	-	-	-	-	a	b	a	b	a	a	a	b	a	b	b	-	-	b	a	-	b	-
chr09	1256385	G	A	-	-	-	a	a	-	-	-	b	-	-	-	-	-	-	-	-	-	a	-	-	-	-	-	a	-	-	b	-	b	b	-	-	b	-	-	-	-	-	-	b	-	a	a	-	-
chr09	1256390	A	T	-	-	-	a	a	-	-	-	b	-	-	-	-	-	-	-	-	-	a	-	-	-	-	-	a	-	-	b	-	b	a	-	-	b	-	-	-	-	-	-	b	-	a	a	-	-
chr09	1256426	T	C	-	-	-	a	a	-	-	-	b	-	-	-	-	-	-	-	-	-	a	-	-	-	-	-	a	-	-	b	-	b	b	-	-	b	-	-	-	-	-	-	b	-	a	a	-	-
chr09	1259290	C	T	a	a	-	a	-	a	-	-	b	a	-	a	b	a	b	b	b	b	h	a	a	h	-	b	a	b	b	-	-	b	a	-	-	-	-	-	a	-	-	a	b	-	-	-	-	-
chr09	1276707	G	C	a	-	b	-	b	b	-	-	b	b	-	a	b	b	-	-	-	-	-	-	-	b	-	-	-	b	b	b	-	-	b	b	-	b	-	b	-	b	b	b	a	-	a	b	b	-
chr09	1276715	T	C	a	-	b	-	b	b	-	-	b	b	-	a	b	b	-	-	-	-	-	-	-	b	-	-	-	b	b	b	-	-	b	b	-	b	-	b	-	b	b	b	a	-	a	b	b	-
chr09	1285346	G	C	a	b	a	a	b	a	a	-	b	b	b	a	b	a	a	-	b	-	b	a	a	-	-	-	a	-	-	b	a	b	a	a	a	a	a	a	a	b	-	b	a	b	-	b	a	a
chr09	1287939	C	T	a	a	a	a	a	b	a	b	b	b	b	a	a	a	b	b	b	-	b	a	b	a	a	-	a	b	b	b	b	b	a	b	b	a	-	a	a	b	b	b	a	b	a	a	b	a
chr09	1287953	A	T	a	a	a	a	-	b	a	b	b	b	b	a	a	a	b	b	b	-	b	a	b	a	a	-	a	b	b	b	b	b	a	b	b	a	-	a	a	b	b	b	a	b	a	a	b	a
chr09	1288461	G	A	a	a	a	a	a	b	a	a	b	b	b	a	a	a	-	-	-	-	-	-	-	b	-	-	a	b	b	b	b	-	a	a	a	a	-	b	a	b	b	a	b	b	a	a	b	a
chr09	1288813	T	C	a	-	b	a	a	b	a	a	b	-	-	a	b	b	-	-	b	-	b	a	-	-	-	-	a	-	-	b	a	b	a	b	a	b	b	b	a	b	b	b	b	b	a	b	b	-
chr09	1288824	G	A	a	-	b	a	a	b	a	a	b	-	-	a	b	b	-	-	b	-	b	a	-	-	-	-	a	-	-	b	a	b	a	b	a	b	b	b	a	b	b	b	b	b	a	b	b	-
chr09	1290741	T	C	-	-	-	-	-	-	-	-	-	-	-	-	-	a	-	-	b	b	b	a	a	a	-	h	a	b	b	-	b	-	-	-	-	-	-	-	-	-	-	-	-	-	a	-	-	-
chr09	1292055	G	A	a	b	b	a	h	b	-	b	b	b	b	a	b	a	a	-	b	-	b	-	-	b	a	a	a	-	-	b	b	b	b	b	a	b	-	-	a	b	b	b	b	h	a	b	b	a
chr09	1292418	T	C	-	-	b	-	-	-	-	-	-	-	-	-	-	a	b	-	-	-	a	a	a	a	a	-	a	-	-	-	b	-	a	-	-	-	-	-	-	-	-	-	a	-	-	-	b	-
chr09	1292431	G	T	-	-	b	-	-	-	-	-	-	-	-	-	-	a	b	-	-	-	a	a	a	a	a	-	a	-	-	-	b	-	a	-	-	-	-	-	-	-	-	-	a	-	-	-	b	-
chr09	1292450	G	A	-	-	b	-	-	-	-	-	-	-	-	-	-	a	b	-	-	-	a	a	a	a	a	-	a	-	-	-	b	-	a	-	-	-	-	-	-	-	-	-	a	-	-	-	b	-
chr09	1293172	A	G	-	-	-	-	-	-	-	-	-	-	-	-	-	a	b	-	b	-	a	a	a	h	a	a	a	b	b	-	-	-	a	-	-	-	-	-	-	-	-	-	-	-	-	-	-	-
chr09	1293205	C	G	-	-	-	-	-	-	-	-	-	-	-	-	-	a	b	-	b	-	a	a	a	h	a	a	a	b	b	-	-	-	a	-	-	-	-	-	-	-	-	-	-	-	-	-	-	-
chr09	1293252	G	A	a	a	b	a	b	b	a	b	b	b	b	a	b	a	-	-	-	-	b	a	-	b	-	a	a	-	-	-	a	b	b	b	a	a	b	a	a	b	b	a	a	b	a	-	b	a
chr09	1293286	C	T	a	a	b	a	b	b	a	b	b	b	b	a	b	a	-	-	-	-	b	a	-	b	-	a	a	-	-	-	a	b	b	a	a	a	b	a	a	b	b	a	a	b	a	-	b	a
chr09	1293488	A	G	a	a	b	a	b	b	a	b	b	b	b	a	b	a	-	-	-	-	-	a	-	-	-	a	a	-	-	-	a	b	b	a	a	a	-	a	a	b	b	a	a	b	a	-	b	a
chr09	1293514	C	T	a	a	b	a	b	b	a	b	b	b	b	a	b	a	-	-	-	-	-	a	-	-	-	a	a	-	-	-	a	b	b	a	a	a	-	a	a	b	b	a	a	b	a	-	b	a
chr09	1293536	G	A	a	a	b	a	b	b	a	b	b	b	b	a	b	a	-	-	-	-	-	a	-	-	-	a	a	-	-	-	a	b	b	b	a	a	-	a	a	b	b	a	a	b	a	-	b	a
chr09	1293560	G	A	-	-	-	-	-	-	-	-	-	-	-	-	-	a	a	b	b	b	-	a	a	a	a	a	a	b	b	-	-	-	-	-	-	-	-	-	-	-	b	-	-	-	-	-	-	-
chr09	1293604	T	C	-	-	-	-	-	-	-	-	-	-	-	-	-	h	a	b	b	b	-	a	h	h	a	a	a	b	b	-	-	-	-	-	-	-	-	-	-	-	b	-	-	-	-	-	-	-
chr09	1293738	T	C	-	-	b	-	-	-	-	-	-	-	-	a	-	b	b	-	b	b	b	a	b	b	-	b	-	b	b	-	-	-	a	-	a	a	-	a	a	-	-	-	a	-	a	b	-	a
chr09	1293842	C	G	-	-	b	-	-	-	-	-	-	-	-	-	-	-	-	-	-	-	-	-	-	-	-	-	-	-	-	-	-	-	-	-	-	-	-	-	-	-	-	-	-	-	-	b	-	-
chr09	1293876	C	T	-	-	b	-	-	-	-	-	-	-	-	-	-	-	-	-	-	-	-	-	-	-	-	-	-	-	-	-	-	-	-	-	-	-	-	-	-	-	-	-	-	-	-	b	-	-
chr09	1294125	A	G	-	-	-	-	-	b	-	-	b	-	b	a	-	b	b	b	b	b	b	a	b	b	-	b	-	b	b	-	-	-	a	-	a	a	-	a	a	-	-	-	a	b	a	b	-	a
chr09	1298213	G	T	-	-	-	a	-	-	-	-	-	-	-	-	-	b	b	-	b	-	a	a	b	b	a	h	a	b	b	-	-	-	-	b	-	-	-	-	-	-	-	a	-	-	-	-	-	-
chr09	1298552	C	T	a	-	a	a	a	b	-	-	b	b	-	a	a	a	a	-	b	b	a	a	b	b	a	b	a	b	b	-	-	-	b	b	-	b	b	-	a	b	-	a	a	b	-	-	-	-
chr09	1307340	C	G	-	-	-	a	b	-	-	-	b	a	b	a	b	-	-	-	-	-	-	-	-	-	-	-	-	-	-	b	a	-	a	a	-	b	b	-	a	b	-	-	-	a	a	-	-	-
chr09	1307376	G	A	-	-	-	a	b	-	-	-	b	a	b	a	b	-	-	-	-	-	-	-	-	-	-	-	-	-	-	b	a	-	a	a	-	b	b	-	a	b	-	-	-	a	a	-	-	-
chr09	1318618	C	T	-	-	-	-	-	-	-	-	-	-	-	-	-	-	-	-	-	-	-	-	-	-	-	-	-	-	-	-	-	-	-	b	-	-	-	-	-	-	-	-	-	-	-	-	-	-
chr09	1321690	A	T	a	b	a	a	b	b	a	a	b	a	b	a	b	b	a	-	b	-	-	a	a	a	a	b	-	-	b	b	b	b	b	b	b	a	b	a	a	b	b	a	b	a	a	a	-	-
chr09	1321875	C	T	a	b	a	a	b	b	a	a	-	a	b	a	b	a	a	-	b	-	-	a	a	a	a	b	-	-	b	b	a	b	b	b	b	a	b	a	a	b	b	a	b	a	a	a	-	-
chr09	1327045	C	T	a	-	b	a	a	a	a	b	b	b	b	a	b	a	-	b	b	-	b	-	b	a	-	-	a	b	b	b	a	b	b	a	b	b	-	-	a	b	b	a	b	b	a	a	a	a
chr09	1329836	A	G	-	-	-	-	-	-	-	-	-	-	-	-	-	a	a	b	b	b	-	a	a	h	-	-	a	b	b	-	-	-	-	-	-	a	-	-	-	-	-	-	-	b	-	-	-	-
chr09	1354199	G	A	a	a	b	a	a	b	a	b	b	b	b	a	a	a	a	-	b	b	b	a	h	a	-	a	a	-	b	b	b	b	a	a	a	b	a	b	a	b	b	a	b	b	a	b	a	a
chr09	1354479	T	C	-	-	-	-	-	-	-	-	b	b	-	-	-	a	b	-	b	b	h	a	b	h	a	b	a	b	b	-	-	b	-	-	-	-	-	-	-	-	-	b	-	-	-	-	-	-
chr09	1355499	C	T	a	b	a	a	b	b	a	a	b	a	a	a	a	b	a	b	b	b	h	a	a	a	a	a	a	b	b	b	b	b	b	a	b	a	-	a	a	b	-	b	a	b	a	b	a	-
chr09	1357800	G	T	a	-	b	a	b	a	a	b	b	a	-	a	a	b	-	-	b	b	a	-	b	b	a	-	a	b	b	b	a	b	b	b	b	b	b	a	a	b	b	b	b	b	a	b	a	a
chr09	1360544	C	G	a	b	b	a	b	a	a	a	b	b	b	a	a	a	-	b	b	-	a	a	a	h	-	a	a	-	b	b	a	b	b	b	a	a	a	b	a	b	b	a	a	b	a	b	b	-
chr09	1360749	C	T	a	b	b	a	b	a	a	a	b	b	b	a	a	a	-	b	b	b	a	a	a	h	-	h	a	b	b	b	a	b	b	b	a	a	a	b	a	b	b	a	a	b	a	b	b	-
chr09	1365086	C	T	a	b	b	b	b	b	-	b	b	b	b	a	a	a	b	-	b	b	b	a	-	b	a	a	a	b	b	b	a	b	a	a	a	b	a	a	a	b	b	a	a	a	a	b	b	-
chr09	1370718	T	G	-	-	-	-	-	-	-	-	-	-	-	-	-	h	a	b	-	b	h	a	h	a	a	a	a	b	b	b	-	-	-	-	-	-	b	-	-	-	-	-	-	-	-	-	-	-
chr09	1373324	C	T	a	b	a	a	a	a	a	a	b	-	b	a	b	-	-	-	-	b	-	a	-	-	a	a	a	-	b	b	b	b	b	a	a	a	b	a	a	b	b	a	b	b	a	a	a	a
chr09	1373348	G	C	a	b	a	a	a	a	a	a	b	-	b	a	b	-	-	-	-	b	-	a	-	-	a	a	a	-	b	b	b	b	b	b	a	a	b	a	a	b	b	a	b	b	a	a	a	a
chr09	1373381	G	T	a	b	a	a	a	a	a	a	b	-	b	a	b	-	-	-	-	b	-	a	-	-	a	a	a	-	b	b	b	b	b	a	a	a	b	a	a	b	b	a	b	b	a	a	a	a
chr09	1373667	C	T	a	b	a	a	a	a	a	a	b	-	b	a	b	-	-	-	-	b	-	a	-	-	a	a	a	-	b	b	b	b	b	a	a	a	b	a	a	b	b	a	b	b	a	a	a	a
chr09	1376208	A	C	a	b	a	a	b	b	a	a	b	a	b	a	a	-	-	b	b	-	-	a	a	a	-	a	a	b	b	b	a	b	a	b	b	a	a	-	a	b	b	a	a	a	a	a	b	-
chr09	1376219	G	A	a	b	a	a	b	b	a	a	b	a	b	a	a	-	-	b	b	-	-	a	a	b	-	a	a	b	b	b	a	b	a	b	b	a	a	-	a	b	b	b	a	a	a	a	b	-
chr09	1377768	G	C	-	-	-	-	-	-	a	-	b	-	-	-	-	h	h	b	b	b	a	a	a	a	a	b	a	b	b	-	-	-	-	-	-	a	-	-	-	-	-	-	-	-	-	-	-	-
chr09	1381804	G	T	-	-	-	-	-	-	-	-	-	-	-	-	-	-	-	-	-	-	-	-	-	-	-	-	-	-	-	-	-	-	-	-	-	-	-	-	-	-	-	-	-	-	-	-	-	-
chr09	1382239	A	G	a	-	b	a	a	a	a	b	b	a	b	a	b	-	-	b	b	-	-	-	b	a	-	b	a	b	b	b	a	b	b	b	b	a	a	a	a	b	b	a	a	b	a	b	a	-
chr09	1382249	G	A	a	-	b	a	a	a	a	b	b	a	b	a	b	-	-	b	b	-	-	-	b	a	-	b	a	b	b	b	a	b	b	b	b	a	a	a	a	b	b	a	a	b	a	b	a	-
chr09	1390716	T	C	-	-	-	-	-	-	-	-	-	-	-	-	-	a	b	b	b	-	h	a	a	b	a	a	a	b	b	b	b	-	-	-	-	-	-	-	-	-	-	-	a	-	-	-	-	-
chr09	1391183	T	C	-	-	-	-	-	b	-	b	-	-	-	-	-	a	a	-	-	-	a	a	a	a	a	a	a	-	-	-	-	-	-	a	-	-	-	-	-	-	-	-	-	-	-	-	-	-
chr09	1391202	A	G	a	a	b	a	b	b	a	a	a	b	b	a	a	b	-	-	-	-	b	-	-	a	a	-	-	-	b	-	b	b	a	b	b	a	b	b	a	-	-	b	a	b	a	b	a	-
chr09	1396023	A	G	-	-	-	-	-	-	-	-	-	-	-	-	-	b	b	b	b	b	b	-	b	b	-	b	-	b	b	-	-	-	-	b	-	-	-	-	-	-	-	-	-	-	-	-	-	-
chr09	1396032	C	T	-	-	-	-	-	-	-	-	-	-	-	-	-	b	b	b	b	b	b	-	b	b	-	b	-	b	b	-	-	-	-	b	-	-	-	-	-	-	-	-	-	-	-	-	-	-
chr09	1404470	A	G	-	-	-	-	-	-	-	-	-	-	-	-	-	a	b	b	b	b	a	a	a	a	a	a	a	b	b	b	-	-	-	-	-	-	-	-	-	-	-	-	b	b	-	-	-	-
chr09	1408720	G	A	-	-	-	-	-	-	-	-	-	-	-	-	-	b	b	-	b	b	b	a	a	b	-	a	a	b	b	-	-	-	-	-	-	a	a	-	-	-	-	-	-	-	a	-	-	-
chr09	1415103	C	T	-	-	-	-	-	-	-	-	-	-	-	-	-	h	b	-	b	h	b	a	a	b	-	a	a	b	b	-	-	-	-	-	-	a	-	-	-	-	-	-	b	-	-	-	-	-
chr09	1417248	A	G	a	a	a	a	a	a	a	a	b	a	-	a	a	a	-	-	-	-	-	-	-	a	-	-	a	-	-	-	a	-	a	-	a	a	a	-	a	-	-	-	a	a	a	a	-	a
chr09	1418113	A	G	-	-	-	-	-	-	-	-	-	-	-	-	-	a	a	b	b	b	a	a	-	a	a	a	a	b	-	-	-	-	-	-	-	-	-	-	-	-	-	-	-	-	-	-	-	b
chr09	1418125	G	A	-	-	-	-	-	-	-	-	-	-	-	-	-	a	a	b	b	b	a	a	-	a	a	a	a	b	-	-	-	-	-	-	-	-	-	-	-	-	-	-	-	-	-	-	-	b
chr09	1418476	T	C	a	-	-	-	b	b	-	-	-	-	-	-	-	b	a	b	b	b	a	a	b	b	a	b	a	b	b	b	-	-	-	-	-	b	b	-	-	-	-	-	-	a	-	-	-	-
chr09	1419100	T	C	-	-	-	-	-	-	-	-	-	-	-	-	-	b	b	-	b	b	b	-	b	-	-	b	-	b	b	-	-	b	a	-	-	-	-	a	a	-	-	-	-	-	a	-	-	-
chr09	1420746	G	A	-	-	-	-	-	-	-	-	-	-	-	-	-	a	b	b	b	b	b	a	a	a	-	a	a	b	b	b	-	-	-	-	-	-	-	-	-	-	-	-	-	-	-	-	-	-
chr09	1420813	T	A	-	-	-	-	-	-	-	-	-	-	-	-	-	h	a	b	b	b	h	a	a	a	a	b	a	-	b	-	-	-	-	-	-	-	-	b	a	-	-	-	-	-	-	-	-	-
chr09	1420991	C	G	a	a	-	a	a	a	a	a	-	a	-	a	-	a	a	-	-	-	a	a	a	a	a	a	a	-	-	-	a	-	a	a	a	a	-	a	a	-	-	a	-	-	a	a	a	-
chr09	1421009	C	T	a	a	-	a	a	a	a	a	-	a	-	a	-	-	-	-	-	-	-	-	-	-	-	a	-	-	-	-	a	-	a	a	a	a	-	a	a	-	-	a	-	-	a	a	a	-
chr09	1421015	G	A	a	a	-	a	b	b	a	a	-	b	-	a	b	b	b	b	-	b	-	-	b	-	-	a	-	-	b	-	a	-	b	a	a	b	-	a	a	-	-	a	-	-	a	a	a	-
chr09	1423155	C	G	-	-	-	a	a	-	-	a	-	a	b	a	-	b	h	b	-	a	a	a	b	h	a	a	h	b	a	-	a	-	a	a	b	a	-	a	-	-	-	-	b	-	-	-	-	-
chr09	1435766	C	T	a	-	a	a	a	a	a	-	-	-	-	a	a	-	b	-	b	b	b	-	b	a	-	b	a	b	b	-	-	-	a	a	-	a	-	-	a	-	-	a	a	a	a	a	a	-
chr09	1437440	A	G	a	b	a	a	a	a	a	b	b	b	b	a	b	-	a	b	b	b	-	a	b	b	-	b	-	b	b	b	a	b	a	a	a	b	-	b	a	b	b	a	b	a	a	a	a	-
chr09	1438660	T	C	-	-	-	-	-	-	-	-	-	-	-	-	-	h	h	-	-	b	b	a	a	a	-	-	a	-	-	-	-	-	-	-	-	-	-	-	-	-	-	-	-	-	-	-	-	-
chr09	1438707	G	A	-	-	-	-	-	-	-	-	-	-	-	-	-	h	h	-	-	b	b	a	a	a	-	-	a	-	-	-	-	-	-	-	-	-	-	-	-	-	-	-	-	-	-	-	-	-
chr09	1450724	A	G	-	-	-	-	-	-	-	-	-	-	-	-	-	-	-	-	-	-	-	-	-	-	-	-	-	-	-	-	a	-	-	-	-	-	-	-	-	-	-	-	a	-	-	-	-	-
chr09	1452604	A	G	-	-	-	-	-	-	-	-	-	-	b	-	-	-	-	-	-	-	-	-	-	-	-	-	-	-	-	-	a	-	b	a	b	b	b	-	-	-	-	b	b	-	a	-	b	-
chr09	1453083	G	A	-	-	-	-	b	-	-	-	-	-	-	-	-	b	b	b	b	b	-	-	-	b	-	-	-	b	b	-	-	-	-	-	b	-	-	-	-	b	-	-	-	-	-	-	-	-
chr09	1455482	C	A	a	a	a	a	a	b	-	a	b	b	b	a	a	-	b	-	b	-	a	a	a	b	a	-	a	b	b	b	a	b	b	a	a	b	a	b	a	b	b	b	a	a	a	a	b	a
chr09	1461879	A	G	-	-	-	-	-	-	-	-	-	-	-	-	b	a	a	b	b	b	b	a	h	h	a	h	a	b	b	-	-	-	-	-	-	-	-	-	-	-	-	a	-	-	-	-	-	-
chr09	1461901	T	C	-	-	-	-	-	-	-	-	-	-	-	-	b	a	a	b	b	b	b	a	h	h	a	h	a	b	b	-	-	-	-	-	-	-	-	-	-	-	-	a	-	-	-	-	-	-
chr09	1461982	A	G	-	-	-	-	-	-	-	-	-	-	-	-	-	b	b	b	b	b	b	a	h	h	a	h	a	b	b	-	-	-	-	-	-	-	-	-	-	-	-	a	-	-	-	-	-	-
chr09	1462202	A	G	-	-	-	-	-	-	-	-	-	-	-	-	-	-	a	b	b	-	a	-	a	a	a	b	a	b	-	-	-	-	-	-	-	-	-	a	-	b	-	-	-	-	-	-	-	-
chr09	1471763	G	C	-	-	-	-	b	b	-	-	-	-	-	a	-	-	-	-	b	-	-	-	a	-	-	-	-	-	-	b	b	-	b	b	-	-	b	-	-	-	b	-	b	-	a	a	b	-
chr09	1472991	C	T	-	-	-	-	-	-	-	-	-	-	-	-	-	a	a	b	b	b	a	a	a	a	a	a	a	b	b	-	a	-	a	-	-	-	-	-	-	-	-	-	-	-	-	-	-	-
chr09	1473443	A	G	-	a	b	-	b	b	-	-	b	-	b	-	b	b	-	-	b	b	-	a	b	b	-	-	a	b	b	-	-	a	a	b	b	b	b	-	-	-	-	b	b	b	-	b	-	-
chr09	1473850	C	T	a	a	a	a	b	a	a	b	b	a	b	a	a	a	a	-	b	b	b	a	a	b	-	a	a	-	b	b	a	b	b	b	a	a	a	b	a	b	b	a	b	a	a	b	b	a
chr09	1474062	T	C	a	a	a	a	b	a	a	b	b	a	b	a	a	b	a	-	b	b	b	a	a	b	-	a	a	-	b	b	a	b	b	b	a	a	a	b	a	b	b	a	b	a	a	b	b	a
chr09	1476363	T	C	a	-	a	a	-	-	-	b	b	-	b	-	b	b	-	b	b	b	b	a	b	b	a	b	a	b	b	b	b	-	-	-	-	-	-	-	-	-	-	-	b	-	a	-	-	-
chr09	1476463	C	G	a	-	a	a	-	-	-	b	b	-	b	-	b	a	-	b	b	b	b	a	b	b	a	a	a	b	b	b	b	-	-	-	-	-	-	-	-	-	-	-	b	-	a	-	-	-
chr09	1480934	A	G	-	-	-	-	-	-	-	-	-	-	-	-	-	a	-	b	b	b	h	a	-	a	a	b	b	b	b	-	a	-	-	-	-	-	-	-	-	-	-	-	-	-	-	-	-	-
chr09	1482022	C	T	a	a	a	a	a	a	a	a	a	a	b	a	a	h	h	h	b	b	-	a	a	a	a	a	a	h	a	b	a	a	b	a	a	a	-	-	b	b	b	-	a	b	a	b	-	-
chr09	1484862	A	T	a	b	a	a	b	a	a	a	b	-	b	a	a	b	-	-	b	-	-	-	a	a	-	a	a	-	b	b	a	b	a	-	b	b	a	b	a	b	b	b	b	a	a	b	b	a
chr09	1484907	C	T	a	b	a	a	b	a	a	a	b	-	b	a	a	b	-	-	b	a	-	-	a	a	-	a	a	a	b	b	a	b	a	a	b	b	a	b	a	b	b	b	b	a	a	b	b	a
chr09	1485211	T	C	-	-	-	a	-	-	-	-	-	-	-	-	-	b	a	b	b	b	h	a	b	h	a	h	a	b	b	-	-	b	a	-	-	a	-	-	-	-	b	-	-	-	a	-	-	-
chr09	1491277	C	T	a	-	a	a	a	a	a	a	-	a	b	b	b	a	b	-	b	b	-	a	h	b	a	b	a	-	b	b	b	-	a	a	-	a	-	a	-	b	-	-	-	b	a	b	-	b
chr09	1491303	G	C	a	-	-	-	-	-	-	-	-	-	-	-	b	-	-	-	b	-	-	a	-	a	a	-	a	-	b	-	a	-	a	-	-	-	-	-	-	-	-	-	-	-	-	b	-	-
chr09	1491352	T	C	a	-	-	-	-	-	-	-	-	-	-	-	b	-	-	-	b	-	-	a	-	a	a	-	a	-	b	-	a	-	a	-	-	-	-	-	-	-	-	-	-	-	-	b	-	-
chr09	1491694	G	A	-	-	-	-	-	-	-	-	-	-	-	-	b	a	b	b	b	b	a	a	b	a	a	b	a	b	b	-	b	-	-	-	-	-	-	b	-	b	-	-	-	-	-	-	-	-
chr09	1491715	C	T	-	-	-	-	-	-	-	-	-	-	-	-	b	a	b	b	b	b	a	a	b	a	a	a	a	b	b	-	b	-	-	-	-	-	-	b	-	b	-	-	-	-	-	-	-	-
chr09	1496961	T	C	-	b	b	-	b	b	-	b	b	-	b	-	b	-	-	b	-	b	-	-	b	-	-	-	-	-	-	b	b	-	b	-	b	b	-	-	-	b	b	b	b	b	-	b	-	-
chr09	1497032	G	A	-	b	b	-	b	b	-	b	b	-	b	-	b	b	-	b	-	b	b	-	b	-	-	-	-	-	b	b	b	-	b	-	b	b	-	-	-	b	b	b	b	b	-	b	-	-
chr09	1501293	G	A	a	-	b	a	a	b	-	b	b	-	b	a	a	a	-	-	-	-	-	-	a	-	-	-	-	-	-	b	b	b	a	a	a	b	-	a	a	b	b	b	b	b	a	b	b	-
chr09	1505371	G	A	-	-	-	-	a	a	a	-	-	b	b	a	-	-	-	-	-	-	-	-	-	-	-	-	-	-	-	b	b	-	-	b	a	b	-	a	-	-	b	a	b	b	a	a	-	a
chr09	1505385	A	G	a	-	b	a	a	a	a	a	b	a	-	-	a	-	-	b	-	-	-	a	-	-	-	-	-	b	-	-	b	-	a	a	a	a	-	a	a	b	b	a	b	-	a	a	b	-
chr09	1505412	A	T	a	-	b	a	a	a	a	a	b	a	-	-	a	-	-	b	-	-	-	a	-	-	-	-	-	b	-	-	b	-	a	a	a	a	-	a	a	b	b	a	b	-	a	a	b	-
chr09	1525362	G	T	a	a	a	a	a	a	a	a	b	a	b	a	b	a	b	b	b	-	-	a	b	-	a	b	a	b	a	b	a	-	a	a	a	b	b	a	a	a	-	a	a	b	a	b	a	a
chr09	1526377	T	C	-	a	b	a	-	b	-	b	b	b	b	a	b	b	-	-	b	-	-	a	-	b	a	-	a	-	-	-	b	b	b	h	b	b	b	b	a	-	b	a	b	b	a	b	a	a
chr09	1526846	T	C	a	-	b	a	a	a	-	-	-	a	-	a	b	-	-	-	-	-	-	a	a	-	-	-	-	b	-	b	b	-	b	b	b	a	a	b	-	-	-	-	b	a	a	-	a	-
chr09	1542076	G	A	a	b	a	a	-	a	a	-	-	b	b	a	a	b	-	b	b	b	a	a	b	a	a	-	a	b	b	-	a	b	a	a	b	a	b	-	-	b	-	b	b	a	a	-	b	-
chr09	1542476	G	A	a	b	b	a	a	b	a	-	b	-	b	a	b	h	a	b	b	-	h	a	a	h	a	h	a	b	b	b	a	b	a	b	a	b	b	-	a	b	-	b	-	b	a	-	-	-
chr09	1550544	T	C	-	-	-	-	-	-	-	-	-	-	-	-	-	-	b	b	-	b	a	a	b	a	a	b	a	b	b	b	-	-	-	b	-	-	-	-	-	-	-	-	-	-	-	-	-	-
chr09	1550558	A	G	-	-	-	-	-	-	-	-	-	-	-	-	-	-	b	b	-	b	a	a	a	a	a	b	a	b	b	b	-	-	-	b	-	-	-	-	-	-	-	-	-	-	-	-	-	-
chr09	1551447	G	A	-	-	-	-	a	b	-	-	-	-	-	-	-	b	a	-	b	-	b	a	a	a	a	b	a	b	b	-	-	b	-	-	-	-	-	-	-	-	-	-	-	-	-	-	a	-
chr09	1551472	G	A	-	-	-	-	a	b	-	-	-	-	-	-	-	b	a	a	b	-	b	a	a	a	a	b	a	b	b	-	-	b	-	-	-	-	-	-	-	-	-	-	-	-	-	-	a	-
chr09	1553899	C	T	a	b	b	a	a	b	a	a	b	b	b	a	b	b	a	-	-	b	b	a	a	-	-	a	a	b	b	b	a	b	b	b	b	a	a	a	a	-	b	a	a	a	a	b	-	-
chr09	1554029	T	C	-	-	-	-	-	-	-	-	-	-	-	-	-	b	-	-	b	b	a	a	a	h	-	a	a	-	-	-	-	b	-	-	-	-	-	-	-	-	-	-	-	-	-	-	-	-
chr09	1554052	C	T	-	-	-	-	-	-	-	-	-	-	-	-	-	b	-	-	b	b	a	a	a	h	-	a	a	-	-	-	-	b	-	-	-	-	-	-	-	-	-	-	-	-	-	-	-	-
chr09	1554391	G	A	a	b	b	a	b	b	a	a	b	a	b	a	a	-	a	-	-	-	a	a	a	a	a	a	a	-	-	b	a	-	b	a	a	a	a	-	-	b	-	a	b	-	a	b	b	-
chr09	1556224	T	C	-	-	-	a	a	-	-	-	-	-	-	-	b	b	a	b	b	b	a	a	a	a	a	b	a	b	b	-	b	-	-	b	-	a	-	-	-	-	-	-	-	-	-	-	-	-
chr09	1556422	G	A	-	-	-	-	-	-	-	-	-	-	-	-	-	a	a	b	b	b	a	a	a	a	a	a	a	-	b	-	-	-	b	b	-	b	-	-	-	-	-	-	-	-	-	-	-	-
chr09	1556454	A	G	-	-	-	-	-	-	-	-	-	-	-	-	-	a	a	b	b	b	a	a	a	a	a	a	a	-	b	-	-	-	b	b	-	b	-	-	-	-	-	-	-	-	-	-	-	-
chr09	1556788	C	T	a	b	b	a	a	b	-	a	b	a	b	-	a	-	-	-	b	-	-	-	b	-	-	-	a	-	b	b	a	-	b	a	a	a	a	a	a	b	b	b	a	b	a	-	b	-
chr09	1559041	G	A	-	-	-	-	-	-	-	-	-	-	-	-	b	h	b	-	b	-	a	a	a	a	a	a	a	b	b	-	-	-	-	-	-	-	-	-	-	-	-	-	-	-	-	-	-	-
chr09	1560952	G	T	a	a	a	a	a	a	a	b	b	a	b	a	a	h	-	b	a	b	a	a	a	a	a	-	a	b	b	b	a	b	a	a	a	a	a	a	a	b	b	a	a	a	a	b	a	a
chr09	1562522	A	G	-	-	-	-	-	-	-	-	-	-	-	-	-	a	a	b	b	b	h	a	a	h	a	a	a	b	b	-	-	-	-	-	a	-	-	-	a	-	-	a	-	-	-	-	-	-
chr09	1563108	C	T	a	a	a	a	b	a	a	a	b	a	b	a	a	b	a	b	b	-	b	a	b	-	a	-	-	b	b	b	a	b	a	b	b	a	-	a	a	b	b	b	a	a	a	a	a	-
chr09	1563166	T	C	-	-	-	-	-	a	-	-	-	-	-	-	-	a	b	b	b	-	b	a	a	b	a	h	a	b	b	-	-	-	-	b	-	-	-	-	-	-	-	-	-	a	-	-	-	-
chr09	1567089	C	T	a	-	b	a	b	a	a	b	b	a	b	a	a	b	b	b	b	b	-	a	a	b	a	h	a	b	b	b	b	b	a	a	b	b	-	a	a	b	b	a	-	b	a	-	a	-
chr09	1567205	A	G	a	-	b	a	b	a	a	b	b	a	b	a	a	b	b	b	b	b	-	a	a	b	a	h	a	b	b	b	b	b	a	a	b	b	-	a	a	b	b	a	-	b	a	-	a	-
chr09	1567953	C	T	a	b	b	a	b	b	a	a	b	b	b	a	b	a	b	-	b	b	-	a	a	a	a	-	a	b	-	b	a	b	a	b	a	b	b	b	a	b	b	a	a	b	a	h	a	a
chr09	1568244	C	T	a	-	-	-	-	-	-	-	-	-	-	a	-	b	-	b	b	b	a	a	b	a	a	b	a	b	b	-	-	-	b	-	-	-	-	-	-	-	-	-	-	-	-	-	-	-
chr09	1568412	T	C	a	-	-	-	-	-	-	-	-	-	-	a	-	a	-	b	b	b	b	a	b	b	a	b	a	b	b	-	-	-	b	-	-	-	-	-	-	-	-	-	-	-	-	-	-	-
chr09	1568657	T	C	-	-	b	a	b	-	-	-	b	b	-	a	-	a	a	-	-	b	-	a	a	a	a	a	a	-	-	-	a	-	-	-	-	-	-	-	a	-	-	-	-	b	-	-	-	-
chr09	1568666	A	G	-	-	b	a	b	-	-	-	b	b	-	a	-	a	a	b	-	b	b	a	a	a	a	a	a	b	b	-	a	-	-	-	-	-	-	-	a	-	-	-	-	b	-	-	-	-
chr09	1568718	T	C	-	-	b	a	b	-	-	-	b	b	-	a	-	a	a	b	-	b	b	a	b	a	a	a	a	b	b	-	a	-	-	-	-	-	-	-	a	-	-	-	-	b	-	-	-	-
chr09	1568932	A	G	-	-	-	-	-	-	-	-	-	-	-	-	-	b	b	b	b	b	b	a	a	h	a	b	a	b	b	-	-	b	b	-	-	a	-	-	-	-	b	a	-	-	-	-	-	-
chr09	1568994	G	T	-	-	-	-	-	-	-	-	-	-	-	-	-	b	b	b	b	b	b	a	a	h	a	b	a	b	b	-	-	b	b	-	-	a	-	-	-	-	b	a	-	-	-	-	-	-
chr09	1569020	C	T	-	-	-	-	-	-	-	-	-	-	-	-	-	a	a	b	b	b	a	a	a	h	a	b	a	b	b	-	b	-	-	-	-	-	-	-	-	-	-	-	-	-	-	-	-	-
chr09	1569040	C	T	-	-	-	-	-	-	-	-	-	-	-	-	-	a	a	b	b	b	a	a	a	h	a	b	a	b	b	-	b	-	-	-	-	-	-	-	-	-	-	-	-	-	-	-	-	-
chr09	1569138	T	A	-	-	-	-	-	-	-	-	-	-	-	-	-	b	a	b	b	b	a	a	a	h	a	b	a	b	b	-	b	-	-	-	-	-	-	-	-	-	-	-	-	-	-	-	-	-
chr09	1570164	T	C	-	-	b	a	a	-	-	-	b	b	-	a	b	a	a	b	b	b	h	a	b	a	a	b	h	b	b	-	-	-	a	-	-	a	-	-	-	-	-	-	-	a	-	-	-	-
chr09	1570579	C	T	-	-	-	-	-	-	-	-	-	-	-	-	-	a	a	-	-	a	a	a	a	a	a	a	a	-	-	-	-	-	-	-	-	-	-	b	-	-	-	-	-	b	-	-	-	-
chr09	1570794	C	T	a	-	b	a	b	a	-	a	b	b	b	a	b	a	a	b	b	b	a	a	a	a	-	h	a	b	b	b	b	b	a	b	a	a	b	b	a	-	b	b	a	-	a	b	b	-
chr09	1570917	C	T	a	b	-	a	b	a	-	a	b	-	b	a	a	-	-	b	b	-	-	-	-	b	a	-	a	b	b	-	b	b	a	a	b	h	b	b	-	b	b	b	a	a	a	a	-	-
chr09	1571249	C	T	a	b	-	a	b	a	-	a	b	-	-	a	b	-	-	b	b	-	-	-	-	b	a	-	-	b	-	-	a	-	a	a	b	b	b	b	-	-	b	b	a	a	a	a	-	-
chr09	1571313	T	C	a	a	-	a	a	b	a	b	b	b	-	a	a	a	a	b	b	b	h	a	h	a	a	h	a	-	b	-	a	b	b	-	-	b	-	-	-	-	-	-	-	-	-	-	b	-
chr09	1571344	C	T	a	a	-	a	a	b	a	b	b	b	-	a	a	a	a	b	b	b	h	a	h	a	a	h	a	-	b	-	a	b	b	-	-	b	-	-	-	-	-	-	-	-	-	-	b	-
chr09	1571594	C	T	-	b	b	-	b	b	-	-	b	b	b	-	b	a	a	b	b	b	a	a	h	a	a	a	a	b	b	b	b	b	b	b	b	b	b	b	-	b	b	b	b	b	b	b	b	-
chr09	1571606	G	T	-	b	b	-	b	b	-	-	b	-	b	-	b	a	a	b	b	b	a	a	h	a	a	a	a	b	b	b	b	b	b	b	b	b	b	b	-	b	b	b	b	b	b	-	b	-
chr09	1571730	G	A	-	b	b	-	b	b	-	-	b	b	b	-	b	a	a	b	b	b	b	a	h	h	a	a	a	b	b	b	b	b	b	b	b	b	b	b	-	b	b	b	b	b	b	b	b	-
chr09	1572001	G	A	-	-	a	-	-	-	-	-	-	-	-	-	-	a	a	b	b	b	-	a	b	a	a	h	a	b	b	-	b	-	b	-	-	-	-	-	-	-	-	-	-	a	-	-	-	-
chr09	1573081	C	A	-	-	-	-	-	-	-	-	-	-	-	-	-	a	a	b	-	-	a	a	-	a	-	a	a	b	b	-	-	-	-	-	-	-	-	-	-	-	-	-	-	b	-	-	-	-
chr09	1573118	C	T	-	-	-	-	-	-	-	-	-	-	-	-	-	a	a	b	-	-	a	a	-	a	-	a	a	b	b	-	-	-	-	-	-	-	-	-	-	-	-	-	-	b	-	-	-	-
chr09	1575605	A	C	a	b	a	a	a	a	a	b	b	a	b	a	a	-	a	-	b	-	b	a	-	-	-	b	a	b	-	b	a	b	a	a	a	a	b	-	-	b	-	b	-	b	a	-	b	a
chr09	1575907	A	T	a	b	a	a	a	a	a	b	b	a	b	a	a	-	a	-	-	-	b	a	-	-	-	b	a	b	-	b	a	b	a	a	a	a	b	b	-	b	-	b	-	b	a	-	a	a
chr09	1599677	T	C	-	-	-	-	-	-	-	-	-	-	-	a	b	h	a	-	b	-	h	-	h	a	a	h	a	-	b	-	-	-	b	-	-	-	-	-	-	-	-	-	-	-	-	-	-	-
chr09	1614739	G	C	a	-	-	a	-	b	-	-	-	-	-	a	a	b	a	b	b	-	b	a	a	h	a	b	a	b	b	b	a	-	-	a	-	-	-	-	a	-	-	-	-	-	-	b	-	-
chr09	1625434	G	A	-	-	-	-	-	-	-	-	-	-	-	-	-	h	h	b	b	-	a	a	b	a	a	a	a	b	b	b	-	-	a	-	-	-	-	-	-	-	-	-	-	a	-	-	-	-
chr09	1625508	A	G	-	-	-	-	-	-	-	-	-	-	-	-	-	a	a	b	b	-	a	a	a	a	a	a	a	b	b	b	-	-	a	-	-	-	-	-	-	-	-	-	-	a	-	-	-	-
chr09	1625518	C	T	-	-	-	-	-	-	-	-	-	-	-	-	-	a	a	b	b	-	a	a	a	a	a	a	a	b	b	b	-	-	a	-	-	-	-	-	-	-	-	-	-	a	-	-	-	-
chr09	1630256	A	G	-	-	-	-	b	-	-	-	-	-	-	-	-	a	a	b	b	b	h	a	b	h	a	h	a	b	b	-	-	-	-	-	b	-	-	-	a	-	b	-	-	-	-	-	-	-
chr09	1630287	G	C	-	-	-	-	b	-	-	-	-	-	-	-	-	a	a	b	b	b	h	a	b	h	a	h	a	b	b	-	-	-	-	-	b	-	-	-	a	-	b	-	-	-	-	-	-	-
chr09	1635650	T	A	a	-	b	a	a	a	a	a	b	b	b	a	a	a	a	b	b	-	a	a	a	b	a	a	a	-	b	-	-	b	b	-	a	a	-	-	a	b	-	b	a	a	-	-	-	-
chr09	1642722	A	T	a	-	a	a	a	b	a	a	b	a	b	a	a	b	-	-	b	-	b	a	b	-	a	a	a	b	b	b	a	b	a	b	a	b	b	b	a	b	b	a	a	a	a	b	a	-
chr09	1663522	C	A	-	-	-	-	-	b	-	-	-	-	-	-	-	a	-	b	h	b	h	a	h	h	a	h	a	b	b	-	-	-	b	-	-	-	a	-	-	-	-	-	-	-	-	-	-	-
chr09	1663650	C	T	-	-	-	-	-	-	-	-	-	-	-	-	-	b	b	b	b	-	b	a	h	b	a	a	a	b	b	-	-	-	-	-	-	-	-	-	-	-	-	a	b	-	-	-	-	-
chr09	1668101	G	A	-	-	-	-	-	-	-	-	-	-	-	-	-	b	b	b	b	b	h	a	a	a	-	a	a	b	b	-	-	-	-	b	-	-	-	-	-	-	-	-	a	-	-	-	-	-
chr09	1668110	T	C	-	-	-	-	-	-	-	-	-	-	-	-	-	b	b	b	b	b	h	a	a	a	-	a	a	b	b	-	-	-	-	b	-	-	-	-	-	-	-	-	a	-	-	-	-	-
chr09	1668843	A	G	-	-	a	-	b	-	-	-	-	-	-	-	-	a	-	b	b	-	b	a	h	a	a	b	a	b	b	-	a	b	-	-	a	-	-	-	-	-	-	-	-	-	-	-	-	-
chr09	1668923	A	G	-	-	a	-	b	-	-	-	-	-	-	-	-	b	-	b	b	-	b	a	h	a	a	b	a	b	b	-	a	b	-	-	a	-	-	-	-	-	-	-	-	-	-	-	-	-
chr09	1669116	A	G	-	-	b	a	b	b	-	-	-	-	-	-	b	b	-	-	-	-	b	-	b	b	-	b	-	b	b	-	-	-	-	b	-	-	-	-	-	-	-	-	-	b	-	b	-	-
chr09	1670229	C	A	a	b	b	a	b	b	-	a	b	a	b	a	b	a	a	b	b	b	a	-	-	b	a	a	a	-	b	b	a	b	a	b	a	b	b	b	a	b	b	b	a	b	a	a	b	a
chr09	1670538	T	C	-	-	a	-	-	-	-	-	-	-	-	-	-	a	h	-	b	-	b	a	a	a	a	h	a	b	-	-	-	-	-	-	-	-	-	-	-	-	-	-	-	a	-	-	-	-
chr09	1670660	T	C	-	-	a	-	-	-	-	-	-	-	-	-	-	a	b	b	b	-	b	a	a	a	a	h	a	b	-	-	-	-	-	-	-	-	-	-	-	-	-	-	-	a	-	-	-	-
chr09	1672588	T	G	-	-	-	-	-	a	-	-	-	-	-	-	-	a	-	-	b	b	-	a	h	h	a	b	a	b	b	-	-	-	-	-	-	-	-	-	-	-	-	-	-	b	-	-	-	-
chr09	1673507	T	A	-	-	a	-	-	b	-	-	-	-	-	a	a	b	b	b	b	b	b	a	h	b	a	a	a	b	b	-	-	-	-	b	-	-	-	-	-	-	-	-	-	b	a	-	-	-
chr09	1673561	A	T	a	b	-	a	a	a	a	b	b	b	b	a	b	-	-	b	-	-	-	-	-	-	a	a	a	-	b	-	a	b	b	a	a	b	-	a	a	b	b	b	b	a	b	a	b	a
chr09	1673962	T	C	-	-	-	a	-	-	-	-	-	a	-	-	-	a	a	b	b	b	b	a	h	a	a	a	a	b	b	b	-	-	-	b	-	-	-	-	-	-	-	-	-	-	-	-	-	-
chr09	1676231	A	G	-	-	-	a	b	b	-	-	b	-	-	a	b	b	b	b	b	b	a	a	a	a	a	b	a	b	b	-	b	-	b	-	b	-	-	-	-	-	-	-	-	-	-	-	-	-
chr09	1676254	G	C	-	-	-	a	b	b	-	-	b	-	-	a	b	b	b	b	b	b	a	a	a	b	a	b	a	b	b	-	b	-	b	-	b	-	-	-	-	-	-	-	-	-	-	-	-	-
chr09	1702381	A	G	a	b	a	a	a	a	-	b	-	a	-	a	b	a	-	-	-	-	-	-	b	a	-	-	a	-	b	-	b	b	a	a	b	a	-	b	-	-	b	-	-	b	a	a	-	a
chr09	1703612	C	T	a	a	b	-	a	a	a	-	b	a	b	a	b	a	-	b	-	-	-	-	-	b	a	-	-	-	b	b	a	b	a	a	a	a	b	a	-	-	b	b	a	b	a	-	a	a
chr09	1703635	G	T	a	a	b	-	a	a	a	-	b	a	b	-	b	a	-	b	-	-	-	-	-	b	a	-	-	-	b	b	a	b	a	a	a	a	b	a	-	-	b	b	a	b	a	-	a	a
chr09	1703847	T	C	-	-	-	-	-	-	-	-	-	-	-	-	-	a	-	b	b	b	a	a	b	h	a	b	a	b	b	-	-	-	b	-	-	-	-	-	-	-	-	-	-	-	-	-	-	-
chr09	1705717	C	A	-	-	-	-	-	-	-	-	-	-	-	-	-	a	b	b	b	-	h	a	a	h	a	a	a	b	b	-	-	-	-	-	a	-	-	-	-	-	-	-	-	-	-	-	-	-
chr09	1705731	A	G	-	-	-	-	-	-	-	-	-	-	-	-	-	a	b	b	b	-	h	a	a	h	a	a	a	b	b	-	-	-	-	-	a	-	-	-	-	-	-	-	-	-	-	-	-	-
chr09	1705757	C	T	-	-	-	-	-	-	-	-	-	-	-	-	-	a	b	b	b	-	h	a	a	h	a	a	a	b	b	-	-	-	-	-	a	-	-	-	-	-	-	-	-	-	-	-	-	-
chr09	1708519	T	C	-	-	-	-	-	b	-	b	-	-	b	-	b	a	-	b	b	-	a	a	b	a	-	a	a	b	-	-	a	b	-	-	b	b	b	b	-	b	b	b	-	b	-	-	-	-
chr09	1709133	G	T	-	-	-	-	-	-	-	-	-	-	-	-	-	a	-	b	b	b	a	a	a	b	a	a	a	b	b	-	-	-	-	-	-	b	-	-	-	-	-	-	-	-	-	-	-	-
chr09	1709158	G	A	-	-	-	-	-	-	-	-	-	-	-	-	-	a	-	b	b	b	a	a	b	b	a	b	a	b	b	-	-	-	-	-	-	b	-	-	-	-	-	-	-	-	-	-	-	-
chr09	1709234	T	C	-	-	-	-	-	-	-	-	-	-	-	-	-	b	-	b	b	b	a	a	b	b	a	b	a	b	b	-	-	-	-	-	-	b	-	-	-	-	-	-	-	-	-	-	-	-
chr09	1709535	G	A	a	b	b	a	a	b	a	b	b	a	b	a	b	a	b	b	b	-	-	a	-	-	-	-	a	-	-	a	b	b	b	a	b	b	b	b	a	b	b	b	b	b	a	a	b	-
chr09	1709855	C	A	a	a	a	a	a	b	a	b	b	b	b	a	b	b	b	-	-	b	-	-	a	b	-	a	a	b	b	b	b	b	a	a	a	b	a	b	a	b	b	a	a	-	a	a	b	a
chr09	1710077	G	A	a	a	b	a	a	b	a	b	b	b	b	a	b	a	a	-	b	b	-	-	a	b	-	a	a	b	b	b	b	b	a	a	a	b	a	b	a	b	b	a	a	-	a	a	b	a
chr09	1710284	G	A	a	a	b	a	a	a	-	b	b	a	b	a	b	b	-	b	b	-	a	a	b	b	a	a	a	b	b	-	b	b	b	-	b	b	-	b	a	b	-	b	b	-	a	-	-	-
chr09	1728502	G	A	a	a	b	a	a	a	a	a	-	b	b	a	b	a	a	-	b	b	-	-	b	h	-	-	a	-	-	b	-	b	b	a	b	b	a	a	a	b	b	a	b	b	a	a	a	-
chr09	1728759	G	A	a	-	b	a	b	b	a	b	-	a	b	a	b	-	-	-	-	b	-	-	a	a	a	-	a	-	b	b	b	b	b	b	b	b	-	b	a	b	b	b	a	b	a	b	a	a
chr09	1736933	C	T	a	a	b	a	a	a	-	b	b	a	b	a	a	b	-	b	-	b	-	a	-	b	a	-	a	b	-	b	b	b	a	a	b	b	-	a	a	b	b	a	-	b	a	a	b	a
chr09	1736963	C	T	a	a	b	a	a	a	-	b	b	a	b	a	a	b	-	b	-	b	-	a	-	b	a	-	a	b	-	b	b	b	a	a	b	b	-	a	a	b	b	a	-	b	a	a	b	a
chr09	1737240	A	G	a	a	b	a	a	a	-	b	b	a	b	a	a	b	-	b	-	b	-	a	-	b	a	-	a	b	-	b	b	b	a	a	b	b	-	a	a	b	b	a	b	b	a	a	b	a
chr09	1740785	A	C	-	-	-	-	-	a	-	a	b	-	-	a	-	b	b	-	b	b	b	a	b	h	a	a	a	b	-	-	-	-	-	-	-	-	a	-	-	-	-	-	-	a	-	-	-	-
chr09	1740817	C	T	-	-	-	-	-	a	-	a	b	-	-	a	-	b	b	-	b	b	b	a	b	h	a	a	a	b	-	-	-	-	-	-	-	-	a	-	-	-	-	-	-	a	-	-	-	-
chr09	1741088	G	A	a	b	b	a	a	b	a	a	b	a	b	a	b	b	b	b	b	-	b	a	b	b	a	a	a	b	-	b	b	b	b	a	a	b	-	b	a	b	b	b	b	b	a	a	a	a
chr09	1741424	T	G	-	-	-	-	-	-	-	-	-	-	-	-	-	b	-	b	b	b	b	a	b	a	a	b	a	b	b	-	-	b	b	-	-	-	-	-	-	-	-	-	-	-	-	-	b	-
chr09	1748498	A	C	a	a	b	a	b	b	a	b	b	a	b	a	b	b	-	b	b	b	-	a	b	a	a	a	a	b	b	b	a	b	b	a	b	a	b	b	a	b	b	a	a	b	a	a	b	a
chr09	1749390	C	G	-	-	a	a	a	a	-	a	-	a	-	a	a	b	-	b	b	b	-	-	b	b	a	b	-	b	-	-	a	-	a	a	-	a	a	a	a	-	-	a	a	-	a	-	a	a
chr09	1753623	C	T	-	-	b	-	a	b	-	-	-	-	-	-	a	-	-	-	-	-	-	-	-	-	-	-	-	-	b	-	-	b	b	b	b	b	-	b	-	b	b	-	-	b	a	b	b	-
chr09	1753635	G	A	-	-	b	-	a	b	-	-	-	-	-	-	a	-	-	-	-	-	-	-	-	-	-	-	-	-	b	-	-	b	b	b	b	b	-	b	-	b	b	-	-	b	a	b	b	-
chr09	1757920	T	G	-	-	-	-	b	-	-	-	-	-	b	-	-	b	b	b	b	b	-	-	b	b	-	b	-	b	b	-	-	-	-	-	-	-	-	-	-	-	-	-	-	-	-	-	-	-
chr09	1759900	A	C	-	-	-	-	-	-	-	-	-	-	-	-	-	a	a	b	b	b	a	a	b	a	a	a	a	-	b	-	-	-	-	-	b	b	-	-	a	-	-	-	-	-	-	-	-	-
chr09	1759924	A	G	-	-	-	-	-	-	-	-	-	-	-	-	-	a	a	b	b	b	a	a	b	a	a	a	a	-	b	-	-	-	-	-	b	b	-	-	a	-	-	-	-	-	-	-	-	-
chr09	1760019	A	G	-	-	-	-	-	-	-	-	-	-	-	-	-	a	a	b	b	b	a	a	b	a	a	a	a	-	b	-	-	-	-	-	-	b	-	-	a	-	-	-	-	-	-	-	-	-
chr09	1766047	A	G	a	b	a	a	a	a	a	b	b	a	b	a	a	b	b	b	b	b	a	a	b	b	a	b	a	b	b	b	b	b	a	a	b	a	-	b	a	b	-	b	a	a	a	-	-	-
chr09	1766193	A	G	a	b	a	a	a	a	a	b	b	a	b	a	a	b	a	b	b	b	a	a	b	b	a	b	a	b	b	b	b	b	a	a	b	a	-	b	a	b	-	b	a	a	a	-	-	-
chr09	1768623	A	G	-	-	-	a	-	-	-	-	-	-	-	-	-	a	a	-	b	-	b	a	a	b	a	a	a	-	b	-	-	-	b	-	-	-	-	-	-	-	-	-	-	-	-	-	-	-
chr09	1768634	C	A	-	-	-	a	-	-	-	-	-	-	-	-	-	a	a	-	b	-	b	a	a	b	a	a	a	-	b	-	-	-	b	-	-	-	-	-	-	-	-	-	-	-	-	-	-	-
chr09	1768847	A	G	-	-	-	-	-	-	-	-	-	-	-	a	-	a	-	b	b	b	a	a	h	b	a	b	a	b	b	-	-	-	-	-	-	-	-	-	-	-	-	-	-	-	-	-	-	-
chr09	1769655	T	C	-	-	-	-	-	-	-	-	-	-	b	-	-	h	b	b	b	b	a	a	b	a	a	h	a	b	b	-	-	-	-	-	-	-	-	-	a	-	b	-	-	-	-	-	-	-
chr09	1769907	A	G	a	-	-	-	a	a	-	a	b	-	-	-	-	b	b	b	b	b	h	a	a	b	-	a	a	b	b	-	-	-	-	-	-	a	-	-	-	-	-	-	-	-	-	-	-	-
chr09	1769943	A	G	a	b	a	a	b	a	a	a	-	b	b	a	a	b	-	b	-	-	a	a	a	b	a	-	a	b	b	b	a	b	a	b	a	a	b	a	a	b	b	b	a	-	a	a	b	a
chr09	1770361	C	T	-	-	-	-	-	-	-	-	-	-	-	-	-	b	b	b	b	b	h	a	a	h	a	h	a	b	b	-	-	-	-	-	-	-	-	-	-	b	b	a	-	-	-	-	-	-
chr09	1770386	A	G	-	-	-	-	-	-	-	-	-	-	-	-	-	b	b	b	b	b	h	h	a	h	a	h	a	b	b	-	-	-	-	-	-	-	-	-	-	b	b	a	-	-	-	-	-	-
chr09	1770485	C	T	-	-	-	-	-	-	-	-	-	-	-	-	-	a	a	-	b	b	h	a	a	h	a	a	a	b	b	-	-	-	-	-	-	-	-	-	-	b	b	a	-	-	-	-	-	-
chr09	1770507	G	A	-	-	-	-	-	-	-	-	-	-	-	-	-	a	a	-	b	b	h	a	a	h	a	a	a	b	b	-	-	-	-	-	-	-	-	-	-	b	b	a	-	-	-	-	-	-
chr09	1771729	A	G	a	-	b	a	b	b	-	-	-	-	-	a	-	h	-	b	b	b	h	a	a	a	a	a	a	b	b	b	a	-	b	-	-	a	-	a	a	-	-	-	b	b	-	-	-	-
chr09	1771892	A	T	a	-	b	a	b	b	-	-	-	-	-	a	-	a	-	b	b	b	h	a	a	a	a	a	a	b	b	b	a	-	b	-	-	-	-	a	a	-	-	-	b	b	-	-	-	-
chr09	1773098	G	C	-	-	-	-	-	b	-	-	-	-	-	-	-	a	b	b	-	b	a	a	a	a	-	a	a	-	b	-	-	-	-	-	a	-	-	-	-	-	-	-	-	-	-	-	-	-
chr09	1774112	A	G	-	-	a	a	a	-	-	-	-	a	-	-	-	b	b	b	b	b	-	a	b	a	a	b	a	b	b	b	-	-	a	-	-	-	-	-	-	-	-	-	-	-	-	-	-	-
chr09	1775285	G	T	-	-	-	-	-	-	-	-	-	-	-	-	-	b	a	b	b	b	a	a	a	a	a	a	a	b	b	-	-	-	a	-	-	-	-	-	-	-	-	-	-	-	-	-	-	-
chr09	1775318	C	T	-	-	-	-	-	-	-	-	-	-	-	-	-	b	b	b	b	b	a	a	a	a	a	a	a	b	b	-	-	-	a	-	-	-	-	-	-	-	-	-	-	-	-	-	-	-
chr09	1803352	A	G	-	-	-	-	-	-	-	-	-	-	-	-	-	a	b	b	b	b	a	a	a	h	a	h	a	b	b	-	-	-	-	-	b	-	-	-	-	-	-	-	-	-	-	-	-	-
chr09	1803370	T	C	-	-	-	-	-	-	-	-	-	-	-	-	-	a	b	b	b	b	a	a	a	h	a	h	a	b	b	-	-	-	-	-	b	-	-	-	-	-	-	-	-	-	-	-	-	-
chr09	1814098	T	C	a	-	a	a	b	a	a	b	b	b	b	a	a	b	b	b	-	-	-	-	b	b	-	-	-	b	-	b	b	b	b	a	a	b	a	b	a	-	-	a	b	-	a	b	b	-
chr09	1823795	C	T	a	b	b	a	-	a	a	a	-	-	b	a	b	-	-	b	b	-	b	a	-	-	-	b	a	-	-	b	b	b	a	b	-	b	-	b	a	b	b	a	b	a	a	a	b	a
chr09	1830410	G	A	-	-	-	-	-	-	-	-	-	-	-	-	a	b	-	b	b	-	a	a	b	h	a	h	a	b	b	-	b	-	-	-	b	-	-	-	-	-	-	-	-	-	a	-	-	-
chr09	1832784	C	T	-	-	-	a	b	a	-	b	-	b	-	-	a	a	b	-	b	b	a	a	a	h	-	h	a	b	b	-	-	-	b	-	-	b	-	-	-	-	-	-	b	-	-	-	-	-
chr09	1832894	T	C	-	-	-	a	b	a	-	b	-	b	-	-	a	a	b	-	b	b	b	a	b	h	-	h	a	b	b	-	-	-	b	-	-	b	-	-	-	-	-	-	b	-	-	-	-	-
chr09	1833006	G	T	-	-	-	-	-	-	-	-	-	-	-	-	a	a	h	-	b	-	-	a	a	-	a	a	a	b	-	-	-	-	-	-	-	-	-	-	-	-	-	-	-	-	-	-	-	-
chr09	1833019	T	C	-	-	-	-	-	-	-	-	-	-	-	-	a	a	h	-	-	-	-	a	a	-	a	a	a	b	-	-	-	-	-	-	-	-	-	-	-	-	-	-	-	-	-	-	-	-
chr09	1833033	G	A	-	-	-	-	-	-	-	-	-	-	-	-	a	a	h	-	b	-	-	a	a	-	a	a	a	b	-	-	-	-	-	-	-	-	-	-	-	-	-	-	-	-	-	-	-	-
chr09	1833663	G	A	-	b	-	-	-	-	-	-	b	-	-	-	-	a	a	b	-	-	a	a	h	a	a	h	a	b	b	-	a	-	b	a	-	b	-	-	-	-	-	-	-	-	-	-	-	-
chr09	1836152	T	A	-	-	-	-	-	-	-	-	-	-	-	-	-	a	a	-	b	-	b	a	a	b	a	a	a	b	b	-	-	-	-	-	-	a	-	-	-	-	-	-	-	-	-	b	-	-
chr09	1836171	A	G	-	-	-	-	-	-	-	-	-	-	-	-	-	a	a	-	b	-	b	a	a	b	a	a	a	b	b	-	-	-	-	-	-	a	-	-	-	-	-	-	-	-	-	b	-	-
chr09	1836269	G	A	-	-	-	-	-	-	-	-	-	-	-	-	-	a	a	-	b	-	b	a	a	b	a	a	a	b	b	-	-	-	-	-	-	a	-	-	-	-	-	-	-	-	-	b	-	-
chr09	1837022	A	G	a	a	b	a	a	b	-	b	b	a	b	a	a	b	b	b	b	b	b	a	b	b	a	b	a	b	b	b	a	b	a	b	a	b	a	a	a	-	b	b	a	a	a	b	b	-
chr09	1837221	C	A	a	a	b	a	a	b	-	b	b	a	b	a	a	b	b	b	b	b	b	a	b	b	a	b	a	b	b	b	-	b	a	b	a	b	a	a	a	-	b	b	a	a	a	b	b	-
chr09	1837352	C	T	-	-	-	-	-	-	-	-	-	-	-	-	-	a	a	b	b	-	a	a	b	a	a	a	a	b	b	-	-	b	-	b	-	-	-	-	-	-	-	-	-	-	-	-	-	-
chr09	1837407	A	G	-	-	-	-	-	-	-	-	-	-	-	-	-	a	a	b	b	-	a	a	b	a	a	a	a	b	b	-	-	b	-	b	-	-	-	-	-	-	-	-	-	-	-	-	-	-
chr09	1837541	T	C	-	-	-	-	-	-	-	-	-	-	-	-	-	a	a	-	-	-	a	a	a	a	a	a	a	-	-	-	-	-	-	-	-	-	-	-	-	b	-	-	-	a	-	-	-	-
chr09	1837702	G	A	-	-	-	a	b	b	-	-	-	-	-	-	-	a	a	b	b	b	h	a	h	a	a	a	a	b	b	-	a	-	-	-	a	a	-	-	a	-	-	-	-	-	-	-	-	-
chr09	1837816	G	A	-	-	b	a	b	b	-	-	-	-	-	-	-	b	b	b	b	b	h	a	h	a	a	h	a	b	b	-	a	-	-	-	a	a	-	-	a	-	-	-	-	-	-	-	-	-
chr09	1841616	T	G	a	a	a	a	a	a	a	-	b	a	-	a	a	-	-	b	-	-	-	a	a	b	a	b	a	-	-	b	b	b	b	b	a	b	b	a	a	b	b	b	a	a	a	a	a	-
chr09	1848768	G	A	a	b	a	a	a	b	a	-	b	a	b	a	a	a	-	b	b	b	b	a	-	a	-	a	a	b	-	b	a	b	b	b	b	b	a	a	a	b	b	b	a	a	a	a	a	-
chr09	1848793	A	G	a	b	a	a	a	b	a	-	b	a	b	a	a	a	-	a	b	b	a	a	-	a	-	a	a	b	-	b	a	b	b	a	b	b	a	-	a	b	b	a	a	a	a	a	a	-
chr09	1848989	A	G	a	b	a	a	a	b	a	-	b	a	b	a	a	a	-	b	-	b	a	a	-	a	-	a	a	b	-	b	a	b	b	a	b	b	a	a	a	b	b	a	a	a	a	a	a	-
chr09	1851305	T	C	a	b	b	a	a	b	a	b	b	a	b	a	b	b	-	-	b	b	a	a	b	b	a	a	a	b	-	b	b	b	a	b	-	a	-	a	a	b	b	b	b	-	a	a	a	-
chr09	1853187	G	C	a	-	b	a	b	b	a	-	-	-	-	a	b	a	-	-	b	b	b	a	a	h	a	b	a	b	b	b	-	-	b	-	a	a	-	a	-	b	b	-	-	-	-	-	-	-
chr09	1853286	G	A	a	-	b	a	b	b	a	-	-	a	-	a	b	b	-	-	b	-	b	a	a	h	a	b	a	b	b	b	-	-	b	-	a	a	-	a	-	b	b	-	-	-	-	-	-	-
chr09	1853333	T	G	a	-	b	a	b	b	a	-	-	a	-	a	b	b	-	-	b	-	b	a	a	h	a	b	a	b	b	b	-	-	b	-	a	a	-	a	-	b	b	-	-	-	-	-	-	-
chr09	1877618	C	T	-	-	-	-	-	-	-	-	-	-	-	-	-	-	a	b	-	b	-	a	a	b	-	b	a	b	b	-	-	-	-	-	-	-	-	-	-	-	-	-	a	-	-	-	-	-
chr09	1882393	G	A	a	b	b	a	b	b	a	b	b	b	b	a	b	a	-	-	b	-	a	-	b	a	a	a	a	b	b	b	b	b	h	b	b	a	-	b	a	b	b	a	a	b	a	a	-	-
chr09	1883765	T	C	-	-	-	-	-	-	-	-	-	-	-	-	-	b	a	b	b	b	h	a	a	h	a	b	a	b	b	-	-	-	-	-	-	-	-	-	-	-	-	-	-	-	-	-	-	-
chr09	1884137	A	G	a	a	b	a	b	a	-	-	b	a	b	a	a	b	-	b	b	b	-	a	a	a	a	-	-	b	b	b	b	b	a	a	b	a	a	a	a	b	b	a	a	a	a	a	b	a
chr09	1886142	C	G	a	b	b	a	a	b	a	b	b	b	-	a	a	a	-	b	-	b	a	-	-	b	-	-	a	b	b	b	b	b	b	b	b	b	b	b	a	b	b	b	-	b	a	a	-	-
chr09	1886399	G	A	a	b	b	a	a	b	-	b	b	b	-	a	a	a	b	b	b	b	b	-	-	b	-	-	a	b	b	b	b	b	b	b	b	b	b	b	a	b	b	b	-	b	a	a	-	-
chr09	1886518	G	A	a	b	-	-	b	-	-	-	-	a	-	a	-	a	-	-	-	-	-	-	-	a	-	-	-	b	b	-	-	-	-	a	-	-	-	-	-	-	-	-	-	-	-	-	-	-
chr09	1886659	C	T	a	b	-	-	b	-	-	-	-	a	-	a	-	b	-	-	-	-	-	-	-	a	-	-	-	b	b	-	-	-	-	a	-	-	-	-	-	-	-	-	-	-	-	-	-	-
chr09	1886667	T	C	a	b	-	-	b	-	-	-	-	a	-	a	-	b	-	-	-	-	-	-	-	a	-	-	-	b	b	-	-	-	-	a	-	-	-	-	-	-	-	-	-	-	-	-	-	-
chr09	1887937	C	A	a	-	b	a	b	a	-	-	b	b	-	a	a	a	-	-	-	-	-	a	-	-	-	-	a	-	-	-	b	b	a	a	a	b	b	a	a	b	-	b	a	-	a	a	-	-
chr09	1888012	C	T	a	a	a	a	b	a	a	a	b	a	b	a	a	a	a	b	b	-	a	a	a	a	-	-	a	-	b	-	a	-	b	a	a	a	a	a	a	b	-	a	-	a	a	b	a	-
chr09	1893168	G	A	-	-	-	-	-	-	-	-	-	-	-	-	-	a	a	b	b	b	b	a	h	h	a	b	a	b	b	-	-	-	-	-	-	-	-	-	-	-	-	b	-	-	-	-	-	-
chr09	1904331	C	A	-	-	-	-	-	-	-	-	-	-	b	-	a	-	-	-	-	-	-	-	a	-	-	-	-	-	-	-	a	b	a	-	-	a	-	b	a	-	b	b	a	-	a	a	-	-
chr09	1908829	C	A	a	a	b	a	b	b	a	b	b	b	b	a	b	a	-	-	-	b	a	a	b	-	-	b	-	b	-	b	b	b	b	a	a	b	a	b	a	b	b	-	b	b	a	a	b	a
chr09	1910048	T	C	a	b	b	a	b	b	a	b	b	a	b	a	b	a	a	b	b	-	-	a	h	a	a	a	a	b	b	-	b	-	-	a	a	b	-	-	a	-	-	b	-	b	-	-	b	-
chr09	1910072	A	C	a	b	b	a	b	b	a	b	b	a	b	a	b	a	a	b	b	-	-	a	h	a	a	a	a	b	b	-	b	-	-	a	a	b	-	-	a	-	-	b	-	b	-	-	b	-
chr09	1922359	G	A	a	a	a	a	a	a	-	b	b	b	b	a	a	a	b	-	b	b	a	a	a	a	a	a	a	b	b	b	a	b	b	b	a	a	-	-	a	b	b	b	a	-	-	a	-	a
chr09	1922466	G	C	a	a	a	a	a	a	-	b	b	b	b	a	a	a	-	-	-	-	a	a	a	a	a	a	a	-	-	b	a	b	b	b	a	a	-	-	a	b	b	b	a	-	-	a	-	a
chr09	1922500	G	A	a	a	a	a	a	a	-	b	b	b	b	a	a	a	-	-	-	-	a	a	a	a	a	a	a	-	-	b	a	b	b	b	a	a	-	-	a	b	b	b	a	-	-	a	-	a
chr09	1922518	T	C	a	a	a	a	a	a	-	b	b	b	b	a	a	a	-	-	-	-	a	a	a	a	a	a	a	-	-	b	a	b	b	b	a	a	-	-	a	b	b	b	a	-	-	a	-	a
chr09	1927930	T	A	a	-	a	a	a	b	a	a	b	a	b	a	b	a	b	-	-	b	a	a	a	b	-	a	-	-	-	b	a	b	a	b	b	b	-	a	a	b	b	a	b	-	a	a	b	a
chr09	1928277	C	A	a	b	a	a	b	a	-	a	b	a	b	a	b	b	h	b	b	-	a	a	h	b	a	a	a	b	b	b	a	b	b	b	a	b	a	b	a	b	b	b	b	b	a	b	-	-
chr09	1928500	G	A	a	b	a	a	b	a	a	a	b	a	b	a	b	b	a	b	b	-	a	a	h	b	a	a	a	b	b	b	a	b	b	b	a	a	a	b	a	b	b	b	b	b	a	b	-	-
chr09	1929494	G	A	-	-	-	a	-	-	-	-	-	-	-	-	-	a	a	b	-	-	a	a	-	-	a	b	a	b	-	-	-	-	-	-	-	-	-	-	-	-	-	-	-	b	-	-	-	-
chr09	1949820	T	C	-	-	-	-	-	-	-	-	-	-	b	-	a	a	-	b	b	-	-	-	b	a	a	h	a	b	b	-	-	-	-	-	-	-	-	-	-	-	b	-	-	-	-	-	-	-
chr09	1949827	T	A	-	-	-	-	-	-	-	-	-	-	b	-	a	a	-	b	b	-	a	-	b	a	a	h	a	b	b	-	-	-	-	-	-	-	-	-	-	-	b	-	-	-	-	-	-	-
chr09	1952269	T	C	a	a	a	a	-	a	a	-	-	-	-	a	a	b	b	b	b	b	b	a	b	b	-	b	a	b	b	a	b	-	a	a	a	b	a	a	-	-	-	-	a	b	a	a	-	a
chr09	1952676	C	A	a	a	a	a	b	a	a	a	b	b	b	a	a	a	b	b	b	-	a	a	a	-	-	h	a	b	b	b	a	b	b	b	a	a	b	b	a	b	b	a	b	b	a	a	b	-
chr09	1952957	G	C	a	a	a	a	b	a	a	a	b	b	b	a	a	a	b	b	b	-	a	a	a	-	-	a	a	b	b	b	a	b	b	b	a	a	b	b	a	b	b	a	b	b	a	a	b	-
chr09	1952997	A	G	a	-	b	a	a	a	a	b	b	b	b	a	b	-	-	-	b	-	-	a	-	-	a	b	-	b	-	b	a	b	a	a	a	b	a	-	a	-	b	b	b	b	a	b	a	-
chr09	1954960	T	G	a	a	b	a	a	b	a	a	b	-	b	a	b	b	b	-	-	b	a	a	a	a	a	a	a	b	b	-	b	b	b	b	-	a	a	-	-	-	-	a	-	a	a	-	a	-
chr09	1954967	G	A	a	a	b	a	a	b	a	a	b	-	b	a	b	b	b	-	-	b	a	a	a	a	a	a	a	b	b	-	b	b	b	b	-	a	a	-	-	-	-	a	-	a	a	-	a	-
chr09	1954988	G	A	a	a	b	a	a	b	a	a	b	-	b	a	b	b	b	-	-	b	a	a	a	a	a	a	a	b	b	-	b	b	b	b	-	a	a	-	-	-	-	a	-	a	a	-	a	-
chr09	1955097	G	A	a	b	b	a	b	b	a	a	b	-	b	a	b	a	a	b	b	b	a	a	a	a	a	a	a	b	b	b	b	b	b	b	-	a	a	-	-	-	-	a	-	a	a	-	a	-
chr09	1956413	C	T	a	-	a	a	b	b	a	a	b	-	b	a	a	b	-	-	-	-	-	a	b	b	-	a	a	-	b	b	a	a	b	b	b	a	a	b	a	b	b	a	a	b	a	a	a	-
chr09	1956723	G	C	a	a	b	a	b	a	a	-	b	-	b	a	a	h	h	b	b	b	a	a	-	a	a	b	a	b	-	-	b	-	a	-	-	b	a	a	a	-	-	a	b	b	a	-	-	a
chr09	1956962	G	A	a	a	b	a	b	a	a	-	b	-	b	a	a	a	b	b	b	b	a	a	-	h	a	b	a	b	b	-	b	-	a	-	-	b	a	a	a	-	-	a	b	b	a	-	-	a
chr09	1957166	A	G	-	-	-	-	-	-	-	-	-	-	-	-	-	h	a	-	-	-	b	-	a	-	-	b	a	b	b	-	-	-	a	-	a	-	-	-	-	-	-	-	-	-	-	-	-	-
chr09	1957255	T	C	-	-	-	-	-	-	-	-	-	-	b	-	-	a	a	b	b	b	a	a	b	a	a	h	a	b	b	-	b	b	-	-	-	-	-	-	-	-	-	b	-	-	-	-	-	-
chr09	1957270	T	C	-	-	-	-	-	-	-	-	-	-	b	-	-	a	a	b	b	b	a	a	a	a	a	h	a	b	b	-	b	b	-	-	-	-	-	-	-	-	-	b	-	-	-	-	-	-
chr09	1957475	T	C	-	-	-	-	-	-	-	-	-	-	-	-	-	b	-	b	b	-	h	a	h	b	a	h	a	b	-	-	-	-	-	b	-	-	a	a	-	-	-	-	-	-	-	-	-	-
chr09	1957674	C	T	-	-	-	-	-	-	-	-	-	-	-	-	b	a	a	b	b	b	a	a	a	b	a	h	a	b	-	b	-	-	-	-	-	-	-	-	-	-	-	-	-	-	a	-	-	-
chr09	1965869	G	A	-	-	-	-	-	-	-	-	-	-	-	-	-	a	a	b	b	b	h	a	b	a	a	a	a	b	b	-	-	-	b	-	-	-	a	-	-	-	-	-	-	-	-	-	-	-
chr09	1965903	C	A	-	-	-	-	-	-	-	-	-	-	-	-	-	a	a	b	b	b	b	a	b	a	a	a	a	b	b	-	-	-	b	-	-	-	a	-	-	-	-	-	-	-	-	-	-	-
chr09	1977269	T	C	a	-	a	a	-	a	-	a	b	b	b	a	a	-	-	b	-	-	b	a	a	b	-	-	a	-	b	b	b	-	a	a	a	b	a	b	a	-	b	a	a	a	a	b	b	-
chr09	1977397	G	C	a	b	a	a	b	a	a	b	b	b	-	a	a	a	-	-	-	-	-	-	-	-	-	-	-	-	-	b	-	-	a	a	-	b	-	b	a	b	b	-	-	b	a	-	-	-
chr09	1977533	G	A	a	b	a	a	b	a	a	b	b	b	-	a	a	b	-	-	a	-	a	a	a	-	-	-	-	-	-	b	-	-	a	-	-	b	-	b	a	b	b	-	-	b	a	-	-	-
chr09	1977561	G	A	a	b	a	a	b	a	a	b	b	b	-	a	a	b	-	-	a	-	a	a	a	-	-	-	-	-	-	b	-	-	a	-	-	b	-	b	a	b	b	-	-	b	a	-	-	-
chr09	1978178	G	A	a	-	b	a	b	b	a	a	b	b	b	a	b	b	-	b	b	-	a	a	a	b	a	b	-	b	b	b	b	b	b	a	a	a	a	b	a	b	b	a	a	-	a	a	a	-
chr09	1979985	C	G	a	-	b	a	b	a	a	-	-	a	b	a	b	a	-	-	b	-	-	a	a	a	a	b	a	-	-	b	b	b	a	a	b	a	b	b	a	b	-	a	a	a	a	b	a	a
chr09	1980008	A	T	a	-	b	a	b	a	a	-	-	a	b	a	b	a	-	-	b	-	-	a	a	a	a	b	a	-	-	b	b	b	a	a	b	a	b	b	a	b	-	a	a	a	a	b	a	a
chr09	1981313	C	G	-	-	-	-	-	-	-	-	-	a	-	-	-	a	b	b	b	b	h	a	a	b	a	a	a	b	b	-	-	-	a	-	-	b	-	-	-	-	-	-	-	-	-	-	-	-
chr09	1983051	C	T	-	-	-	-	-	-	-	-	-	-	-	-	b	b	b	b	b	b	h	a	h	h	a	h	a	b	b	-	-	-	-	b	a	b	-	-	-	-	-	-	b	-	-	-	-	-
chr09	1983178	A	G	-	-	-	-	-	-	-	-	-	-	-	-	-	-	-	-	-	-	-	-	-	-	-	-	-	-	-	-	-	-	-	-	-	-	-	-	-	-	b	-	-	a	-	-	-	-
chr09	1983266	C	G	-	-	-	-	-	-	-	-	-	-	-	-	-	-	-	-	-	-	-	-	-	-	-	-	-	-	-	-	-	-	-	-	-	-	-	-	-	-	b	-	-	a	-	-	-	-
chr09	1983316	T	C	a	a	b	a	b	b	a	-	b	-	-	a	a	a	a	b	b	b	h	-	h	a	a	b	a	b	b	-	-	b	-	b	a	b	-	-	a	b	-	-	-	b	a	-	-	-
chr09	1987327	G	A	a	-	b	a	b	b	a	a	b	a	-	a	a	b	b	b	b	-	a	a	-	a	a	-	a	b	b	-	b	b	a	-	a	-	-	-	-	-	b	b	-	-	a	a	-	-
chr09	1990057	A	T	a	-	a	a	a	b	-	-	b	a	b	-	a	b	-	-	b	-	b	a	b	b	a	a	a	b	b	b	b	b	a	b	-	a	-	-	a	-	b	a	b	a	a	-	-	a
chr09	1990936	T	C	-	-	a	a	b	-	-	-	-	-	-	a	-	a	a	b	b	b	a	a	b	h	a	b	a	b	b	-	-	-	-	-	-	-	b	a	-	-	-	-	-	-	-	-	-	-
chr09	1991865	A	T	-	-	-	-	-	-	-	-	-	-	-	-	-	-	-	-	-	-	a	a	a	a	-	a	-	-	-	-	-	-	-	-	-	-	-	-	-	b	-	-	-	-	-	-	-	-
chr09	1994716	A	G	-	-	-	a	-	a	a	b	b	-	-	a	a	-	-	-	-	-	b	-	a	-	-	b	-	-	b	b	-	b	a	b	a	b	-	-	-	-	-	-	a	-	-	a	-	-
chr09	1997712	G	A	-	-	-	-	a	-	-	-	-	-	-	-	-	-	a	-	b	-	-	a	-	-	-	-	-	-	-	-	-	-	a	-	-	b	-	-	-	-	b	b	b	-	a	-	a	-
chr09	1998351	C	A	-	-	-	-	-	-	a	-	-	-	b	-	-	-	-	-	-	-	-	-	-	b	-	-	a	b	-	-	a	-	-	a	a	-	-	-	a	-	-	b	-	-	-	-	-	-
chr09	1998393	T	C	-	-	-	-	-	-	a	-	-	-	b	-	-	-	-	-	-	-	-	-	-	b	-	-	a	b	-	-	a	-	-	a	a	-	-	-	a	-	-	b	-	-	-	-	-	-
chr09	1998416	T	A	-	-	b	a	a	a	a	b	b	b	b	a	b	-	-	-	-	b	-	-	-	a	a	-	a	-	-	b	a	b	a	b	a	a	b	b	a	b	b	b	b	a	a	a	b	-
chr09	1998466	G	A	-	-	b	a	a	a	a	b	b	b	b	a	b	-	-	-	-	b	-	-	-	a	a	-	a	-	-	b	a	b	a	b	a	a	b	b	a	b	b	b	b	a	a	a	b	-
chr09	1998486	T	C	-	-	b	a	a	a	a	b	b	b	b	a	b	-	-	-	-	b	-	-	-	a	a	-	a	-	-	b	a	b	a	b	a	a	b	b	a	b	b	b	b	a	a	a	b	-
chr09	1998677	A	C	-	-	b	a	a	a	a	b	b	b	b	a	b	-	-	-	-	b	-	-	-	a	a	-	a	b	-	b	a	b	a	b	a	a	b	b	a	b	b	b	b	a	a	a	b	-
chr09	1999252	T	C	-	-	b	a	a	a	-	-	-	-	-	a	b	-	-	-	-	-	-	-	a	b	-	-	-	-	-	b	a	-	b	b	-	b	b	a	a	-	-	-	b	b	a	b	-	a
chr09	1999364	A	C	a	b	b	a	a	a	a	b	b	b	b	a	b	a	-	-	b	-	b	a	a	a	-	a	a	b	b	b	b	b	b	a	b	a	-	b	a	b	b	b	a	b	a	b	a	a
chr09	1999611	A	T	a	b	b	a	a	b	a	b	b	b	b	a	b	a	-	-	b	-	b	a	a	a	-	a	a	b	b	b	b	b	a	a	b	a	-	b	a	b	b	b	a	b	a	b	a	a
chr09	1999827	T	A	-	-	b	-	-	-	-	b	-	-	b	-	b	-	-	a	b	-	-	-	-	-	-	b	-	-	-	b	b	b	b	b	b	b	-	-	-	b	b	-	b	b	-	-	b	-
chr09	2002659	C	T	-	-	-	-	-	-	-	-	-	-	-	-	-	a	-	b	b	b	a	a	a	a	a	a	a	b	-	-	-	-	a	-	-	-	-	-	-	-	b	-	-	-	-	-	-	-
chr09	2002994	A	G	a	a	-	-	-	b	-	b	b	-	-	a	b	a	-	-	b	-	b	-	b	b	-	-	-	-	-	-	b	b	a	-	-	-	-	-	-	-	-	-	b	b	-	-	b	-
chr09	2004687	A	G	a	a	b	a	b	a	a	a	b	b	b	a	b	a	a	-	b	-	a	a	a	a	a	a	a	b	b	b	a	-	a	-	-	a	b	a	a	b	-	a	a	-	-	-	-	-
chr09	2015340	G	A	a	-	a	a	a	b	a	a	b	b	b	a	a	b	-	b	b	-	a	a	b	a	-	a	a	b	b	b	-	b	b	-	a	b	b	a	-	b	b	b	b	-	a	a	b	-
chr09	2016773	A	G	a	a	a	a	b	a	a	a	-	a	b	a	a	b	h	b	b	b	-	a	a	b	a	a	a	-	b	-	a	-	a	a	a	a	a	-	a	-	b	-	a	a	a	a	-	a
chr09	2016815	G	C	a	a	a	a	b	a	a	a	-	a	b	a	b	b	h	b	b	b	-	a	a	b	a	a	a	-	b	-	b	-	b	a	a	a	a	-	a	-	b	-	a	a	a	a	-	a
chr09	2016844	G	T	a	a	a	a	b	a	a	a	-	a	b	a	a	b	h	b	b	b	-	a	a	b	a	a	a	-	b	-	a	-	a	a	a	a	a	-	a	-	b	-	a	a	a	a	-	a
chr09	2017134	G	A	a	a	b	a	a	h	-	a	b	-	b	a	a	a	-	-	-	-	-	-	-	-	a	-	a	-	-	b	a	b	h	b	b	b	a	b	a	b	-	b	b	b	a	b	-	a
chr09	2017158	C	T	a	a	a	a	a	h	-	a	b	-	b	a	a	a	-	-	-	-	-	-	-	-	a	-	-	-	-	b	a	b	h	b	b	b	a	b	a	b	-	a	a	b	a	a	-	a
chr09	2023767	T	G	a	-	a	a	a	b	a	a	b	b	b	a	b	b	-	b	b	b	-	a	a	h	a	b	a	-	-	b	b	b	b	a	b	b	a	a	a	b	b	a	a	a	a	a	b	a
chr09	2023980	T	C	a	-	a	a	a	b	a	a	b	b	b	a	a	a	-	b	b	b	-	a	a	h	a	b	a	-	-	b	b	b	b	a	b	b	a	a	a	b	b	a	a	a	a	a	b	a
chr09	2029882	T	G	a	a	b	a	b	a	a	b	b	a	b	a	b	h	a	-	b	b	h	a	b	b	a	a	a	b	b	-	b	b	b	b	b	b	-	-	a	b	b	-	-	a	a	a	-	-
chr09	2030006	T	C	a	a	b	a	b	a	a	b	b	a	b	a	b	a	a	-	b	b	h	a	b	b	a	a	a	b	b	-	b	b	b	b	a	b	-	-	a	b	b	-	-	a	a	a	-	-
chr09	2030136	T	C	-	-	-	a	-	a	-	-	b	-	-	-	-	a	-	-	b	b	b	a	h	a	a	-	a	-	b	-	-	-	b	-	a	-	-	-	a	-	-	-	a	-	-	-	-	-
chr09	2031200	C	A	a	a	b	a	b	a	-	a	b	b	b	a	b	a	-	-	b	b	a	a	-	b	a	b	a	-	b	b	a	b	b	b	b	b	a	-	a	b	b	b	a	b	a	b	b	-
chr09	2031404	G	A	a	a	b	b	b	a	-	a	b	b	b	a	b	a	-	-	b	b	a	a	-	b	a	b	a	-	b	b	a	b	b	b	b	b	a	-	a	b	b	b	a	b	a	b	b	-
chr09	2032528	A	C	-	-	-	a	b	-	-	-	-	-	b	-	-	-	-	-	-	-	-	-	-	-	-	-	-	-	-	-	-	-	-	-	b	-	-	-	-	b	b	b	-	-	-	-	-	-
chr09	2032587	A	G	-	b	b	-	-	b	-	b	b	b	b	-	b	b	b	-	-	-	-	a	a	a	a	a	a	b	-	b	b	b	b	b	b	b	b	b	a	b	b	b	b	b	-	b	b	a
chr09	2032865	T	C	-	b	b	-	-	b	-	b	b	b	b	a	b	a	b	-	-	-	a	a	a	a	a	a	a	b	-	b	b	b	b	b	b	-	b	b	-	b	b	b	b	b	-	b	b	-
chr09	2032978	C	A	-	-	-	-	-	-	-	-	-	-	-	-	-	a	-	-	-	b	b	a	b	a	a	h	a	b	b	-	-	-	-	-	-	b	-	-	a	-	-	-	-	-	a	-	-	-
chr09	2033003	C	T	-	-	-	-	-	-	-	-	-	-	-	-	-	a	-	-	-	b	b	a	b	a	a	h	a	b	b	-	-	-	-	-	-	b	-	-	a	-	-	-	-	-	a	-	-	-
chr09	2033076	T	G	-	-	-	-	-	-	-	-	-	-	-	-	-	a	-	-	-	b	b	a	b	b	a	h	a	b	b	-	-	-	-	-	-	b	-	-	a	-	-	-	-	-	a	-	-	-
chr09	2037758	C	T	-	-	-	-	-	-	-	-	-	-	-	-	b	b	b	b	h	b	b	a	a	h	a	h	a	b	b	-	-	-	a	-	-	-	-	-	-	-	-	-	-	-	-	-	-	-
chr09	2064505	A	G	a	-	b	a	a	b	-	b	b	a	b	a	b	-	-	-	b	-	-	-	b	a	a	-	a	b	-	b	a	b	a	b	a	a	a	a	a	b	b	b	a	a	a	b	a	-
chr09	2064813	T	C	a	-	b	a	a	b	-	b	b	a	b	a	b	-	-	-	b	-	-	-	b	a	a	-	a	b	-	b	b	b	a	b	a	a	a	a	a	b	b	b	b	b	a	b	a	-
chr09	2065053	T	C	a	a	b	a	b	b	a	b	b	b	b	a	a	b	-	b	b	b	b	a	b	b	a	b	a	b	b	b	b	b	b	b	b	b	a	b	a	b	b	b	a	b	a	b	b	a
chr09	2069176	G	A	a	-	b	a	b	b	-	-	b	-	b	-	b	-	-	-	-	-	-	-	-	-	-	-	-	-	-	-	-	-	-	b	-	b	-	b	-	b	-	b	-	-	-	-	-	-
chr09	2069302	G	A	a	-	b	a	b	b	-	-	b	-	b	-	b	-	-	-	-	-	-	-	-	-	-	-	-	-	-	-	-	-	-	b	-	-	-	b	-	b	-	b	-	-	-	-	-	-
chr09	2069313	A	G	a	-	b	a	b	b	-	-	b	-	b	-	b	-	-	-	-	-	-	-	-	-	-	-	-	-	-	-	-	-	-	b	-	-	-	b	-	b	-	b	-	-	-	-	-	-
chr09	2069335	G	T	a	-	b	a	b	b	-	-	b	-	b	-	b	-	-	-	-	-	-	-	-	-	-	-	-	-	-	-	-	-	-	b	-	-	-	b	-	b	-	b	-	-	-	-	-	-
chr09	2069634	C	A	a	a	b	a	b	b	a	b	b	a	b	a	b	b	-	b	b	b	a	a	-	b	-	a	a	-	-	b	b	b	b	b	b	b	a	a	a	b	b	b	b	b	a	b	b	-
chr09	2071084	T	A	a	-	b	a	b	a	a	a	b	a	b	a	a	a	a	b	b	b	h	a	b	h	a	a	a	-	b	b	b	b	a	a	-	a	-	b	-	b	-	b	-	-	-	-	-	-
chr09	2071475	G	A	-	-	-	-	-	-	-	-	-	-	-	-	-	a	a	b	b	-	b	a	a	b	a	h	a	b	b	-	-	-	-	-	-	-	-	-	-	-	b	-	-	-	a	-	-	-
chr09	2071506	T	C	a	-	-	-	-	-	-	-	-	-	-	-	-	a	a	b	b	-	b	a	a	b	a	h	a	b	b	-	-	-	-	-	-	-	-	-	-	-	b	-	-	-	a	-	-	-
chr09	2076100	T	C	-	-	-	-	-	-	-	-	-	-	-	-	-	-	b	-	-	-	-	a	-	a	a	b	a	-	-	-	-	b	-	a	-	-	-	-	-	-	-	-	-	-	-	-	-	-
chr09	2076121	G	A	-	-	-	-	-	-	-	-	-	-	-	-	-	-	-	-	-	-	-	a	-	a	a	b	a	-	-	-	-	b	-	a	-	-	-	-	-	-	-	-	-	-	-	-	-	-
chr09	2076517	A	G	a	-	a	-	-	-	a	-	b	-	-	-	a	-	-	-	-	-	-	-	-	-	-	-	-	-	-	-	-	-	b	-	-	-	-	-	-	-	-	a	-	-	-	-	-	-
chr09	2076601	C	T	a	-	a	-	-	-	a	-	b	-	-	-	a	-	-	-	-	-	-	-	-	-	-	-	-	-	-	-	-	-	b	-	-	-	-	-	-	-	-	a	-	-	-	-	-	-
chr09	2076653	T	C	a	-	a	-	-	-	a	-	-	-	-	-	a	-	-	-	-	-	-	-	-	-	-	-	-	-	-	-	-	-	b	-	-	-	-	-	-	-	-	b	-	-	-	-	-	-
chr09	2078144	A	T	-	b	-	b	a	-	-	-	-	a	-	a	a	a	a	b	b	b	a	a	b	b	a	a	a	b	b	-	a	-	a	b	-	-	-	-	-	-	-	-	-	-	-	-	-	-
chr09	2080741	G	A	b	-	b	-	-	-	-	-	-	b	-	-	-	h	-	b	b	-	b	a	b	b	a	b	a	b	b	-	-	-	-	-	-	-	-	-	-	-	-	-	-	-	-	-	-	-
chr09	2080827	T	C	b	-	b	-	-	-	-	-	-	b	-	-	-	a	-	b	b	-	b	a	b	b	a	b	a	b	b	-	-	-	-	-	-	-	-	-	-	-	-	-	-	-	-	-	-	-
chr09	2081935	A	T	a	-	b	a	-	b	-	-	-	b	-	a	a	-	-	-	b	-	-	a	-	-	-	-	-	-	b	-	-	-	a	a	-	a	-	-	-	-	-	-	b	b	a	b	-	-
chr09	2084748	T	A	-	-	-	-	-	-	-	-	-	-	-	-	-	b	b	b	b	-	b	-	b	b	-	a	a	b	b	-	-	-	-	-	-	-	a	-	-	-	-	-	-	-	-	-	-	-
chr09	2085455	C	T	a	b	-	-	-	-	-	-	-	b	b	-	a	-	-	-	-	-	-	-	-	-	-	-	-	-	-	-	-	-	b	-	-	a	-	-	-	b	-	a	-	-	a	b	-	a
chr09	2085839	A	T	-	-	-	-	-	-	-	-	-	-	-	-	-	-	-	-	-	-	-	-	-	-	-	-	-	-	-	-	-	-	-	-	-	-	b	-	-	-	-	-	-	-	-	-	-	-
chr09	2091044	A	C	-	-	-	-	-	b	-	-	-	b	-	-	b	b	a	b	-	b	-	a	a	a	-	a	a	-	b	-	-	-	b	a	-	-	-	-	-	-	-	a	-	-	-	-	-	-
chr09	2091143	G	A	-	-	-	-	-	b	-	-	-	b	-	-	b	a	a	-	-	-	-	a	a	a	-	a	a	-	-	-	-	-	b	b	-	-	-	-	-	-	-	a	-	-	-	-	-	-
chr09	2091161	C	G	-	-	-	-	-	b	-	-	-	b	-	-	b	a	a	-	-	-	-	a	a	a	-	a	a	-	-	-	-	-	b	b	-	-	-	-	-	-	-	a	-	-	-	-	-	-
chr09	2091195	A	G	-	-	-	-	-	b	-	-	-	b	-	-	b	a	a	-	-	-	-	a	a	a	-	a	a	-	-	-	-	-	b	b	-	-	-	-	-	-	-	a	-	-	-	-	-	-
chr09	2095659	C	T	-	-	-	-	-	-	-	-	-	-	-	-	-	a	-	b	b	-	a	a	h	a	a	b	a	b	b	-	-	-	-	-	-	-	-	-	-	-	-	-	-	a	-	-	-	-
chr09	2095704	G	A	-	-	-	-	-	-	-	-	-	-	-	-	-	a	-	b	b	-	a	a	h	a	a	b	a	b	b	-	-	-	-	-	-	-	-	-	-	-	-	-	-	a	-	-	-	-
chr09	2095771	A	G	-	-	-	-	-	-	-	-	-	-	-	-	-	b	-	b	b	-	a	a	a	a	a	b	a	b	b	-	-	-	-	-	-	-	-	-	-	-	-	-	-	a	-	-	-	-
chr09	2112489	C	A	a	b	b	a	b	-	a	-	-	a	b	a	a	-	-	-	-	-	-	-	a	-	-	-	a	b	-	-	a	b	b	b	b	b	a	a	a	b	b	b	-	-	a	b	b	-
chr09	2114970	G	A	-	-	-	-	-	b	-	-	b	-	b	-	-	-	-	-	-	-	-	-	-	-	-	-	-	b	-	-	b	b	b	b	b	-	-	-	-	-	-	-	-	-	a	-	-	-
chr09	2115119	T	A	-	-	-	-	-	-	-	-	-	-	-	-	-	a	a	b	b	b	a	a	b	b	a	a	a	-	b	-	-	-	-	-	-	-	-	-	-	-	-	a	-	-	-	-	-	-
chr09	2124089	A	C	a	a	a	a	a	b	-	a	-	a	b	a	-	-	-	-	b	b	-	a	-	-	-	-	a	-	-	b	a	b	a	-	b	a	-	a	a	b	b	-	-	a	a	a	b	-
chr09	2124451	G	A	-	-	-	-	-	-	-	-	-	-	-	-	-	h	a	b	-	-	a	a	a	a	a	-	a	b	b	-	-	-	-	-	a	b	-	-	-	-	-	-	-	-	-	-	-	-
chr09	2128774	A	G	a	-	-	-	a	-	-	-	-	-	-	-	-	h	b	b	b	b	h	a	b	a	a	a	a	b	b	-	-	b	-	-	-	-	-	b	-	-	-	a	-	-	-	-	-	-
chr09	2135071	G	A	-	-	-	-	-	-	-	-	b	b	-	a	a	a	a	-	-	-	a	a	a	b	a	b	a	b	b	-	-	-	-	-	-	-	-	-	-	-	-	-	-	-	-	-	-	-
chr09	2140358	A	G	-	-	-	-	-	-	-	-	-	-	-	a	-	-	-	-	-	-	-	-	-	-	-	-	-	-	-	-	-	b	-	a	a	-	-	-	-	-	-	a	-	b	a	-	b	-
chr09	2145275	T	C	a	-	a	a	b	a	a	b	b	b	b	a	b	a	b	-	-	-	-	a	b	b	a	a	a	b	-	b	a	-	b	a	a	b	a	a	a	b	b	b	b	a	a	b	b	a
chr09	2154280	G	A	a	a	b	a	b	a	a	a	b	a	b	a	b	-	a	-	-	-	a	-	a	a	-	-	a	-	-	b	b	b	a	b	a	b	b	a	a	b	b	a	a	a	a	b	b	a
chr09	2154303	C	T	a	a	b	a	b	a	a	a	b	a	b	a	b	-	a	-	-	-	a	-	a	a	-	-	a	-	-	b	b	b	a	b	a	b	b	a	a	b	b	a	a	a	a	b	b	a
chr09	2154402	A	G	a	b	a	a	a	a	a	a	b	a	b	a	b	a	-	-	-	-	a	a	a	-	a	-	a	-	-	b	a	b	b	b	a	b	a	a	a	b	b	b	a	b	a	b	b	-
chr09	2155496	A	C	a	-	a	a	a	a	a	-	b	-	b	a	a	a	-	b	b	b	-	a	b	a	b	b	a	b	-	-	b	-	b	a	b	a	a	a	a	b	b	a	a	b	a	a	a	a
chr09	2169210	C	T	a	a	a	a	a	a	-	b	b	a	b	a	a	b	b	b	b	-	-	a	-	b	a	b	a	b	b	b	a	b	a	a	a	a	b	a	a	-	b	a	b	b	a	a	a	a
chr09	2169458	C	T	a	a	a	a	a	a	-	b	b	a	b	a	a	a	a	b	b	b	-	a	-	a	a	b	a	b	b	b	a	b	a	a	a	a	b	a	a	a	b	a	b	b	a	a	a	a
chr09	2169692	G	A	-	-	-	-	-	a	-	-	-	-	-	-	-	-	-	b	b	-	-	a	a	a	-	-	a	b	-	-	-	-	-	-	-	-	-	-	-	-	-	-	-	-	-	-	-	-
chr09	2169697	G	C	-	-	-	-	-	a	-	-	-	-	-	-	-	-	-	b	b	-	-	a	a	a	-	-	a	b	-	-	-	-	-	-	-	-	-	-	-	-	-	-	-	-	-	-	-	-
chr09	2169828	C	T	-	-	-	-	b	-	-	-	-	-	b	-	-	a	b	-	-	b	a	a	a	a	a	a	a	b	-	-	-	-	b	-	-	-	-	-	-	-	-	-	b	-	-	-	-	-
chr09	2169989	C	T	-	-	-	-	-	-	-	-	-	-	-	-	-	a	b	-	-	b	-	a	a	h	h	b	a	b	b	-	-	-	-	b	-	-	-	-	-	-	-	-	-	-	-	-	-	-
chr09	2170723	A	G	a	-	a	a	a	b	-	a	b	a	-	a	b	-	-	-	-	-	-	-	-	-	-	-	-	-	-	b	a	b	b	b	a	a	b	b	a	b	b	b	a	b	a	a	-	-
chr09	2176927	T	C	-	-	a	-	-	-	-	-	-	-	-	-	a	b	a	b	b	b	b	a	h	-	a	h	a	b	b	-	-	-	a	-	-	-	-	-	-	-	-	-	-	-	a	-	-	-
chr09	2177009	G	A	-	-	-	-	-	-	-	-	-	-	-	-	-	a	b	b	b	b	a	a	h	a	a	a	a	b	b	-	-	-	-	a	a	-	-	-	-	-	-	-	-	-	-	-	-	-
chr09	2177185	T	G	-	-	-	-	-	-	-	a	-	-	-	-	-	a	a	b	b	b	a	a	b	h	a	h	a	b	b	-	-	-	-	-	-	-	-	-	-	-	-	b	-	-	-	-	-	-
chr09	2177325	G	A	-	-	-	-	-	-	-	a	-	-	-	-	-	b	a	b	b	b	a	a	a	h	a	h	a	b	b	-	-	-	-	-	-	-	-	-	-	-	-	b	-	-	-	-	-	-
chr09	2177354	C	G	-	-	-	-	-	-	-	-	-	-	-	-	-	b	a	b	b	b	h	a	a	h	a	a	a	b	b	-	-	b	-	-	-	-	b	-	-	-	-	-	-	-	-	-	-	-
chr09	2177490	A	G	-	-	-	-	-	-	-	-	-	-	-	-	-	a	a	b	b	b	a	a	a	h	a	a	a	b	b	-	-	b	-	-	-	-	b	-	-	-	-	-	-	-	-	-	-	-
chr09	2177536	C	T	-	-	-	-	-	-	-	-	-	-	-	-	-	a	h	b	b	b	a	a	a	h	a	a	a	b	b	-	-	b	-	-	-	-	b	-	-	-	-	-	-	-	-	-	-	-
chr09	2177572	G	A	a	-	-	a	-	a	-	-	b	-	-	-	a	b	h	b	b	b	a	a	h	h	a	h	a	b	b	-	-	-	b	-	a	-	-	b	-	-	-	-	-	-	-	-	-	-
chr09	2193481	G	A	-	-	-	-	-	-	-	-	-	-	-	-	-	h	h	-	b	b	b	a	a	h	-	a	a	-	b	-	-	-	-	-	-	-	-	-	-	-	-	-	-	-	-	-	-	-
chr09	2207973	A	G	-	-	-	-	a	b	-	-	-	-	-	-	-	a	a	-	b	b	b	a	a	a	a	a	a	b	b	-	-	-	a	-	-	-	-	-	-	-	-	a	-	-	-	-	-	-
chr09	2208218	A	G	-	-	-	-	-	-	-	-	b	-	b	a	b	-	-	-	-	-	-	-	-	-	-	-	-	-	-	-	-	-	-	-	-	-	-	-	-	-	b	b	b	-	a	a	b	-
chr09	2208273	G	A	-	-	-	-	-	-	-	-	b	-	b	a	b	-	-	b	-	-	-	-	-	-	-	-	-	-	-	b	-	-	-	-	-	-	-	-	-	-	b	b	b	-	a	a	b	-
chr09	2209217	G	A	a	-	-	-	-	-	-	-	-	b	-	-	a	b	-	-	b	-	b	-	-	a	-	-	-	-	-	b	-	-	-	a	-	-	-	-	-	-	b	-	-	a	-	-	-	-
chr09	2209629	G	T	a	-	b	a	a	a	-	-	b	a	b	a	a	a	b	b	b	-	-	a	b	a	a	a	a	b	-	b	b	-	b	-	-	b	b	-	a	-	-	b	b	-	a	-	-	-
chr09	2211227	C	T	a	b	a	a	a	a	a	a	b	a	b	a	a	a	a	b	b	-	a	a	a	b	a	b	a	b	b	b	a	b	a	a	a	b	a	a	-	b	b	a	-	a	a	b	a	-
chr09	2213590	A	C	-	b	b	-	b	b	-	b	b	-	b	-	b	-	-	-	-	-	-	-	-	b	-	b	-	b	b	-	b	b	b	-	b	b	-	b	-	b	b	b	-	-	-	b	-	-
chr09	2213612	T	C	-	b	b	-	b	b	-	b	b	-	b	-	b	-	-	-	-	-	-	-	-	b	-	b	-	b	b	-	b	b	b	-	b	b	-	b	-	b	b	b	-	-	-	b	-	-
chr09	2226239	T	C	-	-	b	-	b	b	-	-	b	b	b	-	b	-	-	-	-	-	-	-	-	-	-	-	-	b	-	b	-	-	-	b	-	b	-	b	-	b	-	-	b	-	a	b	-	-
chr09	2226617	A	G	-	-	b	-	b	b	-	-	b	b	b	-	b	-	-	-	-	-	-	-	-	-	-	-	-	-	-	b	-	-	-	b	-	b	-	b	-	-	-	-	b	-	a	b	-	-
chr09	2227350	C	T	a	a	a	a	a	a	a	a	b	a	b	a	a	b	b	b	b	-	a	a	a	a	a	a	a	-	b	b	b	b	b	b	a	b	a	b	a	b	b	b	b	a	a	b	-	a
chr09	2228942	C	G	-	-	a	-	-	-	-	-	-	-	-	-	-	b	h	b	b	b	-	a	a	h	-	-	a	b	b	-	-	-	-	-	-	b	-	-	-	-	-	-	-	-	-	-	-	-
chr09	2241143	T	A	a	a	-	-	-	b	-	-	-	-	-	-	-	a	b	b	b	b	a	a	h	h	a	b	a	b	a	-	-	b	-	-	-	-	-	-	-	-	-	a	-	-	-	-	-	-
chr09	2247567	G	C	-	-	-	-	-	-	-	-	-	-	-	a	-	a	a	b	b	-	a	a	a	a	a	a	a	b	b	-	-	-	-	-	-	-	-	-	-	-	-	-	-	-	-	-	-	-
chr09	2251845	T	A	-	-	-	-	-	-	-	-	-	-	-	-	-	b	b	b	b	b	a	a	a	b	a	h	a	-	b	-	a	-	-	-	-	-	-	-	-	-	-	-	-	-	-	-	-	-
chr09	2257976	T	C	a	b	a	a	a	b	a	a	-	a	b	a	a	a	-	b	b	-	a	-	a	-	-	-	a	-	-	b	a	-	a	a	a	b	a	a	a	b	b	a	a	b	a	a	a	a
chr09	2261957	C	T	-	-	-	-	-	b	-	b	-	-	-	-	-	a	a	b	b	-	a	a	h	h	a	a	a	b	b	-	-	b	b	-	a	b	-	-	a	b	b	b	-	a	a	-	-	-
chr09	2268560	C	A	a	a	a	a	-	a	a	-	-	-	b	-	-	a	a	a	b	b	a	a	a	a	-	a	a	b	a	b	b	-	a	-	a	a	-	-	-	-	b	-	-	-	-	-	a	-
chr09	2294781	G	A	-	-	-	-	b	-	-	-	-	-	b	-	-	b	a	b	b	b	b	a	h	h	a	a	a	b	b	-	-	-	-	-	a	b	-	b	-	-	-	-	-	-	-	-	-	-
chr09	2307547	T	C	-	-	-	a	-	-	-	-	-	-	-	-	-	a	a	b	b	b	b	a	b	h	-	a	a	b	b	b	-	-	-	-	-	-	-	-	-	b	-	-	-	-	-	-	-	-
chr09	2307555	A	T	-	-	-	a	-	-	-	-	-	-	-	-	-	a	a	b	b	b	b	a	b	h	-	a	a	b	b	b	-	-	-	-	-	-	-	-	-	b	-	-	-	-	-	-	-	-
chr09	2308220	A	G	a	-	a	-	-	-	a	-	-	a	b	-	a	a	b	b	b	b	b	a	b	b	a	a	a	b	b	b	-	b	-	-	-	a	-	-	-	b	-	-	b	a	-	-	-	-
chr09	2308702	G	A	a	b	b	a	a	a	a	b	b	a	-	a	a	b	-	-	-	b	-	-	a	-	-	-	-	-	-	b	a	b	b	b	a	a	b	a	a	b	b	-	b	b	a	a	a	-
chr09	2308770	C	T	a	b	b	a	a	a	a	b	b	a	-	a	a	b	-	-	b	b	-	-	a	-	-	-	-	-	a	b	a	b	b	b	a	a	b	a	a	b	b	a	b	b	a	a	a	-
chr09	2309142	A	G	a	a	b	a	a	b	-	b	-	-	b	a	b	a	-	-	b	-	-	a	-	a	a	a	a	b	-	-	-	b	a	b	b	a	-	a	-	-	b	a	-	a	a	-	b	a
chr09	2309174	C	T	a	a	b	a	a	b	-	b	-	-	b	a	b	a	-	-	b	-	-	a	-	a	a	a	a	b	-	-	-	b	a	b	b	a	-	a	-	-	b	a	-	a	a	-	b	a
chr09	2311041	A	G	a	a	a	a	a	b	a	a	b	-	b	a	a	-	-	-	-	-	-	-	-	a	-	b	a	-	-	b	a	-	b	a	a	b	a	-	a	-	b	b	b	a	a	a	b	a
chr09	2314599	C	T	-	-	-	-	-	-	-	-	-	-	-	-	-	b	a	b	b	b	-	a	b	a	a	h	a	b	b	-	-	-	-	-	-	-	-	b	-	b	-	-	-	-	-	-	-	-
chr09	2314676	G	A	-	-	-	-	-	-	-	-	-	-	-	-	-	a	b	-	b	b	a	a	h	-	-	b	a	b	b	-	-	-	-	-	-	-	-	-	-	-	-	-	-	-	-	-	-	-
chr09	2319377	C	T	a	-	b	a	a	a	a	a	-	a	-	a	a	a	-	-	-	-	a	-	-	-	-	a	-	-	-	b	a	-	b	b	-	a	b	b	a	b	b	b	-	a	a	b	a	-
chr09	2319395	T	C	a	-	b	a	a	a	a	a	-	a	-	a	a	a	-	-	-	-	a	-	-	-	-	a	-	-	-	b	a	-	b	b	-	a	b	b	a	b	b	b	-	a	a	b	a	-
chr09	2319423	G	A	a	-	b	a	a	a	a	a	-	a	-	a	a	a	-	-	-	-	a	-	-	-	-	a	-	-	-	b	a	-	b	b	-	a	b	b	a	b	b	b	-	a	a	b	a	-
chr09	2320111	T	A	a	-	a	a	-	a	-	-	b	-	b	-	a	b	-	-	b	-	-	-	-	-	a	-	-	-	b	b	b	-	a	a	a	a	-	-	a	-	b	b	b	a	a	b	-	-
chr09	2322367	G	A	-	-	-	-	-	-	-	-	-	-	-	-	-	a	a	b	b	b	h	a	a	a	a	b	a	b	b	-	b	-	a	-	b	-	-	-	-	-	-	-	-	a	-	-	-	-
chr09	2322388	G	A	-	-	-	-	-	-	-	-	-	-	-	-	-	a	a	b	b	b	h	a	a	a	a	b	a	b	b	-	b	-	a	-	b	-	-	-	-	-	-	-	-	a	-	-	-	-
chr09	2322465	C	T	-	-	-	-	-	-	-	-	-	-	-	-	-	b	a	b	b	b	h	a	a	a	a	b	a	b	b	-	b	-	a	-	b	-	-	-	-	-	-	-	-	a	-	-	-	-
chr09	2326068	C	T	-	-	b	-	-	-	-	b	b	-	-	-	b	-	-	-	-	-	-	-	-	-	-	-	-	b	-	b	b	-	b	-	-	b	-	-	-	b	-	b	-	b	-	-	b	-
chr09	2326652	T	A	-	a	b	a	b	b	a	b	b	b	b	a	b	a	-	b	-	b	a	a	-	-	a	-	a	-	b	b	b	b	b	a	b	a	a	a	a	b	b	b	b	b	a	a	b	-
chr09	2326975	G	T	-	a	a	a	b	b	a	b	b	b	b	a	b	a	-	b	-	b	a	a	-	-	a	-	a	-	b	b	b	b	b	a	b	a	a	a	a	b	b	b	b	a	a	a	b	-
chr09	2328209	T	G	-	-	b	-	-	-	-	-	-	-	-	-	a	a	-	-	-	-	-	-	b	-	-	-	-	-	-	b	-	-	-	b	-	b	-	-	a	-	-	-	-	-	a	b	-	a
chr09	2333276	A	G	-	-	-	-	b	-	-	-	-	-	-	-	-	a	a	-	b	-	a	a	a	b	a	a	a	b	b	-	-	-	-	-	-	-	-	-	-	-	-	-	-	-	-	-	-	-
chr09	2334683	C	T	a	-	-	a	a	b	a	-	b	b	-	-	a	-	-	-	-	-	-	a	-	a	a	a	a	-	-	b	b	b	-	-	b	-	b	-	-	-	-	-	b	-	-	-	b	-
chr09	2334696	G	T	a	-	-	a	a	b	a	-	b	b	-	-	a	-	-	-	-	-	-	a	-	a	a	a	a	-	-	b	b	b	-	-	b	-	b	-	-	-	-	-	b	-	-	-	b	-
chr09	2335345	C	T	a	a	b	a	b	a	a	b	b	b	-	a	b	-	-	-	b	-	a	a	a	a	-	b	a	b	b	b	a	b	b	b	b	a	-	b	a	b	b	a	b	a	a	b	a	a
chr09	2339713	A	G	a	-	-	a	b	a	a	b	b	b	b	a	a	-	a	-	b	-	-	-	-	b	-	-	a	-	b	b	a	b	a	a	a	b	a	a	a	-	b	b	a	a	a	b	a	a
chr09	2342488	A	G	-	-	-	-	a	-	-	-	b	-	-	-	b	b	a	-	b	-	b	a	h	b	a	a	a	b	b	-	-	b	-	b	b	-	-	-	-	-	-	-	-	-	a	-	-	-
chr09	2344307	C	T	-	b	b	-	b	b	-	b	b	b	b	-	b	b	-	b	b	b	-	-	-	b	-	b	-	b	b	b	b	b	b	b	b	b	b	b	-	b	b	b	b	-	-	b	b	-
chr09	2345137	C	T	-	-	-	-	-	-	-	-	-	-	-	-	-	a	a	b	b	b	b	a	b	a	a	a	a	b	b	-	-	b	-	-	-	-	b	-	-	b	-	-	-	-	-	a	-	-
chr09	2345148	A	G	-	-	-	-	-	-	-	-	-	-	-	-	-	a	a	b	b	b	b	a	b	a	a	a	a	b	b	-	-	b	-	-	-	-	b	-	-	b	-	-	-	-	-	a	-	-
chr09	2345257	C	A	-	-	-	-	-	-	-	-	-	-	-	-	-	a	b	b	b	b	b	a	b	a	a	b	a	b	b	-	-	b	-	-	-	-	b	-	-	b	-	-	-	-	-	a	-	-
chr09	2345322	T	G	-	-	-	a	-	b	-	-	-	-	-	a	a	a	a	b	b	b	b	a	h	b	a	h	a	b	b	-	-	-	-	-	-	a	-	-	-	-	-	b	-	-	-	-	-	-
chr09	2345758	A	G	a	b	a	a	b	b	-	a	-	-	b	a	a	b	-	-	b	b	b	-	b	-	a	-	a	-	b	b	a	b	a	b	a	a	a	a	a	b	b	a	-	b	a	b	a	a
chr09	2345798	T	C	a	b	a	a	b	b	-	a	-	-	b	a	a	b	-	-	b	b	b	-	b	-	a	-	a	-	b	b	a	b	a	b	a	a	a	a	a	b	b	a	-	b	a	b	a	a
chr09	2345995	A	G	a	b	a	a	-	b	-	a	-	b	b	a	a	a	b	-	b	b	b	-	b	-	a	-	a	-	b	b	a	b	a	b	a	a	a	a	a	b	b	a	-	b	a	b	a	a
chr09	2346108	A	G	a	a	a	a	a	b	a	b	b	b	b	a	a	b	a	b	b	-	a	-	b	b	a	a	-	b	b	b	b	b	b	a	a	a	a	a	a	b	b	b	b	b	a	a	a	-
chr09	2346128	A	T	a	a	a	a	a	b	a	b	b	b	b	a	a	b	a	b	b	-	a	-	b	b	a	a	-	b	b	b	b	b	b	a	a	a	a	a	a	b	b	b	b	b	a	a	a	-
chr09	2346352	A	G	a	a	a	a	a	b	a	b	b	b	b	a	a	-	-	b	b	-	a	-	b	b	a	a	a	b	b	b	a	b	b	a	a	a	a	a	a	b	b	b	b	b	a	a	a	-
chr09	2346373	G	A	a	a	b	a	a	b	a	b	b	b	b	a	a	b	a	b	b	-	a	-	b	b	a	a	-	b	b	b	a	b	b	b	a	b	a	a	a	b	b	b	b	b	a	a	a	-
chr09	2346737	G	A	a	b	a	a	a	a	b	a	-	-	b	a	a	-	b	-	-	b	a	a	-	b	-	-	a	b	b	b	b	b	b	b	b	b	b	a	a	b	b	b	b	a	a	b	b	a
chr09	2351151	C	T	-	-	-	-	-	-	-	-	-	-	-	-	-	a	a	b	b	b	b	a	b	a	a	a	a	b	b	-	-	-	-	-	-	-	b	-	-	-	-	-	-	-	-	b	-	-
chr09	2351159	A	G	-	-	-	-	-	-	-	-	-	-	-	-	-	a	a	b	b	b	b	a	b	a	a	a	a	b	b	-	-	-	-	-	-	-	b	-	-	-	-	-	-	-	-	b	-	-
chr09	2352847	A	G	a	a	b	a	a	b	a	a	b	a	b	a	a	a	a	-	b	b	-	-	a	a	a	b	a	-	-	b	b	b	b	b	a	b	a	a	a	b	b	a	b	b	a	b	a	-
chr09	2354101	G	A	a	b	a	a	b	a	a	a	b	a	b	a	b	a	-	b	b	-	a	a	b	a	-	b	a	b	b	b	b	b	b	a	b	b	a	a	a	b	b	b	-	b	a	a	-	a
chr09	2362425	G	T	a	b	a	a	b	a	a	b	-	a	-	a	b	-	a	-	b	b	a	a	a	a	a	a	a	-	b	-	b	-	a	a	-	b	-	-	a	b	b	a	b	-	a	-	-	-
chr09	2362551	G	A	a	b	b	a	b	a	a	b	-	a	-	a	b	-	-	-	b	b	a	a	a	b	a	a	a	-	b	b	b	-	a	-	-	b	-	b	a	-	b	a	b	-	a	-	b	-
chr09	2362575	C	G	a	b	a	a	b	a	a	b	-	a	-	a	b	-	-	-	b	b	a	a	a	a	a	a	a	-	b	b	b	-	a	-	-	b	-	b	a	-	b	a	b	-	a	-	a	-
chr09	2362986	C	A	-	-	-	-	-	a	-	-	-	b	-	a	a	a	-	-	-	-	-	-	-	-	a	-	-	-	b	b	-	b	b	b	-	a	-	-	-	-	b	-	-	-	a	-	-	-
chr09	2381585	C	T	-	-	-	-	-	-	-	-	-	-	-	-	-	b	a	b	b	b	h	a	h	h	a	h	a	b	b	-	-	-	-	-	b	-	-	-	-	-	-	-	-	-	-	-	b	-
chr09	2385584	A	G	a	-	a	-	-	-	-	-	b	a	b	-	-	-	-	-	-	-	-	-	-	-	-	-	-	b	-	b	b	b	b	b	a	a	b	b	-	b	b	a	-	-	a	a	-	-
chr09	2385934	G	A	a	-	b	-	-	-	-	-	b	a	b	-	-	-	-	-	-	-	-	-	-	-	-	-	-	b	-	b	b	b	b	b	a	a	b	-	-	b	b	a	-	-	a	a	-	-
chr09	2390533	C	A	-	b	b	-	-	b	-	-	-	b	b	-	b	-	-	-	-	-	-	-	b	-	-	-	-	b	-	b	b	-	b	-	b	-	-	-	-	b	b	b	-	-	-	-	b	-
chr09	2400235	A	G	a	b	b	a	a	b	a	b	b	a	b	a	a	a	-	-	b	b	b	a	b	b	a	-	a	-	-	b	a	b	b	-	b	b	-	-	a	b	-	b	-	a	a	-	a	-
chr09	2400627	T	A	a	-	b	a	a	a	a	a	b	b	b	a	b	b	b	-	b	-	b	-	b	-	-	-	-	-	-	b	a	b	a	a	b	a	-	-	a	b	b	b	b	b	a	b	b	a
chr09	2401357	A	T	a	-	a	a	b	b	-	-	b	a	-	a	a	a	-	-	-	-	-	-	-	b	a	-	a	-	-	b	-	b	a	a	b	a	-	a	a	b	-	a	b	b	a	-	b	a
chr09	2404871	G	A	-	-	-	-	-	-	-	-	-	-	-	-	-	h	h	b	b	b	h	a	h	h	a	h	a	b	b	-	-	b	-	-	a	-	-	-	-	-	-	-	-	a	-	-	-	-
chr09	2405896	C	T	-	-	-	-	-	-	-	-	-	-	-	-	-	a	-	b	b	-	a	a	b	-	-	a	a	b	b	-	-	-	-	-	-	b	-	-	-	-	-	-	-	-	-	-	-	-
chr09	2407376	A	G	a	a	a	a	a	a	a	a	b	a	b	a	a	a	b	b	b	b	a	a	a	a	a	b	a	b	b	b	a	b	a	a	a	a	a	a	a	-	b	a	a	a	a	a	a	a
chr09	2407571	C	T	-	b	b	-	b	b	-	-	b	b	b	-	-	b	b	a	b	b	-	-	b	b	-	b	-	b	b	b	-	b	b	b	-	-	-	-	-	-	b	-	-	b	-	-	-	-
chr09	2416305	T	C	a	a	a	b	b	b	a	b	b	b	b	a	a	b	a	b	b	b	b	a	a	h	a	b	a	b	b	b	a	b	a	b	a	b	b	b	a	b	b	b	b	b	-	a	a	-
chr09	2417615	A	C	-	b	b	-	b	b	-	-	b	b	b	-	b	-	-	-	-	b	-	-	-	b	-	b	-	b	b	b	b	b	b	b	b	b	-	b	-	b	b	b	b	b	-	-	b	-
chr09	2417686	C	T	-	b	b	-	b	b	-	-	b	b	b	-	b	-	-	-	-	b	-	-	-	a	-	b	-	b	b	b	b	b	b	a	b	b	-	b	-	b	b	b	b	b	a	-	b	-
chr09	2418034	T	A	a	-	-	-	b	-	-	-	-	-	-	-	a	a	-	-	b	-	a	a	a	a	a	a	a	-	-	b	b	-	b	b	b	b	b	a	-	b	a	-	b	-	-	-	b	-
chr09	2418873	T	C	-	-	-	-	-	-	-	-	-	-	-	-	-	h	b	b	b	b	h	h	h	h	a	b	a	b	h	-	-	-	-	-	-	-	-	-	-	-	-	-	-	-	-	-	-	-
chr09	2418999	C	T	a	b	b	a	a	a	a	a	b	b	b	a	a	a	-	b	b	-	-	a	a	a	-	a	-	b	b	b	a	b	a	a	a	b	b	b	a	b	b	a	a	a	a	a	a	a
chr09	2419172	G	A	a	b	b	a	a	a	a	a	-	-	b	a	a	-	-	b	-	-	-	a	a	a	-	a	-	b	b	b	a	b	a	a	a	a	b	b	a	b	b	a	a	a	a	a	a	a
chr09	2419446	G	A	a	a	b	a	a	a	a	b	-	a	b	a	b	b	b	b	b	b	b	a	b	b	-	b	a	b	b	b	b	-	a	-	b	a	-	a	-	b	-	b	a	a	a	-	a	-
chr09	2419687	T	A	a	a	a	a	a	a	a	b	-	a	b	a	a	a	b	b	b	b	b	a	b	b	-	b	a	b	b	b	b	-	a	-	b	-	-	a	-	b	-	b	a	a	a	-	a	-
chr09	2422010	C	G	a	b	a	-	a	a	a	b	b	a	-	a	b	-	b	-	-	-	-	a	a	-	a	a	a	-	-	b	b	b	a	b	b	b	b	a	-	-	b	b	b	b	a	a	-	-
chr09	2425466	C	T	-	-	-	-	-	b	-	-	-	-	-	-	-	a	b	b	b	b	a	a	b	a	a	a	a	b	b	b	-	-	-	-	a	-	a	-	-	-	-	-	-	-	-	-	-	-
chr09	2425613	A	T	-	-	-	-	-	b	-	-	-	-	-	-	-	b	a	b	b	b	a	a	b	a	a	a	a	b	b	-	-	-	-	-	a	-	a	-	-	-	-	-	-	-	-	-	-	-
chr09	2425625	C	A	-	-	-	-	-	b	-	-	-	-	-	-	-	b	a	b	b	b	a	a	b	a	a	a	a	b	b	-	-	-	-	-	a	-	a	-	-	-	-	-	-	-	-	-	-	-
chr09	2430264	A	T	a	a	a	a	b	a	a	a	b	a	b	a	a	a	b	-	b	b	a	a	a	h	a	-	a	b	-	b	h	b	a	a	a	a	a	a	a	b	b	a	b	a	a	a	a	a
chr09	2430305	T	A	a	b	b	a	b	b	a	b	b	b	b	a	b	a	b	-	b	b	a	a	a	h	a	-	a	b	-	b	h	b	b	b	b	b	b	b	a	b	b	b	b	b	a	b	a	a
chr09	2430318	T	C	a	b	b	a	b	b	a	b	b	b	b	a	b	a	b	-	b	b	a	a	a	h	a	-	a	b	-	b	h	b	b	b	b	b	b	b	a	b	b	b	b	b	a	b	a	a
chr09	2430334	A	G	a	a	a	a	b	a	a	a	b	a	b	a	a	a	b	-	b	b	a	a	a	h	a	-	a	b	-	b	h	b	a	a	a	a	a	a	a	b	b	a	b	a	a	a	a	a
chr09	2430533	C	T	a	a	a	a	b	a	a	a	b	a	b	a	b	a	h	-	b	b	a	a	h	h	a	b	a	b	b	b	a	b	b	a	b	a	a	a	a	b	b	a	b	a	a	a	a	a
chr09	2430548	T	C	a	b	b	a	b	b	a	b	b	a	b	a	b	a	a	-	b	b	a	a	a	a	a	b	a	b	b	b	a	b	b	b	b	b	b	b	a	b	b	b	b	a	a	b	a	a
chr09	2431690	T	C	a	-	a	a	-	a	-	-	-	-	-	-	-	a	-	-	-	-	a	a	a	-	a	-	a	-	-	-	-	-	a	-	-	-	-	-	-	-	-	-	-	-	-	-	-	-
chr09	2449351	C	T	a	b	b	a	a	b	-	b	b	b	b	a	b	b	-	-	b	-	b	a	a	-	-	a	a	-	-	b	b	b	b	b	b	a	-	-	a	b	b	b	b	a	a	b	-	-
chr09	2449365	G	T	a	b	b	a	a	b	-	b	b	b	b	a	b	b	-	-	b	-	b	a	a	-	-	a	a	-	-	b	b	b	b	b	b	a	-	-	a	b	b	b	b	a	a	b	-	-
chr09	2449409	A	G	-	-	-	-	-	-	-	-	-	-	-	-	-	-	b	b	-	-	-	a	-	-	a	h	a	b	-	b	-	-	-	-	-	-	-	-	-	-	-	-	-	-	-	-	-	-
chr09	2452887	A	G	a	a	a	a	a	a	-	-	b	a	-	a	a	-	-	-	-	-	-	a	-	a	a	-	-	b	b	b	-	b	a	a	a	a	b	a	a	-	b	a	a	-	a	a	b	a
chr09	2452895	A	G	a	a	a	a	a	a	-	-	b	a	-	a	a	-	-	-	-	-	-	a	-	a	a	-	-	b	b	b	-	b	a	a	a	a	b	a	a	-	b	a	a	-	a	a	b	a
chr09	2453026	G	A	a	-	b	a	b	b	a	b	b	b	b	a	b	a	-	-	-	-	-	a	-	-	a	-	-	b	b	b	a	b	b	a	a	b	b	a	-	b	b	a	a	a	a	a	b	-
chr09	2454291	A	G	a	b	b	a	b	a	-	b	b	a	b	a	a	a	a	-	-	-	a	a	-	a	a	-	a	-	b	a	a	b	b	b	b	a	a	a	a	b	b	b	b	b	a	a	a	-
chr09	2459263	T	G	a	-	a	a	b	a	-	b	b	-	b	a	b	-	b	-	b	-	-	-	-	-	-	b	a	-	-	b	b	b	a	b	-	a	b	a	-	b	b	-	b	-	a	-	-	a
chr09	2462184	C	A	a	b	b	a	a	b	a	a	b	b	b	a	a	a	a	-	b	b	-	a	h	b	a	a	a	b	b	b	b	b	a	b	a	a	a	-	a	b	-	b	b	b	a	b	b	a
chr09	2462313	T	C	a	b	b	a	a	b	a	a	b	b	b	a	a	b	a	-	b	b	-	a	a	a	a	a	a	b	b	b	b	b	a	b	a	a	a	-	a	b	-	b	b	b	a	b	b	a
chr09	2462320	G	A	a	b	b	a	a	b	a	a	b	b	b	a	a	b	b	-	b	b	-	a	a	a	a	a	a	b	b	b	b	b	a	b	a	a	a	-	a	b	-	b	b	b	a	b	b	a
chr09	2462521	A	G	-	-	b	-	-	-	-	-	-	-	-	-	-	a	b	b	b	b	a	a	-	h	a	a	a	b	b	-	-	-	-	-	-	b	-	-	-	-	-	-	-	-	-	-	-	-
chr09	2471863	G	C	-	b	b	-	b	b	-	-	b	-	-	-	b	a	a	b	b	-	a	a	b	b	a	b	-	b	b	-	b	b	-	b	-	a	-	b	-	b	b	-	-	b	-	b	-	-
chr09	2473418	A	G	-	-	b	-	-	-	-	-	-	-	-	-	-	b	a	b	b	b	b	-	b	a	a	a	a	b	b	-	-	-	-	-	-	-	-	-	-	-	-	-	-	a	-	-	-	-
chr09	2474447	A	G	a	-	a	a	a	a	a	a	b	-	b	a	a	-	a	b	b	b	a	a	a	b	-	a	a	b	b	b	b	b	a	-	b	a	b	-	a	-	b	b	b	a	a	-	a	-
chr09	2474506	A	G	a	-	a	a	a	a	a	a	b	-	b	a	a	-	a	b	b	b	a	a	a	b	-	a	a	b	b	b	b	b	a	-	b	a	b	-	a	-	b	b	b	a	a	-	a	-
chr09	2474614	C	T	-	-	-	-	b	-	-	-	-	-	-	-	-	a	a	b	b	b	b	a	a	a	a	a	a	b	b	-	-	-	-	-	-	b	-	-	-	-	-	-	-	-	-	-	-	-
chr09	2484477	C	G	-	-	-	-	a	-	-	-	-	-	-	-	-	a	b	b	b	b	h	a	a	b	a	h	a	b	b	-	-	b	-	-	-	-	-	-	-	-	-	-	-	-	a	-	-	-
chr09	2484502	G	A	-	-	-	-	a	-	-	-	-	-	-	-	-	a	b	b	b	b	h	a	a	b	a	h	a	b	b	-	-	b	-	-	-	-	-	-	-	-	-	-	-	-	a	-	-	-
chr09	2484760	T	C	-	-	-	-	b	-	-	-	-	-	-	-	-	b	b	b	b	b	h	a	h	h	a	a	a	b	b	-	-	-	b	a	-	b	-	-	-	-	-	-	-	b	-	-	-	-
chr09	2485399	C	T	-	-	-	-	-	-	-	-	-	-	-	-	-	a	a	h	b	b	h	a	b	a	a	a	-	b	b	-	-	-	-	-	-	-	-	-	-	-	-	-	-	-	-	-	-	-
chr09	2491197	A	G	a	-	-	-	-	-	-	-	-	-	b	-	b	a	b	b	b	b	a	a	h	b	a	h	a	b	b	-	-	-	-	-	-	b	-	-	-	-	-	-	-	a	-	-	-	-
chr09	2493175	C	G	a	-	a	a	a	-	-	a	b	b	b	a	-	-	-	-	-	-	a	-	-	-	-	-	a	-	b	-	b	-	a	-	b	a	-	a	a	-	-	-	-	-	a	a	-	-
chr09	2493330	C	T	a	a	a	a	b	b	a	b	b	b	b	a	a	b	-	b	b	-	-	a	-	a	-	b	-	b	-	b	a	b	b	b	b	a	-	a	a	b	b	a	b	a	a	b	b	a
chr09	2493527	C	A	a	a	a	a	b	b	a	b	b	b	b	a	a	b	-	b	b	-	-	a	-	b	-	b	-	b	-	b	a	b	b	b	b	a	-	b	a	-	b	a	b	a	a	b	b	a
chr09	2496384	G	A	a	a	b	a	b	a	a	b	b	a	b	a	b	b	-	-	b	-	-	-	b	-	-	-	-	-	-	-	b	-	a	b	b	b	b	b	a	-	b	a	b	-	a	h	a	a
chr09	2500018	T	C	a	a	b	a	b	b	-	a	-	b	-	a	b	-	-	b	b	b	a	-	b	-	-	b	-	b	-	b	b	b	a	b	a	-	b	b	-	b	b	a	b	a	a	a	b	a
chr09	2500671	T	C	a	b	-	a	a	b	a	b	-	a	b	a	a	-	-	-	-	b	a	-	-	-	-	a	-	-	-	-	b	-	-	-	b	b	-	b	a	b	b	a	-	a	a	a	a	-
chr09	2509356	T	C	-	-	-	-	-	-	-	-	-	-	-	-	b	a	-	-	-	b	-	a	a	a	a	a	a	b	-	-	a	-	-	-	-	-	-	-	-	-	-	-	-	-	-	-	-	-
chr09	2509467	C	T	-	-	-	-	-	-	-	-	-	-	-	-	-	a	-	-	-	b	-	a	a	a	a	a	a	-	-	-	a	-	-	-	-	-	-	-	-	-	-	-	-	-	-	-	-	-
chr09	2509493	T	C	a	b	b	a	b	b	a	b	b	b	b	a	b	a	a	-	b	b	a	a	a	a	a	b	a	-	-	b	b	b	b	b	b	b	b	b	a	b	b	b	b	b	-	b	b	-
chr09	2509994	G	A	a	-	b	a	b	a	a	a	b	-	b	a	a	a	b	b	b	b	a	a	-	b	-	b	a	b	b	-	b	b	-	b	b	a	b	a	-	b	-	a	a	a	-	-	-	-
chr09	2522312	T	C	a	b	b	b	a	b	a	b	b	a	b	a	b	b	a	-	b	-	-	-	-	a	-	-	b	-	b	b	a	b	a	b	b	b	b	a	a	b	b	a	b	-	b	b	a	a
chr09	2526232	T	A	-	-	-	-	-	-	-	-	-	-	-	-	-	h	a	b	b	b	b	h	a	-	h	a	a	b	b	-	-	-	-	b	-	-	-	-	-	-	-	-	-	-	-	-	-	-
chr09	2534688	A	G	-	-	-	-	-	-	-	b	-	-	-	-	-	b	-	-	b	-	a	a	a	-	a	a	a	b	b	-	-	-	-	-	-	a	-	-	-	-	-	-	-	-	-	-	-	-
chr09	2534845	C	T	-	-	-	-	-	-	-	-	-	-	-	-	-	b	a	b	b	b	b	a	h	h	a	h	a	b	b	-	-	-	-	-	-	-	-	-	-	-	-	-	-	-	-	-	-	-
chr09	2535935	G	A	-	-	-	-	-	-	-	-	b	-	-	-	-	-	-	b	b	b	-	-	b	b	-	b	-	b	b	-	-	-	h	-	-	-	-	-	-	-	-	a	-	-	-	-	-	-
chr09	2540143	C	T	a	b	a	a	b	b	a	b	b	a	b	a	b	a	-	-	b	b	a	-	-	a	a	-	a	b	-	b	b	b	b	b	b	a	b	b	a	b	b	b	b	b	a	a	-	-
chr09	2540354	G	A	a	b	a	a	b	b	a	b	b	a	b	a	b	b	-	-	b	b	a	-	-	b	a	a	a	b	-	b	b	b	b	b	b	a	b	b	a	b	b	b	b	b	a	a	-	-
chr09	2542042	A	G	-	-	-	-	a	-	-	-	b	-	-	-	-	a	a	b	b	b	-	a	a	a	a	b	a	b	b	-	a	-	a	-	-	-	-	-	-	-	-	-	-	-	-	-	-	-
chr09	2542836	G	A	-	-	-	-	-	-	-	-	-	-	-	-	-	b	b	b	b	b	h	a	a	a	-	h	a	b	b	-	-	-	-	-	-	-	-	-	-	-	-	-	-	-	-	-	-	-
chr09	2544056	G	A	-	b	-	-	-	b	-	-	-	-	-	-	b	b	a	-	b	b	a	a	a	a	a	h	a	b	b	-	-	-	-	a	-	-	-	-	-	-	-	-	-	-	-	-	-	-
chr09	2552438	G	A	-	-	-	a	-	-	-	-	-	-	-	-	a	b	a	b	b	b	a	a	h	h	a	a	a	-	b	-	-	-	-	-	-	-	-	-	a	-	-	-	-	-	-	-	-	-
chr09	2552565	C	T	-	-	-	a	-	-	-	-	-	-	-	-	a	a	a	b	b	b	a	a	h	h	a	a	a	-	b	-	-	-	-	-	-	-	-	-	a	-	-	-	-	-	-	-	-	-
chr09	2552587	G	A	-	-	-	a	-	-	-	-	-	-	-	-	a	a	a	b	b	b	a	a	h	h	a	a	a	-	b	-	-	-	-	-	-	-	-	-	a	-	-	-	-	-	-	-	-	-
chr09	2561716	T	G	-	-	-	-	-	-	-	-	-	-	-	-	-	b	a	b	b	b	h	a	a	h	a	a	a	b	b	-	-	-	-	-	b	-	-	-	-	-	-	-	-	-	-	-	-	-
chr09	2565066	G	A	a	a	b	a	a	b	a	b	b	a	b	a	b	a	a	b	b	b	b	a	-	b	a	b	a	b	b	b	a	b	a	a	a	a	-	b	a	b	b	a	b	a	a	b	-	-
chr09	2565091	T	C	a	a	b	a	a	b	a	b	b	b	b	a	b	a	a	b	b	b	b	a	-	b	a	b	a	b	b	b	a	b	a	a	a	a	-	b	a	b	b	a	b	a	a	b	-	-
chr09	2566069	G	T	a	a	b	a	b	b	a	b	b	b	b	a	b	a	-	b	b	-	b	a	b	b	a	a	a	b	b	b	b	-	b	b	a	a	b	b	a	b	b	a	b	a	a	a	a	a
chr09	2566849	G	A	a	a	b	a	a	a	a	a	b	-	b	a	b	a	-	-	-	b	b	a	-	a	a	a	a	b	b	-	b	-	-	a	-	a	b	a	-	-	b	-	-	-	a	a	b	-
chr09	2566963	T	G	a	a	b	a	a	b	a	-	b	a	b	a	b	a	a	b	b	b	a	a	b	b	a	b	a	b	b	b	a	b	b	a	a	a	a	-	a	b	-	b	b	b	a	a	a	-
chr09	2566985	T	C	a	a	b	a	a	b	a	-	b	a	b	a	b	a	a	b	b	b	a	a	b	b	a	b	a	b	b	b	a	b	b	a	a	a	a	-	a	b	-	b	b	b	a	a	a	-
chr09	2567233	G	A	-	b	a	-	-	b	-	-	-	-	-	a	b	a	a	b	b	-	b	a	a	b	a	a	a	b	b	b	-	-	-	-	-	a	-	-	a	-	b	-	-	a	-	-	-	a
chr09	2567250	C	T	-	b	a	-	-	a	-	-	-	-	-	a	b	a	a	b	b	-	b	a	a	b	a	a	a	b	b	b	-	-	-	-	-	a	-	-	a	-	b	-	-	a	-	-	-	a
chr09	2567614	C	T	-	-	-	-	-	-	-	-	-	-	-	-	-	b	-	b	b	-	a	a	-	h	-	b	a	b	b	-	-	-	-	-	-	-	-	-	-	-	-	-	a	-	-	-	-	-
chr09	2567680	C	A	a	-	b	a	a	b	a	a	b	b	b	a	b	b	-	-	b	-	-	-	a	a	a	b	a	b	-	b	a	b	a	b	a	a	a	b	a	-	b	b	a	b	a	b	a	-
chr09	2567703	T	C	a	-	b	a	a	b	a	a	b	b	b	a	b	b	-	-	b	-	-	-	a	a	a	b	a	b	-	b	a	b	a	b	a	a	a	b	a	-	b	b	a	b	a	b	a	-
chr09	2568666	T	G	a	-	b	a	b	b	a	b	b	b	b	a	b	a	a	-	-	-	-	a	a	a	-	a	a	b	-	b	b	b	a	a	a	b	a	a	a	b	b	a	b	a	a	b	b	-
chr09	2571804	T	C	-	b	-	a	a	-	-	a	-	-	-	a	-	a	-	-	-	-	-	a	-	-	a	-	-	-	-	-	a	-	a	b	a	a	-	-	a	-	-	a	a	-	a	a	a	-
chr09	2571812	A	G	-	b	-	a	a	-	-	a	-	-	-	a	-	a	-	-	-	-	-	a	-	-	a	-	-	-	-	-	a	-	a	b	a	a	-	-	a	-	-	a	a	-	a	a	a	-
chr09	2571887	T	C	-	-	-	-	-	-	-	-	-	-	-	-	-	a	-	b	b	b	b	a	h	b	a	b	a	b	b	-	-	-	-	-	-	-	b	-	-	-	-	-	-	-	-	-	-	-
chr09	2572234	A	G	-	-	-	a	-	-	-	-	-	-	-	-	-	a	b	-	b	b	a	a	a	a	a	-	a	b	b	-	-	-	-	-	-	-	-	-	-	-	-	-	-	-	-	-	-	-
chr09	2572765	A	G	a	-	a	a	a	a	a	-	b	a	-	a	a	b	-	-	b	b	a	a	a	a	a	a	a	-	-	b	a	-	a	a	a	a	a	a	a	b	b	a	a	a	a	a	b	-
chr09	2573209	T	G	-	-	-	-	-	-	-	-	b	-	-	-	-	h	b	b	-	-	-	a	b	-	a	b	-	b	-	-	b	-	b	b	-	-	-	-	-	-	-	-	a	-	-	-	-	-
chr09	2573304	T	C	-	-	-	-	-	-	-	-	b	-	-	-	-	b	b	-	-	b	-	-	b	-	-	-	-	b	-	-	b	-	b	b	-	-	-	-	-	-	-	-	-	-	-	-	-	-
chr09	2573450	C	T	a	-	-	-	-	-	-	-	-	-	-	-	-	a	-	b	b	b	b	a	-	-	a	h	a	b	b	-	-	-	a	-	-	-	-	-	a	-	-	-	-	-	-	-	-	-
chr09	2574345	T	C	a	-	-	a	-	b	a	a	-	-	-	a	b	b	b	-	-	b	b	a	b	b	a	a	a	b	b	-	b	-	b	b	b	b	-	b	-	b	-	-	-	a	-	-	a	-
chr09	2576411	A	G	-	-	-	-	b	-	-	-	-	-	-	-	-	a	a	b	b	b	a	a	a	h	a	h	a	b	b	-	-	-	-	-	-	-	-	-	-	-	-	-	-	-	-	-	a	-
chr09	2576426	A	C	-	-	-	-	b	-	-	-	-	-	-	-	-	h	a	b	b	b	h	a	a	h	a	h	a	b	b	-	-	-	-	-	-	-	-	-	-	-	-	-	-	-	-	-	a	-
chr09	2577502	G	T	-	-	-	a	-	-	-	-	-	-	-	-	-	b	a	b	b	b	a	a	a	a	a	a	a	b	b	-	-	-	-	-	a	b	-	-	-	-	b	-	-	a	-	-	-	-
chr09	2577568	T	A	-	-	-	a	-	-	-	-	-	-	-	-	-	b	a	b	b	b	a	a	a	a	a	b	a	b	b	-	-	-	-	-	a	b	-	-	-	-	b	-	-	a	-	-	-	-
chr09	2577641	C	T	-	-	-	a	-	-	-	-	-	-	-	-	-	a	b	b	b	b	a	a	a	a	a	a	a	b	b	-	-	-	-	-	a	b	-	-	-	-	b	-	-	a	-	-	-	-
chr09	2578369	T	C	a	b	b	a	h	b	a	b	b	b	b	a	b	b	-	-	b	-	-	-	a	-	a	b	a	-	b	b	b	b	h	h	a	b	b	b	a	b	b	b	a	b	a	b	b	b
chr09	2578723	T	C	a	a	b	a	a	a	a	a	b	a	b	a	b	b	a	-	b	b	a	a	b	a	a	a	a	b	b	b	a	b	b	b	b	b	b	a	a	b	b	a	a	b	a	a	b	b
chr09	2580662	G	A	-	-	-	-	-	-	-	-	-	-	-	-	-	b	b	b	b	-	a	a	a	a	a	a	a	b	b	b	-	-	b	-	-	-	-	-	-	b	-	-	-	-	a	-	-	a
chr09	2580681	A	C	-	-	-	-	-	-	-	-	-	-	-	-	-	b	b	b	b	-	a	a	a	a	a	a	a	b	b	b	-	-	b	-	-	-	-	-	-	b	-	-	-	-	a	-	-	a
chr09	2580713	A	G	-	-	-	-	-	-	-	-	-	-	-	-	-	b	b	b	b	-	a	a	a	a	a	a	a	b	b	b	-	-	b	-	-	-	-	-	-	b	-	-	-	-	a	-	-	a
chr09	2584111	C	A	a	a	a	a	a	a	a	a	-	-	-	a	a	a	-	-	-	-	-	a	a	a	a	a	a	-	-	-	-	-	a	a	a	a	a	a	a	-	-	a	a	-	a	-	-	a
chr09	2584170	G	A	a	a	a	a	a	a	a	a	-	-	-	a	a	a	-	-	-	-	-	a	a	a	a	a	a	-	-	-	-	-	a	a	a	a	a	a	a	-	-	a	a	-	a	-	-	a
chr09	2585071	A	T	-	-	-	-	-	-	-	-	-	-	-	-	b	b	-	-	b	-	-	-	-	-	-	-	-	-	-	-	-	-	b	-	-	-	-	-	-	-	-	-	-	-	a	-	-	-
chr09	2587368	A	G	a	b	a	a	-	b	-	b	b	-	-	a	a	-	-	b	-	-	-	-	b	b	a	a	a	-	b	b	a	b	b	b	a	a	-	b	a	-	b	b	b	a	a	-	b	a
chr09	2588902	T	G	a	-	-	-	-	a	-	-	-	-	-	-	a	-	-	-	-	-	-	-	-	-	a	-	-	-	-	-	-	-	-	-	-	-	-	-	a	-	-	-	-	b	a	a	-	-
chr09	2588930	C	T	a	-	-	-	-	a	-	-	-	-	-	-	a	-	-	-	-	-	-	-	-	-	a	-	-	-	-	-	-	-	-	-	-	-	-	-	a	-	-	-	-	b	a	a	-	-
chr09	2589330	C	T	a	-	-	-	-	a	-	-	-	-	-	-	a	-	-	-	-	-	-	-	-	-	a	-	-	-	-	-	-	-	-	-	-	-	-	-	a	-	-	-	-	b	a	a	-	-
chr09	2589802	A	G	-	-	-	a	-	-	-	-	-	-	-	-	-	b	a	b	-	b	a	a	a	b	-	a	a	b	b	-	-	-	-	-	a	-	-	-	-	-	-	-	-	-	-	-	-	-
chr09	2597661	T	A	a	-	-	a	a	b	-	a	b	b	-	a	a	b	-	-	b	-	-	-	-	-	-	a	-	b	-	b	b	b	a	b	b	a	-	-	-	b	-	b	-	-	a	b	a	-
chr09	2599267	A	G	-	-	-	-	-	-	-	-	b	a	b	-	-	a	b	b	b	b	a	a	a	a	a	h	a	b	b	b	-	-	-	-	-	-	-	-	-	-	-	-	-	-	-	-	-	-
chr09	2616486	A	G	-	-	-	-	-	a	-	-	-	-	-	-	-	h	h	-	-	b	a	a	a	a	a	a	a	b	b	-	-	b	-	-	-	-	-	-	-	-	-	-	-	-	-	-	-	-
chr09	2616539	G	A	-	-	-	-	-	a	-	-	-	-	-	-	-	h	h	-	-	b	a	a	a	b	a	a	a	b	b	-	-	b	-	-	-	-	-	-	-	-	-	-	-	-	-	-	-	-
chr09	2616552	A	G	-	-	-	-	-	a	-	-	-	-	-	-	-	h	h	-	b	b	a	a	a	b	a	h	a	b	b	-	-	b	-	-	-	-	-	-	-	-	-	-	-	-	-	-	-	-
chr09	2617291	C	T	a	b	b	a	a	b	a	a	b	a	b	a	b	a	-	b	b	b	a	a	b	a	a	a	a	b	b	-	b	b	b	-	a	-	-	-	a	b	b	b	a	-	a	-	-	a
chr09	2620946	T	C	a	b	a	a	a	-	a	a	-	-	b	a	b	b	b	-	b	-	a	a	b	b	a	h	a	b	b	b	a	b	b	b	b	a	-	-	a	b	-	a	a	a	a	-	-	-
chr09	2636889	C	T	-	-	-	-	-	-	-	-	-	-	-	-	-	-	-	b	-	b	-	a	a	a	a	b	a	b	-	-	-	b	-	-	-	-	-	-	-	-	-	a	-	-	-	-	-	-
chr09	2638217	C	T	a	b	a	a	a	b	a	-	b	b	b	a	b	a	a	b	b	-	a	a	a	a	a	a	a	b	b	b	a	b	a	b	b	-	b	-	a	-	b	a	a	b	a	b	a	-
chr09	2643206	T	C	a	a	b	a	a	b	-	-	b	-	b	a	b	b	a	-	b	-	b	a	a	a	a	-	a	-	b	-	b	-	b	a	-	b	a	-	-	-	b	-	-	a	-	-	-	-
chr09	2643735	A	G	a	-	b	a	b	b	a	b	b	a	b	a	h	a	-	-	-	-	b	a	a	-	a	-	-	b	-	-	a	b	h	a	a	a	b	a	a	-	b	b	b	b	a	a	b	-
chr09	2648421	A	G	-	-	b	-	-	-	-	-	-	-	-	-	b	-	-	-	-	-	-	-	b	-	-	-	-	-	-	-	-	b	-	-	-	-	-	-	-	-	-	-	a	-	a	a	-	-
chr09	2661457	T	C	-	-	-	-	-	-	-	-	-	b	-	-	-	a	a	-	a	-	a	a	a	a	a	a	a	-	-	-	a	-	-	-	b	-	-	-	-	-	-	-	-	b	-	b	-	-
chr09	2662682	G	A	a	a	a	a	a	a	-	-	-	b	-	a	a	-	-	-	b	b	a	a	a	-	a	-	a	-	-	-	a	-	a	-	b	a	a	a	a	-	-	a	a	b	a	b	a	-
chr09	2666138	C	T	a	-	a	a	b	a	-	b	b	a	b	a	a	b	a	-	-	b	a	-	a	a	a	-	a	b	-	b	b	b	a	b	a	b	-	a	a	b	-	b	b	a	a	b	b	-
chr09	2667319	G	T	-	-	-	-	-	-	-	-	-	-	-	-	-	b	-	-	b	-	a	-	a	-	a	-	a	b	-	-	-	-	-	-	-	-	-	-	-	-	-	-	-	-	-	-	-	-
chr09	2668008	A	T	a	b	b	a	a	b	-	-	b	-	-	a	-	a	b	-	b	b	a	a	a	a	a	b	a	b	b	-	-	-	-	-	a	a	-	b	-	-	-	-	-	b	a	-	-	-
chr09	2668106	C	T	-	-	-	-	b	-	-	-	-	-	-	-	-	b	-	b	b	b	b	a	b	b	a	b	a	b	b	-	-	-	-	-	-	-	-	-	-	-	-	b	-	-	-	-	-	-
chr09	2668271	C	T	a	-	-	-	b	-	a	-	-	a	-	a	a	h	a	-	b	-	a	a	a	h	a	h	-	b	b	-	-	-	-	a	-	-	-	-	-	-	-	-	b	a	-	-	-	-
chr09	2675794	G	A	-	-	-	a	-	-	-	-	-	-	-	-	-	b	b	b	b	b	a	a	h	b	a	b	a	b	b	-	b	-	b	b	-	a	-	-	-	-	-	-	-	-	-	-	-	-
chr09	2675847	G	A	-	b	-	-	-	-	-	-	-	-	-	-	-	a	b	a	b	b	h	a	h	h	a	a	a	b	b	-	-	-	-	-	-	-	-	-	-	-	-	a	-	-	-	-	-	-
chr09	2677502	A	G	-	-	-	-	-	-	-	-	-	-	-	-	b	a	a	-	b	-	-	a	b	h	a	b	a	b	b	-	-	b	-	-	-	-	-	-	-	-	-	b	-	-	a	-	-	-
chr09	2689027	G	A	-	-	b	-	-	-	-	-	-	-	-	-	-	b	-	-	-	-	-	-	-	-	-	-	a	-	b	-	-	-	-	-	a	a	-	b	-	-	-	-	-	-	-	a	-	-
chr09	2693216	G	A	-	-	-	-	-	-	-	-	-	-	-	-	-	a	b	b	b	b	h	a	h	h	a	h	a	b	b	-	-	-	-	-	-	-	-	-	-	-	-	-	-	-	-	-	-	-
chr09	2693313	C	T	a	b	a	a	a	b	a	b	b	b	b	a	a	-	b	-	b	-	a	-	a	a	a	a	a	b	-	b	b	b	a	a	b	b	a	a	a	b	b	a	b	a	a	a	a	a
chr09	2693529	G	A	a	b	a	a	a	b	a	b	b	b	b	a	a	-	b	-	b	-	a	-	a	a	a	a	a	b	-	b	b	b	a	a	b	b	a	a	a	b	b	a	b	a	a	a	b	a
chr09	2693566	G	A	a	b	a	a	a	b	a	b	b	b	b	a	a	-	b	-	b	-	a	-	a	a	a	a	a	b	-	b	b	b	a	a	b	b	a	a	a	b	b	a	b	a	a	a	b	a
chr09	2693640	A	G	a	-	-	a	a	a	a	a	-	-	b	a	b	a	a	-	-	-	-	a	-	a	-	-	a	-	-	b	b	-	b	b	b	b	a	-	a	b	-	-	-	b	a	b	a	a
chr09	2707991	T	C	a	a	a	h	a	b	a	a	b	a	b	b	b	a	a	-	-	-	a	a	a	b	a	a	a	b	-	b	a	b	a	b	b	b	b	b	a	b	b	a	a	a	a	b	a	a
chr09	2708190	C	T	a	a	a	a	a	b	a	a	b	a	b	a	a	b	a	-	-	-	a	a	-	b	a	a	a	b	b	b	b	b	a	b	b	b	b	b	a	b	b	a	a	a	a	b	a	a
chr09	2708203	A	C	a	a	a	a	a	b	a	a	b	a	b	a	a	b	a	-	-	-	a	a	a	b	a	a	a	b	b	b	b	b	a	b	b	b	b	b	a	b	b	a	a	a	a	b	a	a
chr09	2708634	C	T	-	-	a	a	a	-	a	b	-	-	b	-	-	-	-	b	-	-	-	-	-	-	-	-	-	b	-	b	-	b	a	b	-	b	-	a	-	b	b	a	a	-	a	a	-	-
chr09	2714389	C	T	a	b	a	a	a	a	a	a	b	b	b	a	b	b	-	b	-	-	a	a	a	a	a	a	a	b	b	b	b	b	b	a	b	b	a	b	-	b	b	a	b	a	a	a	a	a
chr09	2714615	G	C	a	b	a	a	a	a	a	a	b	b	b	a	b	b	-	b	b	a	b	a	a	a	a	a	a	b	b	b	b	b	b	a	b	b	a	b	-	b	b	a	b	a	a	a	a	a
chr09	2725158	T	C	-	-	-	-	b	-	-	-	-	-	-	a	-	a	-	-	b	-	-	-	-	-	-	a	a	b	-	-	a	-	b	-	-	-	-	-	a	-	-	-	b	-	a	-	-	-
chr09	2725181	A	G	-	-	-	-	b	-	-	-	-	-	-	a	-	a	-	-	b	-	-	-	-	-	-	a	a	b	-	-	a	-	b	-	-	-	-	-	a	-	-	-	b	-	a	-	-	-
chr09	2725984	T	C	a	-	-	-	-	-	-	-	-	-	-	-	b	a	-	-	b	b	a	a	a	a	a	a	a	b	b	-	-	-	a	-	-	-	-	-	-	b	b	-	-	-	-	-	-	-
chr09	2727612	A	G	-	-	-	-	-	-	-	-	-	-	-	a	-	a	-	-	-	-	a	a	a	-	a	-	a	-	-	-	-	-	-	-	-	-	-	-	-	-	-	-	-	-	a	-	-	-
chr09	2727895	C	T	a	b	b	a	a	a	-	a	b	b	b	a	a	b	-	b	b	-	a	-	-	a	-	-	a	-	b	b	b	b	b	a	a	a	a	a	a	b	-	b	b	a	a	a	b	a
chr09	2728154	T	C	a	b	b	a	-	a	-	a	b	b	b	a	a	b	-	b	b	-	a	-	-	b	-	-	a	-	b	b	b	b	b	a	a	a	a	a	a	b	-	b	b	a	a	a	b	a
chr09	2729082	T	C	-	-	-	-	-	-	-	-	-	-	b	-	-	b	a	b	b	b	h	a	-	h	a	b	a	b	b	-	-	-	-	-	-	a	-	a	-	-	-	-	-	-	-	-	-	-
chr09	2729558	G	A	a	a	a	a	a	a	a	a	b	a	-	a	a	b	-	-	-	b	-	a	-	-	a	a	a	-	-	-	a	b	a	-	a	b	a	a	a	-	-	a	a	a	a	-	a	a
chr09	2878388	C	G	a	b	b	a	a	b	a	b	b	a	b	a	b	b	a	b	b	b	a	a	a	a	a	a	a	b	b	b	b	b	a	a	a	a	a	-	-	b	b	-	-	b	a	-	b	-
chr09	2878449	C	T	a	b	b	a	a	b	a	b	b	a	b	a	b	b	a	b	b	b	a	a	a	a	a	a	a	b	b	b	b	b	a	a	a	a	a	-	-	b	b	-	-	b	a	-	b	-
chr09	2878813	C	A	-	-	b	-	-	b	-	b	b	-	b	-	b	a	-	-	b	-	-	-	-	a	-	-	-	b	b	b	-	b	b	-	-	b	-	-	-	b	-	-	-	-	-	-	-	-
chr09	2881920	T	C	-	-	-	-	-	b	-	-	-	-	-	-	-	a	a	-	-	b	-	a	a	a	a	a	a	b	b	-	a	-	-	a	-	b	b	-	-	b	-	-	b	b	-	-	-	-
chr09	2881944	G	A	-	-	-	-	-	b	-	-	-	-	-	-	-	a	a	-	-	-	-	a	a	a	a	a	a	-	-	-	a	-	-	a	-	b	b	-	-	b	-	-	b	b	-	-	-	-
chr09	2883669	T	C	a	a	a	a	a	b	a	b	b	b	b	a	b	b	a	b	b	-	b	-	a	a	a	a	a	b	-	b	b	b	b	a	b	a	b	b	a	b	b	b	a	b	a	b	b	a
chr09	2883901	A	C	a	a	a	a	a	a	a	b	b	b	b	a	b	a	a	-	b	b	a	a	a	a	a	a	a	b	-	b	b	b	b	a	b	a	b	b	a	b	b	b	a	b	a	-	b	a
chr09	2883937	G	A	-	-	-	a	a	-	-	-	-	-	a	a	b	-	a	b	-	-	-	-	-	a	-	-	-	-	-	b	a	-	a	b	-	a	-	a	-	a	a	a	-	-	a	a	a	-
chr09	2884339	A	C	-	-	-	a	-	-	-	-	-	-	-	a	b	-	a	b	-	-	-	-	-	a	-	-	-	-	-	b	a	-	a	b	-	b	-	-	-	-	-	-	-	-	a	-	a	-
chr09	2884358	G	A	-	-	-	a	-	-	-	-	-	-	-	a	b	-	a	h	-	-	-	-	-	a	-	-	-	-	-	b	a	-	a	b	-	b	-	-	-	-	-	-	-	-	a	-	a	-
chr09	2890478	T	G	-	-	-	a	-	-	-	-	-	-	-	a	-	b	b	b	-	b	b	a	a	a	-	a	a	b	b	-	-	-	b	-	-	b	-	-	-	-	b	-	a	b	-	-	-	-
chr09	2890809	C	T	-	-	-	-	-	-	-	-	-	-	-	-	-	h	a	b	b	b	b	a	h	a	a	h	a	b	b	-	-	-	-	-	-	-	-	-	-	-	-	-	-	-	-	-	-	-
chr09	2890921	T	A	a	-	-	a	-	b	-	-	b	-	b	a	b	-	-	b	-	b	-	-	-	a	-	-	-	-	-	b	b	b	b	-	a	b	a	-	a	-	b	a	b	-	a	b	-	-
chr09	2891257	T	C	a	-	-	a	-	b	-	-	b	-	b	a	b	-	-	-	-	b	-	-	-	b	-	-	-	-	-	b	b	b	b	b	a	b	a	-	a	-	b	a	b	-	a	b	b	-
chr09	2891704	G	A	-	-	-	-	-	-	-	-	-	-	-	a	-	a	a	b	b	-	b	a	a	h	a	h	a	b	b	-	-	-	-	a	-	a	-	-	a	-	-	-	-	-	-	-	-	-
chr09	2895369	G	A	a	-	a	a	a	b	-	-	-	-	b	a	b	b	h	b	b	b	a	a	h	-	a	b	a	b	b	-	-	-	-	-	-	b	b	-	a	b	-	b	-	-	-	-	-	-
chr09	2895578	A	G	-	-	-	-	a	-	-	-	-	-	-	a	-	b	b	b	b	b	a	a	h	a	a	b	a	b	b	b	-	-	a	-	a	b	-	-	-	b	b	-	-	-	-	-	-	-
chr09	2895698	T	C	-	-	-	-	a	-	-	-	-	-	-	-	-	a	b	b	b	b	a	a	h	a	a	b	a	b	b	b	-	-	a	-	-	b	-	-	-	b	b	-	-	-	-	-	-	-
chr09	2896422	C	T	-	-	-	-	a	a	-	a	-	-	-	a	a	a	a	a	b	b	-	a	h	a	a	b	a	b	b	b	-	-	a	a	-	b	b	-	a	-	-	-	-	-	-	-	-	-
chr09	2896553	C	G	-	-	-	-	a	a	-	a	-	-	-	a	-	b	a	b	b	b	-	a	h	a	a	b	a	b	b	b	-	-	b	a	-	b	b	-	a	-	-	-	-	-	-	-	-	-
chr09	2896779	G	A	-	-	-	a	-	-	-	-	-	-	-	-	-	b	b	a	b	b	a	a	b	h	a	h	a	b	b	-	a	-	a	-	-	-	-	-	-	-	-	-	-	-	-	-	-	-
chr09	2900335	T	A	a	a	b	a	a	a	a	b	b	-	-	a	b	b	a	-	b	b	b	a	a	a	a	b	a	b	b	b	b	-	a	b	-	a	a	a	-	b	b	a	a	b	a	b	-	-
chr09	2901118	A	T	-	-	b	-	-	-	-	-	-	-	-	-	b	a	-	-	-	-	-	-	-	-	-	-	a	-	-	-	-	-	b	a	-	-	-	-	-	-	-	b	-	-	a	a	a	-
chr09	2902231	A	G	a	-	-	a	a	a	-	b	b	a	b	a	a	h	-	b	b	-	a	a	a	a	-	b	a	b	b	-	-	-	a	-	a	a	-	-	a	-	b	-	b	a	b	-	-	a
chr09	2903479	A	G	-	-	-	a	-	-	-	-	-	-	-	-	-	b	b	b	b	-	b	a	h	a	a	b	a	b	b	-	-	-	-	-	-	-	b	-	-	-	-	-	-	-	-	-	-	-
chr09	2905955	A	G	a	-	b	a	-	a	-	-	-	-	-	-	-	b	b	b	b	b	b	a	b	a	a	b	a	b	b	-	b	b	-	b	b	-	-	-	-	-	-	-	-	b	-	-	-	-
chr09	2910904	A	G	-	-	-	-	b	-	-	-	-	-	-	-	-	b	b	b	b	b	a	a	b	b	a	b	a	b	b	-	-	-	-	-	-	b	-	b	-	-	-	-	-	-	-	-	-	-
chr09	2910974	C	T	-	-	-	-	-	-	-	-	-	-	-	-	-	a	b	b	b	b	a	a	b	b	a	b	a	b	b	-	-	-	-	-	-	b	-	b	-	-	-	-	-	-	-	-	-	-
chr09	2912313	C	T	a	-	b	a	a	a	-	-	-	-	b	a	a	-	-	-	-	-	-	a	-	-	a	-	-	-	-	-	b	-	b	b	b	a	-	a	a	b	-	-	a	-	a	b	-	a
chr09	2912325	G	A	a	-	b	a	a	a	-	-	-	-	b	a	a	-	-	-	-	-	-	a	-	-	a	-	-	-	-	-	b	-	b	b	b	a	-	a	a	b	-	-	a	-	a	b	-	a
chr09	2912778	C	T	a	a	b	-	b	a	-	a	b	b	b	a	b	a	b	-	-	-	a	a	a	h	-	b	a	b	b	b	a	b	b	-	-	b	-	a	-	b	b	a	b	b	-	-	b	-
chr09	2912954	T	C	a	a	b	-	b	b	-	b	b	b	b	a	b	a	b	-	-	-	a	a	a	h	-	b	a	b	b	b	b	b	b	-	-	b	-	b	-	b	b	b	b	b	-	-	b	-
chr09	2931883	A	G	a	-	-	-	b	a	-	b	b	-	-	-	a	-	a	b	-	-	-	-	-	-	-	-	-	-	-	-	b	-	a	-	a	b	-	b	a	-	b	-	-	b	a	-	b	-
chr09	2932035	C	T	-	-	-	a	-	-	-	-	-	-	-	-	b	h	b	b	b	b	a	a	a	b	a	h	a	b	b	-	-	-	-	-	-	b	-	-	-	b	-	-	-	-	-	-	-	-
chr09	2932691	T	C	a	a	b	a	a	a	-	a	b	b	-	a	b	a	a	-	-	-	a	a	b	a	a	a	a	b	-	b	a	b	b	b	a	a	b	b	a	b	b	b	b	b	a	b	a	-
chr09	2935852	T	C	a	b	a	a	b	b	a	-	b	b	b	a	b	a	a	-	b	b	a	-	a	a	a	a	a	b	-	b	b	-	b	a	a	b	b	a	a	b	b	b	b	b	a	a	b	-
chr09	2938930	A	G	a	b	b	a	b	a	-	a	b	b	b	a	a	a	b	-	b	-	-	a	b	-	a	-	a	b	b	b	a	b	a	a	b	b	a	a	a	b	b	b	a	a	a	b	b	a
chr09	2939018	T	C	-	-	-	-	-	-	-	-	-	-	-	-	b	a	b	-	b	b	h	a	a	h	a	b	a	b	b	b	-	-	b	-	b	-	-	-	-	-	-	-	-	-	-	-	-	-
chr09	2939082	A	C	-	-	-	-	-	-	-	-	-	-	-	-	b	b	a	b	b	b	a	a	a	h	a	a	a	b	b	b	-	-	-	-	b	-	-	-	-	-	-	-	-	-	-	-	-	-
chr09	2939087	C	T	-	-	-	-	-	-	-	-	-	-	-	-	b	b	a	b	b	b	a	a	a	h	a	a	a	b	b	a	-	-	-	-	b	-	-	-	-	-	-	-	-	-	-	-	-	-
chr09	2939577	T	A	-	-	-	-	a	b	-	-	-	-	-	a	-	b	b	b	b	b	a	a	h	b	a	b	a	b	b	b	-	-	-	a	-	-	-	-	-	-	-	-	b	-	-	-	-	-
chr09	2939732	G	A	a	b	a	a	a	a	-	a	b	b	-	a	a	a	b	a	a	a	a	a	a	b	a	a	a	a	b	b	a	b	b	b	b	a	-	b	a	b	b	b	b	b	a	b	a	a
chr09	2939754	C	T	a	b	a	a	a	a	-	a	b	b	-	a	a	a	b	-	a	a	a	a	a	b	a	a	a	a	b	b	a	b	b	b	b	a	-	b	a	b	b	b	b	b	a	b	a	a
chr09	2942187	C	G	a	-	a	-	-	-	-	-	-	-	-	-	-	h	h	h	b	b	a	a	a	h	a	a	a	b	b	-	a	-	-	-	a	-	-	b	-	-	-	-	-	-	-	-	-	-
chr09	2942394	C	T	a	-	-	-	-	-	a	-	-	-	-	-	b	b	a	b	b	b	h	a	h	h	a	h	a	b	b	-	a	-	-	-	-	-	-	-	-	-	-	-	-	-	-	a	-	-
chr09	2942501	T	C	a	-	-	-	-	-	a	-	-	-	-	-	b	a	b	b	b	b	a	a	h	h	a	h	a	b	b	-	a	-	-	-	-	-	-	-	-	-	-	-	-	-	-	-	-	-
chr09	2952397	A	T	-	-	b	-	-	-	-	-	-	-	-	-	-	-	-	b	-	-	-	-	-	-	-	-	-	a	-	b	-	-	b	b	-	b	-	b	-	-	b	-	-	b	-	b	b	-
chr09	2952711	T	C	-	-	-	-	-	-	-	-	-	-	-	-	-	h	b	-	b	b	a	a	a	a	a	h	a	b	b	-	-	-	-	a	-	-	-	-	-	-	b	-	-	-	-	-	-	-
chr09	2962895	C	T	-	-	a	a	b	a	-	-	b	a	-	-	a	-	-	-	b	-	b	a	-	b	-	-	-	-	-	-	b	-	a	-	a	a	b	-	a	b	b	a	-	b	a	a	a	a
chr09	2962911	T	C	-	-	a	a	b	a	-	-	b	a	-	-	a	-	-	-	b	-	b	a	-	b	-	-	-	-	-	-	b	-	a	-	a	a	b	-	a	b	b	a	-	b	a	a	a	a
chr09	2963909	C	T	-	-	-	-	-	-	-	-	-	-	-	a	a	b	a	b	b	-	b	a	h	h	a	a	a	b	b	-	-	-	-	-	-	-	-	-	-	-	b	-	b	-	-	-	-	-
chr09	2964766	A	G	a	-	a	a	b	-	-	-	-	a	b	a	b	a	-	-	-	-	-	a	-	-	-	-	a	-	-	b	b	-	a	b	b	-	-	a	-	-	-	b	a	a	a	b	a	-
chr09	2964832	G	A	a	-	a	a	b	-	-	-	-	a	b	a	b	a	-	-	-	-	-	a	-	-	-	-	a	-	-	b	b	-	a	b	b	-	-	a	-	-	-	b	a	a	a	b	a	-
chr09	2971022	G	A	a	a	b	a	a	a	-	b	b	-	b	a	a	a	-	-	-	b	a	-	-	a	a	-	a	b	b	b	b	b	b	a	a	a	a	a	a	b	b	b	b	b	a	b	-	-
chr09	2971075	C	T	a	a	b	a	a	a	-	b	b	-	b	a	a	a	-	-	-	b	a	-	-	a	a	-	a	b	b	b	b	b	b	a	a	a	a	a	a	b	b	b	a	b	a	b	-	-
chr09	2971085	A	T	a	a	b	a	a	a	-	b	b	-	b	a	a	a	-	-	-	b	a	-	-	a	a	-	a	b	b	b	b	b	b	a	a	a	a	a	a	b	b	b	a	b	a	b	-	-
chr09	2973702	C	T	a	-	b	a	-	-	-	-	-	-	-	a	-	-	-	b	-	-	-	-	-	-	a	-	a	-	-	-	-	-	b	a	-	b	-	-	-	-	b	-	b	-	a	a	b	-
chr09	2974103	T	C	a	a	a	a	a	a	a	b	-	a	-	a	a	a	-	-	-	-	a	a	-	a	a	b	a	b	-	-	a	-	a	a	a	b	b	a	a	-	b	b	a	b	a	-	b	a
chr09	2974500	T	C	a	b	b	a	b	a	-	-	b	b	b	a	b	-	-	-	-	-	-	-	b	b	-	-	-	b	b	b	b	-	b	b	b	b	-	b	a	b	b	b	b	b	a	b	-	a
chr09	2978385	A	G	a	a	b	a	a	b	a	-	-	a	b	a	a	a	b	b	b	-	b	a	a	h	a	a	a	b	b	b	a	b	a	-	a	a	-	-	-	-	b	b	b	a	a	-	-	-
chr09	2988706	A	G	a	a	b	a	a	a	a	a	b	a	b	a	h	h	a	-	-	-	-	-	a	-	-	a	a	-	b	b	h	-	a	a	a	a	b	a	a	b	b	a	a	a	a	a	a	a
chr09	2988973	C	G	a	a	b	a	a	a	a	a	-	a	b	a	a	b	a	-	b	-	-	-	a	-	-	a	a	-	b	b	a	-	a	a	a	a	-	a	a	b	b	a	a	a	a	a	a	a
chr09	2989471	T	G	-	-	b	-	-	-	-	-	-	b	-	a	b	-	-	-	-	-	-	-	b	b	-	-	-	-	-	b	-	b	b	b	b	b	b	-	-	b	b	b	-	-	-	b	b	-
chr09	2989533	T	A	-	-	b	-	-	-	-	-	-	b	-	a	b	-	-	-	-	-	-	-	b	b	-	-	-	-	-	b	-	b	b	b	b	b	b	-	-	b	b	b	-	-	-	b	b	-
chr09	2990671	T	G	a	b	b	a	a	a	a	a	b	b	b	a	a	h	b	-	b	b	-	a	a	b	a	b	a	b	b	b	b	b	a	b	a	b	a	b	a	b	b	a	a	b	a	a	a	-
chr09	2994659	T	C	a	-	a	a	b	a	a	a	b	b	b	a	b	a	-	b	b	b	a	-	a	a	-	b	a	b	-	-	b	-	b	-	-	a	-	b	a	-	-	-	-	-	-	-	-	-
chr09	2994774	C	T	a	-	a	a	a	a	a	a	b	b	b	a	b	b	b	b	b	b	a	-	a	h	-	b	a	b	b	-	b	-	b	-	-	a	-	b	a	-	-	-	-	-	-	-	a	-
chr09	2997204	G	A	-	a	-	a	-	-	-	-	-	-	-	-	a	a	b	-	b	b	a	a	a	a	-	a	a	-	b	-	-	-	a	-	-	-	-	-	-	-	-	-	-	-	-	-	-	-
chr09	3003894	A	G	a	a	a	a	b	b	a	b	b	a	-	a	b	-	-	-	-	-	-	a	a	a	a	-	-	-	-	b	b	b	a	a	a	a	a	-	a	b	b	a	a	a	a	a	-	a
chr09	3003911	T	C	a	a	a	a	b	b	a	b	b	a	-	a	b	-	-	-	-	-	-	a	a	a	a	-	-	-	-	b	b	b	a	a	a	a	a	-	a	b	b	a	a	a	a	a	-	a
chr09	3005141	C	T	a	b	a	a	b	a	-	a	b	-	b	a	a	a	b	-	b	-	a	a	a	-	-	b	a	-	b	b	a	b	b	a	b	b	-	a	a	b	b	b	a	a	a	a	b	a
chr09	3005167	A	G	a	b	a	a	b	a	-	a	b	-	b	a	a	a	b	-	b	-	a	a	a	-	-	b	a	-	b	b	a	b	b	a	b	b	-	a	a	b	b	b	a	a	a	a	b	a
chr09	3005512	T	C	a	b	a	a	b	b	-	b	b	b	b	a	a	a	-	b	b	-	a	a	b	a	-	-	a	-	-	b	a	b	a	b	a	b	b	b	a	b	b	a	a	a	a	b	a	-
chr09	3006925	A	G	-	b	b	-	b	-	-	-	b	-	-	-	b	-	b	-	-	-	-	-	b	b	-	-	-	-	-	b	b	b	b	b	b	b	-	b	-	b	b	b	b	-	-	b	b	-
chr09	3013156	C	T	a	a	b	a	b	b	a	a	b	b	b	a	b	b	a	b	b	b	b	a	a	a	a	b	a	-	b	b	a	b	b	b	b	b	-	b	a	b	b	b	b	a	a	b	a	-
chr09	3013243	C	G	-	-	-	-	-	-	-	-	-	-	-	a	-	b	-	b	b	b	b	a	a	b	a	h	a	b	b	-	-	-	-	-	-	b	-	-	-	-	-	-	a	-	-	-	-	-
chr09	3013812	G	C	-	-	-	-	-	-	-	-	-	-	-	a	-	h	b	-	b	b	a	a	b	h	a	b	a	b	b	-	a	-	-	b	-	-	-	b	-	-	-	-	-	-	a	-	-	-
chr09	3014020	C	T	-	-	-	-	-	-	-	-	-	-	-	-	-	b	a	-	b	b	a	a	a	a	-	a	a	b	b	-	-	-	a	-	-	-	-	-	-	-	-	-	-	-	-	-	-	-
chr09	3014247	C	T	-	-	-	-	-	-	-	-	-	-	-	-	-	a	b	b	b	b	b	a	a	h	a	h	a	b	b	-	-	-	-	-	-	a	-	-	-	-	-	-	-	-	-	-	-	-
chr09	3015189	C	T	a	-	a	a	b	-	-	b	b	b	-	a	a	a	-	-	-	-	-	-	a	b	a	-	-	-	-	b	a	b	a	a	b	a	-	-	-	b	b	a	b	a	a	-	b	-
chr09	3015314	T	C	a	b	a	a	b	a	a	b	-	a	b	a	a	a	b	b	b	-	b	a	b	b	a	a	a	b	b	b	a	b	b	b	a	b	b	b	a	b	b	a	b	a	a	b	a	-
chr09	3015508	T	C	a	b	a	a	b	a	a	b	b	a	b	a	a	a	-	-	-	-	-	a	a	-	a	a	a	-	-	b	a	b	b	b	a	b	b	b	a	b	b	a	b	a	a	b	a	-
chr09	3015517	A	G	a	b	a	a	b	a	a	b	b	a	b	a	a	a	-	-	-	-	-	a	a	-	a	a	a	-	-	b	a	b	b	b	a	b	b	b	a	b	b	a	b	a	a	a	a	-
chr09	3016472	G	A	a	a	b	a	a	b	a	-	b	b	b	a	b	a	a	-	b	-	b	a	b	a	a	b	a	b	b	b	a	b	a	a	b	b	a	a	a	-	-	-	-	a	-	-	b	-
chr09	3016511	A	G	a	a	b	a	a	b	a	-	b	a	b	a	a	a	a	-	b	-	b	a	b	a	a	a	a	b	b	b	a	b	a	a	a	a	a	a	a	-	-	-	-	a	-	-	b	-
chr09	3016520	G	A	a	a	b	a	a	b	a	-	b	b	b	a	b	a	a	-	b	-	b	a	b	a	a	b	a	b	b	b	a	b	a	a	b	b	a	a	a	-	-	-	-	a	-	-	b	-
chr09	3016653	C	T	a	a	b	a	a	b	a	-	b	a	b	a	b	b	a	b	b	-	b	a	a	a	a	b	a	b	b	b	a	b	a	a	b	a	a	a	a	-	-	-	-	a	-	-	a	-
chr09	3016680	A	G	a	a	b	a	a	b	a	-	b	a	b	a	b	b	a	b	b	-	b	a	a	a	a	b	a	b	b	b	a	b	a	a	b	a	a	a	a	-	-	-	-	a	-	-	a	-
chr09	3017021	A	T	a	-	-	-	b	b	-	-	-	-	-	a	b	a	a	b	b	b	b	a	a	h	a	a	a	b	-	-	-	b	a	-	b	-	-	-	a	-	-	-	-	-	-	-	-	-
chr09	3021006	C	T	a	a	b	a	a	a	a	b	b	a	b	a	b	b	-	b	-	-	a	a	-	b	a	-	a	b	b	b	a	b	a	a	b	a	-	b	a	b	b	a	b	a	a	b	a	a
chr09	3021013	A	G	a	a	b	a	a	a	a	b	b	a	b	a	b	b	-	b	-	-	a	a	-	b	a	-	a	b	b	b	-	b	a	a	b	a	-	b	a	b	b	a	b	a	a	b	a	a
chr09	3022261	C	T	a	a	a	a	b	a	-	b	b	b	b	a	a	b	b	-	-	-	-	-	a	a	a	-	a	-	-	b	b	b	b	b	b	a	-	b	a	b	b	a	a	b	a	b	a	a
chr09	3022294	A	C	a	a	a	a	b	a	-	b	b	b	b	a	a	b	b	-	-	-	-	a	a	a	a	-	a	-	-	b	b	b	b	b	b	a	-	b	a	b	b	a	a	b	a	b	a	a
chr09	3023113	T	C	-	-	-	-	-	-	-	-	-	-	-	-	-	b	a	b	b	b	h	a	a	a	a	a	a	-	b	-	b	-	-	-	-	b	-	-	-	-	-	-	-	-	-	-	-	-
chr09	3026228	A	G	-	-	-	-	-	-	-	-	-	-	-	-	-	b	b	b	b	b	h	a	-	a	-	a	a	b	b	-	-	-	-	a	-	-	-	-	-	-	-	-	-	-	-	-	-	-
chr09	3026587	C	T	a	-	b	a	a	a	-	b	-	-	b	a	-	a	a	b	b	b	b	a	h	b	a	-	a	b	-	b	b	-	-	b	b	-	a	-	a	-	-	a	-	-	-	-	-	-
chr09	3030538	C	T	a	a	a	a	a	a	a	a	-	a	-	a	a	b	a	b	b	b	-	-	b	b	-	-	a	b	b	b	a	-	a	a	a	a	a	-	-	-	-	a	b	a	a	a	a	a
chr09	3030943	G	A	-	-	-	-	-	-	-	-	-	-	-	-	-	b	a	-	b	b	b	a	a	a	a	h	a	b	b	-	-	-	-	-	-	-	-	-	-	-	b	-	-	-	-	-	-	-
chr09	3031314	G	A	-	-	b	-	b	b	-	b	b	b	b	-	b	b	-	-	-	-	-	-	b	-	-	-	a	b	b	b	b	-	b	b	b	b	b	b	-	b	b	b	b	b	b	b	-	-
chr09	3031320	G	C	-	-	b	-	b	b	-	b	b	b	b	-	b	b	-	-	-	-	-	-	b	-	-	-	a	b	b	b	b	-	b	b	b	b	b	b	-	b	b	b	b	b	b	b	-	-
chr09	3031593	T	C	a	a	b	a	b	b	-	b	b	b	b	a	b	a	-	-	-	-	-	a	a	a	a	a	a	-	-	b	a	-	b	b	b	b	b	b	a	b	b	b	b	b	a	b	a	a
chr09	3031605	G	A	a	a	b	a	b	b	-	b	b	b	b	a	b	a	-	-	-	-	-	a	a	a	a	a	a	-	-	b	a	-	b	b	b	b	b	b	a	b	b	b	b	b	a	b	a	a
chr09	3031631	A	G	a	a	a	a	b	b	-	a	b	b	b	a	a	a	-	-	-	-	-	a	a	a	a	a	a	-	-	b	a	-	a	a	a	a	b	b	a	b	b	a	a	b	a	a	a	a
chr09	3040499	T	C	-	-	-	-	-	-	-	-	-	-	-	-	-	a	-	b	b	-	a	a	-	b	a	b	a	-	b	-	-	-	-	-	-	b	-	-	-	-	-	-	-	-	-	-	-	-
chr09	3040559	A	G	-	-	-	-	-	-	-	-	-	-	-	-	-	a	-	b	b	-	a	a	b	b	a	b	a	-	b	-	-	-	-	-	-	b	-	-	-	-	-	-	-	-	-	-	-	-
chr09	3040820	C	T	a	-	a	a	a	b	a	a	b	a	b	a	b	a	-	b	b	-	a	a	b	-	a	a	a	b	-	b	a	b	b	a	a	a	a	a	-	b	b	a	a	a	a	b	a	a
chr09	3040862	G	A	a	-	a	a	a	b	a	a	b	a	b	a	b	a	-	b	b	-	a	a	b	-	a	a	a	b	-	b	b	b	b	b	a	a	b	a	-	b	b	a	a	a	a	b	a	a
chr09	3040874	C	T	a	-	a	a	a	b	a	a	b	a	b	a	b	a	-	b	b	-	a	a	b	-	a	a	a	b	-	b	a	b	b	a	a	a	a	a	-	b	b	a	a	a	a	b	a	a
chr09	3041036	T	C	a	-	a	a	a	b	a	a	b	a	b	a	b	a	-	b	b	b	a	a	b	b	a	b	a	b	-	b	a	b	b	a	a	a	b	a	-	b	b	a	a	a	a	b	a	a
chr09	3041068	G	A	a	-	a	a	a	b	a	a	b	a	b	a	b	a	-	b	b	b	a	a	b	b	a	b	a	b	-	b	a	b	b	a	a	a	b	a	-	b	b	a	a	a	a	b	a	a
chr09	3041426	G	A	-	-	-	a	-	-	-	-	-	-	-	-	-	b	b	b	b	b	h	a	h	b	-	h	a	b	b	-	-	-	-	-	-	-	-	-	-	-	-	-	-	-	-	-	-	-
chr09	3041470	T	C	-	-	-	a	-	-	-	-	-	-	-	-	-	b	b	b	b	b	a	a	a	b	-	h	a	b	b	-	-	-	-	-	-	-	-	-	-	-	-	-	-	-	-	-	-	-
chr09	3045552	T	C	-	-	-	-	-	-	-	-	-	-	-	-	-	-	-	-	b	b	-	-	b	b	-	-	b	-	-	-	-	-	-	b	-	-	-	-	-	-	b	-	-	-	-	-	-	-
chr09	3045663	G	A	-	-	-	-	-	b	-	-	-	-	-	-	-	a	-	b	b	b	h	a	h	h	a	h	a	b	b	-	-	-	-	b	-	-	-	-	-	-	-	-	-	-	-	-	-	-
chr09	3045715	C	A	-	-	-	-	-	b	-	-	-	-	-	-	-	a	-	b	b	b	a	a	h	h	a	h	a	b	b	-	-	-	-	b	-	b	-	-	-	-	-	-	-	-	-	-	-	-
chr09	3063573	G	A	a	-	b	a	b	a	a	-	b	a	-	a	a	-	-	-	-	-	-	-	-	a	-	-	a	b	b	b	b	b	b	-	b	a	-	-	a	-	b	b	b	b	a	b	b	a
chr09	3067837	G	T	-	-	-	-	-	-	-	-	-	-	-	-	-	h	b	-	b	b	-	a	a	b	-	b	a	b	-	-	a	-	-	-	b	-	-	-	a	-	-	-	b	-	-	-	-	-
chr09	3067875	G	A	-	-	-	-	-	-	-	-	-	-	-	-	-	h	b	b	b	b	-	a	h	h	-	b	a	b	b	b	a	-	-	-	b	-	-	-	a	-	b	-	b	-	-	-	-	-
chr09	3067899	T	C	-	-	-	-	-	-	-	-	-	-	-	-	-	a	b	b	b	-	-	a	a	b	-	b	a	b	b	b	a	-	-	-	b	-	-	-	a	-	b	-	b	-	-	-	-	-
chr09	3068882	A	G	a	-	a	-	a	a	-	-	-	b	-	a	a	-	-	-	-	-	-	a	a	-	-	-	a	b	-	b	-	-	a	b	b	a	-	a	a	-	b	-	a	-	a	b	a	a
chr09	3068961	G	A	-	a	a	a	a	a	a	b	b	b	b	a	b	b	a	b	b	b	a	a	h	b	-	a	a	b	b	b	-	-	a	b	-	a	-	-	-	-	b	-	-	-	-	-	a	-
chr09	3069128	A	G	-	a	a	a	a	a	a	a	b	b	b	a	b	h	h	-	b	b	a	a	h	a	-	a	a	b	b	b	-	-	a	b	-	a	-	-	-	-	b	-	-	-	-	-	a	-
chr09	3069140	G	A	-	a	a	a	a	a	a	b	b	b	b	a	b	h	h	-	b	b	a	a	h	b	-	a	a	b	b	b	-	-	a	b	-	a	-	-	-	-	b	-	-	-	-	-	a	-
chr09	3069227	C	T	-	-	-	-	-	-	-	-	-	-	-	-	-	h	-	-	-	-	-	a	a	b	-	-	a	b	b	-	-	-	-	a	-	-	-	-	-	-	-	-	-	-	-	-	-	-
chr09	3069748	G	A	-	-	-	-	-	-	-	-	-	-	-	-	-	-	-	b	b	b	b	a	a	h	a	b	a	b	b	-	-	-	-	-	-	-	-	-	-	-	-	-	-	-	-	-	-	-
chr09	3069893	T	A	a	a	a	a	b	a	-	b	b	a	b	-	b	-	-	-	-	b	-	-	-	-	a	-	-	-	-	-	b	-	a	a	a	b	-	b	-	b	-	a	-	a	a	b	a	-
chr09	3070200	C	T	a	a	a	a	b	a	-	b	b	a	b	-	b	b	-	-	-	b	-	-	-	-	a	-	-	-	-	-	b	-	a	a	a	b	-	b	-	b	-	a	-	a	a	b	a	-
chr09	3073628	T	A	-	-	-	a	-	-	-	-	-	-	b	-	a	-	-	-	-	-	-	-	-	-	-	-	-	-	-	-	b	-	b	-	-	b	-	b	-	-	-	-	-	-	a	b	b	-
chr09	3095887	T	C	a	b	a	a	a	b	a	a	b	b	b	a	b	b	a	b	b	-	a	-	a	-	a	b	a	-	-	-	b	b	a	b	a	b	-	b	a	b	b	a	a	b	a	b	b	-
chr09	3095926	C	T	a	b	a	a	a	b	a	a	b	b	b	a	b	b	a	b	b	-	a	-	a	-	a	b	a	-	-	-	b	b	a	b	a	b	-	b	a	b	b	a	a	b	a	b	b	-
chr09	3095943	C	T	a	b	a	a	a	b	a	a	b	b	b	a	-	b	a	b	b	-	a	-	a	-	a	b	a	-	-	-	b	b	a	-	a	b	-	b	a	b	b	a	a	b	a	b	b	-
chr09	3097687	C	T	a	a	b	a	b	a	a	b	b	a	b	a	b	b	b	-	b	b	a	a	b	a	a	a	-	b	b	-	-	-	b	a	b	-	-	b	a	-	b	b	a	-	b	-	-	-
chr09	3097897	A	G	a	a	b	a	b	a	a	b	b	a	b	a	b	a	b	-	b	b	a	a	b	a	a	a	a	b	b	-	-	-	b	a	b	-	-	b	a	-	b	b	a	-	b	-	-	-
chr09	3101145	C	T	a	-	-	a	a	-	a	-	b	b	-	-	b	-	-	-	-	-	-	-	-	b	-	-	a	-	-	b	b	-	-	-	a	a	b	-	-	b	b	-	b	b	a	b	-	-
chr09	3101465	G	T	a	-	-	a	b	-	a	-	b	b	-	-	b	-	-	-	-	-	-	-	-	b	-	-	a	-	-	b	b	-	-	-	a	a	b	-	-	b	b	-	b	b	a	b	-	-
chr09	3103785	T	C	-	-	-	-	-	-	-	-	-	-	-	-	-	b	h	b	b	b	b	-	h	-	-	a	a	b	b	-	-	-	-	-	-	-	-	-	-	-	-	b	-	-	-	-	-	-
chr09	3103893	G	A	a	a	b	a	a	b	-	b	b	a	-	a	a	b	a	b	-	b	a	a	b	a	a	b	a	b	-	b	b	b	b	a	b	a	-	b	a	b	b	a	b	-	a	b	b	a
chr09	3105309	G	A	-	-	-	-	b	b	-	-	b	b	b	-	b	b	-	-	b	-	b	-	b	b	-	b	-	b	-	b	-	-	-	-	-	-	-	-	-	-	b	-	-	-	-	-	-	-
chr09	3105628	G	C	a	-	b	a	b	b	a	b	-	-	b	a	b	-	-	-	-	-	-	-	-	b	a	a	-	-	b	b	b	b	b	b	b	b	b	b	a	b	b	b	b	b	a	b	b	a
chr09	3106917	G	C	a	b	b	a	a	h	a	-	b	a	b	a	b	-	-	-	b	b	a	a	-	a	-	-	a	b	-	b	b	b	b	b	b	b	-	b	-	b	b	b	b	b	a	b	b	-
chr09	3111473	A	G	-	-	-	-	-	-	-	-	-	-	-	-	-	b	h	b	b	b	a	a	b	a	a	b	a	b	b	-	-	-	-	-	-	-	-	-	-	-	-	-	a	-	-	-	-	-
chr09	3117770	C	G	a	a	a	a	b	a	a	a	b	b	b	a	a	-	-	b	b	b	b	-	a	a	-	b	a	b	b	b	a	b	b	a	a	b	a	a	a	b	b	b	a	a	a	b	b	a
chr09	3117825	C	G	a	a	a	a	b	a	a	a	b	b	b	a	a	-	-	b	b	b	b	-	a	a	-	b	a	b	b	b	a	b	b	a	a	b	a	a	a	b	b	b	a	a	a	b	b	a
chr09	3126698	G	A	-	-	-	-	-	-	-	-	-	-	-	-	a	a	b	b	b	b	h	a	b	a	a	h	a	b	b	-	-	b	-	-	-	-	-	-	a	-	-	-	-	-	-	-	b	-
chr09	3134408	C	T	a	-	b	a	a	b	-	a	b	a	b	-	b	a	-	-	-	b	a	a	a	a	-	-	a	b	b	b	a	b	a	b	b	a	b	a	-	b	b	b	-	a	a	a	a	-
chr09	3134518	G	A	-	-	-	-	-	-	-	-	-	-	-	-	a	a	a	b	b	b	h	a	b	b	a	h	a	b	b	-	-	-	-	-	-	-	-	-	a	-	-	-	-	-	-	-	-	-
chr09	3134668	A	G	a	-	b	a	a	b	a	a	b	b	b	a	a	b	a	-	-	b	-	a	a	a	a	a	-	b	b	b	b	b	b	a	b	b	b	b	a	-	-	a	b	a	a	a	b	-
chr09	3134674	A	T	a	-	b	a	a	b	a	a	b	b	b	a	a	b	a	-	-	b	-	a	a	a	a	a	-	b	b	b	b	b	b	a	b	b	b	b	a	-	-	a	b	a	a	a	b	-
chr09	3134723	C	T	a	-	b	a	a	b	a	a	b	b	b	a	a	b	a	-	-	b	-	a	a	a	a	a	-	-	-	b	b	b	b	a	b	b	b	b	a	-	-	a	b	a	a	a	b	-
chr09	3134923	C	T	a	-	b	a	a	b	a	a	b	b	b	a	a	a	b	-	-	b	-	a	a	a	a	a	-	b	b	b	b	b	b	a	b	b	b	b	a	-	-	a	b	a	a	a	b	-
chr09	3135942	A	G	-	a	-	-	b	-	-	-	-	-	-	-	-	a	a	b	b	b	h	a	a	h	a	h	a	b	b	-	-	-	-	-	-	-	-	-	-	b	-	-	b	-	-	-	-	-
chr09	3136149	A	C	-	a	-	-	-	a	-	-	-	-	-	-	a	a	b	b	b	b	a	a	a	h	a	a	a	b	b	-	b	-	-	-	-	-	-	-	-	b	-	-	-	-	-	-	-	-
chr09	3136394	A	G	a	a	b	a	b	b	a	a	b	b	b	a	a	b	a	b	b	-	a	a	b	a	a	b	a	b	b	b	b	b	b	-	a	a	b	b	a	b	b	b	a	-	a	a	-	a
chr09	3136459	G	A	a	a	b	a	b	b	a	a	b	b	b	a	a	b	a	b	b	-	a	a	b	a	a	b	a	b	b	b	b	b	b	-	a	a	b	b	a	b	b	b	a	-	a	a	-	a
chr09	3138145	G	A	a	b	b	a	b	a	a	b	b	a	b	a	b	b	a	-	b	-	-	a	-	b	-	b	a	b	b	b	b	b	b	a	b	b	a	b	a	b	b	b	a	b	a	a	a	a
chr09	3138191	A	C	a	b	b	a	b	a	a	b	b	a	b	a	b	b	a	-	b	-	-	a	-	b	-	a	a	b	b	b	b	b	a	a	b	b	a	a	a	b	b	b	a	b	a	a	a	a
chr09	3154108	G	A	a	b	b	a	b	a	-	b	b	-	b	a	b	a	b	b	b	b	a	-	h	h	a	-	a	b	b	-	b	-	b	b	-	a	-	-	-	-	b	b	-	-	-	-	-	-
chr09	3161235	T	G	a	-	b	-	-	b	-	-	b	b	b	-	a	-	-	-	b	-	-	-	-	-	-	-	-	-	-	-	b	b	b	a	a	-	-	b	a	-	-	-	-	-	a	b	b	-
chr09	3161393	T	C	-	-	b	-	-	-	-	-	-	-	-	-	-	b	h	b	b	b	b	a	a	a	a	h	a	b	b	-	-	b	-	-	-	-	-	-	-	-	-	-	-	-	-	-	-	-
chr09	3161402	G	A	-	-	b	-	-	-	-	-	-	-	-	-	-	b	h	b	b	b	b	a	a	a	a	h	a	b	b	-	-	b	-	-	-	-	-	-	-	-	-	-	-	-	-	-	-	-
chr09	3162486	G	A	a	-	b	a	b	a	-	a	b	a	b	a	b	a	-	b	-	b	-	a	-	a	a	-	-	b	b	b	b	b	b	b	a	b	b	b	a	b	b	a	a	a	a	b	a	-
chr09	3168225	G	A	-	-	-	-	-	-	-	-	-	-	-	-	-	a	a	b	b	b	h	a	h	h	a	a	a	b	b	-	-	-	a	-	-	-	-	-	-	b	-	-	-	-	-	-	-	-
chr09	3185547	C	T	a	a	b	a	a	b	a	a	b	b	b	a	a	a	a	b	b	-	-	a	a	a	-	a	a	b	b	b	b	b	a	a	a	a	a	a	a	b	b	b	a	b	a	a	b	a
chr09	3185755	A	C	a	a	b	b	b	b	a	a	b	b	b	b	h	a	a	b	b	-	-	a	a	a	-	a	a	b	b	b	b	b	b	a	b	a	a	a	a	b	b	b	a	b	b	a	b	a
chr09	3185892	C	T	-	-	-	-	-	-	-	-	-	-	-	-	-	b	b	b	b	b	b	-	b	b	-	b	-	b	b	-	b	-	-	b	-	-	-	-	-	-	-	-	-	-	-	-	-	-
chr09	3186588	G	A	a	a	b	a	a	b	a	a	b	a	b	a	b	a	a	-	-	-	a	a	a	a	a	-	a	-	b	b	b	b	a	b	b	b	a	a	a	b	b	b	b	b	a	b	a	a
chr09	3186617	C	T	a	a	b	a	a	b	a	a	b	a	b	a	b	a	a	-	-	-	a	a	a	a	a	-	a	-	b	b	b	b	a	b	b	b	a	a	a	b	b	b	b	b	a	b	a	a
chr09	3190548	C	T	a	b	a	a	b	a	a	a	b	a	-	a	b	b	b	-	b	-	b	a	-	a	a	-	a	b	b	b	a	b	a	a	-	b	b	-	a	b	-	a	a	-	a	a	-	a
chr09	3190911	G	A	-	-	-	-	-	-	-	-	-	-	-	-	-	a	b	-	b	-	h	a	h	h	a	h	a	b	b	-	-	-	-	-	b	-	-	-	-	-	-	-	-	-	-	-	-	-
chr09	3191156	G	A	-	b	b	-	-	-	-	-	-	-	-	-	-	b	a	b	b	b	a	a	a	a	a	a	a	b	b	-	-	-	-	-	-	-	-	-	-	-	-	-	-	-	-	-	-	-
chr09	3191244	T	C	a	-	-	-	-	-	-	-	-	-	-	-	-	a	-	b	b	b	b	a	h	a	a	h	a	b	b	b	-	-	-	a	-	a	-	-	-	-	b	-	-	-	a	-	-	-
chr09	3191609	G	A	a	a	b	a	a	a	a	a	b	b	b	a	b	a	-	-	-	-	-	-	a	-	a	-	a	a	-	b	a	b	b	b	a	a	a	b	a	b	b	a	a	a	a	a	b	-
chr09	3191656	A	T	a	a	b	a	a	a	a	a	b	b	b	a	b	a	-	-	-	-	-	-	a	-	a	-	a	a	-	b	a	b	b	b	a	a	a	b	a	b	b	a	a	a	a	a	b	-
chr09	3191661	G	A	a	a	b	a	a	a	a	a	b	b	b	a	b	a	-	-	-	-	-	-	a	-	a	-	a	a	-	b	a	b	b	b	a	a	a	b	a	b	b	a	a	a	a	a	b	-
chr09	3191822	G	A	-	-	b	a	-	b	a	-	-	b	-	-	b	a	b	-	b	b	b	a	a	h	a	a	a	-	b	-	-	-	b	b	a	-	b	-	-	b	-	b	a	b	a	-	-	-
chr09	3191967	A	G	-	-	-	-	-	-	-	-	-	-	-	-	-	h	b	b	-	-	a	a	a	a	a	b	a	b	b	b	-	-	-	b	-	-	-	b	-	-	b	-	-	-	-	-	-	-
chr09	3192107	A	G	-	-	-	-	-	-	-	-	-	-	-	-	-	b	b	b	-	b	a	a	a	a	a	a	a	b	b	b	-	-	-	b	-	-	-	b	-	-	b	-	-	-	-	-	-	-
chr09	3192124	A	T	-	-	-	-	-	-	-	-	-	-	-	-	-	b	b	b	-	b	a	a	a	a	a	a	a	b	b	b	-	-	-	b	-	-	-	b	-	-	b	-	-	-	-	-	-	-
chr09	3194352	G	A	a	-	b	a	b	b	a	a	b	a	b	a	b	b	b	-	b	b	a	a	b	b	a	b	a	b	b	b	b	b	a	b	a	a	b	b	-	b	b	b	a	a	a	b	b	a
chr09	3194582	T	G	a	a	b	a	a	a	a	-	b	b	b	a	a	b	-	b	b	b	b	a	-	a	-	-	-	b	b	b	-	b	a	b	a	a	-	a	a	b	-	b	b	a	a	b	-	a
chr09	3194601	A	C	a	a	b	a	a	a	a	-	b	b	b	a	a	b	-	b	b	b	b	a	-	a	-	-	-	b	a	b	-	b	a	b	a	a	-	a	a	b	-	b	b	a	a	b	-	a
chr09	3195096	G	A	a	-	-	a	-	-	-	-	-	-	-	-	-	a	-	b	b	b	a	a	a	h	a	a	a	b	b	-	-	-	-	a	-	-	-	-	-	-	-	-	a	-	-	-	-	-
chr09	3196085	A	G	a	b	a	a	b	b	a	b	b	b	b	a	b	a	a	b	b	b	b	a	b	h	a	b	a	b	b	-	a	b	a	a	a	b	b	b	a	b	b	a	a	a	a	b	-	-
chr09	3196126	T	C	a	b	a	a	b	b	a	b	b	b	b	a	b	a	a	b	b	b	b	a	b	h	a	b	a	b	b	b	a	b	a	a	a	b	b	b	a	b	b	a	a	a	a	b	-	-
chr09	3196241	T	C	-	-	-	-	-	-	-	-	-	-	-	-	-	b	h	-	b	-	-	a	-	a	a	h	-	b	b	-	-	-	b	b	-	-	-	-	-	-	-	-	-	-	-	-	-	-
chr09	3196635	T	G	a	a	b	a	b	a	a	b	b	a	b	a	b	-	-	-	b	b	-	a	a	a	-	-	a	b	b	b	a	-	b	-	b	a	-	b	a	-	b	a	a	a	a	a	b	a
chr09	3196674	G	A	a	-	b	a	b	a	a	-	b	b	b	a	h	a	h	b	-	-	b	a	b	b	a	b	a	b	-	b	b	-	b	a	-	b	b	a	a	b	-	b	a	a	b	b	a	-
chr09	3198559	G	A	b	-	-	a	a	b	-	b	-	-	-	a	-	b	-	b	b	b	h	a	b	a	a	a	a	b	-	-	a	-	b	-	b	-	-	-	-	-	-	-	b	-	-	a	-	a
chr09	3199991	G	T	-	-	-	-	-	-	-	-	-	-	-	-	-	b	h	b	b	-	b	a	a	b	a	a	a	b	b	-	-	-	-	-	-	-	-	-	-	-	-	-	-	-	-	-	-	-
chr09	3200720	C	T	a	-	a	a	b	b	-	a	b	-	b	a	a	b	b	b	b	-	a	a	a	-	a	a	a	b	b	-	-	-	-	-	-	b	-	-	-	-	-	-	a	-	a	-	-	-
chr09	3201232	G	A	a	a	a	a	a	a	-	-	b	-	-	a	a	a	-	-	-	-	a	a	-	a	a	a	a	-	-	-	a	-	a	a	-	a	-	-	a	-	-	a	a	a	a	a	-	a
chr09	3203674	G	T	-	-	-	-	-	-	-	-	-	-	b	-	-	a	a	-	b	b	-	a	-	a	a	a	a	-	b	-	-	-	a	-	-	-	-	-	-	-	-	-	-	b	-	-	-	-
chr09	3204062	C	T	a	a	-	a	-	a	-	b	b	-	b	a	b	b	-	-	-	-	-	-	-	-	-	-	-	-	b	b	a	b	b	b	a	a	-	-	a	-	-	-	a	-	a	-	a	-
chr09	3207298	T	G	a	b	b	a	b	a	-	-	-	-	b	a	a	-	-	-	-	-	-	-	-	-	-	-	-	b	-	-	-	-	b	b	b	b	-	a	a	b	b	a	b	-	a	b	b	a
chr09	3207348	G	A	a	b	b	a	b	a	-	-	-	-	b	a	a	-	-	-	-	-	-	-	-	-	-	-	-	b	-	-	-	-	b	b	b	b	-	a	a	b	b	a	b	-	a	b	b	a
chr09	3209213	C	T	a	b	-	-	b	a	-	a	b	-	b	a	b	-	-	-	-	-	-	-	-	-	-	-	-	-	-	b	-	-	b	-	a	-	-	-	-	-	-	b	-	-	-	-	-	-
chr09	3214235	A	G	-	a	-	a	a	-	-	a	b	a	-	a	b	b	b	-	b	b	b	a	-	b	a	-	a	-	b	b	a	b	-	-	b	b	-	-	a	-	-	b	b	-	-	-	-	-
chr09	3214628	G	A	a	a	b	a	a	b	-	b	b	b	-	a	b	b	-	-	b	b	a	-	b	-	-	-	a	-	-	b	a	b	b	b	a	b	a	a	a	b	b	a	b	b	a	b	a	-
chr09	3216176	G	A	a	a	b	a	b	b	a	a	b	a	b	a	b	a	a	b	b	-	-	a	b	b	-	-	a	b	b	b	-	b	b	a	a	b	-	b	a	b	-	b	a	a	a	b	a	a
chr09	3216209	C	T	a	a	b	a	b	a	a	a	b	a	b	a	b	a	a	b	b	-	-	a	b	a	-	-	a	b	b	b	-	b	a	a	a	b	-	b	a	b	-	a	a	a	a	a	a	a
chr09	3218877	G	A	-	-	-	a	-	-	-	-	-	-	-	-	-	a	a	-	-	-	a	a	a	a	a	a	a	-	-	-	-	-	-	-	-	-	-	-	-	-	-	-	-	-	-	-	-	-
chr09	3218891	T	A	-	-	-	a	-	-	-	-	-	-	-	-	-	a	a	-	-	-	a	a	a	a	a	a	a	-	-	-	-	-	-	-	-	-	-	-	-	-	-	-	-	-	-	-	-	-
chr09	3218921	G	C	-	-	-	a	-	-	-	-	-	-	-	-	-	a	a	-	-	-	a	a	a	a	a	a	a	-	-	-	-	-	-	-	-	-	-	-	-	-	-	-	-	-	-	-	-	-
chr09	3219126	A	C	a	b	b	a	b	a	a	b	b	-	b	a	b	b	-	b	b	b	b	a	b	h	a	a	a	b	b	b	b	b	a	b	b	a	a	a	a	-	-	b	b	a	a	a	a	a
chr09	3233649	T	C	-	-	-	-	-	-	-	-	-	-	-	-	-	h	b	b	b	b	h	a	h	h	a	a	a	b	b	b	-	-	-	-	-	b	-	-	a	-	-	-	-	-	-	-	-	-
chr09	3233669	G	A	-	-	-	-	-	-	-	-	-	-	-	-	-	h	b	b	b	b	a	a	h	h	a	a	a	b	b	b	-	-	-	-	-	b	-	-	a	-	-	-	-	-	-	-	-	-
chr09	3237430	T	A	a	b	b	-	a	a	-	-	b	a	-	-	b	b	-	-	-	b	a	-	-	-	a	-	-	-	-	b	b	b	a	a	b	a	-	a	a	b	-	a	b	-	a	a	a	a
chr09	3237439	A	G	a	b	b	-	a	a	-	-	b	a	-	-	a	b	-	-	-	b	a	-	-	-	a	-	-	-	-	b	b	b	a	a	b	a	-	a	a	b	-	a	b	-	a	a	a	a
chr09	3238381	G	T	-	-	-	-	-	-	-	-	-	-	-	-	-	a	a	b	b	b	a	a	b	h	a	a	a	b	b	-	-	-	-	-	-	-	-	-	-	-	-	-	-	-	-	-	-	-
chr09	3271536	T	A	a	a	b	a	b	b	-	a	b	b	b	a	b	b	a	-	-	b	a	-	a	b	a	a	-	b	b	b	a	b	b	b	a	b	a	b	a	b	b	a	a	a	a	a	a	a
chr09	3271565	G	A	a	a	b	a	b	b	-	a	b	b	b	a	b	b	a	-	-	b	a	-	a	b	a	a	-	b	b	b	a	b	b	b	a	b	a	b	a	b	b	a	a	a	a	a	a	a
chr09	3272810	T	C	a	b	a	a	b	b	a	b	b	b	b	a	b	a	a	b	-	-	a	a	-	a	-	-	a	b	-	b	-	-	b	b	b	b	b	a	a	b	-	b	b	b	a	a	b	-
chr09	3272821	C	T	a	b	a	a	b	b	a	b	b	a	b	a	b	a	a	b	-	-	a	a	-	a	-	-	a	b	-	b	-	-	b	a	a	b	b	a	a	b	-	b	b	a	a	a	b	-
chr09	3272986	T	C	a	b	a	a	b	b	a	b	b	a	b	a	b	a	a	b	-	-	a	a	b	a	-	-	a	b	-	b	-	-	b	a	a	b	b	a	a	b	-	b	b	b	a	a	b	-
chr09	3272993	A	G	a	b	a	a	a	b	a	b	b	a	b	a	b	a	a	b	-	-	a	a	b	a	-	-	a	b	-	b	-	-	b	a	a	b	b	a	a	b	-	b	b	b	a	a	b	-
chr09	3278099	T	A	-	-	-	-	-	-	-	-	-	-	-	-	a	a	a	b	b	b	a	a	a	b	a	h	h	-	b	-	-	-	-	-	-	-	-	-	-	-	-	-	-	-	-	-	-	-
chr09	3278179	T	C	a	-	b	a	h	h	a	a	b	-	-	a	h	-	-	-	-	-	-	-	-	-	-	-	-	-	-	b	h	b	h	h	a	b	b	a	a	b	b	b	b	b	a	-	b	a
chr09	3278767	C	A	a	b	b	a	a	b	-	a	b	a	b	a	a	a	b	b	-	-	a	a	a	a	-	a	a	b	-	b	b	b	b	a	a	b	b	a	a	b	b	b	b	b	a	b	a	-
chr09	3306426	C	T	a	a	a	a	a	a	-	a	b	a	b	a	a	a	a	b	b	b	b	a	a	b	a	b	a	b	-	b	a	b	a	a	b	a	-	-	a	b	-	-	a	b	a	a	-	-
chr09	3306473	A	G	a	a	a	a	a	a	-	a	b	a	b	a	a	a	a	b	b	b	b	a	a	b	a	b	a	b	-	b	a	b	a	a	b	a	-	-	a	b	-	-	a	b	a	a	-	-
chr09	3307663	C	T	a	a	b	a	a	b	-	b	b	b	b	a	a	a	-	b	-	b	a	a	h	a	-	a	a	b	-	b	a	b	a	b	a	b	a	b	a	b	b	a	b	b	a	b	a	-
chr09	3307668	C	A	a	a	b	a	a	b	-	b	b	b	b	a	a	a	-	b	-	b	a	a	h	b	-	a	a	b	-	b	a	b	a	b	a	b	a	b	a	b	b	a	b	b	a	b	a	-
chr09	3307857	C	T	a	a	b	a	a	b	-	b	b	b	b	a	a	a	-	b	-	b	a	a	b	a	-	a	a	b	b	b	a	b	a	b	a	a	a	b	a	b	b	a	b	b	a	b	a	-
chr09	3315543	A	G	-	-	-	-	-	b	b	-	-	-	-	b	-	-	-	-	-	-	-	-	-	b	-	-	-	-	-	-	b	-	-	-	-	b	-	-	-	-	-	-	-	-	b	-	-	-
chr09	3320506	A	G	a	a	b	a	a	b	a	a	-	a	-	a	b	-	-	-	-	-	-	-	-	-	-	-	-	-	-	-	-	-	a	b	a	-	-	a	a	b	-	b	a	b	-	b	-	a
chr09	3325546	T	C	a	a	b	a	a	b	a	b	b	b	b	a	a	a	-	b	b	b	a	a	b	b	a	b	a	b	b	b	b	b	a	a	a	b	b	a	a	b	b	b	a	a	a	-	b	-
chr09	3344339	T	C	a	a	a	a	b	a	a	b	b	b	b	a	a	a	-	-	b	b	-	a	a	b	-	h	a	-	-	b	b	b	b	-	b	b	b	b	a	b	b	a	b	b	a	b	a	-
chr09	3344391	G	A	b	a	a	a	b	a	a	b	b	b	b	a	a	a	-	-	b	b	-	a	a	b	-	h	a	-	-	b	b	b	b	-	b	b	b	b	a	b	b	a	b	b	a	b	a	-
chr09	3374600	C	T	a	b	b	a	a	b	a	b	b	a	b	a	b	a	a	b	b	b	-	-	b	a	-	-	a	b	-	b	a	b	a	b	-	a	b	b	a	b	b	b	a	b	a	b	a	-
chr09	3377487	A	C	a	a	a	a	b	b	a	b	b	b	b	a	a	b	-	b	-	b	-	-	a	-	-	b	a	b	b	b	b	b	a	a	a	b	-	-	a	-	b	b	b	b	a	-	a	-
chr09	3378662	T	C	-	-	-	a	-	a	-	b	-	-	-	-	-	a	a	b	b	-	b	a	b	a	a	a	a	b	b	-	b	-	b	-	-	-	-	-	-	-	-	-	-	-	-	-	-	-
chr09	3379509	T	C	-	a	b	a	-	b	a	-	b	b	-	a	b	-	-	-	-	-	-	a	a	-	a	-	-	-	-	b	a	b	-	b	b	b	b	-	a	b	-	-	b	-	a	a	b	a
chr09	3382115	G	A	-	-	b	-	-	-	-	-	-	-	-	-	-	b	b	b	b	b	h	a	h	h	a	a	a	b	b	-	a	-	-	-	-	b	-	-	-	-	-	-	-	-	-	-	-	-
chr09	3382296	T	A	-	-	-	-	-	a	-	-	-	-	-	-	-	a	b	b	b	b	-	a	-	a	a	-	a	b	-	-	-	-	-	-	-	-	-	-	-	b	-	-	-	b	-	-	-	-
chr09	3383399	T	C	a	a	a	a	a	a	a	b	b	a	b	a	b	b	a	b	b	-	b	a	-	-	-	-	a	b	-	b	a	-	b	b	b	a	b	b	a	b	b	a	b	a	a	a	a	a
chr09	3395854	C	A	a	-	b	-	-	a	-	b	b	a	-	a	b	a	-	b	b	b	a	-	a	b	a	a	a	b	b	b	-	b	b	a	a	-	-	a	a	-	b	-	-	a	-	-	-	-
chr09	3395875	A	C	a	-	b	-	-	a	-	b	b	a	-	a	b	a	-	b	b	b	a	-	a	a	a	a	a	b	b	b	-	b	b	a	a	-	-	a	a	-	b	-	-	a	-	-	-	-
chr09	3395898	A	G	a	-	b	-	-	a	-	b	b	a	-	a	b	a	-	b	b	b	a	-	a	a	a	a	a	b	b	b	-	b	b	a	a	-	-	a	a	-	b	-	-	a	-	-	-	-
chr09	3396051	A	G	a	-	b	-	-	a	-	b	b	a	-	a	b	a	-	b	b	b	a	-	a	b	a	a	a	b	b	b	-	b	b	a	a	-	-	a	a	-	-	b	-	a	-	-	-	-
chr09	3403722	G	C	-	-	-	-	-	-	-	-	-	-	-	a	-	h	b	b	b	b	-	a	h	-	-	-	a	b	b	-	-	-	-	-	-	-	-	-	-	-	-	-	-	-	-	-	-	-
chr09	3406929	T	A	-	-	-	a	-	-	a	-	-	-	-	-	-	b	b	b	b	b	-	-	-	b	-	b	-	b	b	-	-	-	a	b	a	-	-	-	-	-	-	-	-	-	a	a	a	-
chr09	3411742	G	A	a	a	a	a	-	b	-	-	b	-	b	a	b	-	-	-	-	-	-	-	-	-	-	-	-	-	-	b	b	-	a	a	a	-	b	-	a	b	b	b	a	-	a	b	b	-
chr09	3411806	G	C	a	a	a	a	-	b	-	-	b	-	b	a	b	-	-	-	-	-	-	-	-	-	-	-	-	-	-	b	b	-	a	a	a	-	b	-	a	b	b	b	a	-	a	b	b	-
chr09	3412912	G	A	a	a	a	a	a	a	-	a	b	a	b	a	a	a	-	-	-	-	-	a	-	a	a	a	-	-	-	b	a	-	a	a	b	a	-	a	a	b	-	a	b	a	a	b	a	a
chr09	3422477	G	A	-	-	-	-	-	-	-	-	-	-	-	-	-	a	b	b	b	b	b	a	b	h	a	a	a	b	b	-	b	-	-	-	a	-	-	-	-	-	-	-	b	-	-	-	-	-
chr09	3422507	T	C	-	-	-	-	-	-	-	-	-	-	-	-	-	a	b	b	b	b	b	a	b	h	a	a	a	b	b	-	b	-	-	-	a	-	-	-	-	-	-	-	b	-	-	-	-	-
chr09	3422590	A	G	a	a	a	a	a	a	a	-	b	b	b	a	a	a	-	b	b	b	a	a	-	-	a	a	-	-	-	b	b	b	a	b	b	b	-	a	a	b	-	b	-	b	a	b	a	-
chr09	3422832	A	G	a	a	a	a	a	a	a	-	b	b	b	a	a	a	-	-	b	-	a	a	-	b	a	a	-	-	-	b	b	b	a	b	b	b	-	a	a	b	-	b	-	b	a	b	a	-
chr09	3422974	G	A	-	-	-	-	-	b	-	-	-	-	-	-	a	a	-	-	-	-	a	a	a	a	a	a	a	-	-	-	-	-	-	-	b	b	-	-	-	-	-	-	b	-	-	b	-	-
chr09	3425874	C	A	-	-	-	-	-	b	a	-	b	-	b	a	-	a	b	-	b	-	-	a	b	b	-	-	a	b	-	-	-	-	-	-	-	-	-	-	-	-	-	-	-	b	-	-	-	-
chr09	3426253	G	A	-	-	b	-	b	b	-	b	b	b	b	-	b	a	-	b	-	b	-	-	-	-	-	-	a	-	-	b	b	b	b	b	h	b	b	b	-	b	b	b	b	b	-	b	b	-
chr09	3426269	C	T	-	-	b	-	b	b	-	b	b	b	b	-	b	a	-	b	-	b	-	-	-	-	-	-	a	-	-	b	b	b	b	b	h	b	b	b	-	b	b	b	b	b	-	b	b	-
chr09	3426483	C	T	a	-	-	-	-	b	-	b	b	-	-	-	a	h	a	b	b	b	a	a	a	a	a	-	a	b	b	-	-	-	-	-	-	a	-	-	-	-	-	a	b	-	-	-	-	a
chr09	3428413	A	G	a	a	b	a	a	b	a	a	b	a	b	a	a	-	-	-	b	-	a	-	-	-	b	-	-	a	b	b	b	b	a	a	b	b	-	a	a	b	b	b	a	a	b	a	b	-
chr09	3428609	T	G	-	-	-	-	-	-	-	-	-	-	-	-	-	a	b	-	b	b	h	a	a	a	a	b	a	b	b	-	-	-	-	-	-	-	-	-	-	b	-	-	-	-	-	-	-	-
chr09	3430071	A	G	a	-	-	-	-	-	-	-	-	-	-	-	-	a	-	b	-	b	b	a	h	b	a	h	a	b	b	-	-	-	-	-	-	a	-	-	-	-	-	-	b	-	-	-	-	-
chr09	3430337	G	A	b	a	b	a	a	a	a	b	b	a	b	a	a	a	b	-	b	-	-	a	b	a	-	a	a	b	b	b	a	b	a	a	b	b	b	b	a	b	b	b	b	b	a	b	b	-
chr09	3433754	C	T	a	-	-	-	-	-	-	-	-	-	-	-	-	a	a	-	-	-	a	a	a	a	a	a	a	-	-	-	-	-	-	b	-	-	a	-	-	-	-	-	b	-	-	-	-	-
chr09	3433954	A	G	-	-	a	a	b	-	-	-	b	-	-	-	-	b	b	-	b	-	b	a	a	a	a	a	a	b	b	-	-	-	-	a	-	-	-	-	-	-	-	-	-	-	-	a	-	-
chr09	3433971	T	A	-	-	a	a	b	-	-	-	b	-	-	-	-	b	b	-	b	-	b	a	a	a	a	a	a	b	b	-	-	-	-	a	-	-	-	-	-	-	-	-	-	-	-	a	-	-
chr09	3435851	A	G	-	-	-	-	-	-	-	-	-	-	-	-	-	a	-	-	-	b	a	a	a	a	-	-	a	-	b	-	-	-	-	-	-	-	-	-	-	-	-	-	-	-	-	-	b	-
chr09	3435999	T	C	-	b	b	-	b	b	-	b	b	-	b	-	b	b	-	b	b	-	b	-	b	-	-	-	-	b	b	b	b	b	b	b	b	b	b	b	-	b	b	b	b	b	-	b	b	-
chr09	3436260	A	G	-	-	-	-	-	-	-	-	-	-	-	-	-	a	a	b	b	b	h	a	a	b	a	h	a	b	b	b	-	-	-	-	b	-	-	-	-	-	-	a	-	-	-	-	-	-
chr09	3436303	T	C	-	-	-	-	-	-	-	-	-	-	-	-	-	a	a	b	b	b	h	a	b	b	a	h	a	b	b	b	-	-	-	-	b	-	-	-	-	-	-	a	-	-	-	-	-	-
chr09	3437975	A	G	a	a	a	a	a	a	a	a	b	b	b	a	a	b	a	b	b	b	-	a	a	b	a	a	a	b	b	-	-	b	a	a	a	b	b	b	a	b	b	a	-	-	a	a	-	-
chr09	3438100	T	C	a	a	a	a	a	a	a	a	b	b	b	a	a	b	b	b	b	b	-	a	a	b	a	b	a	b	b	-	-	-	b	a	a	b	b	b	a	b	b	a	-	-	a	a	-	-
chr09	3443706	C	T	-	-	-	-	-	-	-	-	-	-	-	a	b	a	a	b	b	b	-	a	a	a	a	b	a	b	b	-	-	-	b	-	-	-	-	-	-	-	-	-	-	-	-	-	-	-
chr09	3443779	C	T	-	-	-	-	-	-	-	-	-	-	-	a	b	a	b	b	-	-	a	a	a	a	a	b	a	b	b	-	-	-	b	-	-	-	-	-	-	-	b	-	-	-	-	-	-	-
chr09	3444215	A	G	-	b	b	-	b	b	-	b	b	b	b	-	b	-	-	b	-	b	-	a	-	-	-	-	-	-	-	b	b	b	b	b	b	b	b	b	-	-	b	b	b	b	a	b	b	-
chr09	3469468	C	T	-	-	-	-	-	b	-	-	-	-	-	-	-	-	-	-	-	-	-	a	-	-	-	-	-	-	-	-	-	a	-	-	-	-	a	-	-	b	-	-	-	-	-	-	a	-
chr09	3470125	G	A	a	b	a	a	a	b	a	a	b	b	b	a	b	a	-	b	b	-	b	a	a	-	a	b	-	b	b	b	a	b	-	a	a	a	-	a	-	-	-	-	a	a	a	-	-	-
chr09	3470160	T	C	a	b	a	a	a	b	a	a	b	b	b	a	b	a	-	b	b	-	b	a	a	-	a	b	-	b	b	b	a	b	-	a	a	a	-	a	-	-	-	-	a	a	a	-	-	-
chr09	3470321	T	C	a	b	a	a	a	b	a	a	b	b	b	a	b	a	-	b	b	-	b	a	b	-	-	b	-	b	b	b	a	b	-	a	a	a	-	a	-	-	-	-	a	a	a	-	-	-
chr09	3472592	C	G	a	b	b	a	a	b	a	b	b	b	b	a	h	b	-	-	b	-	-	-	b	-	-	b	-	-	b	b	a	b	h	h	a	h	b	-	a	b	b	b	b	b	a	b	b	a
chr09	3481538	A	G	-	-	-	-	-	-	-	-	-	-	-	-	-	a	-	-	-	a	a	a	a	a	a	a	a	-	-	-	-	a	-	-	-	-	-	-	-	-	-	-	-	-	-	-	-	-
chr09	3485471	C	T	a	a	a	a	a	a	-	a	-	-	-	a	a	h	b	-	b	-	b	a	b	b	a	b	a	b	b	a	a	-	a	a	a	a	a	a	a	-	-	a	a	b	a	a	a	-
chr09	3485665	T	C	a	a	b	a	b	a	-	a	b	a	b	a	a	-	-	-	b	-	-	-	-	a	-	b	-	-	-	b	a	b	a	b	a	a	b	-	a	b	b	a	b	a	a	b	a	a
chr09	3485920	C	T	a	a	b	a	b	a	-	a	b	a	b	a	a	-	-	-	b	-	-	-	-	a	-	b	-	-	-	b	a	b	a	b	a	a	b	-	a	b	b	a	b	a	a	a	a	a
chr09	3487667	G	A	-	-	-	-	-	-	-	-	-	-	-	-	-	a	a	b	b	b	b	a	a	h	a	a	a	b	b	-	-	b	-	-	-	-	-	-	-	-	-	-	-	-	-	-	-	-
chr09	3487686	T	C	-	-	-	-	-	-	-	-	-	-	-	-	-	a	a	b	b	b	b	a	a	h	a	a	a	b	b	-	-	b	-	-	-	-	-	-	-	-	-	-	-	-	-	-	-	-
chr09	3497361	G	A	a	a	-	-	-	-	a	-	-	-	-	-	b	-	-	-	b	b	-	a	-	-	-	-	-	-	-	-	-	b	b	-	a	b	-	-	a	b	-	a	-	-	a	-	-	-
chr09	3499322	T	C	-	-	-	-	b	b	-	-	b	-	-	-	b	-	-	-	-	-	-	-	-	-	-	-	-	-	-	-	-	b	b	-	-	-	-	-	-	-	b	b	-	b	-	-	-	-
chr09	3503571	T	C	a	b	a	a	b	b	a	-	b	a	-	a	b	-	-	b	b	-	-	a	a	-	-	a	-	b	-	b	b	-	b	a	b	a	a	b	a	b	b	-	b	a	a	-	-	-
chr09	3509056	C	T	a	b	a	a	a	b	-	-	-	b	b	-	a	a	-	-	b	b	-	-	-	-	-	-	-	-	b	-	a	b	b	b	b	a	a	a	-	-	b	b	a	b	a	-	b	a
chr09	3509152	T	G	-	-	-	-	-	-	-	-	-	-	-	-	-	b	-	b	b	h	b	a	a	a	a	h	a	-	b	-	-	-	-	b	-	-	-	-	-	-	-	-	-	-	-	-	-	-
chr09	3512121	C	T	-	-	-	-	-	-	-	-	-	-	-	-	-	-	-	-	b	b	-	a	b	b	a	a	a	-	b	-	-	-	-	-	-	b	-	-	-	-	-	b	b	-	-	-	-	-
chr09	3512497	A	C	-	-	-	-	-	-	-	-	-	-	-	-	-	-	b	b	-	-	-	-	-	b	-	-	-	b	b	-	-	-	a	-	-	-	b	-	-	-	-	-	-	-	-	-	-	-
chr09	3513393	C	T	-	-	-	-	-	-	-	-	-	-	-	-	a	a	b	-	b	b	b	a	a	h	a	b	-	b	b	-	-	b	-	-	-	-	-	-	-	-	-	-	-	-	-	-	-	-
chr09	3516948	G	A	a	-	a	a	a	b	a	-	b	a	b	a	b	b	b	b	-	b	-	-	b	-	-	-	a	-	b	b	b	b	a	a	a	a	b	a	a	b	b	b	a	b	a	b	a	a
chr09	3517014	G	A	a	-	a	a	b	-	-	b	-	-	-	a	-	-	-	-	b	b	-	-	-	a	-	-	-	-	-	b	b	b	a	-	a	a	-	a	a	b	b	a	a	a	a	a	a	-
chr09	3517038	G	C	a	-	a	a	b	-	-	b	-	-	-	a	-	-	-	-	b	b	-	-	-	a	-	-	-	-	-	b	b	b	a	-	a	a	-	a	a	b	b	a	a	a	a	a	a	-
chr09	3517514	T	C	-	-	a	-	-	-	-	-	-	-	-	-	-	a	a	b	-	-	a	a	a	a	-	b	-	-	b	b	-	-	-	-	-	b	-	-	-	-	-	-	-	-	-	-	-	-
chr09	3519339	C	T	a	b	a	a	b	b	a	-	-	a	b	a	b	a	a	-	b	b	b	a	h	a	a	b	a	b	b	b	b	b	-	a	b	a	-	-	a	a	b	b	b	a	-	-	-	-
chr09	3519347	C	G	a	b	a	a	b	b	a	-	-	a	b	a	b	a	a	-	b	b	b	a	h	a	a	b	a	b	b	b	b	b	-	a	b	a	-	-	a	-	b	b	b	a	-	-	-	-
chr09	3540997	A	G	-	b	b	-	b	b	-	b	b	b	-	-	b	-	-	-	-	-	-	-	b	b	-	-	-	-	-	b	-	b	b	b	b	b	b	b	-	b	b	b	b	a	-	-	b	-
chr09	3542697	T	C	-	-	-	a	a	-	-	-	-	-	-	-	-	a	b	b	-	b	b	a	a	a	a	a	a	b	b	-	a	-	-	-	-	a	-	-	a	-	-	-	a	-	-	-	-	-
chr09	3542846	G	T	-	-	-	a	a	-	-	-	-	-	-	-	b	a	a	b	-	b	b	a	a	a	a	a	a	b	b	-	-	-	-	-	-	a	-	-	a	-	-	-	a	-	-	-	-	-
chr09	3542892	G	C	-	-	-	a	a	-	-	-	-	-	-	-	b	a	a	b	-	b	b	a	a	a	a	a	a	b	b	-	-	-	-	-	-	a	-	-	a	-	-	-	a	-	-	-	-	-
chr09	3546860	G	T	-	-	-	-	-	-	-	-	-	-	-	-	-	b	b	b	b	b	a	a	b	b	a	h	a	b	b	-	-	-	-	-	-	-	-	-	-	-	-	-	-	-	-	-	-	-
chr09	3546877	T	C	-	-	-	-	-	-	-	-	-	-	-	-	-	b	b	b	b	b	a	a	b	b	a	h	a	b	b	-	-	-	-	-	-	-	-	-	-	-	-	-	-	-	-	-	-	-
chr09	3556207	A	G	-	-	-	-	-	-	-	-	-	-	-	-	-	a	b	b	b	-	a	a	b	b	h	b	a	b	b	-	b	b	-	-	-	-	-	-	-	-	-	-	b	-	-	-	-	-
chr09	3556482	G	A	-	-	a	-	-	-	-	-	-	-	-	-	-	a	b	-	b	-	a	a	h	b	a	a	a	b	b	b	-	b	-	a	-	-	-	-	-	-	-	a	-	b	-	-	-	-
chr09	3556535	C	T	a	h	h	a	h	h	a	b	b	a	b	a	h	a	-	-	b	b	a	a	b	b	-	-	a	-	b	b	a	b	b	a	a	h	b	h	a	b	b	a	h	b	a	b	b	-
chr09	3557517	G	A	a	b	a	a	a	a	a	a	-	a	-	a	a	-	-	-	-	b	b	a	a	-	-	a	a	-	b	-	b	b	a	b	-	a	-	-	-	-	b	a	b	b	a	a	-	a
chr09	3557707	A	G	-	b	b	-	b	b	-	b	b	b	b	-	b	b	-	-	-	b	b	-	-	b	-	-	-	-	b	b	b	b	b	b	-	b	b	b	-	b	b	b	b	b	-	b	b	-
chr09	3557741	T	C	-	b	b	-	b	b	-	b	b	b	b	-	b	b	-	-	-	b	b	-	-	b	-	-	-	-	b	b	b	b	b	b	b	b	b	b	-	b	b	b	b	b	-	b	b	-
chr09	3558202	T	C	-	-	-	-	-	-	-	-	-	-	-	-	-	b	a	b	b	b	b	a	a	a	a	h	a	-	b	-	-	-	-	-	-	-	-	-	-	-	-	-	-	-	-	-	-	a
chr09	3559212	C	T	a	a	a	a	b	b	a	b	b	b	b	a	b	-	a	b	-	b	-	a	-	a	-	-	a	b	b	b	b	b	b	b	a	a	h	b	a	b	b	b	b	b	a	b	b	a
chr09	3559220	T	C	a	b	b	a	b	b	a	b	b	b	b	a	b	-	a	b	-	b	-	a	-	b	-	-	a	b	b	b	b	b	b	b	b	b	h	b	a	b	b	b	b	b	a	b	b	a
chr09	3559597	T	C	-	-	-	-	-	-	-	-	-	-	-	-	a	b	-	b	b	b	b	a	a	a	-	b	-	b	b	-	b	-	a	-	-	-	a	-	b	-	-	a	-	b	-	-	-	-
chr09	3559695	C	T	-	-	-	-	-	-	-	-	-	-	-	-	a	a	a	-	-	-	-	a	a	a	-	a	a	-	a	-	b	-	a	-	-	-	a	-	b	-	-	a	-	-	-	-	-	-
chr09	3560701	T	C	a	b	b	a	a	b	-	a	b	a	-	a	a	-	-	-	-	-	a	a	a	-	a	-	a	-	-	b	b	b	b	a	a	b	b	a	a	b	b	a	b	a	a	a	a	a
chr09	3560710	C	T	a	b	b	a	a	b	-	a	b	a	-	a	a	-	-	-	-	-	a	a	a	-	a	-	a	-	-	b	b	b	b	a	a	a	b	a	a	b	b	a	b	a	a	a	a	a
chr09	3562531	A	G	-	-	-	-	-	-	-	-	-	-	-	-	-	a	a	b	b	b	a	a	b	-	a	h	a	-	b	-	-	-	a	-	-	-	-	-	-	-	-	-	-	b	-	-	-	-
chr09	3563390	A	G	-	-	-	-	-	-	-	-	-	-	-	-	-	a	-	b	b	b	b	a	h	b	-	h	a	b	b	-	b	b	-	-	-	a	-	-	-	-	-	-	-	-	-	-	-	-
chr09	3563405	G	A	-	-	-	-	-	-	-	-	-	-	-	-	-	a	-	b	b	b	b	a	b	b	-	h	a	b	b	-	b	b	-	-	-	a	-	-	-	-	-	-	-	-	-	-	-	-
chr09	3564263	T	C	a	-	-	-	-	-	-	-	-	-	-	-	-	h	h	-	b	b	b	a	-	a	a	a	a	b	b	-	-	-	-	b	-	-	-	-	-	-	-	-	-	-	-	-	-	-
chr09	3564351	T	C	a	-	-	-	-	-	-	-	-	-	-	-	-	a	b	b	b	b	b	a	-	h	a	a	a	b	b	-	-	-	-	b	-	-	-	-	-	-	-	-	-	-	-	-	-	-
chr09	3564507	G	A	-	-	a	-	-	-	-	-	-	-	-	-	-	b	b	b	b	b	h	a	h	b	-	b	a	b	b	-	-	-	-	-	-	-	-	-	-	-	-	-	-	b	-	-	-	-
chr09	3564667	G	T	-	a	a	a	b	b	-	b	-	a	b	a	a	-	a	b	-	b	b	a	-	-	-	a	-	b	b	b	-	b	a	a	a	a	a	b	-	b	b	a	b	a	a	a	a	a
chr09	3566171	A	C	a	a	-	a	b	b	a	-	-	a	b	a	b	a	-	b	-	-	-	a	-	-	a	a	-	-	b	b	b	-	a	a	b	-	a	b	a	-	b	b	b	-	a	a	a	-
chr09	3569545	G	A	a	b	b	a	a	a	a	a	b	b	b	a	a	b	a	b	b	b	a	a	-	a	a	a	-	-	b	b	a	b	b	b	b	a	b	b	a	b	b	b	b	b	a	b	b	-
chr09	3569609	G	A	-	b	b	-	b	b	-	b	b	b	b	-	b	b	-	b	b	b	-	-	b	b	a	b	a	b	b	b	-	-	b	b	b	b	-	b	-	b	b	-	b	b	-	-	b	-
chr09	3569969	C	T	a	a	-	a	b	b	a	-	-	-	b	a	b	-	b	b	b	b	a	a	a	a	a	a	a	-	b	-	b	b	b	a	-	b	-	-	a	-	-	-	-	-	a	-	-	-
chr09	3569981	C	G	a	a	-	a	b	b	a	-	-	-	b	a	b	-	b	b	b	b	a	a	a	a	a	a	a	-	b	-	b	b	b	a	-	b	-	-	a	-	-	-	-	-	a	-	-	-
chr09	3569997	G	A	a	a	-	a	b	b	a	-	-	-	b	a	b	-	b	b	b	b	b	a	a	a	a	a	a	-	b	-	b	b	b	a	-	b	-	-	a	-	-	-	-	-	a	-	-	-
chr09	3570155	A	C	a	a	-	a	b	b	a	-	-	-	b	a	b	b	b	b	b	b	a	a	h	a	a	a	a	b	b	-	b	b	b	a	-	b	-	-	-	-	-	-	-	-	a	-	-	-
chr09	3570180	T	A	-	-	a	-	b	-	-	-	b	b	b	-	b	-	-	-	-	-	-	-	-	b	-	-	-	-	b	b	b	b	b	b	b	b	-	b	a	b	b	b	b	b	a	a	-	-
chr09	3570234	G	C	-	-	a	-	b	-	-	-	b	b	b	-	b	-	-	-	-	-	-	-	-	b	-	-	-	-	b	b	b	b	b	b	b	b	-	b	a	b	b	b	b	b	a	a	-	-
chr09	3570520	C	T	a	-	a	-	b	-	-	-	b	-	b	-	b	-	-	-	-	-	-	-	-	b	-	-	-	-	b	b	b	b	b	a	b	b	-	a	a	b	b	b	-	b	a	a	-	-
chr09	3571194	G	A	-	-	-	a	-	-	-	-	-	-	-	-	-	a	b	-	b	-	a	a	b	h	a	b	a	b	b	-	a	-	-	-	-	b	-	b	-	-	-	-	-	-	-	-	-	-
chr09	3571237	G	A	-	-	-	a	-	-	-	-	-	-	-	-	-	a	b	-	b	-	a	a	b	h	a	b	a	b	b	-	a	-	-	-	-	b	-	b	-	-	-	-	-	-	-	-	-	-
chr09	3573503	A	G	-	-	-	-	-	-	-	-	-	-	b	a	-	a	b	b	b	b	a	a	a	h	a	b	a	b	b	-	-	-	-	-	-	-	-	-	-	-	-	-	a	-	-	-	-	-
chr09	3578114	G	A	a	b	a	a	b	b	a	b	b	a	b	a	b	b	-	-	-	b	a	-	a	-	a	-	-	-	b	b	b	b	b	a	b	a	a	a	a	b	b	a	a	b	a	a	b	a
chr09	3578138	C	T	a	b	a	a	b	a	a	b	b	a	b	a	a	b	-	-	-	b	a	-	a	-	a	-	-	-	b	b	b	b	b	a	a	a	a	a	a	b	b	a	a	b	a	a	b	a
chr09	3578167	A	G	a	b	a	a	b	a	a	b	b	a	b	a	a	b	-	-	-	b	a	-	a	-	a	-	-	-	b	b	b	b	b	a	a	a	a	a	a	b	b	a	a	b	a	a	b	a
chr09	3578404	G	T	a	b	a	a	a	a	a	b	b	a	b	a	a	h	-	-	b	b	a	-	b	b	a	b	-	-	b	b	a	b	b	a	a	a	a	a	a	b	b	a	a	b	a	a	b	a
chr09	3578447	T	C	a	b	a	a	a	a	a	b	b	a	b	a	a	h	-	-	b	b	a	-	a	b	a	b	-	-	b	b	a	b	b	a	a	a	a	a	a	b	b	a	a	b	a	a	b	a
chr09	3578739	G	A	a	-	b	a	a	b	-	-	b	-	-	a	a	a	b	b	b	-	a	a	b	-	a	b	a	b	h	b	-	-	b	-	-	-	-	-	-	-	b	b	b	-	-	b	-	-
chr09	3578790	G	A	-	-	a	-	a	b	-	-	-	-	-	-	-	h	b	b	b	b	b	a	a	a	a	b	a	b	-	-	a	-	-	b	-	a	-	-	-	b	-	b	-	-	-	-	b	-
chr09	3579040	C	A	-	-	-	-	-	-	-	-	-	-	-	-	-	a	-	b	-	-	-	a	a	b	-	b	a	-	b	-	a	-	-	-	-	a	-	-	-	-	-	-	-	-	-	-	-	-
chr09	3591459	C	T	-	-	-	a	-	-	-	-	-	-	-	-	-	a	b	b	b	b	a	a	h	a	a	h	a	b	b	-	-	-	b	-	-	-	-	-	-	-	-	-	-	-	-	-	-	-
chr09	3604850	T	C	-	-	-	-	-	-	-	-	-	-	-	-	-	b	b	-	b	-	b	a	h	b	a	b	a	b	b	-	-	-	-	-	-	b	-	-	-	-	-	-	-	-	-	-	-	-
chr09	3611908	C	G	a	a	a	a	a	a	a	b	b	b	b	a	b	-	a	b	b	b	b	a	a	a	a	-	-	b	b	b	b	b	a	a	b	b	b	-	a	b	b	b	a	a	a	a	a	a
chr09	3611989	G	C	-	-	a	-	-	a	a	-	b	a	-	-	-	a	a	b	b	b	h	a	b	b	a	-	-	-	b	-	-	-	a	-	-	-	-	-	-	-	-	b	-	a	-	-	-	-
chr09	3612430	C	A	-	a	a	a	a	a	a	b	-	a	b	a	b	-	-	b	-	-	-	-	-	b	-	-	a	-	-	b	a	b	b	-	a	b	b	a	a	b	b	a	a	a	a	b	b	a
chr09	3613223	C	T	-	-	-	-	-	-	-	-	-	-	-	-	-	a	b	-	b	b	a	a	a	a	a	a	a	b	b	-	-	-	a	-	-	-	-	-	-	-	-	-	-	-	-	-	-	-
chr09	3613295	C	T	-	-	-	-	-	-	-	-	-	-	-	-	-	a	b	b	b	b	a	a	b	h	a	b	a	b	b	-	b	-	-	b	a	-	-	-	-	b	-	-	-	-	-	-	-	-
chr09	3613313	T	C	-	-	-	-	-	-	-	-	-	-	-	-	-	a	b	b	b	b	a	a	b	h	a	b	a	b	b	-	b	-	-	b	a	-	-	-	-	b	-	-	-	-	-	-	-	-
chr09	3614317	A	T	-	-	-	-	-	-	-	-	-	-	-	-	-	a	a	b	b	b	h	a	b	a	-	b	a	-	-	-	-	-	-	-	-	-	-	-	-	-	-	-	-	-	-	-	-	-
chr09	3615381	C	T	-	-	-	a	-	-	-	-	-	-	-	-	-	a	a	b	b	-	a	a	a	a	a	a	a	-	-	-	-	-	-	-	-	-	-	-	-	-	-	-	-	-	-	-	-	-
chr09	3615404	C	T	-	-	-	a	-	-	-	-	-	-	-	-	-	a	a	b	b	-	a	a	a	a	a	a	a	-	-	-	-	-	-	-	-	-	-	-	-	-	-	-	-	-	-	-	-	-
chr09	3615804	G	A	-	-	b	-	b	b	a	-	b	b	b	-	b	-	-	-	b	b	b	-	b	-	-	b	-	b	b	b	b	b	b	b	-	b	-	b	-	b	b	b	b	-	-	-	-	-
chr09	3616901	C	A	a	a	a	a	b	a	-	-	b	-	-	a	a	-	-	-	-	-	-	a	-	-	-	-	-	b	-	-	a	-	a	b	b	b	b	-	a	b	-	a	a	a	a	a	b	a
chr09	3620579	C	T	a	-	a	a	b	a	-	a	b	b	b	a	a	a	-	-	-	-	a	a	-	b	a	a	a	b	b	b	b	b	a	a	b	a	a	a	a	b	b	a	a	b	a	a	b	-
chr09	3622320	A	G	-	-	-	-	-	-	-	-	-	-	-	-	-	b	-	b	b	-	a	a	b	b	a	b	a	b	b	-	-	-	-	-	-	-	-	-	-	-	-	-	-	-	-	-	-	-
chr09	3622703	T	A	a	-	-	a	-	a	-	b	-	-	-	a	b	a	a	-	b	b	b	a	b	h	a	a	a	b	b	-	a	-	-	b	b	a	-	-	-	-	-	-	-	-	-	-	-	-
chr09	3635082	A	G	a	a	b	a	a	a	a	b	b	a	b	a	a	b	b	b	-	b	-	-	a	h	a	a	a	b	b	b	a	b	a	a	b	a	b	b	a	b	b	a	a	a	a	a	b	a
chr09	3635286	G	A	a	a	b	a	b	a	a	b	b	a	b	a	a	-	h	b	-	b	-	-	a	h	a	b	a	b	b	b	b	b	a	a	b	a	b	b	a	b	b	a	a	a	a	a	b	a
chr09	3636519	T	C	a	a	a	a	a	a	a	a	-	a	-	a	a	-	-	-	-	b	-	-	-	-	-	-	-	-	-	-	a	-	b	-	-	a	-	a	a	-	-	-	-	-	a	-	-	-
chr09	3636579	G	T	-	-	-	a	a	-	-	-	-	-	-	-	-	-	-	-	-	-	-	-	-	-	-	-	-	-	-	b	-	b	-	-	b	b	-	-	-	-	-	a	b	-	a	-	b	-
chr09	3640411	A	G	a	-	-	-	-	-	-	-	-	-	-	a	-	-	-	-	-	-	-	-	-	-	-	-	-	-	-	-	-	-	b	-	a	a	-	-	-	-	-	a	-	a	a	-	-	-
chr09	3640538	G	A	a	-	-	-	a	b	-	-	-	-	-	-	a	b	-	-	-	-	-	-	b	-	-	-	a	-	b	b	a	-	a	a	b	a	-	-	a	-	-	a	b	-	b	-	a	-
chr09	3640543	A	G	a	-	-	-	a	b	-	-	-	-	-	-	a	b	-	-	-	-	-	-	b	-	-	-	a	-	b	b	a	-	a	a	b	a	-	-	a	-	-	a	b	-	b	-	a	-
chr09	3640998	T	C	a	-	b	a	b	b	a	b	b	a	b	a	b	-	b	-	-	-	-	-	-	b	-	-	-	-	b	-	b	-	a	b	b	a	-	-	a	b	b	b	b	b	a	-	a	a
chr09	3644628	C	T	-	-	-	-	-	-	-	-	-	-	-	-	-	a	b	b	b	-	-	a	-	-	a	a	a	a	a	-	-	-	-	-	-	b	a	-	-	-	-	-	-	-	-	-	-	-
chr09	3644815	G	A	-	-	-	-	-	-	-	-	-	-	-	-	a	b	b	b	b	b	a	a	b	b	a	-	a	b	b	-	-	-	b	-	-	-	a	-	-	-	-	-	-	-	-	-	-	-
chr09	3653598	G	A	-	-	-	-	-	-	-	-	-	-	-	-	-	a	a	b	b	b	b	a	b	b	a	-	a	b	b	-	-	-	-	-	-	-	-	-	-	-	-	-	b	-	-	-	-	-
chr09	3654909	G	A	a	a	a	a	a	a	a	b	-	a	b	a	a	-	-	b	-	b	-	-	-	-	a	b	a	-	-	-	b	-	b	a	a	a	-	a	a	b	b	a	a	b	a	-	-	a
chr09	3666349	A	G	-	-	-	a	-	-	-	-	b	-	-	a	a	b	b	b	b	b	a	a	b	b	a	a	a	b	b	-	-	-	b	-	-	-	-	-	-	-	-	-	-	a	b	-	-	-
chr09	3669667	T	C	-	-	-	-	-	-	-	-	-	-	-	-	-	a	a	b	b	b	b	a	h	b	a	b	a	b	b	-	-	-	-	a	-	-	-	-	-	-	-	-	-	-	-	-	-	-
chr09	3669783	T	G	-	-	-	-	-	-	-	-	-	-	-	-	-	h	a	b	b	b	b	a	h	b	a	b	a	b	b	-	-	-	-	a	-	-	-	-	-	-	-	-	-	-	-	-	-	-
chr09	3702390	C	T	-	-	-	-	a	-	a	-	-	-	-	-	-	b	h	b	b	b	b	a	b	h	a	h	a	b	b	-	-	-	-	-	-	-	-	-	-	-	-	-	-	-	-	-	-	-
chr09	3702633	C	T	a	b	b	a	b	a	a	b	b	a	-	a	a	b	-	-	-	-	-	a	-	a	a	a	a	-	b	b	a	b	b	a	a	a	b	b	a	b	b	a	b	a	a	-	a	a
chr09	3702676	A	T	a	b	b	a	b	a	a	b	b	a	-	a	a	b	-	b	b	b	b	a	-	a	a	a	a	b	b	b	a	b	b	a	a	a	b	b	a	b	b	a	b	a	a	-	a	a
chr09	3704398	C	T	a	a	b	a	a	b	a	a	b	b	b	a	a	-	a	b	b	-	-	a	-	a	-	b	-	b	-	b	a	b	b	a	a	a	a	a	a	b	b	a	a	a	a	a	a	a
chr09	3704404	C	T	a	a	b	a	a	b	a	a	b	b	b	a	a	-	a	b	b	-	-	a	-	a	-	b	-	b	-	b	a	b	b	a	a	a	a	a	a	b	b	a	a	a	a	a	a	a
chr09	3705075	C	T	a	b	a	a	b	-	-	-	b	a	b	a	b	b	-	-	b	b	-	-	-	-	a	-	-	b	b	b	b	b	b	b	b	b	a	b	a	b	b	a	b	a	a	a	b	a
chr09	3706740	A	T	a	-	b	a	a	a	a	b	b	a	b	a	b	b	b	b	b	-	-	a	a	a	-	a	a	b	b	b	a	-	a	b	a	b	a	a	-	-	b	-	-	a	-	b	-	-
chr09	3706995	G	A	a	a	b	a	a	b	a	-	b	-	b	a	b	b	-	-	-	-	-	-	b	-	-	-	a	-	-	b	-	b	b	b	a	b	b	a	a	b	b	a	b	a	a	a	b	-
chr09	3707279	T	C	a	a	b	a	a	b	a	-	b	-	b	a	b	b	-	-	-	-	-	-	b	-	-	-	a	-	-	b	-	b	b	b	a	b	b	a	a	b	b	a	b	a	a	a	b	-
chr09	3709028	G	A	-	-	-	a	-	-	-	-	-	-	-	-	b	b	b	b	b	b	b	a	h	h	a	a	a	b	b	-	-	-	a	-	-	-	b	-	-	-	-	-	b	-	-	-	b	-
chr09	3711417	A	G	-	b	b	-	b	b	-	b	b	-	b	-	b	a	-	-	b	b	a	a	-	a	a	a	a	b	-	b	-	b	b	-	b	-	b	b	-	b	b	a	b	-	-	-	-	-
chr09	3711454	G	A	-	b	b	-	b	b	-	b	b	-	b	-	b	h	-	-	b	b	a	a	-	a	a	a	a	b	b	b	-	b	b	-	b	-	b	b	-	b	b	a	b	-	-	-	-	-
chr09	3712804	T	C	a	a	b	a	a	b	a	a	b	a	b	a	a	b	a	b	b	b	a	a	b	b	a	a	a	b	b	b	a	b	b	a	b	b	b	-	a	b	b	a	a	a	a	b	a	-
chr09	3716338	A	C	a	-	-	a	-	-	-	-	-	-	-	-	-	a	b	b	b	b	a	a	b	h	a	h	a	b	b	-	-	-	b	-	-	b	-	-	-	-	-	-	-	-	-	-	-	-
chr09	3716451	G	A	a	-	-	a	-	-	-	-	-	-	-	-	-	b	a	b	b	b	a	a	h	h	a	h	a	b	b	-	-	-	b	-	-	b	-	-	-	-	-	-	-	-	-	-	-	-
chr09	3717301	C	G	a	a	b	a	a	b	-	a	b	a	b	a	b	a	a	b	b	b	a	a	-	h	a	a	a	-	b	b	b	-	b	a	-	a	-	a	a	b	b	-	a	b	-	-	-	-
chr09	3728004	A	G	a	-	-	-	-	-	-	-	-	-	-	-	-	a	a	b	b	b	b	a	a	h	a	b	a	b	b	-	a	b	-	-	-	-	-	-	a	b	-	-	-	-	a	-	-	-
chr09	3728148	C	G	a	-	-	-	-	-	-	-	-	-	-	-	-	a	a	b	b	b	b	a	a	h	a	b	a	b	b	-	a	b	-	-	-	-	-	-	a	b	-	-	-	-	a	-	-	-
chr09	3736725	C	T	a	b	a	a	b	a	a	a	-	b	b	a	a	-	-	-	-	-	a	-	-	a	-	a	-	b	b	-	a	b	b	b	b	b	b	b	a	b	b	b	b	b	a	a	a	a
chr09	3736812	C	T	a	-	a	a	a	b	a	-	b	-	b	a	b	-	b	b	-	b	b	a	a	a	a	a	a	b	b	b	a	-	b	a	-	a	a	-	a	b	b	a	b	b	-	-	-	-
chr09	3736819	C	T	a	-	a	a	a	b	a	-	b	-	b	a	b	b	b	b	b	b	a	a	a	a	a	a	a	b	b	b	a	-	b	a	-	a	a	-	a	b	b	a	b	b	-	-	-	-
chr09	3738376	A	G	-	-	-	-	-	-	-	-	-	-	b	-	b	b	a	b	b	b	a	a	b	b	-	a	-	-	b	-	-	-	-	-	-	a	-	-	-	-	b	b	-	-	-	-	-	-
chr09	3738442	C	T	-	-	-	-	-	-	-	-	-	-	b	-	b	b	a	b	b	b	a	a	b	b	-	a	-	-	b	-	-	-	-	-	-	a	-	-	-	-	b	b	-	-	-	-	-	-
chr09	3738513	A	G	-	-	-	-	-	-	-	-	-	-	b	-	-	a	-	-	-	-	-	a	-	-	-	a	-	-	-	-	-	-	-	-	-	a	-	-	-	-	-	b	-	-	-	-	-	-
chr09	3738540	G	A	-	-	-	-	-	-	-	-	-	-	b	-	-	a	-	-	-	-	-	a	-	-	-	a	-	-	-	-	-	-	-	-	-	a	-	-	-	-	-	b	-	-	-	-	-	-
chr09	3738549	A	G	-	-	-	-	-	-	-	-	-	-	b	-	-	a	-	-	-	-	-	a	-	-	-	a	-	-	-	-	-	-	-	-	-	a	-	-	-	-	-	b	-	-	-	-	-	-
chr09	3738566	C	A	a	-	b	a	b	a	-	b	b	-	-	a	a	b	b	b	b	b	b	a	a	h	a	a	a	-	b	b	a	b	b	-	b	a	a	-	a	b	b	a	b	a	-	-	-	-
chr09	3738874	A	G	-	-	-	-	-	-	-	-	-	-	-	-	-	b	b	b	b	b	a	a	a	a	a	b	a	-	b	-	a	-	a	-	-	-	-	-	-	-	-	-	-	-	-	-	-	-
chr09	3739285	C	A	-	-	-	-	-	-	-	-	-	-	-	-	-	b	a	b	b	b	h	a	h	a	a	h	a	b	b	-	-	-	-	-	-	-	-	-	-	-	-	-	-	-	-	-	-	-
chr09	3742481	T	A	a	-	-	-	b	-	-	-	-	-	-	a	-	b	b	b	b	b	-	a	h	h	a	h	a	b	b	b	-	-	b	-	-	-	-	a	-	-	-	-	-	-	-	b	-	-
chr09	3742599	T	C	-	-	-	-	-	b	-	-	-	-	-	-	-	b	b	b	-	b	b	-	-	b	-	b	-	b	b	-	-	-	-	-	b	b	-	-	-	-	-	-	-	-	-	-	-	-
chr09	3742617	C	T	-	-	-	-	-	b	-	-	-	-	-	-	-	b	h	b	-	b	b	a	a	a	a	a	a	b	b	-	-	-	-	-	b	b	-	-	-	-	-	-	-	-	-	-	-	-
chr09	3742838	C	A	-	-	-	-	-	-	-	-	-	-	-	-	a	b	b	b	b	b	h	a	h	h	a	a	a	-	b	-	-	-	-	-	-	-	-	-	-	-	-	-	-	b	-	-	-	-
chr09	3743782	T	G	-	b	b	a	b	a	a	b	b	-	b	-	b	-	-	-	-	-	-	-	a	-	-	-	-	-	b	b	a	-	b	b	-	b	b	a	a	b	b	b	b	b	a	b	-	-
chr09	3749909	A	T	-	-	-	-	-	b	-	-	-	-	-	-	-	b	b	b	-	-	-	-	-	-	-	-	-	-	-	-	-	-	-	-	-	-	-	-	-	-	b	-	-	-	-	-	-	-
chr09	3759449	A	C	a	a	a	a	a	a	a	-	-	a	-	a	a	-	a	-	-	-	-	-	-	-	-	a	-	-	-	-	a	-	a	-	a	b	a	-	a	-	-	a	-	a	a	a	-	a
chr09	3761318	A	G	-	-	-	-	-	-	-	-	-	-	-	-	-	a	a	b	b	b	h	a	a	h	a	h	a	b	b	-	-	-	-	-	-	-	a	-	-	-	-	-	-	-	-	-	-	-
chr09	3771319	G	T	a	-	b	a	b	b	-	-	b	-	b	a	b	b	a	-	b	-	-	a	b	-	-	-	a	b	b	b	b	b	a	b	b	b	-	a	a	-	-	a	-	a	a	b	b	-
chr09	3771621	T	G	-	b	b	-	b	b	-	b	b	b	b	-	b	a	b	-	b	-	a	h	a	a	a	a	a	-	-	b	-	b	b	b	b	b	-	-	a	b	b	-	b	b	-	b	-	-
chr09	3783156	C	T	-	-	-	-	-	-	-	-	-	-	-	-	-	a	a	b	b	b	h	a	b	h	a	h	a	b	b	-	-	-	-	-	-	-	-	-	-	-	-	-	-	-	-	-	-	-
chr09	3783212	G	A	a	-	-	a	b	a	-	a	-	b	b	a	b	b	a	b	b	b	a	a	h	h	a	h	a	b	b	-	b	b	-	a	b	b	-	-	-	-	b	-	a	-	a	-	-	a
chr09	3783238	T	C	a	-	-	a	b	a	-	a	-	b	b	a	b	b	a	b	b	b	a	a	h	h	a	h	a	b	b	-	b	b	-	a	b	b	-	-	-	-	b	-	a	-	a	-	-	a
chr09	3783353	T	C	a	-	-	a	b	a	-	a	-	b	b	a	b	b	b	b	b	b	a	a	h	h	a	a	a	b	b	-	b	b	-	a	b	b	-	-	-	-	b	-	a	-	a	-	-	a
chr09	3783482	T	C	a	-	b	a	b	a	-	a	b	b	b	a	a	a	-	-	-	-	-	-	-	-	a	-	-	-	-	b	b	-	a	a	-	b	-	a	-	b	b	-	b	a	a	b	b	a
chr09	3783762	A	C	-	-	-	-	-	-	-	-	-	-	-	-	-	h	a	b	b	b	a	a	-	a	a	a	a	b	b	-	-	-	-	a	-	-	-	-	-	-	-	-	a	-	-	-	-	-
chr09	3791848	C	T	a	a	a	a	a	a	a	a	-	a	-	a	a	-	a	-	-	-	-	-	b	a	-	a	-	-	-	b	a	b	a	a	b	a	a	a	a	b	b	a	a	-	a	-	b	a
chr09	3796754	C	T	-	-	-	-	-	-	-	-	-	-	-	-	-	h	b	b	b	-	b	a	h	b	a	h	a	b	b	-	-	-	-	-	-	-	b	-	-	-	-	-	-	-	-	-	-	-
chr09	3796859	T	C	a	b	-	a	b	b	a	a	b	b	-	a	a	a	-	b	b	b	b	a	-	b	a	-	a	b	b	b	b	b	-	b	b	b	-	b	-	b	b	a	-	a	-	b	-	-
chr09	3798834	A	C	a	b	a	-	b	b	a	a	-	b	-	-	a	-	a	-	-	-	-	-	-	-	-	-	-	-	-	-	a	-	a	a	a	a	-	b	a	-	b	-	b	a	a	-	b	-
chr09	3804595	T	C	-	-	-	-	b	-	-	-	-	-	-	-	-	a	-	b	b	b	a	a	a	a	a	b	a	b	b	-	-	-	a	-	-	-	-	-	-	-	-	-	-	-	-	-	-	-
chr09	3804855	G	A	-	-	-	-	-	-	-	-	-	-	-	-	-	b	b	b	b	b	b	a	h	b	a	h	a	b	b	-	a	-	-	-	-	-	-	-	-	-	-	-	-	-	a	-	-	-
chr09	3805095	C	A	-	-	-	-	-	-	-	-	-	-	-	-	-	a	-	b	b	b	b	a	h	h	a	h	a	b	b	-	-	-	-	-	-	a	-	-	-	-	-	-	-	a	-	-	-	-
chr09	3805271	A	G	-	-	-	-	-	-	-	-	-	-	-	-	-	b	b	b	b	b	b	-	b	b	-	-	-	b	b	-	-	b	-	-	-	-	-	-	-	-	-	-	-	-	-	-	-	-
chr09	3807863	G	T	a	b	a	a	b	a	a	a	b	b	b	a	a	a	b	-	-	-	b	a	-	-	a	a	a	-	-	b	a	b	a	b	a	b	b	b	a	b	b	a	a	a	a	-	b	a
chr09	3807869	C	T	a	b	a	a	b	a	a	a	b	b	b	a	a	a	b	-	-	-	b	a	-	-	a	a	a	-	-	b	a	b	a	b	a	b	b	b	a	b	b	a	a	a	a	-	b	a
chr09	3814221	G	T	-	-	-	-	-	-	a	-	b	-	-	-	-	a	-	-	-	-	a	a	a	a	a	a	a	-	-	-	b	b	-	-	-	-	-	-	-	-	-	-	b	-	-	-	-	-
chr09	3814226	T	C	-	-	-	-	-	-	a	-	b	-	-	-	-	a	-	-	-	-	a	a	a	a	a	a	a	-	-	-	b	b	-	-	-	-	-	-	-	-	-	-	b	-	-	-	-	-
chr09	3814244	C	T	-	-	-	-	-	-	-	-	-	-	-	-	-	b	b	b	b	-	a	a	a	h	-	a	h	b	b	-	-	-	a	b	-	b	-	-	-	b	b	a	-	-	-	-	-	-
chr09	3814292	A	G	-	-	-	-	-	-	-	-	-	-	-	-	-	h	h	b	b	b	h	a	a	h	-	a	a	b	b	-	-	-	a	b	-	b	-	-	-	b	b	a	-	-	-	-	-	-
chr09	3814337	G	A	-	-	-	-	-	-	-	-	-	-	-	-	-	a	a	b	b	b	b	a	a	a	-	a	a	b	b	-	-	-	a	b	-	b	-	-	-	b	b	a	-	-	-	-	-	-
chr09	3815588	A	G	a	-	b	a	a	a	a	a	b	a	b	a	a	a	a	-	b	-	-	a	-	-	a	-	-	-	-	b	a	b	a	a	a	a	a	-	a	b	b	a	-	a	a	b	a	-
chr09	3815601	T	C	a	-	b	a	a	a	a	a	b	a	b	a	a	a	a	-	b	-	-	a	-	-	a	-	-	-	-	b	a	b	b	a	a	a	a	-	a	b	b	b	-	a	a	b	a	-
chr09	3816810	G	A	-	-	-	-	-	-	-	-	-	-	-	-	-	b	b	b	b	b	b	a	a	b	a	a	a	b	b	-	-	-	-	-	-	-	-	-	-	-	-	-	-	-	-	-	-	-
chr09	3816820	C	A	-	-	-	-	-	-	-	-	-	-	-	-	-	b	b	b	b	b	b	a	a	b	a	a	a	b	b	-	-	-	-	-	-	-	-	-	-	-	-	-	-	-	-	-	-	-
chr09	3816893	T	C	-	-	-	-	-	-	-	-	-	-	-	-	-	b	b	b	b	b	b	a	h	b	a	h	a	b	b	-	-	-	-	-	-	-	-	-	-	-	-	-	-	-	-	-	-	-
chr09	3816950	G	A	a	a	a	a	b	a	-	b	b	b	b	a	a	b	b	b	b	b	b	-	a	b	a	a	a	b	b	b	b	b	a	a	a	a	a	a	a	b	b	b	b	b	a	b	a	a
chr09	3817264	G	A	-	-	-	-	-	-	-	-	-	-	-	a	b	h	h	b	b	b	a	-	b	b	a	b	a	b	b	-	-	-	a	-	-	-	-	-	-	-	-	-	-	-	-	-	-	-
chr09	3817377	C	T	a	b	b	a	a	b	a	b	b	b	b	a	a	-	-	-	-	-	a	a	-	a	a	b	a	b	b	-	b	-	b	a	a	a	b	-	a	b	b	a	a	b	a	-	a	-
chr09	3817410	G	A	a	b	b	a	a	b	a	b	b	b	b	a	b	-	-	-	-	-	a	a	-	a	a	b	a	b	b	-	b	-	b	a	a	b	b	-	a	b	b	a	a	b	a	-	a	-
chr09	3817440	A	G	a	b	b	a	a	b	a	b	b	b	b	a	a	-	-	-	-	-	a	a	-	a	a	b	a	b	b	-	b	-	b	-	a	a	b	-	a	b	b	a	a	b	a	-	a	-
chr09	3817603	C	T	a	b	b	a	a	b	a	b	b	b	b	a	a	-	a	-	-	b	a	a	-	a	a	b	a	-	b	-	b	-	a	a	a	a	b	-	a	b	b	a	a	b	a	-	a	-
chr09	3817617	C	T	a	b	b	a	a	b	a	b	b	b	b	a	a	-	a	-	-	b	a	a	-	a	a	b	a	-	b	-	b	-	a	a	a	a	b	-	a	b	b	a	a	b	a	-	a	-
chr09	3817712	T	C	-	-	-	-	-	-	-	-	-	-	-	-	-	b	-	b	b	b	b	a	a	h	a	h	a	b	b	-	-	-	-	-	-	-	-	-	-	-	-	-	-	-	-	-	-	-
chr09	3818578	G	T	-	-	-	-	-	-	-	-	-	-	-	-	-	a	a	h	b	-	a	-	a	a	a	a	a	b	b	-	-	-	-	-	-	-	-	-	-	-	-	-	-	-	-	-	-	-
chr09	3820575	C	T	a	b	a	a	b	a	a	a	b	a	b	a	a	a	-	b	b	b	a	a	b	h	a	a	a	b	b	b	a	b	b	a	a	b	b	b	a	b	b	a	a	b	a	b	b	a
chr09	3820892	T	C	-	-	-	-	-	-	-	-	-	-	-	-	-	a	a	b	b	b	b	a	h	h	a	h	a	b	b	-	a	-	-	-	-	-	-	-	-	-	-	-	-	-	-	-	-	-
chr09	3821053	G	T	-	-	-	-	-	-	-	-	-	-	-	-	-	a	a	b	b	b	a	a	h	h	a	h	a	b	b	-	-	-	-	-	-	-	-	-	a	-	-	-	-	-	-	-	-	-
chr09	3821288	A	G	a	b	a	a	b	a	a	-	b	b	b	a	a	-	-	-	b	b	b	-	a	b	-	b	-	b	-	a	a	-	a	b	a	a	a	-	a	b	b	b	-	a	a	-	b	-
chr09	3821599	G	C	a	b	a	a	b	a	a	-	b	b	b	a	a	-	-	-	b	b	-	-	a	b	-	a	-	b	-	a	b	-	a	b	a	a	a	-	a	b	b	-	-	a	a	-	b	-
chr09	3823218	G	A	-	-	-	-	-	-	-	-	-	-	-	-	-	h	b	b	b	b	b	a	a	h	a	h	a	b	b	-	-	-	b	-	-	-	-	-	-	-	-	-	-	-	-	-	-	-
chr09	3830450	C	A	a	a	a	a	b	b	-	b	b	b	b	a	b	a	a	-	-	-	-	-	a	-	-	b	-	-	-	b	-	b	a	b	b	b	-	b	a	b	b	a	b	b	a	b	b	-
chr09	3847517	T	C	-	-	-	-	-	-	-	-	-	-	-	a	-	a	a	b	b	b	h	a	a	h	a	a	a	b	b	-	-	-	b	-	-	-	b	-	a	-	-	-	-	b	-	-	-	-
chr09	3848730	G	A	a	a	b	a	a	a	-	a	b	a	b	a	b	-	-	-	-	-	b	a	a	a	-	b	a	b	b	b	b	b	a	b	a	a	-	a	a	b	b	a	a	a	a	a	b	-
chr09	3850861	A	T	a	b	a	a	a	b	a	b	b	a	b	a	a	a	-	-	b	b	b	-	a	h	-	b	a	b	b	b	a	b	a	a	a	b	b	b	a	b	b	a	b	a	a	a	a	-
chr09	3855124	C	T	a	b	b	a	a	-	-	-	b	b	b	a	b	a	-	b	b	b	b	a	a	b	a	a	a	b	b	-	-	-	b	-	a	a	-	-	-	-	-	-	a	-	-	-	-	-
chr09	3855148	C	G	a	b	b	a	a	-	-	-	b	b	b	a	b	a	-	b	b	b	b	a	a	b	a	a	a	b	b	-	-	-	b	-	a	a	-	-	-	-	-	-	a	-	-	-	-	-
chr09	3861572	A	G	-	-	-	-	a	-	-	-	-	-	-	-	-	b	-	-	b	-	-	-	-	b	-	-	-	-	-	-	-	-	b	-	-	-	-	-	a	-	-	-	b	a	a	-	-	-
chr09	3872206	C	T	-	-	-	-	-	-	-	-	-	-	-	-	-	a	a	b	b	-	a	a	b	-	a	a	a	b	b	-	-	-	-	-	-	-	-	-	-	-	-	-	-	-	-	-	-	-
chr09	3872296	T	C	a	a	a	a	a	a	a	a	-	a	a	a	a	a	b	-	b	b	-	a	a	a	a	b	a	b	-	a	a	-	a	a	-	a	-	a	a	a	-	a	a	a	a	a	-	a
chr09	3872311	G	A	a	a	a	a	a	a	a	a	-	a	a	a	a	a	b	-	b	b	-	a	a	a	a	b	a	b	-	a	a	-	a	a	-	a	-	a	a	a	-	a	a	a	a	a	-	a
chr09	3872691	G	C	-	-	-	-	-	-	-	-	-	-	-	-	-	a	b	b	b	b	b	a	a	b	a	a	a	b	b	-	-	-	-	-	-	-	-	-	-	-	-	-	-	b	-	-	-	-
chr09	3876573	T	A	a	a	a	a	a	a	a	-	-	-	-	a	a	a	a	-	b	b	a	a	a	h	a	b	a	b	b	-	a	-	a	a	a	b	-	a	a	-	-	a	-	-	a	a	a	-
chr09	3876589	C	G	a	a	a	a	a	a	a	-	-	-	-	a	a	a	a	-	b	b	a	a	a	h	a	a	a	b	b	-	a	-	a	a	a	b	-	a	a	-	-	a	-	-	a	a	a	-
chr09	3876645	G	A	a	a	a	a	a	a	a	-	-	-	-	a	a	a	a	-	b	b	a	a	a	h	a	b	a	b	b	-	a	-	a	a	a	b	-	a	a	-	-	a	-	-	a	a	a	-
chr09	3876846	G	A	a	a	a	a	a	a	a	-	-	-	-	a	a	h	b	b	b	b	b	a	a	a	a	b	a	b	b	-	a	-	a	a	a	b	-	a	a	-	-	a	-	-	a	a	a	-
chr09	3876858	A	G	a	a	a	a	a	a	a	-	-	-	-	a	a	h	b	b	b	b	a	a	a	a	a	a	a	b	b	-	a	-	a	a	a	a	-	a	a	-	-	a	-	-	a	a	a	-
chr09	3877768	G	A	-	-	-	-	-	-	-	-	-	-	b	-	-	h	b	-	b	b	h	a	b	b	a	h	a	b	b	-	-	-	-	-	-	-	-	-	-	-	-	-	a	-	-	-	-	-
chr09	3880369	G	A	-	-	-	-	-	-	-	-	b	-	-	-	-	h	h	b	b	b	h	a	b	h	a	h	a	b	b	-	-	-	b	a	-	-	-	-	-	-	-	-	-	-	-	-	-	-
chr09	3880390	G	A	-	-	-	-	-	-	-	-	b	-	-	-	-	b	b	b	b	b	h	a	b	a	a	h	a	b	b	-	-	-	b	a	-	-	-	-	-	-	-	-	-	-	-	-	-	-
chr09	3881251	T	A	-	-	-	-	-	-	-	-	-	-	-	-	-	b	b	-	b	a	-	a	a	a	a	-	a	b	b	-	-	-	a	-	b	-	-	-	-	b	-	-	a	a	-	-	-	-
chr09	3887039	A	G	a	b	a	a	a	a	a	a	-	-	b	a	b	-	a	-	-	-	-	a	b	a	-	a	a	-	b	b	b	b	a	a	a	b	-	a	a	b	b	b	b	a	a	a	b	a
chr09	3888956	C	T	a	b	a	a	b	b	a	b	b	b	b	a	b	b	b	b	b	-	b	-	a	a	a	a	a	b	b	b	a	-	h	a	a	b	b	b	a	b	b	b	b	b	a	b	a	-
chr09	3899621	A	T	-	-	b	-	-	-	-	-	-	-	-	-	a	h	a	b	b	b	a	a	a	a	a	h	a	b	b	-	-	-	a	b	-	-	-	-	-	-	-	-	-	-	-	-	-	-
chr09	3899638	T	A	-	-	b	-	-	-	-	-	-	-	-	-	a	h	a	b	b	b	a	a	b	a	a	h	a	b	b	-	-	-	b	b	-	-	-	-	-	-	-	-	-	-	-	-	-	-
chr09	3903385	G	A	-	-	-	-	-	-	-	-	-	-	-	-	-	b	b	h	b	h	b	-	b	b	-	b	-	b	b	-	-	-	-	-	-	-	-	-	-	b	b	-	-	-	-	-	-	-
chr09	3910963	G	A	-	-	-	-	-	-	-	-	-	-	-	a	a	a	b	b	b	a	b	a	a	h	a	a	a	b	b	-	-	-	-	-	b	b	-	-	-	-	-	-	-	-	-	-	-	-
chr09	3912062	A	G	a	-	-	a	b	b	a	-	-	-	b	a	-	b	a	-	b	b	a	a	a	-	a	b	a	b	b	-	-	-	-	-	a	-	-	-	-	b	-	-	-	-	-	-	-	-
chr09	3927291	T	C	a	b	b	a	b	b	-	b	b	b	b	a	b	b	b	-	b	-	-	-	-	b	a	a	a	b	b	b	a	b	b	b	a	b	a	a	a	-	b	a	b	b	a	a	a	a
chr09	3941797	G	A	-	b	b	-	b	b	-	a	b	b	-	-	b	-	-	b	-	-	-	-	a	b	-	-	-	-	-	b	b	-	b	b	b	b	-	-	-	b	-	b	b	-	-	-	b	-
chr09	3945419	G	A	a	b	b	a	b	a	a	b	b	b	b	a	b	b	-	-	b	-	b	a	a	b	a	a	a	b	-	b	a	b	b	b	b	b	b	a	a	b	b	a	b	b	a	a	b	a
chr09	3945664	T	G	a	b	b	a	b	a	a	b	b	b	b	a	b	b	b	-	b	-	b	a	a	b	a	a	a	b	b	b	a	b	b	b	a	b	b	a	a	b	b	a	b	b	a	a	b	a
chr09	3946335	C	T	-	-	-	-	-	-	-	-	-	-	-	-	-	b	a	b	b	b	h	a	b	a	a	b	a	b	b	b	-	-	-	-	-	-	-	-	-	-	-	-	-	-	-	-	-	a
chr09	3946385	A	G	-	-	-	-	-	-	-	-	-	-	-	-	-	b	a	b	b	b	h	a	h	h	a	h	a	b	b	b	-	-	-	-	-	-	-	-	-	-	-	-	-	-	-	-	-	a
chr09	3946445	T	C	a	-	b	a	a	b	a	b	b	b	b	a	a	a	-	-	b	b	b	a	a	-	a	-	a	b	b	b	a	b	a	b	b	b	a	a	a	b	b	a	b	b	a	a	b	a
chr09	3946486	A	G	a	-	b	a	a	b	a	b	b	b	b	a	a	a	-	-	b	b	b	a	a	-	a	-	a	b	b	b	a	b	a	b	b	b	a	a	a	b	b	a	b	b	a	a	b	a
chr09	3956557	T	C	-	-	-	-	a	-	-	a	-	-	-	-	-	-	-	-	-	-	-	-	b	-	-	-	a	-	-	-	b	-	a	-	a	b	b	a	-	-	-	a	-	a	a	b	a	a
chr09	3957077	T	C	-	-	-	-	-	-	-	-	-	-	-	-	-	b	-	b	b	b	b	a	h	b	a	-	a	-	b	-	-	-	-	-	-	a	-	-	-	-	-	-	-	-	-	-	-	-
chr09	3957786	A	G	-	-	-	-	-	-	-	-	-	-	-	a	-	a	-	b	b	-	a	a	h	a	a	h	a	b	b	-	-	-	b	-	a	-	-	-	-	-	-	-	-	-	-	-	-	-
chr09	3957943	A	G	-	-	-	-	-	-	-	-	-	-	-	a	-	a	-	b	b	a	a	a	h	a	a	h	a	b	b	-	-	-	b	-	a	-	-	-	-	-	-	-	-	-	-	-	-	-
chr09	3958479	A	C	-	b	b	-	b	a	-	-	-	a	b	a	-	b	a	-	b	b	-	a	-	a	a	a	a	b	b	-	-	-	-	-	b	-	-	-	a	-	-	b	-	a	a	-	-	-
chr09	3965668	C	A	a	b	-	a	a	-	a	-	-	b	b	a	a	b	-	-	-	-	-	-	b	-	-	-	-	-	b	b	b	b	b	a	a	a	-	-	a	b	-	b	b	a	a	b	-	a
chr09	3967649	T	C	a	b	b	a	a	b	a	b	b	b	b	a	b	a	a	-	b	-	a	a	-	a	a	a	a	-	-	b	b	b	a	b	b	b	b	a	a	b	b	b	b	a	a	b	a	a
chr09	3967675	C	G	a	b	b	a	a	b	a	b	b	b	b	a	b	h	h	-	b	b	a	a	-	b	a	a	a	b	-	b	b	b	a	b	b	b	b	a	a	b	b	b	b	a	a	b	a	a
chr09	3980243	T	C	a	a	b	a	b	a	a	b	b	a	b	a	b	b	-	b	b	b	a	b	a	b	a	b	a	-	b	b	a	b	a	a	a	a	-	b	a	b	b	b	b	b	a	a	b	a
chr09	3980248	C	T	a	a	b	a	b	a	a	b	b	a	b	a	b	b	-	b	b	b	a	b	a	b	a	a	a	-	b	b	a	b	a	a	a	a	-	b	a	b	b	b	b	b	a	a	b	a
chr09	3980569	G	T	a	a	-	a	-	-	-	-	-	a	-	a	a	-	a	-	-	-	-	a	a	-	-	-	a	-	-	-	a	-	a	-	a	-	-	-	-	b	-	-	a	a	a	-	-	-
chr09	3980901	T	C	a	b	b	a	b	b	a	b	b	b	b	a	a	-	-	-	b	b	a	a	a	b	a	-	-	b	-	-	b	b	a	b	b	b	b	-	a	b	b	b	b	b	a	b	b	-
chr09	3981246	G	A	a	-	b	a	b	a	-	a	b	a	b	a	b	b	b	a	b	-	a	-	b	b	-	-	a	b	b	b	a	b	b	a	a	a	b	a	a	b	b	a	b	a	a	b	b	a
chr09	3981435	A	G	a	-	b	a	a	a	-	a	b	a	b	a	b	a	b	b	b	-	a	-	b	-	-	-	a	b	b	b	a	b	b	a	a	a	b	a	a	b	b	a	b	a	a	b	b	a
chr09	3982341	G	A	a	a	a	a	a	a	-	a	-	a	-	a	a	b	a	b	b	b	-	a	-	h	a	h	a	b	b	-	-	b	-	a	-	-	-	a	-	-	-	-	a	-	-	a	-	-
chr09	3982922	G	A	a	b	b	a	b	-	a	a	b	a	b	a	a	b	-	-	-	-	-	-	-	-	-	-	a	-	-	b	a	b	b	a	b	b	-	a	-	b	b	b	a	-	a	a	b	a
chr09	3982948	C	T	a	b	a	a	a	-	a	a	b	a	b	a	a	b	-	-	-	-	-	-	-	-	-	-	a	-	-	b	a	b	b	a	b	b	-	a	-	b	b	b	a	-	a	a	b	a
chr09	3994021	A	G	-	-	-	-	b	-	-	-	-	-	-	a	-	b	b	b	b	b	h	a	h	h	a	a	a	b	b	-	b	-	-	b	-	a	-	b	-	-	-	-	-	-	-	-	-	-
chr09	3996472	C	T	-	-	a	-	a	-	-	-	-	-	-	-	a	a	a	-	b	a	a	a	b	a	a	a	a	b	b	-	a	-	-	a	a	-	-	-	-	-	-	-	-	a	-	-	-	-
chr09	3998554	A	G	a	a	b	a	b	b	-	b	b	a	b	a	a	b	a	b	b	b	b	a	a	h	-	a	a	b	b	-	-	-	a	-	a	-	b	-	-	-	-	-	-	a	b	-	a	-
chr09	4000202	T	C	a	-	-	-	a	a	a	-	-	-	-	a	a	-	-	-	-	-	b	-	-	-	-	-	a	-	-	-	a	-	a	a	-	-	-	-	a	-	-	-	-	-	a	a	a	a
chr09	4001001	G	A	-	b	-	-	b	b	-	b	b	b	b	-	b	a	a	-	b	b	a	a	-	a	a	a	a	b	b	b	b	b	b	b	b	b	b	b	-	b	b	b	b	b	-	-	-	-
chr09	4001030	A	G	-	b	-	-	b	b	-	b	b	b	b	-	b	a	a	-	b	b	a	a	-	a	a	a	a	b	b	b	b	b	b	b	a	a	b	b	-	b	b	b	b	b	-	-	-	-
chr09	4001767	G	A	a	-	a	a	a	a	a	-	b	a	b	a	a	h	-	b	b	-	b	a	-	a	-	-	a	b	-	b	a	b	a	a	a	a	a	a	a	b	b	a	-	a	a	a	a	a
chr09	4002263	G	A	a	a	a	a	a	a	a	a	b	a	b	a	b	a	a	-	-	b	-	a	a	-	-	b	a	a	-	-	a	b	-	a	a	b	a	a	a	-	-	a	a	a	a	a	b	a
chr09	4002643	T	C	-	-	-	-	a	b	-	-	-	-	-	-	b	h	-	b	b	b	-	a	-	b	-	-	-	b	-	-	-	-	b	-	-	-	-	-	-	-	-	-	-	-	-	-	-	-
chr09	4014518	G	A	a	a	b	a	a	b	-	a	b	-	-	a	b	a	b	-	-	-	a	a	b	-	-	b	a	-	-	b	b	b	a	b	b	b	b	b	a	b	b	b	b	b	a	b	b	a
chr09	4014545	G	A	a	a	b	a	a	b	-	a	b	-	-	a	b	a	b	-	-	-	a	a	b	-	-	b	a	-	-	b	b	b	a	b	b	b	b	b	a	b	b	b	b	b	a	b	b	a
chr09	4018686	A	G	-	-	-	-	-	-	-	-	-	-	-	-	-	a	a	b	b	b	-	a	a	b	a	a	a	b	b	-	-	-	a	-	-	-	-	-	-	-	-	-	-	-	-	-	-	-
chr09	4020052	C	T	-	b	a	a	a	a	-	-	b	b	-	a	b	-	-	-	b	-	-	-	a	a	a	-	-	b	b	b	-	b	a	b	a	b	-	b	a	b	b	b	-	a	a	b	b	-
chr09	4024684	A	G	-	-	-	-	-	-	-	-	-	-	b	-	-	a	b	b	b	b	b	a	b	h	a	b	a	b	b	-	-	-	a	-	-	a	-	-	-	-	-	-	-	a	-	-	-	-
chr09	4026564	G	A	a	b	a	a	-	b	-	b	b	-	-	a	b	b	a	b	b	b	b	a	a	h	a	b	a	b	b	-	-	-	a	a	-	-	a	b	-	b	-	a	-	-	-	-	-	-
chr09	4035137	T	C	a	a	-	a	-	a	-	a	-	a	-	a	a	-	-	-	-	-	-	-	-	-	-	-	-	-	-	-	a	-	a	-	a	b	a	a	-	-	-	a	a	a	a	-	a	-
chr09	4037247	T	G	-	-	b	b	b	-	-	b	-	-	-	b	-	-	-	-	-	-	-	-	-	-	-	-	-	-	-	b	b	b	a	-	-	b	-	-	a	-	-	b	-	-	-	-	-	-
chr09	4039103	G	A	a	a	b	a	b	a	a	b	b	a	b	a	b	b	-	-	b	-	a	a	a	b	a	b	a	b	-	b	b	b	b	a	b	b	a	a	a	b	b	a	a	a	a	a	-	a
chr09	4039294	C	T	a	a	b	a	a	a	a	b	b	a	b	a	b	a	-	-	-	-	a	a	a	-	a	-	a	-	-	b	b	b	b	a	b	a	a	a	a	b	b	a	a	a	a	a	-	a
chr09	4039308	T	G	a	a	b	a	a	a	a	b	b	a	b	a	b	a	-	-	-	-	a	a	a	-	a	-	a	-	-	b	b	b	b	a	b	a	a	a	a	b	b	a	a	a	a	a	-	a
chr09	4039318	T	C	a	a	b	a	a	a	a	b	b	a	b	a	b	a	-	-	-	-	a	a	a	-	a	-	a	-	-	b	b	b	b	a	b	a	a	a	a	b	b	a	a	a	a	a	-	a
chr09	4039954	C	T	a	a	-	a	a	a	a	-	b	-	b	a	-	-	a	-	b	-	-	-	-	-	-	-	-	-	-	b	b	b	b	b	a	a	b	a	-	-	-	a	-	b	a	a	-	-
chr09	4040528	A	G	a	-	b	a	-	b	-	-	b	-	-	-	a	a	a	b	b	-	b	a	b	a	a	a	a	b	b	-	-	-	-	-	b	-	-	-	-	-	b	-	-	-	-	-	-	-
chr09	4078913	C	T	a	a	a	a	a	a	a	b	b	a	b	a	a	a	b	b	b	-	b	a	a	a	a	a	a	b	b	-	b	b	a	-	a	b	-	-	a	-	b	-	a	a	-	-	-	-
chr09	4104127	T	C	-	-	-	-	-	-	-	-	-	-	-	-	-	b	b	b	b	b	b	-	-	b	-	-	-	b	b	-	-	-	-	-	b	-	b	-	-	-	-	b	-	-	-	-	a	-
chr09	4104179	T	C	a	a	a	a	a	a	a	a	-	a	-	a	a	a	a	-	-	-	-	a	a	a	a	a	a	-	-	-	a	-	-	-	a	a	-	a	a	-	-	-	a	-	a	-	-	-
chr09	4104194	G	A	a	a	a	a	a	a	a	a	-	a	-	a	a	a	a	-	-	-	-	a	a	a	a	a	a	-	-	-	a	-	-	-	a	a	-	a	a	-	-	-	a	-	a	-	-	-
chr09	4104348	T	C	a	b	b	a	b	h	a	b	b	b	b	a	b	b	a	-	b	b	-	a	b	b	a	a	a	b	b	b	b	b	b	b	b	b	-	b	a	-	b	b	b	b	a	-	-	-
chr09	4104819	T	C	-	-	-	-	-	-	-	-	-	-	-	-	b	a	b	b	b	b	b	a	h	h	-	h	a	b	b	-	-	-	-	-	-	-	-	a	-	-	-	-	-	-	-	-	-	-
chr09	4104859	T	C	-	-	-	-	-	-	-	-	-	-	-	-	-	a	b	b	b	b	b	a	a	b	a	h	a	b	b	-	-	-	-	b	-	-	-	-	-	-	-	-	-	-	-	-	-	-
chr09	4104951	C	T	-	-	-	-	-	-	-	-	-	-	-	-	-	b	h	b	b	b	a	a	h	b	a	h	a	b	b	b	-	-	-	b	-	-	-	-	-	-	-	-	-	-	-	-	-	-
chr09	4135840	A	T	-	-	b	-	b	b	-	b	b	b	-	-	b	b	-	-	b	-	-	-	-	b	-	-	-	-	b	b	-	b	b	b	b	b	-	-	-	-	b	-	b	b	-	b	b	-
chr09	4140150	C	T	a	a	a	a	a	a	a	b	b	a	b	a	a	a	-	b	b	-	a	a	-	a	a	a	a	-	-	b	b	b	a	a	a	a	a	-	a	b	b	b	a	b	a	b	a	a
chr09	4164585	C	T	a	a	b	a	b	a	a	a	b	b	-	a	a	b	-	b	b	b	b	a	a	h	a	a	a	b	b	-	b	-	b	-	a	b	-	-	a	b	b	b	-	b	a	a	-	a
chr09	4164646	C	G	a	a	b	a	b	a	a	a	b	b	-	a	a	b	-	b	b	b	b	a	a	a	a	a	a	b	b	-	b	-	b	-	a	b	-	-	a	b	b	b	-	b	a	a	-	a
chr09	4164903	T	C	-	-	-	-	-	-	-	-	-	-	-	-	-	b	-	b	b	-	-	-	b	-	-	-	-	b	b	-	-	-	b	-	-	-	-	-	-	-	-	-	-	-	-	-	-	-
chr09	4166149	C	G	-	-	-	-	-	-	-	-	-	-	-	-	-	b	h	b	b	b	h	a	h	h	a	h	a	b	b	-	-	-	-	-	-	-	-	-	-	-	-	-	-	-	-	-	-	-
chr09	4166223	A	G	-	-	-	-	-	-	-	-	-	-	-	-	-	b	b	b	b	b	b	a	b	a	a	a	a	b	b	-	-	-	-	-	-	-	-	-	-	-	-	-	-	-	-	-	-	-
chr09	4166685	G	A	-	-	-	-	-	-	-	-	-	-	-	-	-	b	a	b	b	b	a	a	b	a	a	b	a	b	b	-	-	-	-	-	-	a	-	-	-	-	-	-	-	-	-	-	-	-
chr09	4172316	T	G	a	-	a	a	b	b	-	b	-	b	-	a	b	a	-	-	b	b	-	-	b	b	a	a	a	b	-	b	b	b	b	b	a	a	-	a	a	-	b	a	b	b	a	b	b	-
chr09	4172332	G	A	a	-	a	a	b	b	-	b	-	b	-	a	b	a	-	-	b	b	-	-	b	b	a	a	a	b	-	b	b	b	b	b	a	a	-	a	a	-	b	a	b	b	a	b	b	-
chr09	4176016	G	T	a	a	a	a	b	-	-	a	-	-	-	a	-	-	-	-	-	-	-	a	a	-	-	a	-	-	-	b	-	-	b	-	a	-	-	-	-	-	-	a	-	-	a	b	b	-
chr09	4185433	T	C	a	b	-	a	a	a	a	b	b	a	b	a	a	a	b	b	b	b	b	a	a	b	a	b	a	b	b	b	a	b	a	b	b	a	-	a	a	b	b	a	a	a	a	a	b	a
chr09	4185450	G	C	a	b	a	a	a	a	a	b	b	a	b	a	a	a	b	b	b	b	b	a	a	b	-	b	a	b	b	b	a	b	a	-	b	a	-	a	a	b	b	a	a	a	a	a	b	a
chr09	4185681	G	A	a	b	b	-	b	b	-	b	b	b	b	a	b	a	-	b	b	-	a	a	-	-	a	a	a	b	b	b	b	b	b	-	b	b	b	b	-	b	b	b	b	-	b	-	-	-
chr09	4192518	C	T	-	b	a	-	b	b	-	b	b	a	-	a	a	b	b	-	b	b	b	a	a	a	-	b	a	b	b	-	-	-	a	a	a	b	-	-	a	-	-	a	-	-	-	b	-	-
chr09	4194257	C	T	a	-	b	a	b	b	-	-	b	b	-	a	b	a	a	-	b	-	-	a	a	-	-	-	a	-	b	b	a	b	a	b	-	b	-	-	a	b	-	a	-	a	a	-	b	-
chr09	4194452	G	A	a	-	b	a	b	b	-	-	b	b	-	a	b	a	a	-	b	-	-	a	a	b	-	-	a	-	b	b	a	b	a	b	-	b	-	-	a	b	-	a	-	a	a	-	-	-
chr09	4204556	C	T	a	b	a	a	b	a	a	a	b	-	b	a	a	a	-	-	-	-	a	a	a	a	a	-	a	b	b	b	a	-	a	b	a	b	-	-	a	-	b	a	-	a	-	-	a	-
chr09	4204599	A	G	a	b	a	a	b	a	a	a	b	-	b	a	a	a	-	-	-	-	a	a	a	a	a	-	a	b	b	b	a	-	a	b	a	b	-	-	a	-	b	a	-	a	-	-	a	-
chr09	4204682	T	A	-	-	a	-	-	-	-	-	-	-	-	-	-	a	a	b	-	-	-	a	b	-	a	-	a	-	b	-	-	-	-	-	-	-	b	-	-	-	-	-	b	-	-	-	-	-
chr09	4208343	G	A	-	b	b	a	b	b	-	b	b	b	-	-	a	b	-	b	b	-	-	a	b	b	-	b	-	b	b	b	a	b	b	-	a	-	-	b	-	b	b	a	b	a	a	b	a	a
chr09	4209173	C	T	a	b	a	a	b	b	-	b	b	-	b	a	a	a	b	b	b	b	a	a	-	b	-	b	-	b	-	b	a	b	a	b	a	a	-	-	a	b	-	b	a	a	a	a	a	a
chr09	4211754	T	C	a	b	a	a	b	b	a	a	b	b	b	a	a	b	a	b	b	b	a	a	b	a	a	-	a	b	b	b	b	b	a	a	a	b	a	b	a	-	b	b	b	a	a	a	b	-
chr09	4211967	G	T	a	b	a	a	a	b	a	a	b	-	b	a	a	b	a	b	b	b	a	a	a	a	a	-	a	b	b	b	b	b	a	a	a	b	a	b	a	-	b	a	b	a	a	a	b	-
chr09	4212327	T	A	a	-	a	a	b	a	a	b	b	-	b	a	b	a	-	b	-	b	-	a	a	b	a	-	a	b	b	b	b	-	b	a	a	a	a	a	a	b	b	b	b	a	a	a	a	a
chr09	4212351	A	G	a	-	a	a	b	a	a	b	b	-	b	a	b	a	-	b	-	b	-	a	a	b	a	-	a	b	b	b	b	-	b	a	a	a	a	a	a	b	b	b	b	a	a	a	a	a
chr09	4214197	A	C	a	-	b	a	b	b	-	b	b	a	-	a	a	a	a	b	-	-	b	-	b	a	a	-	a	-	-	-	a	b	a	a	b	b	-	a	a	b	-	b	b	b	a	a	a	a
chr09	4214210	G	A	a	-	b	a	b	b	-	b	b	a	-	a	b	a	a	b	-	-	b	-	b	a	a	-	a	-	-	-	a	b	b	b	b	b	-	a	a	b	-	b	b	b	a	b	a	a
chr09	4214643	T	C	-	-	-	-	-	a	-	-	-	-	-	-	-	a	a	-	-	-	a	a	a	a	a	-	a	-	-	-	a	-	-	-	-	-	-	-	-	-	-	-	-	-	-	-	-	-
chr09	4221375	C	A	-	-	-	-	-	-	-	-	-	-	-	-	-	a	a	-	-	-	a	a	a	a	a	-	a	-	-	-	-	-	-	-	-	-	-	-	-	-	-	-	-	-	-	-	-	-
chr09	4222929	G	A	a	a	b	a	b	a	a	b	b	b	b	a	a	a	a	-	-	-	-	a	a	-	-	-	-	-	-	-	-	-	a	a	a	b	-	-	a	-	-	b	a	b	a	a	b	a
chr09	4223577	T	C	a	a	-	-	a	-	-	-	-	a	-	-	a	a	-	-	-	-	a	a	a	a	a	a	a	-	-	-	-	-	a	-	-	-	-	-	-	-	-	a	-	-	-	-	-	-
chr09	4250058	A	G	a	b	a	a	a	a	a	b	b	b	b	a	a	a	a	-	-	-	a	-	a	-	a	-	a	-	-	b	b	b	a	a	b	b	b	a	a	b	b	a	a	b	a	a	a	-
chr09	4250115	G	A	a	b	a	a	b	a	a	b	b	b	b	a	a	a	a	-	-	-	a	-	a	-	a	-	a	-	-	b	b	b	a	a	b	b	b	a	a	b	b	a	a	b	a	a	a	-
chr09	4250135	T	C	a	b	a	a	b	a	a	b	b	b	b	a	a	a	a	-	-	-	a	-	a	-	a	a	a	-	-	b	b	b	a	a	b	b	b	a	a	b	b	a	a	b	a	a	a	-
chr09	4250409	A	C	-	a	b	-	b	b	-	b	b	b	b	-	b	a	a	-	-	-	a	a	a	a	a	a	a	-	-	b	-	b	b	b	-	b	b	b	-	b	b	b	-	-	-	b	b	-
chr09	4250414	G	A	-	b	b	-	b	b	-	b	b	b	b	-	b	a	a	-	-	-	a	a	a	a	a	a	a	-	-	b	-	b	b	b	-	b	b	b	-	b	b	b	-	-	-	b	b	-
chr09	4250605	T	C	a	a	a	a	-	b	-	-	-	b	-	a	b	a	a	-	-	-	a	a	a	-	a	a	a	-	-	b	-	b	b	-	-	b	-	b	-	-	-	b	-	-	-	-	-	-
chr09	4250639	T	C	a	a	a	a	-	b	-	-	-	b	-	a	b	a	a	-	-	-	a	a	a	-	a	a	a	-	-	b	-	b	b	-	-	b	-	b	-	-	-	b	-	-	-	-	-	-
chr09	4250644	T	C	a	a	a	a	-	b	-	-	-	b	-	a	b	a	a	-	-	-	a	a	a	-	a	a	a	-	-	b	-	b	b	-	-	b	-	b	-	-	-	b	-	-	-	-	-	-
chr09	4275201	A	G	a	-	a	a	a	h	a	a	b	a	b	a	a	b	-	b	-	-	a	a	a	h	a	a	a	b	b	b	a	b	a	a	a	a	a	a	a	-	b	a	a	a	a	a	a	a
chr09	4277698	T	C	a	a	-	a	a	a	a	-	-	-	-	a	a	a	-	b	b	-	b	a	-	a	a	b	-	b	b	-	a	-	a	a	a	a	-	-	a	-	-	b	a	a	a	a	a	a
chr09	4283252	C	A	a	b	b	a	b	b	a	b	b	b	b	a	b	a	a	b	b	-	b	a	a	b	a	b	a	b	b	b	b	b	b	b	b	b	b	a	a	b	b	b	b	b	a	b	b	a
chr09	4286201	A	G	-	-	-	-	-	-	-	-	-	-	-	-	-	a	h	b	b	b	a	a	b	a	a	a	a	b	-	-	-	-	-	-	-	-	-	-	-	-	-	-	-	-	-	-	-	-
chr09	4286225	G	T	-	-	-	-	-	-	-	-	-	-	-	-	-	a	h	b	b	b	a	a	b	a	a	a	a	b	-	-	-	-	-	-	-	-	-	-	-	-	-	-	-	-	-	-	-	-
chr09	4286480	A	G	a	a	b	a	a	a	a	-	b	a	b	a	b	b	b	-	-	-	a	a	a	a	a	b	-	b	b	b	a	b	b	a	-	a	b	-	a	b	b	a	b	a	a	-	-	-
chr09	4286495	T	C	a	a	b	a	b	a	a	-	b	a	b	a	b	b	b	-	-	-	a	a	a	a	a	b	-	b	b	b	b	b	b	a	-	a	b	-	a	b	b	b	b	a	a	-	-	-
chr09	4286753	A	G	-	-	-	-	-	-	-	-	-	-	-	-	-	a	a	b	-	b	a	a	h	b	a	a	a	b	b	-	-	b	-	a	-	-	-	-	-	-	-	-	-	a	-	-	-	-
chr09	4286770	T	C	-	-	-	-	-	-	-	-	-	-	-	-	-	a	a	b	-	b	a	a	h	b	a	a	a	b	b	-	-	b	-	a	-	-	-	-	-	-	-	-	-	a	-	-	-	-
chr09	4286818	A	C	-	-	-	-	-	-	-	-	b	-	-	-	-	a	a	-	-	b	a	a	a	a	a	a	a	-	-	-	-	b	b	a	-	-	-	-	-	-	-	-	-	a	-	-	-	-
chr09	4286844	A	G	-	-	-	-	-	-	-	-	b	-	-	-	-	a	a	-	-	-	a	a	a	a	a	a	a	-	-	-	-	b	b	a	-	-	-	-	-	-	-	-	-	a	-	-	-	-
chr09	4286856	T	C	-	-	-	-	-	-	-	-	b	-	-	-	-	a	a	-	-	-	a	a	a	a	a	a	a	-	-	-	-	b	b	a	-	-	-	-	-	-	-	-	-	a	-	-	-	-
chr09	4286878	A	G	-	-	-	-	-	-	-	-	b	-	-	-	-	a	a	-	-	-	a	a	a	a	a	a	a	-	-	-	-	b	b	a	-	-	-	-	-	-	-	-	-	a	-	-	-	-
chr09	4286892	C	T	-	-	-	-	-	-	-	-	b	-	-	-	-	a	a	-	-	-	a	a	a	a	a	a	a	-	-	-	-	b	b	a	-	-	-	-	-	-	-	-	-	a	-	-	-	-
chr09	4287701	G	A	-	-	-	a	-	-	-	-	-	-	-	-	-	a	a	b	b	b	a	a	a	a	a	h	a	b	b	-	-	-	-	-	b	-	-	-	-	-	-	a	-	-	-	-	-	-
chr09	4287708	T	C	-	-	-	a	-	-	-	-	-	-	-	-	-	a	a	b	b	b	a	a	a	a	a	h	a	b	b	-	-	-	-	-	b	-	-	-	-	-	-	a	-	-	-	-	-	-
chr09	4287725	A	G	-	-	-	a	-	-	-	-	-	-	-	-	-	a	a	b	b	b	a	a	h	a	a	h	a	b	b	-	-	-	-	-	b	-	-	-	-	-	-	a	-	-	-	-	-	-
chr09	4330052	C	T	-	a	b	-	-	-	-	-	-	-	-	a	-	a	a	-	-	-	-	-	a	-	-	-	-	b	-	-	-	-	b	-	-	a	-	-	-	b	-	-	-	-	a	-	b	-
chr09	4330061	G	A	-	a	b	-	-	-	-	-	-	-	-	a	-	a	a	-	-	-	-	-	a	-	-	-	-	b	-	-	-	-	-	-	-	a	-	-	-	b	-	-	-	-	a	-	b	-
chr09	4349261	T	C	-	-	-	-	-	-	-	-	-	-	-	-	-	h	h	b	b	b	a	a	a	a	a	a	a	b	b	-	-	-	-	-	-	-	-	-	a	-	-	-	-	-	-	-	-	-
chr09	4349336	A	G	-	-	-	-	-	-	-	-	-	-	-	-	-	h	h	b	b	b	h	a	h	a	a	h	a	b	b	-	-	-	-	-	-	-	-	-	a	-	-	-	-	-	-	-	-	-
chr09	4367922	C	T	a	-	a	a	a	a	-	a	b	-	b	a	a	-	a	-	-	-	a	a	a	a	-	-	a	-	-	b	a	-	a	a	b	a	-	-	a	b	-	-	b	a	a	b	-	a
chr09	4375103	C	T	-	-	-	-	-	-	-	-	-	-	-	-	-	b	-	b	b	b	a	a	a	-	-	-	a	b	b	-	-	-	-	-	-	-	-	-	a	-	-	-	b	-	-	-	-	-
chr09	4382322	G	T	a	a	a	a	a	b	-	-	b	a	-	a	b	b	b	-	b	b	a	a	-	a	-	b	-	b	-	b	b	b	b	a	b	a	b	b	-	b	b	a	b	a	a	b	-	-
chr09	4388755	A	C	a	b	a	-	b	b	-	b	b	b	b	-	a	b	-	b	b	-	b	-	-	b	-	-	-	b	b	b	b	-	b	a	b	a	-	b	a	b	b	b	a	a	a	a	b	-
chr09	4388881	T	C	-	-	b	-	b	b	-	b	b	-	b	-	b	-	-	-	-	-	-	-	-	-	-	b	-	b	-	-	b	-	b	b	b	-	-	-	-	-	-	b	b	b	-	-	b	-
chr09	4392258	T	G	-	-	-	a	a	a	-	-	-	-	-	-	-	a	a	b	b	-	a	a	b	h	a	a	a	b	b	-	-	-	-	a	-	b	-	-	-	-	-	a	-	-	-	-	-	-
chr09	4392320	C	G	-	-	-	a	a	a	-	-	-	-	-	-	-	a	a	b	b	-	a	a	b	h	a	a	a	b	b	-	-	-	-	a	-	a	-	-	-	-	-	a	-	-	-	-	-	-
chr09	4392434	A	G	-	-	-	a	a	a	-	-	-	-	-	-	-	a	a	b	-	-	a	a	a	a	a	a	a	-	b	-	-	-	-	a	-	a	-	-	-	-	-	a	-	-	-	-	-	-
chr09	4400815	C	T	a	-	b	a	b	-	-	-	b	-	b	a	b	-	a	b	-	-	-	-	-	a	-	-	-	-	-	-	b	b	b	a	b	a	-	a	a	b	b	-	b	-	a	a	-	-
chr09	4400862	T	C	a	-	b	a	b	-	-	-	b	-	b	a	b	-	a	b	-	-	-	-	-	a	-	-	-	-	-	-	b	b	b	a	b	a	-	a	a	b	b	-	b	-	a	a	-	-
chr09	4402363	G	T	-	-	-	-	-	-	-	-	-	-	-	-	-	a	-	-	b	-	a	a	-	a	-	h	a	b	b	-	-	-	-	-	b	b	-	-	-	-	-	-	-	-	-	-	-	-
chr09	4408183	C	G	a	-	-	a	a	b	a	-	-	-	b	a	b	-	-	-	-	-	a	-	-	-	-	-	-	b	-	b	-	-	b	a	b	-	-	-	a	b	b	-	b	a	a	-	a	-
chr09	4416515	G	A	a	a	b	a	a	a	a	a	b	b	b	a	b	-	-	-	-	-	-	-	-	-	a	-	a	-	-	b	a	b	b	b	b	b	b	b	a	b	b	a	b	a	a	b	a	-
chr09	4417059	C	T	a	b	a	a	b	b	-	a	b	-	b	a	b	a	-	-	b	-	-	-	a	a	-	a	-	-	-	a	b	b	b	a	a	b	b	a	a	b	b	h	a	b	a	a	-	-
chr09	4418772	A	G	-	-	-	-	b	-	-	-	-	-	-	-	b	a	-	-	-	-	-	a	-	a	a	a	a	-	-	b	a	b	-	a	-	b	-	-	-	-	b	-	-	b	-	-	-	-
chr09	4430110	C	G	-	b	b	-	-	b	-	-	b	-	b	-	-	a	a	b	b	b	b	a	a	a	a	a	a	-	-	-	b	b	b	b	-	-	-	b	-	b	-	-	a	-	-	-	-	-
chr09	4430217	T	C	-	b	b	-	-	b	-	-	b	-	b	-	-	a	a	-	b	b	b	a	a	a	a	a	a	-	-	-	b	b	b	b	-	-	-	b	-	b	-	-	a	-	-	-	-	-
chr09	4430245	C	T	-	b	b	-	-	b	-	-	b	-	b	-	-	a	a	-	b	b	b	a	a	a	a	a	a	-	-	-	b	b	b	b	-	-	-	b	-	b	-	-	a	-	-	-	-	-
chr09	4444481	A	G	a	-	a	a	a	a	-	a	-	-	-	a	a	a	a	b	b	b	-	-	b	a	-	-	-	b	b	-	a	-	-	a	a	a	a	b	a	-	b	-	-	a	a	a	a	a
chr09	4446447	C	T	a	b	b	a	b	a	a	b	b	a	b	a	b	a	b	b	b	-	b	a	b	a	a	-	a	b	b	b	b	b	b	b	a	b	b	-	a	b	b	b	a	a	a	b	a	a
chr09	4447010	T	C	-	-	-	-	-	-	-	-	-	-	-	-	b	a	a	b	b	b	b	a	a	a	a	a	a	b	b	-	-	-	-	-	-	-	-	-	-	-	-	-	-	-	-	-	-	-
chr09	4451007	A	G	a	a	a	a	a	a	a	-	b	a	-	a	a	b	-	b	b	-	a	a	a	-	a	b	a	b	b	b	a	b	b	a	b	a	-	b	-	b	-	a	b	b	a	-	a	a
chr09	4454578	A	G	a	a	-	-	-	b	-	-	-	a	-	a	a	a	a	b	b	b	-	a	a	a	-	b	a	b	b	b	-	-	-	-	-	b	-	b	a	b	-	-	-	b	-	-	-	-
chr09	4454591	C	T	a	a	-	-	-	b	-	-	-	a	-	a	a	a	a	b	b	b	-	a	a	a	-	b	a	b	b	b	-	-	-	-	-	b	-	b	a	b	-	-	-	b	-	-	-	-
chr09	4454705	T	A	a	a	-	-	-	b	-	-	-	-	-	a	a	a	a	-	-	-	-	a	a	a	-	-	-	-	-	b	-	-	-	-	-	b	-	b	a	b	-	-	-	b	-	-	-	-
chr09	4454719	T	C	a	a	-	-	-	b	-	-	-	-	-	a	a	a	a	-	-	-	-	a	a	a	-	-	a	-	-	b	-	-	-	-	-	b	-	b	a	b	-	-	-	b	-	-	-	-
chr09	4454740	A	G	a	a	-	-	-	b	-	-	-	-	-	a	a	a	a	-	-	-	-	a	a	a	-	-	a	-	-	b	-	-	-	-	-	b	-	b	a	b	-	-	-	b	-	-	-	-
chr09	4456038	C	T	-	a	a	a	a	b	a	a	-	a	b	-	a	a	-	-	-	-	-	-	-	-	-	-	a	b	-	b	h	b	b	b	b	a	-	a	a	b	b	-	a	a	a	a	a	-
chr09	4462495	T	C	a	-	a	a	b	a	a	-	b	-	b	a	b	a	-	-	b	-	b	a	b	h	a	b	a	b	b	b	-	b	b	a	b	b	a	a	a	b	b	a	a	b	a	a	-	a
chr09	4464866	A	T	-	-	a	-	b	-	-	-	b	b	b	-	b	a	a	-	-	-	a	a	a	b	a	-	a	-	-	b	-	b	b	b	a	-	-	b	-	b	-	h	-	-	-	b	b	-
chr09	4469856	T	C	a	a	b	a	a	a	-	-	b	b	b	a	a	-	-	b	b	b	-	a	-	b	a	a	a	b	-	b	b	b	b	a	b	b	-	a	a	b	b	b	a	-	a	b	a	a
chr09	4470125	A	G	a	a	b	a	b	a	a	-	b	-	-	a	b	a	a	-	-	-	-	-	b	b	a	a	-	-	-	b	b	b	b	b	a	b	b	b	-	b	b	a	b	a	a	-	a	-
chr09	4472588	A	G	a	a	b	a	-	a	a	a	b	b	b	a	b	b	-	-	b	-	-	-	a	a	a	-	-	b	b	b	a	b	-	b	a	b	-	a	b	b	b	b	b	a	a	a	a	-
chr09	4472716	T	A	-	-	-	a	a	-	-	-	-	-	-	a	-	a	b	b	b	b	h	a	a	b	a	b	a	b	b	-	-	-	b	-	-	-	b	-	-	-	b	-	-	-	-	-	-	-
chr09	4472877	C	A	-	-	-	a	a	-	-	-	-	-	-	a	-	a	b	-	b	b	h	a	a	b	a	-	a	b	b	-	-	-	b	-	-	-	b	-	-	-	b	-	-	-	-	-	-	-
chr09	4485335	G	A	-	b	b	a	b	b	-	-	b	b	b	-	b	a	a	-	b	-	b	a	a	a	a	-	a	-	b	b	b	b	b	b	b	b	b	b	-	b	b	b	b	-	-	b	b	-
chr09	4489791	A	G	a	b	-	-	-	-	-	-	-	-	-	-	b	a	a	b	b	b	a	a	h	-	a	a	a	b	b	-	-	-	-	-	-	b	-	-	-	-	-	-	-	-	-	-	-	-
chr09	4490006	C	T	-	-	-	-	-	-	-	-	-	-	-	-	-	a	h	b	b	b	a	a	a	b	a	-	a	b	b	-	-	-	-	-	-	-	-	-	-	-	-	-	-	-	-	-	-	-
chr09	4509215	G	C	a	b	b	a	b	b	a	b	b	a	b	a	b	a	-	-	b	b	b	a	a	b	-	-	a	b	b	b	b	b	b	b	b	b	b	a	a	b	b	a	b	a	a	a	a	a
chr09	4545726	G	T	a	-	a	a	a	a	-	b	b	a	b	a	b	a	b	-	b	b	a	-	a	a	-	b	a	b	-	b	b	b	b	b	a	b	-	-	a	b	b	b	b	a	a	-	a	a
chr09	4545895	C	T	a	-	a	a	a	a	-	b	b	a	b	a	b	b	a	-	b	b	a	-	a	a	-	b	a	b	-	b	b	b	b	b	a	b	-	-	a	b	b	b	b	a	a	-	a	a
chr09	4546149	T	C	-	b	-	-	-	-	-	-	-	-	-	-	-	a	a	b	b	b	a	a	b	b	-	-	a	b	b	-	-	-	-	a	-	-	b	-	-	-	-	a	a	-	-	-	-	-
chr09	4546691	G	A	a	b	a	a	b	b	-	b	b	a	b	a	a	-	-	-	b	b	-	a	a	a	a	a	-	b	b	-	a	b	b	b	b	b	a	a	a	b	b	b	a	b	a	b	b	a
chr09	4553057	G	A	-	-	-	-	-	-	-	-	-	-	-	-	-	a	a	b	b	-	-	a	h	a	a	b	a	b	b	-	-	-	b	-	-	-	-	-	-	-	-	-	-	-	-	-	-	-
chr09	4568275	C	T	-	-	a	-	-	b	-	-	-	-	-	-	-	a	-	-	b	b	-	a	b	a	a	a	a	b	b	-	-	-	b	a	-	-	-	-	-	b	-	a	-	a	-	-	-	-
chr09	4568297	C	T	-	-	a	-	-	b	-	-	-	-	-	-	-	a	-	-	b	b	-	a	b	a	a	a	a	b	b	-	-	-	b	a	-	-	-	-	-	b	-	a	-	a	-	-	-	-
chr09	4568345	A	C	-	-	a	-	-	b	-	-	-	-	-	-	-	a	-	-	b	b	-	a	b	a	a	a	a	b	b	-	-	-	b	a	-	-	-	-	-	b	-	a	-	a	-	-	-	-
chr09	4588879	A	G	a	a	b	-	b	b	-	b	b	a	b	a	b	b	-	-	b	b	b	-	a	-	a	-	a	b	b	-	b	b	b	a	b	b	a	a	a	b	b	b	a	b	a	a	-	-
chr09	4590602	A	G	-	-	-	-	-	-	-	-	-	-	-	-	-	a	a	-	b	b	a	-	-	-	-	b	-	b	b	-	-	-	-	-	-	-	-	-	-	-	-	-	b	-	-	-	-	-
chr09	4596514	C	A	-	b	b	a	-	a	-	b	b	a	b	a	a	-	-	-	-	-	-	-	-	-	-	-	-	-	-	-	b	-	b	a	a	a	a	b	-	b	-	-	a	-	a	-	b	a
chr09	4596522	G	A	-	b	b	a	-	a	-	b	b	a	b	a	a	-	-	-	-	-	-	-	-	-	-	-	-	-	-	-	b	-	b	a	a	a	a	b	-	b	-	-	a	-	a	-	b	a
chr09	4601359	A	C	a	-	a	a	a	b	-	-	b	-	b	a	b	a	-	-	-	-	-	-	-	-	-	-	-	-	-	-	a	-	b	a	a	a	-	a	-	-	b	a	a	b	a	-	b	-
chr09	4601377	C	T	a	-	a	a	a	b	-	-	b	-	b	a	b	a	-	-	-	-	-	-	-	-	-	-	-	-	-	-	a	-	b	a	a	a	-	a	-	-	b	a	a	b	a	-	b	-
chr09	4601667	C	T	a	-	a	a	-	b	-	-	b	-	b	a	b	a	-	-	-	-	-	-	-	-	-	-	-	-	-	-	a	-	b	a	a	a	-	a	-	-	b	a	a	b	a	-	b	-
chr09	4601698	G	A	a	-	a	a	-	b	-	-	b	-	b	a	b	a	-	-	-	-	-	-	-	-	-	-	-	-	-	-	a	-	b	a	a	a	-	a	-	-	b	a	a	b	a	-	b	-
chr09	4625155	T	G	a	a	-	a	b	b	a	b	b	-	b	a	b	a	-	b	b	b	a	a	b	b	a	a	a	b	-	b	a	-	b	a	-	a	a	-	a	b	-	a	a	a	-	-	-	-
chr09	4625771	G	A	-	-	-	-	-	-	-	-	-	-	-	-	-	a	-	b	b	-	h	a	b	h	-	h	a	b	b	-	-	-	-	-	-	-	-	b	-	-	b	a	-	-	-	-	-	-
chr09	4627871	C	T	-	-	b	-	b	b	-	b	b	b	b	-	b	b	a	-	-	-	a	a	a	a	a	a	a	b	-	b	b	b	b	b	b	b	-	b	-	-	b	b	-	b	-	b	b	-
chr09	4648516	T	G	a	a	b	a	a	a	-	a	-	-	-	a	-	-	-	-	-	-	-	a	a	a	a	-	a	-	-	-	a	-	-	a	a	a	a	a	a	-	-	-	a	a	a	a	a	a
chr09	4674258	G	C	b	b	-	b	b	b	-	-	b	b	-	-	b	b	b	b	b	b	h	h	b	b	h	b	h	b	b	b	b	-	b	b	b	b	-	-	b	-	-	b	b	b	-	-	-	-
chr09	4677596	T	C	b	-	b	b	b	-	-	b	-	-	b	-	-	-	-	-	-	-	-	a	a	a	b	a	h	b	-	b	-	-	-	-	b	b	-	b	b	b	-	b	-	-	-	-	-	-
chr09	4686107	T	C	b	b	-	b	b	b	-	-	b	-	b	b	-	b	-	-	-	b	-	-	b	b	-	-	-	b	-	b	b	b	b	b	b	b	-	-	-	-	b	-	b	b	b	b	-	b
chr09	4690408	C	G	-	-	b	b	-	b	-	-	-	b	b	b	b	h	h	b	b	b	h	h	b	b	b	b	h	b	b	b	b	b	b	-	-	b	-	-	-	-	-	-	b	b	b	-	-	-
chr09	4690517	T	C	-	-	b	b	-	b	-	-	-	-	-	b	b	b	b	b	b	b	h	h	b	b	b	h	h	b	b	b	b	b	b	-	b	b	-	-	-	-	-	-	b	b	b	-	-	-
chr09	4690586	A	G	-	-	b	b	-	-	-	-	b	-	-	-	-	b	b	b	b	b	h	h	h	b	h	b	h	b	b	-	b	-	b	b	b	b	-	b	-	b	-	b	b	b	b	-	b	-
chr09	4690691	T	C	-	-	b	b	-	-	-	-	-	-	b	-	-	b	b	b	b	b	h	h	h	b	h	b	h	b	b	-	b	-	b	b	-	b	-	-	-	b	-	b	b	b	-	-	b	-
chr09	4690760	A	G	b	b	-	-	-	b	-	-	-	-	b	-	b	a	-	b	-	b	a	a	-	-	a	-	a	-	-	b	-	-	b	b	b	h	b	-	-	b	-	b	-	b	b	b	b	b
chr09	4690825	A	G	a	-	-	a	a	-	a	a	-	-	-	a	-	a	-	-	-	-	-	-	a	-	a	a	a	-	-	-	-	-	-	a	a	a	a	-	-	-	-	a	-	a	a	-	a	-
chr09	4690835	T	C	a	-	-	a	b	-	a	a	-	-	-	a	-	a	-	-	-	-	-	-	a	-	a	a	a	-	-	-	-	-	-	a	a	b	a	-	-	-	-	a	-	a	a	-	a	-
chr09	4691645	A	G	b	-	b	b	b	-	-	b	b	b	b	b	b	b	-	b	b	b	b	-	b	b	a	b	-	b	b	b	b	b	-	b	b	b	b	b	b	b	b	b	b	b	b	b	b	b
chr09	4692063	C	T	b	-	b	b	b	-	-	b	b	b	b	b	b	b	b	-	b	b	b	-	b	b	a	b	b	b	b	b	b	b	-	b	b	b	b	b	b	b	b	b	b	b	b	b	b	b
chr09	4693481	A	G	b	b	b	-	b	b	-	-	b	-	b	b	b	b	b	b	b	b	b	b	b	b	b	b	b	b	b	b	b	-	b	b	b	-	-	-	-	-	b	b	-	b	b	-	b	-
chr09	4693541	G	A	b	b	b	-	b	b	-	-	b	-	b	b	b	b	b	b	b	b	b	b	b	b	b	b	b	b	b	b	b	-	b	b	b	-	-	-	-	-	b	b	-	b	b	-	b	-
chr09	4694700	A	G	b	a	b	b	b	b	b	b	b	b	b	b	b	a	-	b	b	-	b	a	b	b	a	b	b	b	b	b	b	b	b	b	b	b	b	b	b	b	b	-	b	b	b	b	b	b
chr09	4697132	T	C	a	b	b	b	b	b	b	b	b	b	b	b	b	b	a	b	b	b	b	b	b	b	b	b	b	b	b	b	-	b	b	a	b	b	b	a	b	b	b	b	b	b	b	-	-	-
chr09	4705713	G	C	b	b	h	b	b	b	b	b	b	b	b	b	b	b	b	b	b	b	b	b	b	b	b	b	b	b	b	b	b	b	b	b	b	b	b	b	b	b	b	h	b	b	b	b	b	b
chr09	4705748	C	T	b	b	h	h	b	b	b	b	b	b	b	b	b	b	b	b	b	b	b	b	b	b	b	b	b	b	b	b	a	b	b	b	b	b	b	b	b	b	b	h	b	b	b	b	b	b
chr09	4724147	A	G	-	-	-	-	-	-	-	-	-	-	-	a	-	b	a	-	-	-	b	a	a	a	a	a	a	b	-	b	-	-	-	-	-	b	a	-	-	-	-	-	-	-	-	-	-	-
chr09	4735986	A	T	-	-	-	-	-	-	-	-	-	-	-	-	-	b	b	b	b	b	-	a	b	h	a	a	a	b	b	-	-	-	-	-	b	-	-	-	-	-	-	-	-	-	-	a	-	-
chr09	4736018	A	G	-	-	-	-	-	-	-	-	-	-	-	-	-	b	b	b	b	b	-	a	b	h	a	a	a	b	b	-	-	-	-	-	b	-	-	-	-	-	-	-	-	-	-	a	-	-
chr09	4736422	C	T	a	b	b	a	a	a	a	a	-	a	b	a	a	a	a	-	-	-	-	a	a	a	a	-	a	-	-	b	b	b	b	a	b	a	a	-	-	b	b	a	a	b	a	-	a	-
chr09	4736456	G	C	a	b	b	a	a	a	a	a	-	a	b	a	b	a	b	-	-	-	-	a	a	a	a	-	a	-	-	b	b	b	b	a	b	a	a	-	-	b	b	a	a	b	a	-	a	-
chr09	4736486	C	T	a	b	b	a	a	a	a	a	-	a	b	a	a	a	a	-	-	-	-	a	a	a	a	-	a	-	-	b	b	b	b	a	b	a	a	-	-	b	b	a	a	b	a	-	a	-
chr09	4736520	T	C	-	-	-	-	-	-	-	-	-	-	-	a	-	a	a	-	b	-	b	a	a	a	a	a	a	b	b	-	-	-	-	a	-	-	-	-	-	b	b	-	-	-	a	-	-	-
chr09	4736569	G	A	-	-	-	-	-	-	-	-	-	-	-	a	-	a	a	-	b	-	b	a	a	a	a	a	a	b	b	-	-	-	-	a	-	-	-	-	-	b	b	-	-	-	a	-	-	-
chr09	4736774	G	A	a	b	b	a	b	b	a	b	b	b	b	a	b	a	a	-	-	-	-	-	-	h	a	a	-	b	b	b	b	b	b	b	b	b	b	b	a	b	b	b	b	a	a	b	-	a
chr09	4761385	C	A	a	a	a	a	a	b	-	a	b	b	b	a	a	-	-	-	-	-	b	a	-	b	-	-	-	b	-	b	a	b	b	b	a	b	a	a	a	-	b	a	a	a	a	b	a	a
chr09	4761405	C	T	a	a	a	a	a	b	-	a	b	a	-	a	a	-	-	-	-	-	b	a	-	a	-	-	-	b	-	b	a	b	b	b	a	b	a	a	a	-	b	a	a	a	a	b	a	a
chr09	4761682	C	T	a	a	a	a	a	b	-	a	-	b	b	a	a	-	-	-	-	-	b	a	-	a	a	-	-	b	-	b	a	b	b	b	a	b	a	a	a	-	b	a	a	a	a	b	a	a
chr09	4762391	T	C	-	-	a	a	-	a	-	-	-	b	b	a	-	a	-	-	b	b	-	a	h	h	a	-	a	b	b	-	-	-	b	a	-	-	-	-	-	-	-	b	a	-	-	-	-	-
chr09	4762396	G	C	-	-	a	a	-	a	-	-	-	b	b	a	-	a	-	-	b	b	-	a	h	h	a	-	a	b	b	-	-	-	b	a	-	-	-	-	-	-	-	b	a	-	-	-	-	-
chr09	4762795	T	C	a	a	a	a	b	b	-	b	b	-	-	a	a	b	b	b	b	b	-	a	a	h	a	a	-	b	-	-	b	-	b	b	a	a	-	-	-	b	-	b	b	a	a	-	-	-
chr09	4768890	G	T	-	-	b	-	-	b	-	b	-	b	-	-	-	b	-	b	b	b	-	-	b	-	-	b	-	b	b	-	-	b	b	-	-	b	-	-	-	b	-	-	b	b	-	-	-	-
chr09	4771697	G	C	a	a	a	a	-	a	a	-	-	a	-	a	a	b	-	-	b	b	b	a	b	a	a	b	-	b	-	-	-	-	-	-	a	-	-	-	a	-	-	a	a	a	a	-	a	a
chr09	4775054	T	C	a	a	b	a	a	a	a	b	b	a	b	a	b	b	b	b	b	-	a	a	-	b	a	b	a	b	b	b	b	b	b	b	a	a	b	a	a	b	b	a	b	b	a	b	b	a
chr09	4775094	A	C	-	-	b	-	b	-	-	-	b	b	-	-	-	b	-	-	-	-	-	-	-	-	-	-	-	-	-	-	a	b	-	-	b	b	-	b	-	b	b	-	-	-	-	-	-	-
chr09	4775126	G	C	-	-	b	-	b	-	-	-	b	b	-	-	-	b	-	-	-	-	-	-	-	-	-	-	-	-	-	-	a	b	-	-	b	b	-	b	-	b	b	-	-	-	-	-	-	-
chr09	4777557	C	T	-	-	b	a	b	b	-	b	b	a	-	a	b	a	a	-	-	-	-	a	-	a	a	-	a	-	-	-	a	b	b	a	a	b	-	-	a	b	b	b	b	a	a	-	-	-
chr09	4779587	C	T	-	-	-	-	-	-	-	-	-	-	-	-	-	b	-	b	b	b	b	a	b	b	a	b	a	b	b	-	-	-	-	-	-	-	-	-	-	-	-	-	-	-	-	-	-	-
chr09	4781861	G	A	-	-	-	-	-	-	-	-	-	-	b	-	-	b	b	b	b	b	h	a	h	h	a	h	a	b	b	b	-	-	-	-	a	-	-	-	-	-	b	-	-	-	-	-	-	-
chr09	4782018	C	T	-	-	-	-	-	-	-	-	-	-	-	-	-	a	-	-	-	-	-	-	a	-	-	-	-	b	-	b	-	-	-	b	-	-	-	-	a	b	b	-	-	a	-	-	-	-
chr09	4782332	G	A	a	b	b	a	a	a	-	-	b	b	b	a	a	b	-	-	b	b	a	a	h	b	a	b	a	b	b	-	a	b	-	-	b	b	b	b	-	b	-	-	b	a	a	-	a	-
chr09	4782446	T	C	a	a	a	a	a	a	a	a	a	a	a	a	a	h	a	a	h	a	a	a	h	a	a	b	-	h	b	a	a	a	a	a	a	a	a	a	a	a	a	a	a	a	a	a	a	-
chr09	4783037	G	T	a	-	-	a	a	-	-	-	a	-	-	a	-	-	-	-	-	-	-	-	-	-	-	-	-	-	b	-	a	-	-	-	-	-	-	-	-	-	-	-	-	-	a	a	a	a
chr09	4783389	C	T	a	-	a	a	a	a	-	a	b	-	b	a	b	a	b	b	b	b	-	a	b	b	a	a	a	b	b	-	a	b	-	b	b	a	-	b	-	-	-	-	b	a	a	-	-	-
chr09	4783572	T	C	-	-	-	-	-	-	-	-	-	-	-	a	-	a	a	b	b	-	h	a	a	h	a	a	a	b	b	-	-	-	-	-	-	-	-	-	-	-	-	-	-	b	-	-	-	-
chr09	4788159	C	T	-	-	-	-	-	-	-	-	-	-	-	-	-	h	h	b	b	-	h	a	a	h	-	h	-	b	b	-	-	-	-	b	-	-	-	-	-	-	-	-	a	-	-	-	-	-
chr09	4792301	T	C	a	a	-	a	a	a	-	-	-	a	b	a	a	a	-	-	-	-	a	a	-	b	-	-	a	b	b	b	a	b	b	a	b	b	a	a	a	b	b	a	b	a	a	a	-	a
chr09	4792319	G	A	a	a	-	a	a	a	-	-	-	a	b	a	a	a	-	-	-	-	a	a	-	b	-	-	a	b	b	b	a	b	b	a	b	b	a	a	a	b	b	a	b	a	a	a	-	a
chr09	4823163	A	G	b	-	a	a	b	a	a	b	a	b	-	b	-	-	-	-	b	-	-	a	-	b	-	-	-	b	b	-	b	b	b	b	b	-	-	a	a	-	b	a	b	a	a	a	-	-
chr09	4894303	C	T	a	b	a	a	b	a	-	b	b	b	b	a	a	a	-	b	b	b	-	-	b	b	-	-	-	b	b	b	a	b	b	b	b	a	b	b	a	b	b	a	b	b	a	b	a	a
chr09	4897502	G	A	-	-	-	-	-	-	-	-	-	-	b	a	-	a	b	b	b	b	-	a	a	a	a	a	a	b	b	-	b	-	-	a	-	-	b	-	-	b	-	-	-	-	a	-	-	-
chr09	4897551	C	G	-	-	-	-	-	-	-	-	-	-	b	a	-	a	b	b	b	b	-	a	a	a	a	a	a	b	b	-	b	-	-	a	-	-	b	-	-	b	-	-	-	-	a	-	-	-
chr09	4901834	G	T	a	-	b	a	a	b	a	b	b	b	b	a	b	a	-	-	b	-	a	-	a	a	-	b	a	b	b	-	b	b	b	a	b	b	b	b	a	b	b	-	b	a	a	-	-	-
chr09	4902223	T	C	-	-	-	a	-	-	a	-	-	-	-	-	a	b	a	-	b	b	a	a	a	b	a	a	-	b	b	-	-	-	-	-	-	-	-	-	-	b	-	-	-	-	-	-	-	-
chr09	4905834	A	T	a	-	a	-	b	b	a	a	b	b	b	a	a	a	-	-	-	-	-	-	-	b	-	-	a	-	b	b	a	b	b	a	b	b	b	-	a	b	b	a	b	a	a	a	b	-
chr09	4906665	C	T	-	-	-	-	-	-	-	-	-	-	-	-	-	b	b	b	b	b	h	a	a	b	a	h	a	b	b	-	-	-	-	-	-	a	-	-	-	b	-	-	-	a	-	-	-	-
chr09	4907357	C	T	-	-	-	-	-	-	-	-	-	-	-	-	b	a	a	b	b	-	a	a	h	a	a	h	a	-	b	b	-	-	-	-	-	-	-	-	-	-	b	-	a	b	-	-	-	a
chr09	4925787	G	A	a	-	a	a	a	a	-	b	b	a	b	a	b	a	b	-	b	-	-	-	a	-	a	b	a	-	b	b	b	b	b	a	b	b	a	a	a	b	-	b	a	a	a	b	b	a
chr09	4926281	G	A	a	a	a	a	b	a	-	b	b	a	b	a	a	-	-	-	-	-	-	-	-	-	-	-	-	-	-	-	b	-	b	a	a	a	-	b	a	-	b	a	b	a	a	a	-	a
chr09	4928840	G	A	a	b	a	a	a	a	a	-	b	a	b	a	a	a	a	b	b	-	-	a	b	b	a	a	a	-	b	b	a	b	b	a	b	b	-	b	-	b	b	b	a	-	a	-	-	-
chr09	4928887	G	A	a	b	a	a	a	a	a	-	b	a	b	a	a	a	a	b	b	-	-	a	b	b	a	a	a	-	b	b	a	b	b	a	b	b	-	b	-	b	b	b	a	-	a	-	-	-
chr09	4929400	T	C	a	-	b	a	b	b	a	-	b	b	-	a	a	a	a	-	-	b	b	a	-	a	a	-	a	b	b	b	a	b	b	b	b	b	b	a	a	b	b	a	b	a	a	-	b	a
chr09	4929425	C	G	a	-	b	a	b	b	a	-	b	b	-	a	a	a	a	-	-	b	a	a	-	a	a	-	a	b	b	b	a	b	b	a	b	b	b	a	a	b	b	a	b	a	a	-	b	a
chr09	4929665	G	A	-	-	a	a	-	-	-	-	-	-	-	-	-	b	-	b	b	b	b	a	h	b	a	h	-	b	b	-	-	-	-	-	b	-	-	-	a	-	-	-	-	-	-	-	-	-
chr09	4930679	G	A	a	-	b	a	a	a	a	a	-	a	b	a	a	b	-	-	b	-	-	a	-	-	a	h	a	b	b	b	b	b	b	a	a	a	-	a	a	b	-	b	-	b	-	-	b	-
chr09	4931677	A	G	a	-	-	-	-	b	-	-	b	-	b	a	-	b	b	-	-	b	-	a	a	a	-	h	a	b	b	b	a	-	-	-	-	b	-	-	-	-	b	-	b	a	-	-	-	-
chr09	4933468	C	T	-	-	-	a	b	-	-	-	-	-	-	-	-	b	b	b	b	b	b	a	b	a	a	b	a	b	b	b	-	-	b	b	b	-	-	-	-	-	-	-	-	-	a	-	-	-
chr09	4934528	C	T	a	-	-	-	-	-	-	-	-	-	-	-	-	a	a	b	b	b	b	a	h	h	a	b	a	b	b	-	b	-	-	-	-	-	-	-	-	-	-	-	-	-	-	-	-	-
chr09	4961744	C	A	-	-	-	-	-	b	-	b	b	-	b	-	-	-	-	-	-	-	-	a	-	-	-	-	-	-	-	b	-	b	b	b	b	b	-	b	-	b	b	-	b	b	-	-	b	-
chr09	4965391	A	G	a	-	b	a	-	a	-	b	b	-	b	a	b	-	-	-	b	-	-	-	-	-	-	b	-	-	-	-	a	b	b	a	b	a	-	-	a	b	b	b	-	b	a	a	-	a
chr09	4965827	A	G	a	a	a	a	a	h	a	a	b	a	b	a	a	-	-	-	b	-	b	a	b	b	a	b	a	b	-	b	a	b	b	a	a	a	a	a	a	b	b	a	a	a	a	a	a	a
chr09	4966105	C	T	a	a	a	a	a	b	a	a	b	a	b	a	a	-	-	-	b	b	b	a	b	b	a	b	a	b	-	b	a	b	b	a	a	a	a	a	a	b	b	a	a	a	a	a	a	a
chr09	4967212	C	T	a	-	a	a	-	a	-	a	-	a	-	-	a	a	a	b	b	b	h	a	b	a	a	b	a	b	b	-	a	-	b	-	-	-	-	-	-	-	-	-	-	-	-	-	a	-
chr09	4967381	T	C	a	-	a	a	-	a	-	a	-	a	-	-	b	a	a	b	b	-	a	a	b	a	a	b	a	b	b	-	a	-	b	-	-	-	-	-	-	-	-	-	-	-	-	-	a	-
chr09	4967612	T	C	a	b	b	a	b	b	a	b	b	a	b	a	b	a	a	-	b	-	-	a	a	a	a	-	a	-	-	b	a	b	b	a	b	a	a	b	a	b	b	b	a	a	b	b	b	a
chr09	4967656	T	A	a	b	b	a	b	b	a	b	b	a	b	a	b	a	a	-	b	-	-	a	a	a	a	-	a	-	-	b	a	b	b	a	b	a	a	b	a	b	b	b	a	a	b	b	b	a
chr09	4974171	T	C	a	a	a	a	a	a	a	b	b	b	b	a	b	a	-	-	b	b	-	a	a	b	a	b	a	b	b	-	b	b	b	a	b	a	a	-	a	b	b	b	a	b	a	b	-	-
chr09	4986010	T	C	a	a	b	a	b	a	-	b	b	b	b	a	b	-	b	-	-	b	-	-	-	-	-	-	a	-	-	b	b	b	b	a	a	b	-	a	a	b	b	b	b	a	a	b	a	-
chr09	4989233	T	C	-	-	-	-	b	-	-	-	-	-	-	a	a	a	a	b	b	b	b	a	b	a	a	a	a	b	b	b	b	-	-	-	-	-	-	-	-	-	-	-	-	a	-	-	-	-
chr09	4989609	G	C	a	a	a	a	b	b	a	b	b	b	b	a	a	a	b	b	b	-	b	a	h	b	a	-	a	b	b	b	a	b	b	a	b	b	b	-	-	-	b	b	b	a	a	-	-	-
chr09	4990430	A	G	a	a	a	a	b	b	a	a	b	b	b	a	b	a	b	-	b	-	b	a	-	b	a	-	a	b	b	b	b	b	b	b	a	a	b	b	a	b	b	b	a	a	a	a	-	a
chr09	4993989	A	G	-	-	-	-	-	-	-	-	-	-	-	-	-	-	-	-	-	-	-	-	-	-	-	-	-	-	-	-	-	-	-	a	-	-	-	-	-	b	-	-	-	-	-	-	-	-
chr09	5004067	A	G	-	-	-	-	-	-	-	-	-	-	-	-	-	a	-	b	b	b	b	a	b	a	a	a	a	b	b	-	-	-	-	-	-	-	-	-	-	-	-	-	-	a	-	-	-	-
chr09	5004110	T	A	-	-	-	-	-	-	-	-	-	-	-	-	-	b	-	b	b	b	b	a	b	a	a	a	a	b	b	-	-	-	-	-	-	-	-	-	-	-	-	-	-	a	-	-	-	-
chr09	5004405	A	G	-	-	-	-	-	-	-	-	-	-	-	-	-	b	-	b	b	b	b	a	b	h	-	b	a	b	b	-	-	-	-	-	a	a	-	-	a	-	b	-	-	-	-	-	-	-
chr09	5004458	C	T	-	-	-	-	-	-	-	-	-	-	-	-	-	b	-	b	b	b	b	a	b	h	b	b	a	b	b	-	-	-	-	-	a	a	-	-	a	-	b	-	-	-	-	-	-	-
chr09	5029201	G	A	a	b	b	a	a	b	-	b	b	a	-	a	a	a	a	-	b	-	-	a	b	a	a	-	-	-	b	b	a	-	b	a	-	a	-	b	a	-	b	-	a	b	a	-	-	-
chr09	5029448	C	G	a	b	b	a	a	a	-	b	b	a	-	a	a	a	a	-	b	-	-	a	b	a	a	-	-	-	b	b	a	-	b	a	-	a	-	b	a	-	b	b	a	b	a	-	-	-
chr09	5029469	A	G	a	b	b	a	a	a	-	b	b	a	-	a	a	a	a	-	b	-	-	a	b	a	a	-	-	-	b	b	a	-	b	a	-	a	-	b	a	-	b	b	a	b	a	-	-	-
chr09	5029799	G	A	-	a	a	a	a	b	-	b	b	b	b	a	a	a	-	b	b	b	a	a	a	a	a	a	-	b	b	b	b	b	b	-	-	b	-	b	a	b	b	a	-	b	a	b	-	a
chr09	5034001	A	T	a	-	a	a	b	a	a	b	-	a	-	a	a	a	-	b	-	-	-	-	-	-	a	-	-	-	-	b	b	-	b	a	b	b	-	b	-	-	b	b	b	a	a	a	a	-
chr09	5034310	A	G	a	-	a	a	b	a	a	b	-	a	b	a	b	a	-	-	-	-	-	-	-	-	a	-	-	-	-	b	a	-	b	a	b	b	-	b	-	-	b	b	b	a	a	a	a	-
chr09	5035661	C	T	a	b	b	a	a	a	a	a	b	a	b	a	b	b	-	b	b	b	b	a	a	a	a	-	a	b	-	b	a	b	b	b	a	a	b	b	a	b	b	a	a	-	a	a	a	a
chr09	5035859	C	T	a	b	b	a	a	a	a	a	b	a	b	a	b	a	-	b	b	b	b	a	a	-	a	a	a	b	-	b	a	b	b	b	a	a	b	b	a	b	b	a	a	-	a	a	a	a
chr09	5041901	G	A	a	b	b	a	b	a	a	b	b	b	b	a	b	a	a	b	b	b	b	a	b	a	a	-	a	b	-	b	b	-	b	b	b	b	b	-	a	-	b	a	a	a	a	b	a	a
chr09	5059306	C	T	-	b	a	a	b	b	a	b	b	-	b	a	b	-	a	-	-	b	a	a	a	a	-	a	a	-	-	b	b	b	b	b	b	b	b	a	a	b	b	b	-	a	-	b	a	-
chr09	5061304	C	A	-	-	-	-	a	-	-	-	-	-	-	-	-	b	a	b	b	b	b	a	h	b	a	h	a	b	b	-	-	-	-	-	-	-	-	-	-	-	-	-	-	-	-	-	-	-
chr09	5061336	A	T	-	-	-	-	a	-	-	-	-	-	-	-	-	b	a	b	b	b	b	a	h	b	a	a	a	b	b	-	-	-	-	-	-	-	-	-	-	-	-	-	-	-	-	-	-	-
chr09	5061702	A	G	a	-	a	-	b	a	-	-	-	-	-	-	b	b	a	b	b	-	a	a	a	a	a	a	a	b	b	-	-	b	-	a	b	b	-	b	-	b	b	b	-	-	-	-	-	-
chr09	5061759	C	T	a	-	a	-	b	a	-	-	-	-	-	-	b	b	a	b	b	-	a	a	a	a	a	a	a	b	b	-	-	b	-	a	b	b	-	b	-	b	b	b	-	-	-	-	-	-
chr09	5065610	C	T	a	b	b	a	b	b	a	-	b	b	b	a	b	-	-	-	b	-	-	-	-	b	-	b	a	b	-	b	a	b	b	b	b	a	a	-	-	b	-	a	a	a	a	a	a	a
chr09	5070161	C	T	a	-	a	a	-	-	a	b	b	-	-	a	a	-	-	b	b	-	a	-	-	-	a	a	a	b	-	-	a	-	b	a	a	b	-	a	a	-	b	b	b	a	a	a	b	-
chr09	5086798	T	G	-	-	-	-	b	a	-	b	-	-	-	-	a	b	b	b	b	b	a	a	a	b	a	b	a	b	b	-	b	-	-	-	b	b	-	-	-	-	-	-	-	-	-	-	-	-
chr09	5086941	G	T	-	-	-	-	-	a	a	-	-	-	-	-	-	b	b	b	b	b	a	a	b	b	a	b	a	b	b	-	-	b	b	b	-	-	-	-	a	-	-	-	-	-	-	-	-	-
chr09	5088103	G	A	-	b	b	a	a	b	-	b	-	b	-	a	a	a	-	-	-	-	-	-	-	-	-	-	-	-	-	b	a	b	b	a	b	a	-	-	-	b	-	a	a	-	a	a	a	-
chr09	5088256	G	A	-	-	-	-	-	-	-	-	-	-	-	a	-	h	b	b	b	b	b	a	a	b	a	a	a	b	b	-	-	-	-	-	-	-	-	-	-	-	-	-	-	-	a	-	-	-
chr09	5088480	T	C	a	-	a	a	b	b	-	-	b	-	-	-	b	-	-	-	-	-	-	-	-	b	-	-	-	-	b	-	a	-	-	b	a	b	-	-	a	b	b	a	a	-	a	b	a	-
chr09	5089085	A	G	a	b	b	a	a	a	a	a	b	a	b	a	b	a	b	-	b	b	-	-	a	b	a	a	a	b	b	b	a	b	b	b	b	b	a	b	-	b	-	b	b	a	a	b	a	-
chr09	5089653	T	C	-	-	-	-	-	-	-	-	-	-	-	a	-	a	-	-	b	b	h	a	h	h	a	b	a	b	-	-	-	-	-	-	-	-	-	-	-	-	-	-	-	-	-	-	-	-
chr09	5091812	A	G	a	-	b	a	b	b	a	b	b	-	b	a	a	-	-	-	-	b	-	a	-	b	a	-	a	-	-	b	a	b	b	b	a	b	-	a	a	b	b	a	a	a	a	a	a	-
chr09	5091870	A	G	a	-	b	a	b	b	a	b	b	-	b	a	a	-	-	-	-	b	-	a	-	b	a	-	a	-	-	b	a	b	b	b	a	b	-	a	a	b	b	a	a	a	a	a	a	-
chr09	5101140	G	T	a	b	b	a	a	a	-	a	b	-	b	a	a	-	-	b	b	-	a	a	-	a	a	a	-	b	-	-	b	-	b	b	b	a	-	b	a	b	b	b	a	a	a	a	a	-
chr09	5107603	A	G	a	b	b	a	a	b	a	a	b	a	b	a	a	b	b	-	b	-	b	-	-	-	-	-	a	-	b	b	a	b	b	a	b	b	b	a	a	b	b	a	-	b	a	b	a	-
chr09	5110750	T	C	a	a	a	a	b	b	a	b	b	b	b	a	a	h	-	-	b	-	a	-	b	-	a	-	-	b	-	b	a	-	b	a	b	b	-	b	a	-	-	-	-	a	a	-	b	a
chr09	5117570	A	G	-	-	b	a	a	a	a	b	b	b	-	a	a	-	-	-	-	-	a	-	-	-	-	-	a	-	-	-	b	-	b	a	a	b	-	b	a	b	b	-	b	b	a	a	-	-
chr09	5118006	T	C	-	-	a	a	a	-	-	-	-	-	-	-	-	-	-	-	-	b	-	-	-	-	-	-	-	-	-	-	b	-	b	-	-	-	b	-	a	-	-	a	-	b	a	-	-	-
chr09	5119582	G	T	-	-	-	-	-	-	-	-	-	-	-	-	-	a	-	b	b	b	a	a	a	a	a	h	a	b	b	-	-	-	-	-	b	a	-	-	-	b	-	-	-	-	-	-	-	-
chr09	5120927	G	T	a	a	b	a	b	b	a	b	-	b	b	a	b	a	b	b	b	b	b	a	b	h	a	b	a	b	b	b	a	b	b	b	a	a	b	b	a	b	b	b	a	b	a	a	-	-
chr09	5121283	A	G	a	-	-	a	-	-	-	-	-	b	-	-	-	a	-	b	b	b	a	a	b	h	a	h	a	b	b	-	-	b	-	-	a	-	a	-	-	-	-	-	-	-	-	-	-	-
chr09	5121648	C	T	a	-	b	a	a	a	-	-	-	-	b	a	a	a	b	-	b	-	a	a	a	a	a	-	a	b	-	-	-	-	b	a	-	a	-	-	a	b	-	a	a	b	b	-	a	-
chr09	5123869	G	A	-	b	-	-	-	-	-	-	-	-	b	a	a	-	-	-	b	-	-	-	-	a	-	-	-	b	-	b	-	-	b	-	-	-	-	a	-	b	-	a	-	a	a	-	-	-
chr09	5124435	G	A	-	-	-	-	-	a	-	-	-	-	b	a	-	b	a	b	b	-	a	a	b	h	a	b	a	b	b	b	-	-	b	-	-	-	-	-	-	-	-	-	-	-	a	-	-	-
chr09	5125534	G	A	-	-	-	-	-	-	-	-	-	-	-	-	-	a	b	b	b	-	a	a	h	h	a	a	a	b	b	-	-	-	b	b	b	-	-	-	-	-	-	-	-	-	-	-	b	-
chr09	5125568	A	G	-	-	-	-	-	-	-	-	-	-	-	-	-	a	b	b	b	-	a	a	h	h	a	a	a	b	b	-	-	-	b	b	b	-	-	-	-	-	-	-	-	-	-	-	b	-
chr09	5125602	T	C	-	-	-	-	-	-	-	-	-	-	-	-	-	a	b	b	b	-	a	a	h	h	a	a	a	b	b	-	-	-	b	b	b	-	-	-	-	-	-	-	-	-	-	-	b	-
chr09	5125670	G	A	-	-	-	-	-	-	-	-	-	-	-	-	-	a	b	b	b	b	a	a	h	h	a	a	a	b	b	-	-	-	b	b	b	-	-	-	-	-	-	-	-	-	-	-	b	-
chr09	5134951	T	G	-	-	-	-	-	-	-	-	b	-	b	-	-	-	-	-	-	-	-	-	-	-	-	-	-	-	-	b	b	b	b	-	-	-	-	-	-	b	-	-	-	-	-	-	-	-
chr09	5135010	A	G	-	a	-	a	a	-	-	-	-	-	-	a	b	-	-	b	-	-	-	a	-	-	-	-	-	-	-	-	-	-	-	a	a	-	-	-	a	-	-	-	-	a	a	-	a	-
chr09	5135641	C	T	a	b	a	a	b	b	a	b	b	b	b	a	b	-	a	-	b	b	b	a	b	a	a	a	a	b	b	-	a	b	b	a	a	b	b	b	a	b	b	b	a	b	a	-	b	-
chr09	5140613	A	T	a	a	b	a	b	a	a	-	b	-	-	a	b	a	-	-	b	-	b	a	-	b	-	b	a	b	-	-	a	b	b	a	a	a	-	a	a	b	b	-	b	a	a	a	b	-
chr09	5148033	C	T	a	a	b	a	a	b	a	a	b	a	b	a	b	a	a	-	b	-	-	-	b	a	a	-	-	b	-	b	b	b	b	a	a	a	b	b	a	b	b	-	a	a	a	a	b	a
chr09	5148059	T	C	a	a	b	a	a	b	a	a	b	b	b	a	b	a	a	-	b	-	-	-	b	b	a	-	-	b	-	b	b	b	b	a	a	a	b	b	a	b	b	-	a	a	a	a	b	a
chr09	5151452	G	T	-	-	-	-	a	-	-	-	-	-	-	-	-	h	-	b	b	b	a	a	h	a	-	b	a	b	b	-	-	-	b	-	-	-	-	-	-	-	-	-	-	-	-	-	-	-
chr09	5151592	G	C	-	-	-	-	-	-	-	-	-	-	-	-	-	h	h	b	b	b	a	a	h	b	a	a	a	b	b	-	-	-	-	-	-	-	-	-	-	-	-	-	-	-	-	-	-	-
chr09	5152628	C	T	a	a	a	a	-	a	a	b	-	-	b	a	-	-	-	-	b	-	-	-	a	-	-	-	-	-	-	-	b	b	b	b	b	b	-	-	a	b	-	-	-	-	a	b	a	-
chr09	5152666	A	T	a	a	a	a	-	a	a	b	-	-	b	a	-	-	-	-	b	-	b	-	a	-	-	-	-	-	-	-	b	b	b	b	b	b	-	-	a	b	-	-	-	-	a	b	a	-
chr09	5153857	A	G	a	a	b	a	a	a	-	b	b	a	b	a	b	a	a	b	b	b	a	-	h	b	a	b	a	b	b	b	b	b	b	a	a	a	-	b	a	b	b	b	b	a	a	b	-	-
chr09	5153949	C	T	a	a	b	a	a	b	a	a	b	a	b	a	b	-	-	-	b	-	b	-	b	a	a	a	a	b	b	b	b	b	b	a	b	b	-	a	a	b	b	a	b	a	a	-	a	a
chr09	5156449	A	C	a	-	a	a	b	a	-	-	b	-	-	-	-	-	-	b	-	b	a	a	a	-	-	b	a	b	b	b	a	b	b	-	a	b	b	b	a	b	b	b	a	-	a	a	-	-
chr09	5164112	A	G	-	-	-	-	-	-	-	-	-	-	-	-	-	h	b	b	h	b	a	a	h	h	a	h	a	b	b	-	-	-	-	-	-	-	-	-	-	-	-	-	-	-	-	-	-	-
chr09	5165265	G	A	a	-	b	-	-	-	a	-	-	-	-	a	a	-	-	-	-	-	-	-	-	-	-	-	-	-	-	b	-	b	b	b	a	b	-	-	a	b	b	a	a	-	a	b	b	a
chr09	5165302	A	G	a	-	b	-	-	-	a	-	-	-	-	a	a	-	-	-	-	-	-	-	-	-	-	-	-	-	-	b	-	b	a	b	a	a	-	-	a	b	b	a	a	-	a	b	b	a
chr09	5166593	G	C	-	-	-	-	-	-	-	-	-	-	-	-	-	a	a	b	b	b	h	a	a	a	a	a	a	b	b	-	-	-	-	-	-	-	-	-	-	-	-	-	-	-	-	-	-	-
chr09	5166712	C	T	a	a	a	a	a	a	-	a	a	-	-	a	-	h	a	b	b	-	h	a	h	h	a	h	a	b	b	-	a	a	a	a	a	a	-	a	a	-	-	a	a	a	a	a	a	-
chr09	5168867	T	C	a	a	a	a	b	a	a	b	b	a	b	a	a	a	-	-	b	-	b	a	-	-	-	a	a	-	-	b	a	b	b	b	a	a	b	b	a	-	b	a	a	a	a	b	b	a
chr09	5172281	A	G	a	-	a	a	-	b	-	a	-	b	-	-	a	a	b	-	b	-	-	-	-	a	-	b	-	-	-	-	a	b	b	-	a	a	b	a	a	b	-	a	a	a	a	-	-	-
chr09	5172304	A	G	a	-	a	a	-	b	-	a	-	b	-	-	a	a	-	-	-	-	-	-	-	a	-	-	-	-	-	-	a	b	b	-	a	a	b	a	a	b	-	a	a	a	a	-	-	-
chr09	5172623	T	C	a	-	a	a	-	b	-	a	-	b	-	-	a	a	b	-	b	-	-	-	-	a	-	b	-	-	-	-	a	b	b	-	b	a	b	a	a	b	-	a	a	b	a	-	-	-
chr09	5176114	A	G	a	a	a	-	b	b	-	-	-	-	-	a	a	b	-	-	-	b	a	-	a	-	-	-	-	b	-	-	a	-	b	a	-	b	-	-	-	-	-	-	-	-	a	-	-	-
chr09	5177239	G	A	a	a	a	a	a	b	a	a	b	-	b	a	b	-	b	-	b	b	-	a	-	a	-	a	a	b	b	b	b	b	b	a	b	b	b	a	a	b	b	a	b	b	a	a	b	-
chr09	5177454	T	C	a	a	b	a	b	b	a	a	b	-	b	a	b	-	b	-	b	b	-	a	b	a	-	a	a	b	b	b	b	b	b	a	b	b	b	a	a	b	b	a	b	b	a	a	b	-
chr09	5179476	A	G	a	b	b	a	b	b	a	b	b	-	b	a	b	b	-	b	b	-	a	a	-	-	a	a	-	b	-	b	a	b	b	b	a	b	a	b	a	b	b	a	a	a	a	b	a	-
chr09	5179994	G	C	a	b	b	a	b	b	-	a	b	a	b	a	b	-	-	-	-	-	a	-	-	a	-	-	a	b	b	b	-	b	b	b	a	b	-	a	a	b	b	-	b	b	a	a	b	a
chr09	5180029	A	G	a	b	a	a	b	b	-	a	b	a	b	a	a	-	-	-	-	-	a	-	-	a	-	-	a	b	b	b	-	b	b	b	a	b	-	a	a	b	b	-	a	a	a	a	b	a
chr09	5180330	C	T	a	b	a	a	b	b	-	a	b	a	b	a	a	-	-	-	-	-	a	-	-	a	-	b	-	-	b	b	-	b	b	b	a	b	-	a	a	b	b	-	a	b	a	a	b	a
chr09	5180391	G	A	-	-	-	-	-	-	-	-	-	-	-	-	-	a	b	b	b	b	b	a	b	a	-	b	a	b	b	-	-	-	-	-	-	-	-	-	-	b	-	-	-	-	-	-	-	-
chr09	5180515	C	T	-	-	-	-	-	-	-	-	-	-	-	-	-	b	b	b	b	b	b	a	b	a	-	a	a	b	b	-	-	-	-	-	-	-	-	-	-	b	-	-	-	-	-	-	-	-
chr09	5180602	G	A	-	-	-	-	-	-	-	-	-	-	-	-	-	h	b	b	b	-	a	-	b	b	-	h	a	b	b	-	-	-	-	a	-	-	-	-	-	-	-	-	-	-	-	-	-	-
chr09	5180610	G	A	-	-	-	-	-	-	-	-	-	-	-	-	-	h	b	b	b	-	a	-	b	b	-	h	a	b	b	-	-	-	-	a	-	-	-	-	-	-	-	-	-	-	-	-	-	-
chr09	5181819	C	T	a	a	a	a	b	b	-	a	b	a	b	a	a	b	b	b	b	b	-	-	a	a	a	b	a	b	-	b	b	-	b	a	a	b	a	a	a	b	b	a	a	b	a	b	b	-
chr09	5191096	T	C	-	-	-	a	-	-	-	-	-	-	-	-	-	a	-	-	-	-	a	a	a	a	a	a	a	-	-	-	-	-	-	-	-	-	-	-	-	b	-	-	-	-	-	-	-	-
chr09	5193757	T	A	a	b	b	a	b	b	a	a	b	b	b	a	b	b	a	-	-	b	b	-	a	a	a	-	a	b	b	b	b	b	b	b	b	b	b	b	-	b	b	b	b	b	a	b	b	a
chr09	5208198	C	T	-	-	-	-	-	-	-	-	-	-	-	-	-	a	b	b	b	b	-	a	a	b	-	a	a	b	-	-	-	-	-	a	-	-	-	-	-	-	-	-	-	-	-	-	-	-
chr09	5213843	G	A	a	a	a	a	b	a	a	a	b	b	b	a	b	b	a	-	-	-	a	a	-	-	a	-	a	b	b	b	a	b	b	b	a	b	b	-	a	b	b	b	b	a	a	a	a	a
chr09	5214116	G	A	a	a	a	a	a	a	a	a	b	b	b	a	b	b	a	-	-	-	a	a	-	-	a	-	a	b	-	b	a	b	b	b	a	b	b	-	a	b	b	a	b	a	a	a	a	a
chr09	5220872	C	T	-	-	-	-	-	b	-	b	b	-	-	-	a	a	a	-	-	-	-	-	-	-	a	-	-	-	b	-	b	b	b	a	-	a	-	b	-	b	b	b	a	-	a	b	b	a
chr09	5235399	G	A	a	-	a	a	b	a	a	-	b	-	b	a	b	b	-	-	b	-	-	-	b	a	a	a	-	-	-	b	b	b	b	b	b	b	b	a	a	-	b	a	b	b	a	b	a	-
chr09	5275973	T	C	-	a	-	a	-	-	-	-	-	-	-	-	-	b	b	-	b	-	-	a	h	a	a	-	a	b	b	b	b	-	-	-	-	-	-	b	-	-	-	-	-	a	-	-	-	-
chr09	5276125	C	G	-	a	-	a	-	-	-	-	-	-	-	-	-	a	-	-	-	-	-	a	a	a	a	-	a	-	-	b	b	-	-	-	-	-	-	b	-	-	-	-	-	a	-	-	-	-
chr09	5276943	G	T	-	b	-	a	b	-	-	-	-	b	b	-	b	a	a	-	-	-	a	a	a	a	a	-	a	-	a	-	a	-	-	b	-	-	-	-	-	-	-	-	-	-	-	-	-	-
chr09	5277006	G	A	-	b	-	a	b	-	-	-	-	b	b	-	b	a	a	-	-	-	a	a	a	a	a	-	a	-	b	-	a	-	-	b	-	-	-	-	-	-	-	-	-	-	-	-	-	-
chr09	5277125	C	T	a	-	a	a	a	b	a	-	b	-	-	a	b	-	-	b	b	b	-	a	-	a	a	-	-	-	b	b	a	b	b	a	-	b	-	a	-	-	-	-	a	b	a	a	a	-
chr09	5277185	G	T	a	-	a	a	a	b	a	-	b	-	-	a	b	-	-	b	b	b	-	a	-	a	a	-	-	-	b	b	a	b	b	a	-	b	-	a	-	-	-	-	a	b	a	a	a	-
chr09	5329270	C	T	a	b	a	a	a	a	-	b	b	b	b	a	a	-	b	-	b	b	b	a	a	-	a	b	a	b	-	b	b	b	b	b	a	a	a	a	a	b	b	a	b	-	a	a	b	a
chr09	5330485	T	G	a	a	b	a	a	a	-	-	b	a	-	-	a	-	-	-	-	-	-	-	-	-	-	a	-	-	-	b	b	b	-	-	-	a	b	-	a	b	-	-	b	-	a	-	-	-
chr09	5336426	G	A	-	-	-	-	-	-	-	-	-	-	-	-	-	a	-	b	b	b	b	a	b	b	-	b	a	b	b	-	-	-	b	-	-	-	-	-	-	-	-	-	-	-	-	-	-	-
chr09	5336964	G	C	-	-	-	-	-	-	-	-	-	-	-	a	a	b	a	b	b	b	a	a	h	a	a	h	a	b	b	-	-	-	-	-	-	-	-	-	-	-	-	-	-	-	-	-	-	-
chr09	5347316	C	T	-	-	b	-	-	-	a	-	b	-	b	-	-	h	-	b	b	b	a	a	a	a	a	a	a	b	b	-	-	-	-	-	-	-	-	-	-	-	b	-	-	-	-	-	-	-
chr09	5370926	T	A	-	b	b	-	b	-	-	b	b	-	b	-	b	-	b	-	-	-	-	a	-	a	-	-	a	-	-	b	b	b	b	b	b	b	-	b	-	b	-	-	b	b	-	-	b	-
chr09	5371361	C	T	a	-	b	a	b	a	-	-	-	-	b	-	b	-	-	-	-	-	-	-	-	-	-	-	-	-	-	b	b	-	b	b	b	b	-	b	a	-	b	b	b	-	a	a	a	a
chr09	5379545	G	T	a	-	b	a	b	b	a	a	-	b	b	a	b	b	b	b	b	-	a	a	-	b	a	-	a	-	b	b	a	b	b	b	a	a	b	b	a	b	b	a	b	a	a	b	a	a
chr09	5379554	G	A	a	-	b	a	b	b	a	a	-	b	b	a	b	b	b	b	b	-	a	a	-	b	a	-	a	-	b	b	a	b	b	b	a	a	b	b	a	b	b	a	b	a	a	b	a	a
chr09	5392317	T	C	-	-	-	a	b	-	-	-	-	-	-	a	b	-	-	-	-	-	-	-	-	b	-	-	-	-	b	-	a	b	b	a	-	a	-	-	a	b	-	-	b	-	a	a	-	-
chr09	5398044	G	A	-	b	b	-	b	b	b	-	b	b	b	-	b	b	-	-	b	b	-	-	-	-	-	-	-	-	-	b	-	-	b	-	b	b	-	b	-	b	b	-	b	b	-	b	-	-
chr09	5398183	C	G	a	b	-	a	b	b	-	b	b	a	b	a	b	a	a	-	-	b	a	a	a	a	a	a	a	b	b	b	a	b	-	b	a	b	b	-	-	b	b	b	-	b	-	-	-	-
chr09	5430444	C	T	a	a	-	a	-	b	a	-	b	b	-	a	-	a	a	b	b	-	a	-	a	a	-	a	a	-	-	-	-	b	b	a	b	a	-	b	-	-	-	b	a	-	-	-	a	-
chr09	5432045	A	G	a	a	b	a	a	a	a	a	b	b	b	a	a	a	b	b	b	b	a	a	-	b	a	b	-	b	b	b	a	b	b	a	a	a	-	a	-	b	b	a	a	-	a	b	a	a
chr09	5432090	A	G	a	a	b	a	a	a	a	a	b	b	b	a	a	a	b	b	b	b	a	a	-	b	a	b	-	b	b	b	a	b	b	a	a	a	-	a	-	b	b	a	a	-	a	b	a	a
chr09	5432271	T	C	a	a	b	a	a	a	a	a	b	b	b	a	a	a	b	-	-	b	a	a	-	b	a	-	-	b	b	b	a	b	b	a	a	a	-	a	-	b	b	a	a	-	a	b	a	a
chr09	5445528	A	G	a	a	a	a	a	a	a	-	-	b	-	a	a	-	a	b	-	-	a	-	-	-	a	-	a	-	-	-	a	-	-	a	a	a	-	a	a	-	-	a	-	a	a	-	a	-
chr09	5451119	C	T	a	a	a	a	a	b	-	a	b	a	b	a	b	-	-	b	b	b	b	-	-	-	a	b	a	b	-	b	a	b	b	b	a	a	b	-	a	b	b	a	a	a	a	a	b	a
chr09	5451348	G	A	a	a	a	a	a	b	-	a	b	a	b	a	b	-	-	b	b	b	b	-	-	b	a	b	a	b	-	b	a	b	b	b	a	a	b	-	a	b	b	a	a	a	a	b	b	a
chr09	5452204	T	G	a	b	a	a	b	a	-	a	b	b	b	a	b	a	b	b	b	-	-	-	-	a	a	a	-	-	-	b	a	b	b	a	a	a	b	a	a	b	b	-	a	b	a	b	a	-
chr09	5452258	T	C	a	b	b	a	b	a	a	a	-	a	b	a	b	b	-	b	b	b	-	a	b	-	a	-	-	-	b	b	a	b	b	b	b	a	a	-	a	b	b	a	b	b	a	b	-	-
chr09	5452290	T	C	a	b	b	a	b	a	a	a	-	a	b	a	b	b	-	b	b	b	-	a	b	-	a	-	-	-	b	b	a	b	b	b	b	a	a	-	a	b	b	a	b	b	a	b	-	-
chr09	5452479	A	T	a	b	b	a	b	a	a	a	-	a	b	a	b	b	-	b	-	b	-	a	b	-	a	-	-	-	b	b	a	b	b	a	b	a	a	-	a	b	b	a	b	a	a	b	-	-
chr09	5452499	T	C	a	b	b	a	b	a	a	a	-	a	b	a	b	b	-	b	-	b	-	a	b	-	a	-	-	-	b	b	a	b	b	a	b	a	a	-	a	b	b	a	b	b	a	b	-	-
chr09	5457447	C	T	a	b	b	a	a	a	-	b	-	b	-	a	a	b	-	-	-	-	-	a	b	a	-	b	a	-	b	b	b	-	b	b	b	a	-	a	a	-	b	-	b	b	a	b	b	-
chr09	5462735	G	A	a	b	b	a	b	a	a	b	b	-	b	a	b	-	b	-	b	-	a	a	b	-	a	b	a	b	-	b	b	b	b	a	a	b	-	a	a	b	b	a	b	b	a	a	-	-
chr09	5463315	A	G	-	-	-	a	-	-	-	-	-	-	-	-	-	h	a	h	b	h	h	a	a	a	a	h	a	h	b	-	-	-	-	-	-	a	-	-	-	-	-	b	-	-	a	-	-	-
chr09	5470491	T	A	a	a	b	a	b	-	a	a	-	-	b	a	a	a	b	-	b	-	-	-	a	-	-	-	-	-	b	b	b	b	b	b	a	b	a	b	a	b	-	b	a	b	a	b	b	a
chr09	5478269	T	C	a	b	b	a	a	b	a	b	b	b	b	a	b	a	a	b	b	b	-	a	a	b	a	b	a	b	b	b	b	b	b	a	b	b	a	b	b	b	b	b	a	a	a	a	a	a
chr09	5478353	T	C	-	-	-	-	b	-	-	b	-	b	-	-	-	-	-	-	b	-	-	-	-	-	-	-	-	-	-	-	b	-	b	-	-	-	-	-	-	-	-	-	-	-	-	-	-	-
chr09	5483272	C	T	a	-	b	a	a	a	a	b	b	a	-	a	a	b	b	-	b	b	a	a	b	a	a	a	a	b	b	b	b	b	b	b	a	-	-	b	a	b	b	b	b	a	a	a	-	a
chr09	5483730	T	C	-	-	-	-	-	-	-	-	-	b	-	a	-	b	a	b	b	-	b	a	b	h	a	a	a	b	b	-	-	-	-	-	-	-	-	-	-	-	b	-	-	-	-	-	-	-
chr09	5486620	A	C	a	a	-	a	a	b	-	a	b	-	b	a	a	-	-	-	-	-	-	a	-	-	-	b	a	-	-	-	-	-	b	b	a	b	a	b	-	b	b	b	a	a	a	a	b	-
chr09	5487052	C	T	-	-	-	-	-	-	-	-	-	-	-	-	-	b	b	b	b	b	h	a	b	b	a	h	a	b	b	-	-	-	-	-	-	-	b	-	-	-	-	-	-	-	-	-	-	-
chr09	5487215	A	G	a	b	b	a	a	b	-	a	b	a	b	a	b	a	a	b	b	-	-	a	b	a	a	a	a	b	b	b	b	b	b	b	a	b	a	b	a	b	b	a	b	a	a	b	a	a
chr09	5487412	A	G	a	b	b	a	a	b	-	a	b	a	b	a	b	a	a	b	b	-	-	a	b	a	a	a	a	b	b	b	b	b	b	b	a	b	a	b	a	b	b	a	b	a	a	b	a	a
chr09	5504752	C	A	-	-	-	-	-	-	-	-	-	-	-	-	b	-	-	-	b	-	-	-	b	b	-	b	a	-	b	-	-	-	-	-	-	-	-	-	-	-	-	b	-	-	-	-	-	a
chr09	5504928	C	T	-	-	-	-	-	-	-	-	-	-	-	-	a	h	h	b	b	b	a	a	-	b	-	a	a	b	b	-	-	-	b	b	-	-	-	-	-	-	-	-	-	-	-	a	-	-
chr09	5531492	G	A	-	-	-	-	a	-	-	-	-	-	-	-	a	b	b	b	b	b	h	a	b	b	a	b	a	b	b	-	-	-	-	-	-	-	-	-	-	-	-	-	-	-	-	-	-	-
chr09	5532038	G	C	a	-	b	a	b	a	-	b	b	a	b	a	a	b	-	-	-	-	b	a	b	-	-	b	a	-	-	b	a	b	b	b	-	a	a	-	a	-	b	a	-	b	a	b	-	a
chr09	5532083	C	T	a	-	b	a	b	a	-	b	b	a	b	a	a	b	-	-	-	-	b	a	b	-	-	b	a	-	-	b	a	b	b	b	-	a	a	-	a	-	b	a	-	b	a	b	-	a
chr09	5535796	C	G	a	a	b	a	b	a	-	b	b	b	-	a	b	a	b	b	b	b	h	a	b	b	a	a	a	b	b	-	-	-	b	-	-	b	-	-	a	b	b	a	a	-	-	-	-	-
chr09	5535930	G	A	a	a	b	a	b	a	-	b	b	b	-	a	b	a	b	b	b	-	h	a	b	b	a	a	a	b	b	-	-	-	b	-	-	b	-	-	a	b	b	a	a	-	-	-	-	-
chr09	5535974	A	C	a	a	b	a	b	a	-	b	b	b	-	a	b	a	b	b	b	-	h	a	b	a	a	a	a	b	b	-	-	-	b	-	-	b	-	-	a	b	b	a	a	-	-	-	-	-
chr09	5536237	A	T	-	-	-	-	-	-	a	-	-	-	-	-	a	a	b	b	b	a	a	a	b	h	a	h	a	b	b	-	-	-	-	-	-	-	-	-	-	-	-	-	-	-	-	-	-	-
chr09	5536461	A	G	a	-	b	-	b	a	-	-	b	-	-	a	-	b	a	-	-	b	a	a	b	b	a	a	a	b	b	b	b	-	-	b	a	-	-	-	-	-	-	-	-	-	-	-	-	-
chr09	5539417	A	G	-	-	a	-	-	-	-	-	-	-	-	-	-	a	a	b	b	b	b	a	b	a	a	b	a	b	b	-	-	-	-	b	-	-	-	-	-	-	-	-	b	-	-	-	-	-
chr09	5553486	C	A	-	-	a	-	-	-	-	-	-	-	-	-	-	b	b	b	b	-	a	a	b	h	a	h	a	b	b	-	-	-	-	-	a	-	-	-	-	-	b	-	-	-	-	-	-	-
chr09	5560091	C	T	-	-	-	-	-	-	-	-	-	-	-	-	a	b	a	b	b	b	b	a	b	h	a	-	a	b	b	-	-	-	b	-	-	b	-	-	-	-	-	-	-	-	a	-	-	-
chr09	5565303	A	T	-	-	-	a	-	-	-	-	b	-	-	-	-	b	a	-	b	b	a	a	b	b	-	b	a	b	b	a	-	-	-	-	b	-	-	-	a	b	-	-	-	-	-	-	-	-
chr09	5574407	A	C	a	a	b	a	a	b	a	a	b	a	b	a	b	b	-	b	b	-	b	a	b	b	a	-	a	b	b	b	a	b	b	b	-	a	b	b	a	-	b	b	-	a	a	a	a	a
chr09	5574723	C	A	a	a	a	a	a	a	a	a	b	-	-	a	a	b	-	b	-	-	a	-	-	b	-	a	a	b	b	b	a	-	b	b	b	b	-	a	-	b	b	b	b	b	a	b	-	-
chr09	5575192	G	T	a	-	a	-	a	-	a	-	-	-	b	-	a	a	h	b	b	a	a	a	b	a	a	a	a	b	a	-	-	-	b	-	b	-	-	-	-	-	-	a	-	-	-	-	-	-
chr09	5575289	C	T	a	-	a	-	a	-	a	-	-	-	b	-	a	a	a	b	b	-	a	a	b	a	a	a	a	b	a	-	-	-	b	-	b	-	-	-	-	-	-	-	-	-	-	-	-	-
chr09	5575322	A	G	a	-	a	-	a	-	a	-	-	-	b	-	a	a	a	b	b	-	a	a	b	a	a	a	a	b	a	-	-	-	b	-	b	-	-	-	-	-	-	-	-	-	-	-	-	-
chr09	5575406	G	T	-	-	-	-	-	-	-	-	-	-	-	-	b	b	a	b	b	b	a	a	b	b	-	h	a	b	b	-	-	b	-	-	-	-	-	-	-	-	-	-	-	-	-	-	b	-
chr09	5577072	T	G	a	-	a	a	a	a	-	a	b	a	b	a	a	a	-	-	b	-	a	a	-	b	-	a	a	b	b	b	a	b	b	a	a	a	a	a	a	b	b	a	a	a	a	a	a	-
chr09	5579092	C	T	a	a	b	a	a	b	a	a	b	-	b	a	a	-	-	-	b	-	-	a	b	-	-	-	a	-	-	b	b	b	-	a	b	b	a	b	a	b	b	b	a	b	a	b	b	-
chr09	5582353	C	T	a	b	a	a	a	b	a	a	b	a	b	b	b	a	-	-	b	-	-	-	b	a	a	a	-	b	-	b	a	b	b	a	b	b	a	a	a	b	b	b	a	a	a	b	a	a
chr09	5584614	T	C	-	-	-	-	-	-	-	-	-	-	-	-	-	b	b	-	-	b	h	a	b	-	a	a	a	b	-	-	-	-	-	-	b	-	-	-	-	-	-	-	-	-	-	-	-	-
chr09	5601626	C	A	a	b	a	a	b	b	a	b	b	a	b	a	a	h	-	b	-	-	a	a	-	b	a	-	a	b	b	b	b	b	b	a	b	a	b	b	-	b	b	b	b	b	a	b	b	-
chr09	5604979	G	A	a	b	a	a	a	b	a	a	b	b	b	a	a	b	a	b	b	-	a	a	b	b	a	b	a	b	b	b	a	b	b	b	b	b	-	a	a	b	b	b	a	b	a	b	a	-
chr09	5605186	A	G	a	b	a	a	a	b	a	a	b	b	b	a	a	a	a	b	b	-	a	a	b	b	a	b	a	b	b	b	a	b	b	b	b	b	-	a	a	b	b	b	a	b	a	b	a	-
chr09	5605294	C	T	a	a	b	a	a	a	a	a	b	a	b	a	b	a	a	b	b	-	-	-	b	a	a	a	-	b	b	b	b	b	b	b	a	a	b	-	a	b	b	a	b	b	a	b	a	a
chr09	5605498	T	C	a	a	b	a	a	a	a	a	b	a	b	a	b	a	a	b	b	-	-	-	b	a	a	a	-	b	b	b	b	b	b	b	a	a	b	-	a	b	b	a	b	b	a	b	a	a
chr09	5607378	C	T	a	a	a	a	b	b	a	a	b	a	b	a	a	a	-	b	-	-	a	a	b	a	a	a	a	b	b	b	b	b	b	a	b	a	b	b	a	b	b	a	b	a	a	a	a	a
chr09	5607425	C	A	a	a	a	a	b	b	a	a	b	a	b	a	a	a	-	b	-	-	b	a	b	a	a	a	a	b	b	b	b	b	b	a	b	a	b	b	a	b	b	a	b	a	a	a	a	a
chr09	5607775	T	C	-	-	-	-	-	-	-	-	-	-	-	-	-	a	b	b	-	b	b	a	-	-	-	b	a	b	b	-	-	-	-	-	-	-	-	-	a	-	-	-	-	-	-	-	-	-
chr09	5607784	C	A	-	-	-	-	-	-	-	-	-	-	-	-	-	a	b	b	-	b	b	a	-	-	-	b	a	b	b	-	-	-	-	-	-	-	-	-	a	-	-	-	-	-	-	-	-	-
chr09	5609003	C	T	a	b	a	a	b	a	a	-	b	-	b	a	-	a	a	-	b	-	a	-	b	a	-	-	-	b	b	b	b	b	b	b	a	a	b	-	a	b	-	b	b	a	a	-	a	a
chr09	5611093	G	A	a	-	b	a	-	-	-	b	-	-	b	a	-	-	-	-	-	-	-	-	-	-	-	a	-	-	-	b	-	-	b	-	-	b	-	a	a	b	b	-	-	-	a	b	a	-
chr09	5611123	T	C	a	-	b	a	-	-	-	b	-	-	b	a	-	-	-	-	-	-	-	-	-	-	-	a	-	-	-	b	-	-	b	-	-	b	-	a	a	b	b	-	-	-	a	b	a	-
chr09	5611146	G	A	a	-	b	a	-	-	-	b	-	-	b	a	-	-	-	-	-	-	-	-	-	-	-	a	-	-	-	b	-	-	b	-	-	b	-	a	a	b	b	-	-	-	a	b	a	-
chr09	5611202	T	C	-	-	-	-	-	-	-	-	-	-	-	-	-	b	a	b	b	b	b	a	b	b	a	b	a	b	b	-	-	-	-	-	-	-	-	-	-	b	-	-	-	-	-	-	-	-
chr09	5613076	C	T	-	b	b	-	b	b	-	-	-	b	b	-	-	-	b	-	-	-	b	-	-	-	-	b	-	-	b	b	b	b	b	b	b	b	-	b	-	b	b	b	b	b	-	b	b	-
chr09	5615057	T	C	a	b	-	a	a	b	-	b	b	a	-	a	b	b	-	-	-	b	-	-	-	-	-	-	-	-	-	b	-	b	b	b	a	a	-	-	-	b	b	b	a	a	a	-	b	a
chr09	5615622	C	T	a	b	b	a	a	a	a	b	b	b	b	a	a	b	a	b	b	b	a	a	b	h	a	a	a	-	b	b	a	b	b	a	a	a	b	-	a	b	b	a	a	a	a	a	b	a
chr09	5615791	G	A	a	b	b	a	a	a	a	b	b	b	b	a	b	b	b	b	-	b	b	a	b	h	a	a	a	-	b	b	a	b	b	a	b	a	b	-	a	b	b	a	a	a	a	a	b	a
chr09	5618215	T	A	a	a	b	a	b	b	-	a	b	-	b	a	b	a	-	b	-	b	-	a	-	-	-	a	-	-	b	b	a	b	b	b	b	a	b	a	a	b	b	b	a	a	a	b	a	-
chr09	5627182	T	A	a	a	b	a	a	b	-	-	b	-	-	-	b	a	b	-	b	b	b	a	b	b	-	b	a	-	b	-	-	b	b	b	b	b	-	-	-	b	-	-	-	-	a	a	-	-
chr09	5628385	T	C	-	-	b	-	b	b	-	b	b	b	b	-	b	-	-	-	-	-	-	-	-	-	-	-	-	b	-	b	b	b	b	b	b	b	b	-	-	b	b	-	b	b	-	-	b	-
chr09	5630173	T	C	-	-	-	-	-	-	a	-	-	-	-	-	-	a	-	-	-	-	-	a	-	-	-	-	a	-	-	-	-	-	a	-	-	a	-	-	-	-	a	-	-	-	-	-	-	-
chr09	5636512	A	G	-	-	-	-	-	-	-	-	-	-	-	-	-	b	-	b	b	b	b	-	-	b	-	-	-	-	-	-	b	b	b	-	-	-	-	-	-	-	-	-	b	-	-	-	-	-
chr09	5636682	C	T	-	-	-	-	-	-	-	-	-	-	-	-	-	b	-	b	b	-	b	-	-	b	-	-	-	-	b	-	b	b	b	-	-	-	-	-	-	-	-	-	b	-	-	-	-	-
chr09	5637868	T	C	-	-	-	-	-	-	-	-	-	-	-	a	-	a	b	b	b	b	a	a	-	a	a	b	a	b	b	-	-	-	b	-	a	-	-	-	-	-	-	-	-	-	-	-	-	-
chr09	5639149	T	C	-	-	b	a	b	-	-	-	-	-	-	-	a	-	-	-	b	-	-	a	-	-	-	-	-	-	-	b	-	b	-	b	a	b	-	a	-	-	b	-	b	-	a	b	-	-
chr09	5639587	C	T	-	-	-	-	-	-	-	-	-	-	-	-	-	a	a	b	b	b	h	a	b	a	a	b	a	b	b	-	a	-	-	b	-	-	-	-	-	-	-	-	-	-	-	-	-	-
chr09	5639705	T	C	-	-	-	-	-	-	-	-	-	-	-	-	-	a	a	b	b	b	h	a	b	a	a	b	a	b	b	-	a	-	-	b	-	-	-	-	-	-	-	-	-	-	-	-	-	-
chr09	5643515	G	T	a	a	a	a	b	b	-	-	b	a	b	a	b	b	b	b	b	b	-	a	-	a	a	a	a	b	b	b	a	b	b	b	a	a	a	a	a	b	b	a	b	b	a	a	a	a
chr09	5650269	G	A	-	-	-	-	b	-	-	-	-	-	-	-	b	b	-	b	b	b	-	a	b	-	-	b	-	b	b	-	-	-	-	-	-	-	-	-	-	-	-	b	-	b	-	-	-	-
chr09	5650570	G	A	-	b	-	-	b	b	-	b	-	b	b	-	-	a	a	-	b	-	a	a	-	a	a	a	a	b	-	b	b	-	b	b	-	b	-	b	-	-	b	-	b	-	-	-	-	-
chr09	5650610	C	T	-	b	-	-	b	b	-	b	-	b	b	-	-	a	a	-	b	-	a	a	-	a	a	a	a	b	-	b	b	-	b	b	-	b	-	b	-	-	b	-	b	-	-	-	-	-
chr09	5650674	G	C	-	b	-	-	-	-	-	-	-	-	-	-	-	-	-	-	-	-	-	-	b	-	-	-	-	-	-	b	a	-	b	-	-	-	-	-	-	-	-	-	-	b	-	-	-	-
chr09	5650692	C	A	-	b	-	-	-	-	-	-	-	-	-	-	-	-	-	-	-	-	-	-	b	-	-	-	-	-	-	b	a	-	b	-	-	-	-	-	-	-	-	-	-	b	-	-	-	-
chr09	5650708	T	C	-	b	-	-	-	-	-	-	-	-	-	-	-	-	-	-	-	-	-	-	b	-	-	-	-	-	-	b	a	-	b	-	-	-	-	-	-	-	-	-	-	b	-	-	-	-
chr09	5652107	T	A	a	b	-	a	b	b	-	-	b	b	b	a	b	a	a	-	-	b	a	a	b	b	a	a	-	b	-	b	a	b	b	b	a	a	a	a	-	-	b	b	a	b	a	-	b	-
chr09	5669491	C	A	a	a	b	-	b	b	-	-	b	b	-	b	b	b	b	b	b	b	-	a	-	b	a	b	-	b	b	b	a	b	b	b	b	a	-	-	a	-	-	a	b	a	a	a	-	a
chr09	5669537	G	A	a	a	b	-	b	b	-	-	b	b	-	b	b	b	b	b	b	b	-	a	-	b	a	b	-	b	b	b	a	b	b	b	b	a	-	-	a	-	-	a	b	a	a	a	-	a
chr09	5684185	T	C	b	b	b	a	a	b	a	-	-	b	b	b	a	a	b	-	-	-	b	-	-	a	-	b	-	b	b	-	b	-	b	b	a	a	a	b	b	b	b	a	a	b	a	b	a	a
chr09	5684220	T	G	b	b	b	a	a	b	a	-	-	b	b	b	a	a	b	-	-	-	b	-	-	a	-	b	-	b	b	-	b	-	b	b	a	a	a	b	b	b	b	a	a	b	a	b	a	a
chr09	5776138	G	A	a	b	a	a	a	b	-	a	b	b	b	a	a	a	a	-	b	b	a	a	b	a	a	b	a	b	-	b	b	b	b	b	-	b	b	-	-	b	b	b	b	b	a	b	b	-
chr09	5791339	C	T	-	-	-	a	-	-	-	-	-	-	-	-	b	b	a	b	b	b	a	a	b	-	a	a	a	b	b	-	b	-	b	-	-	-	a	b	-	-	-	-	-	-	-	-	-	-
chr09	5807175	T	C	a	-	a	a	a	b	a	b	b	a	b	a	a	-	b	-	b	-	a	a	-	b	a	b	a	b	-	b	a	b	b	b	a	a	a	a	a	b	b	a	a	a	a	-	b	a
chr09	5808781	T	G	-	-	-	-	-	-	-	-	-	-	-	-	-	b	a	b	b	b	a	a	b	h	a	a	a	b	b	-	-	-	-	b	-	-	-	-	-	-	-	-	-	-	-	-	-	-
chr09	5812557	C	T	a	a	a	a	a	a	-	a	b	b	-	a	b	-	-	-	-	-	-	-	-	-	-	a	-	-	-	b	b	-	b	a	b	b	b	a	-	b	b	a	b	b	a	-	b	-
chr09	5812791	T	C	-	-	-	-	-	a	-	-	-	-	-	-	-	a	b	b	b	b	a	a	b	a	a	-	a	b	b	-	-	b	-	-	-	-	-	-	-	b	-	-	-	-	-	-	-	-
chr09	5821592	A	G	-	-	-	-	-	-	-	-	-	-	-	-	-	a	h	b	b	b	b	a	b	a	a	h	a	-	b	-	-	-	-	-	b	a	-	-	-	-	b	-	-	-	-	-	-	-
chr09	5822883	T	C	-	-	-	-	-	-	-	-	-	-	-	a	-	a	a	-	b	-	a	a	-	a	a	a	a	b	-	-	-	-	-	-	-	-	-	-	-	-	-	-	-	a	-	-	-	-
chr09	5823409	T	C	-	-	b	-	a	-	-	-	-	-	-	-	-	a	a	b	b	b	b	a	b	a	a	b	a	b	b	-	-	-	-	-	-	-	-	-	-	-	-	-	-	-	-	-	a	-
chr09	5828333	C	T	-	-	-	a	-	-	-	-	-	-	-	-	-	b	a	b	b	b	a	a	b	a	a	-	a	b	b	-	-	-	-	-	-	-	-	-	-	-	-	-	-	-	-	-	-	-
chr09	5829130	G	A	a	-	b	a	b	a	-	b	-	b	b	a	a	a	a	-	-	b	-	-	b	-	-	-	-	-	-	b	b	-	b	b	-	b	-	b	a	-	b	-	b	b	a	a	b	-
chr09	5829940	T	C	-	-	b	-	-	b	-	-	-	-	-	-	-	-	-	-	-	-	-	-	-	-	-	-	-	-	-	-	-	b	b	-	a	a	-	-	-	b	-	a	-	b	a	b	b	-
chr09	5830499	C	T	-	-	-	-	-	-	-	-	-	-	-	a	-	a	a	a	a	b	h	a	b	a	a	h	a	h	b	b	a	-	-	-	-	-	-	-	-	-	-	-	-	-	-	-	-	-
chr09	5830849	C	T	a	b	b	a	a	a	a	a	b	a	b	a	a	a	-	b	b	b	b	a	a	h	a	a	a	-	b	b	b	b	b	a	b	b	a	b	a	b	b	b	-	b	a	b	-	a
chr09	5831054	G	A	-	-	-	-	-	-	-	-	-	-	-	-	-	a	a	-	b	b	h	a	b	a	-	b	a	b	-	-	-	-	-	-	-	-	-	-	-	-	-	a	-	-	-	-	-	-
chr09	5842412	C	A	-	-	-	-	a	-	-	-	-	-	b	a	-	a	a	b	b	b	b	-	b	h	a	b	a	b	b	-	-	b	-	-	b	-	-	-	-	-	-	-	-	-	-	-	-	-
chr09	5843260	T	G	-	-	-	a	a	-	-	-	b	-	-	a	-	-	-	-	-	-	-	-	-	-	-	-	-	-	-	-	-	-	-	-	-	-	-	-	a	b	-	-	a	-	a	-	b	a
chr09	5843327	C	T	-	-	b	-	-	a	-	a	b	a	-	a	a	a	a	b	b	-	a	a	b	-	a	-	a	b	-	-	-	-	-	-	a	-	-	-	-	-	-	-	-	-	a	-	-	-
chr09	5843352	T	C	-	-	b	-	-	a	-	a	b	a	-	a	a	a	a	b	b	-	a	a	b	-	a	-	a	b	-	-	-	-	-	-	a	-	-	-	-	-	-	-	-	-	a	-	-	-
chr09	5845569	T	G	a	-	-	-	-	-	a	-	-	a	-	a	-	-	-	-	-	-	-	-	-	-	-	-	-	-	-	-	a	-	-	b	a	-	-	-	-	-	b	-	-	-	a	a	-	-
chr09	5845578	T	C	a	-	-	-	-	-	a	-	-	a	-	a	-	-	-	-	-	-	-	-	-	-	-	-	-	-	-	-	a	-	-	b	a	-	-	-	-	-	b	-	-	-	a	a	-	-
chr09	5846987	C	T	-	-	-	a	-	b	-	-	-	-	-	-	b	b	a	b	b	b	a	a	b	a	a	h	a	b	b	-	-	-	-	-	-	-	-	-	-	-	-	-	-	-	-	-	-	-
chr09	5847028	G	A	-	-	-	a	-	b	-	-	-	-	-	-	b	b	a	b	b	b	b	a	b	a	a	h	a	b	b	-	-	-	-	-	-	-	-	-	-	-	-	-	-	-	-	-	-	-
chr09	5849764	T	C	a	b	b	a	a	a	-	b	b	b	b	a	a	b	b	b	b	b	b	a	b	b	a	a	a	b	b	-	-	b	-	-	b	-	a	a	-	-	b	-	-	a	-	-	-	-
chr09	5850135	T	C	-	-	-	-	-	-	-	-	-	-	b	a	-	a	h	b	b	-	b	a	b	b	a	a	a	b	b	-	-	-	b	-	-	b	-	-	-	-	-	-	-	-	-	-	a	-
chr09	5861569	G	T	a	a	b	a	a	b	a	b	b	a	b	a	b	-	b	b	-	-	-	a	b	b	a	b	a	-	b	b	b	b	b	a	-	b	b	b	a	b	-	b	a	b	a	a	b	a
chr09	5884082	G	A	a	b	a	a	a	b	a	a	b	a	b	a	a	a	b	b	b	-	-	a	b	a	a	b	a	b	b	-	b	b	b	b	a	a	-	-	a	b	b	-	a	a	a	-	a	-
chr09	5884239	G	A	a	b	a	a	a	b	a	a	b	a	b	a	a	b	a	b	b	-	-	a	b	a	a	b	a	b	b	-	b	b	b	b	a	a	-	-	a	b	b	-	a	a	a	-	a	-
chr09	5884809	C	T	a	b	b	a	a	b	a	a	-	a	b	a	a	-	a	-	a	-	-	a	-	a	-	-	-	b	-	b	a	b	b	a	b	b	-	b	a	-	b	b	-	a	a	a	a	a
chr09	5884883	C	T	a	a	a	a	a	a	a	a	-	a	-	a	a	h	a	-	h	-	a	-	b	-	a	-	a	b	-	-	a	-	-	b	a	a	-	-	a	-	-	-	a	a	a	a	a	a
chr09	5887449	G	A	-	b	b	-	-	b	-	b	b	b	b	-	b	-	-	-	-	-	-	-	b	-	-	-	-	-	-	b	b	b	b	b	b	b	b	-	-	b	b	b	b	b	-	b	b	-
chr09	5887821	C	T	a	a	a	a	a	a	-	b	b	a	b	a	a	a	a	-	b	b	a	a	b	a	-	b	a	b	-	b	b	-	a	a	b	b	a	b	a	-	b	a	b	a	a	a	a	a
chr09	5894988	G	A	-	-	-	-	-	-	-	-	-	-	-	a	-	b	a	b	b	b	h	-	b	b	a	h	a	b	-	-	-	-	-	-	-	-	-	-	-	-	-	-	-	-	-	-	-	-
chr09	5895037	A	G	-	-	-	-	-	-	-	-	-	-	-	-	-	a	b	b	b	-	b	a	b	h	a	b	a	b	b	-	-	-	b	-	-	-	-	-	-	-	-	-	-	-	-	-	-	-
chr09	5898568	G	A	a	a	-	a	-	a	a	b	b	b	b	a	b	-	-	b	-	-	-	-	-	a	-	b	-	-	-	-	b	b	b	a	a	a	b	a	-	b	b	-	-	b	a	a	-	-
chr09	5906185	C	A	a	a	b	a	a	b	a	a	b	b	-	a	a	-	-	-	b	b	a	-	b	b	a	-	a	b	b	b	a	b	b	b	b	b	b	a	a	b	b	a	b	a	a	b	b	-
chr09	5906226	C	T	a	a	b	a	a	b	a	a	b	b	-	a	a	-	-	-	b	b	a	-	b	b	a	-	a	b	b	b	a	b	b	b	a	b	b	a	a	b	b	a	b	a	a	b	a	-
chr09	5906407	G	A	-	b	-	-	a	b	-	-	b	b	b	a	-	a	a	b	b	b	h	a	b	a	a	h	a	b	b	-	b	-	-	-	-	b	-	-	-	-	-	-	b	a	-	-	a	a
chr09	5911286	C	G	-	-	-	-	-	-	-	-	-	-	-	-	-	a	-	b	b	b	b	a	b	h	a	a	a	b	b	-	-	-	-	-	-	b	-	-	-	b	-	a	-	-	-	-	-	-
chr09	5912964	T	C	a	b	b	a	a	a	-	b	b	b	b	a	a	b	a	-	b	-	a	-	b	-	-	-	-	b	b	b	b	b	b	-	b	b	-	a	a	b	b	b	b	-	a	a	a	a
chr09	5922723	T	C	-	-	-	a	b	b	-	-	-	a	-	a	b	a	-	-	b	b	-	a	b	b	a	-	a	b	b	-	-	-	-	-	-	b	-	-	-	-	-	-	a	-	-	-	-	-
chr09	5922769	G	A	-	-	-	a	b	b	-	-	-	a	-	a	b	a	-	-	b	b	-	a	b	b	a	-	a	b	b	-	-	-	-	-	-	b	-	-	-	-	-	-	a	-	-	-	-	-
chr09	5927366	C	A	-	-	b	-	-	-	a	-	-	-	-	a	b	-	-	-	-	-	-	-	-	-	-	-	-	-	-	-	-	-	b	-	b	-	a	-	-	b	-	b	-	-	-	-	-	-
chr09	5927397	A	G	-	-	b	-	-	-	a	-	-	-	-	a	b	-	-	-	-	-	-	-	-	-	-	-	-	-	-	-	-	-	b	-	b	-	a	-	-	b	-	b	-	-	-	-	-	-
chr09	5938954	T	G	-	a	a	a	-	a	-	b	-	-	-	a	b	b	b	b	b	b	-	a	b	a	a	-	a	b	b	b	b	-	b	a	b	b	-	-	-	b	b	a	b	-	-	-	a	-
chr09	5958659	C	G	-	-	-	-	-	-	-	-	-	-	-	-	a	a	a	-	-	-	-	a	-	a	a	a	a	-	-	-	b	-	b	-	a	-	-	-	-	-	-	-	-	-	-	-	-	-
chr09	5958681	A	G	-	-	-	-	-	-	-	-	-	-	-	-	a	a	a	-	-	-	-	a	-	a	a	a	a	-	-	-	b	-	b	-	a	-	-	-	-	-	-	-	-	-	-	-	-	-
chr09	5959288	G	A	-	-	-	-	-	-	-	-	-	-	-	-	-	a	b	b	b	b	h	a	b	h	a	b	a	b	b	-	-	-	-	-	-	-	-	-	-	-	-	b	-	-	-	-	-	-
chr09	5959377	T	C	-	-	-	-	-	-	-	-	-	-	-	-	-	b	b	b	b	b	h	a	b	h	a	b	a	b	b	-	-	-	-	-	-	-	-	-	-	-	-	b	-	-	-	-	-	-
chr09	5959415	C	T	a	b	a	a	b	b	-	b	b	-	b	a	b	a	a	b	b	b	h	a	b	a	a	h	a	b	b	b	-	-	b	a	a	-	b	-	-	b	b	a	b	b	a	-	-	-
chr09	5959611	C	G	a	b	a	a	b	b	-	b	b	-	b	a	b	a	a	b	b	b	h	a	b	h	a	h	a	b	b	b	-	-	b	a	a	-	b	-	-	-	b	a	b	b	a	-	-	-
chr09	5969185	G	A	a	-	a	a	-	-	-	a	-	-	-	a	a	-	-	-	-	-	-	a	-	b	a	-	-	-	-	-	-	b	-	a	a	a	-	b	-	-	-	-	-	-	a	-	-	-
chr09	5969596	A	G	-	-	-	-	-	-	-	-	-	-	-	-	-	b	a	b	b	b	-	a	b	a	a	b	a	b	b	-	-	-	-	-	-	-	-	-	-	-	-	-	-	-	-	-	-	-
chr09	5969671	G	A	-	-	-	-	-	-	-	-	-	-	-	-	-	b	a	b	b	b	-	a	b	a	a	b	a	b	b	-	-	-	-	-	-	-	-	-	-	-	-	-	-	-	-	-	-	-
chr09	5970088	C	T	a	a	b	a	a	a	-	a	-	b	b	a	a	-	-	-	b	-	a	-	b	a	-	-	a	-	-	b	b	b	b	a	a	b	b	a	a	b	-	b	b	b	a	a	b	a
chr09	5970146	A	C	a	a	b	a	a	a	-	a	-	b	b	a	a	-	-	-	b	-	a	-	b	a	-	-	a	-	-	b	b	b	b	a	a	b	b	a	a	b	-	b	b	b	a	a	b	a
chr09	5970389	A	G	-	b	-	-	b	b	-	b	b	-	-	-	b	-	-	-	-	b	-	-	-	-	-	-	-	-	b	b	b	b	b	b	b	b	-	-	-	b	b	b	b	b	-	-	b	-
chr09	5971436	C	T	-	-	-	-	-	-	-	-	-	-	-	-	-	b	a	b	b	b	h	a	b	h	a	h	a	b	b	-	b	-	-	-	b	-	-	-	-	-	b	-	-	b	-	-	-	-
chr09	5972727	G	T	a	a	a	a	a	a	a	b	b	b	b	a	a	a	b	b	b	b	-	a	-	h	a	a	a	-	b	b	b	b	b	a	a	b	b	b	a	-	b	b	a	b	a	b	b	a
chr09	5972920	A	G	a	a	a	a	a	a	a	b	b	b	b	a	a	a	b	b	b	b	a	a	-	h	a	a	a	b	b	b	b	b	b	a	a	b	b	b	a	-	b	b	a	b	a	b	b	a
chr09	5973021	G	A	-	-	-	-	-	-	-	-	-	-	-	-	-	a	a	b	b	b	b	a	b	b	a	a	a	b	b	-	-	-	b	-	-	-	-	-	a	-	-	a	-	-	-	-	-	-
chr09	5974595	G	A	a	-	-	-	a	-	-	-	-	b	-	-	b	-	-	-	-	-	-	-	-	-	-	-	-	b	-	b	a	b	-	-	-	-	-	-	a	b	-	a	a	b	a	b	a	-
chr09	5981391	G	A	-	-	-	-	-	-	-	-	-	-	-	-	b	b	b	-	b	b	b	-	b	h	a	h	a	b	b	b	-	-	-	-	-	-	-	-	-	b	-	-	-	-	-	-	-	-
chr09	5985147	T	G	a	b	a	a	b	b	-	-	b	b	b	a	b	b	b	-	-	-	-	-	b	h	-	b	-	-	-	b	b	b	b	a	b	b	b	a	a	b	b	b	b	b	a	-	b	a
chr09	5985209	G	A	-	-	-	-	-	-	-	-	-	-	b	-	-	a	-	b	b	b	a	a	b	h	a	b	a	b	b	-	-	-	-	-	-	a	-	-	-	-	-	-	-	-	a	-	-	-
chr09	5985252	C	T	-	-	-	-	-	-	-	-	-	-	b	-	-	a	-	b	b	b	a	a	b	h	a	b	a	b	b	-	-	-	-	-	-	a	-	-	-	-	-	-	-	-	a	-	-	-
chr09	5985345	T	G	-	-	-	-	-	-	-	-	-	-	b	-	-	a	-	b	b	b	a	a	b	h	a	b	a	b	b	-	-	-	-	-	-	a	-	-	-	-	-	-	-	-	a	-	-	-
chr09	5985654	A	G	a	a	a	a	b	b	a	a	b	b	b	a	b	a	a	b	b	b	a	a	b	h	a	a	a	b	b	b	a	b	b	b	b	b	a	b	a	b	b	a	b	b	b	b	a	a
chr09	5985661	C	G	a	a	a	a	b	b	a	a	b	b	b	a	b	a	a	b	b	b	a	a	b	h	a	a	a	b	b	b	a	b	b	b	b	b	a	b	a	b	b	a	b	b	b	b	a	a
chr09	5985877	C	T	a	a	a	a	b	b	a	a	b	b	b	a	b	a	a	b	b	b	a	a	b	h	a	a	a	b	b	b	a	b	b	b	b	b	a	a	a	b	b	a	b	b	b	b	a	a
chr09	5985969	T	C	a	b	b	a	b	b	a	a	b	b	b	a	b	a	b	-	b	b	a	a	b	a	a	b	a	b	b	b	a	b	b	b	a	b	-	a	a	b	b	b	a	b	a	a	b	a
chr09	5986514	G	T	a	a	b	a	a	a	-	a	b	a	b	a	a	b	b	b	b	b	a	a	b	h	a	h	a	b	b	b	a	b	b	b	a	a	a	a	a	b	b	a	a	b	a	-	b	-
chr09	5987256	A	G	-	b	b	-	b	b	-	-	b	b	b	-	b	b	-	-	-	-	-	-	b	b	-	-	-	b	-	b	b	b	b	b	b	b	b	b	-	b	b	b	b	b	-	b	-	-
chr09	5992794	A	G	a	b	a	a	a	a	a	b	b	a	b	a	b	-	-	-	-	-	-	a	-	a	-	-	a	b	b	b	b	b	b	a	a	a	b	b	a	b	b	b	a	b	a	a	b	a
chr09	5992807	T	C	a	b	a	a	a	a	a	b	b	a	b	a	b	-	-	-	-	-	-	a	-	b	-	-	a	b	b	b	b	b	b	b	a	a	b	b	a	b	b	b	a	b	a	a	b	a
chr09	5995242	T	C	-	-	-	a	-	-	-	-	-	-	-	a	-	a	-	-	b	b	-	a	b	b	a	h	a	b	b	-	-	-	-	a	-	-	-	b	-	b	-	-	a	-	-	-	-	-
chr09	6009959	G	A	a	-	a	a	a	-	a	b	-	a	-	-	a	a	b	b	b	-	b	a	b	h	-	b	a	b	b	-	a	-	-	-	-	a	-	-	-	b	b	-	b	b	-	-	-	-
chr09	6010062	C	T	a	-	a	a	a	-	a	b	-	a	-	-	a	b	b	b	b	-	a	a	b	h	-	a	a	b	b	-	a	-	-	-	-	a	-	-	-	b	b	-	b	b	-	-	-	-
chr09	6011526	C	T	a	-	a	a	a	a	a	a	b	b	b	a	a	b	-	-	b	-	a	a	-	b	a	a	a	b	b	b	b	b	b	a	b	b	a	a	a	b	b	a	b	b	a	b	a	a
chr09	6011584	G	A	a	-	a	a	a	a	a	a	b	b	b	a	a	b	-	-	b	-	a	a	-	b	a	a	a	b	b	b	b	b	b	a	b	b	a	a	a	b	b	a	b	b	a	b	a	a
chr09	6012093	C	T	a	b	a	a	b	a	a	a	b	b	b	a	b	a	-	-	b	-	-	-	b	b	-	a	a	-	-	b	a	b	b	b	b	b	-	b	a	b	b	a	b	-	a	a	b	-
chr09	6012321	C	T	-	b	a	a	-	a	-	-	-	-	b	-	a	a	a	b	b	b	a	a	b	h	a	-	a	b	b	-	-	b	b	-	-	-	-	-	-	-	-	a	-	-	a	-	-	-
chr09	6012368	C	T	-	b	a	a	-	a	-	-	-	-	b	-	a	a	a	b	b	b	a	a	b	h	a	-	a	b	b	-	-	b	b	-	-	-	-	-	-	-	-	a	-	-	a	-	-	-
chr09	6016416	T	C	-	-	b	a	b	a	-	b	b	a	b	a	b	-	b	-	-	b	-	-	-	a	-	-	a	-	b	b	a	b	b	a	-	b	b	b	-	-	b	a	b	-	a	b	-	-
chr09	6016739	C	T	-	-	b	a	b	a	-	b	b	a	b	a	b	-	b	-	-	b	-	-	-	a	-	-	a	-	b	b	a	b	b	a	-	b	b	-	-	-	b	a	b	-	a	b	-	-
chr09	6020267	C	T	a	-	b	a	b	b	a	-	b	b	b	a	a	-	-	-	-	-	a	-	-	-	-	-	-	-	-	b	b	b	b	b	b	a	b	b	a	-	-	-	a	b	a	b	a	-
chr09	6020631	A	C	a	-	-	a	-	-	a	-	-	-	-	a	a	-	b	b	b	b	a	-	b	b	-	b	-	b	b	-	b	-	-	-	-	a	-	-	a	-	-	-	a	-	a	-	a	-
chr09	6038799	A	T	-	-	-	-	-	-	-	-	-	-	-	-	-	a	a	b	b	b	a	a	b	a	a	a	a	b	b	-	-	-	-	a	-	-	-	-	-	-	-	-	-	-	-	-	-	-
chr09	6043563	T	C	-	-	a	-	-	a	-	-	-	-	-	a	-	a	b	b	b	b	b	-	b	h	a	b	-	b	b	-	-	-	-	-	-	b	-	-	-	b	-	-	-	-	-	-	-	-
chr09	6051106	A	G	a	-	a	a	b	a	a	a	b	-	b	a	a	b	b	b	b	b	b	a	-	-	-	a	a	b	b	b	a	b	b	-	a	a	a	a	a	-	-	a	a	-	a	-	a	a
chr09	6052283	G	A	a	b	a	a	a	a	-	b	b	a	b	a	a	a	a	-	b	b	-	-	-	-	a	-	-	-	b	b	b	b	b	b	a	b	a	a	-	b	-	a	b	-	a	a	-	a
chr09	6067281	T	C	a	-	a	a	b	a	-	b	b	-	b	a	a	a	-	b	-	-	b	a	b	b	-	b	a	b	b	b	a	-	b	-	-	b	-	-	-	b	b	b	a	-	a	a	-	-
chr09	6068225	A	G	a	b	a	a	b	b	-	-	b	b	b	a	-	-	a	-	b	-	a	a	b	-	-	b	-	-	b	-	a	-	b	-	b	-	-	-	a	b	-	-	a	-	-	-	a	-
[truncated: 3,229 more rows]
[truncated: 735 more columns]
