# Supplementary material for: Genetic analysis of an elite super-hybrid rice parent using high-density SNP markers
Source: Rice (N Y). 2013 Aug 15;6:21. doi: 10.1186/1939-8433-6-21 (PMC4883714; doi:10.1186/1939-8433-6-21)
Supplement: Supplementary file 1 — Additional file 1: The SNPs information generated from F2 population. The documents including “chr01_filter.ab” to “chr12_filter.ab” are the samples genotype which converted to be a\b\h formats. It is marked “a” that the genotype of sample is the same to Nipponbare, or “b” represents the R1128 genotype and “h” is the heterozygous genotype; The deletion of sample gentoype is marked as “-” specially. Data files are generally TXT which compressed into a ZIP format. For Windows user,“Editplus” or “UltraEdit” is recommended as the browser program. Format description (left to right). 1. Chromosome. 2. Position. 3. Genotype of Nipponbare. 4. Genotype of R1128. 5. Genotype of sequencing sample. (ZIP 10 MB) [file 12284_2013_57_MOESM1_ESM.zip › Additional file 1/chr10_filter.ab]

chromosome	position	�ձ���	R1128	1	2	4	7	8	10	13	14	16	17	19	22	23	25	26	29	31	32	34	35	38	40	41	43	44	48	49	51	52	54	56	58	59	62	63	65	67	69	70	71	73	74	75	76	78	79
chr10	56359	T	G	b	b	a	a	b	b	b	a	a	b	b	a	b	a	a	a	-	a	a	a	b	-	a	a	b	a	b	-	b	b	a	a	b	a	-	b	-	-	a	a	b	a	a	b	-	-
chr10	56733	A	T	-	-	a	-	-	-	-	-	-	-	-	a	-	b	-	a	b	a	a	a	b	a	a	a	b	a	b	-	b	-	-	-	-	-	-	b	-	-	-	-	b	-	-	-	-	-
chr10	56887	A	T	-	-	a	-	-	-	-	-	-	-	-	a	-	a	-	a	b	a	a	a	b	a	a	a	b	a	b	-	b	-	-	-	-	-	-	b	-	-	-	-	-	-	-	-	-	-
chr10	62720	T	C	-	b	-	-	-	-	-	-	-	b	-	-	-	a	a	a	b	a	b	a	b	a	b	a	b	a	a	-	-	-	-	-	-	-	-	-	-	b	-	a	-	-	-	-	-	-
chr10	74862	C	T	a	-	a	a	b	b	b	b	a	-	b	a	b	b	a	-	b	a	a	-	b	b	b	a	b	a	-	a	b	-	a	-	b	a	-	-	a	b	a	b	b	a	a	b	a	b
chr10	75331	A	T	a	b	a	a	b	b	b	b	a	a	a	a	b	a	a	a	-	a	-	a	-	a	-	-	-	a	a	a	b	a	a	a	b	a	a	b	a	a	a	a	a	a	a	a	a	a
chr10	75745	T	C	a	-	a	a	b	b	-	a	b	-	b	a	b	a	-	a	-	-	-	a	b	b	a	a	-	-	b	a	b	-	a	a	b	a	-	-	-	a	a	a	b	a	a	a	-	-
chr10	76326	A	C	b	b	a	a	a	b	b	-	a	-	a	a	b	a	-	a	-	a	-	-	-	h	b	a	-	-	-	a	b	b	a	a	b	a	-	-	-	-	a	-	a	a	a	-	-	a
chr10	76571	C	T	b	-	a	a	a	b	b	-	a	-	a	a	b	a	-	a	-	a	-	-	-	h	b	a	-	-	-	a	b	b	a	a	b	a	-	-	-	-	a	-	a	a	a	-	-	a
chr10	82088	A	T	a	b	a	a	a	b	b	a	a	b	a	a	b	-	-	a	b	a	b	a	b	b	a	-	b	a	-	a	b	b	a	a	b	a	-	b	a	b	a	a	b	a	a	b	-	-
chr10	82206	C	T	-	-	-	-	-	-	-	-	-	-	-	-	-	a	-	a	-	-	h	a	b	-	-	-	b	a	a	-	-	-	-	-	-	-	-	-	-	-	-	-	-	-	-	-	-	-
chr10	82226	T	C	-	-	-	-	-	-	-	-	-	-	-	-	-	a	-	a	-	-	h	a	b	-	-	-	b	a	h	-	-	-	-	-	-	-	-	-	-	-	-	-	-	-	-	-	-	-
chr10	86570	T	G	-	-	a	-	-	-	-	-	-	-	-	-	-	-	-	-	-	-	-	-	-	-	-	-	-	-	-	a	-	a	a	-	-	-	a	-	-	a	a	-	-	a	a	-	a	-
chr10	86578	C	T	-	-	a	-	-	-	-	-	-	-	-	-	-	-	-	-	-	-	-	-	-	-	-	-	-	-	-	a	-	a	a	-	-	-	a	-	-	a	a	-	-	a	a	-	a	-
chr10	86590	C	T	-	-	a	-	-	-	-	-	-	-	-	-	-	-	-	-	-	-	-	-	-	-	-	-	-	-	-	a	-	a	a	-	-	-	a	-	-	a	a	-	-	a	a	-	a	-
chr10	88357	C	T	b	b	-	a	b	b	b	-	-	-	b	-	b	-	-	-	-	a	-	-	-	-	-	-	-	-	-	-	b	a	a	-	b	a	b	b	b	b	-	b	b	-	a	b	-	-
chr10	88436	C	G	-	-	-	a	-	-	-	-	-	a	-	-	-	b	a	a	b	-	b	a	-	a	a	a	b	a	a	-	-	-	-	-	-	a	-	-	a	-	-	-	-	a	-	-	-	-
chr10	88523	G	A	-	-	-	a	-	-	-	-	-	a	-	-	-	h	a	a	b	-	a	a	-	h	h	a	b	a	b	-	-	-	-	-	-	a	-	-	a	-	-	-	-	a	-	-	-	-
chr10	89920	G	A	-	-	-	-	-	-	-	-	-	-	-	-	-	b	a	a	b	a	b	-	b	-	a	a	b	a	a	-	-	-	-	-	-	-	-	-	-	-	-	-	-	-	-	-	-	-
chr10	90052	T	C	-	-	-	-	-	-	-	-	-	-	-	-	-	b	a	a	b	a	b	-	b	-	a	a	b	a	a	-	-	-	-	-	-	-	-	-	-	-	-	-	-	-	-	-	-	-
chr10	90941	C	T	b	-	-	a	-	b	-	a	a	-	b	a	b	b	a	a	-	-	-	-	b	-	-	-	-	a	-	a	b	-	a	a	b	a	a	-	a	a	-	b	a	a	a	-	a	a
chr10	98081	C	T	a	-	a	a	b	b	-	a	a	a	b	a	b	-	-	-	-	-	-	-	-	-	-	-	-	-	-	a	b	b	a	a	b	a	-	b	b	b	-	a	a	-	a	a	-	b
chr10	98777	G	C	b	b	-	-	b	b	b	b	-	b	b	-	b	a	a	a	-	a	a	a	-	b	a	a	b	a	a	-	-	b	-	a	-	-	-	b	-	-	-	b	b	-	-	-	-	b
chr10	98925	C	G	b	b	-	-	b	b	b	b	-	b	b	-	b	h	a	a	b	a	a	a	-	b	a	a	b	a	a	-	b	b	-	a	b	-	-	b	-	-	-	b	b	-	-	-	-	b
chr10	99284	A	G	-	-	-	-	-	-	-	-	-	-	-	-	-	b	a	a	b	a	a	a	b	h	b	a	b	a	a	-	-	-	-	-	b	-	-	-	-	-	-	-	-	-	-	-	-	-
chr10	100983	G	A	a	-	a	a	a	b	b	-	a	a	-	a	b	b	a	a	b	a	-	a	-	a	-	a	b	a	-	a	b	a	a	a	b	a	-	b	a	b	a	b	b	a	a	a	a	a
chr10	101913	G	A	-	-	-	-	b	-	-	-	-	-	-	-	-	h	-	-	b	-	b	a	b	b	a	a	b	a	-	-	-	-	-	-	-	-	-	-	-	-	-	-	-	-	-	-	-	-
chr10	102050	A	G	-	-	-	-	-	-	-	-	-	-	-	a	b	a	a	-	b	a	-	a	b	a	-	a	b	a	h	-	-	-	-	-	-	-	-	b	-	-	-	-	-	-	-	-	-	-
chr10	104584	C	G	a	b	a	a	a	b	-	b	-	-	-	a	b	-	-	-	b	-	a	-	-	-	-	-	b	-	a	a	b	-	a	a	b	a	-	b	a	a	a	b	a	a	a	-	a	-
chr10	104597	G	C	b	b	a	a	a	b	-	b	-	-	-	a	b	-	-	-	b	-	b	-	-	-	-	-	b	-	a	a	b	-	a	a	b	a	-	b	a	a	a	b	a	a	a	-	a	-
chr10	104999	A	G	-	-	-	-	-	-	-	a	a	-	-	-	-	a	a	a	b	a	b	-	b	b	b	a	b	a	h	-	-	-	-	-	-	-	-	-	-	-	-	-	-	-	-	-	-	-
chr10	105052	C	T	-	-	-	-	-	-	-	a	a	-	-	-	-	a	a	a	b	a	b	-	b	b	b	a	b	a	h	-	-	-	-	-	-	-	-	-	-	-	-	-	-	-	-	-	-	-
chr10	105316	G	A	a	b	a	a	b	b	b	b	a	b	b	a	b	a	-	a	-	a	a	a	-	a	-	a	-	a	a	a	b	b	a	a	b	a	b	b	b	b	a	b	b	a	a	b	a	-
chr10	108849	T	C	a	b	a	a	b	b	-	a	a	a	b	a	b	a	-	-	b	-	b	a	-	a	-	a	b	-	a	a	b	a	a	a	b	a	b	b	b	b	a	b	b	a	a	b	-	-
chr10	109335	G	C	a	-	a	a	a	b	-	-	-	b	b	a	b	b	a	a	b	-	a	a	b	a	a	a	b	a	a	-	-	b	a	-	-	-	-	-	-	-	-	-	-	a	-	-	-	-
chr10	123683	A	C	-	-	-	-	-	-	-	-	-	-	-	-	b	a	a	a	-	a	-	a	-	a	-	a	b	a	a	-	-	a	-	a	b	-	-	-	b	a	-	-	a	-	-	-	-	-
chr10	124066	A	G	a	-	a	a	a	-	-	a	a	a	a	a	b	a	a	a	-	a	a	a	-	a	-	a	b	a	-	a	-	b	a	-	b	a	-	-	a	a	a	-	-	a	a	a	-	-
chr10	124101	G	C	a	-	a	a	a	-	-	a	a	a	a	a	b	a	a	a	-	a	a	a	-	a	-	a	b	a	-	a	-	b	a	-	b	a	-	-	b	a	a	-	-	a	a	a	-	-
chr10	124991	G	T	a	b	a	a	a	b	b	a	a	a	b	a	b	a	a	-	-	a	-	a	b	-	a	a	b	-	b	a	b	b	a	a	b	a	b	b	a	b	a	a	b	a	a	b	a	b
chr10	137685	A	T	b	b	a	a	b	b	b	b	a	a	a	a	b	b	a	-	-	-	-	-	-	-	-	a	b	-	b	a	b	b	a	a	b	a	b	b	b	a	a	b	-	-	a	b	-	a
chr10	137706	A	G	b	b	a	a	b	b	b	b	a	a	a	a	b	b	a	-	-	-	-	-	-	-	-	a	b	-	b	a	b	b	a	a	b	a	b	b	b	a	a	b	-	-	a	b	-	a
chr10	138018	A	G	b	b	a	a	b	b	b	b	a	a	a	a	b	b	a	-	a	-	-	a	-	-	-	a	b	-	b	a	b	b	a	a	b	a	b	-	b	a	a	b	-	a	a	b	-	a
chr10	144479	G	A	-	-	-	-	-	-	-	-	-	-	-	-	-	a	a	a	b	a	-	a	b	b	b	-	-	a	b	a	-	-	-	-	-	-	-	-	-	-	-	a	a	-	-	-	-	-
chr10	144533	C	A	-	-	-	-	-	-	-	-	-	-	-	-	-	a	a	a	b	a	-	a	b	b	b	-	-	a	b	a	-	-	-	-	-	-	-	-	-	-	-	a	a	-	-	-	-	-
chr10	144550	A	G	-	-	-	-	-	-	-	-	-	-	-	-	-	a	a	a	b	a	-	a	b	a	b	-	-	a	a	a	-	-	-	-	-	-	-	-	-	-	-	a	a	-	-	-	-	-
chr10	145336	G	A	b	b	a	a	b	b	b	b	a	b	-	a	b	a	-	a	-	-	-	-	-	a	a	-	-	-	-	a	b	b	a	a	b	a	b	b	b	-	a	b	h	a	a	b	a	b
chr10	152903	G	T	a	-	a	a	a	b	b	a	a	a	b	a	b	a	-	a	b	-	a	-	b	h	-	-	b	a	b	a	b	b	a	a	b	a	b	-	a	b	-	a	a	a	a	b	a	a
chr10	158409	C	A	b	b	a	a	a	b	b	b	a	-	-	a	b	a	-	-	-	-	b	-	-	b	a	-	b	-	b	a	b	a	a	a	-	a	b	b	-	a	a	a	b	a	a	a	a	-
chr10	158727	T	C	b	b	a	a	a	b	b	b	a	-	-	a	b	a	-	-	-	-	b	-	-	h	a	-	b	-	b	a	b	a	a	a	-	a	b	b	-	a	a	a	b	a	a	a	a	-
chr10	159438	C	T	b	b	-	-	b	b	b	b	-	b	b	-	b	b	-	-	b	-	-	-	b	b	-	-	b	-	-	-	b	b	-	-	b	-	b	b	b	-	-	b	b	-	-	b	-	b
chr10	159466	T	A	b	b	-	-	b	b	b	b	-	b	b	-	b	b	-	-	b	-	-	-	b	b	-	-	b	-	-	-	b	b	-	-	b	-	b	b	b	-	-	b	b	-	-	b	-	b
chr10	162247	G	A	b	b	a	a	a	b	-	a	a	b	b	a	b	-	-	-	-	-	-	a	-	a	b	-	b	-	-	a	b	-	a	a	b	a	a	b	-	a	a	b	b	a	a	b	a	-
chr10	162677	T	C	-	-	-	-	-	-	-	-	-	-	-	-	-	b	-	-	b	-	-	-	-	-	-	-	-	-	b	-	-	-	-	-	-	-	-	b	-	-	-	-	-	-	-	-	-	-
chr10	167280	C	T	-	-	a	a	a	-	-	-	a	-	a	a	-	a	-	-	-	-	-	-	-	-	-	-	-	-	-	a	-	-	a	a	-	a	a	-	a	a	-	a	-	a	a	a	a	-
chr10	168028	A	G	b	b	a	a	a	b	b	a	-	a	a	a	b	-	-	-	b	-	-	-	b	-	-	-	-	-	-	a	b	a	a	a	b	a	b	b	b	b	a	a	b	a	a	b	a	-
chr10	168044	C	T	b	b	a	a	a	b	b	a	-	a	a	a	b	-	-	-	b	-	-	-	b	-	-	-	-	-	-	a	b	a	a	a	b	a	b	b	b	b	a	a	b	a	a	b	a	-
chr10	171921	G	A	-	-	a	-	-	-	-	-	-	a	-	-	-	b	a	a	-	a	b	a	b	a	a	a	b	a	a	-	-	-	-	-	-	-	-	-	-	-	-	-	-	-	-	-	-	-
chr10	171975	G	A	-	-	-	-	-	-	-	-	-	-	-	-	-	h	a	a	b	a	h	a	b	h	a	a	b	a	b	-	-	-	-	-	-	-	-	-	-	-	a	-	b	a	-	-	-	-
chr10	172060	A	G	-	-	-	-	-	-	-	-	-	-	-	-	-	a	a	a	b	a	h	a	b	h	a	a	b	a	a	-	-	-	-	-	-	-	-	-	-	-	a	-	b	a	-	-	-	-
chr10	172157	G	A	b	-	-	-	b	-	-	-	-	-	-	a	b	b	-	-	b	-	b	-	b	b	b	-	b	-	b	-	-	-	-	-	-	-	-	-	-	-	-	-	-	-	a	-	-	-
chr10	182149	G	A	b	-	-	-	-	b	-	-	-	b	-	-	b	a	a	a	b	a	a	a	b	a	h	a	b	a	h	-	b	b	-	-	b	a	b	b	-	-	-	-	-	-	-	-	-	-
chr10	222380	G	A	b	-	-	-	-	b	-	-	-	-	-	-	-	a	-	a	b	a	b	a	-	a	b	a	b	a	a	-	-	-	-	-	-	-	-	-	-	b	-	-	a	-	-	-	-	-
chr10	288892	A	G	-	-	-	-	-	-	-	-	-	-	-	-	-	a	a	-	b	a	a	a	-	a	h	a	b	a	b	-	-	-	a	-	-	-	-	-	a	-	-	-	-	-	-	-	-	-
chr10	291130	A	G	a	-	a	a	a	-	b	-	-	-	a	a	-	b	a	a	b	a	a	a	b	b	-	a	b	a	a	-	b	-	-	-	-	-	-	b	-	-	-	-	-	-	-	-	-	-
chr10	291181	G	A	a	-	a	a	a	-	b	-	-	-	a	a	-	b	a	a	b	a	b	a	b	b	-	a	b	a	a	-	b	-	-	-	-	-	-	b	-	-	-	-	-	-	-	-	-	-
chr10	293088	A	C	-	-	-	-	-	-	-	-	-	-	-	-	-	b	a	a	b	a	b	a	b	h	-	a	-	a	a	-	-	-	-	-	-	-	-	-	-	-	-	-	-	-	-	-	-	-
chr10	293150	G	T	-	-	-	-	-	-	-	-	-	-	-	-	-	b	a	a	b	a	b	a	b	a	-	a	-	a	a	-	-	-	-	-	-	-	-	-	-	-	-	-	-	-	-	-	-	-
chr10	295728	T	C	a	b	a	a	b	b	-	b	a	a	-	a	b	b	-	-	b	-	b	-	b	-	b	-	b	a	b	a	b	a	a	a	b	a	b	b	b	a	a	a	a	a	a	a	a	-
chr10	307149	G	A	a	b	a	a	b	-	b	-	a	-	-	a	b	-	-	-	-	-	-	-	-	-	-	-	-	-	-	a	b	b	a	a	-	-	-	b	b	-	a	a	b	a	a	a	a	-
chr10	307157	T	C	a	b	a	a	b	-	b	-	a	-	-	a	b	-	-	-	-	-	-	-	-	-	-	-	-	-	-	a	b	b	a	a	-	-	-	b	b	-	a	a	b	a	a	a	a	-
chr10	308429	T	C	b	b	-	-	b	b	b	b	-	b	b	-	b	a	a	a	-	a	a	a	-	a	-	a	-	a	a	-	b	b	-	-	b	a	-	b	-	b	-	b	b	-	-	-	-	-
chr10	308462	A	T	b	b	-	-	b	b	b	b	-	b	b	-	b	a	a	a	-	a	a	a	-	a	-	a	-	a	a	-	b	b	-	-	b	a	-	b	-	b	-	b	b	-	-	-	-	-
chr10	309458	T	C	-	-	-	a	-	-	-	-	-	-	-	-	-	a	a	a	-	a	a	a	-	a	a	a	-	a	a	-	-	-	-	-	-	-	-	-	-	-	-	a	-	-	-	-	-	-
chr10	320564	T	A	-	-	-	-	-	-	-	-	-	-	-	-	-	b	a	a	b	a	h	a	b	h	b	a	b	a	a	a	b	-	-	-	-	-	a	-	-	-	-	-	a	-	-	-	a	-
chr10	321348	C	T	-	-	-	-	-	-	-	-	-	-	-	-	-	-	-	-	-	-	-	-	-	-	-	-	-	-	-	-	-	-	-	a	-	-	-	-	-	-	-	-	-	-	-	-	-	-
chr10	321750	G	A	b	-	a	a	a	b	b	a	a	a	-	a	b	a	-	-	-	-	-	-	b	-	b	a	-	-	a	a	b	-	a	a	b	a	a	b	b	b	a	-	b	-	a	b	-	-
chr10	323017	G	A	-	-	a	-	-	b	-	-	-	-	-	-	-	b	a	-	b	a	b	a	b	a	b	a	b	a	b	-	-	-	a	-	-	-	-	-	-	-	-	b	a	-	-	-	-	-
chr10	324386	G	A	b	b	-	-	b	b	-	b	-	-	-	-	b	a	a	-	-	a	a	a	-	a	-	a	-	a	a	-	b	-	-	-	-	-	-	-	-	b	-	-	-	-	-	-	-	-
chr10	324667	T	G	b	b	a	-	b	b	-	b	-	-	-	-	b	a	a	a	-	a	-	a	-	-	a	a	-	a	a	-	b	-	-	-	-	-	-	-	-	b	-	-	-	-	-	-	-	-
chr10	346604	C	A	a	-	-	a	b	b	b	a	a	b	a	-	b	-	-	-	-	-	-	-	-	a	-	-	-	-	-	a	b	b	a	a	-	a	b	b	-	b	a	-	b	a	a	-	-	a
chr10	346621	C	G	a	-	-	a	b	b	b	a	a	b	a	-	b	-	-	-	-	-	-	-	-	a	-	-	-	-	-	a	b	b	a	a	-	a	a	b	-	b	a	-	b	a	a	-	-	a
chr10	347200	T	G	a	b	a	a	a	b	b	a	a	b	b	a	b	a	a	a	-	-	-	-	-	-	-	-	-	-	-	-	b	b	a	a	-	a	b	b	b	b	a	b	-	a	a	-	a	b
chr10	349198	C	T	-	-	-	-	b	-	-	-	-	-	-	-	-	b	a	a	b	a	b	-	b	a	b	-	b	a	a	-	-	a	-	-	b	-	-	-	-	-	-	b	-	-	-	-	-	-
chr10	349239	A	G	-	-	-	-	-	-	-	-	-	-	b	-	-	b	a	-	b	-	h	a	b	h	-	a	b	a	a	-	-	-	-	a	b	-	-	-	-	-	-	b	-	-	-	-	a	-
chr10	349353	G	A	-	-	-	-	-	-	-	-	-	-	b	-	-	a	a	-	b	-	h	a	b	h	-	a	b	a	a	-	-	-	-	a	b	-	-	-	-	-	-	b	-	-	-	-	-	-
chr10	349367	C	G	-	-	-	-	-	-	-	-	-	-	b	-	-	a	a	-	b	-	h	a	b	h	-	a	b	a	a	-	-	-	-	a	b	-	-	-	-	-	-	b	-	-	-	-	-	-
chr10	360537	T	G	-	-	-	-	-	-	-	b	-	-	a	-	-	b	a	-	b	a	-	-	b	b	-	-	b	-	b	-	b	-	a	-	-	a	-	-	-	-	-	b	-	-	-	-	-	-
chr10	363878	C	T	b	-	a	a	b	b	-	b	a	-	-	-	b	-	-	-	-	-	-	-	b	-	-	-	-	-	-	-	b	b	a	a	b	a	-	b	a	b	a	b	b	a	a	a	a	-
chr10	368608	T	C	a	b	a	a	h	b	b	b	a	a	b	a	b	a	a	a	b	a	b	a	b	b	b	b	b	a	-	a	b	a	a	a	b	a	a	b	-	a	a	b	b	a	-	a	a	-
chr10	368651	G	A	a	b	a	a	h	b	b	b	a	a	b	a	b	a	a	a	b	a	b	a	b	b	b	-	b	a	-	a	b	a	a	a	b	a	a	b	-	a	a	b	b	a	-	a	a	-
chr10	368763	G	A	b	b	a	a	a	b	b	b	a	b	b	a	b	a	a	a	b	a	b	a	b	b	b	a	b	a	-	a	-	a	a	a	b	a	a	b	-	a	a	b	b	a	-	a	a	-
chr10	368882	T	C	-	-	a	-	-	-	-	-	-	-	-	-	-	a	a	a	b	-	b	a	-	a	b	a	b	a	a	-	-	-	-	-	-	-	-	-	-	-	-	-	-	-	-	-	-	-
chr10	368908	C	T	-	-	a	-	-	-	-	-	-	-	-	-	-	a	a	a	b	-	b	a	-	a	a	a	b	a	a	-	-	-	-	-	-	-	-	-	-	-	-	-	-	-	-	-	-	-
chr10	374615	T	A	b	b	a	a	a	b	b	b	a	b	a	a	b	a	a	-	-	-	b	a	b	a	-	-	b	-	-	a	b	b	a	a	b	a	b	b	a	b	a	a	a	a	a	a	a	a
chr10	378781	T	C	a	-	-	a	b	b	b	-	-	-	-	-	b	-	-	-	-	-	-	-	-	-	-	-	-	-	-	-	-	-	-	-	-	a	-	b	-	b	-	a	-	-	a	-	-	-
chr10	387479	G	A	a	-	b	-	-	-	-	-	-	-	-	-	-	a	-	a	b	-	-	a	b	a	b	a	b	a	a	-	-	-	-	a	-	-	-	-	-	-	a	-	-	-	a	-	-	-
chr10	387581	T	C	a	-	-	-	-	-	-	-	-	-	-	-	-	a	-	a	b	-	b	a	b	a	b	a	b	a	a	-	-	-	-	a	-	-	-	-	-	-	a	-	-	-	a	-	-	-
chr10	391587	T	C	-	-	-	-	b	b	-	-	-	b	-	b	b	a	-	-	-	-	-	-	-	-	-	-	-	b	-	-	-	-	-	-	-	-	-	-	-	-	-	-	-	-	-	-	-	-
chr10	391697	T	A	-	-	-	-	-	-	-	-	-	-	-	-	-	a	a	a	b	b	a	a	b	a	a	a	b	a	-	a	-	-	a	-	-	-	-	-	-	-	-	-	-	a	-	-	-	-
chr10	394420	A	G	-	-	-	-	-	-	-	-	-	-	a	-	-	-	-	-	-	-	-	-	a	-	a	-	-	-	-	-	a	-	-	-	a	-	-	a	-	-	-	-	a	-	-	b	-	-
chr10	399534	G	A	b	-	-	a	a	b	b	a	-	a	b	a	b	a	a	a	a	-	a	a	a	a	-	-	-	-	a	a	-	a	a	-	b	-	-	-	-	a	a	-	b	a	a	a	a	-
chr10	414136	G	A	-	-	-	-	-	-	-	-	-	-	-	-	-	b	a	a	b	a	b	a	b	b	h	h	b	a	b	-	-	-	a	-	-	a	-	-	-	-	-	-	-	-	-	-	-	-
chr10	414277	T	C	a	b	a	a	a	b	b	b	a	b	b	a	b	a	-	a	-	a	a	a	b	b	-	a	b	a	b	a	b	b	a	a	b	a	-	b	a	a	a	a	a	a	a	a	a	-
chr10	417188	A	G	b	-	-	-	-	-	-	-	-	-	-	-	-	b	a	a	-	a	a	a	b	h	a	a	b	a	a	-	-	-	a	-	b	-	-	-	-	-	-	a	-	-	-	-	-	-
chr10	429294	A	C	b	-	a	a	a	b	-	-	a	-	a	-	b	a	-	a	b	a	a	a	b	a	a	a	b	a	a	-	-	-	a	a	-	-	a	-	-	-	-	a	-	-	a	-	-	-
chr10	432133	T	C	-	-	-	-	-	-	-	-	-	-	b	a	-	b	a	a	b	a	h	a	b	a	a	-	b	a	a	-	-	-	-	a	-	a	-	-	-	-	-	-	-	-	-	-	-	-
chr10	432382	A	G	-	-	-	-	-	-	-	-	-	-	-	-	-	a	a	a	-	a	-	a	-	b	a	a	b	-	b	-	-	-	-	-	-	-	-	-	-	-	-	-	-	-	-	-	-	-
chr10	437086	A	G	-	-	-	a	-	-	-	-	-	-	-	a	-	b	a	a	b	a	b	a	b	a	a	a	b	a	h	-	b	-	-	-	b	-	-	-	-	-	-	-	-	-	-	-	-	-
chr10	447474	T	G	-	-	-	-	-	-	-	-	-	-	-	a	-	b	a	a	b	a	a	a	b	b	b	a	b	a	b	-	-	-	-	-	-	-	-	-	-	-	-	-	-	-	a	-	-	-
chr10	448050	T	C	b	b	a	a	a	b	b	b	a	a	-	a	b	b	-	-	-	a	-	-	b	a	-	-	-	a	b	a	b	a	a	a	b	a	a	a	b	a	-	-	a	a	a	a	a	b
chr10	448108	T	C	b	b	a	a	a	b	b	b	a	a	-	a	b	b	-	-	-	a	-	-	b	a	-	-	-	a	b	a	b	a	a	a	b	a	a	a	b	a	-	-	a	a	a	a	a	b
chr10	453279	A	G	a	-	a	a	b	b	b	a	a	a	b	a	b	a	a	a	b	a	a	a	b	a	a	a	b	-	a	a	b	-	a	-	b	a	-	-	-	-	-	-	-	-	a	-	-	b
chr10	457506	A	C	b	b	a	a	b	b	b	b	a	b	b	a	b	b	-	-	b	a	-	-	b	a	-	a	b	a	b	-	b	a	a	a	b	a	-	b	a	b	a	a	a	a	a	b	a	b
chr10	457929	G	A	b	b	-	-	b	b	b	b	-	-	b	-	b	b	a	a	b	a	b	a	-	b	-	-	b	a	a	-	b	b	-	-	b	-	-	b	a	-	-	b	-	-	b	-	-	-
chr10	457972	A	G	b	b	-	-	b	b	b	b	-	-	b	-	b	h	a	a	b	a	b	a	-	h	-	-	b	a	a	-	b	b	-	-	b	-	-	b	a	-	-	b	-	-	b	-	-	-
chr10	458075	G	A	b	b	-	-	b	b	b	b	-	-	b	-	b	a	a	a	-	a	a	a	-	a	-	a	-	a	a	-	b	-	-	-	b	-	-	b	-	-	-	b	-	-	b	-	-	-
chr10	458116	A	G	b	b	-	-	b	b	b	b	-	-	b	-	b	a	a	a	-	a	a	a	-	a	-	a	-	a	a	-	b	-	-	-	b	-	-	b	-	-	-	b	-	-	b	-	-	-
chr10	458145	T	C	b	b	-	-	b	b	b	b	-	-	b	-	b	a	a	a	-	a	a	a	-	a	-	a	-	a	a	-	b	-	-	-	b	-	-	b	-	-	-	b	-	-	b	-	-	-
chr10	458206	C	A	-	-	-	-	-	-	-	-	-	-	-	-	-	a	a	a	b	a	a	a	b	b	h	a	b	a	b	-	-	-	-	-	-	a	-	-	-	-	-	-	a	-	-	-	-	-
chr10	458211	T	C	-	-	-	-	-	-	-	-	-	-	-	-	-	a	a	a	b	a	a	a	b	b	h	a	b	a	b	-	-	-	-	-	-	a	-	-	-	-	-	-	a	-	-	-	-	-
chr10	458529	C	A	-	-	-	-	-	-	-	-	-	-	-	-	-	h	a	a	h	a	a	a	h	a	h	-	h	a	a	-	-	-	-	-	-	a	-	b	-	-	-	-	-	-	-	-	-	-
chr10	458625	C	G	a	b	a	a	a	b	-	a	-	-	b	a	b	a	a	-	-	-	-	-	-	b	a	a	-	-	-	-	b	-	a	a	b	a	-	-	b	b	a	a	-	a	a	a	-	-
chr10	458646	A	G	a	b	a	a	a	b	-	a	-	-	b	a	b	a	a	-	-	-	-	-	-	b	a	a	-	-	-	-	b	-	a	a	b	a	-	-	b	b	a	a	-	a	a	a	-	-
chr10	468831	T	C	-	-	-	-	-	-	-	-	-	b	-	-	b	a	a	a	b	a	a	a	b	h	b	a	b	a	b	-	-	-	a	-	-	-	-	-	-	-	-	-	-	a	-	a	-	-
chr10	469273	G	A	-	-	-	-	-	-	-	-	-	-	-	-	-	a	-	-	b	a	h	a	b	a	b	a	b	a	a	-	b	-	-	-	-	a	-	-	-	-	-	-	-	-	-	-	-	-
chr10	469426	G	A	-	-	-	-	-	-	-	-	-	-	-	-	-	b	a	a	b	a	b	a	b	a	a	a	b	a	h	-	-	-	a	-	-	-	-	-	-	-	-	-	-	-	-	-	-	-
chr10	473658	C	T	-	-	-	a	-	-	-	-	-	-	-	-	-	b	a	a	b	a	b	a	b	a	a	a	b	a	h	-	-	-	-	-	-	-	-	-	b	-	-	-	-	a	a	-	-	-
chr10	473763	T	C	-	-	-	a	-	-	-	-	-	-	-	-	-	a	a	a	b	a	b	a	b	b	a	a	b	a	h	-	-	-	-	-	-	-	-	-	b	-	-	-	-	a	a	-	-	-
chr10	473783	C	G	b	b	a	a	a	b	b	b	a	b	a	a	b	b	a	a	b	a	a	-	-	-	b	a	b	a	b	a	b	b	a	a	b	a	b	b	a	b	a	b	b	a	a	a	a	-
chr10	473800	C	T	b	b	a	a	a	b	b	b	a	b	a	a	b	b	a	a	b	a	a	a	-	-	b	a	b	a	b	a	b	b	a	a	b	a	b	b	a	b	a	b	b	a	a	a	a	-
chr10	474416	G	A	b	b	-	-	b	b	b	b	-	b	b	-	b	b	-	-	b	-	b	-	b	-	b	-	b	-	b	-	b	b	-	-	b	-	-	b	b	b	-	b	b	-	-	b	-	b
chr10	474637	G	A	b	b	-	-	b	b	b	b	-	b	b	-	b	a	a	a	b	a	-	a	b	a	b	a	b	a	a	-	b	b	-	a	b	-	-	b	b	b	-	b	b	-	-	b	-	b
chr10	475031	T	C	b	b	a	a	b	b	b	b	-	-	b	a	b	a	-	-	-	-	-	-	-	b	-	a	-	a	-	a	b	a	a	a	b	a	a	b	b	-	a	b	a	a	a	a	a	-
chr10	476824	C	T	-	-	-	-	-	-	-	-	-	-	-	-	-	a	a	a	b	a	a	a	b	h	-	a	b	a	h	-	-	-	-	-	-	-	-	-	-	-	-	-	-	-	-	-	-	-
chr10	479133	T	C	b	b	a	a	b	b	b	a	a	b	b	a	b	a	-	a	b	-	a	a	b	b	a	-	b	-	a	a	b	b	a	a	-	a	a	-	a	a	-	a	b	a	a	-	a	a
chr10	490194	T	C	-	b	-	-	b	b	b	b	-	-	-	-	b	-	-	-	-	-	-	-	-	-	-	-	-	-	-	-	b	b	-	-	-	-	b	b	b	-	-	b	b	-	-	b	-	-
chr10	496410	G	A	b	b	a	a	a	b	b	b	a	-	b	a	b	a	-	-	-	-	-	a	-	-	-	a	b	a	a	a	b	b	a	a	b	a	b	b	b	a	a	a	a	a	a	b	a	-
chr10	496795	T	C	b	b	a	a	a	b	b	a	a	a	a	a	b	a	a	a	b	a	b	-	b	-	-	a	b	-	-	a	b	b	a	a	-	a	b	b	a	b	a	b	a	a	a	b	a	a
chr10	496813	G	C	b	b	a	a	a	b	b	a	a	a	a	a	b	a	a	a	b	a	b	-	b	-	-	a	b	-	-	a	b	b	a	a	-	a	b	b	a	b	a	b	a	a	a	b	a	a
chr10	496944	T	C	b	b	a	a	a	b	b	a	a	a	a	a	b	a	a	a	b	a	b	-	b	-	b	a	b	-	-	a	b	b	a	a	-	a	b	b	a	b	a	b	a	a	a	b	a	a
chr10	497234	G	A	a	b	-	-	b	b	b	-	-	-	b	a	b	a	-	-	b	a	a	a	-	a	a	a	b	a	a	-	-	-	-	-	b	-	-	-	-	-	a	a	-	-	-	-	-	-
chr10	497251	T	C	b	b	-	-	-	b	b	-	-	-	b	a	-	h	-	-	b	a	a	a	b	a	a	a	-	a	a	-	-	-	-	-	b	-	-	-	-	-	a	a	-	-	-	-	-	-
chr10	498379	A	G	b	b	a	a	b	b	b	b	a	b	b	a	b	b	a	a	b	a	a	a	b	a	b	a	b	a	b	a	b	b	a	a	b	a	-	b	b	b	a	b	b	a	a	a	a	b
chr10	515743	T	C	-	-	-	-	a	-	-	-	a	-	-	-	-	-	a	a	b	a	a	a	b	a	a	a	b	a	b	-	-	-	a	-	-	a	-	-	-	-	-	-	-	-	-	-	-	-
chr10	515974	T	C	b	b	b	h	b	b	b	b	h	b	b	b	b	b	b	b	b	a	h	a	b	a	a	a	b	a	h	b	b	b	b	b	b	b	b	b	b	b	b	b	b	b	h	b	b	b
chr10	532535	G	T	b	-	a	a	h	b	b	a	a	a	a	a	b	a	-	-	-	a	a	-	-	-	-	-	b	-	-	a	b	a	a	a	b	a	a	-	a	a	a	a	-	a	a	a	a	-
chr10	533255	T	G	a	b	a	a	b	b	b	b	a	a	b	a	b	a	a	a	b	a	b	a	b	b	b	a	b	a	a	-	b	a	a	-	-	a	b	b	b	b	-	-	b	a	a	-	-	a
chr10	533990	A	T	-	-	-	-	b	b	-	-	-	-	-	-	-	h	a	a	b	a	h	a	b	h	a	a	h	a	h	-	-	-	a	-	-	-	-	-	-	-	-	b	-	-	-	-	-	-
chr10	569577	T	G	-	-	-	-	-	-	-	-	-	-	-	-	-	a	a	a	b	-	b	a	b	a	b	a	b	a	b	-	-	-	a	-	-	-	a	-	-	-	-	-	-	-	-	-	a	-
chr10	569866	G	A	a	b	a	a	b	b	-	a	a	-	a	a	b	a	-	a	-	-	b	a	b	b	a	a	-	-	-	-	b	b	a	a	-	a	a	b	b	-	a	a	b	a	a	-	-	-
chr10	570178	C	T	b	b	a	a	a	b	b	b	a	b	a	a	b	b	a	-	b	a	a	-	b	b	-	a	b	a	b	a	b	a	a	a	b	a	b	b	a	b	a	a	a	a	a	a	a	-
chr10	570378	A	G	b	b	a	a	a	b	-	b	a	b	a	a	b	b	a	-	b	a	a	-	b	a	-	a	b	a	b	a	b	a	a	a	b	a	b	b	b	b	a	a	a	a	a	a	a	-
chr10	570391	G	C	b	b	a	a	a	b	-	b	a	b	a	a	b	b	a	-	b	a	a	-	b	b	-	a	b	a	b	a	b	a	a	a	b	a	b	b	b	b	a	a	a	a	a	a	a	-
chr10	570505	A	G	-	-	-	-	-	-	-	-	-	-	-	-	-	b	-	a	b	-	h	a	b	h	a	a	b	a	a	-	-	-	-	-	-	-	-	-	-	-	-	-	-	a	-	-	-	-
chr10	570682	T	C	-	-	-	-	-	-	-	-	-	-	-	-	-	b	a	a	b	a	-	a	b	a	b	a	b	a	a	-	-	-	-	-	-	-	-	-	-	b	-	-	-	-	-	-	-	-
chr10	570970	T	C	-	-	-	-	-	-	-	-	-	-	b	-	-	b	a	-	b	a	a	a	b	a	a	a	b	a	a	-	-	-	a	-	b	-	-	-	-	-	-	-	-	-	-	-	-	-
chr10	571032	C	T	-	-	-	-	-	-	-	-	-	-	b	-	-	b	a	-	b	a	a	a	b	a	a	a	b	a	a	-	-	-	a	-	b	-	-	-	-	-	-	-	-	-	-	-	-	-
chr10	571380	C	T	a	b	a	a	a	b	b	a	a	b	b	a	b	a	a	a	b	a	a	a	b	h	a	a	b	a	-	a	b	b	a	a	b	a	b	b	-	a	a	b	a	a	a	b	a	b
chr10	571633	G	A	a	b	a	a	a	b	b	a	a	b	b	a	b	a	a	a	b	a	a	a	b	h	a	a	b	a	-	a	b	b	a	a	b	a	b	b	-	a	a	b	a	a	a	b	a	b
chr10	571668	A	G	a	b	a	a	a	b	b	a	a	b	b	a	b	a	a	a	b	a	a	a	b	h	a	a	b	a	-	a	b	b	a	a	b	a	b	b	-	a	a	b	a	a	a	b	a	b
chr10	572366	A	C	-	-	-	a	b	-	-	-	-	-	-	a	b	b	a	-	b	a	-	a	b	a	h	a	b	a	a	-	-	-	-	a	b	-	-	-	-	a	-	-	-	-	-	-	-	-
chr10	572415	G	A	-	-	-	-	-	-	-	b	-	-	-	-	-	a	a	a	b	a	-	a	b	h	h	a	b	a	a	-	b	-	-	-	-	a	-	-	b	-	-	-	-	-	-	-	-	-
chr10	572517	A	G	-	-	-	-	-	-	-	-	-	-	-	-	-	h	a	a	b	a	b	a	b	h	h	a	b	a	a	-	b	-	-	-	-	a	-	-	b	-	-	-	-	-	-	-	-	-
chr10	572551	C	A	-	-	-	-	-	-	-	-	-	-	-	-	-	h	a	a	b	a	b	a	b	h	h	a	b	a	a	-	b	-	-	-	-	a	-	-	b	-	-	-	-	-	-	-	-	-
chr10	572598	T	C	-	b	-	-	-	-	-	-	-	-	-	-	-	a	a	a	b	a	a	a	b	-	a	a	b	a	h	-	-	-	-	-	b	a	-	-	b	-	-	-	-	-	-	-	-	-
chr10	572691	A	G	-	b	-	-	-	-	-	-	-	-	-	-	-	a	a	a	b	a	h	a	b	b	a	a	b	a	h	-	-	-	-	-	b	a	-	-	b	-	-	-	-	-	-	-	-	-
chr10	572711	A	G	-	b	-	-	-	-	-	-	-	-	-	-	-	a	a	a	b	a	h	a	b	b	a	a	b	a	h	-	-	-	-	-	b	a	-	-	b	-	-	-	-	-	-	-	-	-
chr10	573244	A	G	-	b	a	a	a	b	-	a	-	-	a	-	b	a	a	a	b	a	h	a	b	-	a	a	-	a	a	-	-	-	a	-	-	-	a	-	-	-	-	-	a	a	-	-	-	-
chr10	577149	T	C	b	b	a	a	b	b	-	a	a	a	a	a	b	b	-	-	-	-	a	a	b	a	-	a	b	a	a	a	b	a	a	a	b	a	a	-	a	a	a	a	b	a	a	a	a	-
chr10	578731	A	G	-	b	-	-	a	-	-	b	-	a	-	-	b	a	a	a	-	a	a	a	-	a	a	a	-	a	a	-	-	b	a	-	b	a	-	-	-	-	-	a	a	a	-	-	a	-
chr10	578742	C	T	-	b	-	-	a	-	-	b	-	a	-	-	b	a	a	a	-	a	a	a	-	a	a	a	-	a	a	-	-	b	a	-	b	a	-	-	-	-	-	a	a	a	-	-	a	-
chr10	578790	T	G	-	b	-	-	a	-	-	b	-	a	-	-	b	a	a	a	-	a	a	a	-	a	a	a	-	a	a	-	-	b	a	-	b	a	-	-	-	-	-	a	a	a	-	-	a	-
chr10	579113	T	C	-	-	-	-	-	-	-	-	-	-	-	-	b	a	a	a	-	a	-	a	-	a	-	a	-	-	-	-	-	-	-	a	-	-	-	-	-	-	-	-	-	-	-	-	-	-
chr10	579122	C	T	-	-	-	-	-	-	-	-	-	-	-	-	b	a	a	a	-	a	-	a	-	a	-	a	-	-	-	-	-	-	-	a	-	-	-	-	-	-	-	-	-	-	-	-	-	-
chr10	579574	A	G	-	-	-	-	-	-	-	-	-	-	-	-	-	a	a	a	-	a	a	a	b	a	-	a	b	a	h	-	-	-	-	-	-	-	-	-	-	-	-	-	-	-	-	-	-	-
chr10	582568	G	C	a	b	a	a	a	b	b	b	a	a	a	a	b	b	-	-	b	a	a	-	b	-	-	-	-	-	b	a	b	a	a	a	b	a	b	b	a	a	a	a	a	a	a	h	a	b
chr10	583315	G	T	a	b	a	a	a	b	b	a	a	a	b	a	b	h	a	-	b	-	-	a	b	-	a	a	b	a	b	a	b	a	a	a	b	a	a	b	-	a	a	a	a	a	a	a	a	-
chr10	586980	C	T	-	-	-	a	-	-	-	-	-	-	-	a	-	h	a	a	b	a	b	a	b	h	h	a	b	a	a	-	-	-	a	-	-	-	-	-	-	-	-	a	-	-	a	-	-	-
chr10	587002	C	T	-	-	-	a	-	-	-	-	-	-	-	a	-	b	a	a	b	a	b	a	b	h	h	a	b	a	a	-	-	-	a	-	-	-	-	-	-	-	-	a	-	-	a	-	-	-
chr10	590674	G	T	a	b	a	a	b	b	b	b	a	a	a	a	b	b	a	a	b	-	h	a	b	-	a	-	b	-	b	a	b	b	a	a	b	a	a	b	a	b	a	b	a	a	a	b	a	-
chr10	590708	T	A	a	b	a	a	b	b	b	b	a	b	a	a	b	b	a	a	b	-	h	a	b	-	a	-	b	-	b	a	b	b	a	a	b	a	b	b	a	b	a	b	b	a	a	b	a	-
chr10	590919	C	T	a	b	a	a	b	b	b	b	a	a	a	a	b	a	a	a	b	-	a	a	b	-	-	-	b	-	b	a	b	b	a	a	b	a	b	b	a	b	a	b	a	a	a	b	a	-
chr10	593925	T	A	-	b	-	-	-	-	-	-	-	-	-	-	b	-	-	-	-	-	-	-	-	-	-	-	-	-	-	-	b	-	-	-	b	-	-	b	-	-	-	b	b	-	-	-	-	-
chr10	593954	C	T	-	b	-	-	-	-	-	-	-	-	-	-	b	-	-	-	-	-	-	-	-	-	-	-	-	-	-	-	b	-	-	-	b	-	-	b	-	-	-	b	b	-	-	-	-	-
chr10	595159	T	A	-	-	-	a	-	-	-	-	-	-	-	a	-	b	a	a	b	a	b	a	b	h	b	a	b	a	h	-	-	-	-	-	-	a	-	-	-	-	-	-	-	a	-	-	-	-
chr10	595165	T	C	-	-	-	a	-	-	-	-	-	-	-	a	-	b	a	a	b	a	b	h	b	h	b	a	b	a	h	-	-	-	-	-	-	a	-	-	-	-	-	-	-	a	-	-	-	-
chr10	595266	G	A	-	-	-	a	-	-	-	-	-	-	-	a	-	b	a	a	b	a	b	a	b	h	b	a	b	a	h	-	-	-	-	-	-	a	-	-	-	-	-	-	-	a	-	-	-	-
chr10	595791	G	T	b	b	a	a	b	b	b	a	a	a	a	a	b	a	-	a	b	-	a	a	b	a	a	a	b	a	-	a	b	b	a	a	b	a	b	b	a	a	-	b	a	a	a	-	a	-
chr10	596336	T	C	-	-	-	-	-	-	-	-	-	-	-	-	-	h	a	a	b	a	h	a	b	b	a	a	b	a	h	-	-	-	a	-	-	-	-	-	b	-	-	b	-	-	-	-	-	-
chr10	596363	G	A	-	-	-	-	-	-	-	-	-	-	-	-	-	a	a	a	b	a	b	a	b	b	a	a	b	a	a	-	-	-	a	-	-	-	-	-	b	-	-	b	-	-	-	-	-	-
chr10	598136	C	T	-	-	-	-	-	b	-	-	-	-	-	-	-	b	a	-	b	a	a	a	b	a	a	a	b	a	a	-	-	-	-	a	-	-	-	-	-	-	-	-	a	-	-	-	-	-
chr10	598197	T	C	a	b	a	a	a	b	b	-	a	a	b	a	b	a	-	-	-	-	b	a	b	a	-	a	b	a	-	a	b	a	a	a	b	a	a	b	a	a	a	b	a	a	a	a	a	a
chr10	598432	C	T	a	b	a	a	a	b	b	-	a	a	b	a	b	a	-	-	-	-	b	a	b	a	-	a	-	a	a	a	b	a	a	a	b	a	a	b	a	a	a	b	a	a	a	a	a	a
chr10	599424	C	T	-	-	-	-	b	-	-	-	-	-	-	-	-	b	-	-	b	-	a	a	-	a	-	-	b	-	-	-	-	-	-	-	-	-	-	-	-	-	-	-	-	-	-	-	-	-
chr10	600336	G	A	-	-	-	-	a	-	-	-	-	-	-	-	-	b	a	a	b	-	b	a	b	b	b	a	b	a	b	-	-	-	-	-	-	-	-	-	-	-	-	a	-	-	-	-	-	-
chr10	601178	T	A	-	-	-	-	-	b	-	-	-	-	-	-	-	b	a	a	b	a	h	a	b	h	h	a	b	a	h	-	-	-	-	-	b	-	-	-	-	a	a	-	-	-	-	-	-	-
chr10	601210	G	A	-	-	-	-	-	-	-	-	-	b	-	-	-	b	a	a	b	-	-	a	b	b	b	a	b	a	a	-	-	-	-	-	-	-	-	-	b	a	-	-	-	-	-	-	-	-
chr10	601267	G	C	-	-	-	-	-	-	-	-	-	b	-	-	-	b	a	a	b	-	-	a	b	b	b	a	b	a	a	-	-	-	-	-	-	-	-	-	b	a	-	-	-	-	-	-	-	-
chr10	601554	T	C	-	-	-	-	a	-	-	-	-	-	-	a	-	b	a	a	b	a	a	a	b	a	h	a	b	a	b	-	-	-	-	-	-	-	-	-	-	-	-	-	-	-	-	-	-	-
chr10	601578	G	A	-	-	-	-	a	-	-	-	-	-	-	a	-	-	a	a	b	a	a	a	b	a	h	a	b	a	b	-	-	-	-	-	-	-	-	-	-	-	-	-	-	-	-	-	-	-
chr10	601634	A	C	-	-	-	-	a	-	-	-	-	-	-	a	-	b	a	a	b	a	a	a	b	b	h	a	b	a	b	-	-	-	-	-	-	-	-	-	-	-	-	-	-	-	-	-	-	-
chr10	602638	G	A	-	-	b	-	-	-	-	-	-	-	-	-	-	a	a	-	b	a	a	a	b	a	b	a	b	-	b	a	-	-	a	-	b	-	-	-	a	-	-	-	-	-	-	-	-	-
chr10	610735	A	T	a	b	a	a	a	b	b	b	a	b	b	a	b	b	a	a	b	-	a	a	-	a	-	a	b	a	a	a	b	a	a	a	b	a	-	b	a	b	a	a	a	a	a	a	a	-
chr10	610844	T	C	b	-	a	a	-	b	-	a	a	b	-	-	-	a	-	-	-	-	-	a	-	-	-	-	-	-	b	a	b	-	a	a	b	a	-	-	b	-	-	-	-	a	a	b	a	-
chr10	610882	T	A	b	-	a	a	-	b	-	a	a	b	-	-	-	a	-	-	-	-	-	a	-	-	-	-	-	-	b	a	b	-	a	a	b	a	-	-	b	-	-	-	-	a	a	b	a	-
chr10	611164	T	A	b	-	a	a	-	b	-	a	a	b	-	-	-	a	-	-	-	-	-	a	-	-	-	-	-	-	b	a	b	-	a	a	b	a	-	-	b	-	-	-	-	a	a	b	a	-
chr10	611946	T	C	b	-	-	-	b	b	b	b	-	-	-	a	b	a	a	a	b	a	b	a	-	a	b	a	b	a	-	a	b	b	-	-	b	-	-	b	b	b	-	b	b	a	-	b	-	-
chr10	612012	G	A	b	-	-	-	b	b	b	b	-	-	-	a	b	-	a	a	b	a	b	a	-	a	b	a	b	a	-	a	b	b	-	-	b	-	-	b	b	b	-	b	-	a	-	b	-	-
chr10	613628	C	T	b	b	a	a	b	b	b	b	a	b	b	a	b	b	-	-	b	-	-	a	-	a	a	-	b	a	-	a	b	a	a	a	b	a	b	b	b	a	a	b	b	a	a	a	-	-
chr10	613654	C	T	b	b	a	a	b	b	b	b	a	b	b	a	b	b	-	-	b	-	-	a	-	a	a	-	b	a	-	a	b	a	a	a	b	a	b	b	b	a	a	b	b	a	a	a	-	-
chr10	617658	G	A	-	b	-	a	a	b	-	-	-	b	a	-	-	-	-	-	-	-	-	-	-	-	-	-	-	-	-	a	b	b	a	a	b	a	a	-	a	-	-	b	a	a	a	a	a	-
chr10	617924	G	A	-	b	-	a	b	b	-	-	-	b	a	-	-	-	-	-	-	-	-	-	-	-	-	-	-	-	-	a	b	b	a	a	b	a	a	-	a	-	-	b	a	a	a	a	a	-
chr10	619126	T	C	-	-	-	-	-	-	-	-	-	-	-	-	-	h	a	a	b	a	a	a	b	a	b	a	b	a	h	-	b	-	-	-	-	-	-	-	-	a	-	-	-	-	-	-	-	-
chr10	619822	G	A	a	-	-	-	-	-	-	-	-	-	-	a	-	h	a	-	b	a	h	a	b	b	-	a	b	a	a	-	-	-	-	-	-	-	-	-	-	-	-	-	a	-	-	a	a	-
chr10	631024	G	T	a	-	-	-	-	-	-	-	-	-	-	-	-	b	a	-	-	a	a	a	b	h	h	a	b	a	h	-	-	-	-	-	-	-	-	-	-	-	-	b	-	-	-	-	-	-
chr10	631131	A	T	-	-	-	-	-	-	-	-	-	-	-	-	-	a	a	a	b	a	h	a	b	a	h	a	b	a	h	-	-	-	-	-	b	-	a	-	-	-	-	-	-	-	-	-	-	-
chr10	631192	A	C	-	-	-	-	-	-	-	-	-	-	-	-	-	a	a	a	b	a	h	a	b	a	h	a	b	a	h	-	-	-	-	-	b	-	a	-	-	-	-	-	-	-	-	-	-	-
chr10	631736	C	T	h	b	a	a	a	b	b	a	a	a	b	a	b	b	a	a	b	a	a	-	b	b	-	a	-	-	b	a	b	b	a	a	b	a	b	b	b	b	a	h	b	a	a	a	a	-
chr10	633198	G	C	b	b	a	a	a	b	b	b	a	b	b	a	b	a	-	a	b	a	a	a	b	b	b	a	b	a	b	a	b	b	a	a	b	a	a	b	-	b	a	b	b	a	-	a	-	-
chr10	633595	G	A	a	-	-	a	b	b	-	a	a	a	b	a	b	-	a	-	-	a	-	a	-	a	-	-	b	-	a	a	b	a	a	a	b	a	b	b	b	b	a	b	b	-	a	-	a	b
chr10	651190	G	T	-	b	a	a	-	b	-	-	-	-	-	-	b	-	-	-	-	-	-	-	-	-	-	-	-	-	-	-	b	-	a	-	-	-	a	b	-	-	-	b	-	-	-	-	-	b
chr10	651369	T	A	-	b	a	a	-	b	-	-	-	-	-	-	b	-	-	-	-	-	-	-	-	-	-	-	-	-	-	-	b	-	a	-	-	-	a	b	-	-	-	b	-	-	-	-	-	b
chr10	652253	C	G	-	-	-	-	-	-	-	-	-	-	-	a	b	b	a	a	b	a	a	a	b	b	b	-	b	a	a	-	-	-	a	-	-	-	a	-	-	-	a	-	-	-	-	-	-	-
chr10	664741	G	A	a	-	a	a	a	-	-	a	a	a	a	a	-	a	-	-	-	a	-	-	-	-	-	-	-	a	-	a	b	a	a	a	-	a	-	-	a	a	a	a	a	a	a	a	a	a
chr10	664909	T	C	a	-	a	a	a	-	-	a	a	a	a	a	-	a	-	-	b	a	b	-	b	b	b	-	b	a	b	a	-	a	a	a	-	a	-	-	a	a	a	a	a	a	a	a	a	a
chr10	667424	G	A	a	b	a	a	a	b	b	-	a	b	-	a	b	-	-	-	-	a	-	a	b	-	-	a	-	a	a	a	b	b	a	a	b	a	a	b	a	b	a	a	b	a	a	b	-	b
chr10	667463	T	A	a	b	a	a	a	b	b	-	a	b	-	a	b	-	-	-	-	a	-	a	b	-	-	a	-	a	a	a	b	b	a	a	b	a	a	b	a	b	a	a	b	a	a	b	-	b
chr10	671029	A	G	-	-	-	-	-	-	-	-	-	-	-	-	-	a	-	a	-	a	-	a	-	a	-	-	-	a	a	-	-	-	-	-	-	-	-	-	-	-	-	-	-	-	-	-	-	-
chr10	671152	A	C	b	b	a	a	b	b	-	a	-	-	b	a	b	a	-	a	b	a	a	a	b	-	a	-	b	a	-	a	-	b	a	-	b	a	-	b	-	a	a	b	b	a	a	a	a	-
chr10	672166	G	A	h	b	a	a	h	b	-	b	a	b	-	a	b	-	-	a	-	a	-	-	-	-	-	a	b	-	a	a	b	h	a	a	b	-	b	-	a	a	a	a	b	a	a	b	a	a
chr10	684778	T	A	b	b	a	a	b	b	b	b	a	b	b	a	b	a	a	a	b	a	-	a	-	h	-	a	b	a	a	a	b	b	a	a	b	a	b	b	a	b	a	a	b	a	a	a	a	b
chr10	685245	T	C	b	b	a	a	b	b	-	-	a	a	a	a	b	a	a	a	b	a	-	a	b	h	b	a	b	a	b	-	-	b	a	a	-	a	a	-	-	-	-	-	b	a	-	-	-	-
chr10	686219	A	T	a	-	b	a	b	b	b	b	a	a	b	a	b	a	-	a	-	a	a	-	-	b	-	-	-	a	-	a	b	-	a	a	b	a	a	b	b	a	a	b	b	a	a	a	-	-
chr10	691184	T	A	a	-	-	a	a	-	-	-	a	a	a	a	-	b	a	-	b	a	-	-	b	-	a	-	b	a	b	a	-	b	a	a	-	a	-	-	-	-	a	a	a	a	a	-	a	a
chr10	692810	A	C	-	-	a	a	a	-	-	a	-	a	b	-	b	-	-	a	-	-	b	a	b	b	b	a	b	a	-	a	-	a	a	a	b	a	b	-	-	b	a	a	-	a	a	-	-	a
chr10	693507	C	T	-	-	-	a	b	-	b	-	-	-	b	-	-	-	-	-	-	-	-	-	-	-	-	-	-	-	-	-	-	-	-	-	-	-	-	-	-	-	a	-	-	-	-	-	-	-
chr10	693764	T	C	-	b	a	a	b	b	-	-	-	a	-	a	b	-	-	-	-	-	-	-	b	a	-	-	-	-	b	a	b	-	a	-	b	-	-	-	a	a	-	a	a	a	a	b	-	-
chr10	694106	G	T	-	b	a	a	b	b	-	-	-	a	-	a	b	-	-	-	-	-	-	-	b	a	-	-	-	-	b	a	b	-	a	-	b	-	-	-	a	a	-	a	a	a	a	a	-	-
chr10	703094	A	T	-	-	-	-	-	-	-	-	-	-	-	-	-	a	a	a	b	a	b	a	b	h	b	a	b	a	a	-	-	-	-	-	-	-	-	-	-	-	a	-	-	-	-	-	-	-
chr10	705616	C	T	-	-	-	-	-	-	-	-	-	-	-	-	-	a	a	-	b	a	a	a	b	b	-	a	b	a	h	-	-	b	-	-	-	-	-	b	-	b	-	-	-	-	-	-	-	-
chr10	707992	G	A	a	-	a	a	b	b	b	-	a	b	b	a	b	a	a	a	b	-	-	a	b	b	a	a	b	a	a	a	-	b	a	a	-	a	-	-	-	-	a	b	b	a	a	-	-	-
chr10	708039	T	C	-	-	-	a	-	-	-	-	-	-	-	-	-	a	a	a	-	a	-	a	-	a	-	a	-	a	-	-	-	-	a	-	-	-	-	-	-	-	-	-	-	-	-	-	-	-
chr10	708589	C	T	-	-	a	a	a	b	-	-	a	-	b	a	b	b	-	-	b	-	-	a	-	-	b	-	-	a	-	-	-	b	a	a	b	a	a	-	-	-	a	a	-	a	a	a	a	a
chr10	708842	G	C	a	-	a	a	a	-	-	-	a	a	-	a	-	h	-	a	b	a	-	a	b	b	-	a	b	a	b	a	-	a	a	a	b	a	-	-	-	-	a	a	-	a	a	a	-	-
chr10	711851	G	T	-	-	-	-	-	-	-	-	-	-	-	-	b	a	a	a	b	a	a	a	b	h	b	a	b	a	h	-	-	a	-	-	-	a	-	-	-	-	-	-	-	-	-	-	-	-
chr10	711972	C	T	a	b	a	a	b	b	-	a	a	a	b	a	b	b	-	a	b	a	b	a	b	a	a	a	-	a	a	a	-	-	a	a	-	a	-	b	b	-	a	-	b	-	-	-	-	-
chr10	711980	T	A	a	b	a	a	b	b	-	a	a	a	b	a	b	b	-	a	b	a	b	a	b	a	a	a	-	a	a	a	-	-	a	a	-	a	-	b	b	-	a	-	b	-	-	-	-	-
chr10	712133	G	A	a	b	a	a	b	b	-	a	a	a	b	a	b	b	-	a	b	a	b	a	b	a	a	a	-	a	a	a	-	-	a	a	-	a	-	b	b	-	a	-	b	-	-	-	-	-
chr10	721920	C	T	a	-	a	a	b	b	b	a	a	a	b	a	b	-	-	-	b	a	b	a	b	-	a	a	b	-	a	a	b	-	a	a	b	a	-	b	b	a	a	b	-	a	a	a	a	-
chr10	722664	G	A	-	-	-	-	-	-	-	-	-	-	-	-	-	h	a	a	b	a	a	a	b	h	-	a	b	a	a	a	-	-	a	-	-	-	-	-	-	-	-	-	-	a	-	-	-	-
chr10	722708	G	T	-	-	-	-	-	-	-	-	-	-	-	-	-	h	a	a	b	a	a	-	b	h	-	a	b	a	a	a	-	-	a	-	-	-	-	-	-	-	-	-	-	a	-	-	-	-
chr10	727292	G	T	-	-	-	-	b	-	-	-	-	-	a	-	-	a	a	a	b	-	-	a	-	a	-	-	b	a	-	-	-	-	-	-	-	-	-	-	-	-	-	-	-	-	-	-	-	-
chr10	727419	A	G	-	-	-	-	-	-	-	-	-	-	a	-	-	a	a	a	b	-	-	a	-	a	-	-	b	a	-	-	-	-	-	-	-	-	-	-	-	-	-	-	-	-	-	-	-	-
chr10	728479	T	G	b	-	a	a	b	b	-	a	a	a	-	a	b	b	-	-	-	-	-	-	-	-	-	-	-	-	-	a	b	a	a	a	-	a	a	b	a	-	a	b	b	a	a	a	a	-
chr10	728795	G	T	b	-	a	a	b	b	-	a	a	a	-	a	b	b	-	-	-	-	-	-	-	-	-	-	-	-	-	a	b	a	a	a	-	a	a	b	a	a	a	b	b	-	a	a	a	-
chr10	731220	C	T	a	b	a	a	b	b	b	a	a	a	a	a	b	b	a	a	b	-	b	-	b	-	b	a	-	a	-	a	b	a	a	a	b	a	b	b	a	b	-	b	b	a	a	a	a	-
chr10	731269	G	A	a	b	a	a	b	b	b	a	a	a	b	a	b	b	a	a	b	-	b	-	b	-	b	a	-	a	-	a	b	a	a	a	b	a	b	b	a	b	-	b	b	a	a	a	a	-
chr10	731662	C	T	h	-	a	a	a	b	b	b	a	a	a	a	b	-	-	-	-	-	-	-	-	-	-	-	-	-	-	a	b	b	a	a	-	a	b	-	b	b	a	a	b	a	-	a	a	-
chr10	731883	G	A	b	-	-	b	b	b	-	-	-	b	-	b	b	-	b	-	-	-	-	-	-	b	b	-	b	-	-	b	b	-	-	b	-	b	-	-	b	-	-	-	-	b	b	-	-	b
chr10	732733	T	C	-	-	-	-	-	-	-	-	a	-	-	-	-	a	-	a	b	a	-	a	b	h	a	a	b	a	b	-	-	-	-	-	-	-	-	-	-	-	-	b	-	-	-	-	-	-
chr10	734456	C	T	b	-	a	-	b	b	b	b	-	b	-	a	-	a	a	-	b	a	h	a	b	b	b	a	b	a	h	-	-	-	a	-	-	a	-	-	-	-	-	b	-	a	-	-	-	-
chr10	734752	C	T	-	-	-	-	-	-	b	-	-	-	-	-	-	b	a	-	b	a	a	-	b	-	b	a	b	a	b	-	-	-	-	-	-	a	-	-	-	-	-	-	-	-	-	-	-	-
chr10	734848	G	A	a	-	-	-	-	-	-	-	a	-	-	-	-	a	a	a	b	a	b	a	b	h	b	a	b	a	a	-	b	-	a	-	-	a	-	-	-	-	a	a	a	-	a	-	-	-
chr10	735155	G	A	-	-	-	-	-	-	-	-	-	-	-	-	-	a	a	a	b	a	h	a	b	b	b	a	b	a	a	-	-	-	-	-	-	-	-	-	-	a	-	-	-	-	-	-	-	-
chr10	735574	T	C	b	b	a	a	b	b	-	b	a	b	b	a	b	a	a	-	b	a	-	a	b	b	-	a	b	a	-	a	b	a	a	a	b	a	-	b	-	b	a	b	b	a	a	a	a	b
chr10	735919	C	T	-	-	a	-	-	b	-	-	-	-	-	-	-	b	a	a	b	a	h	a	b	h	a	a	b	a	h	-	-	-	-	a	-	-	-	-	-	a	-	b	a	-	-	-	-	-
chr10	736046	A	G	-	-	-	-	-	-	-	-	-	-	-	a	-	b	-	a	b	a	a	a	b	h	h	a	b	a	b	-	-	-	a	-	-	-	a	-	a	-	-	-	-	-	-	-	-	-
chr10	736186	A	G	-	-	-	-	-	b	-	-	-	-	a	a	-	a	b	h	b	b	a	a	b	h	h	a	b	a	b	-	-	b	a	-	-	-	a	-	a	-	-	-	-	-	-	-	-	-
chr10	736320	G	A	-	-	-	-	b	-	-	b	-	-	-	-	b	b	a	a	b	a	a	a	b	a	a	a	b	a	b	-	-	-	a	-	-	-	-	-	-	b	-	b	a	-	-	-	-	-
chr10	736517	T	A	-	-	-	-	-	-	-	-	-	-	a	-	-	h	-	a	b	a	h	h	b	a	a	a	b	a	a	a	-	a	-	-	-	a	-	-	-	-	-	-	-	-	-	-	-	-
chr10	736655	A	G	b	-	-	-	-	-	-	-	-	-	-	-	-	h	a	a	b	a	b	a	b	a	a	a	b	a	b	-	-	-	a	a	-	-	-	-	-	-	-	-	-	-	-	a	-	-
chr10	736713	T	C	b	-	-	-	-	-	-	-	-	-	-	-	-	h	a	a	b	a	b	a	b	h	a	a	b	a	b	-	-	-	a	a	-	-	-	-	-	-	-	-	-	-	-	a	-	-
chr10	737123	C	T	-	a	a	a	-	b	-	-	a	-	a	a	a	a	a	a	-	a	a	a	b	a	a	a	-	a	-	a	a	a	a	a	a	a	-	-	a	-	a	-	a	-	a	-	a	a
chr10	737773	A	G	b	b	a	a	b	b	b	a	a	a	a	a	b	a	-	a	-	a	a	a	-	a	a	a	-	-	-	a	b	a	a	a	b	a	a	b	a	b	a	b	b	a	a	a	a	b
chr10	737813	G	A	b	b	a	a	b	b	b	a	a	b	a	a	b	a	-	a	-	a	a	a	-	a	a	a	-	-	-	a	b	a	a	a	b	a	a	b	a	b	a	b	b	a	a	a	a	b
chr10	738048	G	A	b	-	a	a	b	b	-	b	a	a	b	a	b	b	a	a	b	a	b	a	b	b	h	-	h	a	-	a	-	b	a	a	b	a	a	b	b	a	a	a	a	a	a	b	a	-
chr10	738290	A	G	a	a	a	a	a	b	-	a	a	a	b	a	b	h	a	a	b	a	b	a	b	b	h	-	b	a	b	a	b	a	a	a	b	a	a	b	b	a	a	a	a	a	a	b	a	-
chr10	738385	A	T	-	-	-	-	-	-	-	-	-	-	-	-	-	h	a	a	b	a	b	a	b	a	h	-	b	a	b	-	b	-	a	-	-	-	-	b	-	-	-	-	-	-	-	-	-	-
chr10	738491	A	G	b	b	a	b	b	b	b	-	a	b	b	b	b	b	a	-	-	-	-	-	b	-	b	-	b	-	-	a	b	-	h	a	b	b	a	b	b	a	b	a	b	a	b	b	a	-
chr10	738784	A	G	a	b	a	a	a	b	b	-	a	b	b	a	b	-	a	-	-	a	-	-	b	-	b	a	b	-	-	a	b	-	a	a	b	a	a	b	b	a	-	a	a	a	a	a	a	-
chr10	739375	A	G	b	-	-	-	-	-	-	-	-	-	-	-	-	a	a	a	b	a	a	a	-	a	a	a	b	a	a	-	-	b	-	-	-	-	-	-	-	-	-	-	-	-	-	-	-	-
chr10	739472	G	C	a	-	a	a	a	b	-	b	a	a	a	a	b	b	-	-	b	-	a	a	b	a	a	a	b	a	a	a	b	a	a	a	b	a	a	b	b	a	a	a	a	a	a	-	-	a
chr10	740102	C	T	b	b	a	a	a	b	b	a	a	a	b	a	b	b	a	a	b	-	-	a	b	b	a	a	-	-	a	a	b	b	a	a	b	a	a	b	b	b	a	b	a	a	a	a	a	a
chr10	740568	C	T	b	b	-	-	b	-	b	b	-	b	b	-	b	b	-	-	b	-	b	-	b	b	-	-	b	-	b	-	b	b	-	-	b	-	b	b	b	b	-	b	b	-	-	b	-	b
chr10	740766	C	T	a	b	a	a	b	b	b	b	-	b	a	a	b	a	a	a	b	a	b	a	b	h	-	a	b	a	a	a	b	b	-	a	b	a	b	b	a	b	a	b	a	a	-	b	-	b
chr10	740783	G	A	b	b	a	a	b	b	b	b	-	b	b	a	b	a	a	a	b	a	b	a	b	h	-	a	b	a	b	a	b	b	-	a	b	a	b	b	b	b	a	b	b	a	-	b	-	b
chr10	741134	T	C	b	b	a	a	b	b	-	a	a	a	-	a	b	-	-	-	b	-	b	a	-	-	b	-	b	a	a	a	b	b	a	a	b	a	b	b	a	a	a	a	a	a	a	a	a	-
chr10	741458	G	A	b	b	a	a	b	b	-	a	a	a	-	a	b	-	-	-	b	-	b	a	-	b	b	-	b	a	a	a	b	b	a	a	b	a	b	b	a	a	a	a	a	a	a	a	a	-
chr10	741805	G	A	-	b	-	-	-	a	-	-	-	a	-	-	b	a	-	-	b	a	a	a	b	h	a	a	b	a	h	-	a	-	-	-	b	-	-	-	-	-	-	-	-	-	-	-	-	-
chr10	759643	C	T	b	b	a	a	a	b	b	a	a	a	a	a	b	a	a	a	b	a	a	a	b	h	a	a	b	a	b	-	b	-	a	-	-	a	a	b	a	-	a	a	-	a	a	-	-	a
chr10	759653	G	A	b	b	a	a	a	b	b	b	a	a	a	a	b	a	a	a	b	a	a	a	b	h	a	a	b	a	b	-	b	-	a	-	-	a	a	b	a	-	a	a	-	a	a	-	-	a
chr10	759810	G	A	-	b	a	a	a	b	b	a	a	a	a	a	b	a	a	a	b	a	a	a	b	h	-	a	b	a	b	-	b	-	a	-	-	a	a	b	a	-	a	a	-	a	a	-	-	a
chr10	759818	C	T	-	b	a	a	a	b	b	a	a	a	a	a	b	a	a	a	b	a	a	a	b	h	-	a	b	a	b	-	b	-	a	-	-	a	a	b	a	-	a	a	-	a	a	-	-	a
chr10	759880	A	G	-	-	-	-	-	-	-	-	-	-	-	a	-	b	-	-	b	-	b	-	b	b	b	-	b	-	-	-	-	-	-	-	-	-	-	-	-	-	-	-	-	-	-	-	-	-
chr10	759905	T	C	-	-	-	-	-	-	-	-	-	-	-	a	-	b	-	-	b	-	b	-	b	b	b	-	b	-	-	-	-	-	-	-	-	-	-	-	-	-	-	-	-	-	-	-	-	-
chr10	762408	A	T	b	b	a	a	a	b	-	b	a	b	a	a	b	b	a	a	b	-	b	a	b	a	a	-	b	a	a	a	b	a	a	a	b	a	-	b	a	b	a	b	b	a	a	b	a	b
chr10	762606	C	T	b	b	a	a	a	b	-	b	a	b	a	a	b	b	a	a	b	a	b	a	b	a	a	-	b	a	h	a	-	a	a	a	b	a	-	b	a	b	a	b	b	a	a	b	a	-
chr10	762645	T	A	b	b	a	a	a	b	-	b	a	b	a	a	b	b	a	a	b	a	b	a	b	a	b	-	b	a	h	a	b	a	a	a	b	a	-	b	a	b	a	b	b	a	a	b	a	-
chr10	763743	A	G	a	a	a	a	b	b	b	a	a	b	a	a	b	a	-	a	b	a	b	a	b	b	b	a	b	a	-	a	b	b	a	a	b	a	a	b	a	b	b	a	b	a	a	a	a	b
chr10	771566	G	C	b	-	a	a	b	b	b	a	a	a	a	a	b	-	a	a	b	-	-	-	-	-	b	a	b	-	-	-	b	a	a	a	b	a	-	-	a	-	a	a	b	a	a	a	a	-
chr10	780849	C	T	b	-	a	a	a	b	-	a	a	b	b	a	b	a	a	a	b	-	b	-	-	b	b	-	b	a	-	a	-	-	a	a	b	a	-	b	b	a	-	b	b	a	a	b	a	a
chr10	780858	C	T	b	-	a	a	a	b	-	a	a	b	b	a	b	a	a	a	b	-	b	-	-	b	b	-	b	a	-	a	-	-	a	a	b	a	-	b	b	a	-	b	b	a	a	b	a	a
chr10	783158	C	T	-	-	-	-	-	-	-	-	-	-	-	-	b	a	a	a	b	a	b	a	b	a	a	a	b	a	a	-	-	-	-	-	-	-	-	-	-	-	-	-	-	-	-	-	-	-
chr10	784906	G	T	a	-	a	a	b	-	-	-	a	a	b	a	b	-	-	-	-	a	-	-	-	-	-	-	-	-	-	-	-	-	a	a	b	-	-	b	-	b	-	b	b	a	a	-	a	-
chr10	785411	G	A	-	-	a	-	-	b	-	-	a	-	-	-	b	b	a	a	b	a	a	a	b	h	b	a	b	a	a	-	-	-	a	a	-	-	-	-	b	-	-	a	-	-	-	a	-	-
chr10	789607	T	G	b	-	a	a	b	b	b	a	a	b	a	a	b	b	-	-	b	-	-	a	b	a	a	a	-	a	a	a	b	a	a	a	b	a	b	b	b	b	a	a	a	a	a	-	a	b
chr10	790396	T	C	-	b	a	a	b	b	b	b	a	b	b	a	b	b	-	-	-	-	a	-	-	b	b	-	-	-	-	a	b	b	a	a	b	a	-	-	b	-	a	b	a	a	a	a	-	-
chr10	797828	T	C	b	b	a	a	b	b	-	b	a	a	a	a	b	a	a	-	b	a	-	a	-	b	a	-	-	-	h	a	b	b	a	a	b	a	b	b	b	b	a	b	b	a	a	b	a	b
chr10	804110	G	A	-	-	-	a	-	-	-	-	-	-	-	-	-	a	a	-	b	a	b	a	b	h	b	a	b	a	b	-	-	-	-	-	-	-	-	-	-	-	-	-	-	a	-	-	-	-
chr10	804171	G	C	-	-	-	a	-	-	-	-	-	-	-	-	-	a	a	-	b	a	b	a	b	h	b	a	b	a	b	-	-	-	-	-	-	-	-	-	-	-	-	-	-	a	-	-	-	-
chr10	815724	A	G	-	-	-	-	-	-	-	-	-	-	-	-	-	h	a	a	b	a	-	a	b	h	-	a	b	a	b	-	-	-	-	-	-	a	-	b	-	-	-	-	-	-	-	-	-	-
chr10	846043	A	G	b	b	a	a	b	b	b	b	a	a	-	-	b	b	-	-	b	-	b	-	b	a	b	-	-	-	b	a	b	a	a	-	b	a	b	b	a	b	a	b	b	a	a	-	a	-
chr10	847271	C	T	b	b	a	a	a	b	b	a	a	b	b	a	b	-	-	a	b	a	a	a	b	a	a	-	b	a	a	-	b	b	a	a	b	a	a	b	a	a	a	a	b	a	a	a	a	-
chr10	848669	G	A	-	-	-	-	-	-	-	-	-	a	-	-	-	b	a	a	b	a	a	a	b	b	b	a	b	a	a	-	-	-	a	-	-	-	a	-	b	-	-	-	-	a	-	-	-	-
chr10	848699	A	G	-	-	-	-	-	-	-	-	-	a	-	-	-	b	a	a	b	a	a	a	b	b	b	a	b	a	a	-	-	-	a	-	-	-	a	-	b	-	-	-	-	a	-	-	-	-
chr10	867671	A	G	b	b	a	a	a	b	b	b	a	-	b	-	b	a	-	-	-	-	b	a	b	b	a	-	b	a	b	a	b	b	a	a	b	a	-	b	-	b	a	b	a	-	a	b	a	-
chr10	879797	T	C	a	-	-	-	-	-	-	-	a	-	-	-	-	-	-	-	b	-	-	-	-	-	-	-	-	-	-	-	-	-	-	-	b	-	-	-	a	a	-	b	-	a	a	-	a	-
chr10	879806	C	T	a	-	-	-	-	-	-	-	a	-	-	-	-	-	-	-	b	-	-	-	-	-	-	-	-	-	-	-	-	-	-	-	b	-	-	-	a	a	-	a	-	a	a	-	a	-
chr10	880172	C	G	-	-	-	a	-	-	-	-	-	-	-	-	-	a	a	a	b	a	b	a	b	b	a	a	b	a	h	-	-	-	-	-	-	-	-	-	-	-	-	-	-	-	-	-	-	-
chr10	880300	C	T	-	-	-	a	-	-	-	-	-	-	-	-	-	b	a	a	b	a	-	a	b	b	a	a	b	a	h	-	-	-	-	-	-	-	-	-	-	-	-	-	-	-	-	-	-	-
chr10	882584	C	T	a	b	a	a	-	b	-	a	a	a	b	a	b	-	a	-	b	-	-	a	-	a	-	a	-	a	a	a	b	-	a	a	b	a	-	b	-	-	a	-	a	a	b	-	-	-
chr10	882717	A	G	a	b	a	a	-	b	-	a	a	a	b	a	b	-	a	-	b	-	-	a	-	a	-	a	-	a	a	a	b	-	a	a	b	a	-	b	-	-	a	-	a	a	b	-	-	-
chr10	882757	A	G	a	b	a	a	-	b	-	a	a	a	b	a	b	-	a	-	b	-	-	a	-	a	-	a	-	a	a	a	b	-	a	a	b	a	-	b	-	-	a	-	a	a	b	-	-	-
chr10	883895	A	G	b	-	-	-	-	-	-	-	-	-	-	a	a	h	a	-	b	a	a	a	b	a	b	a	b	a	b	-	-	-	-	-	-	-	-	-	-	-	-	-	-	-	-	-	-	-
chr10	884638	T	C	b	b	a	a	a	b	-	b	a	a	a	a	b	a	a	a	-	a	-	a	-	-	-	a	-	a	b	a	b	a	a	a	b	a	-	b	-	a	a	b	b	a	a	b	a	b
chr10	884941	T	C	-	-	a	-	a	-	-	-	-	-	-	-	-	b	-	a	b	a	-	a	b	b	a	a	b	a	a	-	-	-	a	-	-	a	-	b	-	-	a	-	-	-	-	-	-	-
chr10	885819	G	A	-	-	-	-	-	-	-	-	-	-	-	-	-	a	a	a	b	a	b	a	b	a	a	a	b	a	a	-	-	-	-	-	-	-	-	-	-	-	-	-	b	-	-	-	a	-
chr10	886219	G	A	a	-	a	a	a	b	-	b	a	b	-	a	-	a	a	-	-	-	a	a	-	-	a	a	-	-	a	a	-	a	a	a	-	a	a	b	a	-	a	a	a	a	a	a	a	-
chr10	886271	A	G	a	-	a	a	a	b	-	b	a	b	-	a	-	a	a	-	-	-	a	a	-	-	a	a	-	-	a	a	-	a	a	a	-	a	a	b	a	-	a	a	a	a	a	a	a	-
chr10	886290	T	G	a	-	a	a	a	b	-	b	a	b	-	a	-	a	a	-	-	-	a	a	-	-	a	a	-	-	a	a	-	a	a	a	-	a	a	b	a	-	a	a	a	a	a	a	a	-
chr10	887177	G	A	b	-	a	a	a	b	b	b	a	b	b	a	b	a	a	a	-	a	a	a	b	a	b	-	b	a	-	a	b	a	a	a	b	a	a	b	b	a	a	a	b	a	a	a	-	-
chr10	887192	T	C	b	-	a	a	a	b	b	b	a	b	b	a	b	a	a	a	-	a	a	a	b	a	b	-	b	a	-	a	b	a	a	a	b	a	a	b	b	a	a	a	b	a	a	a	-	-
chr10	888020	G	A	b	-	-	-	-	-	-	-	-	-	-	-	-	a	a	a	-	-	a	a	-	a	a	a	-	a	a	-	-	-	-	-	b	-	-	-	-	-	-	-	-	-	-	-	-	-
chr10	890530	G	A	-	-	-	-	-	-	-	-	-	-	-	-	-	a	a	-	b	a	h	a	b	h	a	a	b	b	h	-	-	-	a	-	-	b	a	-	a	-	-	b	-	-	-	-	-	-
chr10	898246	T	C	b	-	a	a	a	b	-	a	a	-	a	a	b	-	-	-	b	a	-	-	b	b	-	a	b	a	-	-	b	-	a	a	b	a	-	b	-	-	a	b	b	a	a	-	a	b
chr10	902666	G	A	-	-	-	-	-	-	-	-	-	-	-	a	b	h	a	a	b	a	a	a	b	a	a	-	b	a	a	-	a	-	a	-	b	-	-	-	b	-	-	-	-	-	-	-	-	a
chr10	902684	T	C	-	-	-	-	-	-	-	-	-	-	-	-	b	b	a	a	b	a	a	a	b	a	b	-	b	a	a	-	-	-	-	-	b	-	-	-	b	-	-	-	-	-	-	-	-	-
chr10	912196	A	C	a	-	-	-	-	-	-	-	a	-	-	-	-	a	a	a	b	a	b	a	b	b	b	a	b	a	a	-	-	a	a	-	b	-	-	-	-	-	-	b	-	-	a	-	-	-
chr10	916137	G	A	b	b	a	a	b	b	-	-	a	b	a	a	b	a	a	-	b	a	b	a	b	-	a	-	b	a	-	a	b	b	a	a	b	a	b	b	-	a	a	b	b	a	a	b	a	a
chr10	916758	C	T	-	-	-	-	-	-	-	-	-	-	-	-	-	a	a	a	-	a	h	a	b	-	b	a	b	a	-	-	-	-	a	-	-	-	-	-	-	-	a	-	-	-	-	-	-	-
chr10	916812	T	C	-	-	-	-	-	-	-	-	-	-	-	-	-	a	a	a	-	a	h	a	b	-	b	a	b	a	-	-	-	-	a	-	-	-	-	-	-	-	a	-	-	-	-	-	-	-
chr10	921279	T	C	b	-	a	a	a	b	-	b	a	a	-	a	b	-	-	-	-	-	-	-	-	-	-	-	-	-	-	a	b	b	a	a	b	a	-	b	-	a	a	b	-	a	a	a	a	a
chr10	922548	T	C	-	-	-	a	-	-	-	-	-	-	-	-	b	a	a	a	b	a	a	a	b	b	a	-	b	a	h	-	-	-	a	-	-	a	-	-	-	-	-	-	-	-	-	-	-	-
chr10	922644	T	C	a	b	a	a	b	b	b	b	a	-	b	a	b	-	-	a	b	-	-	a	-	-	b	-	b	-	b	a	b	b	a	a	b	a	b	b	-	b	a	b	-	a	a	a	-	b
chr10	926173	A	G	b	b	a	a	a	b	b	-	-	b	b	a	b	b	a	a	-	-	-	-	-	a	a	-	b	-	-	a	b	-	a	a	b	a	b	-	b	a	-	b	a	a	a	-	-	-
chr10	931337	C	T	b	b	a	a	a	b	b	-	a	a	a	a	b	-	a	-	b	-	-	a	b	a	-	-	b	a	a	a	b	b	a	a	b	a	a	b	b	b	a	b	a	a	a	b	a	-
chr10	973219	T	A	a	-	a	a	a	b	b	a	a	b	b	a	b	-	-	-	b	-	-	a	-	-	-	-	-	-	-	-	b	a	a	a	b	a	b	b	b	b	a	b	a	a	a	a	a	-
chr10	996092	T	C	a	b	a	a	a	b	b	a	a	a	a	a	b	a	a	a	-	-	-	a	-	a	-	a	-	-	a	a	b	a	a	a	b	a	b	b	b	b	a	b	b	a	a	a	a	a
chr10	1003146	C	T	-	-	-	a	a	-	-	-	-	-	-	-	b	-	-	-	-	-	-	-	-	-	-	-	-	-	-	-	b	-	a	-	-	-	-	-	b	a	-	-	-	-	a	b	a	-
chr10	1003181	T	C	-	-	-	a	a	-	-	-	-	-	-	-	b	-	-	-	-	-	-	-	-	-	-	-	-	-	-	-	b	-	a	-	-	-	-	-	b	a	-	-	-	-	a	b	a	-
chr10	1003542	C	T	-	-	-	a	a	-	-	-	-	-	-	-	b	-	-	-	-	-	-	-	-	-	-	-	-	-	-	-	-	-	a	-	-	-	-	-	b	a	-	-	-	-	a	b	a	-
chr10	1021297	T	G	-	-	-	a	-	-	-	-	-	-	a	-	-	a	a	a	b	a	a	a	b	h	h	a	b	a	b	-	-	-	-	a	-	-	-	-	-	-	-	-	-	-	-	-	-	-
chr10	1022712	G	A	a	b	a	a	b	b	b	b	a	b	b	a	b	a	a	a	b	a	a	a	b	a	b	a	b	a	a	-	b	-	a	a	b	a	-	b	-	a	a	b	b	a	-	-	-	-
chr10	1028377	A	G	b	b	a	a	a	b	b	b	a	b	a	a	b	a	a	-	-	a	a	a	b	a	-	a	-	-	a	a	b	b	a	a	b	a	a	b	a	-	a	b	a	a	a	a	a	a
chr10	1083120	C	T	a	-	a	a	b	b	b	a	a	a	a	a	b	b	a	a	-	-	b	a	b	a	a	a	b	a	a	a	b	b	a	a	b	a	a	b	a	a	a	b	a	a	a	a	a	a
chr10	1083370	C	T	a	-	a	a	a	b	b	a	a	a	b	a	b	b	a	a	-	-	b	a	b	a	a	a	b	a	a	a	b	b	a	a	b	a	a	b	a	a	a	b	a	a	a	a	a	a
chr10	1104946	T	C	-	-	-	-	-	-	-	-	-	-	-	-	-	a	a	a	b	a	b	a	b	h	h	a	b	a	b	a	-	-	-	-	-	-	-	-	b	a	-	-	-	-	-	-	-	-
chr10	1111266	A	G	a	b	a	a	b	b	b	a	a	a	a	a	b	a	-	-	b	a	a	a	-	a	-	a	-	a	-	a	b	b	a	a	b	a	a	-	-	b	a	b	a	a	a	a	a	-
chr10	1114197	A	G	-	-	-	-	-	-	-	-	b	-	-	-	-	a	a	a	b	b	a	a	b	h	a	a	b	a	a	-	-	-	-	-	-	-	-	-	-	-	-	-	-	-	-	-	-	-
chr10	1114702	A	G	a	-	a	a	a	b	b	a	a	b	a	a	b	b	a	a	b	a	-	a	-	b	a	a	b	a	-	a	b	b	a	a	b	a	a	b	b	a	b	b	b	a	a	a	a	b
chr10	1115694	A	G	b	-	a	a	-	b	-	-	a	b	-	-	b	-	-	-	-	-	-	-	b	a	a	-	b	-	-	a	b	-	a	a	b	a	-	b	-	a	a	b	-	a	a	b	a	b
chr10	1117661	T	C	a	b	a	a	b	b	b	a	a	b	a	a	b	h	a	a	b	a	b	-	b	b	b	a	b	-	b	a	b	b	a	a	b	a	a	b	a	b	a	b	a	a	a	a	a	b
chr10	1117676	T	C	a	b	a	a	b	b	b	a	a	b	a	a	b	h	a	a	b	a	b	-	b	b	b	a	b	-	b	a	b	b	a	a	b	a	a	b	a	b	a	b	a	a	a	a	a	b
chr10	1122601	A	G	-	b	a	-	a	b	b	-	-	-	-	-	b	-	-	a	-	-	-	-	-	-	-	a	-	-	a	-	-	-	a	-	b	-	a	-	-	b	-	b	-	a	a	-	-	-
chr10	1163980	A	T	a	b	a	a	a	b	b	b	a	b	b	a	b	a	a	-	-	a	a	a	b	b	b	-	b	a	a	a	b	a	a	a	-	a	-	b	a	b	a	b	a	a	a	b	a	-
chr10	1164164	T	C	a	b	a	a	a	b	b	b	a	b	b	a	b	a	a	-	b	a	a	a	b	b	b	-	-	a	b	a	b	a	a	a	b	a	-	b	a	b	a	b	a	a	a	b	a	-
chr10	1167682	T	C	b	b	a	a	a	b	b	a	a	b	b	a	b	b	-	-	b	a	-	-	b	a	-	-	b	a	-	a	b	b	a	a	b	a	a	b	b	a	a	b	b	a	a	b	a	-
chr10	1177177	G	A	a	b	a	a	b	b	b	a	a	-	b	a	b	a	-	-	b	-	-	a	b	-	-	a	-	a	-	a	b	b	a	a	b	a	b	b	a	a	a	b	b	a	a	b	a	b
chr10	1177425	T	C	a	b	a	a	b	b	b	a	a	-	b	a	b	a	-	-	-	-	-	a	-	-	-	a	-	a	-	a	b	b	a	a	b	a	b	b	a	a	a	b	b	a	a	a	a	b
chr10	1178637	T	C	b	b	a	a	a	b	b	-	a	a	a	a	b	a	-	-	b	a	-	-	b	-	-	-	-	a	-	a	b	b	a	a	b	a	b	b	-	b	a	b	b	a	a	a	a	b
chr10	1192705	A	G	a	b	a	a	a	b	-	b	a	b	a	a	b	b	a	a	b	a	-	a	b	a	a	a	b	a	a	a	b	a	a	a	b	a	b	b	b	a	a	b	b	a	a	b	a	b
chr10	1206148	C	T	a	-	a	a	b	b	-	-	a	b	a	a	b	a	-	-	-	-	-	-	b	-	a	-	-	-	a	a	-	-	a	-	b	a	b	b	b	b	a	b	a	-	a	-	a	b
chr10	1206174	A	G	a	-	a	a	b	b	-	-	a	b	a	a	b	a	-	-	-	-	-	-	b	-	a	-	-	-	a	a	-	-	a	-	b	a	b	b	b	b	a	b	a	-	a	-	a	b
chr10	1206791	T	C	h	b	a	a	h	b	b	-	a	a	a	a	b	a	-	a	-	-	b	-	-	-	-	-	-	-	-	a	b	a	a	a	b	a	-	b	-	b	a	b	b	a	a	a	-	-
chr10	1206869	T	G	h	b	a	a	h	b	b	-	a	a	a	a	b	a	-	a	-	-	b	-	-	-	-	-	-	-	-	a	b	a	a	a	b	a	-	b	-	b	a	b	b	a	a	a	-	-
chr10	1208581	T	A	a	b	a	a	a	b	b	b	a	a	a	a	b	a	-	a	b	-	-	a	-	b	-	a	b	a	b	a	b	b	a	a	b	a	-	-	a	a	a	b	b	a	a	a	a	-
chr10	1212361	G	A	-	-	-	-	-	-	-	-	-	-	-	a	-	a	a	a	b	a	-	a	b	a	a	a	b	a	b	-	-	-	-	-	-	-	-	-	-	-	a	-	a	-	-	-	-	-
chr10	1212380	G	A	-	-	-	-	-	-	-	-	-	-	-	a	-	a	a	a	b	a	-	a	b	a	a	a	b	a	b	-	-	-	-	-	-	-	-	-	-	-	a	-	a	-	-	-	-	-
chr10	1212559	A	G	-	-	-	-	-	-	-	-	-	-	-	-	-	a	a	a	b	a	b	a	-	a	-	a	b	a	a	-	-	-	a	a	-	-	-	-	-	-	-	-	a	-	-	-	-	-
chr10	1212582	A	C	-	-	-	-	-	-	-	-	-	-	-	-	-	h	a	a	b	a	h	a	-	a	a	a	b	a	a	-	-	-	a	a	-	-	-	-	-	-	-	-	a	-	-	-	-	-
chr10	1212606	G	T	-	-	-	-	-	-	-	-	-	-	-	-	-	b	a	a	b	a	a	a	-	a	a	a	b	a	a	-	-	-	a	a	-	-	-	-	-	-	-	-	a	-	-	-	-	-
chr10	1212935	C	A	a	b	a	a	b	b	b	a	a	b	b	a	b	a	a	a	b	a	b	a	-	-	-	-	b	-	-	a	b	b	a	a	b	a	a	b	b	b	a	b	b	a	a	b	-	a
chr10	1212959	A	G	a	b	a	a	b	b	b	a	a	b	b	a	b	a	a	a	b	a	b	a	-	-	-	-	b	-	-	a	b	b	a	a	b	a	a	b	b	b	a	b	b	a	a	b	-	a
chr10	1213387	T	C	a	-	a	a	a	b	-	b	a	a	a	a	b	b	a	a	-	-	a	-	-	-	-	a	-	a	-	a	b	-	a	a	b	a	b	b	b	b	a	-	a	a	a	b	a	b
chr10	1213655	G	A	-	-	-	-	-	-	b	b	-	-	-	-	-	a	a	a	-	a	b	a	b	b	b	a	b	a	a	-	b	-	-	-	-	-	-	-	-	-	-	-	-	-	-	-	-	-
chr10	1214463	C	A	a	-	a	a	b	b	-	b	a	b	b	a	b	-	a	-	b	a	-	-	-	b	-	-	-	-	-	a	b	a	a	a	b	a	b	b	a	a	a	b	a	a	a	b	a	-
chr10	1226735	G	A	b	b	a	a	a	b	-	a	-	b	-	a	-	a	a	-	-	-	-	-	-	-	-	-	-	a	-	a	b	a	-	a	b	a	-	-	b	a	a	b	-	a	a	a	a	-
chr10	1228938	C	G	b	b	a	a	b	b	b	b	a	a	a	a	b	-	a	-	b	a	a	a	-	-	a	a	b	-	b	a	b	a	a	a	b	a	b	-	a	b	a	b	b	a	a	b	a	a
chr10	1228952	A	C	b	b	a	a	b	b	b	b	a	a	a	a	b	-	a	-	b	a	a	a	-	-	a	a	b	-	b	a	b	a	a	a	b	a	b	-	a	b	a	b	b	a	a	b	a	a
chr10	1228988	C	A	b	b	a	a	b	b	b	b	a	a	a	a	b	-	a	-	b	a	a	a	-	-	a	a	b	-	b	a	b	a	a	a	b	a	b	-	a	b	a	b	b	a	a	b	a	a
chr10	1229171	C	A	b	b	a	a	b	b	b	b	a	a	a	a	b	b	a	-	b	a	b	a	b	-	a	a	b	-	b	a	b	a	a	a	b	a	b	-	a	b	a	b	b	a	a	b	a	-
chr10	1259638	A	G	-	-	a	a	a	b	-	a	a	b	-	a	b	-	-	a	-	-	-	-	-	-	b	-	-	-	-	a	b	b	a	-	b	a	b	b	a	a	a	b	a	-	a	b	a	b
chr10	1259945	T	A	-	-	a	a	a	b	-	a	a	b	-	a	b	-	-	a	-	-	-	-	-	-	-	-	-	-	-	a	b	b	a	-	b	a	b	b	a	a	a	b	a	-	a	b	a	b
chr10	1262933	T	C	-	-	a	-	-	-	-	-	-	-	-	a	-	a	a	a	-	a	b	a	b	a	a	a	b	a	b	-	-	-	a	a	b	a	-	-	-	-	-	-	-	-	-	-	-	-
chr10	1266213	C	T	-	-	-	-	-	-	-	-	-	-	-	-	-	a	a	a	-	a	a	a	b	h	a	a	b	a	a	-	-	-	a	-	b	-	-	-	-	-	-	-	-	-	-	a	-	-
chr10	1266237	A	G	-	-	-	-	-	-	-	-	-	-	-	-	-	a	a	a	-	a	a	a	b	h	a	a	b	a	a	-	-	-	a	-	b	-	-	-	-	-	-	-	-	-	-	a	-	-
chr10	1266260	G	A	-	b	a	a	b	b	b	a	-	a	-	-	b	a	-	-	b	-	-	-	-	-	-	-	-	-	a	-	b	-	a	a	b	a	-	b	-	-	-	b	-	-	a	-	a	-
chr10	1266585	A	T	-	b	a	a	b	b	b	a	-	a	-	-	b	a	-	-	-	-	-	-	-	-	-	-	-	-	a	-	b	-	a	a	b	a	-	b	-	-	-	b	-	-	a	-	a	-
chr10	1266658	A	G	-	b	a	a	b	b	b	a	-	a	-	-	b	a	-	-	-	-	-	-	-	-	-	-	-	-	a	-	b	-	a	a	b	a	-	b	-	-	-	b	-	-	a	-	a	-
chr10	1269982	G	C	a	b	a	a	a	b	b	a	-	b	-	a	-	-	-	a	b	-	-	b	-	-	a	-	-	-	-	-	b	b	a	a	b	a	a	-	b	a	a	b	-	a	a	-	a	-
chr10	1273604	T	A	-	-	-	-	-	-	-	-	-	-	-	-	-	b	a	a	h	a	h	a	b	a	b	a	b	a	h	-	-	-	-	-	-	-	-	-	-	a	-	-	-	-	-	-	-	-
chr10	1275398	C	T	-	-	a	a	-	b	-	-	a	-	a	a	b	b	a	a	b	a	a	a	b	a	b	a	b	a	-	-	-	-	a	a	-	-	-	-	a	-	-	-	-	-	-	-	-	-
chr10	1275455	C	T	-	-	a	a	-	b	-	-	a	-	a	a	b	b	a	a	b	a	a	a	b	a	b	a	b	a	-	-	-	-	a	a	-	-	-	-	a	-	-	-	-	-	-	-	-	-
chr10	1282573	A	G	-	-	-	a	-	b	-	-	a	a	a	a	b	-	-	a	-	a	-	-	-	-	b	-	b	-	-	a	b	b	a	a	b	a	-	b	a	a	a	-	-	a	a	a	a	-
chr10	1282616	A	C	a	b	a	a	a	b	b	a	a	b	b	a	b	b	a	a	a	a	-	-	-	b	a	-	b	a	a	a	b	a	a	a	b	a	b	b	a	b	a	b	b	a	a	a	a	-
chr10	1285797	T	C	b	-	-	a	b	b	-	b	-	a	-	-	b	-	-	-	-	-	-	-	-	-	-	-	-	-	-	a	-	-	a	a	-	-	-	-	a	b	a	b	b	a	a	-	-	-
chr10	1289882	A	G	-	-	-	-	-	-	-	-	-	-	-	a	-	h	a	a	b	a	a	a	-	a	-	a	b	a	a	-	-	-	-	-	-	-	-	-	a	-	-	b	-	-	-	-	-	-
chr10	1291994	G	A	a	-	a	a	a	b	b	-	-	b	-	a	a	b	-	-	-	-	-	-	-	-	-	a	-	a	-	a	b	-	a	a	b	a	b	b	-	-	a	b	a	a	a	b	a	b
chr10	1296897	G	T	-	-	a	-	-	b	-	-	-	-	-	-	-	a	a	a	b	a	a	a	b	a	a	a	b	a	-	-	-	-	a	-	-	-	-	-	-	-	-	-	a	-	-	-	-	-
chr10	1300023	G	A	a	b	a	a	a	b	b	a	a	a	b	a	b	a	a	a	-	a	-	a	-	a	a	a	-	a	a	a	b	a	a	a	-	a	a	b	-	a	a	b	b	a	a	b	a	-
chr10	1300044	C	T	a	b	a	a	a	b	b	a	a	a	b	a	b	a	a	a	-	a	-	a	-	a	a	a	-	a	a	a	b	a	a	a	-	a	a	b	-	a	a	b	b	a	a	b	a	-
chr10	1300076	G	A	a	b	a	a	b	b	b	b	a	b	b	a	b	a	-	a	b	a	-	-	b	a	a	a	b	a	b	a	b	-	a	a	b	a	a	b	b	b	a	b	b	a	a	b	a	b
chr10	1312247	C	T	-	-	-	-	b	-	-	-	-	-	-	-	-	a	a	a	-	a	a	a	-	a	-	a	-	a	a	-	-	-	-	a	-	a	-	-	-	-	-	-	-	-	-	-	-	-
chr10	1312255	C	T	-	-	-	-	b	-	-	-	-	-	-	-	-	a	a	a	-	a	a	a	-	a	-	a	-	a	a	-	-	-	-	a	-	a	-	-	-	-	-	-	-	-	-	-	-	-
chr10	1312499	A	T	-	-	-	a	-	-	-	-	-	-	-	-	-	b	-	a	b	a	h	a	b	a	h	a	b	-	b	-	-	-	-	-	-	-	-	-	-	b	a	-	-	-	-	-	-	-
chr10	1312660	T	C	-	-	-	-	-	b	-	-	-	-	-	-	b	b	a	a	b	a	h	a	b	a	h	a	b	a	h	-	-	-	-	-	-	-	-	-	-	-	-	-	-	-	-	-	-	-
chr10	1312979	G	A	-	-	-	-	-	-	-	-	-	-	-	-	b	b	a	a	b	a	b	a	b	a	b	a	b	a	a	-	b	-	a	a	-	-	-	b	b	-	-	-	-	-	-	-	-	-
chr10	1313572	C	T	-	-	-	-	-	-	-	-	-	-	-	-	-	a	-	-	b	-	a	-	b	-	b	-	b	a	b	-	-	-	-	-	b	-	-	-	-	-	-	b	-	-	-	-	-	-
chr10	1314923	A	G	a	-	a	-	-	-	-	-	-	b	-	-	-	a	a	a	b	a	b	a	b	a	a	a	b	a	b	-	-	a	a	-	b	-	-	-	-	-	-	b	a	a	a	-	-	-
chr10	1316058	A	G	-	-	a	-	-	-	-	-	a	-	b	-	-	a	a	-	b	a	a	a	b	a	a	a	b	a	a	-	-	-	-	-	-	-	-	-	-	a	-	-	-	-	a	-	-	a
chr10	1316193	C	T	-	-	a	-	-	-	-	-	a	-	b	-	-	a	a	-	b	a	a	a	b	a	a	a	b	a	a	-	-	-	-	-	-	-	-	-	-	a	-	-	-	-	a	-	-	a
chr10	1317575	C	T	-	-	-	a	-	b	-	-	-	a	b	-	b	b	a	a	b	-	b	a	b	a	b	a	b	a	h	a	-	-	-	a	-	-	-	-	-	-	-	b	-	-	-	-	-	-
chr10	1318304	A	G	a	-	a	a	a	b	b	b	a	b	b	a	b	h	a	a	b	a	b	a	b	-	-	a	b	a	b	a	b	a	a	a	b	a	b	b	a	b	a	b	b	a	a	a	a	b
chr10	1318442	C	G	-	-	-	-	-	-	-	-	-	b	-	-	-	a	a	a	b	a	a	a	b	a	a	a	-	a	h	-	-	-	a	-	-	-	-	-	-	-	-	b	-	-	-	-	-	-
chr10	1318830	C	T	b	-	-	-	-	-	-	-	-	b	-	-	-	b	a	a	b	a	b	a	b	a	-	a	b	a	b	-	-	-	a	-	-	a	-	-	-	-	-	-	-	a	-	-	-	-
chr10	1318866	G	A	b	-	-	-	-	-	-	-	-	b	-	-	-	b	a	a	b	a	b	a	b	a	-	a	b	a	b	-	-	-	a	-	-	a	-	-	-	-	-	-	-	a	-	-	-	-
chr10	1319600	T	A	-	-	-	-	-	-	-	-	-	-	-	-	-	b	-	-	b	-	b	-	-	-	b	-	-	-	b	-	-	-	-	-	-	-	-	-	-	-	-	b	-	-	-	-	-	-
chr10	1319641	G	A	-	-	-	-	-	-	-	-	-	-	-	-	-	b	-	-	b	-	b	-	-	-	b	-	-	-	b	-	-	-	-	-	-	-	-	-	-	-	-	b	-	-	-	-	-	-
chr10	1320875	G	A	b	b	a	a	a	b	b	a	a	b	a	a	b	-	a	a	b	-	b	a	b	a	-	a	b	a	-	a	b	a	a	a	b	a	a	b	b	a	a	b	a	a	a	a	a	b
chr10	1320921	T	C	a	-	a	a	b	b	b	a	-	a	b	a	b	b	-	a	b	-	-	a	b	-	b	a	b	-	a	a	b	a	a	a	b	a	a	b	b	b	a	b	b	-	a	b	a	a
chr10	1321548	A	T	-	-	-	-	-	-	-	-	-	-	-	-	-	a	a	a	b	a	b	a	b	a	a	a	b	a	h	-	-	a	-	-	-	-	-	-	-	-	-	-	-	-	-	-	-	-
chr10	1322182	G	A	b	b	-	a	-	b	-	b	a	-	-	a	b	b	a	a	b	a	a	a	b	a	a	a	b	a	h	a	-	-	a	a	-	-	-	b	-	-	-	-	-	a	-	b	-	a
chr10	1322335	G	A	b	b	-	a	-	b	-	b	a	-	-	a	b	b	a	a	b	a	a	a	b	a	a	a	b	a	a	a	-	-	a	a	-	-	-	b	-	-	-	-	-	a	-	b	-	a
chr10	1322347	C	T	b	b	-	a	-	b	-	b	a	-	-	a	b	b	a	a	b	a	a	a	b	a	a	a	b	a	a	a	-	-	a	a	-	-	-	b	-	-	-	-	-	a	-	b	-	a
chr10	1322598	C	A	-	-	-	-	-	b	-	-	-	-	-	-	b	-	-	-	-	-	-	-	-	-	-	-	b	a	-	-	-	-	a	-	-	-	-	-	-	-	-	-	-	-	a	b	a	a
chr10	1324407	C	T	a	-	a	-	a	-	-	a	a	-	-	-	-	a	a	a	b	-	b	-	b	-	a	a	-	a	a	-	-	-	-	-	-	a	-	-	-	-	-	-	-	-	-	-	-	-
chr10	1335726	A	G	a	b	a	a	b	b	b	b	a	b	a	a	b	a	-	-	b	a	b	a	b	a	a	a	b	a	b	a	b	b	a	a	b	a	a	b	a	b	a	b	b	a	a	b	a	-
chr10	1335772	G	A	a	b	a	a	b	b	b	b	a	b	b	a	b	a	-	-	b	a	b	a	b	a	a	a	b	a	b	a	b	b	a	a	b	a	a	b	a	b	a	b	b	a	a	b	a	-
chr10	1335925	C	T	a	b	a	a	b	b	b	b	a	b	a	a	b	a	a	a	b	a	-	a	-	a	a	a	b	a	b	a	b	b	a	a	b	a	a	b	a	b	a	b	b	a	a	a	a	-
chr10	1335965	C	T	a	b	a	a	b	b	b	b	a	b	a	a	b	h	a	a	b	a	b	a	b	a	a	a	b	a	b	a	b	b	a	a	b	a	a	b	a	a	a	b	b	a	a	b	a	-
chr10	1336097	T	C	-	-	-	-	-	-	-	-	-	-	-	-	-	h	a	a	b	a	-	a	b	a	a	a	b	a	h	-	-	-	-	-	-	-	-	-	-	-	-	-	-	-	-	-	-	-
chr10	1336716	A	C	-	-	-	a	-	b	-	-	-	-	-	-	-	b	a	a	b	a	b	h	b	a	a	a	b	a	b	-	-	-	-	-	-	-	-	-	-	a	-	-	-	-	-	-	-	-
chr10	1336885	G	A	-	-	-	a	-	-	-	-	-	-	-	-	-	a	a	a	b	a	b	a	b	a	b	a	b	a	b	-	-	-	-	-	-	-	-	-	-	a	-	-	-	-	-	-	-	-
chr10	1341136	T	C	a	b	a	a	a	b	b	a	a	a	b	a	b	a	-	-	-	-	a	a	b	a	-	a	-	a	-	a	b	b	a	a	b	a	a	b	a	b	a	b	a	a	a	b	a	b
chr10	1343640	T	C	-	-	-	-	-	-	-	-	-	-	-	-	-	b	-	-	b	-	-	-	b	-	-	-	b	-	-	-	b	a	-	-	-	-	-	-	-	-	-	-	a	-	-	-	-	-
chr10	1343768	A	G	-	-	-	-	-	-	-	-	-	-	-	-	-	b	-	-	b	-	-	-	b	-	-	-	-	-	-	-	b	a	-	-	-	-	-	-	-	-	-	-	a	-	-	-	-	-
chr10	1348595	C	A	b	b	-	-	-	-	b	-	a	-	-	a	b	a	a	a	b	a	h	a	b	a	a	a	b	a	h	-	b	-	a	-	-	a	-	b	a	a	-	b	b	-	-	-	-	-
chr10	1348654	G	A	b	b	-	-	-	-	b	-	a	-	-	a	b	a	a	a	b	a	h	a	b	a	a	a	b	a	h	-	b	-	a	-	-	a	-	b	a	a	-	b	b	-	-	-	-	-
chr10	1348920	T	C	a	b	a	a	a	b	b	a	a	b	a	a	b	a	a	-	b	-	-	-	b	a	b	a	b	a	b	a	b	b	a	a	a	a	a	b	a	a	a	b	b	a	a	b	a	b
chr10	1352026	C	T	-	-	-	-	-	-	-	-	-	-	-	-	-	b	a	a	b	a	b	a	b	a	h	a	b	a	a	-	-	-	-	-	b	-	-	-	-	-	-	-	-	-	-	-	-	-
chr10	1352038	G	A	-	-	-	-	-	-	-	-	-	-	-	-	-	b	a	a	b	a	b	a	b	a	h	a	b	a	b	-	-	-	-	-	b	-	-	-	-	-	-	-	-	-	-	-	-	-
chr10	1352177	G	A	-	-	-	-	-	-	-	-	-	-	-	-	-	a	a	-	b	a	b	a	b	a	a	a	b	a	b	-	-	-	-	a	-	-	-	-	-	b	-	-	-	-	-	-	-	-
chr10	1353263	T	C	b	b	a	a	a	b	-	a	a	b	b	a	b	b	a	h	b	a	b	a	b	a	a	a	b	a	b	a	b	b	a	a	b	a	b	b	b	b	a	b	a	a	a	b	a	-
chr10	1353290	C	T	b	b	a	a	a	b	-	a	a	b	b	a	b	b	a	h	b	a	b	a	b	a	a	a	b	a	b	a	b	b	a	a	b	a	b	b	b	b	a	b	a	a	a	b	a	-
chr10	1355961	G	A	b	b	a	a	b	b	-	a	a	a	b	a	b	-	-	-	-	a	-	-	-	a	-	-	-	a	-	a	b	h	a	a	b	a	a	b	b	b	a	b	b	a	a	a	a	b
chr10	1366377	C	T	a	-	a	a	a	-	-	-	-	-	-	a	-	-	-	-	-	-	-	a	-	a	-	-	-	a	-	-	-	-	a	a	-	a	-	-	-	a	a	-	a	a	a	a	a	a
chr10	1382653	T	A	-	-	-	-	-	-	-	-	a	-	-	-	-	-	-	-	-	-	-	-	-	-	-	-	-	-	-	a	-	-	-	a	-	a	-	-	-	a	-	-	-	a	-	-	-	-
chr10	1390778	C	T	a	-	a	a	b	b	b	a	a	-	b	a	b	-	a	a	-	a	a	a	b	a	a	a	b	-	-	a	b	a	a	a	b	a	a	b	b	a	-	b	a	a	a	b	a	b
chr10	1416860	T	C	b	-	-	a	-	b	b	b	-	-	b	a	b	-	-	-	b	-	-	a	-	a	-	a	b	-	a	-	b	b	a	a	b	a	-	b	-	a	a	-	a	-	a	b	a	-
chr10	1418784	T	C	-	-	a	-	-	b	-	-	-	-	-	-	-	b	a	a	b	a	b	a	-	a	a	a	b	a	a	-	b	-	a	a	-	-	-	-	-	-	-	-	-	a	-	-	-	-
chr10	1418823	A	G	-	-	a	-	-	b	-	-	-	-	-	-	-	b	a	a	b	a	a	a	-	a	a	a	b	a	a	-	b	-	a	a	-	-	-	-	-	-	-	-	-	a	-	-	-	-
chr10	1421468	A	G	-	-	-	-	-	-	-	-	-	-	-	-	-	b	a	a	b	a	h	a	b	a	a	a	b	a	a	-	b	-	-	a	b	a	-	-	-	-	-	-	-	a	-	-	-	-
chr10	1428008	T	G	-	-	-	-	-	-	-	-	a	-	-	-	-	h	a	a	-	a	a	a	b	a	-	a	b	a	a	-	-	-	-	a	-	-	-	-	-	-	-	-	-	-	-	-	-	-
chr10	1428017	C	A	-	-	-	-	-	-	-	-	a	-	-	-	-	h	a	a	-	a	a	a	b	a	-	a	b	a	a	-	-	-	-	a	-	-	-	-	-	-	-	-	-	-	-	-	-	-
chr10	1430520	T	C	a	b	a	a	b	b	b	b	a	a	b	a	b	a	a	a	b	a	a	a	b	a	b	-	b	-	b	a	b	a	a	a	b	a	b	b	b	b	a	b	a	a	a	a	a	a
chr10	1431510	A	C	a	-	a	a	b	b	-	b	-	a	b	a	b	-	-	-	b	a	a	-	-	-	-	-	-	-	b	a	b	a	-	a	-	a	-	b	a	-	a	-	a	a	a	-	a	-
chr10	1432509	G	C	-	-	-	-	b	-	-	-	-	-	-	-	b	a	a	a	b	a	b	a	b	a	h	a	b	a	b	-	b	-	-	-	-	-	-	-	-	-	-	-	-	-	-	-	-	-
chr10	1432579	G	C	-	-	-	-	b	-	-	-	-	-	-	-	b	a	a	a	b	a	b	a	b	a	h	a	b	a	b	-	b	-	-	-	-	-	-	-	-	-	-	-	-	-	-	-	-	-
chr10	1434563	G	A	a	-	a	a	a	b	b	-	-	a	-	a	-	-	-	a	b	-	-	-	-	-	-	-	-	a	-	-	b	a	a	a	b	a	-	-	a	a	-	b	-	a	a	b	a	a
chr10	1434576	T	C	a	-	a	a	a	b	b	-	-	a	-	a	-	-	-	a	b	-	-	-	-	-	-	-	-	a	-	-	b	a	a	a	b	a	-	-	a	a	-	b	-	a	a	b	a	a
chr10	1442756	T	C	b	b	a	a	b	b	b	a	a	-	b	a	b	-	-	-	b	-	-	-	-	a	-	-	b	a	-	a	b	-	a	-	b	a	a	-	-	-	a	b	-	a	a	-	a	a
chr10	1451236	G	A	-	-	-	-	-	-	-	-	-	-	-	-	-	h	a	a	b	a	b	a	b	a	h	a	b	a	b	-	-	-	-	-	-	-	-	-	-	-	-	-	-	-	-	-	-	-
chr10	1452616	G	C	b	-	-	-	-	-	b	-	-	b	-	-	b	-	-	-	-	-	-	-	-	-	-	-	-	-	-	-	b	-	-	-	-	-	-	b	-	b	-	-	-	-	-	b	-	-
chr10	1456483	T	A	b	b	-	a	-	b	-	-	a	-	-	a	b	b	-	-	-	-	-	-	-	-	-	-	-	-	-	a	b	a	a	a	-	a	-	-	b	a	a	b	-	-	a	-	a	-
chr10	1456506	C	A	b	b	-	a	-	b	-	-	a	-	-	a	b	b	-	-	-	-	-	-	-	-	-	-	-	-	-	a	b	a	a	a	-	a	-	-	b	a	a	b	-	-	a	-	a	-
chr10	1456787	G	A	a	b	-	a	-	b	-	-	a	-	-	a	b	-	-	-	-	-	-	-	-	-	-	-	-	-	-	a	b	a	a	a	-	a	-	-	b	a	a	-	-	-	a	-	a	-
chr10	1456805	C	T	a	b	-	a	-	b	-	-	a	-	-	a	b	-	-	-	-	-	-	-	-	-	-	-	-	-	-	a	b	a	a	a	-	a	-	-	b	a	a	-	-	-	a	-	a	-
chr10	1456811	T	C	a	b	-	a	-	b	-	-	a	-	-	a	b	-	-	-	-	-	-	-	-	-	-	-	-	-	-	a	b	a	a	a	-	a	-	-	b	a	a	-	-	-	a	-	a	-
chr10	1461473	A	G	-	-	a	-	-	-	-	-	a	-	-	-	-	b	a	a	b	a	-	a	b	a	a	a	b	a	a	-	-	-	-	a	-	-	-	-	-	-	-	-	-	-	-	-	-	-
chr10	1461653	C	G	-	-	-	-	-	-	-	-	-	-	b	-	-	h	a	-	b	a	-	a	b	a	h	a	b	-	a	-	-	-	-	-	-	-	-	-	-	-	a	-	-	-	-	-	-	-
chr10	1467352	G	A	b	b	a	a	a	b	-	b	a	-	-	a	b	-	-	a	b	a	a	-	-	-	-	-	b	-	a	a	b	b	a	a	b	a	a	b	b	-	a	b	b	a	a	b	-	-
chr10	1476593	A	G	-	-	-	-	-	-	-	-	-	-	-	-	-	a	a	a	-	a	-	a	-	a	a	-	-	a	-	-	-	-	-	-	-	a	-	-	-	-	-	-	-	-	-	-	-	-
chr10	1476652	C	A	-	-	-	-	-	-	-	-	-	-	-	-	-	a	a	a	-	a	-	a	-	a	a	-	-	a	-	-	-	-	-	-	-	a	-	-	-	-	-	-	-	-	-	-	-	-
chr10	1476739	T	C	-	-	-	-	-	-	-	-	-	-	-	-	-	a	a	a	-	a	-	a	-	a	a	-	-	a	-	-	-	-	-	-	-	a	-	-	-	-	-	-	-	-	-	-	-	-
chr10	1476754	T	G	-	-	-	-	-	-	-	-	-	-	-	-	-	a	a	a	-	a	-	a	-	a	a	-	-	a	-	-	-	-	-	-	-	a	-	-	-	-	-	-	-	-	-	-	-	-
chr10	1477192	A	G	b	-	a	a	a	b	-	b	a	-	a	a	b	-	-	-	-	-	-	-	-	-	-	-	-	-	-	-	-	a	a	-	b	a	b	-	-	b	a	b	b	a	a	a	a	-
chr10	1477206	T	G	b	-	a	a	a	b	-	b	a	-	a	a	b	-	-	-	-	-	-	-	-	-	-	-	-	-	-	-	-	a	a	-	b	a	b	-	-	b	a	b	b	a	a	a	a	-
chr10	1477211	G	A	b	-	a	a	a	b	-	b	a	-	a	a	b	-	-	-	-	-	-	-	-	-	-	-	-	-	-	-	-	a	a	-	b	a	b	-	-	b	a	b	b	a	a	a	a	-
chr10	1477892	G	A	b	b	a	a	b	b	b	a	a	a	b	a	b	a	a	a	b	a	b	a	b	a	-	a	b	a	a	a	b	a	a	a	b	a	-	-	-	b	a	b	b	-	a	-	a	-
chr10	1478084	A	T	b	b	a	a	b	b	b	a	a	a	b	a	b	b	a	a	b	a	a	a	b	a	-	a	b	a	a	a	b	a	a	a	b	a	-	-	-	b	a	b	b	-	a	-	a	-
chr10	1478220	G	A	-	-	-	-	-	-	-	-	-	-	-	a	-	b	-	a	b	a	a	-	b	a	a	a	-	a	-	-	-	-	-	-	-	-	a	-	-	-	-	-	-	-	-	-	-	-
chr10	1499151	G	T	a	-	a	a	b	b	b	-	-	b	b	a	b	a	-	a	b	-	b	-	-	a	a	a	-	a	a	a	b	-	a	-	b	a	b	-	-	-	a	-	b	a	a	-	-	-
chr10	1499379	C	T	a	-	a	a	b	b	b	-	-	-	b	a	b	b	-	a	b	-	b	a	-	a	a	-	-	a	a	a	b	-	a	-	b	a	b	-	-	-	a	-	b	a	a	-	-	-
chr10	1505096	T	C	b	b	a	a	a	b	-	b	a	b	b	a	b	-	-	-	-	a	-	-	b	a	-	-	b	-	-	a	b	b	a	-	b	a	-	b	b	b	a	b	b	-	a	-	a	a
chr10	1505397	A	C	-	-	a	a	a	-	-	-	a	a	-	a	-	-	-	-	b	-	-	-	b	a	-	-	b	-	b	a	-	a	a	-	b	a	-	-	a	a	a	-	-	-	a	-	a	a
chr10	1505426	G	A	-	-	a	a	a	-	-	-	a	a	-	a	-	-	-	-	b	-	-	-	b	a	-	-	b	-	b	a	-	a	a	-	b	a	-	-	a	a	a	-	-	-	a	-	a	a
chr10	1515153	A	G	b	b	a	a	b	b	-	a	a	a	a	a	b	a	a	a	b	a	a	a	b	a	b	a	b	a	a	a	b	a	a	a	b	a	a	-	a	a	a	b	b	a	a	a	a	b
chr10	1516083	G	A	b	b	a	-	b	b	b	-	-	-	-	a	b	-	-	-	-	-	-	-	-	-	-	-	-	-	-	-	-	a	a	-	b	-	-	-	-	-	-	b	-	a	a	-	-	-
chr10	1516091	C	G	b	b	a	-	b	b	b	-	-	-	-	a	b	-	-	-	-	-	-	-	-	-	-	-	-	-	-	-	-	a	a	-	b	-	-	-	-	-	-	b	-	a	a	-	-	-
chr10	1520740	C	A	b	b	-	-	b	-	b	-	-	b	b	-	b	a	a	a	-	a	a	a	-	a	a	a	b	a	h	-	-	-	-	-	-	-	-	b	-	-	-	-	-	-	-	a	-	-
chr10	1520801	C	T	a	b	a	a	b	b	-	a	a	a	a	a	b	b	a	a	b	a	b	a	b	a	h	a	b	a	a	a	b	a	a	a	b	a	a	b	b	b	a	b	b	a	a	a	a	-
chr10	1521861	T	A	-	-	a	a	-	-	b	b	a	-	b	a	b	a	a	a	-	-	-	a	b	a	-	-	-	-	b	a	b	a	a	-	b	a	-	-	b	a	a	b	-	a	a	-	a	b
chr10	1527126	T	C	b	b	a	a	b	b	b	b	a	a	a	a	b	a	b	a	b	-	-	-	b	a	b	a	b	-	a	-	b	b	a	a	b	a	a	b	b	a	a	-	b	a	a	b	a	-
chr10	1529516	A	C	a	b	a	a	a	b	b	a	a	a	b	a	-	-	-	-	b	-	-	-	-	-	-	a	-	-	-	a	b	b	a	a	-	a	-	b	b	-	-	b	a	a	a	b	-	-
chr10	1531957	T	G	-	-	-	-	-	-	-	-	-	-	-	-	b	b	-	a	b	a	a	a	-	a	b	a	b	a	h	-	-	-	-	-	-	-	-	-	-	-	-	-	-	-	-	-	-	-
chr10	1534562	T	C	-	-	-	-	-	-	-	-	-	-	-	-	b	a	a	a	b	a	h	a	b	a	b	a	b	a	h	-	b	-	-	-	-	a	-	-	a	-	-	-	-	-	-	-	-	-
chr10	1537751	A	G	-	-	-	-	-	-	-	-	-	-	-	a	-	-	-	-	-	-	-	-	-	-	-	-	-	-	-	-	-	a	-	-	-	-	-	-	-	-	-	-	-	-	-	-	-	-
chr10	1539800	G	T	-	-	-	-	a	-	-	-	-	-	-	-	-	-	-	-	-	-	b	-	b	-	-	-	-	-	-	-	b	a	a	-	b	-	-	a	-	b	-	b	b	a	a	a	-	b
chr10	1541068	A	T	a	b	a	a	a	b	b	b	a	a	b	a	b	a	a	a	-	a	h	a	b	a	b	a	b	a	a	a	b	b	a	a	b	a	b	b	a	a	a	b	a	a	a	b	a	b
chr10	1541163	G	C	-	-	-	-	-	b	-	-	-	-	-	-	b	a	a	a	b	a	b	a	b	a	-	a	b	a	b	-	-	-	-	-	-	a	-	-	-	-	-	-	-	-	-	-	-	-
chr10	1541225	A	C	-	-	-	-	-	b	-	-	-	-	-	-	b	a	b	a	b	a	b	a	b	a	-	a	b	h	a	-	-	-	-	-	-	a	-	-	-	-	-	-	-	-	-	-	-	-
chr10	1549430	G	A	b	b	a	a	a	b	b	b	a	a	b	a	b	a	-	a	-	h	a	a	-	a	-	a	b	a	a	a	b	a	a	a	b	a	b	-	a	b	a	b	a	a	a	b	a	a
chr10	1549436	G	C	b	b	a	a	a	b	b	b	a	a	b	a	b	a	-	a	-	h	a	a	-	a	-	a	b	a	a	a	b	a	a	a	b	a	b	-	a	b	a	b	a	a	a	b	a	a
chr10	1621636	G	A	b	-	-	-	b	b	-	-	-	-	b	-	b	-	-	-	-	-	-	-	b	-	-	a	-	-	-	-	b	-	-	-	b	-	b	-	-	-	-	b	b	-	-	b	-	-
chr10	1626240	C	G	-	-	-	-	a	b	-	-	-	-	-	-	-	a	a	a	b	a	b	a	b	a	a	a	b	a	h	-	b	-	-	-	-	-	-	-	-	-	-	-	-	-	-	-	-	-
chr10	1631519	A	T	a	b	a	a	b	b	-	-	a	a	a	a	b	b	b	a	b	a	b	a	b	a	a	a	b	a	a	-	b	b	a	a	b	a	a	-	a	-	a	b	a	a	a	a	a	a
chr10	1635166	C	T	a	-	a	-	-	b	-	-	-	-	-	a	-	b	b	-	b	a	-	a	b	a	b	a	b	-	h	-	-	b	-	-	b	-	-	-	-	-	-	-	a	a	-	-	-	-
chr10	1649563	A	G	b	-	a	a	a	b	-	a	a	a	-	a	-	a	-	-	b	-	a	a	-	-	-	-	b	a	a	a	b	a	-	-	b	a	-	-	a	a	a	b	b	a	a	a	a	-
chr10	1650721	G	A	-	-	-	-	b	-	-	-	-	-	-	-	-	b	h	a	b	a	h	a	b	a	-	a	b	a	a	-	-	-	-	-	-	-	-	-	-	-	-	b	-	-	-	-	-	-
chr10	1650807	T	C	-	b	a	-	-	-	-	-	a	a	a	a	-	-	-	b	-	-	-	a	-	a	-	a	-	a	-	b	-	-	a	a	-	a	a	-	-	-	a	-	a	a	a	a	b	-
chr10	1651528	A	C	-	-	-	-	-	-	-	-	-	-	-	a	-	h	a	a	b	a	a	-	b	a	a	a	b	a	-	-	-	-	a	-	-	a	-	-	-	-	-	-	-	-	-	a	-	-
chr10	1655164	A	G	a	-	a	a	b	b	b	-	a	a	b	b	b	-	-	-	-	-	-	-	b	-	-	-	-	-	-	a	b	b	a	a	-	a	b	b	-	a	a	b	a	-	a	a	a	b
chr10	1655979	A	G	-	-	-	-	b	-	-	-	a	-	-	-	b	-	-	-	-	-	-	-	-	-	-	-	-	-	-	-	-	b	a	-	b	a	-	-	-	-	-	-	-	-	-	-	-	-
chr10	1657688	C	T	a	b	a	a	a	b	b	a	a	a	b	a	b	b	-	-	b	a	-	-	-	a	a	a	b	a	-	a	b	a	a	a	b	a	a	b	a	b	a	b	b	a	a	b	a	a
chr10	1657942	C	G	a	b	a	a	a	b	b	a	a	a	b	a	b	b	-	-	b	-	-	a	-	a	a	a	b	a	b	a	b	a	a	a	b	a	a	b	a	b	a	b	b	a	a	b	a	a
chr10	1667599	C	A	a	b	a	a	a	b	b	b	a	a	b	a	b	b	a	-	b	-	a	a	b	a	a	a	b	a	h	a	b	a	a	a	b	a	a	b	b	b	a	b	b	a	a	a	a	b
chr10	1677121	G	A	a	-	a	a	b	-	-	b	a	a	a	a	b	-	-	-	-	-	-	a	-	-	a	-	-	-	a	a	b	-	a	a	b	a	b	-	a	b	a	b	b	a	a	b	a	-
chr10	1677507	A	G	-	b	-	-	-	-	-	-	-	-	-	-	b	a	b	a	b	a	h	a	b	a	h	a	b	a	h	-	-	-	-	-	-	-	-	-	-	-	-	-	-	-	-	-	-	-
chr10	1682173	C	T	-	-	-	-	-	-	-	-	-	-	a	-	-	a	-	a	b	a	h	a	b	a	b	a	b	a	h	-	-	-	-	-	-	-	-	-	-	-	-	-	-	-	-	-	-	-
chr10	1682248	C	A	-	-	-	-	-	-	-	-	-	-	a	-	-	a	-	a	h	a	h	a	b	a	h	a	b	a	h	-	-	-	-	-	-	-	-	-	-	-	-	-	-	-	-	-	-	-
chr10	1683073	G	A	-	-	-	-	-	b	-	-	-	-	-	-	-	a	-	-	-	a	h	-	b	-	-	a	b	a	-	-	-	-	-	-	-	-	-	-	-	-	-	-	-	-	-	-	-	-
chr10	1686316	T	C	b	b	a	a	a	b	b	-	a	a	b	a	b	a	a	a	b	a	a	a	b	a	-	-	-	a	a	a	b	a	a	a	b	a	b	b	-	-	a	b	b	a	a	-	a	a
chr10	1689974	G	A	-	-	-	-	-	-	-	-	-	-	-	-	-	a	b	a	b	-	a	a	b	a	a	a	b	a	a	-	-	-	-	a	-	a	-	b	-	-	-	-	-	-	-	-	-	-
chr10	1696354	T	C	b	b	a	a	a	b	b	a	a	a	a	a	b	a	-	-	b	-	a	a	b	a	-	a	b	a	-	-	b	-	a	a	b	a	b	-	a	-	a	b	b	a	a	-	-	-
chr10	1701154	A	G	-	-	-	-	-	-	-	-	-	-	-	-	-	b	b	a	b	a	a	a	b	a	a	a	b	a	a	-	-	-	-	-	-	a	-	-	-	-	-	-	a	a	-	-	-	-
chr10	1701166	A	C	-	-	-	-	-	-	-	-	-	-	-	-	-	-	b	a	b	a	a	a	b	a	a	a	b	a	a	-	-	-	-	-	-	a	-	-	-	-	-	-	a	a	-	-	-	-
chr10	1701178	T	C	-	-	-	-	-	-	-	-	-	-	-	-	-	b	b	a	b	a	-	a	b	a	a	a	b	a	a	-	-	-	-	-	-	a	-	-	-	-	-	-	a	a	-	-	-	-
chr10	1704210	C	T	-	b	a	a	b	b	b	b	a	a	-	-	b	-	-	-	-	a	-	-	-	a	a	-	-	-	a	a	b	-	a	a	b	a	a	b	b	a	a	b	-	a	a	a	a	-
chr10	1704225	A	G	-	b	a	a	b	b	b	b	a	a	-	-	b	-	-	-	-	a	-	-	-	a	a	-	-	-	a	a	b	-	a	a	b	a	a	b	b	a	a	b	-	a	a	a	a	-
chr10	1708984	A	C	-	-	-	-	-	-	-	-	-	-	-	-	-	h	h	a	b	-	a	a	b	a	a	-	b	a	h	-	-	-	a	-	-	-	-	-	-	-	-	-	-	-	-	-	-	-
chr10	1711324	A	C	-	-	-	-	-	-	-	-	-	-	-	-	-	a	b	a	b	a	b	a	b	a	a	a	b	a	h	-	-	-	-	-	-	a	-	-	-	-	-	-	-	-	-	-	-	-
chr10	1712861	C	T	b	b	-	-	a	b	-	-	a	-	b	-	b	b	a	a	b	a	a	a	b	a	b	a	b	a	b	a	-	-	a	-	-	a	a	-	-	-	a	-	a	a	-	-	a	-
chr10	1718622	G	A	-	-	-	-	b	b	-	-	-	-	a	a	-	-	b	-	-	-	-	-	-	-	-	-	-	-	-	-	b	b	-	a	b	-	-	-	-	-	-	b	-	-	a	b	-	-
chr10	1718627	A	G	-	-	-	-	b	b	-	-	-	-	a	a	-	-	-	-	-	-	-	-	-	-	-	-	-	-	-	-	b	b	-	a	b	-	-	-	-	-	-	b	-	-	a	b	-	-
chr10	1726358	A	G	a	b	a	a	a	b	b	a	a	a	b	a	b	b	a	-	-	a	a	a	b	a	a	a	b	a	-	a	b	a	a	a	b	a	b	b	b	b	a	b	b	a	a	b	a	a
chr10	1726655	A	G	a	b	a	a	a	b	b	a	a	a	b	a	b	a	a	-	-	a	a	a	-	a	a	a	-	a	-	a	b	a	a	a	b	a	b	b	b	b	a	b	b	a	a	b	a	a
chr10	1726908	G	A	a	-	a	a	b	b	-	a	a	a	-	a	b	a	-	-	b	a	-	-	b	a	b	-	b	a	-	a	b	a	a	a	b	a	a	b	b	a	a	b	a	a	a	a	a	b
chr10	1727129	C	T	a	-	a	a	b	b	-	a	a	a	-	a	b	a	-	-	b	a	-	-	b	a	b	-	b	a	-	a	b	a	a	a	b	a	a	b	b	a	a	b	a	a	a	a	a	b
chr10	1742557	C	G	a	b	a	a	b	b	-	a	a	a	b	a	b	-	-	a	b	-	-	-	b	-	-	a	-	a	-	a	b	a	a	a	b	a	-	b	b	b	a	b	b	a	a	a	a	a
chr10	1743262	G	C	-	-	-	-	-	-	-	-	-	-	-	-	-	b	b	a	b	a	-	a	b	a	h	a	b	a	h	-	-	-	-	-	-	-	-	-	-	-	-	-	-	-	-	-	-	-
chr10	1743296	G	A	-	-	-	-	-	-	-	-	-	-	-	-	-	b	b	a	b	a	-	a	b	a	h	a	b	a	h	-	-	-	-	-	-	-	-	-	-	-	-	-	-	-	-	-	-	-
chr10	1743411	A	T	b	b	a	a	a	b	b	b	a	a	a	a	b	a	a	-	b	-	-	-	b	-	-	a	-	a	-	a	b	b	a	a	b	a	-	b	b	b	a	b	-	a	a	b	a	-
chr10	1743447	T	C	b	b	a	a	a	b	b	b	a	a	a	a	b	a	a	-	b	-	-	-	b	-	-	a	-	a	-	a	b	b	a	a	b	a	-	b	b	b	a	b	-	a	a	b	a	-
chr10	1748874	C	T	b	-	-	a	-	b	b	b	a	-	-	-	-	-	-	-	-	-	-	-	-	-	-	a	-	-	-	a	b	a	a	a	b	a	a	b	-	a	-	-	-	a	a	a	-	-
chr10	1748885	A	C	b	-	-	a	-	b	b	b	a	-	-	-	-	-	-	-	-	-	-	-	-	-	-	a	-	-	-	a	b	a	a	a	b	a	a	b	-	a	-	-	-	a	a	a	-	-
chr10	1749845	A	G	a	b	a	a	a	b	b	a	a	a	a	a	b	-	-	-	-	-	-	-	-	-	-	-	-	-	-	a	b	-	a	a	a	a	-	b	a	-	a	b	-	a	a	-	a	-
chr10	1775421	C	T	-	-	-	-	-	-	-	-	-	-	-	-	-	b	b	a	b	a	a	a	b	a	a	a	b	a	h	-	-	-	-	-	-	a	-	-	-	-	-	-	-	-	-	-	-	-
chr10	1775805	C	T	a	b	a	a	b	b	a	a	a	a	b	a	b	a	b	a	b	a	-	a	b	a	-	a	b	a	b	a	b	a	a	a	b	a	-	b	b	b	a	b	b	a	a	b	a	a
chr10	1776197	C	G	-	-	-	-	-	-	-	-	-	-	-	-	-	h	-	a	b	a	h	-	-	a	-	a	b	a	-	-	-	-	-	-	-	-	-	-	-	-	-	-	-	-	-	-	-	-
chr10	1779608	T	A	-	-	a	a	b	b	-	-	-	a	a	a	b	a	b	a	b	a	b	a	b	a	a	a	b	a	a	-	b	-	a	a	-	-	-	-	b	-	-	-	-	a	-	-	-	-
chr10	1779745	C	A	-	-	a	a	b	b	-	-	-	a	a	a	b	a	b	a	b	a	b	a	b	a	a	a	b	a	a	-	b	-	a	a	-	-	-	-	b	-	-	-	-	a	-	-	-	-
chr10	1780620	G	T	-	-	-	-	-	-	-	-	-	-	-	-	-	b	a	a	b	a	-	a	-	a	-	a	b	a	h	-	-	-	-	-	-	-	-	-	-	b	-	-	-	-	-	-	-	-
chr10	1780972	C	G	b	b	a	a	a	b	b	-	a	a	a	a	b	b	-	a	b	-	-	a	b	a	b	a	-	a	-	a	b	a	a	a	b	a	a	b	a	a	a	b	b	a	a	a	a	b
chr10	1785680	G	T	a	b	a	a	b	b	b	-	a	-	-	a	b	b	a	a	b	a	-	a	b	a	a	-	b	a	a	-	b	a	-	-	-	a	-	b	b	-	-	b	-	a	-	-	-	-
chr10	1785792	C	T	-	-	-	-	-	-	-	-	-	-	-	-	-	a	a	a	b	a	b	a	b	a	a	a	b	a	h	-	-	-	-	-	-	-	-	-	-	-	-	b	-	-	-	-	-	-
chr10	1791178	T	A	a	-	-	a	b	b	-	-	-	a	-	a	b	-	-	a	-	-	-	-	b	a	-	-	-	a	a	a	-	-	a	a	b	a	a	b	b	a	a	-	b	-	a	-	a	a
chr10	1791553	T	G	a	b	a	a	a	b	-	b	a	a	b	a	b	a	a	a	b	a	a	a	b	a	a	a	b	a	h	a	b	b	a	-	b	a	a	b	b	a	a	-	a	a	a	-	-	-
chr10	1798363	C	G	a	-	-	a	a	-	-	-	a	a	a	a	-	-	-	-	-	-	-	a	-	a	-	-	-	a	-	-	-	-	a	-	-	-	-	-	a	b	-	-	-	-	a	-	a	-
chr10	1802251	T	C	b	b	-	-	-	b	-	b	-	-	b	-	b	a	-	a	b	a	a	a	-	a	b	a	-	-	b	-	b	-	-	-	b	-	b	b	b	-	-	b	-	-	-	b	-	-
chr10	1802487	G	A	b	-	-	-	-	b	-	b	-	-	b	-	b	a	a	a	-	a	a	a	-	a	a	a	-	a	-	-	b	-	-	a	b	-	b	b	b	-	-	b	-	-	-	b	-	-
chr10	1809699	A	C	-	-	-	-	-	b	-	-	-	-	-	-	b	-	a	-	-	-	-	-	b	-	-	-	-	-	-	-	b	-	-	-	b	-	-	-	b	b	-	b	-	-	-	b	-	-
chr10	1809717	A	T	a	b	-	a	a	b	-	-	a	a	a	a	b	-	-	-	-	-	-	-	-	-	-	-	-	-	-	-	b	a	a	b	b	-	-	-	-	-	a	b	b	-	a	-	-	b
chr10	1810239	C	T	-	-	-	a	-	b	-	-	-	a	-	-	-	a	a	a	b	a	a	a	b	a	a	a	b	a	b	-	-	-	-	-	-	a	-	-	-	-	-	-	-	-	a	-	-	-
chr10	1811503	C	T	-	b	a	-	-	b	-	-	a	-	-	-	-	h	b	a	b	a	a	a	b	a	a	a	b	a	a	-	-	-	-	a	-	a	-	-	-	-	-	-	-	-	-	-	a	-
chr10	1811602	G	A	-	b	a	-	-	b	-	-	a	-	-	-	-	a	b	a	b	a	a	a	b	a	a	a	b	a	a	-	-	-	-	a	-	a	-	-	-	-	-	-	-	-	-	-	a	-
chr10	1811651	A	G	-	b	a	-	-	b	-	-	a	-	-	-	-	a	b	a	b	a	a	a	b	a	a	a	b	a	a	-	-	-	-	a	-	a	-	-	-	-	-	-	-	-	-	-	a	-
chr10	1812005	C	T	b	b	a	a	b	b	-	b	a	a	b	a	b	a	-	a	-	-	a	a	-	a	a	a	b	a	a	a	b	a	a	a	b	a	a	b	b	b	a	b	a	a	a	a	a	-
chr10	1816272	G	A	-	-	a	a	b	b	b	b	a	-	-	a	-	a	-	a	-	a	-	a	-	a	-	a	-	a	a	-	b	-	a	-	-	a	-	b	b	-	a	b	-	a	a	b	-	-
chr10	1816327	G	T	-	-	a	a	b	b	b	b	a	-	-	a	-	a	-	a	-	a	-	a	-	a	-	a	-	a	a	-	b	-	a	-	-	a	-	b	b	-	a	b	-	a	a	b	-	-
chr10	1816466	T	C	-	-	-	-	-	-	-	-	-	-	-	-	-	-	-	-	-	-	-	-	-	-	-	-	-	-	-	-	-	-	-	-	-	-	-	-	-	-	-	-	b	-	-	-	-	-
chr10	1821681	T	C	-	-	-	-	-	-	-	-	-	-	-	-	-	b	a	a	b	a	h	a	b	a	h	a	b	a	h	-	-	-	-	-	b	-	-	-	-	-	-	-	-	-	-	-	-	-
chr10	1822926	C	T	-	b	a	a	b	b	b	a	a	a	-	a	b	a	-	-	b	a	-	-	b	-	-	-	b	a	-	a	b	-	a	a	b	a	-	b	a	b	a	b	a	a	a	b	-	a
chr10	1822990	A	G	b	b	a	a	a	b	-	-	a	a	-	a	b	a	-	a	-	-	-	a	-	-	-	a	-	-	a	a	b	b	a	a	b	a	a	-	a	a	a	b	b	a	a	b	a	-
chr10	1823000	C	T	b	b	a	a	a	b	-	-	a	a	-	a	b	a	-	a	-	-	-	a	-	-	-	a	-	-	a	a	b	b	a	a	b	a	a	-	a	a	a	b	b	a	a	b	a	-
chr10	1823551	C	G	-	b	-	-	-	b	-	-	-	-	-	-	b	h	h	a	b	a	b	a	b	a	a	a	b	a	a	-	-	b	-	-	b	-	-	-	-	-	-	-	-	a	-	-	-	-
chr10	1823559	T	A	-	b	-	-	-	b	-	-	-	-	-	-	b	h	h	a	b	a	b	a	b	a	a	a	b	a	a	-	-	b	-	-	b	-	-	-	-	-	-	-	-	a	-	-	-	-
chr10	1823674	G	A	-	b	-	-	-	b	-	-	-	-	-	-	b	a	b	a	b	a	b	a	b	a	a	a	b	a	a	-	b	b	-	-	b	-	-	-	-	-	-	-	-	a	-	-	-	-
chr10	1823683	A	G	-	b	-	-	-	b	-	-	-	-	-	-	b	a	b	a	b	a	b	a	b	a	a	a	b	a	a	-	b	b	-	-	b	-	-	-	-	-	-	-	-	a	-	-	-	-
chr10	1825158	A	G	-	-	-	-	-	-	-	-	-	-	-	-	-	a	a	a	b	a	b	a	b	a	a	a	b	a	a	-	b	-	-	-	-	-	-	-	-	-	-	-	-	-	-	-	-	-
chr10	1825213	C	A	-	-	-	-	-	-	-	-	-	a	-	-	-	a	b	a	b	a	b	a	b	a	a	a	b	a	a	-	b	-	-	-	-	-	-	-	-	-	-	-	-	-	-	-	-	-
chr10	1828075	A	G	-	-	-	-	-	-	-	-	-	-	-	-	-	a	a	a	b	a	a	a	b	a	a	a	b	a	a	-	-	-	a	-	-	-	-	-	-	-	-	-	-	a	-	-	-	-
chr10	1829899	T	G	a	-	a	a	-	-	-	-	-	-	-	a	-	h	b	b	b	a	a	-	b	a	b	a	b	a	a	a	-	-	a	-	-	-	-	-	-	-	-	-	-	-	-	-	-	-
chr10	1830499	G	A	-	-	-	a	-	-	-	-	-	-	-	-	-	-	-	-	-	-	-	-	-	-	-	-	-	-	-	-	-	-	-	a	-	-	-	-	-	-	-	-	-	a	a	-	a	-
chr10	1834904	T	C	-	-	-	-	-	-	b	-	-	-	-	-	-	-	a	a	b	-	-	-	-	a	-	-	-	a	a	-	-	-	a	-	-	-	-	-	-	-	-	-	b	-	-	-	-	-
chr10	1844826	C	T	a	-	a	a	a	b	-	b	-	a	a	a	b	b	-	-	-	-	a	a	-	a	-	-	-	-	a	a	b	-	a	a	b	a	a	b	-	-	a	b	a	a	a	b	-	-
chr10	1849241	A	G	a	b	a	-	b	-	b	-	-	a	-	a	b	h	a	a	b	a	b	a	b	a	a	-	b	a	a	-	-	-	a	-	b	a	-	-	-	-	-	-	-	-	-	-	-	b
chr10	1849320	C	G	a	b	a	-	b	-	b	-	-	a	-	a	b	a	b	a	b	a	b	a	b	a	a	-	b	a	a	-	-	-	a	-	b	a	-	-	-	-	-	-	-	-	-	-	-	b
chr10	1849332	C	T	a	b	a	-	b	-	b	-	-	a	-	a	b	a	b	a	b	a	b	a	b	a	a	-	b	a	a	-	-	-	a	-	b	a	-	-	-	-	-	-	-	-	-	-	-	b
chr10	1850884	C	T	-	-	a	-	-	-	-	-	a	-	-	-	-	-	-	-	-	-	-	-	-	a	b	-	-	-	-	-	b	-	a	a	-	a	-	-	-	b	-	b	-	a	a	-	a	-
chr10	1850902	A	G	-	-	a	-	-	-	-	-	a	-	-	-	-	-	-	-	-	-	-	-	-	a	b	-	-	-	-	-	b	-	a	a	-	a	-	-	-	b	-	b	-	a	a	-	a	-
chr10	1853999	C	T	a	b	a	a	a	b	b	a	a	a	b	a	b	a	b	a	b	-	b	a	b	a	a	a	b	a	h	a	b	b	a	a	b	a	-	b	a	a	a	b	a	a	a	b	-	-
chr10	1855832	A	G	-	-	-	-	-	-	-	-	-	-	-	-	-	-	-	-	-	-	-	-	-	-	-	-	-	-	-	-	-	-	-	-	-	-	-	-	-	-	-	-	-	-	-	-	-	-
chr10	1861770	T	C	b	b	a	a	a	b	-	-	a	a	a	a	b	h	-	a	-	-	-	a	b	a	a	a	b	-	a	a	-	a	a	a	b	a	-	b	b	a	-	b	a	a	a	-	a	-
chr10	1862910	G	A	b	b	-	-	b	b	b	b	-	-	b	-	b	b	-	-	b	-	b	-	b	-	-	-	b	-	-	-	b	-	-	-	b	-	-	b	b	b	-	b	b	-	-	-	-	-
chr10	1863002	T	C	-	-	-	-	-	-	-	-	-	-	-	-	-	b	b	a	b	a	b	a	b	a	b	a	b	a	h	-	-	-	-	-	-	-	-	-	-	-	-	-	-	a	-	-	-	-
chr10	1863437	A	G	-	-	-	-	-	-	-	-	-	-	b	a	b	h	b	a	b	-	b	a	b	-	b	-	b	a	-	-	b	-	-	-	-	-	-	-	-	-	-	-	-	-	-	-	-	-
chr10	1863722	G	C	a	b	a	a	b	b	b	a	a	a	b	a	b	b	a	-	b	a	b	a	b	a	-	a	b	a	b	a	b	b	a	a	b	a	a	b	a	b	a	b	b	a	a	b	a	b
chr10	1863939	A	G	a	b	a	a	b	b	b	a	a	a	b	a	b	b	a	-	b	a	b	a	b	a	-	a	-	a	b	a	b	b	a	a	b	a	a	b	a	b	a	b	b	a	a	b	a	b
chr10	1863946	T	A	a	b	a	a	b	b	b	a	a	a	b	a	b	b	a	-	b	a	b	a	b	a	-	a	-	a	b	a	b	b	a	a	b	a	a	b	a	b	a	b	b	a	a	b	a	b
chr10	1866039	C	A	b	b	a	a	b	b	b	-	a	a	b	a	b	a	-	a	-	a	b	-	b	a	b	-	b	a	b	a	b	b	a	a	b	a	-	b	b	a	a	b	a	a	a	b	a	a
chr10	1866238	C	T	-	-	a	-	-	b	-	-	a	-	-	a	b	b	a	a	b	a	a	a	b	a	a	a	b	a	h	-	-	-	a	-	-	-	-	-	-	a	-	b	-	a	-	-	-	-
chr10	1867661	A	G	b	b	-	-	-	b	-	b	-	-	b	-	b	b	-	-	-	-	-	-	b	-	-	-	-	-	-	-	-	-	-	-	-	-	-	b	b	-	-	b	-	-	a	-	-	-
chr10	1868352	C	T	a	b	a	a	a	b	b	a	a	a	b	a	b	b	b	a	b	a	b	a	b	a	a	a	b	a	b	a	b	b	a	a	b	a	b	b	a	-	a	b	a	a	a	b	a	a
chr10	1876089	T	C	a	-	-	-	b	b	-	-	a	-	-	a	-	a	-	-	-	a	-	-	b	a	-	-	-	a	-	a	-	b	a	a	b	a	b	a	-	b	a	b	-	a	a	b	a	a
chr10	1892731	A	G	a	b	a	a	a	b	-	a	a	a	a	a	b	b	-	a	b	-	a	a	b	a	-	a	b	-	a	a	b	b	a	a	b	a	-	b	-	a	a	b	a	a	a	a	a	-
chr10	1901695	C	T	-	-	-	-	-	-	-	-	-	-	-	-	-	b	a	a	b	a	h	a	b	a	h	a	b	a	h	-	-	a	-	-	b	-	-	-	-	-	-	-	-	-	-	-	-	-
chr10	1902133	A	G	-	b	-	a	-	-	-	a	a	-	-	a	b	-	-	a	b	-	-	-	-	-	-	-	-	-	-	a	b	a	a	-	b	a	-	-	-	a	-	b	-	-	a	a	a	-
chr10	1912487	G	A	b	b	a	a	a	-	-	a	a	a	-	-	b	b	a	-	-	a	-	-	-	-	-	a	-	-	a	a	b	-	a	-	b	a	-	b	-	b	a	b	a	a	a	a	a	-
chr10	1915320	T	A	-	-	-	-	-	-	-	-	-	-	-	-	-	a	b	-	b	a	a	a	b	a	h	a	b	a	h	-	-	-	-	-	b	-	-	-	-	-	-	-	a	-	-	-	-	-
chr10	1916190	G	A	b	-	-	-	b	-	b	b	-	-	-	-	-	h	h	a	b	a	a	a	b	a	b	a	b	a	h	-	b	-	-	-	b	-	-	-	-	a	-	-	-	-	-	-	-	-
chr10	1918793	C	G	-	-	-	a	-	b	-	a	a	-	b	a	b	a	-	a	b	a	b	a	b	a	b	-	-	a	a	a	-	-	a	-	-	-	-	-	a	a	-	-	b	-	-	-	-	-
chr10	1918825	T	G	-	-	-	a	-	b	-	a	a	-	b	a	b	a	-	a	b	a	b	a	b	a	b	-	-	a	a	a	-	-	a	-	-	-	-	-	a	a	-	-	b	-	-	-	-	-
chr10	1918916	T	C	b	b	a	a	b	b	b	b	a	a	b	a	b	h	-	-	b	a	a	a	-	a	-	a	b	a	-	a	b	a	a	a	b	a	a	b	a	b	b	-	b	a	a	a	a	b
chr10	1919176	G	A	b	b	a	a	b	b	b	b	a	a	-	a	b	b	b	-	b	a	a	a	-	a	b	a	b	a	-	a	b	a	a	a	b	a	a	b	a	b	b	-	b	a	a	a	a	b
chr10	1920663	A	G	-	-	-	-	-	-	-	-	-	-	-	-	-	b	a	a	b	a	a	a	b	a	a	a	b	a	b	-	b	-	-	-	-	a	-	b	-	-	-	-	-	-	-	-	-	-
chr10	1924817	C	T	b	b	a	a	a	b	b	a	a	a	b	a	b	a	a	-	b	a	b	a	-	-	-	a	-	a	-	a	b	b	a	a	b	a	a	b	a	b	a	b	b	a	a	a	a	b
chr10	1931987	C	G	-	-	-	-	-	-	-	-	-	-	-	-	b	h	b	a	b	h	h	a	b	a	b	a	b	a	b	-	-	-	-	-	-	-	-	-	-	-	-	-	-	-	-	-	-	-
chr10	1936509	T	G	a	-	a	a	b	b	b	-	-	a	-	-	-	b	b	a	b	a	a	a	b	a	b	a	b	a	b	-	-	-	-	-	-	a	-	-	-	-	a	-	b	-	-	-	-	-
chr10	1941297	A	G	-	-	-	-	-	-	-	-	-	-	-	a	-	a	b	a	b	a	a	a	b	a	a	a	b	a	a	-	-	-	-	-	b	a	-	-	-	-	-	-	-	-	-	-	-	-
chr10	1944794	A	G	a	b	a	a	b	b	b	a	a	a	a	a	b	a	-	-	b	-	-	a	b	a	b	a	-	-	-	a	b	b	a	a	b	a	b	b	b	a	b	b	a	a	a	b	a	-
chr10	1945138	C	A	a	b	a	a	b	b	-	b	a	a	a	a	b	-	b	a	-	a	b	a	b	-	a	-	b	-	-	a	b	b	a	a	b	a	a	b	b	b	a	b	a	a	a	b	a	a
chr10	1945245	C	T	-	-	-	-	-	-	-	-	-	-	-	-	-	a	b	a	b	-	b	a	b	a	b	a	b	a	a	-	-	-	-	-	-	-	-	-	-	-	-	b	-	-	-	-	-	-
chr10	1947555	A	C	a	b	a	-	-	b	-	-	a	-	-	a	b	b	-	-	b	-	b	a	b	a	-	a	b	a	-	a	b	-	a	a	-	a	-	-	-	-	-	b	a	-	-	-	-	-
chr10	1953310	G	A	-	-	-	-	-	-	-	-	-	-	-	-	-	h	b	a	b	a	h	a	b	a	a	a	b	a	b	-	-	-	-	-	-	-	-	-	-	-	-	-	-	-	-	-	-	-
chr10	1953647	A	G	-	-	-	-	-	-	-	-	-	-	-	-	-	a	b	a	b	a	a	a	b	a	a	a	b	a	b	-	-	-	-	-	-	-	-	-	-	-	-	-	-	-	a	-	-	-
chr10	1960982	A	G	a	b	a	a	a	b	b	-	a	a	a	a	b	a	b	a	b	-	-	-	-	a	-	-	-	a	a	a	b	a	a	a	b	a	b	b	a	b	a	b	b	a	a	-	a	-
chr10	1971458	G	A	-	-	-	-	-	-	-	-	a	-	b	-	-	a	a	-	h	a	h	a	b	-	b	a	b	-	b	-	-	-	-	-	-	-	-	-	-	-	-	-	-	-	-	-	-	-
chr10	1972702	G	A	b	b	a	a	a	b	b	b	a	a	a	a	b	a	b	a	b	-	b	a	b	-	b	a	b	a	b	a	b	a	a	a	b	a	a	b	a	a	a	b	b	a	a	a	a	-
chr10	1972712	C	T	b	b	a	a	a	b	b	b	a	a	a	a	b	a	b	a	b	-	b	a	b	-	b	a	b	a	b	a	b	a	a	a	b	a	a	b	a	a	a	b	b	a	a	a	a	-
chr10	1974154	C	T	a	b	a	a	b	-	b	a	a	a	a	a	b	a	a	a	b	a	a	a	-	a	-	a	-	a	a	a	b	b	a	a	a	a	-	b	a	a	a	b	a	a	a	b	a	b
chr10	1975297	C	T	b	b	a	a	a	b	b	b	a	a	a	a	b	a	b	a	-	a	a	a	b	a	b	a	-	a	a	a	b	a	a	a	b	a	b	b	-	b	-	b	b	a	a	b	a	-
chr10	1975304	T	C	b	b	a	a	a	b	b	b	a	a	a	a	b	a	b	a	-	a	a	a	b	a	b	a	-	a	a	a	b	a	a	a	b	a	b	b	-	b	-	b	b	a	a	b	a	-
chr10	1979980	T	C	-	b	-	-	-	-	-	-	-	-	-	-	-	a	a	a	b	a	a	a	b	a	a	a	b	a	a	a	-	-	-	-	-	-	-	-	-	-	-	b	-	-	-	-	-	-
chr10	1991768	T	A	b	-	a	a	b	b	b	a	a	a	a	a	b	-	b	a	b	a	-	a	b	-	b	a	b	-	-	a	b	b	a	a	b	a	b	b	-	a	a	b	b	a	a	a	a	b
chr10	1994647	T	C	-	-	-	-	-	-	-	-	-	-	-	-	-	h	-	a	b	a	-	a	b	a	a	a	b	a	h	-	-	-	-	-	-	-	-	-	-	-	-	-	-	-	-	-	-	-
chr10	2004812	A	G	-	-	-	-	-	-	-	-	-	-	-	-	-	b	b	-	b	a	h	a	b	a	-	a	b	a	h	-	-	-	a	-	-	-	-	b	-	-	-	-	-	-	-	-	-	-
chr10	2004885	A	G	-	-	-	a	-	-	-	-	-	-	-	-	-	a	b	a	b	a	a	a	b	a	-	a	b	a	h	-	-	-	a	-	-	-	-	b	-	-	-	-	-	-	-	-	-	-
chr10	2004916	C	A	-	-	-	a	-	-	-	-	-	-	-	-	-	a	b	a	b	a	a	a	b	a	-	a	b	a	h	-	-	-	a	-	-	-	-	b	-	-	-	-	-	-	-	-	-	-
chr10	2006478	C	G	a	-	a	a	-	b	-	a	-	a	a	a	-	-	-	-	-	-	-	-	-	-	-	-	-	-	-	-	-	-	-	-	-	a	a	-	a	-	a	-	a	-	a	-	a	-
chr10	2008258	C	T	-	-	-	a	-	b	b	a	-	-	-	-	-	a	a	a	b	a	b	a	b	a	b	a	b	a	a	-	-	-	a	a	-	-	-	-	-	-	-	-	a	-	-	-	-	-
chr10	2020536	G	A	-	-	-	-	-	b	-	-	-	-	-	-	-	a	b	a	b	a	b	a	b	a	b	a	b	a	b	a	-	-	-	-	-	-	-	-	-	a	-	-	-	-	-	-	-	a
chr10	2024682	G	A	-	-	-	-	-	-	-	-	-	-	-	-	-	b	a	a	b	a	h	a	b	a	b	a	b	a	h	-	-	-	a	-	-	-	-	-	-	-	-	-	-	a	-	-	-	-
chr10	2025443	A	T	a	b	a	a	a	b	-	a	a	a	b	a	b	a	a	a	-	a	-	a	-	a	b	-	-	a	-	a	b	a	a	a	b	a	a	b	a	a	-	b	a	a	a	b	-	-
chr10	2029951	G	A	-	-	-	a	-	-	-	a	-	-	-	-	-	a	a	a	b	a	a	a	b	a	-	a	h	a	b	-	-	-	-	a	a	-	-	-	-	-	-	-	-	-	-	-	-	-
chr10	2038787	C	T	b	-	-	a	b	-	b	-	a	-	a	a	b	b	b	a	b	a	a	a	b	a	b	a	b	a	a	-	-	-	a	-	b	a	b	-	-	-	-	-	b	-	-	-	-	-
chr10	2040417	G	A	-	-	a	-	-	-	-	-	-	-	-	-	-	h	b	-	-	-	-	a	-	a	b	a	-	-	a	-	-	-	-	-	-	-	-	-	-	-	-	-	-	-	-	-	-	-
chr10	2040423	A	G	-	-	a	-	-	-	-	-	-	-	-	-	-	a	b	-	-	-	-	a	-	a	b	a	-	-	a	-	-	-	-	-	-	-	-	-	-	-	-	-	-	-	-	-	-	-
chr10	2040495	T	C	-	-	-	-	-	-	-	-	-	-	-	-	-	a	h	a	b	-	h	a	b	a	b	a	b	-	a	-	-	-	a	a	-	-	-	-	-	-	a	b	-	-	-	-	-	-
chr10	2044745	A	C	a	b	a	a	a	b	b	b	a	a	a	a	b	a	-	-	-	b	-	a	b	a	-	-	-	a	-	a	b	b	a	a	b	a	b	b	b	a	-	b	a	a	a	a	a	b
chr10	2051720	C	T	-	-	-	-	b	-	b	-	-	-	-	-	b	a	a	a	b	a	b	-	b	a	b	a	b	a	a	-	-	a	-	a	b	a	-	-	-	-	-	-	-	-	-	-	-	-
chr10	2051727	A	G	-	-	-	-	b	-	b	-	-	-	-	-	b	a	a	a	b	a	b	-	b	a	b	a	b	a	a	-	-	a	-	a	b	a	-	-	-	-	-	-	-	-	-	-	-	-
chr10	2055036	A	T	-	-	-	-	-	-	-	-	-	-	-	-	-	b	-	-	b	b	-	-	b	-	b	-	b	-	b	-	-	-	-	-	b	-	-	-	-	-	-	-	-	-	-	-	-	-
chr10	2061743	T	G	b	b	a	a	b	b	-	a	a	a	b	a	b	h	a	a	b	h	-	a	b	a	b	a	b	a	-	a	b	b	a	a	-	a	b	b	b	a	a	-	a	a	a	-	a	a
chr10	2061926	T	C	b	b	a	a	b	b	-	a	a	a	b	a	b	b	a	a	b	b	b	a	b	a	b	a	b	a	b	a	b	b	a	a	-	a	b	b	b	a	a	-	a	a	a	-	a	a
chr10	2062016	T	C	b	-	a	a	-	b	-	a	-	a	a	a	b	-	-	-	-	b	-	a	b	a	b	a	-	-	-	a	b	b	a	a	b	a	-	-	a	b	-	b	a	a	a	a	a	-
chr10	2062046	T	A	b	-	a	a	-	b	-	a	-	a	a	a	b	-	-	-	-	b	-	a	b	a	b	a	-	-	-	a	b	b	a	a	b	a	-	-	a	b	-	b	a	a	a	a	a	-
chr10	2081687	A	T	a	b	a	a	b	b	b	b	a	a	a	a	b	b	-	a	b	-	-	a	b	a	-	a	b	-	-	a	b	b	a	a	b	a	a	b	b	b	a	b	a	a	a	b	a	a
chr10	2088433	T	C	-	-	-	-	-	-	-	-	-	-	-	-	-	-	a	a	-	-	-	a	b	a	b	a	b	a	a	-	-	-	-	-	-	-	-	-	-	-	-	-	-	-	-	-	-	-
chr10	2088590	C	A	-	-	-	-	-	-	-	b	-	-	-	-	-	a	a	a	b	a	h	a	-	a	b	a	b	a	h	-	-	-	-	a	-	a	-	-	-	-	a	-	-	-	-	-	-	-
chr10	2097434	A	G	-	-	a	-	-	b	-	-	-	-	-	-	-	a	a	a	b	a	h	a	b	a	b	a	-	a	a	-	-	-	a	-	-	-	-	-	-	-	-	-	-	-	-	-	-	-
chr10	2097826	A	G	a	-	a	a	a	b	b	-	-	-	b	a	b	-	a	-	-	-	-	-	-	a	b	-	b	-	b	-	b	b	a	a	b	-	-	b	b	b	-	b	b	a	a	a	b	a
chr10	2099247	C	G	b	-	a	a	a	b	-	a	a	a	b	a	b	a	-	-	b	-	-	a	b	a	b	-	-	a	a	a	b	b	a	a	b	a	-	b	b	b	a	b	a	a	a	b	a	-
chr10	2106801	A	C	-	-	-	-	-	-	-	-	-	-	-	-	-	b	b	a	b	b	b	a	b	a	b	-	-	a	h	a	-	-	-	-	-	-	-	-	-	-	-	-	-	-	-	-	-	-
chr10	2108303	C	A	a	b	a	a	b	b	-	a	a	a	b	a	b	a	-	-	b	a	-	-	b	a	b	a	-	a	a	a	b	-	a	a	b	a	b	b	b	b	a	b	b	a	a	a	a	a
chr10	2110188	G	T	-	-	a	a	b	-	-	b	-	a	b	a	b	a	-	a	-	a	a	a	-	a	-	a	-	a	-	a	-	b	a	a	-	a	-	-	-	-	b	b	-	a	-	-	-	-
chr10	2116198	G	A	-	-	-	-	-	b	b	-	-	-	a	-	-	-	-	-	-	-	-	-	-	-	-	-	-	-	-	-	-	-	-	-	b	-	-	-	-	-	-	b	-	-	-	-	-	-
chr10	2123690	A	G	a	b	a	a	b	b	b	a	a	a	a	a	b	a	b	a	b	b	b	-	b	a	b	-	b	a	b	a	b	b	a	a	b	a	a	b	b	a	a	b	a	a	a	a	a	b
chr10	2148296	G	A	b	b	a	a	a	b	b	a	a	a	b	a	b	b	-	-	b	-	-	-	-	a	b	a	-	-	-	-	b	-	a	-	b	a	-	-	a	b	-	b	b	a	a	b	a	-
chr10	2148339	G	C	b	b	a	a	a	b	b	a	a	a	b	a	b	b	-	-	b	-	-	-	-	a	b	a	-	-	-	-	b	-	a	-	b	a	-	-	a	b	-	b	b	a	a	b	a	-
chr10	2148503	G	A	-	-	a	a	-	-	-	-	a	a	-	-	-	a	a	a	b	a	b	a	b	a	-	a	b	a	b	-	-	-	-	-	-	-	-	-	-	-	-	-	-	-	-	-	-	-
chr10	2148563	C	A	-	-	a	a	-	-	-	-	a	a	-	-	-	a	a	a	b	a	b	a	b	a	-	a	b	a	b	-	-	-	-	-	-	-	-	-	-	-	-	-	-	-	-	-	-	-
chr10	2148956	T	C	a	-	a	a	-	b	-	a	a	a	-	a	-	-	-	-	-	-	-	a	-	a	-	-	-	a	a	a	-	a	a	a	b	a	-	-	a	a	a	-	-	a	a	a	a	a
chr10	2181195	C	A	b	b	a	a	a	b	b	a	a	-	a	a	b	a	-	-	b	-	-	-	b	a	b	-	-	-	b	a	b	b	a	a	b	a	a	-	b	-	a	b	b	a	a	b	a	-
chr10	2188393	G	C	a	b	a	a	a	b	b	a	a	a	b	a	b	a	-	-	b	a	-	a	b	a	b	a	b	-	b	a	b	b	a	a	b	a	-	b	b	a	a	b	a	a	a	b	a	a
chr10	2188982	C	T	-	-	a	-	-	-	-	-	-	-	-	-	-	a	h	a	b	a	a	h	b	a	b	a	b	a	a	-	-	-	-	-	-	-	-	-	-	-	-	-	b	-	-	-	-	-
chr10	2189203	T	C	b	b	a	a	a	b	-	b	a	-	b	a	b	b	a	a	b	-	-	-	b	a	b	a	b	a	a	a	b	a	a	a	b	a	-	-	a	a	a	b	a	a	a	a	a	b
chr10	2189432	C	T	b	b	a	a	a	b	-	b	a	-	b	a	b	b	a	a	b	-	-	-	b	a	-	a	b	a	a	a	b	a	a	a	b	a	-	-	a	a	a	b	a	a	a	a	a	b
chr10	2190319	T	C	b	-	-	-	b	b	b	b	-	-	-	-	b	a	a	a	b	b	a	a	-	a	b	a	-	a	b	-	b	b	-	-	b	-	-	b	-	-	-	b	b	a	a	-	-	-
chr10	2196117	T	C	-	-	-	a	a	-	-	-	a	a	-	a	-	h	a	a	b	a	a	a	b	a	b	a	b	a	a	-	b	-	-	a	b	a	-	-	a	a	a	-	-	a	-	-	-	-
chr10	2196404	C	A	a	-	a	a	a	b	b	b	a	a	a	a	b	a	b	-	b	b	a	a	b	a	b	a	b	a	a	a	b	b	a	a	b	a	-	b	a	-	a	-	b	a	a	-	-	b
chr10	2198827	T	C	a	-	-	-	-	-	-	b	-	-	-	a	-	-	-	-	b	-	-	-	b	-	-	-	-	-	a	-	-	-	a	a	-	-	-	-	-	-	a	b	-	-	a	b	a	-
chr10	2204674	T	C	a	-	a	a	a	-	-	-	a	a	a	a	-	-	-	-	-	-	-	a	-	a	-	a	-	-	a	a	b	a	a	a	-	a	-	-	a	a	-	-	b	a	a	a	-	-
chr10	2204708	C	A	a	-	a	a	a	-	-	-	a	a	a	a	-	-	-	-	-	-	-	a	-	a	-	a	-	-	a	a	b	a	a	a	-	a	-	-	a	a	-	-	a	a	a	a	-	-
chr10	2205338	T	C	-	b	a	a	b	-	-	a	a	-	a	a	b	a	-	-	b	-	b	a	b	a	b	-	b	-	-	a	b	a	a	a	b	a	-	-	a	-	a	-	a	a	a	-	a	-
chr10	2248596	A	T	a	b	a	a	b	b	b	b	a	-	a	a	b	a	-	a	b	b	a	a	b	a	b	a	b	a	-	a	b	a	a	b	b	a	a	b	a	b	a	b	a	a	a	a	a	b
chr10	2249091	G	A	b	b	a	a	b	b	b	-	a	-	b	a	b	b	b	-	b	-	b	a	b	-	-	a	b	a	b	a	b	-	a	a	b	a	a	b	b	a	a	b	a	a	a	a	a	-
chr10	2260670	T	C	b	b	-	-	b	b	b	-	-	-	-	-	b	a	-	-	b	b	-	-	b	a	b	-	b	-	b	-	b	-	-	-	b	a	b	b	b	b	-	b	b	-	a	-	-	b
chr10	2261146	A	G	b	b	-	-	b	b	b	b	-	-	-	-	b	b	-	-	-	b	-	-	b	-	b	-	-	-	-	-	b	b	-	a	b	-	-	b	b	b	-	b	b	-	-	b	-	-
chr10	2277597	C	A	-	-	-	-	-	-	-	-	-	-	-	-	-	b	a	a	-	a	b	a	b	a	b	a	b	a	a	-	b	-	a	-	-	a	-	-	-	-	-	-	-	-	-	-	-	-
chr10	2277682	T	C	-	-	-	-	-	-	-	-	-	-	-	-	-	h	a	-	b	-	-	-	-	-	-	-	b	a	b	-	-	-	-	-	-	-	-	-	-	b	-	-	-	-	-	-	-	-
chr10	2280162	G	C	-	-	-	-	-	-	-	-	-	-	-	-	-	h	a	a	h	a	a	a	h	a	-	a	h	a	a	-	-	-	-	-	b	-	-	-	-	-	-	-	-	a	-	-	-	-
chr10	2282219	A	C	-	-	-	a	-	-	-	-	-	-	-	-	-	a	a	a	b	-	a	a	b	a	b	a	b	a	b	-	-	-	a	-	-	-	-	-	-	b	-	-	-	-	-	a	-	-
chr10	2289538	T	C	b	b	a	a	a	b	b	b	a	a	a	a	b	b	b	a	b	a	b	a	b	a	b	a	b	a	a	a	b	a	a	a	b	a	a	b	b	a	a	b	a	a	a	b	a	-
chr10	2300613	C	T	a	b	a	a	a	b	-	a	a	a	a	a	b	-	b	a	b	-	-	-	b	a	-	a	b	a	a	a	b	a	a	a	b	a	b	b	a	a	a	b	a	a	a	b	a	-
chr10	2300666	C	T	a	b	a	a	a	b	-	b	a	a	b	a	b	-	a	a	b	-	-	-	-	a	-	-	-	a	a	-	b	a	a	a	b	a	-	b	b	a	a	b	a	-	a	a	-	-
chr10	2300714	A	T	a	b	a	a	a	b	-	b	a	a	b	a	b	-	a	a	b	-	-	-	-	a	-	-	-	a	a	-	b	a	a	a	b	a	-	b	b	a	a	b	a	-	a	a	-	-
chr10	2300732	G	A	a	b	a	a	a	b	-	b	a	a	b	a	b	-	a	a	b	-	-	-	-	a	-	-	-	a	a	-	b	a	a	a	b	a	-	b	b	a	a	b	a	-	a	a	-	-
chr10	2301031	G	A	b	b	a	a	a	b	b	b	a	a	b	a	b	-	-	a	b	-	b	-	b	a	-	-	-	a	a	-	b	a	a	a	b	a	-	b	b	a	a	b	-	-	a	b	-	-
chr10	2302073	A	G	a	-	a	a	b	b	-	-	a	a	-	a	b	-	b	a	b	b	a	-	b	-	b	-	-	a	a	a	b	a	a	a	b	a	-	b	a	-	a	-	a	a	a	b	-	b
chr10	2302323	C	G	a	-	a	a	b	b	-	-	a	a	-	a	b	-	b	a	b	b	a	-	b	-	b	-	-	a	a	a	b	a	a	a	b	a	-	b	a	b	a	-	a	a	a	b	-	b
chr10	2302914	T	C	-	-	-	-	-	-	-	-	-	-	-	-	-	a	-	a	b	a	a	a	b	a	-	a	b	a	h	-	b	-	-	-	-	-	-	-	-	a	-	-	-	a	-	-	-	-
chr10	2302964	C	T	-	-	-	-	-	-	-	-	-	-	-	-	-	a	-	a	b	a	a	a	b	a	-	a	b	a	h	-	b	-	-	-	-	-	-	-	-	a	-	-	-	a	-	-	-	-
chr10	2303031	T	C	-	-	-	-	-	-	-	-	-	-	-	-	-	b	-	a	b	b	a	a	b	a	-	a	b	a	h	-	b	-	-	-	-	-	-	-	-	a	-	-	-	a	-	-	-	-
chr10	2303041	C	T	-	-	-	-	-	-	-	-	-	-	-	-	-	b	-	a	b	b	a	a	b	a	-	a	b	a	h	-	b	-	-	-	-	-	-	-	-	a	-	-	-	a	-	-	-	-
chr10	2303134	G	A	-	-	-	-	-	-	-	-	-	-	-	-	-	a	-	a	b	a	h	a	b	a	b	a	b	a	a	-	-	-	-	-	-	-	-	-	-	-	-	-	a	-	-	-	-	-
chr10	2303155	T	C	-	-	-	-	-	-	-	-	-	-	-	-	-	a	-	a	b	-	h	a	b	a	b	-	b	a	a	-	-	-	-	-	-	-	-	-	-	-	-	-	a	-	-	-	-	-
chr10	2310978	A	G	a	-	a	a	b	b	b	a	-	a	b	a	b	-	-	-	b	-	b	-	-	-	-	-	b	a	-	-	b	-	a	a	b	a	b	-	b	-	a	b	b	a	a	a	a	a
chr10	2311476	C	T	b	b	a	a	a	b	b	a	-	a	b	a	b	a	-	-	-	-	-	-	b	-	-	-	-	-	a	a	-	-	a	a	-	a	b	b	a	a	a	b	a	a	a	-	a	b
chr10	2317583	C	A	-	-	-	-	-	-	-	-	a	a	a	-	-	a	-	-	-	-	b	-	-	-	-	a	-	-	-	-	-	-	-	-	-	-	-	-	-	-	a	-	-	-	-	-	-	-
chr10	2320875	A	C	b	b	a	a	a	b	b	a	a	a	a	a	b	b	b	a	b	a	b	a	b	a	b	a	b	a	a	a	b	a	a	a	b	-	a	b	b	b	a	b	b	-	-	-	a	-
chr10	2320918	A	G	b	b	a	a	a	b	b	a	a	a	a	a	b	b	b	a	b	a	b	a	b	a	b	a	b	a	a	a	b	a	a	a	b	-	a	b	b	b	a	b	b	-	-	-	a	-
chr10	2321041	G	A	b	b	a	a	a	b	b	a	a	a	a	a	b	b	a	a	b	a	b	a	b	a	b	a	b	a	a	a	b	a	a	a	b	-	a	b	b	b	a	b	b	-	-	-	a	-
chr10	2332809	T	C	-	-	-	-	-	-	-	-	-	-	-	-	-	a	a	a	-	a	a	a	-	a	-	-	-	a	a	-	-	-	-	-	-	a	-	-	-	-	-	-	-	-	-	-	-	-
chr10	2340433	G	A	b	b	a	a	a	b	b	a	a	a	b	a	b	a	-	-	b	-	-	a	-	-	b	-	b	a	-	a	-	b	a	a	b	a	b	b	a	b	a	b	b	a	a	b	a	-
chr10	2340750	A	G	b	b	a	a	b	b	b	b	a	a	a	a	b	-	-	a	b	a	b	-	b	-	b	-	b	-	-	a	b	b	a	a	b	a	b	b	b	a	a	b	b	a	a	a	a	b
chr10	2341616	G	A	-	-	-	-	-	-	-	-	-	-	-	a	-	a	a	a	b	-	a	a	b	a	b	a	b	a	a	-	-	-	a	-	-	-	-	-	-	-	-	-	-	-	-	a	-	-
chr10	2354976	C	T	-	-	-	a	a	-	-	-	a	-	b	-	-	-	-	-	-	-	-	-	-	-	-	-	-	-	-	a	-	-	a	-	b	a	-	b	-	b	a	-	-	-	a	a	a	-
chr10	2355400	G	A	b	b	a	a	b	b	b	h	a	a	a	a	b	-	a	a	b	a	-	-	b	a	b	a	b	a	a	a	b	b	a	a	b	a	b	b	b	a	a	b	b	a	a	b	a	-
chr10	2355418	C	T	b	b	a	a	a	b	b	h	a	a	a	a	b	-	a	a	b	a	-	-	b	a	b	a	b	a	a	a	b	b	a	a	b	a	a	b	a	a	a	b	b	a	a	b	a	-
chr10	2356299	G	A	b	b	a	a	a	b	b	b	a	-	b	-	b	b	a	a	b	a	-	a	b	a	b	a	b	a	b	a	b	b	-	a	b	a	b	b	b	b	a	b	b	-	-	b	-	-
chr10	2356399	A	T	b	b	-	a	a	b	-	-	-	-	b	-	-	-	-	-	-	-	-	-	-	-	-	-	-	-	-	-	-	-	-	-	-	-	-	-	-	-	-	-	-	a	-	-	-	-
chr10	2358419	C	T	a	b	a	a	a	b	-	-	-	-	-	a	b	b	b	-	b	-	-	-	-	-	b	-	b	-	b	-	b	b	a	a	b	a	-	b	b	-	a	b	a	-	a	-	a	b
chr10	2364933	G	A	-	-	-	-	-	-	-	-	-	-	-	-	-	b	h	a	b	-	-	a	b	a	b	a	b	a	-	-	-	-	-	-	-	a	-	-	-	-	-	-	-	-	-	-	-	-
chr10	2366077	G	A	-	-	-	-	-	-	-	-	-	-	-	-	-	b	b	a	b	a	a	a	b	a	b	a	b	a	a	-	-	-	-	-	-	-	-	-	-	-	-	-	-	-	-	-	-	-
chr10	2366402	C	T	a	-	a	-	-	-	-	-	a	-	-	a	-	b	a	a	b	a	-	a	-	a	b	a	b	-	a	-	-	-	-	-	-	-	-	-	-	-	-	b	-	-	-	-	a	-
chr10	2366491	C	T	b	b	a	a	b	b	-	a	a	a	a	a	b	b	a	a	b	b	-	a	-	a	-	a	-	a	a	a	b	b	a	a	b	a	b	b	a	a	-	b	b	a	a	b	a	a
chr10	2367136	T	A	b	b	a	a	-	b	b	-	a	a	b	a	b	-	-	-	b	-	a	-	b	-	-	a	b	-	-	a	b	a	a	a	b	a	a	-	b	b	-	b	b	a	a	a	a	a
chr10	2374419	A	T	-	-	-	-	-	b	b	-	-	-	-	-	b	b	-	a	-	a	-	a	-	a	-	a	b	a	a	-	b	b	-	-	b	-	b	-	-	-	-	b	-	-	-	-	-	-
chr10	2384756	A	C	a	-	a	a	a	b	-	a	a	a	a	a	b	b	-	a	b	-	-	a	b	a	b	a	b	a	-	a	b	a	a	a	b	a	a	b	b	b	a	b	b	a	a	b	a	a
chr10	2386859	C	A	a	b	a	-	a	b	-	a	a	a	a	a	b	b	-	-	b	b	a	a	b	a	-	-	b	-	a	a	b	b	a	a	b	a	b	b	a	b	-	b	-	-	a	-	a	-
chr10	2393731	C	T	b	b	a	a	b	b	b	-	-	a	b	a	b	-	-	a	-	-	-	a	-	-	-	-	-	-	-	-	b	b	a	a	b	a	a	b	a	b	-	b	b	a	a	b	-	-
chr10	2396768	C	A	-	-	-	a	-	-	-	-	-	-	-	-	-	-	-	b	-	a	-	a	b	a	-	-	b	-	-	-	-	-	-	-	-	-	-	-	-	-	-	-	-	-	-	-	a	-
chr10	2396976	T	C	-	-	-	-	-	-	-	-	-	-	-	-	-	b	a	a	b	a	a	a	b	a	b	-	b	a	b	-	a	-	-	a	-	-	-	-	-	-	-	-	-	-	-	-	-	-
chr10	2401344	G	A	b	a	a	a	b	b	-	b	a	-	a	a	b	b	a	a	b	-	a	a	-	a	-	a	b	a	-	a	b	a	a	a	b	a	b	b	a	a	a	b	a	a	a	a	a	a
chr10	2402478	T	C	a	b	a	a	a	b	b	a	a	a	a	a	b	b	-	a	b	a	b	a	b	a	-	a	-	a	a	a	b	a	a	a	b	a	b	b	b	a	a	b	b	a	a	a	a	-
chr10	2402627	C	T	-	-	-	-	-	-	-	-	-	-	-	-	-	-	a	a	-	a	a	a	-	a	-	a	b	a	a	-	-	-	-	-	-	-	-	-	-	-	-	-	-	-	-	-	-	-
chr10	2403233	A	G	a	-	a	a	b	b	b	a	a	-	a	-	b	b	b	a	b	b	b	a	b	a	b	a	b	a	a	b	-	b	a	a	-	a	-	b	-	-	-	b	-	-	-	-	-	-
chr10	2403344	T	C	a	-	a	a	b	b	b	a	a	-	a	-	b	b	b	a	b	b	b	a	b	a	b	a	b	a	a	b	-	b	a	a	-	a	-	b	-	-	-	b	-	-	-	-	-	-
chr10	2406149	T	A	a	-	a	-	a	b	-	b	a	a	a	a	b	b	-	-	-	-	-	-	-	a	b	-	-	-	b	a	b	-	a	a	b	a	-	b	-	a	-	b	-	a	a	-	a	-
chr10	2407266	G	A	b	b	a	a	b	b	b	b	a	a	b	a	b	b	a	-	-	-	-	-	b	a	b	a	-	-	a	a	b	b	a	a	b	a	b	b	b	b	a	b	b	a	a	b	a	-
chr10	2411983	G	C	-	-	-	-	-	-	-	-	-	-	-	-	-	b	a	a	b	b	h	a	b	a	-	a	b	a	a	-	-	a	-	-	-	-	-	-	-	-	a	-	-	-	-	-	-	-
chr10	2425935	T	G	b	b	a	a	b	b	b	a	a	a	a	a	b	-	-	a	b	a	-	a	-	a	b	a	-	-	b	a	b	a	a	a	-	a	a	b	a	a	a	b	a	a	a	a	a	b
chr10	2426170	T	C	b	b	a	a	b	b	b	b	a	a	a	a	b	-	-	a	b	-	-	a	b	a	b	a	-	-	b	a	b	b	a	a	-	a	a	b	a	a	a	b	a	a	a	a	a	b
chr10	2431024	C	A	-	-	-	-	b	-	b	b	a	a	-	a	b	b	-	-	-	-	-	-	-	a	b	-	b	-	a	-	b	-	a	a	b	a	-	b	b	a	a	b	-	a	a	-	-	a
chr10	2431501	A	G	a	b	a	a	a	b	b	a	a	a	a	a	b	b	b	a	b	-	a	a	b	a	b	a	b	a	a	-	b	-	a	-	-	a	-	b	a	b	a	b	-	a	a	-	-	a
chr10	2435247	G	A	a	-	-	a	a	-	-	a	a	a	a	a	-	-	-	-	-	-	-	-	-	-	-	-	-	-	-	a	-	-	a	a	-	a	-	-	-	-	a	-	a	-	a	-	a	-
chr10	2437952	C	G	a	-	-	-	-	b	-	-	-	-	-	a	-	b	b	a	b	a	b	a	b	a	b	a	b	a	h	-	-	-	-	-	-	-	-	-	-	-	-	-	-	-	-	-	-	-
chr10	2440850	T	C	b	b	a	a	b	b	-	b	a	a	b	a	b	-	-	-	b	b	-	-	b	a	-	a	-	a	a	-	b	b	a	a	b	a	a	b	a	a	a	b	b	a	a	b	a	b
chr10	2440890	T	C	b	b	a	a	b	b	-	b	a	a	b	a	b	-	-	-	b	b	-	-	b	a	-	a	-	a	a	-	b	b	a	a	b	a	a	b	a	a	a	b	b	a	a	b	a	b
chr10	2442375	G	T	b	b	a	a	a	b	-	a	a	a	-	a	b	-	-	-	-	a	-	a	-	a	-	-	-	-	-	a	b	a	a	a	b	a	-	b	-	a	a	b	a	a	a	b	a	a
chr10	2442384	G	T	b	b	a	a	a	b	-	a	a	a	-	a	b	-	-	-	-	a	-	a	-	a	-	-	-	-	-	a	b	a	a	a	b	a	-	b	-	a	a	b	a	a	a	b	a	a
chr10	2449316	A	G	-	-	a	a	-	-	-	-	a	-	-	a	-	-	-	-	-	-	-	a	-	a	-	-	-	-	-	a	b	-	-	a	-	a	-	-	-	a	a	-	a	a	a	-	a	-
chr10	2455652	T	C	-	b	-	a	b	-	-	-	a	a	a	-	-	-	-	-	-	-	-	-	-	-	-	-	-	-	a	-	b	-	a	a	b	a	-	-	b	b	-	b	a	a	a	b	-	-
chr10	2457347	G	A	a	b	a	a	b	b	-	b	-	a	a	a	b	-	-	a	-	-	b	-	-	-	-	a	-	-	-	a	b	b	a	a	-	a	a	-	a	a	a	b	a	a	a	-	a	b
chr10	2457373	T	C	a	b	a	a	b	b	-	b	-	a	a	a	b	-	-	a	-	-	b	-	-	-	-	a	-	-	-	a	b	b	a	a	-	a	a	-	a	a	a	b	a	a	a	-	a	b
chr10	2457412	T	C	a	-	-	-	-	-	-	-	-	-	-	-	-	-	a	a	-	b	a	a	b	a	-	a	b	a	a	-	-	-	a	-	-	a	-	-	-	-	-	-	-	-	-	-	-	-
chr10	2465138	A	G	-	-	-	-	-	b	-	a	a	a	-	a	b	b	a	-	-	a	b	-	-	a	b	a	b	a	a	-	-	-	a	-	b	-	-	-	-	-	-	-	a	a	-	-	-	b
chr10	2465153	G	A	-	-	-	-	-	b	-	a	a	a	-	a	b	b	a	-	-	a	b	-	-	a	b	a	b	a	a	-	-	-	a	-	b	-	-	-	-	-	-	-	a	a	-	-	-	b
chr10	2469921	A	G	-	-	a	a	-	-	-	-	-	-	-	-	b	b	-	-	-	-	-	-	-	-	-	-	-	-	-	a	-	-	a	-	-	-	-	b	-	-	-	b	b	a	-	-	a	-
chr10	2476548	G	T	-	-	-	-	-	-	-	-	-	-	-	-	-	b	a	a	b	-	a	a	b	a	-	a	b	a	a	-	b	-	-	-	-	-	-	-	-	-	-	-	-	-	-	-	-	-
chr10	2481142	A	G	a	b	a	a	a	b	b	b	a	a	a	a	b	b	a	-	b	-	a	a	b	a	b	a	b	a	b	a	-	b	a	a	b	a	b	b	-	b	a	b	a	a	a	-	-	-
chr10	2483908	A	G	b	b	a	a	b	b	b	a	a	a	b	a	b	b	b	a	-	b	b	a	b	a	b	a	b	a	a	a	b	b	a	a	b	a	a	b	b	a	a	b	a	a	a	b	a	b
chr10	2484092	T	C	b	b	a	a	b	b	b	a	a	a	b	a	b	b	a	a	-	b	b	a	b	a	b	a	b	a	a	a	b	b	a	a	b	a	a	b	b	a	a	b	a	a	a	b	a	b
chr10	2484160	T	C	b	b	a	a	b	b	b	a	a	a	b	a	b	b	a	a	-	b	b	a	b	a	b	a	b	a	a	a	b	b	a	a	b	a	a	b	b	a	a	b	a	a	a	b	a	b
chr10	2490747	T	C	-	-	-	-	-	-	-	-	-	-	-	-	-	-	b	a	b	a	a	a	b	a	b	a	-	a	a	-	-	-	-	-	-	-	-	-	a	-	-	-	-	-	-	-	-	-
chr10	2494323	A	G	-	-	-	-	-	-	-	-	-	-	-	-	-	-	-	-	-	-	-	-	-	-	-	-	-	-	-	-	-	-	-	-	-	a	-	-	-	-	-	-	-	-	-	-	-	-
chr10	2503612	C	G	-	-	-	-	-	-	-	-	-	-	-	-	-	b	b	h	b	b	a	a	b	a	b	a	b	a	a	-	-	-	-	-	-	-	-	-	-	-	-	-	-	-	-	-	-	-
chr10	2503939	A	T	-	b	a	a	b	b	b	a	-	a	a	a	b	-	b	-	b	-	-	a	b	a	-	-	b	a	-	a	b	-	a	a	-	a	-	b	a	-	a	b	a	a	a	a	a	b
chr10	2504046	T	C	a	-	a	a	b	b	b	b	a	a	a	a	b	-	-	-	b	a	-	a	b	a	b	a	b	-	a	a	b	b	a	a	b	a	b	b	b	a	a	b	a	-	a	b	a	a
chr10	2504274	C	G	a	-	a	a	b	b	b	b	a	a	a	a	b	-	-	-	-	a	-	a	b	a	-	a	-	-	a	a	b	b	a	a	b	a	b	b	b	a	a	b	a	-	a	b	a	a
chr10	2504279	G	A	a	-	a	a	b	b	b	b	a	a	a	a	b	-	-	-	-	a	-	a	b	a	-	a	-	-	a	a	b	b	a	a	b	a	b	b	b	a	a	b	a	-	a	b	a	a
chr10	2504608	A	G	b	b	a	a	b	b	b	a	a	a	b	a	b	-	-	-	-	-	-	-	-	-	-	-	-	-	a	a	b	a	a	a	b	a	a	b	a	b	a	b	a	-	a	a	-	b
chr10	2504692	G	A	a	-	-	-	-	-	-	-	-	-	-	-	-	-	-	a	b	b	b	a	b	a	-	-	-	-	h	-	-	-	a	-	-	-	-	-	-	-	-	-	-	-	-	-	-	-
chr10	2509676	C	T	-	-	-	-	-	-	-	-	-	-	-	-	-	b	h	a	b	a	a	a	b	a	b	a	b	a	a	-	-	-	a	a	-	-	-	-	-	-	-	-	-	-	-	-	-	-
chr10	2509725	G	A	-	-	-	-	-	-	-	-	-	-	-	-	-	b	h	a	b	a	a	a	b	a	b	a	b	a	h	-	-	-	a	a	-	-	-	-	-	-	-	-	-	-	-	-	-	-
chr10	2509767	A	G	-	-	-	-	-	-	-	-	-	-	-	-	-	b	h	a	b	a	a	a	b	a	b	a	b	a	h	-	-	-	a	a	-	-	-	-	-	-	-	-	-	-	-	-	-	-
chr10	2511099	G	C	b	-	-	a	-	-	-	-	-	a	-	a	-	b	a	-	b	b	a	a	b	a	b	a	b	a	a	-	-	-	-	-	-	-	-	-	-	b	-	-	-	a	-	-	-	-
chr10	2514505	A	G	-	-	-	-	-	-	-	-	-	-	-	-	-	-	a	a	-	a	-	a	-	a	-	a	-	a	-	-	-	a	-	-	-	-	-	-	-	-	-	-	-	-	-	-	-	-
chr10	2514695	C	A	-	-	-	-	-	-	-	-	-	-	-	-	-	b	b	a	b	a	a	a	b	a	b	a	b	a	a	-	-	-	-	-	b	-	-	-	-	-	a	-	-	-	-	-	-	-
chr10	2514874	A	G	-	-	-	-	-	-	-	-	-	-	-	-	b	b	b	a	b	b	b	a	b	a	b	a	b	a	b	-	-	-	-	-	b	-	-	-	-	-	-	-	-	-	-	-	-	-
chr10	2520460	C	T	-	-	-	-	-	-	-	-	-	-	-	-	-	b	-	a	b	a	a	a	b	a	b	a	b	a	a	a	b	-	-	-	-	-	-	-	-	-	-	-	-	-	a	-	-	-
chr10	2521777	C	T	b	b	a	a	b	b	b	a	a	a	b	a	b	b	b	a	b	-	a	a	b	a	b	a	b	a	b	a	b	b	a	a	b	a	-	b	a	a	-	b	b	a	a	-	a	b
chr10	2521789	T	C	b	b	a	a	b	b	b	a	a	a	b	a	b	b	b	a	b	-	a	a	b	a	b	a	b	a	b	a	b	b	a	a	b	a	-	b	a	a	-	b	b	a	a	-	a	b
chr10	2521894	G	C	b	-	a	a	b	b	-	b	a	a	b	a	b	b	a	-	b	-	a	-	-	a	b	a	-	a	a	a	b	a	a	a	b	a	b	-	b	b	a	b	b	a	a	-	a	b
chr10	2543719	G	A	b	b	-	-	b	b	b	b	-	-	b	-	b	b	b	-	b	-	b	-	b	-	b	-	b	-	-	-	b	b	-	-	b	-	b	b	b	b	-	b	b	-	-	b	a	b
chr10	2546610	T	C	a	-	-	a	-	b	-	-	-	-	-	-	b	-	-	a	b	-	a	a	b	a	-	a	b	a	a	-	b	-	-	a	b	a	-	b	a	-	-	-	-	a	-	-	-	-
chr10	2546789	T	A	-	-	-	a	a	-	-	b	-	-	-	-	b	b	a	a	-	b	a	a	b	a	-	a	b	a	b	-	-	-	a	a	-	-	-	b	-	-	-	-	-	-	-	-	-	-
chr10	2546921	C	T	-	-	-	a	a	-	-	b	-	-	-	-	b	b	a	a	-	b	a	a	b	a	-	a	b	a	a	-	-	-	a	a	-	-	-	b	-	-	-	-	-	-	-	-	-	-
chr10	2560298	T	C	-	-	-	-	-	-	-	-	-	-	-	-	-	b	b	a	b	a	b	a	b	a	b	a	b	a	h	-	-	-	-	-	-	-	-	-	-	-	-	-	-	-	-	-	-	-
chr10	2563249	G	C	-	-	a	-	-	-	-	-	-	-	-	a	-	b	a	a	b	a	h	a	b	a	b	a	b	a	a	-	-	-	-	-	-	a	-	-	-	-	-	-	-	-	-	-	-	-
chr10	2566560	C	T	-	b	a	a	b	b	b	a	a	-	-	-	b	b	-	-	b	-	-	-	b	-	-	-	-	-	-	a	b	b	a	a	b	a	b	b	-	a	-	b	-	a	a	b	-	b
chr10	2566597	G	T	-	b	a	a	b	b	b	a	a	-	-	-	b	b	-	-	b	-	-	-	b	-	-	-	-	-	-	a	b	b	a	a	b	a	b	b	-	a	-	b	-	a	a	b	-	b
chr10	2567227	T	C	-	-	-	-	-	-	-	-	-	-	-	a	-	b	b	a	b	b	-	-	b	a	-	-	b	a	b	-	-	-	-	-	-	a	-	-	-	-	-	b	-	-	-	-	-	-
chr10	2572217	T	C	b	-	a	-	-	-	-	-	-	-	-	-	b	b	a	a	b	b	b	a	b	a	b	a	b	a	h	-	-	-	-	-	-	-	-	b	-	-	-	-	-	-	-	-	-	-
chr10	2574549	A	G	a	-	-	a	a	-	-	-	a	a	-	a	-	b	-	a	-	-	b	-	b	a	b	a	b	a	a	a	-	a	a	-	-	a	a	-	-	-	a	-	a	-	a	a	-	-
chr10	2588666	A	T	-	-	a	a	b	b	b	b	a	a	-	a	b	-	-	a	b	-	-	-	b	-	-	a	b	-	-	a	b	b	a	a	b	a	-	b	b	a	a	b	a	-	a	a	a	-
chr10	2588997	C	G	b	b	a	a	h	b	b	b	-	-	b	a	b	-	-	-	-	a	a	a	b	a	-	a	-	a	-	a	b	a	a	a	b	a	-	b	a	b	a	b	b	a	a	-	a	a
chr10	2589056	C	T	b	b	a	a	h	b	b	b	-	-	b	a	b	-	-	-	-	a	a	a	b	a	-	a	-	a	-	a	b	a	a	a	b	a	-	b	a	b	a	b	b	a	a	-	a	a
chr10	2593812	T	C	b	-	a	a	b	b	b	-	-	a	a	a	-	b	a	a	b	a	a	a	b	a	b	a	b	-	h	-	-	a	a	a	-	a	-	-	-	-	a	b	-	-	a	-	-	-
chr10	2607234	G	C	-	-	-	-	-	-	-	-	-	-	-	-	-	b	a	a	b	a	b	a	b	a	-	a	b	a	h	-	b	-	-	-	-	a	-	-	-	-	-	-	-	-	-	-	-	-
chr10	2618744	C	T	-	-	-	-	-	-	-	-	-	-	-	-	-	-	-	-	-	-	-	a	-	-	-	-	-	-	-	-	-	-	-	-	b	-	-	b	-	-	-	-	-	-	a	b	a	-
chr10	2620739	T	C	-	-	-	-	-	-	-	a	-	-	-	-	-	b	b	a	b	a	a	a	b	a	b	a	b	a	a	-	-	-	a	-	-	-	-	-	-	-	-	-	-	-	-	-	-	-
chr10	2636741	A	T	a	b	a	a	b	b	b	b	-	-	b	b	b	b	b	-	b	-	-	-	-	a	b	-	b	a	a	-	b	-	a	a	b	b	-	b	-	b	b	b	a	b	b	a	-	-
chr10	2638015	G	C	a	b	a	a	b	b	b	b	a	a	a	a	b	b	a	a	b	-	a	a	-	a	b	-	-	a	b	a	b	a	a	a	b	a	a	b	b	a	a	b	b	a	a	a	-	-
chr10	2639456	G	A	-	-	-	-	-	-	-	-	-	-	-	-	-	b	b	a	b	a	a	a	b	a	b	a	b	a	b	-	b	-	-	-	-	-	-	-	-	-	-	-	-	-	-	-	-	-
chr10	2639873	C	G	a	b	a	a	b	b	-	a	a	a	a	a	b	-	-	-	-	-	-	a	b	-	b	a	-	-	-	a	b	b	a	a	b	a	a	b	a	b	a	-	b	a	a	b	a	a
chr10	2639889	C	G	a	b	a	a	b	b	-	a	a	a	a	a	b	b	-	-	b	-	-	a	b	-	b	a	b	-	b	a	b	b	a	a	b	a	a	b	a	b	a	-	b	a	a	b	a	a
chr10	2640082	A	G	-	-	-	-	-	b	-	-	-	-	-	-	-	b	h	a	b	a	b	a	-	a	b	-	b	a	h	-	-	-	a	-	-	-	-	-	-	-	-	-	-	a	-	-	-	-
chr10	2640100	G	A	-	-	-	-	-	b	-	-	-	-	-	-	-	b	h	a	b	a	b	a	-	a	b	-	b	a	h	-	-	-	a	-	-	-	-	-	-	-	-	-	-	a	-	-	-	-
chr10	2642237	T	C	a	b	a	a	b	b	b	a	a	a	a	a	b	b	-	-	b	a	-	a	-	-	-	a	b	a	a	a	b	b	a	a	b	a	a	b	-	b	a	b	a	a	a	a	a	a
chr10	2647293	A	G	b	b	b	a	a	b	b	a	b	b	b	a	b	b	b	-	b	b	a	-	b	a	-	a	b	h	a	-	b	b	a	b	b	b	b	b	-	b	b	b	a	b	a	a	b	a
chr10	2650944	C	T	b	b	a	a	b	b	b	b	a	a	a	a	b	b	a	a	-	-	a	a	b	a	b	a	b	a	a	a	b	a	a	a	b	-	a	b	b	b	a	b	b	a	a	a	a	a
chr10	2652260	A	G	b	b	a	a	b	b	-	-	a	a	-	a	b	-	-	a	-	a	-	a	-	-	-	a	b	a	-	-	b	b	a	a	b	a	-	b	a	b	a	b	a	a	a	a	a	a
chr10	2657530	G	A	-	-	-	a	-	-	-	a	-	-	-	-	-	b	a	a	b	a	b	a	b	a	-	a	b	a	a	-	-	-	-	-	-	-	-	-	-	-	-	-	-	-	-	-	a	-
chr10	2657790	T	C	b	b	-	a	b	b	b	b	a	a	b	-	b	b	-	-	b	-	-	-	-	-	b	-	-	-	a	-	b	b	a	-	b	a	b	b	b	b	-	b	b	-	a	b	a	b
chr10	2663052	G	A	b	b	a	a	a	b	b	a	a	a	b	a	b	b	-	-	b	-	a	-	b	a	b	a	b	a	b	a	b	a	a	a	b	a	b	-	-	a	a	b	b	a	a	-	a	-
chr10	2666413	G	C	-	-	-	-	b	b	-	-	-	-	-	-	b	-	-	-	-	-	-	-	-	-	-	-	-	-	-	-	b	-	-	-	b	-	-	b	-	-	-	-	b	-	-	b	-	-
chr10	2668606	T	C	b	b	a	a	a	b	b	b	a	a	b	a	b	b	b	a	b	a	a	a	b	a	b	a	b	a	a	a	b	a	a	a	b	a	b	b	b	a	a	b	b	a	a	-	-	-
chr10	2668619	G	A	b	b	a	a	a	b	b	b	a	a	b	a	b	b	b	a	b	a	a	a	b	a	b	a	b	a	a	a	b	a	a	a	b	a	b	b	b	a	a	b	b	a	a	-	-	-
chr10	2668738	C	T	b	b	a	a	b	b	b	b	a	a	b	a	b	b	a	-	b	a	a	a	b	a	-	a	b	a	a	a	b	b	a	a	b	a	b	b	a	b	a	-	b	a	a	-	a	-
chr10	2668914	T	G	b	b	a	a	b	b	b	b	a	a	b	a	b	b	a	-	b	a	b	a	b	a	-	a	b	a	b	a	b	b	a	a	b	a	b	b	a	b	a	-	b	a	a	-	a	-
chr10	2668942	T	C	-	-	-	a	-	-	-	-	-	-	-	-	-	b	b	a	b	a	a	a	b	a	b	a	b	a	h	-	-	-	-	-	b	-	-	-	-	-	-	-	a	-	-	-	-	-
chr10	2682344	G	A	-	-	-	-	-	-	-	-	-	-	-	-	-	b	b	a	b	a	h	a	b	a	b	a	b	a	h	-	-	-	-	a	b	-	-	-	-	-	-	-	-	-	-	-	-	-
chr10	2688238	A	G	-	b	-	-	a	-	-	-	-	-	-	a	-	-	-	a	b	-	-	-	-	-	-	-	-	-	-	-	b	-	a	-	b	a	a	a	a	-	-	b	-	-	a	b	a	b
chr10	2691688	G	A	-	-	-	-	-	b	-	-	-	-	-	-	b	a	a	a	a	a	b	a	b	a	b	a	b	a	h	a	-	-	-	-	-	-	-	-	-	-	-	-	-	-	-	-	-	-
chr10	2691849	G	A	-	-	-	-	-	-	-	-	-	-	-	-	-	b	b	a	b	-	a	a	b	a	b	a	b	a	h	-	-	b	a	-	-	-	-	-	-	-	-	-	-	a	-	-	-	-
chr10	2691919	A	T	-	-	-	-	-	-	-	-	-	-	-	-	-	b	b	a	b	-	a	a	b	a	b	a	b	a	h	-	-	b	a	-	-	-	-	-	-	-	-	-	-	a	-	-	-	-
chr10	2692296	A	G	a	-	b	b	-	b	-	-	-	-	-	b	-	b	-	-	b	b	-	a	-	a	b	a	-	a	a	-	-	-	b	a	-	b	-	-	-	-	b	-	-	b	-	-	-	-
chr10	2693817	G	C	-	-	-	-	-	-	-	-	-	-	-	-	b	b	a	a	b	b	b	a	b	a	b	-	b	a	a	-	-	-	a	-	-	-	-	-	-	-	-	-	-	a	-	-	-	-
chr10	2693940	A	G	-	-	-	-	-	-	-	-	-	-	-	-	b	b	a	a	b	b	b	h	b	h	b	b	b	h	a	-	-	-	a	-	b	-	-	-	-	-	-	-	-	a	-	-	-	-
chr10	2698910	C	T	-	-	-	-	-	-	-	-	-	-	-	-	-	b	-	-	-	a	-	a	-	a	-	a	-	-	-	-	-	-	-	-	a	-	-	-	-	-	-	-	-	a	-	-	-	-
chr10	2699079	T	C	b	b	a	a	-	b	-	a	a	a	a	a	b	-	-	-	-	-	-	a	b	a	-	a	-	a	a	a	b	b	a	a	b	a	-	b	b	a	a	-	b	a	a	b	a	-
chr10	2699378	A	G	b	b	-	-	-	b	-	-	-	-	-	-	b	-	a	a	-	a	a	a	b	a	-	a	-	a	a	-	b	b	-	-	b	a	-	b	b	-	-	-	b	-	a	b	-	-
chr10	2699420	C	T	b	b	-	-	-	b	-	-	-	-	-	-	b	-	a	a	-	a	a	a	b	a	-	a	-	a	a	-	b	b	-	-	b	a	-	b	b	-	-	-	b	-	a	b	-	-
chr10	2702670	A	G	a	b	a	-	a	b	b	b	a	a	-	a	b	b	-	-	-	-	a	-	b	-	-	a	-	a	-	a	-	b	a	a	b	a	a	b	a	b	a	b	-	a	a	a	a	-
chr10	2702954	C	A	a	b	a	-	a	b	b	b	a	a	-	a	b	b	-	-	-	-	a	-	b	-	-	a	-	a	-	a	-	b	a	a	b	a	a	-	a	b	a	b	b	a	a	a	a	-
chr10	2703362	T	C	a	-	-	a	b	-	-	-	-	a	-	-	-	b	a	-	-	-	a	a	b	a	b	a	-	-	-	-	-	a	-	a	-	a	-	-	-	b	-	-	b	-	-	b	-	-
chr10	2703415	G	A	-	-	-	a	-	-	-	-	-	-	-	-	-	b	a	a	b	a	h	a	b	a	b	a	b	a	b	-	-	-	-	-	-	-	-	-	-	-	-	-	-	-	-	-	-	-
chr10	2703720	A	G	a	-	-	-	-	-	-	-	-	-	-	-	b	b	b	a	b	a	a	a	b	a	-	a	b	a	h	-	-	-	a	-	-	a	-	-	-	-	-	-	-	-	-	-	-	-
chr10	2703808	C	T	a	b	a	a	b	-	-	-	-	-	-	a	b	-	-	-	-	-	-	-	-	-	-	-	-	-	a	a	b	-	a	a	-	a	-	b	-	a	a	b	b	-	a	b	a	b
chr10	2704381	A	G	-	-	-	-	-	b	-	-	-	-	b	a	-	-	-	-	-	-	-	-	-	-	-	-	-	-	-	-	-	-	-	a	-	-	-	-	-	-	-	-	-	-	-	-	-	-
chr10	2712518	T	A	-	-	-	-	-	b	-	-	-	-	-	-	-	b	-	a	b	b	h	a	b	a	b	a	b	a	a	-	-	-	-	-	-	-	-	-	-	a	a	-	b	a	-	-	-	-
chr10	2724223	C	T	-	-	-	-	-	-	-	-	-	-	-	-	-	b	h	a	b	-	a	a	b	a	b	-	b	a	h	-	-	-	-	a	-	-	-	-	-	-	-	-	-	-	-	-	-	-
chr10	2737365	G	A	-	-	-	-	-	-	-	-	-	-	-	-	-	b	b	a	b	a	a	-	b	a	b	a	b	a	a	-	-	-	-	-	-	a	-	-	-	-	-	-	-	-	-	a	-	-
chr10	2744806	A	G	a	b	a	a	b	b	b	a	a	a	a	a	b	b	a	a	b	a	a	a	b	a	b	-	b	a	a	a	b	b	a	a	b	a	a	b	-	a	a	b	a	a	a	b	a	-
chr10	2745288	T	A	b	b	a	a	a	b	-	a	a	-	a	a	b	b	-	-	b	b	-	-	b	a	b	-	b	a	a	a	b	b	a	a	b	a	a	b	a	b	a	b	a	a	a	b	a	-
chr10	2749871	C	T	b	b	-	-	b	b	b	b	-	-	b	-	b	-	-	-	-	-	-	-	-	a	-	-	-	-	-	-	b	-	-	-	b	-	-	b	b	-	-	b	b	-	-	b	-	-
chr10	2749881	G	A	b	b	-	-	b	b	b	b	-	-	b	-	b	-	-	-	-	-	-	-	-	a	-	-	-	-	-	-	b	-	-	-	b	-	-	b	b	-	-	a	b	-	-	b	-	-
chr10	2753086	C	T	-	-	-	-	-	-	-	-	-	-	-	-	b	b	-	a	b	a	h	a	b	a	b	a	b	a	a	-	-	-	-	-	-	-	-	-	-	-	-	-	-	-	-	-	-	-
chr10	2753256	G	A	b	b	a	a	b	b	b	a	a	-	a	a	b	b	b	-	b	-	b	a	b	a	-	a	b	a	b	a	b	b	a	a	b	a	a	b	a	b	a	b	b	a	a	a	a	b
chr10	2754158	A	G	-	-	-	a	-	b	-	-	-	-	a	-	-	-	-	-	-	-	-	-	-	-	-	-	-	-	-	-	-	-	a	a	-	-	-	b	-	-	-	b	-	-	-	-	-	-
chr10	2754980	T	C	-	-	b	b	-	-	-	-	-	b	-	-	-	-	-	-	-	a	b	a	-	a	-	a	-	a	a	b	-	b	-	-	-	b	-	-	b	b	-	b	-	-	-	-	-	-
chr10	2756319	T	C	-	-	b	b	b	-	b	-	-	a	-	b	b	b	b	a	b	b	a	h	b	a	b	h	b	h	b	-	-	-	b	b	-	b	-	-	b	-	-	b	b	b	-	b	-	-
chr10	2756356	G	T	-	-	b	b	b	-	b	-	-	a	-	b	b	b	b	a	b	b	a	h	b	a	b	h	b	h	b	-	-	-	b	b	-	a	-	-	b	-	-	b	b	-	-	b	-	-
chr10	2756541	C	T	-	-	-	-	-	-	-	-	a	-	-	-	-	b	b	a	b	a	a	a	b	a	b	a	b	a	h	-	-	-	-	-	-	-	-	-	-	-	-	-	-	-	-	-	-	-
chr10	2756628	A	G	-	-	-	-	-	-	-	-	-	-	-	-	-	b	a	a	b	b	a	a	b	a	b	a	b	a	a	-	-	-	-	b	-	-	-	-	-	-	-	-	-	-	-	-	-	-
chr10	2756784	C	T	b	b	-	a	a	b	b	b	-	-	b	-	a	a	a	a	h	-	h	a	b	a	b	a	b	a	a	-	b	a	a	a	b	-	b	b	b	b	-	b	b	-	-	b	-	b
chr10	2756952	T	C	b	b	a	a	a	b	b	a	a	a	a	a	b	b	b	-	b	b	b	a	-	a	b	a	b	a	a	a	b	b	a	a	b	a	a	b	b	-	a	b	b	a	a	a	a	-
chr10	2757268	A	G	a	-	a	a	a	b	b	a	a	a	a	a	b	b	h	b	b	-	-	a	-	b	-	a	-	a	a	a	b	a	a	a	-	a	a	-	-	a	a	b	a	a	a	a	a	a
chr10	2757545	T	C	-	-	-	-	-	-	-	-	-	-	-	-	-	b	a	a	b	-	b	a	b	b	b	a	b	a	b	-	b	-	-	-	-	-	-	-	-	-	-	-	-	-	-	-	-	-
chr10	2761491	A	G	a	-	a	a	b	b	-	a	a	a	-	a	b	b	-	-	-	-	-	-	b	a	-	-	-	-	-	a	-	a	a	a	b	a	a	b	a	a	a	-	b	a	a	b	-	b
chr10	2766610	C	T	a	a	a	a	-	a	-	-	-	a	-	a	a	-	-	-	-	-	-	-	-	a	-	-	a	-	-	-	a	-	a	a	a	a	a	a	a	a	a	b	a	-	a	b	a	-
chr10	2767000	A	G	b	-	-	-	b	b	-	-	a	-	-	-	-	-	-	-	-	b	-	-	b	-	-	a	-	-	-	-	b	b	a	-	-	a	-	-	b	a	-	b	a	-	a	b	a	-
chr10	2767007	G	A	b	-	-	-	b	b	-	-	a	-	-	-	-	-	-	-	-	b	-	-	b	-	-	a	-	-	-	-	b	b	a	-	-	a	-	-	b	a	-	b	a	-	a	b	a	-
chr10	2775092	T	C	b	-	-	-	-	-	-	-	-	-	-	-	-	b	a	a	b	a	b	a	b	a	b	a	b	a	h	a	-	-	-	-	-	-	-	-	a	-	-	-	-	-	-	-	-	-
chr10	2775223	C	T	b	b	a	a	b	b	b	a	a	a	a	a	b	b	a	a	b	-	b	a	b	a	-	-	b	a	b	-	b	a	a	a	b	a	-	b	b	-	a	-	a	a	a	-	-	-
chr10	2775935	G	T	a	b	a	a	b	b	b	b	a	a	a	a	b	b	-	-	b	b	b	a	b	-	b	a	b	a	a	a	b	a	a	a	b	a	a	b	a	a	a	b	a	a	a	a	a	a
chr10	2775975	G	A	b	b	a	a	b	b	b	b	a	a	b	a	b	b	-	-	b	b	b	a	b	-	b	a	b	a	b	a	b	a	a	a	b	a	a	b	a	b	a	b	a	a	a	a	a	a
chr10	2778902	T	C	a	-	a	a	b	b	b	b	a	-	a	a	b	b	a	-	b	b	b	a	b	-	-	a	b	-	a	a	b	b	a	a	b	a	-	b	b	b	a	b	b	a	a	b	a	-
chr10	2784890	A	G	-	-	-	-	-	b	b	-	-	a	-	-	-	-	-	-	-	-	b	a	b	-	-	-	-	a	-	a	b	a	a	a	-	a	a	-	-	-	-	b	-	a	-	-	-	-
chr10	2786665	G	A	a	-	a	-	b	b	-	a	a	-	a	a	b	-	-	-	-	-	-	-	-	a	b	-	b	-	a	-	-	-	a	a	b	a	-	-	a	b	a	b	b	a	a	a	-	-
chr10	2787043	C	T	a	-	a	-	b	b	-	a	a	-	a	a	b	-	-	-	-	-	-	-	-	a	b	-	-	-	a	-	-	-	a	a	b	a	-	-	a	b	a	-	b	a	a	a	-	-
chr10	2787072	C	T	a	-	a	-	b	b	-	a	a	-	a	a	b	-	-	-	-	-	-	-	-	a	b	-	-	-	a	-	-	-	a	a	b	a	-	-	a	b	a	-	b	a	a	a	-	-
chr10	2790303	T	A	a	-	a	a	a	b	-	-	a	-	-	a	b	-	-	-	b	a	-	-	b	a	-	-	-	-	-	-	-	b	a	a	b	a	b	b	b	a	a	b	a	-	a	-	-	-
chr10	2796853	A	G	b	b	a	a	a	b	b	b	a	a	b	a	b	-	b	-	b	-	-	-	-	-	-	-	-	-	-	a	b	a	a	a	b	a	b	b	a	-	a	b	b	a	a	b	a	b
chr10	2798433	G	T	b	-	a	a	a	b	b	-	a	-	a	a	b	-	b	-	-	-	-	a	b	a	b	-	-	-	b	a	b	a	a	a	b	a	-	-	b	b	a	b	b	a	a	-	a	b
chr10	2799790	T	C	-	-	a	-	b	b	-	b	a	-	b	a	b	b	-	-	-	-	-	a	b	a	-	-	-	-	-	a	b	b	a	a	b	a	a	-	b	-	a	b	a	-	a	b	-	-
chr10	2800124	G	A	-	-	a	-	b	b	-	b	a	-	b	a	b	b	-	-	-	-	-	a	-	-	-	-	-	-	-	-	b	b	a	a	b	a	a	-	b	-	a	b	a	-	a	b	-	-
chr10	2800139	T	C	-	-	a	-	b	b	-	b	a	-	b	a	b	b	-	-	-	-	-	a	-	a	-	-	-	-	-	-	b	b	a	a	b	a	a	-	b	-	a	b	a	-	a	b	-	-
chr10	2804370	T	A	a	b	a	a	-	b	b	a	a	-	b	a	b	-	-	-	-	-	-	a	-	-	-	-	b	-	-	a	-	-	-	-	b	a	-	-	a	a	-	-	-	a	a	b	-	-
chr10	2804770	T	C	-	-	-	a	b	-	-	-	-	-	-	-	-	b	-	a	-	-	a	a	b	a	-	a	b	a	h	-	-	b	a	-	-	-	-	-	-	-	-	-	-	-	-	-	-	-
chr10	2808726	G	A	-	-	-	-	-	-	-	-	-	-	-	-	-	b	a	a	b	b	b	a	b	a	b	a	b	a	b	-	-	-	-	-	-	-	-	-	-	-	a	-	a	-	-	-	-	-
chr10	2808942	A	C	a	-	a	a	a	-	-	a	a	a	a	a	b	b	a	-	-	-	a	a	-	a	b	-	-	-	-	a	-	a	a	a	-	a	a	-	a	a	a	-	-	a	a	a	a	-
chr10	2811351	G	A	a	b	a	a	b	b	b	b	a	-	-	-	b	-	-	-	-	-	-	-	-	-	-	-	-	-	-	a	b	-	-	a	b	a	b	-	b	-	a	b	-	-	a	b	a	-
chr10	2811375	A	C	a	b	a	a	b	b	b	b	a	-	-	-	b	-	-	-	-	-	-	-	-	-	-	-	-	-	-	a	b	-	-	a	b	a	a	-	b	-	a	b	-	-	a	b	a	-
chr10	2811642	C	T	-	-	a	a	a	b	-	a	a	-	b	a	b	b	-	a	-	-	-	-	-	-	-	-	-	a	-	-	b	-	-	-	-	-	-	b	-	-	-	-	a	a	-	-	-	-
chr10	2811699	T	G	-	-	a	a	a	b	-	a	a	-	b	a	b	b	-	a	-	-	-	-	-	-	-	-	-	a	-	-	b	-	-	-	-	-	-	b	-	-	-	-	a	a	-	-	-	-
chr10	2811906	T	G	a	b	a	a	b	b	-	b	-	a	-	a	b	-	-	-	-	-	-	-	-	a	b	-	-	-	-	-	b	-	a	a	b	a	-	-	-	b	a	-	b	a	a	a	a	-
chr10	2812175	T	C	a	b	a	a	b	b	-	b	-	a	-	a	b	-	-	-	-	-	-	-	-	-	-	-	-	-	-	-	b	-	a	a	b	a	-	-	-	b	a	-	b	a	a	a	a	-
chr10	2812192	G	A	a	b	a	a	b	b	-	b	-	a	-	a	b	-	-	-	-	-	-	-	-	-	-	-	-	-	-	-	b	-	a	a	b	a	-	-	-	b	a	-	b	a	a	a	a	-
chr10	2812241	T	C	a	b	a	a	b	b	-	b	-	a	-	a	b	-	-	-	-	-	-	-	-	-	-	-	-	-	-	-	b	-	a	a	b	a	-	-	-	b	a	-	b	a	a	a	a	-
chr10	2813795	T	C	-	b	-	a	-	-	b	a	a	-	-	a	-	-	-	-	-	-	-	-	-	-	-	-	-	-	-	-	b	-	-	-	-	a	-	-	-	-	-	-	-	-	-	-	-	-
chr10	2821934	T	C	a	-	-	-	-	-	-	-	-	-	-	-	-	-	b	-	b	-	-	a	-	a	-	a	b	a	a	-	-	-	-	-	-	-	-	-	-	-	-	-	-	-	-	-	-	-
chr10	2821949	G	C	a	-	-	-	-	-	-	-	-	-	-	-	-	-	b	-	b	-	-	a	-	a	-	a	b	a	a	-	-	-	-	-	-	-	-	-	-	-	-	-	-	-	-	-	-	-
chr10	2824768	C	T	a	-	-	a	-	b	-	a	-	a	-	a	b	b	a	-	b	-	-	-	-	a	b	a	b	a	b	-	b	b	a	a	b	a	-	b	-	-	-	a	-	-	-	-	-	-
chr10	2824957	C	A	a	-	a	a	-	b	-	a	a	a	a	a	b	b	-	-	b	a	a	a	a	a	b	a	b	a	b	-	b	b	a	-	b	a	-	b	-	-	-	a	-	-	a	-	b	-
chr10	2825966	G	A	-	-	-	-	b	b	b	-	-	-	b	-	b	-	-	a	-	a	-	a	-	a	b	-	-	a	a	-	b	-	-	-	b	-	-	-	-	-	-	b	b	-	-	b	-	-
chr10	2827488	A	C	a	-	a	a	a	b	b	a	-	a	-	a	b	-	-	a	-	-	-	a	-	-	-	a	-	-	-	-	b	a	a	-	-	a	-	b	b	-	a	b	a	a	a	b	a	-
chr10	2831456	G	A	-	-	-	-	-	-	-	-	-	-	-	-	-	b	a	-	b	h	b	a	b	a	b	a	b	a	b	-	-	-	-	-	-	-	-	b	-	-	-	-	-	-	-	-	-	-
chr10	2832019	A	G	-	-	-	-	-	-	-	-	-	-	-	-	-	b	a	-	b	-	-	a	b	a	-	a	-	a	-	-	-	-	a	-	b	-	-	-	-	a	-	-	-	-	a	-	-	-
chr10	2832066	A	G	-	-	-	-	-	-	-	-	-	-	-	-	-	b	a	-	b	-	-	a	b	a	-	a	-	a	-	-	-	-	a	-	b	-	-	-	-	a	-	-	-	-	a	-	-	-
chr10	2832137	A	G	-	-	-	-	-	-	-	-	-	-	-	-	-	b	a	a	b	h	-	-	b	a	b	a	b	a	a	-	-	-	-	-	-	a	-	-	-	-	-	-	-	-	-	-	-	-
chr10	2833381	T	C	-	-	-	-	-	-	-	-	-	-	a	a	b	-	-	a	-	-	-	-	-	-	-	-	-	-	-	a	-	a	a	-	-	-	-	-	-	-	-	-	-	-	-	-	-	-
chr10	2833449	G	A	b	b	-	-	b	b	-	-	-	-	-	-	-	b	b	-	b	-	b	a	b	a	b	a	-	a	-	-	-	-	a	-	b	-	-	-	b	-	-	-	b	-	-	-	a	-
chr10	2833577	C	T	b	b	-	-	b	b	-	-	-	-	-	-	-	b	b	-	b	-	b	a	b	a	b	a	-	a	-	-	-	-	a	-	b	-	-	-	b	-	-	-	b	-	-	-	a	-
chr10	2843223	G	C	-	-	-	-	-	b	-	a	-	-	-	a	b	b	a	-	b	a	a	a	-	a	b	a	-	a	a	a	-	b	-	a	-	a	-	-	-	-	-	b	-	-	-	-	-	-
chr10	2845511	A	G	-	-	-	-	-	-	-	-	-	-	-	-	-	-	-	-	b	-	a	a	b	a	-	-	-	a	b	-	-	-	-	-	-	-	-	-	-	-	-	-	-	-	-	-	-	-
chr10	2845552	C	T	-	-	-	-	-	-	-	-	-	-	-	-	-	-	-	-	b	-	a	a	b	a	-	-	-	a	b	-	-	-	-	-	-	-	-	-	-	-	-	-	-	-	-	-	-	-
chr10	2846878	T	C	-	-	-	-	-	-	-	-	-	-	-	-	-	-	a	a	-	a	-	a	-	a	-	a	-	a	a	-	-	a	-	-	-	-	-	-	-	-	-	-	-	a	-	-	-	-
chr10	2852763	A	G	-	-	-	-	-	b	-	-	-	a	-	-	-	b	a	a	-	a	b	a	b	a	b	a	b	a	a	-	-	-	-	-	-	-	-	b	-	-	-	-	-	-	-	-	-	-
chr10	2852828	T	C	-	-	-	-	-	b	-	-	-	a	-	-	-	b	a	a	-	a	b	a	b	a	-	a	b	a	a	-	-	-	-	-	-	-	-	b	-	-	-	-	-	-	-	-	-	-
chr10	2852851	A	G	-	-	-	-	-	b	-	-	-	a	-	-	-	b	a	a	-	a	b	a	b	a	-	a	b	a	a	-	-	-	-	-	-	-	-	b	-	-	-	-	-	-	-	-	-	-
chr10	2852925	G	T	-	-	-	-	-	-	-	-	-	-	a	-	-	-	-	-	-	-	-	a	b	-	b	-	-	a	-	-	b	-	-	-	-	-	-	-	-	a	-	b	a	a	a	-	-	-
chr10	2855433	G	A	-	-	-	-	-	-	-	-	-	-	-	-	-	-	-	-	-	-	-	-	-	-	-	-	-	-	-	-	-	-	-	-	-	-	-	-	-	-	-	-	-	-	-	-	-	-
chr10	2858393	T	A	a	-	a	a	b	b	-	a	a	-	b	a	b	-	-	-	-	-	-	-	-	-	b	-	-	-	-	a	b	-	a	a	b	a	a	-	-	-	a	b	b	a	a	b	a	-
chr10	2865458	T	G	a	b	-	a	b	b	b	b	-	a	b	b	b	b	-	-	-	-	-	-	-	-	-	-	b	-	b	-	b	a	a	a	b	a	b	-	b	b	-	b	-	-	a	a	a	-
chr10	2869877	G	A	b	b	a	a	a	b	-	a	a	a	a	a	b	b	b	a	b	-	b	a	-	-	-	a	b	a	-	a	b	a	a	a	b	a	-	b	b	a	-	b	a	-	a	-	a	b
chr10	2871171	G	A	b	b	a	a	b	b	-	-	a	a	-	a	b	b	a	-	b	-	-	a	b	a	b	-	b	a	a	-	b	-	a	-	-	-	-	-	-	-	a	-	a	-	-	-	-	b
chr10	2887014	A	G	-	-	-	-	-	-	-	-	-	-	-	-	-	b	h	-	b	-	h	a	b	-	b	a	b	a	-	-	-	-	-	a	-	-	-	-	-	b	-	-	-	-	-	-	-	b
chr10	2959060	A	T	a	b	-	-	-	b	-	b	-	-	b	-	b	b	-	h	-	-	h	a	b	a	b	a	-	a	a	-	b	b	-	-	b	a	-	-	-	b	-	b	b	-	-	b	-	-
chr10	2959065	T	C	b	b	-	-	-	b	-	b	-	-	b	-	b	b	-	h	-	-	h	a	b	a	b	a	-	a	a	-	b	b	-	-	b	a	-	-	-	b	-	b	b	-	-	b	-	-
chr10	2959249	G	T	-	-	-	-	-	-	-	-	-	-	-	-	-	b	b	a	b	b	a	-	b	a	b	a	b	a	a	-	-	-	-	-	-	-	-	b	-	-	-	-	-	-	-	-	-	-
chr10	2967449	A	G	-	-	-	-	-	-	-	-	-	-	a	-	-	b	b	a	b	b	b	a	b	a	-	a	b	a	h	-	-	-	a	-	-	-	a	-	-	-	-	-	-	-	-	-	-	-
chr10	2967536	A	G	-	-	-	-	-	-	-	-	-	a	-	-	-	-	-	-	-	-	-	-	-	-	-	-	-	-	-	-	-	-	-	-	b	a	-	-	-	a	-	-	-	-	-	-	-	-
chr10	2978577	G	A	b	b	b	a	b	-	b	b	b	a	b	a	b	b	b	a	-	a	-	a	-	a	-	a	b	b	b	a	b	a	b	a	b	a	a	-	-	a	b	b	b	a	h	b	b	b
chr10	2978609	A	G	b	b	a	a	b	-	b	a	b	a	b	a	b	b	b	a	-	a	-	a	-	a	-	a	b	b	a	a	b	a	b	a	b	a	a	-	-	a	b	b	b	a	h	b	a	b
chr10	2978808	C	A	b	b	b	a	b	-	-	a	a	b	b	a	b	-	-	a	b	-	-	a	-	a	-	a	b	a	b	a	-	a	h	a	b	a	b	-	-	a	a	-	b	a	b	-	b	-
chr10	2978856	A	G	b	b	b	a	b	-	-	a	a	a	b	a	b	-	-	a	b	-	-	a	-	a	-	a	b	a	a	a	-	a	h	a	b	a	a	-	-	a	a	-	b	a	a	-	a	-
chr10	3000543	A	G	b	-	a	-	-	-	-	-	-	-	-	-	-	b	a	a	b	a	h	a	b	a	b	a	b	a	-	-	-	-	-	a	-	-	-	-	-	-	a	-	a	a	a	-	-	-
chr10	3001309	T	A	a	b	a	a	a	-	-	-	a	a	-	-	b	b	-	-	b	-	-	-	-	-	-	-	-	-	-	a	-	a	a	a	b	a	-	b	-	-	a	-	a	a	a	b	a	-
chr10	3003849	A	G	-	-	-	-	-	-	-	-	-	-	-	-	-	-	-	-	b	-	a	a	-	a	-	a	b	a	a	-	-	-	-	-	-	-	-	-	-	-	-	-	a	-	-	-	-	-
chr10	3004991	T	A	a	-	a	a	b	b	-	a	a	a	a	a	b	b	b	-	b	a	b	a	b	a	b	a	b	a	-	-	b	b	a	a	b	a	a	b	b	b	a	b	b	a	a	-	a	b
chr10	3005078	C	T	a	-	a	a	b	b	-	a	a	-	b	a	b	b	-	-	-	-	-	a	-	a	-	-	-	-	b	a	-	-	a	-	-	a	-	-	b	a	a	b	b	-	a	-	a	-
chr10	3007693	A	G	b	b	-	a	b	b	b	a	-	-	a	a	-	-	b	a	b	-	a	-	-	-	-	-	-	-	-	a	-	-	a	a	b	a	b	b	-	a	a	b	b	a	a	b	a	-
chr10	3008438	C	T	a	b	a	a	a	b	a	b	a	a	b	a	b	b	b	-	-	a	-	a	b	a	b	-	-	a	b	a	b	a	a	a	b	a	a	-	b	b	a	b	b	a	a	b	-	-
chr10	3015890	T	A	-	-	-	-	-	-	-	-	-	-	-	-	-	b	-	a	b	a	h	a	b	-	b	a	b	a	b	-	-	-	-	-	-	-	-	-	-	-	-	-	-	-	-	-	-	-
chr10	3015980	A	G	a	-	a	a	a	b	b	b	-	a	-	a	b	-	b	-	b	-	-	-	-	a	-	-	b	-	-	a	b	a	a	a	b	a	a	-	a	-	a	b	b	a	a	b	a	b
chr10	3016457	G	A	-	-	-	-	-	-	-	-	-	-	-	-	-	b	-	-	b	b	b	a	b	a	b	a	b	a	b	a	-	a	a	-	-	a	-	-	b	-	-	-	-	a	-	-	-	-
chr10	3020691	A	G	b	-	-	-	-	-	-	b	-	-	-	a	b	b	a	a	b	a	a	a	-	a	b	a	b	a	a	-	-	a	-	a	-	-	-	-	-	-	-	-	-	-	-	-	-	b
chr10	3020864	G	A	b	-	-	-	-	-	-	b	-	-	-	-	b	b	a	a	b	h	b	a	b	a	b	a	b	a	a	-	-	a	a	a	-	-	-	-	-	-	-	-	-	-	-	-	-	b
chr10	3045902	T	C	-	-	-	-	-	b	-	-	-	-	-	-	-	b	b	h	b	a	b	a	b	a	b	a	b	a	h	-	-	-	-	a	b	a	-	-	a	-	-	-	-	-	-	-	-	-
chr10	3045970	A	T	-	-	-	-	-	b	-	-	-	-	-	-	-	b	b	h	b	a	b	a	b	a	b	a	b	a	h	-	-	-	-	a	b	a	-	-	a	-	-	-	-	-	-	-	-	-
chr10	3046777	A	G	b	b	a	a	a	b	b	a	a	a	b	a	b	-	-	a	-	a	-	a	-	a	b	a	b	a	a	a	b	a	a	a	b	a	a	b	a	a	a	b	b	a	a	a	a	-
chr10	3046816	G	C	b	b	a	a	a	b	b	a	a	a	b	a	b	-	-	a	-	a	-	a	-	a	b	a	b	a	a	a	b	a	a	a	b	a	a	b	a	a	a	b	b	a	a	a	a	-
chr10	3046939	T	C	b	b	a	a	a	b	b	a	a	a	b	a	b	-	-	a	-	a	-	a	-	a	-	a	-	a	a	a	b	a	a	a	b	a	a	b	a	a	a	b	b	a	a	a	a	-
chr10	3046974	A	G	b	b	a	a	a	b	b	a	a	a	b	a	b	-	-	a	-	a	-	a	-	a	-	a	-	a	a	a	b	a	a	a	b	a	a	b	a	a	a	b	b	a	a	a	a	-
chr10	3047008	G	A	b	b	a	a	a	b	b	a	a	a	b	a	b	-	-	a	-	a	-	a	-	a	-	a	-	a	a	a	b	a	a	a	b	a	a	b	a	a	a	b	b	a	a	a	a	-
chr10	3047013	G	A	b	b	a	a	a	b	b	a	a	a	b	a	b	-	-	a	-	a	-	a	-	a	-	a	-	a	a	a	b	a	a	a	b	a	a	b	a	a	a	b	b	a	a	a	a	-
chr10	3047209	C	T	b	b	a	a	b	b	b	b	a	a	b	a	b	b	a	a	b	-	a	a	-	a	-	a	b	a	a	a	b	a	a	a	b	a	b	b	-	b	a	b	b	a	a	b	a	b
chr10	3047459	A	G	-	-	-	-	-	-	-	-	-	-	-	-	-	b	a	a	b	a	a	a	b	a	b	a	b	a	b	-	-	-	-	-	-	-	-	-	-	-	-	-	-	-	-	-	-	-
chr10	3047500	A	G	-	-	-	-	-	-	-	-	-	-	-	-	-	b	a	a	b	a	a	a	b	a	b	a	b	a	b	-	-	-	-	-	-	-	-	-	-	-	-	-	-	-	-	-	-	-
chr10	3047567	G	A	-	-	-	-	-	-	-	-	-	-	-	-	-	b	b	a	b	a	a	a	b	a	b	a	b	a	b	-	-	-	-	-	-	-	-	-	-	-	-	-	-	-	-	-	-	-
chr10	3047874	A	T	-	-	-	-	-	b	-	-	-	-	-	a	b	b	b	a	b	-	b	a	b	-	b	a	b	a	a	-	-	-	-	-	-	-	-	-	-	-	-	-	-	-	-	-	-	-
chr10	3047886	T	G	-	-	-	-	-	b	-	-	-	-	-	a	b	b	b	a	b	-	b	a	b	-	b	a	b	a	a	-	-	-	-	-	-	-	-	-	-	-	-	-	-	-	-	-	-	-
chr10	3047934	C	T	-	-	-	-	-	b	-	-	-	-	-	a	b	-	-	a	b	a	-	a	-	a	b	a	b	a	a	-	-	-	-	-	-	-	-	-	-	-	-	-	-	-	-	-	-	-
chr10	3047989	G	A	-	-	-	-	-	b	-	-	-	-	-	-	b	b	b	a	b	h	b	a	b	a	b	a	b	a	b	-	-	-	-	-	-	-	-	-	-	-	-	-	-	-	-	-	-	-
chr10	3048008	A	G	-	-	-	-	-	b	-	-	-	-	-	-	b	b	b	a	b	h	b	a	b	a	b	a	b	a	b	-	-	-	-	-	-	-	-	-	-	-	-	-	-	-	-	-	-	-
chr10	3048335	T	C	a	-	a	a	b	b	b	a	a	a	a	a	b	b	-	a	b	a	-	a	b	a	b	a	b	a	b	a	b	-	a	a	-	a	b	-	a	-	-	b	a	a	a	-	a	b
chr10	3049118	A	C	-	-	-	a	-	-	-	-	-	-	a	-	-	b	a	a	-	a	a	a	b	a	b	a	b	a	a	-	-	-	a	-	-	-	-	-	-	-	-	-	-	-	-	-	-	-
chr10	3050145	A	C	a	-	-	a	a	-	-	-	-	-	-	-	-	-	-	-	-	-	-	-	b	-	-	-	b	-	-	a	b	a	a	a	-	a	-	-	-	a	-	-	-	-	a	a	-	-
chr10	3050473	A	C	b	b	a	a	a	b	-	b	a	a	b	a	b	b	a	a	b	-	a	a	-	a	-	a	b	a	b	a	b	a	a	a	b	a	-	b	-	a	a	b	-	a	a	b	a	-
chr10	3057609	G	A	-	b	-	-	b	b	b	b	-	-	-	-	b	b	-	-	-	-	-	-	b	a	-	-	b	-	a	-	b	b	a	-	b	-	b	b	b	b	a	b	b	-	a	b	-	-
chr10	3059654	T	C	b	b	-	-	b	b	b	-	-	-	-	-	b	-	-	-	-	-	-	-	b	a	-	-	-	-	b	a	b	-	a	a	b	a	-	b	a	b	a	b	-	-	a	-	a	-
chr10	3064444	G	C	b	-	-	-	-	-	-	-	-	-	-	-	b	b	b	a	b	b	a	a	b	a	b	a	b	a	a	-	-	-	-	a	-	-	-	b	-	-	a	b	-	-	-	-	-	-
chr10	3073957	A	G	b	b	a	-	a	b	-	a	a	a	b	a	b	b	b	-	b	-	-	a	-	a	-	a	-	a	-	-	b	a	a	a	b	a	b	b	b	b	a	b	a	a	a	b	a	b
chr10	3074996	C	T	-	-	-	a	-	-	-	-	-	-	-	-	-	b	b	a	b	b	h	a	b	a	b	a	b	a	b	-	-	-	-	-	-	-	-	-	-	a	-	-	-	-	-	-	-	-
chr10	3075096	C	T	-	-	-	-	-	-	-	b	-	-	-	-	-	b	a	a	b	b	a	a	b	a	b	a	b	a	a	-	-	-	-	-	-	-	-	-	-	-	-	b	-	-	-	-	-	-
chr10	3076093	T	C	b	-	a	a	b	b	-	-	a	a	b	a	b	b	a	a	b	a	b	-	b	a	b	a	b	a	h	a	b	b	a	a	b	a	a	b	a	a	a	b	b	a	a	b	a	b
chr10	3079468	G	A	-	-	b	-	-	b	-	-	-	-	-	-	-	b	a	a	b	a	h	a	b	a	b	a	b	a	h	-	-	-	-	-	-	-	-	-	a	-	-	-	-	a	-	-	-	-
chr10	3079578	T	C	a	-	-	a	-	-	-	-	-	-	-	a	-	b	a	a	b	a	b	a	b	a	b	a	b	a	a	-	-	a	-	a	-	-	-	-	-	b	-	-	-	-	-	-	-	-
chr10	3079638	G	A	a	-	-	a	-	-	-	-	-	-	-	a	-	b	a	a	b	a	b	a	b	a	b	a	b	a	a	-	-	a	-	a	-	-	-	-	-	b	-	-	-	-	-	-	-	-
chr10	3082076	G	A	-	b	-	a	a	b	-	-	-	-	-	a	b	b	-	-	-	-	-	-	-	-	-	-	-	-	-	-	-	b	a	a	b	a	b	b	-	-	-	-	b	-	a	-	a	b
chr10	3082601	A	G	b	-	-	a	a	b	-	a	-	a	-	a	b	b	-	a	b	-	-	a	b	a	b	a	b	-	a	-	b	-	-	-	b	-	-	b	-	b	a	-	-	-	a	-	-	-
chr10	3082651	G	T	b	-	-	a	a	b	-	a	-	a	-	a	b	b	-	a	b	-	-	a	b	a	b	a	b	-	a	-	b	-	-	-	b	-	-	b	-	b	a	-	-	-	a	-	-	-
chr10	3089165	T	C	a	-	a	a	b	b	b	-	a	a	-	-	-	b	a	-	-	b	h	a	b	a	b	-	b	a	a	-	-	-	a	-	b	a	-	-	b	-	-	-	b	-	a	-	-	-
chr10	3089174	G	A	a	-	a	a	b	b	b	-	a	a	-	-	-	b	a	-	-	b	h	a	b	a	b	-	b	a	a	-	-	-	a	-	b	a	-	-	b	-	-	-	b	-	a	-	-	-
chr10	3098158	G	C	-	-	-	-	-	-	-	-	a	-	-	-	-	b	b	a	b	a	a	a	b	a	b	a	b	a	h	a	-	-	-	-	-	-	-	-	-	-	-	-	-	-	-	-	-	-
chr10	3104481	G	C	a	b	a	-	b	b	b	-	a	a	a	a	-	b	b	a	-	-	b	a	b	a	-	a	b	-	b	a	b	-	-	a	-	a	-	b	b	a	-	b	-	a	a	-	-	-
chr10	3104590	T	C	a	b	a	-	b	b	b	a	a	a	a	a	-	b	b	a	-	a	b	a	-	a	-	a	b	-	b	a	b	-	-	a	-	a	-	b	b	a	-	b	-	a	a	-	-	-
chr10	3106777	G	A	-	-	-	-	-	-	-	-	-	-	-	-	-	b	b	-	b	h	a	a	b	a	b	a	b	a	b	-	-	-	-	a	-	-	a	-	-	-	-	-	-	-	-	-	-	-
chr10	3107558	A	G	-	-	-	-	-	-	-	-	-	b	-	-	-	b	-	-	b	b	-	-	-	a	-	-	-	-	-	a	b	a	-	-	-	a	b	-	a	-	-	b	b	-	a	b	a	-
chr10	3111217	C	T	-	-	-	-	-	-	-	-	-	-	-	-	-	b	-	a	b	a	b	a	b	a	b	a	b	a	b	-	b	-	-	-	-	-	-	-	-	-	a	b	-	-	-	-	-	-
chr10	3111308	C	A	-	-	-	-	-	-	-	-	-	-	-	-	-	b	-	a	b	a	b	a	b	a	b	a	b	a	b	-	b	-	-	-	-	-	-	-	-	-	a	b	-	-	-	-	-	-
chr10	3125607	G	A	b	-	a	a	b	-	b	a	a	a	a	a	b	-	-	-	-	-	-	a	-	a	-	a	b	a	-	a	b	-	a	a	b	a	a	b	b	b	a	b	a	a	a	b	a	b
chr10	3130463	C	T	-	-	-	-	-	-	-	-	-	-	-	-	-	b	-	a	b	-	a	a	b	a	-	a	b	a	a	-	-	-	-	a	-	-	-	-	-	-	-	-	-	-	-	-	-	-
chr10	3130499	C	G	-	-	-	-	-	-	-	-	-	-	-	-	-	b	-	a	b	-	a	a	b	a	-	a	b	a	a	-	-	-	-	a	-	-	-	-	-	-	-	-	-	-	-	-	-	-
chr10	3134020	T	C	-	-	-	-	-	-	-	-	-	-	-	-	-	b	b	a	b	a	a	a	b	a	b	a	-	a	a	-	-	-	-	-	-	-	-	-	-	-	-	b	-	-	-	-	-	-
chr10	3138563	C	T	b	-	a	a	a	b	-	b	a	a	-	a	b	b	-	-	-	-	-	a	-	-	-	a	-	-	a	-	b	b	a	a	b	a	-	b	-	b	a	b	b	-	a	b	-	-
chr10	3149295	T	A	-	-	a	-	-	-	-	-	-	-	-	-	b	b	a	a	-	-	a	a	b	a	-	a	b	a	a	-	b	-	-	-	-	-	-	-	-	-	-	-	-	-	-	-	-	-
chr10	3149380	G	A	b	b	-	-	b	b	-	b	-	-	-	-	b	-	-	-	-	-	-	a	-	a	-	a	-	-	-	-	b	b	-	-	b	-	b	b	-	-	-	b	b	-	-	b	-	-
chr10	3149393	G	A	b	b	-	-	b	b	-	b	-	-	-	-	b	-	-	-	-	-	-	a	-	a	-	a	-	-	-	-	b	b	-	-	b	-	b	b	-	-	-	b	b	-	-	b	-	-
chr10	3149412	C	T	b	b	-	-	b	b	-	b	-	-	-	-	b	-	-	-	-	-	-	a	-	a	-	a	-	-	-	-	b	b	-	-	b	-	b	b	-	-	-	b	b	-	-	b	-	-
chr10	3164959	T	G	b	-	a	b	b	b	b	b	-	a	b	b	b	-	a	-	-	-	-	-	-	-	-	-	b	-	-	b	b	b	b	b	b	b	b	b	b	a	b	a	b	b	b	a	b	-
chr10	3166806	T	C	b	-	b	a	b	b	b	b	-	b	b	b	-	b	b	a	b	a	a	a	b	a	-	a	b	b	a	b	b	b	b	b	b	a	-	-	b	b	b	b	b	b	b	b	b	b
chr10	3172249	T	A	-	-	-	-	-	-	-	-	-	-	-	-	-	b	b	a	b	b	-	a	b	a	b	a	b	a	a	-	-	-	-	-	-	-	-	-	-	-	-	-	a	-	-	-	-	-
chr10	3172308	A	G	-	-	-	-	-	-	b	-	-	-	a	-	b	-	-	a	b	-	-	a	-	a	-	-	-	a	a	-	-	-	-	-	b	-	-	-	-	-	-	b	-	-	-	-	-	b
chr10	3172331	A	G	-	-	-	-	-	-	b	-	-	-	a	-	b	-	-	a	b	-	-	a	-	a	-	-	-	a	a	-	-	-	-	-	b	-	-	-	-	-	-	b	-	-	-	-	-	b
chr10	3172650	T	C	a	-	a	a	a	-	b	a	a	a	a	a	b	-	-	-	b	a	a	a	-	a	-	-	-	a	a	a	-	a	a	a	b	a	a	-	a	a	a	b	a	a	a	a	a	b
chr10	3172704	A	G	a	-	a	a	b	b	-	b	a	a	b	a	b	b	-	-	-	-	-	a	-	a	-	-	-	a	-	-	b	b	a	a	b	a	b	b	b	b	a	b	b	a	a	a	a	b
chr10	3173012	A	T	a	-	a	a	b	b	-	b	a	a	b	a	b	-	-	-	-	-	-	a	-	a	-	-	-	a	-	-	b	b	a	a	b	a	b	b	b	b	a	b	b	a	a	a	a	b
chr10	3208747	C	A	-	-	-	-	-	b	-	b	-	-	-	-	b	h	b	b	b	a	a	a	b	h	b	a	a	a	a	b	-	-	a	a	b	-	-	a	a	-	-	-	b	-	a	-	-	-
chr10	3212979	T	G	-	-	-	-	-	-	-	-	-	-	b	-	-	b	a	b	b	h	b	h	b	h	b	h	b	h	b	-	-	-	-	b	-	-	-	-	-	-	-	-	b	-	-	-	-	-
chr10	3213058	A	T	-	-	-	-	-	-	-	-	-	-	-	-	-	b	a	h	b	h	b	h	b	h	b	h	b	h	b	-	-	-	-	b	-	-	-	-	-	-	-	-	b	-	-	-	-	-
chr10	3215408	A	G	b	-	b	a	b	b	-	b	a	-	b	b	b	-	b	b	b	b	b	a	b	a	b	a	-	h	b	-	b	-	b	b	b	b	-	b	-	-	b	-	-	-	-	-	a	-
chr10	3216114	T	C	b	b	b	b	b	b	b	b	b	b	b	b	b	-	-	-	b	a	b	a	-	a	-	-	-	b	b	b	b	a	a	b	b	b	b	-	a	b	b	b	b	a	b	a	a	b
chr10	3216892	T	C	b	-	a	b	b	-	-	b	a	-	b	a	b	b	b	-	-	-	b	-	b	b	b	-	-	b	-	a	b	a	a	a	b	b	b	b	b	b	b	b	b	b	b	b	-	b
chr10	3221231	C	T	-	-	-	-	a	-	-	-	-	-	-	-	-	b	a	a	b	-	a	-	b	a	b	a	b	-	h	-	b	-	-	-	-	-	-	-	-	-	-	-	-	-	-	-	-	-
chr10	3230991	G	A	-	-	-	b	-	-	-	-	-	-	-	-	b	b	a	b	b	a	b	h	b	a	-	h	b	b	-	-	-	-	-	b	-	-	-	-	-	-	-	-	-	-	-	-	-	-
chr10	3233700	C	A	-	b	b	b	b	b	-	-	b	b	-	b	-	b	-	a	-	-	a	a	b	a	b	a	-	a	a	-	b	-	a	b	-	b	-	-	-	-	b	b	b	-	-	-	-	-
chr10	3252403	T	C	-	-	-	-	-	b	-	-	-	-	-	-	b	b	b	-	b	-	-	-	-	-	-	-	b	-	-	-	-	-	b	-	b	b	-	-	-	-	-	-	-	-	-	-	-	-
chr10	3330320	T	C	-	-	b	-	-	b	-	b	b	-	-	-	b	b	-	-	b	-	-	-	-	a	-	-	b	a	-	b	b	b	b	a	-	b	-	b	-	b	-	b	-	-	b	-	-	-
chr10	3341241	C	G	b	-	a	a	a	b	b	a	a	a	b	a	b	-	-	-	-	a	-	a	-	-	-	a	-	a	-	-	b	b	a	a	b	a	b	b	b	a	a	b	a	a	a	b	a	-
chr10	3345853	A	C	b	b	a	a	b	-	-	-	a	b	b	b	b	b	a	b	b	a	b	a	-	a	b	a	b	a	-	-	b	-	b	-	-	-	b	b	-	a	b	b	b	-	b	a	-	-
chr10	3345938	A	G	b	b	a	a	b	b	-	-	a	a	-	a	a	b	b	a	b	a	b	a	-	a	-	a	b	a	b	b	a	-	a	-	b	-	a	a	b	a	-	b	b	b	b	a	-	b
chr10	3357841	A	G	b	b	-	-	b	b	b	b	-	-	b	-	b	b	-	-	b	-	b	-	b	-	-	-	b	-	b	-	b	b	-	-	b	-	-	b	b	-	-	b	-	-	-	b	-	b
chr10	3358105	G	A	b	b	-	-	b	b	b	b	-	-	b	-	b	b	-	-	b	-	b	-	b	-	b	-	b	-	b	-	b	b	-	-	b	-	-	b	b	-	-	b	-	-	-	b	-	b
chr10	3358209	T	G	b	-	a	a	a	b	-	b	-	a	b	a	b	b	a	a	b	-	h	a	b	a	-	h	b	a	b	a	b	b	a	-	b	a	b	b	b	a	a	b	b	a	a	b	a	-
chr10	3358523	A	G	a	b	a	a	b	b	-	a	a	a	b	a	b	b	-	a	b	a	b	a	-	a	-	a	b	-	a	a	b	a	a	a	b	a	a	b	a	b	-	b	a	a	a	a	-	b
chr10	3368954	G	A	b	-	b	b	b	b	-	b	-	-	b	-	-	-	a	a	-	a	-	-	-	-	a	a	-	-	-	b	-	-	-	-	-	b	-	-	b	b	-	-	-	-	b	-	-	-
chr10	3396007	T	C	b	b	a	a	b	b	b	-	-	a	b	a	b	b	b	-	b	-	a	a	b	a	b	a	b	a	b	a	-	-	a	a	b	a	-	-	b	b	a	b	b	a	a	-	a	b
chr10	3396172	C	T	b	b	a	a	a	b	b	-	-	a	b	a	b	b	b	-	b	a	a	a	b	a	b	a	b	a	-	a	-	-	a	a	b	a	-	-	b	b	a	b	b	a	a	-	a	b
chr10	3399580	C	G	-	-	-	-	a	-	-	-	-	-	-	-	-	a	a	a	-	a	a	a	-	a	-	a	b	a	a	-	-	-	-	-	-	-	-	-	-	-	-	b	-	-	-	-	a	-
chr10	3399672	G	A	b	b	a	a	b	b	b	b	-	a	b	b	b	-	-	-	-	-	-	-	-	a	b	-	b	-	a	-	b	b	a	a	b	-	-	b	a	b	a	b	b	-	a	b	a	b
chr10	3407295	T	A	-	-	-	a	b	-	-	b	-	-	-	-	-	b	-	-	-	-	-	-	-	a	-	-	-	-	-	a	b	b	a	a	b	a	-	-	b	-	a	b	-	a	a	a	a	-
chr10	3424081	T	C	-	-	-	-	-	-	-	a	-	-	-	-	-	b	a	a	b	b	h	a	b	a	b	a	b	a	b	-	-	-	-	-	-	-	-	-	-	-	-	-	-	-	-	-	-	-
chr10	3430162	A	G	a	-	a	a	b	-	-	-	-	a	a	a	b	b	b	-	b	-	-	-	-	-	-	-	b	-	a	-	-	b	a	a	b	-	-	-	a	-	a	b	b	a	a	-	-	-
chr10	3431099	C	T	b	b	a	a	b	b	b	b	a	a	b	a	b	b	b	a	b	b	a	a	b	a	-	a	b	a	a	a	b	a	a	a	b	a	-	b	b	b	a	b	-	a	a	-	a	b
chr10	3432465	G	A	-	-	-	-	-	-	-	-	-	-	-	-	-	b	a	a	b	a	a	a	b	-	b	a	b	-	a	-	-	-	-	-	-	-	-	-	-	-	-	-	-	-	-	-	-	-
chr10	3432652	G	A	-	-	-	-	-	-	-	-	-	-	-	-	-	b	b	a	b	-	h	a	b	a	b	a	b	a	h	-	-	-	-	-	-	-	-	-	-	-	a	b	-	-	-	-	-	-
chr10	3432682	T	C	-	-	-	-	-	-	-	-	-	-	-	-	-	b	b	a	b	-	h	a	b	a	b	a	b	a	b	-	-	-	-	-	-	-	-	-	-	-	a	b	-	-	-	-	-	-
chr10	3441982	T	C	b	-	a	a	h	b	b	b	a	a	-	a	b	b	b	-	-	-	b	-	-	a	-	a	b	-	-	-	b	b	a	a	b	a	b	b	-	-	a	b	b	a	a	b	a	b
chr10	3442051	G	A	b	-	a	a	h	b	b	b	a	a	-	a	b	b	b	-	-	-	b	-	-	a	-	a	b	-	-	-	b	b	a	a	b	a	b	b	-	-	a	b	b	a	a	b	a	b
chr10	3444023	A	G	a	-	a	a	a	b	-	-	a	a	a	a	-	b	-	-	b	a	a	a	-	a	-	-	-	a	-	a	-	a	a	-	-	b	-	-	-	-	-	-	a	a	a	a	a	-
chr10	3445445	C	T	-	-	-	a	-	-	-	-	-	-	-	-	-	b	b	a	b	b	b	a	b	a	b	a	b	a	h	-	-	-	-	-	-	-	-	-	-	-	a	-	b	-	-	-	-	-
chr10	3445459	C	G	-	-	-	a	-	-	-	-	-	-	-	-	-	b	b	a	b	b	b	a	b	a	b	a	b	a	h	-	-	-	-	-	-	-	-	-	-	-	a	-	b	-	-	-	-	-
chr10	3445529	C	T	-	-	-	a	-	-	-	-	-	-	-	-	-	b	b	a	b	b	b	a	b	a	b	a	b	a	h	-	-	-	-	-	-	-	-	-	-	a	a	-	b	-	-	-	-	-
chr10	3445583	C	T	-	-	-	a	-	-	-	-	-	-	-	-	-	b	b	a	b	b	b	a	b	a	b	a	b	a	h	-	-	-	-	-	-	-	-	-	-	a	a	-	b	-	-	-	-	-
chr10	3473208	C	A	-	b	-	a	-	b	-	-	a	-	-	a	b	b	-	-	b	-	-	-	b	a	b	-	-	-	-	-	-	b	a	a	-	a	-	b	a	-	a	-	a	a	a	-	a	-
chr10	3475225	C	T	a	b	a	a	-	-	b	-	-	a	-	a	b	b	b	a	b	a	h	a	b	a	b	a	b	a	h	-	-	-	a	-	-	a	-	-	-	-	-	-	a	a	-	a	-	-
chr10	3477866	A	G	a	-	-	-	-	b	-	-	-	-	-	-	b	-	-	-	-	-	-	-	-	-	-	-	-	-	-	-	b	-	-	-	-	-	-	-	b	-	-	-	b	-	-	-	-	b
chr10	3478518	A	G	a	b	a	a	a	b	b	a	a	a	a	a	b	b	-	a	b	-	a	a	b	-	b	a	b	a	-	a	b	a	a	a	b	a	a	b	a	b	a	b	b	a	a	a	a	b
chr10	3478796	T	C	a	b	a	a	a	b	b	a	a	a	a	a	b	b	-	a	b	-	a	a	b	-	b	a	b	a	-	a	b	a	a	a	b	a	a	b	a	b	a	b	b	a	a	a	a	b
chr10	3480082	T	C	b	b	-	-	b	b	-	-	-	-	-	-	b	b	a	a	b	-	b	a	-	a	b	a	b	a	b	-	b	-	-	-	b	-	-	b	-	-	-	-	-	-	-	b	-	-
chr10	3480092	A	C	b	b	-	-	b	b	-	-	-	-	-	-	b	b	a	a	b	-	a	a	-	a	b	a	b	a	a	-	b	-	-	-	b	-	-	b	-	-	-	-	-	-	-	b	-	-
chr10	3486416	C	T	-	-	-	-	-	-	-	-	-	-	a	-	-	b	h	a	b	h	a	a	b	a	b	a	b	a	h	-	-	-	-	-	-	a	-	-	-	-	-	-	-	-	-	-	-	-
chr10	3488231	T	G	a	b	a	a	b	b	b	a	a	a	a	a	b	b	a	a	b	-	-	a	-	a	b	-	-	-	-	a	b	-	a	a	b	a	b	-	a	a	a	b	b	a	a	b	a	b
chr10	3489054	T	C	b	b	a	a	a	b	-	-	a	a	b	a	-	-	b	-	b	b	-	-	-	-	b	a	b	a	b	a	-	a	a	a	-	a	-	-	a	a	a	b	a	a	a	a	a	-
chr10	3489070	C	T	a	b	a	a	a	b	-	-	a	a	a	a	-	-	b	-	b	b	-	-	-	-	b	a	b	a	b	a	-	a	a	a	-	a	-	-	a	a	a	b	a	a	a	a	a	-
chr10	3501383	C	T	a	b	a	a	a	b	b	b	a	a	b	a	b	b	a	-	-	a	-	a	-	a	-	-	b	-	-	a	-	b	a	a	b	a	a	b	a	b	a	b	b	a	a	a	-	-
chr10	3501398	T	C	a	b	a	a	a	b	b	b	a	a	b	a	b	b	a	-	-	a	-	a	-	a	-	-	b	-	-	a	-	b	a	a	b	a	a	b	a	b	a	b	b	a	a	b	-	-
chr10	3501686	G	T	a	b	a	a	a	b	b	b	a	a	b	a	b	b	a	-	b	b	-	a	-	a	-	-	b	-	-	a	b	b	a	a	b	a	a	b	a	b	a	b	b	a	a	a	-	-
chr10	3501710	A	G	a	b	a	a	a	b	b	b	a	a	b	a	b	b	a	-	b	b	-	a	-	a	-	-	b	-	-	a	b	b	a	a	b	a	a	b	a	b	a	b	b	a	a	a	-	-
chr10	3506200	C	T	a	-	a	a	a	-	b	a	a	a	a	a	b	b	a	a	-	a	b	a	b	a	-	a	b	a	b	-	-	-	a	a	-	a	-	-	a	-	a	b	-	a	a	a	a	-
chr10	3506464	C	T	a	b	a	a	a	b	b	b	a	a	b	a	b	-	-	a	-	-	-	a	-	-	b	a	b	a	a	a	b	a	a	a	b	a	a	b	b	b	-	b	-	a	a	a	a	b
chr10	3508387	C	T	-	-	-	-	-	-	-	-	-	-	-	-	b	b	b	a	-	a	h	a	b	a	-	a	b	a	b	-	-	-	-	-	-	-	-	b	-	-	-	-	-	-	-	-	-	-
chr10	3508402	A	C	-	-	-	-	-	-	-	-	-	-	-	-	b	b	b	a	-	a	h	a	b	a	-	a	b	a	b	-	-	-	-	-	-	-	-	b	-	-	-	-	-	-	-	-	-	-
chr10	3508704	T	C	a	-	a	a	a	-	-	a	a	a	-	a	-	b	h	a	b	-	-	-	-	a	b	a	-	a	b	a	-	a	a	a	-	a	-	-	a	a	a	-	b	a	a	a	a	-
chr10	3513002	T	C	b	b	a	a	a	b	b	a	a	a	b	a	b	b	-	a	b	b	-	a	b	a	-	-	b	-	a	a	b	-	a	a	b	a	b	b	b	a	a	b	b	a	a	b	-	b
chr10	3513224	G	A	b	b	a	a	a	b	b	a	a	a	b	a	b	b	-	a	b	b	-	a	b	a	-	-	b	-	a	-	b	-	a	a	b	a	b	b	b	a	a	b	b	a	a	b	-	b
chr10	3536429	C	T	a	-	-	-	-	-	-	-	-	-	-	-	-	b	b	a	b	a	a	a	b	a	-	a	b	a	a	-	-	b	-	a	b	a	-	-	-	-	-	-	-	-	-	-	-	-
chr10	3536439	C	T	a	-	-	-	-	-	-	-	-	-	-	-	-	b	b	a	b	a	a	a	b	a	-	a	b	a	a	-	-	b	-	a	b	a	-	-	-	-	-	-	-	-	-	-	-	-
chr10	3536451	T	C	a	-	-	-	-	-	-	-	-	-	-	-	-	b	b	a	b	a	a	a	b	a	-	a	b	a	a	-	-	b	-	a	b	a	-	-	-	-	-	-	-	-	-	-	-	-
chr10	3577813	G	A	-	-	-	-	-	-	-	-	-	-	-	-	-	b	b	-	b	b	b	-	-	-	b	-	b	-	b	-	-	-	-	-	b	-	-	-	-	b	-	-	-	-	-	-	-	-
chr10	3577841	A	G	-	-	-	-	-	-	-	-	-	-	-	-	-	b	h	a	b	h	b	a	-	a	b	a	b	a	a	-	-	-	-	-	b	-	-	-	-	b	-	-	-	-	-	-	-	-
chr10	3578768	C	T	-	-	a	-	-	b	-	-	-	-	-	-	-	b	a	a	b	a	b	a	b	a	b	a	b	a	h	-	-	-	-	-	b	a	-	-	-	-	-	-	-	-	-	-	-	-
chr10	3579149	T	A	b	-	a	a	h	b	b	-	a	a	b	a	b	b	-	-	-	-	-	a	-	-	-	-	-	a	-	-	b	b	a	a	b	a	a	b	b	b	-	b	a	a	a	b	a	b
chr10	3579159	G	A	b	-	a	a	h	b	b	-	a	a	b	a	b	b	-	-	-	-	-	a	-	-	-	-	-	a	-	-	b	b	a	a	b	a	a	b	b	b	-	b	a	a	a	b	a	b
chr10	3579608	T	G	b	b	a	a	b	b	a	-	a	a	-	a	b	b	a	a	-	-	-	a	-	a	b	-	-	a	b	a	b	a	a	a	b	a	b	b	b	b	-	-	a	a	a	b	a	b
chr10	3581426	A	G	a	b	a	a	a	b	b	b	a	a	b	a	b	b	-	-	-	a	-	a	-	a	-	a	-	-	a	a	b	b	a	a	b	a	b	b	b	a	a	b	a	a	a	b	a	-
chr10	3581488	T	C	a	b	a	a	b	b	b	a	a	a	b	a	b	b	a	-	-	a	a	-	b	a	-	a	b	a	-	a	b	b	a	a	b	a	b	b	b	a	a	b	a	a	a	b	a	b
chr10	3581499	G	A	a	b	a	a	b	b	b	a	a	a	b	a	b	b	a	-	-	a	a	-	b	a	-	a	b	a	-	a	b	b	a	a	b	a	b	b	b	a	a	b	a	a	a	b	a	b
chr10	3581511	G	A	a	b	a	a	b	b	b	a	a	a	b	a	b	b	a	-	-	a	a	-	a	a	-	a	b	a	-	a	b	b	a	a	b	a	b	b	b	a	a	b	a	a	a	b	a	b
chr10	3582026	T	C	b	b	a	a	b	b	b	b	a	a	b	a	b	b	b	a	b	b	h	a	b	a	b	a	b	-	a	a	b	b	a	-	b	a	-	b	b	a	a	b	b	a	-	-	-	-
chr10	3582044	A	G	-	-	-	-	-	-	-	-	a	-	-	-	b	b	a	a	b	b	a	a	b	a	b	a	b	a	b	-	-	-	-	-	-	-	-	-	-	-	-	-	-	a	-	-	-	-
chr10	3582095	G	A	-	-	-	-	-	-	-	-	a	-	-	-	b	b	a	a	b	b	b	a	b	a	b	a	b	a	b	-	-	-	-	-	-	-	-	-	-	-	-	-	-	a	-	-	-	-
chr10	3587263	C	A	b	b	a	a	b	b	-	b	a	a	b	a	b	b	-	-	b	-	-	-	-	a	-	a	b	a	b	a	b	b	a	a	b	a	b	b	b	b	a	b	b	a	b	b	a	b
chr10	3587504	T	G	a	b	a	a	b	b	-	b	a	a	b	a	b	b	-	-	b	-	-	-	-	a	-	a	b	a	b	a	b	b	a	a	b	a	b	b	b	a	a	b	b	a	b	b	a	b
chr10	3587545	C	T	a	b	a	a	a	b	-	a	a	a	b	a	b	b	-	-	b	-	-	-	-	a	-	a	b	a	b	a	b	a	a	a	b	a	b	b	a	a	a	b	a	a	a	a	a	b
chr10	3587589	C	T	-	-	-	-	-	-	-	-	-	-	-	-	-	b	b	-	b	-	a	a	-	-	b	a	b	-	-	-	-	-	-	-	-	a	-	-	-	-	-	-	-	-	-	-	-	-
chr10	3587917	A	G	b	b	a	a	a	b	-	a	a	a	b	a	b	-	-	-	-	-	a	a	b	-	-	-	b	-	-	a	-	b	a	a	b	a	-	b	b	a	a	b	a	-	a	a	a	-
chr10	3589793	G	C	-	-	-	-	-	b	b	-	-	a	-	a	-	b	b	a	b	b	a	a	b	a	-	a	b	a	a	-	-	a	-	-	-	-	-	-	b	-	a	-	a	a	-	-	-	-
chr10	3598572	C	T	-	-	-	a	-	-	-	-	-	-	-	-	-	b	b	a	b	b	h	a	b	a	b	a	b	a	b	-	-	-	-	-	-	-	-	-	-	b	-	-	b	-	-	-	-	-
chr10	3599116	T	G	-	-	a	a	a	b	b	b	-	a	b	a	b	-	-	-	b	-	-	-	b	a	b	-	-	a	-	-	-	a	a	a	b	a	b	b	-	-	-	b	-	-	a	b	-	-
chr10	3600634	A	G	-	-	-	-	-	-	-	-	-	-	-	-	-	b	b	a	b	b	h	a	b	a	b	a	b	a	b	a	-	-	-	-	b	a	-	-	-	-	a	-	-	-	-	-	-	-
chr10	3600746	A	C	-	-	-	-	-	-	-	-	-	a	-	-	-	b	a	a	b	b	h	a	b	a	b	a	b	a	a	a	-	-	-	-	b	a	-	-	-	-	a	-	-	-	-	-	-	-
chr10	3600792	G	A	-	-	-	-	-	-	-	-	-	-	-	-	-	b	a	a	b	b	b	a	b	a	b	a	b	a	a	-	-	-	-	-	-	-	-	-	a	-	a	-	-	-	-	-	-	-
chr10	3600822	T	C	-	-	-	-	-	-	-	-	-	-	-	-	-	h	a	a	b	b	b	a	b	a	b	a	b	a	a	-	-	-	-	-	-	-	-	-	a	-	a	-	-	-	-	-	-	-
chr10	3615976	G	A	a	b	a	a	a	b	b	a	a	a	b	a	b	b	a	a	b	b	a	a	b	a	b	a	b	a	h	-	-	b	a	-	b	-	-	b	-	-	a	b	-	-	a	-	-	-
chr10	3615998	C	T	a	b	a	a	a	b	b	a	a	a	b	a	b	b	a	a	b	b	a	a	b	a	b	a	b	a	h	-	-	b	a	-	b	-	-	b	-	-	a	b	-	-	a	-	-	-
chr10	3616256	C	T	a	-	a	-	a	-	-	a	-	-	-	a	-	-	-	-	-	-	-	a	-	-	b	-	-	-	-	a	-	a	a	a	-	a	a	-	a	a	a	-	-	a	a	-	a	-
chr10	3619833	G	C	-	-	-	-	-	-	-	b	-	-	-	-	-	b	a	a	b	a	b	a	b	a	b	a	b	a	a	-	-	-	-	-	-	-	-	-	-	-	-	-	-	-	-	-	-	-
chr10	3621512	C	T	-	-	a	-	-	-	-	-	-	-	-	-	-	b	a	a	b	-	h	a	b	a	b	a	b	a	h	-	-	-	-	-	-	-	-	-	-	-	-	-	-	-	-	-	-	-
chr10	3624465	T	C	-	-	-	a	-	-	-	-	-	-	b	-	-	b	b	-	b	b	h	a	b	a	b	a	b	a	a	-	-	-	a	-	-	a	-	-	-	-	a	-	-	-	-	-	-	-
chr10	3628827	C	T	a	b	a	a	b	b	b	b	a	a	b	a	b	b	-	-	-	-	a	-	-	a	b	a	b	a	-	a	b	b	a	a	b	a	-	b	-	b	a	b	b	a	a	a	a	-
chr10	3644868	G	A	b	-	a	a	a	b	-	-	-	a	b	a	b	-	-	-	-	-	-	a	-	-	-	-	-	-	-	a	b	-	a	a	-	a	-	b	b	b	-	b	b	a	a	a	a	-
chr10	3644937	T	C	b	-	a	a	a	b	-	-	-	a	b	a	b	-	-	-	-	-	-	a	-	-	-	-	-	-	-	a	b	-	a	a	-	a	-	b	b	b	-	b	b	a	a	a	a	-
chr10	3646000	A	G	a	-	-	-	b	b	-	-	-	-	b	a	b	b	a	a	-	a	a	a	b	a	b	a	b	a	a	a	-	-	a	-	-	a	-	-	-	-	-	-	-	-	b	-	-	-
chr10	3646102	C	A	a	-	-	-	b	b	-	-	-	-	b	a	b	b	a	a	-	b	a	a	b	a	b	a	b	a	b	a	-	-	a	-	-	a	-	-	-	-	-	-	-	-	b	-	-	-
chr10	3646978	G	A	-	-	-	-	-	-	-	-	-	-	-	a	-	b	-	-	b	a	b	a	b	a	b	a	-	a	h	-	-	a	-	-	-	-	-	-	-	-	-	-	-	-	-	-	-	-
chr10	3647013	G	C	-	-	-	-	-	-	-	-	-	-	-	a	-	b	-	-	b	a	b	a	b	a	b	a	-	a	h	-	-	a	-	-	-	-	-	-	-	-	-	-	-	-	-	-	-	-
chr10	3647060	G	A	-	-	-	-	-	-	-	-	-	-	-	a	-	b	-	-	b	a	b	a	-	a	b	a	-	a	h	-	-	-	-	-	-	-	-	-	-	-	-	-	-	-	-	-	-	-
chr10	3647966	A	G	b	b	a	a	b	b	-	a	a	-	b	a	b	-	-	-	-	-	-	a	-	-	b	-	-	-	b	-	b	-	a	a	b	a	-	b	b	a	a	b	-	a	a	-	-	-
chr10	3647976	A	G	b	b	a	a	b	b	-	a	a	-	b	a	b	-	-	-	-	-	-	a	-	-	b	-	-	-	b	-	b	-	a	a	b	a	-	b	b	a	a	b	-	a	a	-	-	-
chr10	3648011	T	C	b	b	a	a	b	b	-	a	a	-	b	a	b	-	-	-	-	-	-	a	-	-	b	-	-	-	b	-	b	-	a	a	b	a	-	b	b	a	a	b	-	a	a	-	-	-
chr10	3654898	C	T	-	-	-	-	-	b	-	-	a	-	-	-	-	b	a	a	b	-	a	a	b	a	-	a	b	a	-	-	b	-	a	-	-	-	-	-	-	b	-	-	-	-	-	-	-	-
chr10	3654910	C	T	-	-	-	-	-	b	-	-	a	-	-	-	-	b	a	a	b	-	a	a	b	a	-	a	b	a	-	-	b	-	a	-	-	-	-	-	-	b	-	-	-	-	-	-	-	-
chr10	3654970	T	C	-	-	-	-	-	b	-	-	a	-	-	-	-	-	a	a	-	-	a	a	-	a	-	a	-	a	-	-	b	-	a	-	-	-	-	-	-	b	-	-	-	-	-	-	-	-
chr10	3655008	G	A	-	-	-	-	-	b	-	-	a	-	-	-	-	-	a	a	-	-	a	a	-	a	-	a	-	a	-	-	b	-	a	-	-	-	-	-	-	b	-	-	-	-	-	-	-	-
chr10	3655027	G	A	-	-	-	-	-	b	-	-	a	-	-	-	-	-	a	a	-	-	a	a	-	a	-	a	-	a	-	-	b	-	a	-	-	-	-	-	-	b	-	-	-	-	-	-	-	-
chr10	3655470	G	C	b	-	a	a	a	b	b	a	a	a	-	a	b	b	a	a	b	b	b	a	b	a	b	a	-	-	b	a	b	b	a	a	b	a	a	b	a	b	a	b	-	a	a	b	a	-
chr10	3655664	C	T	b	-	a	a	a	b	b	a	a	a	-	a	b	b	a	-	b	b	a	a	b	a	b	a	-	-	b	a	b	b	a	a	b	a	a	b	a	b	a	b	-	a	a	b	a	b
chr10	3656755	C	T	-	-	a	a	-	-	-	-	-	-	-	a	-	b	-	-	-	-	-	a	-	-	-	-	-	-	-	a	b	-	-	-	-	a	-	-	-	-	a	-	b	-	a	-	-	b
chr10	3657558	C	T	-	-	-	-	-	-	-	-	-	-	-	-	-	b	a	-	b	b	a	a	b	a	-	a	b	a	-	-	-	-	-	-	-	-	-	-	-	-	-	-	-	-	-	-	-	-
chr10	3662669	A	G	-	b	-	-	-	-	-	-	-	-	-	-	-	b	a	a	b	b	a	a	b	a	b	a	b	a	a	-	-	-	-	-	b	a	-	-	-	-	-	-	-	-	-	-	-	-
chr10	3662686	C	T	-	b	-	-	-	-	-	-	-	-	-	-	-	b	a	a	b	b	a	a	b	a	b	a	b	a	a	-	-	-	-	-	b	a	-	-	-	-	-	-	-	-	-	-	-	-
chr10	3662718	G	A	-	b	-	-	-	-	-	-	-	-	-	-	-	b	h	a	b	b	h	a	b	a	b	a	b	a	h	-	-	-	-	-	b	a	-	-	-	-	-	-	-	-	-	-	-	-
chr10	3667725	G	A	b	-	-	a	b	-	-	a	-	a	-	a	b	-	-	-	-	-	-	-	-	a	-	-	b	-	-	-	b	a	a	-	b	a	-	b	a	b	a	-	b	a	a	b	-	b
chr10	3667811	A	G	-	-	-	-	-	-	-	-	-	-	-	-	-	b	a	a	-	-	b	a	-	a	b	a	b	a	-	-	-	b	a	-	-	-	-	-	-	-	a	-	-	-	-	-	-	-
chr10	3667828	A	G	-	-	-	-	-	-	-	-	-	-	-	-	-	b	a	a	-	-	b	a	-	a	b	a	b	a	-	-	-	b	a	-	-	-	-	-	-	-	a	-	-	-	-	-	-	-
chr10	3667959	T	C	a	-	a	-	-	-	-	a	-	-	-	-	-	-	-	-	-	-	-	-	-	-	-	-	-	a	-	-	-	-	a	-	-	a	-	-	-	-	a	-	-	a	a	a	a	-
chr10	3668012	T	G	a	-	a	-	-	-	-	a	-	-	-	-	-	-	-	-	-	-	-	-	-	-	-	-	-	a	-	-	-	-	a	-	-	a	-	-	-	-	a	-	-	a	a	a	a	-
chr10	3668317	T	C	a	-	a	-	-	-	-	a	-	-	-	-	-	-	-	-	-	-	-	-	-	-	-	-	-	a	-	-	-	-	a	-	-	a	-	-	-	-	-	-	-	a	a	-	a	-
chr10	3668334	C	G	a	-	a	-	-	-	-	a	-	-	-	-	-	-	-	-	-	-	-	-	-	-	-	-	-	a	-	-	-	-	a	-	-	a	-	-	-	-	-	-	-	a	a	-	a	-
chr10	3670401	C	T	-	-	-	-	-	-	-	-	-	-	-	-	-	b	a	a	b	a	b	a	b	a	-	a	-	a	a	-	-	-	a	-	-	-	-	-	-	-	-	-	-	-	-	-	-	-
chr10	3670457	A	G	-	-	-	-	-	-	-	-	-	-	-	-	-	b	b	a	b	b	b	a	b	a	-	a	-	a	a	-	-	-	a	-	-	-	-	-	-	-	-	-	-	-	-	-	-	-
chr10	3673424	C	T	-	b	a	a	a	b	b	a	a	-	-	a	b	b	b	a	b	b	a	a	b	a	b	a	b	-	a	a	-	b	-	a	b	a	-	b	-	-	-	-	a	-	-	-	a	-
chr10	3673570	G	C	-	b	a	a	a	b	b	a	a	-	-	a	b	b	a	a	b	b	a	a	b	a	-	a	b	-	a	a	-	b	-	a	b	a	-	b	-	-	-	-	a	-	-	-	a	-
chr10	3676646	C	T	a	b	a	a	a	b	b	b	a	a	b	a	b	b	b	-	b	-	-	a	b	a	-	a	b	a	a	a	b	b	a	a	b	a	b	b	a	a	a	b	a	a	a	b	a	b
chr10	3676655	C	T	a	b	a	a	a	b	b	b	a	a	b	a	-	b	b	-	b	-	-	a	b	a	-	a	b	a	a	a	b	b	a	a	b	a	b	b	a	a	a	b	a	a	a	b	a	b
chr10	3677895	A	G	a	b	a	a	-	-	b	b	-	-	b	a	b	-	-	-	-	-	-	-	-	a	-	a	b	-	-	a	-	-	a	a	b	a	a	-	a	a	a	b	b	a	a	a	a	-
chr10	3695824	A	G	-	-	-	-	-	-	-	-	-	-	-	-	-	b	b	a	b	b	a	a	b	a	b	a	b	-	h	-	-	-	a	-	b	a	-	-	-	-	-	-	-	-	-	-	-	-
chr10	3695953	A	T	b	-	-	-	-	-	-	-	-	-	-	-	-	b	b	a	b	b	a	a	b	a	b	a	b	-	h	-	-	-	a	-	b	a	-	-	-	-	-	-	-	-	-	-	-	-
chr10	3696468	A	C	b	-	b	a	a	b	-	-	b	b	b	b	b	-	-	a	b	-	a	h	-	h	-	a	b	h	a	b	-	-	b	b	-	a	-	-	-	-	-	b	a	a	b	-	-	-
chr10	3697349	A	C	-	-	-	a	-	-	-	-	-	-	-	-	-	b	a	a	b	a	h	a	b	a	h	a	b	a	a	-	-	-	-	-	-	-	-	-	-	-	-	-	-	a	-	-	-	-
chr10	3697382	A	G	-	-	-	a	-	-	-	-	-	-	-	-	-	b	a	a	-	a	a	a	b	a	a	a	b	a	a	-	-	-	-	-	-	-	-	-	-	-	-	-	-	a	-	-	-	-
chr10	3784990	C	G	b	-	a	a	-	b	-	-	a	a	-	a	b	b	b	a	b	a	a	a	b	a	-	a	b	a	a	-	b	a	-	-	-	a	a	b	-	a	-	-	-	a	a	-	-	-
chr10	3785008	T	A	b	-	a	a	-	b	-	-	a	a	-	a	b	b	b	a	b	a	a	a	b	a	-	a	b	a	b	-	b	a	-	-	-	a	a	b	-	a	-	-	-	a	a	-	-	-
chr10	3785130	A	G	b	-	a	a	a	b	-	-	a	a	-	a	b	b	b	a	b	a	a	a	b	a	-	a	b	a	a	-	b	a	-	-	-	a	a	b	-	a	-	-	-	-	a	-	-	-
chr10	3793870	A	G	-	-	-	-	-	-	-	-	-	-	-	-	-	b	h	a	b	b	a	a	b	a	b	a	b	a	h	-	-	-	-	-	-	a	-	-	-	-	-	-	-	-	-	-	-	-
chr10	3799449	C	T	-	-	-	a	a	-	-	a	a	a	-	a	-	b	b	a	b	-	a	a	b	a	-	a	b	a	a	-	-	a	-	-	-	-	-	-	-	-	-	-	-	a	-	-	-	-
chr10	3806857	G	A	-	-	-	-	-	-	-	-	-	-	-	-	b	b	b	a	b	a	b	a	b	a	b	a	b	a	a	-	-	-	-	-	-	-	-	-	-	b	-	-	-	-	-	-	-	-
chr10	3807237	G	A	a	-	-	-	-	b	-	a	-	-	-	a	b	b	b	a	b	a	b	a	b	-	-	a	b	a	b	a	b	-	a	-	b	-	-	-	-	-	-	-	-	-	-	-	-	-
chr10	3807278	G	A	a	-	-	-	-	b	-	a	-	-	-	a	b	b	b	a	b	a	b	a	b	-	-	a	b	a	b	a	b	-	a	-	b	-	-	-	-	-	-	-	-	-	-	-	-	-
chr10	3807758	A	G	a	-	a	a	a	b	-	b	a	a	b	a	b	b	a	a	b	a	b	a	b	a	b	a	b	a	a	a	b	-	a	a	b	a	b	b	a	b	a	b	a	a	a	a	a	b
chr10	3808310	C	T	a	b	a	a	a	b	b	a	-	a	b	a	b	-	b	a	b	-	b	-	b	-	b	a	b	a	a	a	b	a	a	a	b	a	a	-	b	a	a	-	-	a	a	a	a	-
chr10	3811937	C	T	a	b	a	a	b	b	b	a	a	a	b	a	b	b	a	a	b	a	b	a	b	a	b	a	b	a	-	a	b	a	a	a	b	a	a	-	b	a	a	b	b	a	a	a	a	b
chr10	3830229	T	C	b	b	a	a	a	b	-	a	a	a	-	a	b	b	-	a	-	-	b	-	b	-	b	-	b	a	a	a	b	a	a	a	b	a	a	b	b	b	a	b	a	a	a	b	a	b
chr10	3845932	T	G	-	-	-	-	-	-	-	-	-	-	-	-	-	b	a	a	b	b	a	a	b	a	-	a	b	a	a	-	b	a	-	-	-	a	-	-	-	-	-	-	b	-	-	-	-	-
chr10	3855940	G	T	b	b	a	a	a	b	b	a	a	a	b	a	b	b	a	-	b	-	b	a	-	-	b	-	-	a	b	a	b	a	a	a	b	a	b	b	a	b	a	b	a	a	a	a	a	b
chr10	3875965	A	G	-	-	-	-	-	-	-	-	-	-	-	-	-	b	a	a	b	a	h	a	b	a	b	a	-	a	a	a	-	-	a	-	-	-	-	-	-	a	-	-	-	a	-	-	-	-
chr10	3886258	T	A	a	-	a	-	-	-	-	-	-	-	-	-	-	-	-	-	-	-	-	-	-	-	-	-	-	-	-	a	-	-	a	-	b	-	b	b	-	-	-	b	a	-	a	-	a	-
chr10	3886916	A	C	-	-	a	a	b	b	b	b	a	a	-	a	b	b	-	-	b	-	a	a	b	a	b	a	b	-	a	a	b	b	a	a	b	a	-	b	b	a	a	b	a	a	a	a	a	b
chr10	3890652	C	T	b	b	a	a	b	b	b	b	a	a	b	a	b	b	a	-	b	-	b	a	b	a	b	a	b	a	a	a	b	b	a	a	b	a	b	b	b	b	a	b	b	a	a	a	a	b
chr10	3899625	T	A	-	-	-	-	-	b	-	-	-	a	-	-	b	b	-	-	-	-	-	-	-	-	-	-	-	-	-	-	b	-	-	-	-	-	-	b	-	-	-	-	-	-	a	-	-	-
chr10	3902415	G	C	-	b	-	a	-	-	-	a	-	a	b	a	-	b	a	a	b	b	h	a	b	a	b	a	b	a	a	-	-	-	a	a	b	-	b	-	-	-	-	-	a	a	-	-	-	-
chr10	3902555	G	A	a	-	-	-	b	-	-	-	-	-	-	-	b	b	a	a	b	-	h	a	b	a	b	a	b	a	b	-	-	-	-	-	-	-	-	-	-	-	-	-	-	-	-	-	-	-
chr10	3902654	C	T	a	-	-	-	b	-	-	-	-	-	-	-	b	b	b	a	b	-	h	a	b	a	b	a	b	a	b	-	-	-	-	-	-	-	-	-	-	-	-	-	-	-	-	-	-	-
chr10	3902696	G	A	b	-	-	a	-	b	-	b	a	-	-	a	b	b	-	a	b	b	b	a	b	a	b	-	b	a	b	a	b	a	-	a	b	-	a	-	-	-	-	-	-	a	b	-	-	-
chr10	3902898	G	A	b	-	-	a	-	b	-	b	a	-	-	a	b	a	-	a	b	b	b	a	b	a	b	a	b	a	b	a	b	a	-	a	b	-	a	-	-	-	-	-	-	a	b	-	-	-
chr10	3903451	A	G	a	b	a	a	b	b	b	a	a	a	b	a	b	b	b	a	b	b	a	a	a	a	b	a	b	-	b	a	b	b	a	a	b	a	b	b	a	b	a	b	b	a	a	b	a	-
chr10	3903670	C	T	a	b	a	a	b	b	b	a	a	a	b	a	b	b	b	a	b	b	h	a	b	a	b	a	b	-	b	a	b	b	a	a	b	a	b	b	a	b	a	b	b	a	a	a	a	-
chr10	3914259	A	G	a	-	-	-	-	-	-	-	-	-	-	-	-	b	-	a	b	b	a	a	b	a	b	a	-	a	-	-	-	-	-	-	-	-	-	-	-	-	-	-	-	-	-	-	-	-
chr10	3915627	C	T	a	b	a	a	a	b	b	a	a	a	b	a	b	b	-	a	b	b	a	a	-	a	-	a	b	a	a	a	b	b	a	a	b	a	b	b	b	b	a	b	a	a	a	a	a	b
chr10	3917700	T	C	b	-	a	-	b	b	b	a	-	-	-	a	b	b	b	a	b	a	a	a	b	a	b	a	b	a	b	-	-	-	a	-	-	-	-	b	-	-	a	-	-	a	a	-	-	-
chr10	3927464	C	T	-	-	-	a	-	b	-	-	-	-	-	a	a	-	-	-	a	-	-	-	-	-	-	-	-	-	-	-	-	-	a	-	b	a	b	a	-	b	a	-	b	-	-	a	-	-
chr10	3927756	T	C	-	-	-	a	-	b	-	-	-	-	-	a	-	-	-	-	-	-	-	-	-	-	-	-	-	-	-	-	-	-	a	-	b	a	b	-	-	b	a	-	-	-	-	a	-	-
chr10	3934773	C	T	-	-	-	-	-	-	-	-	-	-	-	-	b	b	a	a	b	b	h	a	b	a	a	a	b	a	a	-	-	-	a	a	-	-	-	-	-	-	-	-	a	-	a	-	-	-
chr10	3946297	T	C	-	-	-	-	-	-	-	-	-	-	-	-	b	b	-	-	b	b	a	a	b	-	-	a	b	a	a	-	-	-	a	-	-	-	-	-	-	-	-	b	-	-	-	-	-	-
chr10	3947216	A	G	b	-	a	-	a	b	-	b	a	-	-	-	b	-	-	a	-	-	-	-	-	-	-	-	-	-	-	a	-	-	a	a	b	a	-	-	-	-	-	b	-	a	a	-	-	-
chr10	3960101	A	T	-	-	-	-	-	-	-	-	-	-	-	-	-	-	-	-	-	-	-	a	-	-	-	-	-	-	-	a	-	-	-	a	-	-	-	-	-	b	-	-	b	-	a	a	a	-
chr10	3960624	C	T	-	-	-	-	b	b	-	b	-	-	b	-	b	-	-	-	-	-	-	-	-	-	-	-	-	-	-	-	-	-	-	-	b	-	-	-	-	-	-	b	-	-	-	b	-	-
chr10	3968009	G	C	-	-	-	-	-	-	-	-	-	-	-	-	-	b	a	a	b	-	b	a	b	a	h	a	b	a	h	-	-	-	-	-	-	-	-	-	-	-	-	-	-	-	-	-	-	-
chr10	3968077	A	G	-	-	-	-	-	-	-	-	-	-	-	-	-	b	a	a	b	-	b	a	b	a	h	a	b	a	h	-	-	-	-	-	-	-	-	-	-	-	-	-	-	-	-	-	-	-
chr10	3968474	A	G	b	-	-	a	a	b	-	b	a	a	-	a	b	-	-	-	b	-	-	-	b	-	-	a	-	a	-	a	b	b	a	a	b	a	-	b	a	a	a	b	a	a	a	b	a	-
chr10	3968480	T	C	b	-	-	a	a	b	-	b	a	a	-	a	b	-	-	-	b	-	-	-	b	-	-	a	-	a	-	a	b	b	a	a	b	a	-	b	a	a	a	b	b	a	b	b	a	-
chr10	3968732	G	A	b	-	-	a	a	b	-	b	a	a	-	a	b	-	-	-	-	-	-	-	-	-	-	a	-	a	-	a	b	b	a	a	-	a	-	b	a	a	a	b	a	a	a	b	a	-
chr10	3968744	A	G	b	-	-	a	a	b	-	b	a	a	-	a	b	-	-	-	-	-	-	-	-	-	-	a	-	a	-	a	b	b	a	a	-	a	-	b	a	a	a	b	a	a	a	b	a	-
chr10	3968770	G	A	b	-	-	a	a	b	-	b	a	a	-	a	b	-	-	-	-	-	-	-	-	-	-	a	-	a	-	a	b	b	a	a	-	a	-	b	a	a	a	b	a	a	a	b	a	-
chr10	3975597	C	T	b	-	-	-	-	-	-	-	-	-	-	a	-	b	-	a	-	-	a	-	b	-	-	-	b	a	-	-	-	-	a	-	-	a	-	-	a	-	-	b	-	-	a	-	-	-
chr10	3982212	C	T	a	b	a	a	b	b	b	a	-	a	b	a	b	b	a	-	b	b	a	a	b	a	-	a	b	a	b	-	b	a	a	a	b	a	b	b	a	b	a	b	b	a	a	a	a	b
chr10	3982419	T	C	b	b	a	a	b	b	b	a	a	a	b	a	b	b	a	-	b	b	b	a	b	a	-	a	b	a	b	-	b	a	a	a	b	a	b	b	a	b	a	b	b	a	a	a	a	b
chr10	3982886	C	A	b	-	a	a	b	b	b	-	a	a	b	a	b	-	-	a	-	-	-	a	-	a	-	-	b	a	b	a	b	a	a	a	b	a	-	b	-	-	a	b	a	a	a	b	a	b
chr10	3985295	G	A	b	b	a	a	b	b	-	a	a	a	b	a	b	-	-	-	-	a	b	a	-	-	-	a	-	a	a	-	b	b	a	a	b	a	a	-	b	b	a	b	b	a	a	b	-	-
chr10	3992439	T	A	b	b	a	a	a	b	b	a	a	a	b	a	b	b	b	-	b	a	-	a	b	a	b	a	b	a	a	a	b	-	a	-	b	a	b	-	-	b	a	b	-	-	a	a	-	-
chr10	3994629	G	A	a	b	a	a	a	b	b	a	a	a	b	a	b	b	b	-	b	-	-	a	b	-	-	-	-	a	a	a	b	a	a	a	b	a	a	b	a	a	a	b	a	a	a	a	a	-
chr10	3994848	C	A	a	-	a	a	a	b	b	a	-	a	b	a	b	-	-	-	-	-	-	-	-	-	-	-	-	-	-	a	b	a	a	a	b	a	b	b	-	a	a	b	b	a	a	b	a	-
chr10	3994950	A	G	-	-	-	-	-	-	-	-	-	-	-	-	-	b	b	a	b	b	h	a	b	a	h	a	b	a	a	-	-	-	a	-	-	-	-	-	-	-	-	-	-	-	-	-	-	-
chr10	3997026	A	C	a	-	a	a	a	b	-	a	a	a	b	a	b	b	-	-	b	b	-	a	b	a	b	a	-	-	a	a	b	a	a	a	b	a	a	b	b	-	a	b	-	a	a	-	-	-
chr10	4000325	C	T	a	b	a	a	a	b	-	a	-	-	b	a	b	b	-	a	-	a	b	a	-	-	-	-	-	-	-	-	b	b	a	a	-	a	a	b	b	a	a	-	a	a	a	a	a	b
chr10	4000338	T	C	a	b	a	a	b	b	-	a	-	-	b	a	b	b	-	a	-	a	b	a	-	-	-	-	-	-	-	-	b	b	a	a	-	a	a	b	b	a	a	-	a	a	a	a	a	b
chr10	4000355	A	G	a	b	a	a	a	b	-	a	-	-	b	a	b	b	-	a	-	a	b	a	-	-	-	-	-	-	-	-	b	b	a	a	-	a	a	b	b	a	a	-	a	a	a	a	a	b
chr10	4000662	C	T	a	b	a	a	a	b	-	a	-	-	b	a	b	-	-	a	-	-	b	a	-	-	-	-	-	-	-	-	b	b	a	a	b	a	a	b	b	a	a	-	a	a	a	a	a	b
chr10	4005808	A	C	-	-	-	a	a	-	-	b	a	-	b	a	-	-	-	-	-	-	-	-	-	-	-	-	-	-	-	-	-	a	a	-	-	-	b	-	-	-	-	a	-	-	a	a	a	-
chr10	4010106	C	A	b	b	a	a	b	b	b	b	a	a	b	a	b	b	-	-	b	-	a	a	b	a	-	a	b	a	a	-	b	b	a	a	b	a	b	b	a	a	a	b	a	a	a	b	a	-
chr10	4010120	A	G	b	b	a	a	a	b	b	b	a	a	b	a	b	b	-	-	b	-	a	a	b	a	-	a	b	a	a	-	b	b	a	a	b	a	b	b	a	a	a	b	a	a	a	b	a	-
chr10	4010414	G	A	-	-	-	-	-	-	-	-	-	-	-	-	-	b	b	a	b	a	b	a	b	a	b	a	b	a	h	-	-	-	a	-	-	-	-	-	-	-	-	-	-	-	-	-	-	-
chr10	4017800	G	A	b	b	a	a	b	b	-	-	a	a	b	a	b	-	-	-	b	-	b	a	-	a	a	a	b	-	a	a	b	b	a	a	b	a	b	b	b	b	a	b	b	a	a	a	a	b
chr10	4018121	C	T	b	b	a	a	a	b	-	a	a	a	b	a	b	b	a	a	b	-	-	a	b	a	a	-	b	a	a	a	b	a	a	a	b	a	a	-	b	b	a	b	b	a	a	a	a	-
chr10	4019296	A	G	b	-	-	-	-	b	-	-	a	-	b	a	b	-	-	a	-	-	-	-	-	-	-	-	-	-	-	a	b	-	a	-	-	a	b	b	b	b	a	b	b	a	a	-	a	-
chr10	4019872	T	A	-	-	-	-	-	b	-	b	-	-	-	-	b	-	-	-	-	-	-	-	-	a	b	-	-	-	-	-	-	b	-	-	b	-	-	-	b	-	b	-	-	-	-	b	a	-
chr10	4019924	C	T	-	-	-	a	-	-	-	-	-	-	-	-	-	b	a	a	b	a	-	a	b	a	a	a	b	a	a	-	-	-	-	-	-	-	-	-	-	-	-	-	-	-	-	-	-	-
chr10	4019936	G	A	-	-	-	a	-	-	-	-	-	-	-	-	-	b	a	a	b	a	-	a	b	a	a	a	b	a	a	-	-	-	-	-	-	-	-	-	-	-	-	-	-	-	-	-	-	-
chr10	4025089	A	G	b	b	a	a	a	b	b	-	a	a	b	a	b	b	a	-	b	-	a	a	b	a	-	a	b	-	-	a	b	a	a	a	b	a	-	b	-	b	a	b	-	a	a	-	a	b
chr10	4025349	C	T	b	b	a	a	a	b	b	-	a	a	b	a	b	b	b	-	b	a	a	a	b	a	-	a	b	-	-	a	b	a	a	a	b	a	-	b	b	b	a	b	-	a	a	-	a	b
chr10	4028431	G	C	a	b	a	a	b	b	b	a	a	a	b	a	b	b	b	a	b	a	a	a	b	a	b	a	b	a	a	a	b	a	a	a	b	a	b	b	a	-	a	b	-	a	a	-	a	-
chr10	4031684	G	A	-	-	a	-	-	-	-	-	-	-	-	-	-	b	-	-	b	a	b	a	b	a	-	a	b	a	b	-	b	-	-	-	b	-	-	-	-	-	-	-	-	-	-	-	-	-
chr10	4031783	G	A	h	b	a	a	a	b	b	b	a	a	-	a	b	b	-	a	b	a	a	-	-	a	a	a	b	a	b	a	b	b	a	a	b	a	-	b	b	h	a	b	b	a	a	b	a	b
chr10	4033203	A	G	b	b	a	a	b	b	b	a	a	a	b	a	b	-	-	a	-	-	a	a	b	a	a	a	-	a	b	a	b	-	a	a	b	a	-	b	b	a	a	b	b	a	a	a	a	-
chr10	4033231	G	A	b	b	a	a	b	b	b	b	a	a	b	a	b	-	-	a	-	-	b	a	b	a	a	a	-	a	b	a	b	-	a	a	b	a	-	b	b	b	a	b	b	a	a	b	a	-
chr10	4043510	T	C	a	b	a	a	b	b	b	a	-	-	b	a	b	b	b	-	-	a	-	a	b	a	-	-	b	a	b	a	b	a	a	a	b	a	b	b	b	-	a	-	b	a	a	-	a	-
chr10	4054516	G	C	-	-	-	-	-	-	-	-	-	-	b	-	-	b	a	a	-	a	a	a	b	a	-	a	b	a	-	-	-	-	-	-	-	-	-	-	-	-	-	-	-	-	-	-	-	-
chr10	4054560	C	T	-	-	-	-	a	-	-	-	-	-	b	-	-	a	a	a	-	a	a	a	b	a	-	a	b	a	-	-	-	-	-	-	-	-	-	-	-	-	-	-	-	-	-	-	-	-
chr10	4075444	T	C	-	-	-	-	-	b	-	-	-	-	b	-	b	b	b	-	b	-	-	-	b	-	b	-	b	-	b	-	-	-	-	-	-	-	-	-	b	-	-	-	-	-	-	-	-	-
chr10	4075471	C	T	-	-	-	-	-	b	-	-	-	-	b	-	b	b	b	-	b	-	-	-	b	-	b	-	b	-	b	-	-	-	-	-	-	-	-	-	b	-	-	-	-	-	-	-	-	-
chr10	4078542	C	G	a	-	a	a	a	b	-	-	a	a	-	a	-	-	a	a	-	-	a	-	-	-	-	a	-	a	-	a	-	b	a	a	b	a	-	-	a	a	a	b	-	a	a	a	a	-
chr10	4080487	G	A	-	-	-	-	-	b	-	-	-	-	-	-	-	b	b	h	b	a	b	a	b	a	b	-	b	a	a	-	-	-	-	-	-	-	-	-	-	-	-	-	-	-	-	-	-	-
chr10	4080624	T	C	-	-	a	-	-	-	-	-	-	-	-	-	-	b	a	a	b	b	h	a	b	a	a	a	b	a	a	-	-	-	-	-	-	a	-	-	-	-	-	-	b	-	-	-	-	-
chr10	4080665	C	T	-	-	a	-	-	b	-	-	-	-	-	-	-	b	a	a	b	h	h	a	b	a	a	a	b	a	h	-	-	-	-	-	-	a	-	-	-	-	-	-	b	-	-	-	-	-
chr10	4097120	C	A	b	b	a	-	-	b	b	-	-	a	b	a	-	-	-	-	-	-	-	-	-	-	-	-	-	-	a	-	b	-	-	-	b	a	-	-	-	b	a	-	b	a	a	b	a	b
chr10	4097170	C	T	b	b	a	-	-	b	b	-	-	a	b	a	-	-	-	-	-	-	-	-	-	-	-	-	-	-	a	-	b	-	-	-	b	a	-	-	-	b	a	-	b	a	a	b	a	b
chr10	4100631	C	T	-	-	-	-	-	-	-	-	-	-	-	-	-	b	-	a	b	h	a	a	b	a	a	a	b	a	a	-	-	-	a	-	b	-	-	-	-	-	-	-	-	-	-	-	-	-
chr10	4100731	T	C	b	b	a	a	b	b	b	b	a	a	b	a	b	b	-	a	b	b	a	a	-	a	-	a	b	a	a	a	b	b	a	a	b	a	b	b	a	a	a	-	b	a	a	b	-	-
chr10	4100788	A	T	b	b	a	a	a	b	b	b	a	a	b	a	b	b	-	a	b	b	a	a	-	a	-	a	b	a	a	a	b	b	a	a	b	a	b	b	a	a	a	-	b	a	a	b	-	-
chr10	4101170	T	G	-	-	-	-	-	-	-	-	-	-	-	a	-	b	b	a	b	b	a	a	b	a	a	a	b	a	b	-	b	-	a	-	-	-	-	-	-	b	-	b	a	-	-	-	-	-
chr10	4106924	A	G	-	-	-	-	a	-	-	-	-	-	-	-	-	b	a	a	b	a	b	a	b	a	b	a	b	a	b	-	-	-	-	-	-	-	-	-	-	-	-	-	-	-	-	-	-	-
chr10	4106936	T	C	-	-	-	-	a	-	-	-	-	-	-	-	-	b	a	a	b	a	b	a	b	a	b	a	b	a	b	-	-	-	-	-	-	-	-	-	-	-	-	-	-	-	-	-	-	-
chr10	4107124	G	A	a	b	a	a	b	b	-	a	a	a	b	a	b	b	-	a	b	-	b	a	b	a	a	a	b	a	a	a	b	a	a	a	b	a	b	b	b	a	a	b	a	a	a	a	a	b
chr10	4107305	A	C	a	b	a	a	b	b	-	a	a	a	b	a	b	b	-	a	b	-	a	a	b	a	a	a	b	a	a	a	b	a	a	a	b	a	b	b	b	a	a	b	a	a	a	a	a	b
chr10	4111713	C	T	-	-	-	-	-	-	-	a	-	-	b	-	-	b	b	a	b	h	h	a	b	a	a	a	b	a	h	-	-	-	-	-	-	-	-	-	-	-	-	-	-	-	-	-	-	-
chr10	4112032	A	G	b	b	a	a	b	b	b	a	a	a	b	a	b	b	a	a	b	a	a	a	b	a	-	a	b	a	a	a	b	b	a	a	b	a	a	b	b	b	a	b	a	a	a	a	a	-
chr10	4112043	C	T	b	b	a	a	b	b	b	a	a	a	b	a	b	b	a	a	b	a	a	a	b	a	-	a	b	a	a	a	b	b	a	a	b	a	a	b	b	b	a	b	a	a	a	a	a	-
chr10	4243261	T	C	h	b	a	a	b	b	b	-	a	a	b	a	b	-	-	a	-	-	-	a	b	-	b	-	-	a	b	a	b	b	a	a	b	a	-	b	a	b	a	b	b	a	a	a	-	-
chr10	4243955	A	C	b	b	a	a	b	b	b	a	a	a	b	a	b	-	a	a	b	-	a	a	-	a	b	a	b	a	a	a	b	a	a	a	b	b	b	b	b	a	a	b	a	a	a	b	a	-
chr10	4246859	A	G	b	-	a	a	a	b	-	-	a	a	b	a	b	b	-	-	b	-	b	-	b	-	b	-	b	-	-	a	b	a	a	-	b	a	a	-	-	-	a	b	-	-	a	a	a	-
chr10	4246914	A	C	b	-	a	a	a	b	-	-	a	a	b	a	b	b	-	-	b	-	b	-	b	-	b	-	b	-	-	a	b	a	a	-	b	a	a	-	-	-	a	b	-	-	a	a	a	-
chr10	4247788	T	C	a	-	a	a	-	-	-	-	-	-	-	a	-	b	a	h	b	h	b	a	b	a	-	a	b	-	a	a	-	-	-	-	-	a	-	-	-	a	-	-	-	-	-	-	-	-
chr10	4248193	T	C	-	-	-	-	-	-	-	-	-	-	-	-	-	b	a	a	b	a	a	a	-	a	a	a	b	-	b	-	-	-	-	-	-	-	-	-	a	-	-	-	-	-	-	-	-	-
chr10	4248363	A	T	a	b	a	a	a	b	b	a	a	-	b	a	b	-	-	-	-	-	a	-	b	a	-	-	b	a	a	a	b	a	a	a	b	a	-	b	a	b	a	b	a	a	a	-	a	b
chr10	4248418	T	G	b	b	a	a	b	b	b	b	a	-	b	a	b	-	-	-	-	-	a	-	b	a	-	-	b	a	a	a	b	a	a	a	b	a	-	b	a	b	a	b	b	a	a	-	a	b
chr10	4248687	A	C	a	b	a	a	a	b	-	a	a	-	b	a	b	-	-	-	b	-	a	-	-	a	-	-	b	a	a	a	b	a	a	a	b	a	-	b	a	b	a	b	a	a	a	-	a	b
chr10	4248793	C	T	-	-	-	-	-	-	-	-	-	-	-	-	-	b	b	a	b	b	a	a	b	a	a	a	-	a	h	-	-	-	-	-	-	-	-	-	-	-	-	-	-	-	-	-	-	-
chr10	4249586	T	G	a	b	a	a	a	b	-	b	a	a	b	a	b	-	-	-	-	-	-	a	-	a	-	a	-	-	-	a	b	b	a	a	b	a	a	b	b	a	a	b	b	a	a	b	-	b
chr10	4249597	A	C	a	b	a	a	a	b	-	b	a	a	b	a	b	-	-	-	-	-	-	a	-	a	-	a	-	-	-	a	b	b	a	a	b	a	a	b	b	a	a	b	b	a	a	b	-	b
chr10	4249615	A	T	a	b	a	a	a	b	-	b	a	a	b	a	b	-	-	-	-	-	-	a	-	a	-	a	-	-	-	a	b	b	a	a	b	-	a	b	b	a	a	b	b	a	a	b	-	b
chr10	4249648	G	A	a	b	a	a	b	b	-	b	a	a	b	a	b	-	-	-	-	-	-	a	-	a	-	a	-	-	-	a	b	b	a	a	b	a	a	b	b	a	a	b	b	a	a	b	-	b
chr10	4249683	C	T	-	-	-	-	-	-	-	-	-	-	-	-	-	b	b	a	b	b	a	a	b	a	a	a	b	a	a	-	-	-	-	-	-	-	-	-	-	-	-	-	-	-	-	-	-	-
chr10	4250547	G	A	a	-	-	a	-	-	-	b	-	-	-	a	b	-	a	-	b	-	b	a	b	a	b	a	-	a	b	-	b	-	a	a	b	-	-	-	-	a	-	-	-	a	-	-	-	-
chr10	4250697	T	C	-	-	-	a	-	-	-	b	-	-	-	a	b	-	a	-	-	-	a	a	-	a	-	a	-	a	a	-	b	-	a	a	b	-	-	-	-	a	-	-	b	a	-	-	-	-
chr10	4250964	T	A	b	b	-	-	-	b	b	-	-	-	b	-	b	b	a	a	b	-	a	a	b	a	a	a	b	a	b	-	-	b	-	-	b	-	-	b	-	-	-	-	b	-	-	-	-	b
chr10	4252400	G	T	-	b	-	a	-	-	-	-	-	-	-	-	-	b	b	a	-	b	a	a	b	a	a	a	b	a	b	-	b	-	-	-	-	a	-	-	a	-	-	b	-	-	-	-	-	-
chr10	4252419	C	T	-	b	-	a	-	-	-	-	-	-	-	-	-	b	b	a	-	b	a	a	b	a	a	a	b	a	b	-	b	-	-	-	-	a	-	-	a	-	-	b	-	-	-	-	-	-
chr10	4252647	G	C	-	-	-	-	a	-	-	-	-	-	-	-	-	b	a	a	b	b	b	a	b	a	b	a	b	a	a	-	-	-	a	-	-	-	-	-	-	-	-	-	-	-	-	-	-	-
chr10	4252680	C	T	-	-	-	-	a	-	-	-	-	-	-	-	-	b	a	a	b	b	b	a	b	a	b	a	b	a	a	-	-	-	a	-	-	-	-	-	-	-	-	-	-	-	-	-	-	-
chr10	4252742	T	C	-	-	-	-	-	-	-	-	a	-	-	-	-	b	b	a	b	a	b	a	b	a	-	a	b	a	a	-	-	-	-	-	-	-	-	-	-	-	-	-	-	-	-	-	-	-
chr10	4252852	G	A	b	b	a	a	b	b	b	-	b	a	b	a	b	b	-	a	-	-	-	-	-	a	-	a	-	a	-	a	b	b	a	a	b	a	b	b	b	a	a	b	b	a	a	b	a	b
chr10	4252874	A	G	b	b	a	a	b	b	b	-	a	a	b	a	b	b	-	a	-	-	-	-	-	a	-	a	-	a	-	a	b	b	a	a	b	a	b	b	a	a	a	b	a	a	a	a	a	b
chr10	4252907	A	G	b	b	a	a	b	b	b	-	a	a	b	a	b	b	-	a	-	-	-	-	-	a	-	a	-	a	-	a	b	b	a	a	b	a	b	b	a	a	a	b	a	a	a	a	a	b
chr10	4254811	G	T	-	-	-	-	-	-	-	-	-	-	-	-	-	b	-	a	b	a	a	a	b	a	a	a	b	a	a	-	b	-	a	-	-	a	b	-	-	b	-	-	-	-	a	-	-	b
chr10	4254819	T	C	-	-	-	-	-	-	-	-	-	-	-	-	-	b	-	a	b	a	a	a	b	a	a	a	b	a	a	-	b	-	a	-	-	a	b	-	-	b	-	-	-	-	a	-	-	b
chr10	4254877	G	T	-	-	-	-	-	-	-	-	-	-	-	a	-	b	b	a	b	a	h	a	b	a	b	a	b	a	b	a	-	-	-	-	b	a	-	-	-	-	-	-	-	-	-	-	-	-
chr10	4255156	T	C	a	-	-	-	a	-	b	a	a	a	-	a	b	b	b	a	b	b	b	a	b	a	b	a	b	a	a	-	-	-	-	-	-	-	-	b	b	b	-	-	-	a	-	-	-	-
chr10	4255200	C	G	-	-	a	a	b	b	-	-	-	-	-	a	b	b	a	a	b	a	a	a	b	a	a	a	-	-	a	a	-	-	a	-	b	-	-	-	-	-	-	b	-	-	a	-	-	-
chr10	4255337	G	T	-	-	a	a	b	b	-	-	-	-	-	a	b	b	b	a	b	a	h	a	b	a	h	a	b	-	a	a	-	-	a	-	b	-	-	-	-	-	-	b	-	-	a	-	-	-
chr10	4255374	T	C	-	-	a	a	b	b	-	-	-	-	-	a	b	b	b	a	b	a	h	a	b	a	h	a	b	-	a	a	-	-	a	-	b	-	-	-	-	-	-	b	-	-	a	-	-	-
chr10	4271197	A	G	-	-	a	-	a	-	-	-	-	-	b	a	b	-	a	a	b	-	a	a	-	a	a	a	b	a	a	-	b	-	-	a	-	-	-	-	-	-	a	-	-	-	-	-	-	-
chr10	4271496	G	A	b	b	a	a	a	b	-	a	a	a	b	a	b	b	-	-	b	-	a	a	b	a	h	a	-	a	b	a	b	b	a	a	b	a	b	-	b	-	a	b	b	a	a	b	a	b
chr10	4272445	A	G	-	-	-	-	-	-	-	-	-	-	-	-	-	b	-	a	h	a	b	h	b	a	a	a	-	a	-	-	-	-	-	-	-	-	-	-	-	-	-	-	-	-	-	-	-	-
chr10	4272475	T	C	-	b	-	b	b	-	-	b	-	b	-	-	b	-	-	-	-	-	-	-	b	b	-	-	-	-	-	b	b	-	a	-	b	b	-	-	-	-	b	b	-	-	b	b	-	-
chr10	4274003	G	A	b	-	a	a	a	b	b	b	a	a	-	a	b	b	b	a	-	b	b	a	b	-	a	a	-	a	a	b	b	b	a	a	-	a	-	b	b	b	a	b	b	a	a	-	a	-
chr10	4277389	T	C	-	-	-	-	b	-	-	-	-	-	-	-	b	b	a	a	-	-	h	a	b	a	h	a	b	a	-	-	-	-	-	-	-	-	b	-	-	-	-	-	-	-	-	-	-	-
chr10	4277443	G	T	-	b	a	a	-	b	-	-	-	-	-	a	b	-	-	-	-	-	a	-	-	-	-	-	-	-	-	-	b	-	a	a	b	a	-	b	a	-	-	b	a	a	a	-	a	b
chr10	4277448	A	G	-	b	a	a	-	b	-	-	-	-	-	a	b	-	-	-	-	-	-	-	-	-	-	-	-	-	-	-	b	-	a	a	b	a	-	b	a	-	-	b	a	a	a	-	a	b
chr10	4277784	T	A	-	b	a	a	-	b	-	-	-	-	-	a	b	-	-	-	-	-	-	-	-	-	-	-	-	-	-	-	b	-	a	a	b	a	-	b	a	-	-	b	a	a	a	-	a	b
chr10	4277808	C	T	-	b	a	a	-	b	-	-	-	-	-	a	b	-	-	-	-	-	-	-	-	-	-	-	-	-	-	-	b	-	a	a	b	a	-	b	a	-	-	b	a	a	a	-	a	b
chr10	4277830	G	A	-	b	a	a	-	b	-	-	-	-	-	a	b	-	-	-	-	-	-	-	-	-	-	-	-	-	-	-	b	-	a	a	b	a	-	b	a	-	-	b	a	a	a	-	a	b
chr10	4278990	G	C	-	-	a	-	-	-	-	-	-	a	-	a	-	b	a	a	b	a	a	a	b	a	a	a	b	-	b	a	-	-	-	-	-	-	-	-	-	-	-	-	b	-	-	-	-	-
chr10	4280317	G	A	-	-	-	-	-	-	-	-	-	-	-	-	-	b	a	a	b	a	h	a	b	a	b	a	b	a	a	-	-	-	-	a	b	-	-	-	-	-	-	-	-	-	-	-	-	-
chr10	4280356	T	G	-	-	-	-	-	-	-	-	-	-	-	-	-	b	b	a	b	a	h	a	b	a	b	a	b	a	a	-	-	-	-	a	b	-	-	-	-	-	-	-	-	-	-	-	-	-
chr10	4288751	T	C	-	-	-	-	-	-	-	-	-	-	-	-	-	b	-	a	b	a	-	a	b	a	-	a	b	a	h	-	-	-	-	-	-	-	-	-	-	-	-	-	-	a	-	-	-	-
chr10	4298313	G	A	b	-	-	a	-	-	-	-	-	-	b	-	b	b	b	a	b	a	b	-	b	a	a	a	b	a	h	-	-	-	-	a	-	-	-	-	-	-	-	-	-	a	-	-	a	-
chr10	4301974	C	T	a	b	a	a	a	b	b	a	a	a	b	a	b	b	a	-	b	-	a	a	b	a	a	a	b	a	a	a	b	a	a	a	b	a	a	-	b	a	a	b	b	-	a	b	a	b
chr10	4302072	C	T	a	b	a	a	b	b	-	b	a	a	b	a	b	b	a	-	b	a	b	a	b	a	b	-	b	a	b	a	b	-	a	a	b	a	b	b	b	b	a	b	a	-	a	a	-	b
chr10	4302225	G	A	a	b	a	a	b	b	-	b	a	a	b	a	b	b	b	-	b	a	b	a	b	a	b	-	b	a	b	a	b	-	a	a	b	a	b	b	b	b	a	b	a	-	a	a	-	b
chr10	4306988	A	G	a	b	a	a	a	b	-	b	a	a	b	a	b	b	-	-	-	b	-	-	-	-	-	-	b	a	a	a	b	b	a	a	b	a	b	b	b	a	a	b	b	a	a	a	a	b
chr10	4311438	A	G	-	-	-	-	-	-	-	-	-	-	-	-	-	b	a	a	-	b	-	a	-	a	b	a	-	a	a	-	-	-	-	-	b	-	-	-	-	-	-	-	-	a	-	-	-	-
chr10	4311459	G	A	-	-	-	-	-	-	-	-	-	-	-	-	-	b	a	a	-	b	-	a	-	a	b	a	-	a	a	-	-	-	-	-	b	-	-	-	-	-	-	-	-	a	-	-	-	-
chr10	4311484	C	A	-	-	-	-	-	-	-	-	-	-	-	-	-	b	a	a	-	b	-	a	-	a	b	a	-	a	a	-	-	-	-	-	b	-	-	-	-	-	-	-	-	a	-	-	-	-
chr10	4336394	T	C	-	b	-	-	b	-	-	-	-	-	-	a	-	-	b	-	b	b	-	-	b	-	-	-	b	-	b	-	-	b	-	a	-	-	-	-	a	-	-	-	-	-	-	-	-	-
chr10	4336855	T	A	b	-	a	a	a	b	a	a	a	a	b	a	b	b	a	-	b	b	b	-	b	a	b	-	b	-	-	a	b	a	a	a	b	a	-	b	a	b	a	b	a	a	a	a	a	-
chr10	4343513	A	G	a	-	-	-	-	-	-	b	-	-	-	a	b	b	b	a	b	a	a	a	b	a	-	a	b	a	b	-	-	-	-	-	-	a	-	-	-	-	-	-	-	-	-	-	-	-
chr10	4351901	T	G	-	-	a	-	-	-	-	-	-	a	-	-	-	b	-	a	b	a	a	a	b	a	a	a	b	a	b	-	-	-	a	a	-	-	-	-	-	-	-	-	-	a	-	-	-	-
chr10	4351994	C	T	-	-	-	-	-	-	-	-	-	-	-	a	-	b	a	a	b	b	-	a	b	a	a	a	b	a	a	-	-	-	-	-	-	a	-	-	-	-	a	-	-	-	-	-	-	-
chr10	4352025	C	T	-	-	-	-	-	-	-	-	-	-	-	a	-	b	a	a	b	b	-	a	b	a	a	a	b	a	a	-	-	-	-	-	-	a	-	-	-	-	a	-	-	-	-	-	-	-
chr10	4352038	G	A	-	-	-	-	-	-	-	-	-	-	-	a	-	b	a	a	b	b	-	a	b	a	b	a	b	a	a	-	-	-	-	-	-	a	-	-	-	-	a	-	-	-	-	-	-	-
chr10	4352330	A	G	b	b	-	-	b	b	-	-	-	-	b	-	b	b	a	a	b	b	-	a	-	a	b	a	b	a	a	-	b	-	a	-	b	a	-	b	-	-	-	b	-	-	a	-	-	-
chr10	4355940	G	A	a	b	a	a	b	b	a	-	a	-	b	a	b	b	b	a	-	b	b	a	-	a	a	a	b	a	b	a	-	b	a	a	b	a	b	b	b	a	-	b	b	a	a	b	a	b
chr10	4357848	A	G	a	-	a	a	a	b	a	-	a	a	-	a	b	b	-	-	-	-	-	-	b	-	-	-	-	-	-	a	b	a	a	a	b	a	-	-	b	a	a	-	-	a	a	-	a	-
chr10	4358884	G	A	-	-	-	-	-	-	-	-	-	-	-	-	-	b	a	a	b	a	h	a	b	a	b	a	b	a	b	-	-	-	-	-	-	-	-	-	-	-	-	-	-	-	a	-	-	-
chr10	4359027	G	A	a	b	-	-	b	b	-	-	a	a	b	a	b	b	a	-	b	a	-	a	b	a	-	a	b	-	b	-	b	-	-	a	b	a	-	-	a	-	-	-	-	a	a	a	-	-
chr10	4359233	T	C	a	b	-	-	b	b	-	-	a	a	b	a	b	b	a	-	b	a	-	a	b	a	-	a	b	-	b	-	b	-	-	a	b	a	-	-	a	-	-	-	-	a	a	a	-	-
chr10	4360048	C	T	-	-	-	a	a	b	-	-	a	-	-	-	-	b	b	a	-	-	a	a	-	-	a	a	-	a	a	-	-	-	a	-	b	-	-	-	-	-	-	-	-	-	-	-	-	-
chr10	4362605	T	C	a	b	-	a	a	b	-	-	a	-	-	a	b	-	-	-	b	b	-	-	-	-	-	-	-	-	-	a	b	b	a	-	-	a	b	-	-	-	-	-	-	a	a	a	a	-
chr10	4362610	T	G	a	b	-	a	a	b	-	-	a	-	-	a	b	-	-	-	b	b	-	-	-	-	-	-	-	-	-	a	b	b	a	-	-	a	b	-	-	-	-	-	-	a	a	a	a	-
chr10	4363815	G	A	-	-	-	-	b	-	-	-	-	-	-	-	-	b	-	a	-	a	a	a	b	a	-	a	b	a	a	-	-	-	-	-	-	a	a	-	-	-	-	-	-	-	-	-	-	-
chr10	4367656	A	G	-	-	-	a	-	-	-	-	-	-	-	-	-	b	b	a	b	b	a	a	b	a	b	a	b	a	h	a	-	-	a	-	-	a	-	-	b	-	-	-	-	-	-	-	-	-
chr10	4367671	T	C	-	-	-	a	-	-	-	-	-	-	-	-	-	b	b	a	b	b	b	a	b	a	b	a	b	a	h	a	-	-	a	-	-	a	-	-	b	-	-	-	-	-	-	-	-	-
chr10	4370174	T	C	-	-	a	a	-	-	-	-	-	-	-	a	-	b	a	a	b	b	a	a	b	a	a	a	b	a	a	-	-	-	a	a	-	a	-	-	-	-	-	-	b	-	a	-	-	-
chr10	4370183	C	A	a	-	a	a	-	-	-	-	-	-	-	a	-	b	a	a	b	b	a	a	b	a	a	a	b	a	a	-	-	-	a	a	-	a	-	-	-	-	-	-	b	-	a	-	-	-
chr10	4370312	C	T	a	-	a	a	-	-	-	-	-	-	-	a	-	b	a	a	b	h	a	a	b	a	a	a	b	a	a	-	-	-	a	a	-	a	-	-	-	-	-	-	b	-	a	-	-	-
chr10	4370319	G	A	a	-	a	a	-	-	-	-	-	-	-	a	-	b	a	a	b	h	a	a	b	a	a	a	b	a	a	-	-	-	a	a	-	a	-	-	-	-	-	-	b	-	a	-	-	-
chr10	4374333	T	C	-	-	a	-	-	-	-	-	-	-	-	-	-	-	-	a	b	a	b	a	b	a	a	a	b	a	a	a	-	-	-	-	b	a	-	-	-	-	-	-	-	-	-	-	-	-
chr10	4374385	G	A	-	-	a	-	-	-	-	-	-	-	-	-	-	-	-	a	b	a	b	a	b	a	a	a	b	a	a	a	-	-	-	-	b	a	-	-	-	-	-	-	-	-	-	-	-	-
chr10	4374533	A	C	a	-	-	a	-	b	-	-	-	a	b	-	-	-	-	-	-	-	-	a	-	-	-	-	-	-	-	-	-	b	-	a	-	a	-	b	a	b	-	b	-	-	a	b	a	b
chr10	4377355	C	T	-	-	-	-	-	-	-	-	-	-	-	-	-	-	-	-	-	-	-	-	-	-	-	-	-	-	-	a	-	a	-	a	-	a	-	-	-	-	-	-	-	-	-	-	-	-
chr10	4377416	C	T	-	-	-	-	-	-	-	-	-	-	-	-	-	-	-	-	-	-	-	-	-	-	-	-	-	-	-	a	-	a	-	a	-	a	-	-	-	-	-	-	-	-	-	-	-	-
chr10	4388319	C	T	a	-	-	-	-	-	-	-	-	-	-	-	-	b	a	a	b	-	a	a	-	a	h	a	b	a	a	-	-	-	-	-	b	a	-	-	-	-	-	b	-	-	-	a	-	-
chr10	4388343	C	T	a	-	-	-	-	-	-	-	-	-	-	-	-	b	a	a	b	-	a	a	-	a	h	a	b	a	a	-	-	-	-	-	b	a	-	-	-	-	-	b	-	-	-	a	-	-
chr10	4390686	C	T	a	-	-	-	b	-	-	-	a	a	-	-	-	b	a	a	b	a	a	a	b	a	a	a	b	a	a	a	-	-	-	-	-	a	b	-	-	-	-	b	-	-	-	-	-	-
chr10	4391284	C	A	a	b	a	a	a	b	-	a	a	a	b	a	b	-	-	a	b	a	a	-	-	a	a	a	b	a	a	a	b	b	a	a	b	a	b	b	a	a	a	b	a	a	a	b	a	-
chr10	4393113	T	G	b	b	a	a	a	b	b	b	-	-	-	a	b	b	-	a	b	-	a	a	-	a	a	a	-	a	a	-	b	b	a	a	b	a	a	b	-	b	-	-	b	-	-	-	-	-
chr10	4393447	A	G	a	b	a	a	a	b	a	a	a	-	-	a	b	-	-	a	b	-	a	-	b	a	-	-	b	a	b	a	b	a	a	a	b	a	a	b	a	a	a	-	a	a	a	a	a	-
chr10	4397970	T	C	b	b	a	a	b	b	-	b	a	a	b	a	b	-	a	a	-	a	-	a	-	a	a	a	-	a	a	a	b	b	a	a	b	a	-	b	-	b	a	b	a	a	a	b	-	b
chr10	4398024	C	T	a	b	a	a	a	b	-	b	a	a	b	a	b	-	a	a	-	a	-	a	-	a	a	a	-	a	a	a	b	b	a	a	b	a	-	b	-	a	a	b	a	a	a	b	-	b
chr10	4398432	T	C	b	-	a	a	b	b	-	b	a	-	b	a	b	-	-	a	-	-	-	-	b	-	-	-	-	a	b	-	b	b	a	a	b	a	a	b	a	b	a	b	a	a	a	b	a	-
chr10	4399840	A	G	-	-	-	-	-	-	-	-	-	-	-	-	-	-	a	a	b	a	a	a	b	a	a	a	-	a	-	a	-	-	-	-	-	-	-	-	-	-	-	-	-	-	-	-	-	-
chr10	4399882	A	T	-	-	-	-	-	-	-	-	-	-	-	-	-	-	a	a	b	a	a	a	b	a	a	a	-	a	-	a	-	-	-	-	-	-	-	-	-	-	-	-	-	-	-	-	-	-
chr10	4401269	G	C	a	-	a	a	a	-	-	-	-	a	-	a	-	b	-	-	-	-	-	-	b	-	-	a	-	-	-	-	b	-	-	a	b	-	-	b	-	a	a	-	b	a	a	a	a	-
chr10	4401331	A	G	a	-	a	a	a	-	-	-	-	a	-	a	-	b	-	-	-	-	-	-	b	-	-	a	-	-	-	-	b	-	-	a	b	-	-	b	-	a	a	-	b	a	a	a	a	-
chr10	4409930	C	T	a	b	a	a	b	b	a	a	a	a	b	a	b	b	a	a	-	b	a	a	-	a	a	a	b	a	b	a	b	a	a	a	b	a	a	b	a	a	a	b	a	a	a	a	a	b
chr10	4409954	C	T	a	b	a	a	b	b	a	a	a	a	b	a	b	b	a	a	-	b	a	a	-	a	a	a	b	a	b	a	b	a	a	a	b	a	a	b	a	a	a	b	a	a	a	a	a	b
chr10	4409970	C	A	a	b	a	a	b	b	a	b	a	a	b	a	b	b	a	a	-	b	a	a	-	a	a	a	b	a	b	a	b	a	a	a	b	a	a	b	a	a	a	b	a	a	a	a	a	b
chr10	4410167	A	G	a	b	a	a	b	b	a	a	a	a	b	a	b	b	-	a	b	b	a	a	b	a	a	a	b	a	b	a	b	a	a	a	b	a	a	b	a	a	a	b	a	a	a	a	a	b
chr10	4411044	A	G	-	-	-	-	-	-	-	-	-	-	-	-	-	b	h	a	b	b	a	a	b	a	a	a	b	a	-	-	-	-	a	-	-	-	-	-	-	-	-	-	-	-	-	-	-	-
chr10	4411543	T	C	b	b	-	-	b	b	-	b	-	-	b	-	b	b	-	-	-	-	-	-	-	a	-	-	b	-	-	-	b	b	-	-	b	-	-	b	b	b	-	b	b	-	a	a	-	-
chr10	4411602	A	C	b	b	-	-	b	b	-	b	-	-	b	-	b	b	-	-	-	-	-	-	-	a	-	-	b	-	-	-	b	b	-	-	b	-	-	b	b	b	-	b	b	-	a	a	-	-
chr10	4412622	T	C	b	-	a	a	b	b	-	b	a	a	b	a	b	b	-	a	b	-	-	-	b	a	b	-	b	-	b	-	-	b	a	a	b	a	a	b	-	a	a	b	b	a	a	b	a	b
chr10	4413603	T	C	-	-	a	-	-	-	-	-	-	-	-	-	-	a	a	a	-	a	h	a	h	a	a	a	-	a	a	-	-	-	a	-	-	-	-	-	-	-	-	-	-	a	-	-	-	-
chr10	4418202	G	A	a	-	a	a	-	-	a	-	-	a	a	a	a	b	a	a	b	b	b	a	b	a	h	a	a	a	a	-	a	a	a	a	-	-	-	-	a	a	a	-	a	-	b	-	-	-
chr10	4450758	A	G	a	b	-	a	-	b	a	a	a	a	-	-	b	b	a	-	b	-	-	-	b	-	-	-	b	-	b	-	b	a	a	a	-	a	-	b	b	-	a	b	b	a	a	b	a	b
chr10	4454464	T	G	b	b	a	a	b	b	b	b	a	a	b	a	b	-	b	a	b	a	a	a	-	a	a	a	b	-	-	a	b	a	a	a	b	a	b	b	b	b	a	b	b	a	a	b	a	-
chr10	4454824	A	G	-	-	-	-	-	-	-	-	-	-	-	-	-	b	b	a	b	h	b	a	-	a	h	a	b	a	a	-	-	-	-	-	-	-	-	-	-	-	-	-	-	-	-	-	-	-
chr10	4454833	C	T	-	-	-	-	-	-	-	-	-	-	-	-	-	b	b	a	b	h	b	a	-	a	h	a	b	a	a	-	-	-	-	-	-	-	-	-	-	-	-	-	-	-	-	-	-	-
chr10	4455372	T	C	-	-	-	-	b	-	-	-	-	-	-	-	-	b	b	a	b	a	b	a	b	a	b	a	b	a	b	-	-	-	-	-	-	a	-	-	-	-	-	-	-	-	-	-	-	-
chr10	4483127	A	T	b	b	a	a	b	b	b	b	-	-	-	-	b	b	b	a	b	b	a	a	b	-	a	a	b	a	a	-	b	b	a	a	b	a	-	-	-	a	-	-	a	a	-	-	-	-
chr10	4483196	A	G	b	b	a	a	b	b	b	b	-	-	-	-	b	b	b	a	b	b	a	a	b	-	a	a	b	a	a	-	b	b	a	a	b	a	-	-	-	a	-	-	a	a	-	-	-	-
chr10	4492251	T	C	-	-	-	-	-	-	-	-	-	-	-	-	-	-	a	a	h	a	a	-	b	a	-	a	b	a	b	-	-	-	-	-	-	-	-	-	-	-	-	-	-	-	-	-	-	-
chr10	4494182	C	T	b	b	a	a	b	b	b	b	a	a	b	a	b	b	b	-	-	a	a	a	b	a	b	a	b	a	a	a	b	a	a	a	b	a	b	b	b	b	-	b	b	a	a	a	a	b
chr10	4496181	C	T	b	-	-	-	b	b	a	-	a	a	-	a	-	b	b	a	b	a	h	a	b	a	b	-	b	a	b	-	-	a	-	a	-	a	-	-	a	-	-	b	-	-	-	-	-	-
chr10	4497108	C	T	-	-	-	-	-	-	-	-	a	-	-	-	b	-	-	-	-	-	-	-	-	-	-	-	-	-	-	a	-	-	-	a	-	a	-	-	a	-	a	b	-	-	-	-	-	-
chr10	4497385	C	T	-	-	-	-	-	-	-	-	-	-	b	-	-	h	b	a	b	a	a	a	b	a	a	a	b	a	b	-	-	-	-	-	-	a	-	b	-	b	-	-	-	a	-	-	-	-
chr10	4497510	G	C	-	-	-	-	-	-	-	-	-	-	b	-	-	b	b	a	b	b	a	a	b	a	a	a	b	a	b	-	-	-	-	-	-	a	-	b	-	b	-	-	-	a	-	-	-	-
chr10	4497794	T	C	-	-	-	-	-	-	-	-	-	a	-	-	-	b	a	a	b	b	b	a	b	a	a	a	b	a	h	-	-	-	-	-	b	-	-	-	a	-	a	-	-	-	-	-	-	b
chr10	4498175	C	T	b	b	a	a	b	b	-	a	a	a	b	a	b	b	-	a	b	-	b	a	b	a	a	a	b	a	a	a	b	b	a	a	b	a	b	b	b	a	a	b	b	a	a	a	a	b
chr10	4498188	G	A	-	-	a	a	-	-	-	-	a	-	-	a	-	-	a	-	-	a	-	-	-	-	-	-	-	-	-	-	-	-	a	a	a	a	a	-	a	-	a	-	-	a	a	-	a	-
chr10	4498237	C	T	-	-	a	a	-	-	-	-	a	-	-	a	-	-	a	-	-	a	-	-	-	-	-	-	-	-	-	-	-	-	a	a	a	a	a	-	a	-	a	-	-	a	a	-	a	-
chr10	4498902	C	T	-	-	-	-	-	-	-	-	-	-	b	-	-	b	a	a	b	-	h	-	b	a	b	a	b	a	-	-	-	-	-	-	b	-	-	-	-	-	-	-	-	-	-	-	-	-
chr10	4512370	T	A	b	b	-	-	-	b	-	b	-	-	b	-	b	b	-	-	b	-	-	-	-	-	b	-	b	-	-	-	b	b	b	-	b	-	-	b	b	b	-	b	b	-	-	b	-	-
chr10	4512416	C	T	b	-	a	a	a	b	-	a	a	-	b	a	b	b	-	a	-	-	a	a	-	a	-	-	-	a	b	-	-	a	a	a	b	a	b	-	-	a	a	b	a	a	a	b	-	b
chr10	4512777	C	T	a	-	a	a	a	-	-	a	a	a	-	a	b	b	b	-	b	a	a	a	b	-	b	a	b	a	a	a	-	a	a	a	-	a	-	-	-	-	a	b	a	-	-	-	-	-
chr10	4516940	G	A	a	b	a	a	b	b	a	-	a	a	b	a	b	-	-	-	-	-	-	-	-	-	-	-	-	-	-	a	b	a	a	a	b	a	a	-	a	a	a	b	a	a	a	b	a	-
chr10	4516947	G	A	a	b	a	a	b	b	a	-	a	a	b	a	b	-	-	-	-	-	-	-	-	-	-	-	-	-	-	a	b	a	a	a	b	a	a	-	a	a	a	b	a	a	a	b	a	-
chr10	4516987	C	T	a	b	a	a	a	b	a	-	a	a	b	a	b	-	-	-	-	-	-	-	-	-	-	-	-	-	-	a	b	a	a	a	b	a	a	-	a	a	a	b	a	a	a	b	a	-
chr10	4517130	T	C	a	b	a	a	b	b	a	-	a	a	b	a	b	-	-	-	-	-	-	-	-	-	-	-	-	-	-	a	b	a	a	a	b	a	a	b	a	a	a	b	a	a	a	b	a	b
chr10	4519503	A	G	-	-	-	-	-	-	-	-	-	-	-	-	-	b	b	a	b	b	a	a	b	a	h	a	b	a	b	-	b	-	-	-	-	a	-	-	-	b	-	b	-	-	-	-	-	-
chr10	4524303	T	G	b	-	a	a	a	b	-	a	a	a	b	a	b	-	-	-	-	-	-	a	b	a	a	-	-	a	-	-	b	b	a	a	b	a	a	b	b	b	a	b	b	a	a	-	a	-
chr10	4528325	A	G	-	-	-	-	-	-	-	-	-	-	-	-	-	-	-	-	-	-	-	a	-	-	-	-	-	a	-	-	-	-	-	-	-	-	-	-	-	a	-	-	-	-	-	-	-	-
chr10	4528929	G	C	b	-	a	a	a	b	b	-	a	a	b	a	b	b	-	a	b	-	b	a	b	a	-	-	-	-	-	-	b	a	a	a	b	a	a	b	a	b	a	b	a	a	a	b	a	-
chr10	4529538	C	T	a	b	a	a	a	b	a	b	a	a	b	a	b	b	-	-	b	-	b	a	b	a	a	a	b	-	b	a	b	a	a	a	b	a	b	b	b	a	a	b	a	a	a	b	a	b
chr10	4529790	T	C	a	b	a	a	a	b	a	b	a	a	b	a	b	b	-	-	b	-	b	a	b	a	a	-	b	-	b	a	b	a	a	a	b	a	b	b	b	a	a	b	a	a	a	b	a	b
chr10	4529861	G	A	b	b	a	-	b	b	b	-	-	-	b	-	b	b	b	-	b	b	b	-	b	a	-	-	-	-	a	a	b	b	-	-	b	-	-	-	a	b	-	b	-	-	a	b	-	-
chr10	4530314	T	A	b	-	a	a	b	b	b	b	a	a	b	a	b	-	-	a	b	-	b	a	b	a	-	a	b	-	-	a	b	-	a	a	b	a	b	b	b	a	a	b	b	a	a	b	a	b
chr10	4530633	A	G	b	b	a	a	a	b	-	a	a	a	b	a	b	b	b	a	b	a	-	a	b	a	a	a	b	a	b	a	b	a	a	a	b	a	a	b	a	a	a	b	b	a	a	a	a	-
chr10	4530846	A	G	b	b	a	a	a	b	-	a	a	a	b	a	b	b	b	a	b	b	-	a	b	a	a	a	b	a	b	a	b	a	a	a	b	a	a	b	a	a	a	b	-	a	a	a	a	-
chr10	4531163	G	A	b	b	a	a	b	b	-	-	-	-	b	-	b	b	a	a	b	-	a	a	-	a	-	a	-	a	a	-	b	-	-	-	b	a	b	b	b	b	-	b	-	-	-	b	-	b
chr10	4531188	A	G	b	b	a	a	b	b	-	-	-	-	b	-	b	b	a	a	b	-	a	a	-	a	-	a	-	a	a	-	b	-	-	-	b	a	b	b	b	b	-	b	-	-	-	b	-	b
chr10	4531589	G	T	b	-	a	a	a	b	a	a	a	a	b	a	b	-	-	-	-	-	a	a	-	-	-	-	-	a	a	a	b	a	a	a	b	a	b	b	a	a	a	b	b	a	a	a	a	-
chr10	4536897	G	T	-	-	-	-	-	-	-	-	-	-	-	-	-	b	a	a	b	a	a	a	b	-	-	a	b	a	a	-	-	-	a	-	-	a	-	-	-	-	-	-	-	-	-	-	-	-
chr10	4536911	C	T	-	-	-	-	-	-	-	-	-	-	-	-	-	b	a	a	b	a	a	a	b	-	-	a	b	a	a	-	-	-	a	-	-	a	-	-	-	-	-	-	-	-	-	-	-	-
chr10	4541790	A	T	b	-	-	a	b	b	-	b	-	a	b	a	b	b	a	a	-	a	a	a	-	a	a	a	b	a	a	a	b	b	-	a	b	a	-	b	b	b	a	b	a	a	a	a	a	-
chr10	4557317	T	C	-	-	-	-	-	-	b	-	-	-	-	-	-	b	a	a	b	a	a	a	b	a	b	a	-	a	b	-	-	-	-	-	-	-	b	-	-	-	-	-	-	-	-	-	-	-
chr10	4557341	C	A	-	-	-	-	-	-	b	-	-	-	-	-	-	b	a	a	b	a	a	a	b	a	b	a	-	a	b	-	-	-	-	-	-	-	b	-	-	-	-	-	-	-	-	-	-	-
chr10	4557358	C	T	-	-	-	-	-	-	b	-	-	-	-	-	-	b	a	a	b	a	a	a	b	a	b	a	-	a	b	-	-	-	-	-	-	-	b	-	-	-	-	-	-	-	-	-	-	-
chr10	4557440	T	C	-	-	-	-	-	b	-	-	-	-	-	-	-	b	a	a	b	a	b	a	b	a	h	a	b	a	a	-	-	-	-	a	-	-	-	-	-	-	-	b	-	-	-	-	-	-
chr10	4558134	C	T	-	-	a	a	b	b	-	-	-	-	-	a	b	b	a	a	b	b	a	a	b	a	b	a	b	a	h	-	-	-	a	-	-	a	-	-	-	-	-	-	-	-	-	-	-	-
chr10	4560271	T	C	-	-	-	-	a	-	-	-	-	-	-	-	b	-	-	-	-	-	-	-	-	-	-	-	-	-	-	-	-	-	a	-	-	a	-	-	-	a	a	-	-	-	a	-	-	-
chr10	4561696	A	G	a	-	-	a	a	b	a	b	-	a	-	a	b	-	-	-	b	-	-	-	-	a	-	-	-	-	-	-	b	a	a	a	b	a	-	-	a	a	-	b	b	a	a	a	a	-
chr10	4562243	T	C	-	-	-	-	-	-	-	-	-	-	-	-	a	b	b	a	b	a	h	a	b	a	b	a	b	a	a	-	b	-	-	-	-	-	-	-	-	-	-	-	-	a	-	-	-	-
chr10	4564297	C	T	b	-	b	a	a	b	-	a	a	-	b	a	-	b	b	a	b	-	b	a	b	a	-	-	b	a	a	a	b	-	-	-	-	-	-	-	-	-	-	b	a	-	a	-	-	-
chr10	4569774	T	G	b	b	a	a	b	b	a	b	a	-	b	a	b	-	a	-	-	-	-	-	-	a	a	-	-	-	-	a	b	b	a	a	b	a	b	b	b	b	a	b	a	a	a	b	a	b
chr10	4571174	C	T	-	-	-	-	-	-	-	-	-	-	-	-	-	b	b	a	b	a	b	a	b	a	b	a	b	a	a	-	b	-	-	a	-	-	b	-	-	-	-	-	-	-	-	-	-	-
chr10	4571243	A	G	-	-	-	-	-	-	-	-	-	-	-	-	-	b	b	a	b	a	b	a	b	a	b	a	b	a	a	-	b	-	-	a	-	-	b	-	-	-	-	-	-	-	-	-	-	-
chr10	4571588	A	G	b	b	a	a	a	b	-	b	a	a	b	a	b	-	a	a	-	a	-	a	-	a	a	a	-	a	a	-	b	b	a	a	-	-	-	b	b	-	a	-	b	a	a	-	-	-
chr10	4572098	C	T	-	-	-	-	-	-	-	-	-	-	-	-	-	b	a	a	b	-	a	a	b	a	-	a	b	a	-	-	b	-	-	-	-	-	-	-	-	-	-	-	-	-	a	-	-	-
chr10	4572107	T	A	-	-	-	-	-	-	-	-	-	-	-	-	-	b	a	a	b	-	a	a	b	a	-	a	b	a	-	-	b	-	-	-	-	-	-	-	-	-	-	-	-	-	a	-	-	-
chr10	4573640	T	C	b	b	a	a	a	b	a	a	a	a	-	b	b	-	-	-	-	b	-	-	b	a	-	a	-	a	-	a	b	a	a	-	b	a	a	-	a	b	-	b	b	a	a	b	a	b
chr10	4573686	C	A	b	b	a	a	a	b	a	a	a	a	-	b	b	-	-	-	-	b	-	-	b	a	-	a	-	a	-	a	b	a	b	-	b	a	a	-	a	b	-	b	b	a	a	b	a	b
chr10	4574074	G	A	-	-	-	-	-	-	-	-	-	-	-	-	-	b	-	a	b	b	b	a	b	a	h	a	b	a	a	-	b	-	-	-	-	a	b	b	a	-	-	-	-	a	-	-	-	-
chr10	4574164	C	T	-	-	-	-	-	-	-	-	-	-	-	-	-	b	-	a	b	b	b	a	b	a	h	a	b	a	a	-	b	-	-	-	-	a	b	b	-	-	-	-	-	a	-	-	-	-
chr10	4576762	A	G	a	b	a	a	b	b	a	b	-	a	b	a	b	b	a	a	-	a	a	a	b	a	-	a	-	a	-	a	b	b	a	a	b	a	b	b	b	b	-	b	b	a	b	b	-	b
chr10	4576970	G	C	b	b	a	a	b	b	b	b	-	a	b	a	b	b	a	a	-	a	a	a	b	a	-	a	-	a	-	a	b	b	a	a	b	a	b	b	b	b	-	b	b	a	b	b	-	b
chr10	4577166	C	T	-	b	-	-	b	b	-	-	-	-	b	-	b	-	-	-	b	-	b	-	-	-	b	-	-	-	b	-	b	b	-	-	b	-	-	b	-	b	-	b	-	-	-	b	-	b
chr10	4577219	A	T	-	b	-	-	b	b	-	-	-	-	b	-	b	-	-	-	b	-	b	-	-	-	b	-	-	-	b	-	b	b	-	-	b	-	-	b	-	a	-	b	-	-	-	b	-	b
chr10	4587036	T	A	b	b	a	a	b	b	b	b	a	a	b	a	b	b	b	a	-	b	a	a	b	a	a	a	b	a	a	a	b	b	a	a	b	a	b	b	a	b	a	-	a	-	a	b	a	b
chr10	4587054	G	A	b	b	a	a	b	b	b	b	a	a	b	a	b	b	b	a	-	b	a	a	b	a	a	a	b	a	a	a	b	b	a	a	b	a	b	b	a	b	a	-	a	-	a	b	a	b
chr10	4587197	C	T	b	b	a	a	b	b	b	b	a	a	b	a	b	-	a	a	-	a	a	a	-	a	a	a	-	a	a	a	b	b	a	a	b	a	b	b	a	b	a	-	a	-	a	a	a	b
chr10	4587224	G	T	b	b	a	a	b	b	b	b	a	a	b	a	b	-	a	a	-	a	a	a	-	a	a	a	-	a	a	a	b	b	a	a	b	a	b	b	a	b	a	-	a	-	a	a	a	b
chr10	4587279	G	A	-	-	-	-	-	-	-	-	-	-	-	-	-	-	a	a	b	-	a	a	-	a	-	a	-	a	b	-	-	-	-	-	-	-	-	-	-	-	-	-	b	-	a	-	-	-
chr10	4587334	A	G	-	-	-	-	-	-	-	-	-	-	-	-	-	-	a	a	b	-	a	a	-	a	-	a	-	a	b	-	-	-	-	-	-	-	-	-	-	-	-	-	b	-	a	-	-	-
chr10	4587503	G	A	a	-	a	a	a	b	b	a	a	a	b	a	b	b	a	a	b	a	a	a	b	a	a	a	b	a	h	a	b	a	a	a	b	a	-	b	-	a	a	b	a	a	a	-	a	-
chr10	4587533	G	T	a	-	a	a	a	b	b	a	a	a	b	a	b	b	-	a	b	a	a	a	b	a	a	a	b	a	h	a	b	a	a	a	b	a	-	b	-	a	a	b	a	a	a	-	a	-
chr10	4588017	A	G	-	-	a	-	-	b	a	-	-	-	-	a	-	b	a	a	b	b	-	a	b	a	a	a	b	a	b	-	b	-	-	-	b	a	-	-	-	-	-	-	-	a	-	-	-	-
chr10	4588046	C	T	-	-	a	-	-	b	a	-	-	-	-	a	-	b	a	a	b	b	-	a	b	a	a	a	b	a	b	-	b	-	-	-	b	a	-	-	-	-	-	-	-	a	-	-	-	-
chr10	4589747	G	T	-	-	a	-	-	-	-	-	-	-	-	-	-	b	a	a	b	a	a	a	a	a	h	a	b	a	b	a	-	a	-	a	-	-	-	-	-	-	-	-	b	-	-	-	-	-
chr10	4589756	T	C	-	-	a	-	-	-	-	-	-	-	-	-	-	b	a	a	b	a	a	a	b	a	b	a	b	a	b	a	-	a	-	a	-	-	-	-	-	-	-	-	b	-	-	-	-	-
chr10	4589847	G	A	b	b	a	a	b	b	b	a	a	a	b	a	b	b	b	-	b	b	b	a	b	a	b	a	b	a	-	a	b	a	a	a	b	a	-	b	a	a	a	b	a	a	a	a	a	-
chr10	4590073	A	T	a	b	a	a	b	b	b	a	a	a	b	a	b	b	a	-	b	b	b	a	b	a	a	a	b	a	-	a	b	a	a	a	b	a	b	b	a	a	a	b	a	a	a	a	a	-
chr10	4590106	C	T	b	-	-	-	-	b	-	-	-	-	-	-	-	b	a	a	-	a	a	-	b	a	a	a	b	a	a	-	-	-	-	-	-	a	-	-	-	a	-	-	-	-	-	-	a	-
chr10	4590629	A	G	b	-	-	-	b	-	-	-	-	-	-	-	-	b	h	a	b	a	-	a	b	a	a	a	b	a	h	-	-	-	-	-	-	a	b	-	-	-	-	-	-	a	-	b	-	-
chr10	4590870	A	G	b	-	a	a	b	b	b	b	a	a	b	a	b	b	b	a	-	b	-	a	b	a	b	-	b	a	a	a	b	a	a	a	b	a	a	b	b	a	a	b	b	a	a	b	a	-
chr10	4591641	C	T	-	-	-	-	-	-	-	-	-	-	-	-	-	b	b	a	b	b	a	a	b	a	a	a	b	a	a	-	-	-	a	-	-	a	-	-	-	-	-	b	-	-	-	-	-	-
chr10	4591648	A	G	-	-	-	-	-	-	-	-	-	-	-	-	-	b	b	a	b	b	a	a	b	a	a	a	b	a	a	-	-	-	a	-	-	a	-	-	-	-	-	b	-	-	-	-	-	-
chr10	4591810	C	T	a	b	a	a	-	b	a	b	a	a	b	a	b	-	-	a	-	a	-	a	b	a	-	-	-	-	a	a	b	b	a	a	b	a	-	-	b	a	a	b	a	a	a	a	a	b
chr10	4592067	T	G	a	b	a	a	b	b	a	b	a	a	b	a	b	-	-	a	-	a	-	a	-	a	-	-	-	-	a	a	b	b	a	a	b	a	-	-	b	a	a	b	a	a	a	a	a	b
chr10	4592076	G	T	a	b	a	a	b	b	a	b	a	a	b	a	b	-	-	a	-	a	-	a	-	a	-	-	-	-	a	a	b	b	a	a	b	a	-	-	b	a	a	b	a	a	a	a	a	b
chr10	4596080	C	T	-	-	-	-	-	-	-	-	-	-	-	-	-	b	-	a	b	b	a	a	b	a	a	a	b	a	h	-	-	-	-	-	-	-	a	-	-	-	-	-	-	a	-	-	-	-
chr10	4596098	C	A	-	-	-	-	-	-	-	-	-	-	-	-	-	b	-	a	b	b	a	a	b	a	a	a	b	a	h	-	-	-	-	-	-	-	a	-	-	-	-	-	-	a	-	-	-	-
chr10	4596128	C	T	-	-	-	-	-	-	-	-	-	-	-	-	-	-	-	a	b	b	a	a	b	a	a	a	b	a	a	-	-	-	-	-	-	-	a	-	-	-	-	-	-	a	-	-	-	-
chr10	4596163	G	T	-	-	-	-	-	-	-	-	-	-	-	-	-	b	-	a	b	a	a	a	b	a	a	a	b	a	h	-	-	-	a	-	-	-	a	-	-	-	-	-	-	a	-	-	-	-
chr10	4596281	T	C	b	-	-	a	b	b	b	b	-	-	b	-	b	b	-	-	-	-	b	-	b	-	b	-	b	-	-	-	b	a	-	a	b	-	-	-	-	-	a	-	-	a	a	-	a	-
chr10	4598127	A	G	-	b	a	a	b	b	b	a	-	-	b	a	b	b	-	-	b	a	b	-	-	-	b	-	-	-	-	-	b	b	a	a	b	a	a	b	a	-	a	b	b	a	a	-	-	-
chr10	4600274	C	T	a	b	a	a	a	b	b	a	a	a	b	a	b	-	-	a	b	-	-	a	b	a	a	a	b	a	-	a	b	b	a	a	b	a	a	b	a	b	a	b	b	a	a	a	b	-
chr10	4601740	A	T	b	b	a	a	b	b	-	a	a	a	b	a	b	b	a	a	b	a	h	a	b	a	b	a	b	a	h	-	-	-	a	a	b	-	a	b	-	-	a	b	a	a	a	-	-	-
chr10	4601814	A	G	a	b	a	a	-	b	-	b	a	a	b	a	b	b	b	a	b	-	b	a	b	a	-	-	b	-	a	a	b	a	a	-	b	a	a	b	b	-	a	b	a	a	a	-	a	b
chr10	4604467	C	T	-	-	-	a	-	b	-	-	-	-	a	a	b	b	a	a	b	b	a	a	b	a	h	a	a	a	b	-	-	-	-	-	-	a	-	-	-	-	-	-	-	-	-	-	-	-
chr10	4610370	C	T	-	-	-	-	-	-	-	-	-	-	-	-	-	a	a	a	a	b	a	a	a	a	a	a	h	a	a	-	-	-	a	-	a	-	-	-	-	-	a	-	-	-	-	-	-	-
chr10	4614370	C	G	b	b	a	a	b	b	-	-	a	a	b	a	b	b	b	a	b	-	-	-	b	a	-	-	b	-	a	a	b	-	a	a	b	a	-	b	a	b	a	b	-	a	a	a	a	b
chr10	4614630	T	C	b	b	a	a	b	b	-	-	a	a	b	a	b	b	b	a	b	-	-	-	b	a	-	-	b	-	b	a	b	-	a	a	b	a	-	b	a	b	a	b	-	a	a	a	a	b
chr10	4619027	T	G	b	-	-	a	-	b	-	b	-	-	-	a	b	b	-	-	b	a	-	-	-	a	-	-	-	-	-	-	b	-	a	-	b	a	a	-	a	b	-	-	a	-	a	a	-	-
chr10	4619567	A	G	-	-	-	-	-	-	-	-	-	-	b	-	-	b	b	b	b	a	b	a	b	a	b	a	b	a	a	-	-	-	-	a	-	-	-	-	-	-	-	-	-	-	-	-	-	-
chr10	4619831	G	A	-	b	-	-	-	-	-	b	-	-	b	-	-	-	-	-	-	-	-	-	-	-	-	-	-	-	-	-	-	-	-	-	b	-	-	-	-	-	-	-	-	-	-	-	-	-
chr10	4620312	T	C	-	-	-	-	-	-	-	-	a	-	b	-	b	b	b	a	b	a	b	a	b	a	b	a	b	a	a	a	-	-	a	-	-	-	b	-	-	-	-	-	-	-	-	-	-	-
chr10	4620359	T	C	-	-	-	-	-	-	-	-	a	-	b	-	b	b	b	a	b	a	b	a	b	a	b	a	b	a	a	a	-	-	a	-	-	-	b	-	-	-	-	-	-	-	-	-	-	-
chr10	4620420	G	C	-	-	-	-	-	-	-	-	a	-	b	-	b	b	b	a	b	a	b	a	b	a	b	a	-	a	a	a	-	-	a	-	-	-	b	-	-	-	-	-	-	-	-	-	-	-
chr10	4620578	G	A	-	-	-	-	-	-	-	-	-	-	-	a	-	b	-	a	-	a	a	a	b	a	b	a	b	a	b	-	-	-	-	a	-	-	-	-	-	-	a	b	-	a	a	-	-	-
chr10	4620709	G	A	-	-	-	-	-	-	-	-	-	-	-	a	-	b	-	a	-	b	a	a	b	a	b	a	b	a	b	-	-	-	-	a	-	-	-	-	-	-	a	b	-	a	-	-	-	-
chr10	4626901	C	G	-	-	-	-	-	-	-	-	-	-	-	-	-	b	b	a	b	a	a	a	b	a	a	a	b	a	h	a	-	-	-	-	-	-	-	-	-	-	-	-	-	-	-	-	-	-
chr10	4626984	G	A	-	-	-	-	-	-	-	b	-	-	-	-	-	b	b	a	b	a	a	a	b	a	b	a	b	a	h	a	-	-	-	-	-	-	-	-	-	-	-	-	-	-	-	-	-	-
chr10	4627369	T	G	a	b	a	a	a	b	a	a	a	a	b	a	b	-	-	a	b	b	-	-	b	a	-	a	b	a	-	a	b	a	a	a	b	a	a	b	a	a	a	b	a	a	a	b	a	-
chr10	4630775	T	A	-	-	-	-	-	-	-	-	-	-	-	-	-	b	-	a	b	b	b	a	b	a	a	a	b	a	-	-	b	-	-	-	-	-	-	-	-	a	-	b	-	-	-	-	-	-
chr10	4632923	A	C	-	-	-	-	-	-	-	-	-	-	-	a	-	b	b	a	b	a	b	a	b	a	h	a	b	a	b	-	-	-	a	-	-	-	-	-	-	-	-	-	-	-	-	-	-	-
chr10	4633246	T	C	b	b	a	a	a	b	b	-	a	a	b	a	b	-	-	a	b	a	a	a	b	-	a	a	-	-	a	a	b	b	a	a	b	a	b	b	b	b	-	b	-	a	a	a	a	b
chr10	4633284	A	T	a	b	a	a	a	b	a	-	a	a	b	a	b	-	-	a	b	a	a	a	b	-	a	a	-	-	a	a	b	b	a	a	b	a	a	b	a	a	-	b	-	a	a	a	a	b
chr10	4633305	A	G	a	b	a	a	a	b	a	-	a	a	b	a	b	-	-	a	-	a	a	a	-	-	a	a	-	-	a	a	b	b	a	a	b	a	a	b	a	a	-	b	-	a	a	a	a	b
chr10	4633391	C	T	-	-	a	a	a	b	-	-	a	-	-	a	-	b	a	-	-	-	-	-	-	-	-	-	-	-	-	a	-	-	a	a	b	a	-	-	a	b	-	-	a	-	a	b	a	-
chr10	4637120	C	A	-	-	-	-	-	-	-	-	-	-	-	-	b	b	h	a	b	h	b	a	b	-	a	a	b	a	h	-	-	-	-	-	-	-	-	b	-	-	-	-	-	a	-	-	-	-
chr10	4637211	A	G	-	-	-	-	-	-	-	-	-	-	-	-	b	b	b	a	b	a	a	a	b	a	a	a	b	a	h	-	-	-	-	-	-	-	-	b	-	-	-	-	-	a	-	-	-	-
chr10	4637420	G	A	-	-	-	-	-	-	-	-	-	-	-	-	-	b	a	a	b	a	h	a	b	a	a	a	b	a	h	-	-	-	-	-	b	-	-	-	b	-	-	-	-	-	-	-	-	-
chr10	4640387	G	A	-	-	-	-	-	-	-	-	-	-	-	-	-	b	-	a	b	a	b	a	b	a	b	a	b	a	a	-	b	-	a	-	-	-	-	-	-	-	-	-	-	-	-	-	-	-
chr10	4640584	T	C	-	-	-	-	-	-	-	-	-	-	-	-	b	-	-	-	-	-	b	-	-	-	-	-	-	-	-	b	-	-	a	-	-	b	-	-	a	-	-	-	-	-	-	-	-	-
chr10	4641358	T	C	-	-	b	b	b	-	-	b	-	b	-	-	b	-	-	-	-	-	-	-	-	-	b	-	b	b	-	b	b	-	b	-	-	-	b	-	b	-	-	b	b	b	-	-	-	-
chr10	4642160	C	T	-	-	-	-	-	b	-	-	-	-	-	-	-	-	-	-	-	-	-	-	-	-	-	-	-	-	-	-	-	-	-	-	b	-	-	-	-	-	-	-	-	-	-	-	-	-
chr10	4642297	C	T	-	-	-	-	-	-	-	-	-	-	-	-	-	b	b	a	b	a	-	a	b	a	a	a	b	a	a	-	-	b	-	-	-	-	-	-	-	-	-	-	-	-	-	-	-	-
chr10	4642347	G	A	-	-	-	-	-	-	-	-	-	-	-	-	-	b	b	a	b	a	-	a	b	a	b	a	b	a	a	-	-	b	-	-	-	-	-	-	-	-	-	-	-	-	-	-	-	-
chr10	4645271	G	A	a	-	-	a	b	-	-	b	-	-	-	a	b	b	-	a	-	-	-	a	b	a	-	a	b	a	a	-	-	-	a	-	-	-	-	-	-	-	a	-	-	-	-	-	-	-
chr10	4645415	A	G	a	-	-	a	b	-	-	b	-	-	-	a	b	-	-	a	-	-	-	a	-	a	-	a	-	a	a	-	-	-	a	-	-	-	-	-	-	-	a	-	-	-	-	-	-	-
chr10	4645440	G	A	a	-	-	a	b	-	-	b	-	-	-	a	b	-	-	a	-	-	-	a	-	a	-	a	-	a	a	-	-	-	a	-	-	-	-	-	-	-	a	-	-	-	-	-	-	-
chr10	4651945	G	A	-	-	-	-	-	-	-	a	-	-	-	-	-	b	b	a	b	a	b	a	b	a	a	a	b	a	b	-	-	a	-	-	-	-	-	-	-	-	-	-	-	-	-	-	-	-
chr10	4652105	A	G	-	-	-	-	-	-	-	a	-	-	-	-	-	-	h	a	-	a	a	a	-	a	a	a	b	a	a	-	-	a	-	-	-	-	-	-	-	-	-	-	-	-	-	-	-	-
chr10	4656112	T	C	-	-	-	-	b	-	-	-	-	-	-	-	-	b	b	a	b	b	b	-	b	a	h	a	-	a	h	-	-	-	-	-	-	-	-	-	-	-	-	-	-	-	-	-	-	-
chr10	4660749	A	T	-	-	-	-	-	-	-	-	-	-	-	-	-	-	a	a	b	a	a	a	b	a	b	a	b	a	h	-	-	-	a	-	-	-	-	-	-	-	-	-	-	-	-	-	-	-
chr10	4661780	T	C	-	-	-	-	-	-	-	-	-	-	-	-	-	b	-	a	b	a	-	-	b	a	b	-	b	a	-	-	-	-	-	-	-	-	-	-	-	-	-	-	-	-	-	-	-	-
chr10	4662582	T	A	b	b	a	a	b	b	b	-	-	a	b	a	b	b	-	a	b	-	-	a	b	-	-	-	b	-	b	a	b	b	a	a	b	a	b	b	a	a	a	b	b	-	a	b	a	-
chr10	4663617	A	T	a	-	a	a	b	b	b	b	a	a	b	a	b	b	-	-	b	a	a	a	-	a	a	-	b	a	h	a	b	b	a	a	b	a	a	b	b	b	a	b	b	a	a	b	a	b
chr10	4663918	G	A	-	-	-	-	-	-	-	-	-	-	-	a	-	-	a	a	b	a	a	a	a	a	b	a	a	a	a	-	-	-	-	a	-	-	-	-	-	-	-	-	-	a	a	-	-	-
chr10	4664051	C	T	a	b	a	a	a	b	a	a	a	a	-	a	b	b	a	-	b	-	a	a	-	-	a	a	b	-	-	a	b	a	a	a	b	a	-	a	a	-	a	b	-	a	a	b	a	-
chr10	4664292	G	A	a	b	a	a	a	b	a	a	a	-	-	a	b	b	a	-	b	-	a	a	-	-	b	-	b	-	-	a	b	a	a	a	b	a	-	a	a	-	a	b	-	a	a	b	a	-
chr10	4671201	C	T	a	-	-	a	a	-	-	-	-	-	-	-	-	-	-	-	b	-	-	-	-	-	-	-	b	-	a	a	-	-	-	-	-	-	-	-	a	-	-	b	-	a	a	-	-	-
chr10	4671566	G	A	a	-	-	a	a	-	-	-	-	-	-	-	-	-	-	-	b	-	-	-	-	-	-	-	b	-	a	a	-	-	-	-	-	-	-	-	a	-	-	b	-	a	a	-	-	-
chr10	4676025	G	A	-	-	-	-	a	-	-	-	-	-	b	-	-	b	a	a	b	a	h	a	b	a	b	a	b	a	b	a	-	-	-	-	-	a	-	-	-	-	-	-	-	-	-	-	-	-
chr10	4682314	C	G	a	-	a	a	b	b	-	-	a	a	b	a	b	b	b	a	b	b	-	a	b	a	a	a	b	a	-	a	b	a	a	a	b	a	-	b	b	b	a	b	b	a	a	a	a	-
chr10	4685285	C	T	-	-	-	-	b	-	-	-	-	-	-	-	-	b	a	a	b	a	a	a	b	a	a	a	b	a	a	-	-	-	-	-	-	-	a	-	-	-	-	-	-	-	-	-	-	-
chr10	4685422	C	G	-	-	-	-	b	-	-	-	-	-	-	-	-	b	a	a	b	a	a	a	b	a	a	a	b	a	a	-	-	-	-	-	-	-	a	-	-	-	-	-	-	-	-	-	-	-
chr10	4686757	C	T	-	-	-	-	b	-	-	-	-	-	-	a	-	b	b	a	b	a	a	a	b	a	-	a	b	a	b	-	-	a	-	-	-	-	-	-	a	-	-	-	-	a	a	-	-	-
chr10	4686771	C	T	-	-	-	-	b	-	-	-	-	-	-	a	-	b	b	a	b	a	a	a	b	a	a	a	b	a	b	-	-	a	-	-	-	-	-	-	a	-	-	-	-	a	a	-	-	-
chr10	4691272	T	C	-	-	a	-	-	-	a	-	-	-	-	-	-	-	b	a	-	-	a	a	-	a	-	a	b	a	a	-	b	-	a	-	-	-	-	-	-	-	-	-	a	-	-	-	-	-
chr10	4691516	G	A	-	-	a	-	-	-	-	-	-	-	b	a	-	b	-	a	b	a	h	a	b	a	a	a	-	a	h	-	-	-	-	-	-	-	-	-	-	-	-	-	-	-	-	-	-	-
chr10	4692034	T	G	a	-	a	a	-	-	-	-	-	-	-	-	b	b	h	a	b	a	h	a	b	a	b	a	b	a	a	-	-	-	-	-	b	-	-	-	-	-	-	-	-	-	-	-	-	-
chr10	4692053	T	C	b	-	-	-	-	b	-	-	-	-	-	a	b	b	b	a	b	b	b	a	b	a	b	a	b	a	h	-	b	-	-	-	b	-	-	b	-	b	-	b	a	-	-	-	-	-
chr10	4694640	C	A	-	-	a	a	a	b	-	-	-	-	b	a	-	b	-	-	b	b	a	a	b	a	-	a	b	a	a	-	-	a	a	-	-	-	-	b	-	a	-	-	-	-	-	-	a	-
chr10	4694770	C	T	b	b	a	a	a	b	b	a	a	a	b	a	b	b	-	-	-	-	a	a	-	a	a	a	-	a	-	a	b	b	a	a	b	a	-	b	-	a	a	-	-	a	a	a	a	-
chr10	4694777	C	T	b	b	a	a	a	b	b	a	a	a	b	a	b	b	-	-	-	-	a	a	-	a	a	a	-	a	-	a	b	b	a	a	b	a	-	b	-	a	a	-	-	a	a	a	a	-
chr10	4695052	T	C	b	b	a	a	a	b	b	a	a	a	b	a	b	b	-	-	-	-	a	a	-	a	a	a	-	a	-	a	b	b	a	a	b	a	-	b	-	a	a	-	-	a	a	a	a	-
chr10	4695068	C	T	b	b	a	a	a	b	b	a	a	a	b	a	b	b	-	-	-	-	a	a	-	a	a	a	-	a	-	a	b	b	a	a	b	a	-	b	-	a	a	-	-	a	a	a	a	-
chr10	4696013	T	C	-	-	a	-	-	-	-	-	-	-	-	-	-	b	b	a	-	h	b	a	b	a	b	a	b	a	h	-	-	-	a	-	-	a	-	-	-	-	-	-	-	-	-	-	a	-
chr10	4696620	A	G	b	-	-	a	a	-	-	-	a	a	-	a	b	b	-	-	-	-	-	-	-	-	b	-	-	-	-	-	-	-	a	a	b	a	b	b	-	b	a	b	-	a	a	b	a	-
chr10	4698963	T	C	-	-	-	-	-	-	-	-	-	-	-	-	-	b	b	a	b	a	h	a	b	a	-	a	b	a	b	-	-	-	-	-	-	-	-	-	-	-	-	-	-	-	-	-	-	-
chr10	4699524	C	A	b	b	a	a	b	b	a	a	a	a	b	a	b	b	-	a	b	-	-	-	-	-	a	-	b	-	b	a	b	b	a	a	b	a	b	b	a	-	a	b	b	a	a	-	a	b
chr10	4699884	T	C	-	-	-	-	-	b	-	-	a	-	-	-	-	-	-	-	-	a	-	a	-	-	-	a	-	-	-	-	-	-	a	a	b	-	-	-	-	-	-	-	b	-	a	a	a	-
chr10	4703446	A	G	-	-	b	b	b	-	-	b	-	-	-	b	-	-	-	-	-	b	-	-	-	b	-	-	b	-	-	b	b	b	-	b	b	b	-	b	b	b	b	b	b	b	b	b	-	-
chr10	4706697	T	C	-	-	-	-	-	-	-	a	-	a	-	a	-	b	a	h	b	a	a	a	a	a	a	a	b	a	a	a	-	-	-	a	-	-	-	-	-	-	-	-	-	-	-	-	-	-
chr10	4707024	T	C	b	-	-	a	a	-	-	-	-	-	-	a	b	-	-	a	-	b	-	-	-	a	-	-	-	-	-	a	-	b	a	a	b	a	a	-	-	-	-	b	b	a	a	-	a	-
chr10	4711069	T	A	-	b	-	-	-	b	-	-	-	-	b	-	b	h	a	-	a	a	a	a	a	a	a	a	a	a	h	a	b	b	-	-	b	a	b	b	-	b	-	b	a	-	a	b	-	b
chr10	4714648	A	G	-	-	-	a	-	-	-	-	a	-	b	-	-	b	a	a	b	a	h	a	b	a	a	a	b	a	h	a	b	-	a	a	-	-	-	b	-	b	-	-	-	a	-	-	-	-
chr10	4714727	G	T	-	-	-	a	-	-	-	-	a	-	b	-	-	b	a	a	b	b	h	a	b	a	a	a	b	a	h	a	b	-	a	a	-	-	-	b	-	b	-	-	-	a	-	-	-	-
chr10	4715983	A	T	a	b	a	a	a	b	b	a	a	a	b	a	b	b	-	-	b	a	b	a	b	-	a	-	-	-	a	a	b	b	a	a	b	a	a	b	a	b	a	b	b	a	a	b	a	b
chr10	4716003	T	C	a	b	a	a	a	b	b	a	a	a	b	a	b	b	-	-	b	a	b	a	b	-	a	-	-	-	b	a	b	b	a	a	b	a	a	b	b	b	a	b	b	a	a	b	a	b
chr10	4716040	A	G	a	b	a	a	a	b	b	a	a	a	b	a	b	b	-	-	b	a	b	a	b	-	a	-	-	-	a	a	b	b	a	a	b	a	a	b	a	b	a	b	b	a	a	b	a	b
chr10	4717205	C	G	-	-	-	-	-	-	-	-	-	-	-	-	-	-	-	a	-	a	-	a	-	a	-	a	-	a	a	-	-	b	a	-	-	a	-	-	-	-	-	b	-	-	-	-	-	-
chr10	4717224	C	T	-	-	-	-	-	-	-	-	-	-	-	-	-	-	-	a	-	a	-	a	-	a	-	a	-	a	a	-	-	b	a	-	-	a	-	-	-	-	-	b	-	-	-	-	-	-
chr10	4720467	G	A	-	-	-	a	-	b	-	-	-	-	-	-	-	b	a	a	b	a	-	a	b	a	b	-	b	a	h	-	-	-	a	a	-	-	-	-	-	-	-	-	-	-	-	-	-	-
chr10	4720473	G	A	-	-	-	a	-	b	-	-	-	-	-	-	-	b	a	a	b	a	-	a	b	a	b	-	b	a	h	-	-	-	a	a	-	-	-	-	-	-	-	-	-	-	-	-	-	-
chr10	4721270	A	G	a	-	a	a	a	-	a	-	-	a	-	a	-	b	b	a	b	a	a	a	b	a	b	a	b	a	a	-	-	a	a	a	b	a	-	-	-	-	a	-	b	-	-	-	-	-
chr10	4721826	A	G	-	-	-	-	-	-	-	-	-	-	-	-	-	b	-	a	b	h	h	a	b	a	h	a	b	a	h	-	-	-	-	-	-	-	-	-	-	-	-	-	-	-	-	-	-	-
chr10	4721841	G	A	-	-	-	-	-	-	-	-	-	-	-	-	-	b	-	a	b	h	h	a	b	a	h	a	b	a	h	-	-	-	-	-	-	-	-	-	-	-	-	-	-	-	-	-	-	-
chr10	4722298	C	A	b	b	a	a	a	b	a	a	a	a	b	a	b	-	a	a	-	-	-	-	-	-	b	-	-	-	b	a	b	-	a	a	b	a	-	b	a	b	a	b	b	a	a	b	a	a
chr10	4722440	A	G	b	b	a	a	b	b	a	a	a	a	b	a	b	b	a	a	-	-	a	a	b	a	a	-	-	-	a	a	b	a	a	a	b	a	a	b	b	a	a	b	b	a	a	b	a	b
chr10	4723998	T	C	a	b	a	a	b	b	a	a	a	a	b	a	b	b	a	-	b	b	a	a	b	a	b	a	-	a	-	a	b	a	a	a	b	a	b	b	b	a	a	b	a	a	a	b	a	-
chr10	4724215	C	T	a	b	a	a	b	b	a	a	a	a	b	a	b	b	a	-	b	b	a	a	b	a	b	a	-	a	-	a	b	a	a	a	b	a	b	b	b	a	a	b	a	a	a	b	a	-
chr10	4728221	G	A	a	b	a	-	b	b	-	b	a	a	b	a	b	b	-	-	-	-	-	-	-	a	-	a	b	-	b	-	-	-	a	a	b	a	-	b	-	a	a	b	-	a	a	-	-	-
chr10	4729352	A	G	-	-	-	-	-	-	-	-	-	-	-	-	-	-	b	a	b	-	a	a	-	a	a	a	b	a	a	-	-	-	-	-	-	-	-	-	-	-	-	-	-	-	-	-	-	-
chr10	4744227	G	A	b	-	-	-	b	-	-	-	-	-	-	-	b	b	b	a	b	b	b	a	b	a	b	a	b	a	a	-	-	-	-	a	-	-	a	-	-	-	-	-	-	-	-	-	-	-
chr10	4747792	G	A	b	b	a	a	b	b	-	a	a	a	b	a	b	b	-	-	-	-	-	a	-	a	-	-	-	a	-	a	b	b	a	a	b	a	a	b	-	a	a	-	b	a	a	b	a	b
chr10	4747818	C	T	b	b	a	a	a	b	-	a	a	a	b	a	b	b	-	-	-	-	-	a	-	a	-	-	-	a	-	a	b	b	a	a	b	a	a	b	-	a	a	-	b	a	a	b	a	b
chr10	4757111	A	G	a	-	a	a	a	-	-	a	-	-	-	-	-	-	-	-	-	b	b	a	-	a	-	b	b	-	b	a	-	a	a	a	-	a	-	-	a	a	a	-	a	a	a	-	a	-
chr10	4757196	T	G	b	b	-	a	b	b	b	a	-	-	b	-	b	b	b	-	b	b	b	-	b	-	b	-	b	-	b	-	b	b	-	-	b	-	-	b	b	b	-	b	b	-	a	-	-	b
chr10	4757404	G	A	b	b	a	a	b	b	b	a	-	-	b	-	b	b	b	-	b	b	b	a	b	a	b	-	b	-	b	a	b	b	a	a	b	a	-	b	b	b	a	b	b	a	a	-	a	b
chr10	4757692	G	A	a	b	a	a	a	b	a	b	a	a	b	a	b	-	a	-	b	a	-	a	b	a	a	a	-	a	b	a	b	a	a	a	b	a	b	b	b	b	a	b	b	a	a	b	a	-
chr10	4757705	T	C	a	b	a	a	a	b	a	b	a	a	b	a	b	-	a	-	b	a	-	a	b	a	a	a	-	a	b	a	b	a	a	a	b	a	b	b	b	b	a	b	b	a	a	b	a	-
chr10	4767045	G	A	-	-	-	-	-	-	-	-	-	-	-	-	-	-	a	a	b	-	a	a	b	a	b	a	b	a	b	-	-	-	-	-	-	-	-	-	-	-	-	-	-	-	-	-	-	-
chr10	4767060	G	T	-	-	-	-	-	-	-	-	-	-	-	-	-	-	a	a	b	-	a	a	b	a	a	a	b	a	a	-	-	-	-	-	-	-	-	-	-	-	-	-	-	-	-	-	-	-
chr10	4767160	C	A	-	-	-	-	-	-	-	-	-	-	-	-	-	b	a	a	b	-	a	a	b	a	b	a	b	a	b	-	-	-	-	-	-	-	-	-	-	-	-	-	-	-	-	-	-	-
chr10	4767188	T	C	-	-	-	-	-	-	-	-	-	-	-	-	-	b	a	a	b	-	a	a	b	a	b	a	b	a	b	-	-	-	-	-	-	-	-	-	-	-	-	-	-	-	-	-	-	-
chr10	4767262	G	T	h	b	a	a	a	b	a	-	a	a	b	-	b	-	-	-	-	-	-	-	b	a	-	-	b	-	-	a	b	b	a	a	b	a	b	b	b	a	-	b	b	a	a	a	a	-
chr10	4769434	G	A	-	-	-	-	-	-	-	-	-	-	-	-	-	b	-	a	b	a	h	a	b	a	a	a	-	a	a	-	-	-	-	a	-	-	-	-	-	-	-	-	-	-	-	-	-	-
chr10	4772689	C	T	a	-	-	-	-	-	-	b	-	-	b	-	b	b	a	a	b	-	-	a	b	a	-	a	b	a	a	-	-	-	-	-	-	-	-	-	-	-	-	-	-	a	-	a	-	-
chr10	4780111	A	T	a	-	a	a	a	-	-	a	a	a	-	a	b	-	a	a	-	-	a	-	-	-	-	a	-	-	-	a	-	a	a	a	-	a	a	-	a	b	-	-	a	a	a	a	a	-
chr10	4780146	G	A	a	-	a	a	a	-	-	a	a	a	-	a	b	-	a	a	-	-	a	-	-	-	-	a	-	-	-	a	-	a	a	a	-	a	a	-	a	b	-	-	a	a	a	a	a	-
chr10	4787423	T	C	-	b	b	a	b	a	b	b	b	a	b	b	b	b	-	-	b	-	a	-	-	b	-	-	-	b	b	b	b	a	b	b	b	b	a	-	b	b	a	b	b	a	b	b	b	-
chr10	4793525	C	T	b	b	a	a	-	b	b	-	a	-	-	a	b	-	-	-	-	b	-	-	-	-	-	-	-	-	-	a	b	a	-	a	-	-	b	-	-	b	a	-	a	a	a	b	a	-
chr10	4794559	T	A	a	b	a	-	a	-	-	-	-	a	-	a	b	b	b	a	b	b	b	a	b	a	b	a	b	a	b	-	b	-	-	a	b	-	-	-	b	-	-	-	-	-	-	-	-	-
chr10	4794905	G	T	-	-	-	a	-	-	-	-	-	-	-	-	b	b	a	a	b	a	b	a	b	a	h	a	b	a	h	-	-	-	-	-	-	-	-	b	-	-	a	-	-	-	-	-	-	-
chr10	4795427	G	A	a	b	a	a	b	b	a	-	a	a	b	a	b	b	-	-	-	-	a	a	b	-	a	a	-	a	a	a	b	b	a	a	b	a	b	b	a	b	a	b	a	a	a	a	-	-
chr10	4795439	A	G	a	b	a	a	b	b	a	-	a	a	b	a	b	b	-	-	-	-	a	a	b	-	a	a	-	a	a	a	b	b	a	a	b	a	b	b	a	b	a	b	a	a	a	a	-	-
chr10	4797574	C	T	b	b	a	a	a	b	a	a	-	a	-	a	b	-	-	a	-	-	-	-	-	-	a	a	-	-	-	a	b	b	a	a	b	a	a	b	a	b	a	b	a	a	a	a	a	b
chr10	4797597	G	A	b	b	a	a	a	b	a	a	-	a	-	a	b	-	-	a	-	-	-	-	-	a	a	a	-	-	-	a	b	b	a	a	b	a	a	b	a	b	a	b	a	a	a	a	a	b
chr10	4797622	T	C	b	b	a	a	a	b	a	a	-	a	-	a	b	-	-	a	-	-	-	-	-	a	a	a	-	-	-	a	b	b	a	a	b	a	a	b	a	b	a	b	a	a	a	a	a	b
chr10	4798640	G	A	a	b	a	a	a	b	b	b	a	a	-	a	b	b	-	-	-	-	b	-	-	-	b	-	b	-	-	a	b	-	a	a	b	a	b	-	b	b	-	b	-	-	a	a	a	-
chr10	4798652	A	G	a	b	a	a	a	b	b	b	a	a	-	a	b	b	-	-	-	-	b	-	-	-	b	-	b	-	-	a	b	-	a	a	b	a	b	-	b	b	-	b	-	-	a	a	a	-
chr10	4811298	C	A	b	b	a	a	a	b	-	b	a	-	b	a	b	b	a	a	b	b	a	a	b	a	-	a	b	a	a	a	b	a	a	a	b	a	-	b	b	a	a	b	b	-	a	a	a	-
chr10	4811509	G	A	b	b	a	a	a	b	-	b	a	-	b	a	b	b	a	a	b	b	a	a	b	a	b	a	b	a	a	a	b	a	a	a	b	a	-	b	b	a	a	b	b	-	a	a	a	-
chr10	4811602	C	A	a	b	a	a	a	b	b	b	-	-	b	a	b	-	-	-	b	a	-	-	-	-	a	-	-	-	-	a	b	a	a	a	b	a	b	-	a	a	a	b	-	a	a	a	a	b
chr10	4812863	C	T	a	-	a	a	-	b	a	a	a	-	b	a	b	b	-	-	b	-	a	a	b	-	b	a	b	-	-	-	-	a	a	a	-	a	a	b	b	a	a	-	a	a	a	a	a	-
chr10	4813185	T	C	-	-	-	-	-	-	-	-	-	-	-	-	b	b	-	a	b	a	-	a	b	a	b	-	b	-	b	-	-	-	-	-	-	-	-	b	-	-	-	-	-	a	-	-	-	-
chr10	4819148	C	T	-	-	-	-	-	-	-	-	-	-	-	-	-	b	a	a	b	a	a	a	b	a	b	a	b	a	b	-	-	-	-	-	-	-	-	-	-	a	a	-	-	-	-	-	-	-
chr10	4821709	C	T	b	-	a	a	b	b	a	a	-	a	-	a	b	b	b	a	b	a	a	a	b	a	-	a	b	a	-	a	-	-	a	-	-	a	-	-	a	-	a	b	-	a	a	-	-	-
chr10	4850553	G	A	-	-	-	-	-	b	a	-	-	-	-	a	b	b	-	-	b	b	-	a	b	a	-	-	-	-	-	-	-	-	-	-	-	a	-	-	-	b	-	-	-	a	-	-	-	-
chr10	4851579	T	A	b	b	a	a	a	b	a	a	a	a	-	a	b	b	-	-	b	a	a	a	b	a	b	a	b	a	b	a	b	a	a	a	b	a	-	b	b	a	a	-	b	a	a	a	-	-
chr10	4851587	C	T	b	b	a	a	a	b	a	a	a	a	-	a	b	b	-	-	b	a	a	a	b	a	a	a	b	a	b	a	b	a	a	a	b	a	-	b	b	a	a	-	b	a	a	a	-	-
chr10	4851628	A	T	a	b	a	a	a	-	a	a	a	a	-	a	b	b	-	-	-	-	-	-	-	a	-	a	-	a	a	a	b	b	a	-	b	a	b	-	b	a	a	-	-	a	a	a	a	-
chr10	4862552	C	G	b	b	a	a	a	b	-	a	a	a	b	a	b	b	b	a	b	-	a	a	b	a	-	a	b	a	a	a	b	b	a	a	b	a	a	b	-	a	a	b	a	a	a	b	a	b
chr10	4871974	C	T	-	-	-	-	a	-	-	-	-	-	-	-	-	b	b	a	-	a	a	a	-	a	a	a	b	a	a	-	-	-	-	-	-	a	-	-	-	b	-	-	-	-	-	-	-	-
chr10	4884550	C	A	b	-	a	a	h	b	b	b	-	-	b	a	b	-	a	a	b	-	-	a	-	-	b	a	b	a	b	a	b	b	a	a	b	a	-	b	b	a	a	b	a	a	a	-	-	b
chr10	4891922	C	T	b	b	a	a	b	b	a	b	a	a	b	a	b	-	-	a	-	a	a	-	-	-	-	a	-	a	-	a	b	b	a	a	b	a	b	b	-	-	a	b	a	a	a	b	a	b
chr10	4892166	A	G	a	-	a	a	a	-	a	-	a	a	-	a	-	-	-	a	-	a	a	-	-	-	-	a	-	a	-	a	-	a	a	a	-	a	-	-	-	-	a	-	a	a	a	a	a	-
chr10	4892189	T	C	a	-	a	a	a	-	a	-	a	a	-	a	-	-	-	a	-	a	a	-	-	-	-	a	-	a	-	a	-	a	a	a	-	a	-	-	-	-	a	-	a	a	a	a	a	-
chr10	4892203	T	C	a	-	a	a	a	-	a	-	a	a	-	a	-	-	-	a	-	a	a	-	-	-	-	a	-	a	-	a	-	a	a	a	-	a	-	-	-	-	a	-	a	a	a	a	a	-
chr10	4894615	G	A	b	b	a	a	b	b	-	b	a	a	b	a	b	-	-	a	b	a	-	-	b	-	a	-	b	a	b	a	b	b	a	a	b	a	b	b	a	a	a	b	b	a	a	b	a	b
chr10	4894652	G	C	b	b	a	a	b	b	-	b	a	a	b	a	b	-	-	a	b	a	-	-	b	-	a	-	b	a	b	a	b	b	a	a	b	a	b	b	a	a	a	b	b	a	a	b	a	b
chr10	4894937	T	C	-	-	-	-	-	b	-	-	-	-	-	-	-	b	h	a	-	a	a	a	b	a	a	a	b	a	a	-	-	a	-	a	-	-	-	-	-	a	-	b	-	a	-	-	-	-
chr10	4894994	T	G	-	-	-	-	-	-	-	-	-	-	-	-	-	b	a	a	-	a	a	a	-	a	a	a	b	a	a	-	-	-	-	-	-	-	-	-	-	-	-	-	-	-	-	-	-	-
chr10	4895030	C	T	-	-	-	-	-	-	-	-	-	-	-	-	-	-	a	a	-	a	a	a	-	a	a	a	-	a	a	-	-	-	-	-	-	-	-	-	-	-	-	-	-	-	-	-	-	-
chr10	4897282	T	C	-	-	-	-	a	-	-	-	-	-	-	-	-	b	b	a	b	b	b	a	b	a	-	a	b	a	a	-	-	-	-	-	-	-	-	-	-	-	-	-	-	-	-	-	-	-
chr10	4900052	C	T	-	-	-	-	-	-	-	-	-	-	-	-	-	b	a	a	b	b	h	a	b	a	a	a	b	a	h	a	-	-	-	-	-	-	-	-	-	-	-	-	-	a	-	-	-	-
chr10	4900100	C	T	-	-	-	-	-	-	-	-	-	-	-	-	-	b	a	a	b	b	h	a	b	a	a	a	b	a	h	a	-	-	-	-	-	-	-	-	-	-	-	-	-	a	-	-	-	-
chr10	4900161	C	A	-	-	-	-	-	b	-	-	-	-	-	-	-	b	-	-	b	a	h	a	b	a	a	a	b	-	a	-	b	-	-	a	-	-	-	-	-	-	-	-	-	-	-	-	-	-
chr10	4900201	T	C	-	-	-	-	-	b	-	-	-	-	-	-	-	b	-	-	b	a	h	a	b	a	a	a	b	-	a	-	b	-	-	a	-	-	-	-	-	-	-	-	-	-	-	-	-	-
chr10	4901008	C	T	-	-	-	-	-	-	-	-	-	-	-	-	-	b	b	a	b	a	a	a	-	a	b	a	b	a	-	-	b	-	a	-	-	a	a	-	a	-	-	-	-	-	-	-	-	-
chr10	4901282	G	A	-	-	-	-	-	b	-	-	-	-	-	-	b	-	a	a	-	a	a	a	b	a	a	a	b	a	a	-	-	-	-	a	-	a	-	-	-	b	-	-	-	a	-	-	-	-
chr10	4901292	A	G	-	-	-	-	-	b	-	-	-	-	-	-	b	-	a	a	-	a	a	a	b	a	a	a	b	a	a	-	-	-	-	a	-	a	-	-	-	b	-	-	-	a	-	-	-	-
chr10	4903311	A	G	b	b	a	a	-	b	-	a	a	a	b	a	b	-	-	-	b	-	-	-	-	a	-	a	-	a	a	a	b	a	a	a	b	a	-	b	b	a	a	b	a	a	a	a	a	b
chr10	4903320	G	A	b	b	a	a	-	b	-	a	a	a	b	a	b	-	-	-	b	-	-	-	-	a	-	a	-	a	a	a	b	a	a	a	b	a	-	b	b	a	a	b	b	a	a	a	a	b
chr10	4903575	A	G	a	b	a	a	a	b	a	-	-	a	b	a	b	b	b	a	b	b	h	a	b	a	b	a	b	a	b	a	b	-	a	a	b	a	-	-	-	-	a	-	-	a	-	-	-	-
chr10	4903644	G	A	a	b	a	a	b	b	a	-	-	a	b	a	b	b	b	a	b	b	h	a	b	a	b	a	b	a	b	a	b	-	a	a	b	a	-	-	-	-	a	-	-	a	-	-	-	-
chr10	4903843	C	T	-	-	-	-	-	-	-	-	-	a	-	-	-	b	b	a	b	b	h	a	b	a	a	a	b	a	b	-	b	-	-	-	-	-	-	-	-	a	-	-	-	-	-	-	-	-
chr10	4903907	C	T	-	-	-	-	-	-	-	-	-	a	-	-	-	b	h	a	b	b	h	a	b	a	a	a	b	a	b	-	b	-	-	-	-	-	-	-	-	a	-	-	-	-	-	-	-	-
chr10	4903950	T	C	-	-	-	-	-	-	-	-	-	a	-	-	-	b	h	a	b	b	h	a	b	a	b	a	b	a	b	-	b	-	-	-	-	-	-	-	-	a	-	-	-	-	-	-	-	-
chr10	4915058	G	A	-	-	-	-	-	-	-	-	-	-	-	-	-	-	-	-	-	-	-	-	-	-	-	-	-	-	-	-	-	-	-	-	b	-	-	-	-	-	-	-	a	a	-	-	-	-
chr10	4915088	A	C	-	-	-	-	-	-	-	-	-	-	-	-	-	-	-	-	-	-	-	-	-	-	-	-	-	-	-	-	-	-	-	-	b	-	-	-	-	-	-	-	a	a	-	-	-	-
chr10	4915252	A	G	-	-	-	-	-	b	-	-	-	-	-	-	-	b	a	a	b	a	a	a	b	a	b	a	b	a	b	-	-	-	-	-	b	-	-	-	-	-	-	-	-	-	a	-	-	-
chr10	4915284	A	T	-	-	-	-	-	b	-	-	-	-	-	-	-	b	a	a	b	a	a	a	b	a	b	a	b	a	b	-	-	-	-	-	b	-	-	-	-	-	-	-	-	-	a	-	-	-
chr10	4929975	T	C	b	b	a	a	a	b	a	a	a	a	b	a	b	b	b	a	b	b	b	a	b	a	b	a	b	a	b	a	b	a	a	b	b	a	a	b	b	a	a	b	a	a	a	b	a	b
chr10	4930304	C	A	b	b	a	a	b	b	-	b	a	a	b	a	b	b	a	a	b	b	-	-	-	a	-	a	b	a	-	a	b	a	a	a	b	a	-	b	b	-	a	b	b	-	a	b	a	b
chr10	4940209	A	G	-	-	-	-	-	-	-	-	-	-	-	a	-	-	-	-	-	-	-	-	-	-	-	-	-	-	-	-	-	-	a	-	b	-	-	-	-	a	-	-	-	-	-	a	-	-
chr10	4940955	G	T	a	b	a	a	a	b	b	b	a	a	b	a	b	-	-	-	-	b	-	a	b	-	a	-	-	-	-	a	b	b	a	a	b	a	a	b	a	b	a	b	a	a	a	b	a	b
chr10	4953496	C	A	b	b	a	a	b	b	b	b	a	a	b	a	b	b	a	a	b	b	b	a	b	a	a	a	b	a	a	a	b	b	a	a	b	a	-	b	-	a	a	b	b	a	a	-	-	b
chr10	4966750	A	T	b	b	-	a	b	b	-	-	a	a	b	a	b	b	a	a	-	-	-	-	b	-	-	-	b	-	a	-	b	-	a	-	b	a	-	b	-	b	a	b	b	-	-	b	a	b
chr10	4966771	T	A	b	b	-	a	b	b	-	-	a	a	b	a	b	b	a	a	-	-	-	-	b	-	-	-	b	-	a	-	b	-	a	-	b	a	-	b	-	b	a	b	b	-	-	b	a	b
chr10	4967662	A	G	b	b	a	a	b	b	b	b	a	-	b	a	b	b	-	-	b	a	b	-	-	-	-	-	-	-	-	a	b	-	a	a	b	a	-	b	b	-	a	b	b	a	a	b	-	-
chr10	4968019	T	C	-	-	a	a	-	-	-	-	a	-	-	a	-	-	-	-	-	a	-	-	-	-	-	-	-	-	-	a	-	-	a	a	-	a	-	-	-	-	a	-	a	a	a	-	-	-
chr10	4968028	G	A	-	-	a	a	-	-	-	-	a	-	-	a	-	-	-	-	-	a	-	-	-	-	-	-	-	-	-	a	-	-	a	a	-	a	-	-	-	-	a	-	a	a	a	-	-	-
chr10	4998964	C	T	-	-	b	-	-	-	-	-	-	-	-	-	-	b	b	b	b	b	b	b	b	-	-	b	b	b	b	-	-	-	b	a	-	-	-	-	-	-	b	-	-	-	b	-	b	-
chr10	5044694	T	C	-	-	b	-	b	-	-	-	-	b	b	-	b	-	b	-	b	-	-	-	a	-	b	b	-	-	-	-	b	-	b	-	-	-	-	-	a	-	b	-	b	-	b	-	b	-
chr10	5086666	T	C	-	-	-	-	b	-	-	-	b	-	-	-	-	-	-	-	-	-	-	-	-	-	-	-	-	-	a	-	b	-	-	-	-	-	-	-	-	-	-	b	-	-	-	-	-	-
chr10	5087988	G	A	-	-	-	-	-	-	-	-	-	-	b	-	-	h	a	a	b	a	-	a	b	a	a	a	b	a	a	b	-	-	-	-	-	-	-	-	-	a	a	-	b	-	-	-	-	-
chr10	5088023	T	C	-	-	-	-	-	-	-	-	-	-	b	-	-	b	a	a	b	h	-	a	b	a	a	a	b	a	a	b	-	-	-	-	-	-	-	-	-	a	a	-	b	-	-	-	-	-
chr10	5103475	G	A	b	-	-	-	-	-	-	-	-	-	-	-	b	-	-	-	-	-	-	-	-	-	-	-	-	-	-	-	-	-	b	-	-	b	-	-	b	a	-	b	b	-	b	-	-	-
chr10	5113066	G	A	b	-	-	b	-	-	-	-	-	-	b	b	-	b	-	b	b	b	b	b	b	b	b	b	b	b	b	-	-	-	-	b	b	b	b	-	b	b	b	b	-	-	b	-	-	-
chr10	5114813	T	C	b	b	b	b	b	a	b	-	-	b	b	b	b	b	b	a	a	a	b	b	h	h	b	b	b	a	b	b	b	-	-	b	a	b	b	a	b	b	b	b	b	b	b	b	b	b
chr10	5143493	G	T	b	-	b	a	b	b	-	b	-	-	b	b	b	-	b	b	b	-	b	-	b	-	b	-	b	b	-	-	b	b	b	a	b	b	b	b	-	-	a	-	-	-	b	b	a	-
chr10	5166928	T	C	-	-	-	-	-	-	-	-	-	-	-	-	-	-	-	-	-	-	b	-	-	-	-	-	-	-	-	-	-	-	-	b	b	b	-	-	b	b	b	-	-	b	b	b	b	-
chr10	5187737	T	C	b	b	a	-	a	b	-	a	a	a	b	a	b	b	-	a	b	-	b	-	b	a	b	a	b	a	b	a	b	a	a	a	b	a	b	b	-	a	a	b	a	a	a	b	a	-
chr10	5191029	A	G	-	-	-	a	-	-	-	-	-	-	-	-	-	b	a	a	b	a	h	a	b	a	b	a	b	a	b	a	-	-	-	a	-	-	-	-	-	-	-	-	-	-	-	-	-	-
chr10	5204016	G	A	-	-	-	-	a	-	-	-	-	b	-	b	b	b	b	b	b	b	b	b	b	b	-	b	b	-	b	b	-	-	-	b	-	-	-	-	-	-	-	-	-	-	-	-	b	-
chr10	5207726	G	A	b	-	a	a	a	b	b	b	a	a	b	a	b	b	a	-	-	-	-	a	b	a	-	a	b	a	a	a	b	a	a	a	b	a	a	-	b	a	a	b	a	a	a	-	a	-
chr10	5211563	T	C	a	b	a	a	a	b	b	a	a	a	-	a	b	-	-	-	-	-	a	a	b	a	-	a	b	a	-	a	a	a	a	a	b	a	a	b	a	b	a	-	a	a	a	-	a	-
chr10	5233339	T	C	a	b	a	a	a	b	b	a	a	a	b	a	b	b	a	a	b	-	a	a	b	a	b	a	-	a	b	a	b	a	a	a	b	a	-	b	a	b	a	b	b	a	a	b	a	-
chr10	5233520	G	A	-	-	-	-	-	-	-	-	-	-	-	-	-	b	b	a	b	a	b	a	b	a	b	a	b	a	h	a	-	-	-	-	-	-	-	-	-	-	-	-	-	-	-	-	-	-
chr10	5234882	T	C	-	-	-	-	-	-	-	-	-	-	-	-	b	-	h	a	b	-	b	a	b	a	a	a	b	a	b	a	-	-	-	-	-	-	-	-	-	-	-	-	-	-	-	-	-	-
chr10	5234913	C	A	-	-	-	-	-	-	-	-	-	-	-	-	b	-	h	a	b	-	b	a	b	a	a	a	b	a	b	a	-	-	-	-	-	-	-	-	-	-	-	-	-	-	-	-	-	-
chr10	5240341	G	A	b	b	a	a	b	b	-	a	a	a	b	a	b	b	b	a	b	-	-	a	b	a	-	a	b	a	b	a	b	a	a	a	b	a	a	b	b	a	a	b	a	a	a	a	a	b
chr10	5248657	A	G	a	b	a	a	b	b	a	a	a	a	b	a	b	b	b	a	b	b	b	a	b	a	a	a	b	a	b	a	b	b	a	a	b	a	a	b	a	a	a	b	a	a	a	a	a	-
chr10	5248990	C	T	a	b	a	a	a	b	b	a	a	-	b	a	b	b	b	a	b	-	-	a	b	a	-	a	b	a	b	a	b	b	a	a	b	a	a	b	b	a	a	b	b	a	a	b	a	-
chr10	5254782	A	G	-	-	-	-	-	-	-	-	-	-	-	-	-	b	a	a	b	b	b	a	b	a	-	-	-	a	-	-	-	-	-	-	-	a	-	-	-	-	-	-	-	-	-	-	-	-
chr10	5256963	C	G	b	b	a	a	a	b	b	a	a	a	b	a	b	b	a	-	b	b	-	a	b	-	b	a	b	a	a	a	b	b	a	a	b	a	a	b	a	b	a	b	b	a	a	b	a	-
chr10	5271902	C	T	b	b	a	a	a	-	-	b	-	-	-	a	b	b	a	a	b	a	-	a	b	a	a	a	b	a	h	a	b	b	a	-	-	a	-	-	-	-	-	b	-	a	a	-	-	-
chr10	5297650	A	G	a	b	a	a	a	b	b	b	a	-	b	a	b	b	-	-	-	-	-	-	-	a	b	a	b	a	-	-	b	a	a	a	b	a	-	b	a	a	a	b	b	-	a	a	-	-
chr10	5301151	T	C	-	-	-	-	-	-	-	-	-	-	-	-	-	b	a	a	b	b	a	a	b	a	a	a	b	a	b	-	-	-	-	-	-	-	-	-	-	-	-	-	-	-	-	-	-	-
chr10	5308095	G	A	-	-	-	-	-	-	-	-	-	-	-	-	-	b	-	a	b	-	b	-	b	a	b	-	b	a	b	-	-	-	-	-	-	-	-	-	-	-	-	-	-	-	-	-	-	-
chr10	5308585	C	T	-	-	-	-	-	-	-	-	-	a	-	-	b	h	b	a	b	a	a	a	b	a	a	a	b	a	h	-	-	-	a	-	b	-	-	-	-	-	-	-	-	-	-	-	-	-
chr10	5308632	T	C	-	-	-	-	-	-	-	-	-	a	-	-	b	b	-	a	b	b	a	a	b	a	a	a	b	a	h	-	-	-	a	-	b	-	-	-	-	-	-	-	-	-	-	-	-	-
chr10	5336130	A	C	-	-	-	-	-	-	-	-	-	-	-	-	-	b	b	a	b	b	a	a	b	a	h	a	b	a	b	-	-	-	-	-	-	-	-	-	-	-	-	-	-	-	-	-	-	-
chr10	5338365	C	G	-	-	-	-	-	-	-	-	-	-	-	-	-	b	b	a	b	b	h	a	b	a	a	a	b	a	b	-	-	-	-	-	-	-	-	-	-	-	-	-	-	-	-	-	-	-
chr10	5338451	G	T	-	-	a	-	-	-	-	-	-	-	-	-	-	b	-	a	b	a	a	a	b	-	-	-	-	-	-	-	-	-	-	-	-	-	-	-	-	-	-	-	-	-	-	-	-	-
chr10	5338575	T	C	-	-	a	-	-	-	-	-	-	-	-	-	-	b	-	a	b	b	b	a	b	-	-	-	-	-	-	-	-	-	-	-	-	-	-	-	-	-	-	-	-	-	-	-	-	-
chr10	5340123	T	C	-	-	-	-	-	-	-	-	-	-	-	-	-	b	b	a	b	a	h	a	b	a	a	a	b	a	a	-	-	-	a	-	a	a	-	-	-	-	-	a	-	-	-	-	-	-
chr10	5340214	A	G	-	-	-	-	-	-	-	-	-	-	-	-	-	b	b	a	b	b	h	a	b	a	a	a	b	a	a	-	-	-	a	-	a	-	-	-	-	-	-	a	-	-	-	-	-	-
chr10	5340227	A	G	-	-	-	-	-	-	-	-	-	-	-	-	-	b	b	a	b	b	h	a	b	a	a	a	b	a	a	-	-	-	a	-	a	-	-	-	-	-	-	a	-	-	-	-	-	-
chr10	5340300	T	C	a	-	a	a	b	b	b	b	a	a	b	a	b	b	a	a	-	a	a	a	-	a	-	-	-	a	-	a	b	a	a	a	b	a	a	b	b	a	a	b	a	a	a	b	a	b
chr10	5343381	T	C	b	-	-	a	b	b	a	b	a	a	b	a	b	b	a	-	-	-	-	a	b	a	-	-	-	a	b	-	b	-	a	a	b	a	b	b	a	b	-	b	a	a	a	b	a	-
chr10	5347902	T	C	-	-	a	a	-	-	-	a	-	-	-	a	-	b	b	a	b	h	b	a	b	a	a	a	b	a	h	a	-	-	a	a	-	-	-	-	a	a	-	-	-	-	-	-	-	-
chr10	5348062	A	G	-	-	a	a	-	-	-	a	-	-	-	a	-	-	-	a	-	a	a	a	b	a	a	a	b	a	a	a	-	-	a	a	-	-	-	-	-	a	-	-	-	-	-	-	-	-
chr10	5353161	C	T	-	-	-	-	-	b	-	b	-	-	-	-	b	-	-	-	-	-	-	-	-	-	-	-	-	-	-	-	b	-	a	-	-	-	-	-	-	b	-	-	-	a	-	-	-	-
chr10	5353166	T	G	-	-	-	-	-	b	-	b	-	-	-	-	b	-	-	-	-	-	-	-	-	-	-	-	-	-	-	-	b	-	a	-	-	-	-	-	-	b	-	-	-	a	-	-	-	-
chr10	5353189	A	G	-	-	-	-	-	b	-	b	-	-	-	-	b	-	-	-	-	-	-	-	-	-	-	-	-	-	-	-	b	-	a	-	-	-	-	-	-	b	-	-	-	a	-	-	-	-
chr10	5354264	T	C	b	-	-	a	b	b	-	-	a	-	-	a	b	-	a	-	-	-	-	-	-	a	-	-	b	-	b	a	b	a	a	-	-	a	a	-	a	b	-	b	b	-	a	-	a	-
chr10	5355711	A	G	-	-	-	-	-	-	-	-	-	-	-	-	-	b	b	a	b	b	h	a	b	a	b	a	b	a	a	-	-	a	a	-	-	-	b	-	-	-	-	-	-	-	-	-	-	-
chr10	5355716	T	A	-	-	-	-	-	-	-	-	-	-	-	-	-	b	b	a	b	b	h	a	b	a	b	a	b	a	a	-	-	a	a	-	-	-	b	-	-	-	-	-	-	-	-	-	-	-
chr10	5356560	A	G	b	b	-	a	b	b	a	a	a	a	b	a	b	b	b	a	b	b	b	a	b	a	a	-	b	a	a	a	b	b	a	a	b	a	a	b	b	-	-	b	b	a	a	b	a	-
chr10	5356627	G	C	b	b	-	a	b	b	a	a	a	a	b	a	b	b	b	a	b	b	b	a	b	a	a	-	b	a	b	a	b	b	a	a	b	a	a	b	b	-	-	b	b	a	a	b	a	-
chr10	5358049	G	A	-	-	-	-	-	-	-	b	-	-	-	-	-	b	-	a	b	b	b	a	b	a	h	a	b	a	h	-	b	-	-	-	-	-	-	b	-	-	-	-	-	-	-	-	-	-
chr10	5358079	G	A	-	-	-	-	-	-	-	b	-	-	-	-	-	b	-	a	b	b	h	a	b	a	h	a	b	h	h	-	b	-	-	-	-	-	-	b	-	-	-	-	-	-	-	-	-	-
chr10	5373852	G	A	b	-	a	a	-	-	a	a	-	a	-	-	-	b	-	a	b	-	-	a	-	a	b	-	b	a	a	-	-	-	a	a	-	a	-	-	-	-	a	-	a	-	a	-	-	-
chr10	5373865	T	C	b	-	a	a	-	-	a	a	-	a	-	-	-	b	-	a	b	-	-	a	-	a	b	-	b	a	a	-	-	-	a	a	-	a	-	-	-	-	a	-	a	-	a	-	-	-
chr10	5375299	C	T	-	-	-	-	-	-	-	-	-	-	-	-	-	b	b	a	b	-	a	a	b	a	-	a	b	a	a	a	-	-	-	-	b	-	-	-	-	-	-	-	-	-	-	-	-	-
chr10	5376011	C	A	-	-	-	-	-	-	-	-	-	-	b	a	b	b	a	a	b	a	a	a	b	a	h	a	b	a	b	-	-	-	-	-	-	-	-	-	-	-	-	-	-	-	-	-	-	-
chr10	5387523	T	C	b	b	-	a	a	b	b	a	a	a	b	a	b	b	a	a	b	b	b	a	b	-	a	a	b	a	b	a	b	-	a	a	b	a	a	-	b	a	a	b	b	a	a	-	-	-
chr10	5395186	T	A	a	b	a	a	b	b	-	a	a	-	b	a	b	b	a	a	b	b	-	-	b	a	-	a	b	-	-	-	b	b	a	a	b	a	-	b	-	a	a	b	b	a	a	b	a	-
chr10	5399688	T	C	b	-	a	a	a	b	-	a	-	a	b	a	-	b	a	a	b	-	b	a	b	a	b	-	b	a	-	-	b	-	a	a	-	a	-	b	a	-	-	-	a	-	-	b	-	-
chr10	5399798	A	G	-	-	-	-	-	-	b	-	-	-	-	-	-	b	-	-	b	b	h	a	b	a	a	a	b	a	b	-	-	-	-	-	-	-	-	-	-	-	-	-	b	-	-	-	-	-
chr10	5405131	C	T	-	-	-	-	-	-	-	-	-	-	-	-	-	b	b	a	b	a	h	a	b	a	a	a	b	a	b	-	b	-	-	-	b	-	-	-	-	-	-	b	-	a	-	-	-	-
chr10	5405415	A	G	b	b	a	a	a	b	a	b	a	a	b	a	b	-	a	a	b	b	a	-	b	-	a	a	-	a	-	-	b	a	a	a	b	a	-	b	-	b	a	b	a	a	a	b	a	-
chr10	5425799	A	G	b	b	b	b	a	b	b	b	b	a	b	b	b	b	-	a	-	-	-	-	-	-	-	-	-	-	-	b	b	b	b	b	b	b	-	b	b	b	b	b	b	b	b	b	b	b
chr10	5431788	G	A	b	b	a	a	a	b	-	b	a	a	b	a	b	b	-	a	b	b	-	a	b	a	a	a	b	a	a	a	b	b	a	a	b	-	a	b	-	-	a	b	-	a	a	-	a	-
chr10	5431967	T	C	b	b	a	a	a	b	-	b	a	a	-	a	b	-	-	a	-	-	-	a	-	a	a	a	-	a	a	a	b	-	a	a	b	-	a	b	-	-	a	-	-	a	a	-	a	-
chr10	5431989	C	T	b	a	a	a	a	b	-	b	a	a	-	a	b	-	-	a	-	-	-	a	-	a	a	a	-	a	a	a	b	-	a	a	b	-	a	b	-	-	a	-	-	a	a	-	a	-
chr10	5431999	G	A	b	b	a	a	a	b	-	b	a	a	-	a	b	-	-	a	-	-	-	a	-	a	a	a	-	a	a	a	b	-	a	a	b	-	a	b	-	-	a	-	-	a	a	-	a	-
chr10	5432290	C	T	-	-	-	-	-	-	-	-	-	-	-	-	-	b	a	a	b	a	a	-	b	a	b	a	b	a	a	-	-	-	-	a	b	-	-	-	-	-	-	b	-	a	-	-	-	-
chr10	5432446	C	T	-	-	-	-	-	-	-	-	-	-	-	-	-	b	a	-	b	a	a	-	b	a	a	a	b	a	a	-	-	-	-	a	-	-	-	-	-	-	a	-	-	-	-	-	-	-
chr10	5432461	C	G	-	-	-	-	-	-	-	-	-	-	-	-	-	b	a	-	b	a	a	-	b	a	a	a	b	a	a	-	-	-	-	a	-	-	-	-	-	-	a	-	-	-	-	-	-	-
chr10	5432574	A	G	-	-	-	-	-	-	-	-	-	-	-	-	-	b	-	a	b	a	b	a	b	a	a	a	b	a	b	-	-	-	-	-	-	-	-	-	-	-	-	-	-	-	-	-	-	-
chr10	5433604	T	C	-	-	a	-	-	-	-	-	-	-	-	-	-	b	b	a	b	-	-	a	b	a	b	a	b	a	b	-	-	-	-	a	-	-	-	-	-	-	-	-	-	-	-	-	-	-
chr10	5444048	T	C	-	-	-	-	-	-	-	-	-	-	-	a	-	b	a	a	b	-	a	a	b	-	a	a	b	a	h	-	b	-	-	-	-	-	-	-	-	-	-	-	-	-	-	-	-	-
chr10	5448841	T	C	a	-	-	-	-	-	-	-	-	-	-	-	-	b	-	-	-	-	-	b	-	b	-	-	b	-	b	-	b	-	-	-	-	a	-	-	b	a	-	-	-	b	-	-	-	-
chr10	5450673	A	G	b	-	a	a	b	b	-	b	a	a	b	a	b	b	b	a	-	-	a	a	b	-	-	-	b	a	a	a	b	b	a	a	b	a	a	-	b	a	a	b	b	a	a	a	a	-
chr10	5454177	T	C	b	b	a	a	b	b	b	a	a	a	b	a	b	b	-	-	b	-	-	-	b	a	-	-	-	a	a	a	b	b	a	a	b	a	b	-	b	b	a	b	a	a	a	a	a	b
chr10	5457248	C	T	-	-	a	a	-	b	-	a	a	a	-	-	-	b	-	a	b	-	a	a	b	a	a	a	b	a	a	-	-	-	-	-	-	a	-	-	-	-	-	-	-	a	-	-	-	-
chr10	5474083	A	G	a	b	a	a	a	b	a	b	a	a	b	a	b	b	-	-	b	-	b	a	-	a	a	a	b	a	a	a	b	b	a	a	b	a	b	b	b	a	a	b	-	a	a	a	a	b
chr10	5474094	A	G	a	b	a	a	a	b	a	b	a	a	b	a	b	b	-	-	b	-	b	a	-	a	a	a	b	a	a	a	b	b	a	a	b	a	b	b	b	a	a	b	-	a	a	a	a	b
chr10	5474334	A	G	a	b	a	a	a	b	a	b	a	a	b	a	b	b	-	-	b	-	b	a	-	a	a	a	b	a	a	a	b	b	a	a	b	a	b	b	b	a	a	b	-	a	a	a	a	b
chr10	5474692	A	C	b	-	a	a	b	b	-	a	a	a	b	a	b	b	-	-	-	-	-	-	-	a	b	a	-	-	a	-	-	b	a	a	-	-	-	b	-	b	-	-	-	-	a	-	a	b
chr10	5480614	T	C	-	-	-	-	-	-	-	-	-	-	-	-	-	b	h	a	b	-	h	a	b	a	a	a	b	a	a	-	-	-	-	-	b	-	-	-	-	-	-	-	-	a	-	-	-	-
chr10	5480681	C	G	-	-	-	-	-	-	-	-	-	-	-	-	-	b	b	a	b	-	a	a	b	a	a	a	b	a	a	-	-	-	-	-	b	-	-	-	-	-	-	-	-	a	-	-	-	-
chr10	5487780	A	G	-	-	-	-	-	-	-	-	-	-	-	-	-	b	b	a	b	b	h	a	b	a	-	a	b	a	h	-	-	-	-	-	-	-	-	-	-	b	-	-	b	-	-	-	-	-
chr10	5504107	T	C	b	b	a	a	b	b	a	a	a	a	b	b	b	b	b	a	b	a	b	a	-	a	h	a	b	a	a	a	b	a	a	a	b	a	a	-	b	a	a	b	a	a	a	a	a	b
chr10	5518909	T	C	b	b	a	a	b	b	a	b	a	a	b	b	b	b	a	a	b	b	a	a	b	a	a	-	-	a	h	a	b	b	a	a	b	a	a	b	b	b	a	b	b	a	a	b	a	b
chr10	5518931	A	G	a	b	a	a	a	b	a	a	a	a	b	a	b	b	a	a	b	b	a	a	b	a	a	-	-	a	h	a	b	b	a	a	b	a	a	b	b	a	a	b	a	a	a	b	a	b
chr10	5530120	T	G	-	-	b	-	-	b	-	-	-	-	-	-	b	b	b	b	b	b	b	h	b	b	b	b	b	b	b	-	-	-	-	-	-	-	-	-	-	-	b	-	-	-	-	-	-	-
chr10	5590364	T	C	a	-	a	a	-	b	a	b	a	a	-	b	b	b	a	a	-	-	a	a	-	a	a	a	b	a	a	a	b	b	a	a	b	a	a	-	a	a	-	b	b	a	a	b	-	-
chr10	5605234	C	T	b	b	a	a	a	b	a	a	a	a	b	b	b	b	b	-	-	a	a	a	b	a	a	a	b	a	a	a	b	a	a	a	b	a	a	b	b	a	a	b	a	a	a	a	a	b
chr10	5605480	G	A	b	b	a	a	a	b	a	a	a	a	b	b	b	b	b	-	-	a	a	a	b	a	a	a	b	a	b	a	b	a	a	a	b	a	b	b	b	a	a	b	a	a	a	a	a	b
chr10	5605924	T	C	-	-	-	-	-	-	-	-	-	-	b	a	-	b	-	a	b	a	a	a	b	-	-	a	b	a	a	-	-	-	-	-	-	-	-	-	a	-	-	-	-	-	-	-	-	-
chr10	5621948	A	G	-	-	-	-	-	-	-	-	-	-	-	-	-	b	a	a	b	b	a	a	b	a	a	a	b	a	a	-	-	-	a	-	-	a	-	-	-	-	-	-	-	a	-	-	-	-
chr10	5629042	G	A	-	-	-	-	a	-	-	-	-	-	-	-	-	b	b	a	b	a	h	a	b	a	a	a	b	a	h	-	-	-	-	-	-	-	-	-	-	-	-	-	-	-	-	-	-	-
chr10	5635081	A	G	b	b	-	-	b	b	-	b	-	-	b	b	b	b	b	-	b	b	-	-	b	-	-	-	b	-	b	-	-	-	-	-	b	-	-	b	b	b	-	b	b	-	-	-	-	-
chr10	5635121	T	C	b	b	-	-	b	b	-	b	-	-	b	b	b	b	b	-	b	b	-	-	b	-	-	-	b	-	b	-	-	-	-	-	b	-	-	b	b	b	-	b	b	-	-	-	-	-
chr10	5635165	C	T	-	-	-	-	-	-	-	-	-	-	-	b	b	b	b	a	b	a	b	a	b	a	-	a	b	a	a	-	b	-	-	-	b	a	-	b	-	-	-	-	-	-	-	a	-	-
chr10	5635196	A	G	-	-	-	-	-	-	-	-	-	-	-	b	b	b	b	a	b	a	b	a	b	a	-	a	b	a	a	-	b	-	-	-	b	a	-	b	-	-	-	-	-	-	-	a	-	-
chr10	5635210	G	A	-	-	-	-	-	-	-	-	-	-	-	b	b	b	b	a	b	a	b	a	b	a	-	a	b	a	a	-	b	-	-	-	b	a	-	b	-	-	-	-	-	-	-	a	-	-
chr10	5635610	T	C	b	b	-	-	b	b	b	-	-	-	b	b	b	b	-	-	-	a	-	-	b	-	b	a	-	-	-	-	b	-	-	-	b	-	b	b	b	b	-	b	-	-	-	b	-	b
chr10	5635675	A	G	b	b	-	-	b	b	b	-	-	-	b	b	b	b	-	-	-	a	-	-	b	-	b	a	-	-	-	-	b	-	-	-	b	-	b	b	b	b	-	b	-	-	-	b	-	b
chr10	5636857	T	C	-	-	-	-	-	b	-	-	-	-	-	-	-	b	b	h	b	a	b	a	b	a	b	-	b	a	b	-	-	-	-	-	b	-	-	-	b	-	-	-	-	-	-	-	-	-
chr10	5637032	G	A	-	-	-	-	-	b	-	-	-	-	-	-	-	b	a	-	b	b	h	a	b	a	a	a	b	a	a	a	-	-	-	-	-	-	-	-	-	a	a	-	-	-	-	-	-	-
chr10	5637645	A	C	-	-	a	a	-	-	b	-	-	-	-	-	-	-	a	a	-	b	b	a	b	a	a	a	b	a	a	-	-	-	-	-	-	-	-	-	-	-	-	-	-	-	-	-	a	-
chr10	5637760	C	T	-	-	-	-	-	-	-	-	-	-	b	-	-	b	a	a	b	h	a	a	b	-	a	a	b	a	a	-	-	-	a	-	-	-	-	-	-	-	-	-	-	a	a	-	-	-
chr10	5638146	A	G	-	-	-	-	-	-	-	-	-	a	-	-	-	-	a	a	-	a	a	a	-	a	a	a	-	a	-	-	-	-	-	-	-	a	-	-	-	-	-	-	-	-	-	-	-	-
chr10	5641314	T	A	-	-	-	-	-	-	-	-	-	-	-	-	-	b	a	a	b	b	a	a	b	a	-	-	b	a	a	-	-	-	a	-	-	-	-	-	-	-	-	-	-	-	-	-	-	-
chr10	5641641	C	T	a	b	a	a	a	b	b	a	a	a	b	a	b	b	-	a	b	b	-	a	-	a	-	a	-	-	-	a	b	a	a	a	b	a	-	b	a	a	a	b	a	a	a	a	a	b
chr10	5641681	T	C	b	b	a	a	b	b	b	b	a	a	b	b	b	b	-	a	b	b	-	a	-	a	-	a	-	-	-	a	b	b	a	a	b	a	-	b	a	a	b	b	b	a	a	b	a	b
chr10	5641982	T	C	b	-	a	a	b	b	b	b	a	a	b	b	b	b	-	a	-	b	a	a	b	a	-	a	-	-	-	a	b	b	a	a	b	a	b	b	a	a	b	b	b	a	a	b	a	b
chr10	5642286	G	A	b	b	a	a	b	b	b	b	a	a	b	a	b	-	b	a	b	a	b	a	b	a	b	a	-	a	b	a	b	a	a	a	b	a	b	b	b	b	a	b	b	a	a	b	a	b
chr10	5642582	T	C	-	-	-	a	-	-	-	-	-	-	-	a	-	b	a	a	b	a	b	a	b	a	-	a	b	a	a	a	-	-	a	-	-	-	-	-	-	-	-	b	-	-	-	-	-	-
chr10	5644394	C	T	a	-	a	a	-	-	-	-	-	-	b	-	b	b	-	-	-	-	-	-	-	a	-	-	-	-	-	-	-	a	a	a	-	a	b	-	a	-	-	b	a	-	a	-	-	-
chr10	5645017	G	A	-	-	-	-	-	-	-	-	-	-	-	-	-	b	a	a	b	b	b	a	b	a	b	a	b	a	b	-	-	-	-	-	-	-	-	-	-	a	-	-	-	-	-	-	-	-
chr10	5645088	A	G	b	b	a	a	b	b	a	a	-	a	b	a	b	b	-	-	b	a	a	a	b	a	-	a	b	a	-	a	b	b	a	a	b	a	b	b	a	a	a	b	a	a	a	a	a	b
chr10	5646306	G	A	-	b	-	-	-	-	-	-	-	-	-	-	-	b	a	a	b	-	a	a	b	a	b	a	b	a	h	a	b	-	-	-	-	-	-	-	a	-	-	-	a	-	-	-	-	-
chr10	5652741	C	T	a	b	a	a	b	b	a	a	a	a	a	a	b	-	-	-	-	-	-	a	-	-	-	a	-	a	a	a	b	b	a	a	b	a	a	b	a	b	a	b	a	a	a	b	a	b
chr10	5658850	T	G	a	b	a	a	b	b	b	b	a	a	b	a	b	b	-	-	b	-	b	a	b	a	a	a	b	a	a	a	b	a	a	a	b	a	-	b	a	a	a	b	a	a	a	a	a	b
chr10	5659735	C	T	b	b	a	a	a	b	b	b	a	a	b	a	b	h	b	a	b	a	b	a	b	a	a	a	b	a	a	a	b	a	a	a	b	a	b	b	b	b	a	b	b	a	a	a	a	-
chr10	5666062	T	C	a	b	a	a	a	b	-	b	a	a	b	a	b	b	-	-	-	-	b	a	-	-	-	a	b	-	-	a	b	a	a	a	b	a	-	b	a	b	a	b	b	a	a	a	a	b
chr10	5674710	A	G	-	b	-	a	-	b	-	a	a	-	-	b	b	b	-	a	-	-	-	a	-	a	-	a	-	a	-	a	b	b	a	a	b	a	a	b	a	b	a	b	a	a	a	a	a	b
chr10	5680797	C	T	b	-	a	-	-	-	-	-	-	-	-	-	-	b	a	a	b	a	a	a	b	a	h	a	b	a	b	-	-	a	a	-	-	a	-	-	-	-	-	b	b	-	-	-	-	-
chr10	5681663	A	T	a	b	a	a	a	b	-	b	a	a	b	a	b	-	-	a	-	-	-	-	-	a	-	a	-	-	-	a	b	a	a	a	b	a	b	b	a	a	a	b	b	-	a	a	a	-
chr10	5699433	T	C	b	-	a	-	b	-	-	a	a	a	-	b	b	-	-	-	-	-	a	-	-	-	-	a	b	-	-	a	b	b	a	a	-	a	a	-	b	b	a	b	a	a	a	a	a	-
chr10	5754608	A	T	b	b	a	a	a	b	b	a	-	a	b	b	b	b	-	a	b	-	a	-	-	a	-	a	b	a	a	a	-	a	a	a	b	a	-	b	b	b	a	-	a	a	a	a	-	-
chr10	5754616	G	A	b	b	a	a	a	b	b	a	-	a	b	b	b	b	-	a	b	-	a	-	-	a	-	a	b	a	a	a	-	a	a	a	b	a	-	b	b	b	a	-	a	a	a	a	-	-
chr10	5755536	A	T	a	b	a	a	b	b	b	a	a	-	b	b	b	b	b	a	b	-	b	a	b	a	b	a	b	a	a	a	b	a	a	a	b	a	b	b	a	a	a	b	a	a	a	-	a	b
chr10	5755729	T	C	a	b	a	a	b	b	b	a	a	-	b	b	b	b	b	a	b	-	b	a	b	a	b	a	b	a	h	a	b	a	a	a	-	a	b	b	a	a	a	b	a	a	a	-	a	b
chr10	5757550	G	A	-	-	-	-	a	-	a	-	-	-	-	-	-	b	-	-	-	b	a	-	-	-	-	-	-	-	-	-	-	-	a	a	b	a	b	b	b	b	-	b	-	-	a	a	a	-
chr10	5757897	C	T	-	-	-	-	a	b	a	-	-	-	-	-	-	-	-	-	-	b	a	-	-	-	-	-	-	-	-	-	-	-	a	a	b	a	b	b	b	b	-	b	-	-	a	a	a	-
chr10	5757939	T	C	-	-	-	-	a	b	a	-	-	-	-	-	-	-	-	-	-	b	-	-	-	-	-	-	-	-	-	-	-	-	a	-	b	a	b	b	b	b	-	b	-	-	a	a	a	-
chr10	5758089	G	A	-	-	-	-	-	-	-	-	-	-	-	-	-	b	a	-	b	a	b	a	b	a	b	a	b	a	b	-	-	-	a	-	-	-	-	-	-	-	-	-	-	-	-	-	-	-
chr10	5758131	T	A	-	-	-	-	-	-	-	-	-	-	-	-	-	b	a	-	b	b	b	a	b	a	b	a	b	a	b	-	-	-	a	-	-	-	-	-	-	-	-	-	-	-	-	-	-	-
chr10	5758204	A	G	b	b	a	a	b	b	-	b	a	a	-	b	b	b	b	a	b	-	b	a	-	a	b	a	b	a	a	-	b	a	a	-	b	a	a	b	-	b	a	b	a	-	-	-	-	-
chr10	5758228	C	A	b	b	a	a	b	b	-	b	a	a	-	b	b	b	b	a	b	-	b	a	-	a	b	a	b	a	a	-	b	a	a	-	b	a	a	b	-	b	a	b	a	-	-	-	-	-
chr10	5779205	C	T	-	-	-	-	-	-	-	-	-	-	-	-	-	b	a	a	b	b	-	a	b	a	a	a	b	a	b	-	-	-	a	-	-	-	-	-	-	-	-	-	-	-	-	-	-	-
chr10	5779228	T	C	a	b	a	a	b	b	-	a	a	a	b	a	b	b	b	a	b	-	b	a	-	a	-	a	b	a	a	a	b	b	a	a	b	a	a	-	a	b	-	b	-	a	a	b	a	-
chr10	5779842	C	T	-	-	-	-	-	-	-	-	-	-	-	-	-	b	b	a	b	a	a	a	b	a	a	a	b	a	h	a	b	-	-	-	-	-	-	-	-	-	-	-	a	-	-	-	-	-
chr10	5782451	G	C	-	-	-	-	-	-	-	-	a	-	-	-	b	b	a	a	b	-	a	a	b	a	a	a	b	a	a	-	b	-	a	-	-	-	-	-	-	-	-	-	-	-	-	-	-	-
chr10	5782461	A	G	-	-	-	-	-	-	-	-	a	-	-	-	b	b	a	a	b	-	a	a	b	a	a	a	b	a	a	-	b	-	a	-	-	-	-	-	-	-	-	-	-	-	-	-	-	-
chr10	5782609	G	A	-	-	-	-	-	-	-	-	a	-	-	-	b	b	b	a	b	-	a	a	b	a	a	a	b	a	a	-	b	-	a	-	-	-	-	-	-	-	-	-	-	-	-	-	-	-
chr10	5782683	A	T	a	b	a	a	-	b	-	-	a	a	-	a	b	b	-	-	b	-	-	a	-	a	-	-	-	-	-	-	b	b	a	-	b	a	a	b	-	-	-	b	-	-	a	b	a	b
chr10	5782696	T	C	a	b	a	a	-	b	-	-	a	a	-	a	b	b	-	-	b	-	-	a	-	a	-	-	-	-	-	-	b	b	a	-	b	a	a	b	-	-	-	b	-	-	a	b	a	b
chr10	5783432	A	G	b	b	-	-	b	b	-	b	-	-	b	b	b	b	a	a	b	a	a	a	-	a	a	a	b	a	-	-	b	b	-	-	b	-	-	b	b	b	-	b	b	-	-	b	-	b
chr10	5783653	T	C	a	b	a	a	b	b	a	b	a	a	b	a	b	b	-	-	b	-	a	a	b	a	a	-	-	a	b	a	b	a	a	a	b	a	b	b	a	b	a	b	a	a	a	b	a	b
chr10	5784569	A	T	b	-	a	a	-	b	-	-	a	-	-	a	b	b	-	a	b	b	a	a	b	-	a	a	b	a	a	a	-	-	-	a	b	a	a	-	-	-	a	-	-	-	a	-	-	-
chr10	5786403	C	T	-	b	-	-	-	-	-	-	-	-	-	-	-	b	-	-	-	-	b	a	-	-	b	-	b	-	-	-	-	-	-	-	-	-	-	-	-	-	-	-	-	-	-	-	-	-
chr10	5789406	C	A	b	b	a	a	a	b	b	a	a	a	b	a	b	b	-	a	b	-	b	a	b	a	-	a	-	a	b	a	b	b	a	a	b	a	a	b	b	a	a	b	b	a	a	b	a	b
chr10	5789687	G	C	b	b	a	a	a	b	-	a	a	a	b	b	b	-	-	-	b	-	a	-	b	a	b	a	b	a	b	a	b	b	a	a	b	a	a	b	a	a	a	b	a	a	a	a	a	-
chr10	5792659	T	C	-	-	-	-	-	-	-	-	-	-	-	-	-	b	-	a	b	h	b	a	b	a	-	a	b	a	a	-	-	-	a	-	-	-	-	-	-	-	-	-	-	-	-	-	-	-
chr10	5792687	G	A	-	-	-	-	-	-	-	-	-	-	-	-	-	b	-	a	b	h	b	a	b	a	-	a	b	a	a	-	-	-	a	-	-	-	-	-	-	-	-	-	-	-	-	-	-	-
chr10	5793605	A	G	-	-	a	-	a	-	-	-	a	-	-	-	-	b	-	a	-	a	-	a	b	a	a	a	b	a	-	a	-	-	-	-	-	-	-	-	-	-	-	-	-	-	-	-	-	b
chr10	5809381	G	A	-	-	-	-	-	-	-	-	-	-	-	-	-	b	a	a	b	a	-	a	b	a	a	a	b	a	b	-	b	-	-	a	-	-	-	-	-	-	-	-	-	a	-	-	a	-
chr10	5809947	T	C	a	b	a	a	a	b	b	a	a	a	-	b	b	b	-	-	-	-	b	-	b	a	a	a	-	-	-	-	b	b	a	a	b	a	b	b	a	a	a	b	b	a	a	a	a	b
chr10	5814080	T	A	a	b	a	a	-	b	b	b	a	a	-	a	b	b	a	a	b	a	a	a	b	a	a	a	b	a	a	-	b	-	a	a	b	a	-	-	-	a	-	-	b	-	a	a	-	-
chr10	5817349	T	C	b	b	a	a	a	b	b	b	a	a	b	a	b	-	-	-	-	b	a	a	-	a	a	-	-	a	a	a	b	b	a	a	b	a	a	b	a	a	a	b	a	a	a	a	-	b
chr10	5817360	C	T	b	b	a	a	a	b	b	b	a	a	b	a	b	-	-	-	-	b	a	a	-	a	a	-	-	a	a	a	b	b	a	a	b	a	a	b	a	a	a	b	a	a	a	a	-	b
chr10	5819167	T	C	-	-	-	-	-	-	-	-	-	-	-	-	b	-	a	-	-	b	-	-	-	a	-	a	-	a	a	-	-	-	-	-	-	-	-	-	-	-	-	-	-	-	-	-	-	-
chr10	5821401	A	C	-	-	-	-	-	b	-	-	-	-	-	-	-	b	b	a	b	b	h	a	b	a	h	a	b	a	h	-	-	-	-	-	-	-	-	-	a	-	-	-	-	-	-	-	-	-
chr10	5823136	G	C	-	-	a	a	-	b	-	-	-	-	-	-	-	b	b	a	b	a	h	a	b	a	b	a	b	a	b	-	-	-	-	-	-	a	-	-	-	-	-	-	-	-	-	-	-	-
chr10	5824828	T	C	-	-	-	-	-	-	-	-	-	-	-	-	-	b	a	a	b	h	a	a	b	a	h	a	b	a	h	-	-	-	-	-	-	-	-	-	-	-	-	b	-	-	-	-	-	-
chr10	5824931	T	C	a	-	-	a	a	b	-	-	-	-	-	-	-	-	-	-	-	-	-	a	-	-	-	-	-	-	a	-	b	-	a	a	-	a	-	-	-	-	a	b	-	-	a	a	-	-
chr10	5825270	G	A	a	-	-	a	a	b	-	-	-	-	-	-	-	-	-	-	-	-	-	a	-	-	-	-	-	-	a	-	b	-	a	a	-	a	-	-	-	-	a	b	-	-	a	a	-	b
chr10	5825577	A	G	-	b	-	a	-	-	-	-	-	-	b	-	b	b	a	a	-	-	-	-	-	-	-	-	-	-	a	a	-	-	-	a	-	a	-	-	-	-	-	-	b	-	-	-	-	-
chr10	5834806	C	T	a	-	-	a	a	b	a	a	a	-	a	a	b	-	a	a	b	-	-	a	-	a	-	-	-	a	-	a	b	a	-	a	b	a	a	b	b	b	a	b	-	a	a	a	a	b
chr10	5837867	C	T	b	b	a	a	a	b	a	a	a	a	b	a	b	b	-	a	-	-	-	a	b	a	-	-	b	a	-	a	b	a	a	a	b	a	b	b	a	b	a	b	a	a	a	b	a	-
chr10	5844964	G	T	a	-	a	a	a	-	-	-	a	a	-	a	b	b	-	a	-	-	-	a	-	-	-	-	-	-	-	a	b	a	a	a	b	a	a	-	a	a	a	b	a	a	a	a	a	b
chr10	5845497	C	T	b	b	a	a	-	b	b	b	a	a	b	b	b	b	b	-	b	b	a	a	b	a	a	a	b	a	a	a	b	-	a	a	b	-	-	b	b	-	a	-	a	a	a	-	-	-
chr10	5845576	G	A	-	-	-	-	b	-	-	-	-	-	-	-	-	-	-	-	-	-	-	-	-	-	-	-	-	-	-	-	-	-	-	-	-	-	-	-	-	-	-	-	-	-	-	-	-	-
chr10	5848921	C	T	-	-	-	-	-	b	-	-	-	-	-	-	-	b	b	a	b	a	a	a	b	a	b	a	b	a	h	-	-	-	a	-	b	-	-	-	-	-	-	-	-	-	-	-	-	-
chr10	5851044	C	A	b	-	a	a	-	b	b	-	a	a	-	a	-	-	-	-	-	-	-	a	-	-	-	-	-	-	a	-	-	a	a	-	b	a	b	-	-	-	-	b	-	-	a	a	-	b
chr10	5853682	C	A	a	b	a	a	b	b	-	b	a	a	b	a	b	b	b	-	-	a	a	a	b	a	a	a	b	a	b	a	b	b	a	a	b	a	a	b	b	a	a	b	a	a	a	b	a	b
chr10	5853722	C	T	a	b	a	a	b	b	-	b	a	a	b	a	b	b	b	-	-	a	a	a	b	a	a	a	b	a	b	a	b	b	a	a	b	a	a	b	b	a	a	b	a	a	a	b	a	b
chr10	5855098	T	C	a	b	a	a	b	b	a	b	a	a	b	b	b	b	a	a	b	a	a	a	b	a	a	a	b	a	b	a	b	a	a	a	b	a	-	b	-	b	a	b	a	a	a	a	a	-
chr10	5862210	T	C	a	b	a	a	b	b	a	a	a	a	b	a	b	b	b	a	-	h	b	a	b	a	-	-	-	-	b	a	b	b	a	a	b	-	b	b	a	b	a	b	a	a	a	-	a	-
chr10	5864002	G	A	a	b	a	a	a	-	-	b	-	a	b	b	b	b	a	a	b	b	a	-	-	a	-	a	b	a	b	-	-	a	a	a	b	-	a	-	b	-	-	b	-	-	-	-	-	-
chr10	5864259	G	A	b	-	a	a	b	b	a	a	a	a	b	a	b	b	-	a	b	b	a	a	b	a	-	-	-	a	b	a	b	a	a	b	b	a	b	-	b	b	a	b	b	a	a	-	a	-
chr10	5877322	T	C	-	-	-	-	-	-	-	-	-	-	-	-	-	b	a	a	b	b	h	a	b	h	a	a	b	a	h	-	-	-	-	-	-	-	-	-	-	-	-	-	-	-	-	-	-	-
chr10	5878677	G	C	-	-	a	a	b	b	-	-	a	-	-	-	b	-	a	-	-	-	-	-	-	-	-	-	-	-	-	a	b	b	a	a	b	a	b	-	-	-	-	-	b	-	a	b	a	-
chr10	5884472	T	C	b	b	-	-	-	b	-	-	-	-	b	b	b	-	a	a	-	a	-	a	-	a	a	a	-	a	a	-	b	b	-	-	b	a	b	b	b	b	-	b	b	-	-	-	-	-
chr10	5884485	T	C	b	b	-	-	-	b	-	-	-	-	b	b	b	-	a	a	-	a	-	a	-	a	a	a	-	a	a	-	b	b	-	-	b	a	b	b	b	b	-	b	b	-	-	-	-	-
chr10	5888005	G	A	-	-	-	-	-	-	-	-	-	-	-	-	-	b	a	a	b	a	a	a	b	a	-	a	b	a	h	a	-	-	-	-	-	-	-	-	-	-	-	-	a	a	-	-	-	-
chr10	5892885	A	T	-	b	-	a	-	-	-	-	-	-	-	-	-	b	a	-	b	a	a	a	b	a	a	a	b	a	b	-	-	-	-	-	-	a	a	-	b	a	-	b	a	a	-	-	-	-
chr10	5911465	A	G	b	-	-	-	b	-	-	b	-	a	-	a	b	b	a	-	b	b	-	a	-	a	-	a	-	a	h	-	-	a	-	-	-	a	-	b	-	-	-	-	a	-	-	-	-	b
chr10	5911729	T	C	-	-	-	a	-	-	-	-	a	a	-	-	b	b	-	-	-	-	b	-	-	-	-	-	-	-	-	-	b	-	a	a	-	-	-	b	a	-	-	-	b	-	-	-	a	-
chr10	5915441	G	A	-	b	a	a	a	b	-	a	a	a	-	b	b	b	b	a	b	a	b	a	-	a	b	a	-	a	b	a	b	-	a	a	b	a	-	b	b	a	-	-	-	-	a	-	-	-
chr10	5915539	G	T	b	b	a	a	b	b	b	a	a	a	-	a	b	-	-	-	b	b	a	a	-	a	-	a	b	a	b	-	b	b	a	a	b	a	a	b	b	a	a	b	a	a	a	a	a	b
chr10	5915727	T	C	b	b	a	a	b	b	b	a	a	a	-	a	b	-	-	a	b	b	b	a	-	a	-	a	b	a	b	a	b	b	a	a	b	a	a	b	b	a	a	b	a	a	a	a	a	b
chr10	5917729	A	G	-	-	a	-	-	-	-	-	-	-	-	-	-	b	a	a	b	a	h	a	b	a	a	a	b	a	h	-	-	-	-	-	-	-	-	-	-	-	a	-	-	-	-	-	-	-
chr10	5917746	A	G	-	-	a	-	-	-	-	-	-	-	-	-	-	b	a	a	b	a	h	a	b	a	a	a	b	a	h	-	-	-	-	-	-	-	-	-	-	-	a	-	-	-	-	-	-	-
chr10	5917839	C	T	-	-	a	-	-	-	-	-	-	-	-	-	-	b	a	a	b	b	h	a	b	a	a	a	b	a	h	-	-	-	-	-	-	-	-	-	-	-	a	-	-	-	-	-	-	-
chr10	5923265	T	C	-	-	-	-	b	b	-	-	-	-	-	b	b	b	b	-	b	b	b	-	b	-	b	-	b	-	b	-	-	-	-	-	-	-	-	-	-	-	-	-	-	-	-	-	-	-
chr10	5927343	T	C	a	b	-	a	b	b	a	b	-	a	-	b	b	-	-	-	-	-	a	a	b	a	-	-	b	-	-	a	b	-	a	a	b	a	-	b	b	a	a	b	-	a	a	b	a	b
chr10	5942293	C	T	-	-	-	a	-	-	-	-	-	-	-	-	-	b	b	a	b	b	a	a	b	a	a	a	b	a	a	-	-	-	-	a	-	-	-	-	-	-	-	-	-	a	-	-	-	-
chr10	5942374	C	A	-	-	-	a	-	-	-	-	-	-	-	-	-	b	b	a	b	b	h	a	b	a	b	a	b	a	b	-	-	-	-	a	-	-	-	-	-	-	-	-	-	a	-	-	-	-
chr10	5942763	A	G	b	b	-	-	-	b	-	-	a	a	b	-	b	-	-	-	-	-	-	a	-	-	-	-	-	a	-	-	b	a	a	a	-	a	b	-	a	a	-	b	-	-	a	a	a	-
chr10	5943137	A	T	b	b	-	-	-	b	-	-	a	a	-	-	b	-	-	-	-	-	-	a	-	-	-	-	-	-	-	-	b	a	a	a	-	a	b	-	a	a	-	b	-	-	a	a	a	-
chr10	5943658	C	T	b	b	-	-	-	b	-	b	-	-	b	-	b	b	-	-	b	-	-	-	-	-	-	-	-	-	-	-	b	-	a	-	b	a	-	b	b	b	-	b	-	-	-	-	-	-
chr10	5943917	C	T	b	b	-	-	-	b	-	b	-	-	b	-	b	b	a	-	b	h	-	-	-	-	-	-	b	-	-	-	b	-	-	-	b	-	-	b	b	b	-	b	-	-	-	-	-	-
chr10	5945290	G	C	-	-	-	-	-	b	-	-	a	-	-	-	-	b	-	a	b	-	a	a	-	a	-	a	-	a	b	-	-	-	a	-	-	-	-	-	-	-	-	-	-	a	-	-	-	-
chr10	5946641	C	T	b	b	-	-	-	b	-	-	-	a	-	a	-	-	-	-	-	-	-	-	-	a	-	-	-	-	-	a	b	-	a	-	-	-	-	-	-	a	a	-	a	-	-	a	a	-
chr10	5946937	C	T	b	b	a	-	-	-	-	-	-	a	-	a	-	-	-	-	-	-	-	-	b	-	-	-	-	-	-	a	b	-	-	-	-	-	-	-	-	a	a	-	a	-	a	a	-	-
chr10	5983103	G	A	b	b	a	a	a	b	a	a	a	-	b	b	b	b	-	-	b	b	-	a	b	a	a	-	b	a	a	-	b	b	a	a	b	-	-	-	-	-	-	b	-	a	a	-	-	a
chr10	5983156	A	G	b	b	a	a	a	b	a	a	a	-	b	b	b	b	-	-	b	b	-	a	b	a	a	-	b	a	a	-	b	b	a	a	b	-	-	-	-	-	-	b	-	a	a	-	-	a
chr10	5985289	T	A	b	b	a	a	a	b	a	b	a	a	b	b	b	b	a	a	-	a	a	a	b	a	a	a	b	a	a	a	b	b	-	a	b	a	a	b	a	b	a	b	-	a	a	b	-	b
chr10	6014188	T	A	-	-	-	-	-	-	-	-	-	-	-	-	-	-	b	a	b	b	a	a	b	a	a	a	b	a	a	-	-	-	-	-	-	a	-	-	-	-	-	-	-	-	-	-	-	-
chr10	6022873	A	G	-	-	-	-	-	-	-	-	-	-	-	-	-	b	-	-	b	-	-	a	b	b	-	-	b	-	-	-	-	-	-	-	-	-	-	-	-	-	-	-	-	-	-	-	-	-
chr10	6036529	G	A	b	b	a	a	a	b	-	b	a	a	b	b	b	b	a	a	b	b	b	a	b	a	a	-	b	-	b	a	b	b	a	a	-	a	a	-	b	a	a	-	a	a	a	b	a	-
chr10	6036555	C	T	a	b	a	a	a	b	-	b	a	a	b	b	b	b	a	a	b	b	a	a	b	a	a	-	b	-	b	a	b	b	a	a	-	a	a	-	b	a	a	-	a	a	a	b	a	-
chr10	6037952	A	T	a	b	a	a	a	b	-	b	a	a	b	a	b	b	a	a	b	b	a	a	b	-	a	a	-	a	b	a	b	a	a	a	b	a	-	b	a	b	a	b	-	a	a	b	a	-
chr10	6037984	T	A	a	b	a	a	a	b	-	b	a	a	b	a	b	b	a	a	b	b	a	a	b	-	a	a	-	a	b	a	b	a	a	a	b	a	-	b	a	b	a	b	-	a	a	b	a	-
chr10	6041106	A	G	-	b	-	-	b	b	-	b	-	-	b	b	b	-	b	a	b	-	b	a	-	a	a	a	-	a	a	-	b	-	a	-	b	-	b	b	b	b	-	b	b	-	-	b	-	-
chr10	6043091	T	C	b	b	a	a	b	b	b	b	a	a	b	b	b	b	-	-	b	a	-	a	b	a	a	a	b	a	a	-	b	b	a	a	b	a	b	b	b	b	a	b	b	a	a	b	-	-
chr10	6086211	G	T	-	-	-	-	-	-	-	-	a	-	-	-	-	b	a	h	b	b	b	a	b	a	b	a	b	a	h	-	-	-	a	-	-	-	-	-	-	-	-	-	a	-	-	-	-	-
chr10	6086324	A	G	-	-	-	-	-	-	-	-	a	-	-	-	-	b	a	a	b	b	b	a	b	a	b	a	b	a	h	-	-	-	a	-	-	-	-	-	-	-	-	-	a	-	-	-	-	-
chr10	6089607	T	C	a	-	a	a	b	-	b	a	a	a	-	b	b	-	-	-	-	-	-	-	-	a	-	-	b	a	-	a	b	a	a	-	b	a	a	-	b	b	a	b	-	-	a	a	-	b
chr10	6089856	C	T	a	-	a	a	b	b	b	a	a	a	-	b	b	-	-	-	-	-	-	-	-	a	-	a	b	a	-	a	b	a	a	-	b	a	a	-	b	b	a	b	-	-	a	a	-	b
chr10	6092708	G	A	b	b	a	a	a	b	-	-	a	a	b	b	b	-	-	-	-	-	-	-	-	a	b	-	-	-	-	-	b	a	a	a	b	a	a	b	b	b	a	b	b	a	a	b	a	-
chr10	6092722	T	A	b	b	a	a	a	b	-	-	a	a	b	b	b	-	-	-	-	-	-	-	-	a	b	-	-	-	-	-	b	a	a	a	b	a	a	b	b	b	a	b	b	a	a	b	a	-
chr10	6092745	T	C	b	b	a	a	a	b	-	-	a	a	b	b	b	-	-	-	-	-	-	-	-	a	b	-	-	-	-	-	b	a	a	a	b	a	a	b	b	b	a	b	b	a	a	b	a	-
chr10	6092757	G	A	b	b	a	a	a	b	-	-	a	a	b	b	b	-	-	-	-	-	-	-	-	a	b	-	-	-	-	-	b	a	a	a	b	a	a	b	b	b	a	b	b	a	a	b	a	-
chr10	6095327	C	G	-	b	a	-	b	b	b	-	-	-	-	b	b	-	-	-	-	-	-	-	-	-	-	-	-	-	-	-	b	b	-	a	b	-	-	b	-	b	a	b	b	-	a	-	-	-
chr10	6098568	G	T	b	-	a	-	-	-	-	-	-	-	-	-	-	b	b	a	b	b	a	a	b	a	a	a	b	a	b	-	-	-	a	-	-	-	-	-	-	-	-	b	b	-	-	-	-	-
chr10	6106922	T	C	-	-	-	a	-	b	-	-	-	-	-	-	-	b	a	a	b	b	b	a	b	a	b	a	b	a	b	-	-	a	-	-	-	-	-	-	a	-	-	-	b	-	-	a	-	-
chr10	6106940	C	A	-	-	-	a	-	b	-	-	-	-	-	-	-	b	a	a	b	b	-	a	b	a	b	a	b	a	b	-	-	a	-	-	-	-	-	-	a	-	-	-	b	-	-	a	-	-
chr10	6107003	G	A	-	-	-	a	-	b	-	-	-	-	-	-	-	b	a	a	b	b	b	a	b	a	b	a	b	a	b	-	-	a	-	-	-	-	-	-	a	-	-	-	b	-	-	a	-	-
chr10	6107061	C	T	-	-	-	a	-	b	-	-	-	-	-	-	-	b	a	a	b	b	b	a	b	a	b	a	b	a	b	-	-	a	-	-	-	-	-	-	a	-	-	-	b	-	-	a	-	-
chr10	6116825	C	T	-	-	-	-	-	-	-	-	a	-	-	-	-	b	-	a	b	a	-	a	b	a	a	-	b	a	a	a	-	-	-	-	-	-	-	-	-	-	-	b	-	a	-	-	-	-
chr10	6117251	G	A	a	-	-	-	-	-	-	-	-	-	-	-	-	-	-	a	b	-	b	-	b	-	b	a	b	a	a	-	-	-	-	-	b	-	-	b	-	-	-	-	-	-	-	-	-	-
chr10	6117538	T	G	a	b	a	a	b	b	b	a	a	a	b	a	b	b	-	a	b	-	b	a	b	a	-	a	b	-	b	a	b	b	a	a	b	a	b	b	b	b	a	-	b	a	a	a	a	b
chr10	6117827	T	C	b	b	a	a	a	b	-	b	a	-	b	b	b	-	-	-	b	-	a	-	b	a	-	a	b	a	a	a	b	b	a	a	b	a	b	b	a	b	a	b	b	a	a	a	a	-
chr10	6139211	T	G	b	b	a	a	b	b	a	b	-	a	-	b	b	-	a	a	b	-	-	a	b	a	-	-	b	a	-	a	b	b	a	a	b	a	a	b	a	b	a	b	b	a	a	a	a	-
chr10	6161463	C	T	-	-	-	-	-	-	-	-	-	-	-	-	-	b	a	a	b	a	a	a	b	a	a	a	b	a	a	-	-	-	-	-	-	-	-	-	-	-	-	-	-	-	-	-	-	-
chr10	6162014	T	C	a	b	-	a	-	b	-	-	a	-	-	a	b	-	a	-	-	-	b	-	-	a	b	-	-	-	b	a	-	-	a	a	-	a	-	-	b	-	a	-	b	a	a	a	a	-
chr10	6167816	G	T	a	b	-	a	b	b	a	-	-	a	-	a	b	-	-	a	-	-	-	-	-	a	-	-	-	-	-	a	-	a	a	a	b	a	-	b	a	b	a	b	b	a	a	a	-	-
chr10	6172955	C	T	a	b	a	a	a	b	a	b	a	a	b	a	-	a	-	-	-	-	-	a	-	-	-	-	-	a	-	a	b	b	a	a	b	a	-	-	-	-	-	b	a	a	a	b	a	-
chr10	6172979	G	A	b	b	a	a	b	b	a	b	a	a	b	b	b	b	-	-	-	-	-	a	-	-	-	-	-	a	-	a	b	b	b	a	b	a	-	-	-	-	-	b	b	a	a	b	a	-
chr10	6173000	C	T	a	b	a	a	a	b	a	b	a	a	b	a	b	b	-	-	-	-	-	a	-	-	-	-	-	a	-	a	b	b	a	a	b	a	-	-	-	-	-	b	a	a	a	b	a	-
chr10	6173723	G	A	a	b	a	a	a	b	a	b	a	a	b	a	b	b	a	-	-	a	-	a	b	a	-	-	b	a	b	a	b	b	a	a	b	a	a	b	a	a	a	b	b	a	a	b	-	b
chr10	6179052	C	T	b	-	-	-	-	-	-	-	-	-	-	-	-	b	a	a	b	h	h	a	b	a	h	a	b	a	b	-	-	a	a	-	b	-	-	-	-	-	-	-	-	-	-	-	-	-
chr10	6180582	C	T	a	b	a	a	a	b	a	b	a	a	b	a	b	b	b	a	b	-	b	-	-	-	a	-	b	-	a	-	b	-	a	a	b	a	-	b	b	b	a	-	a	a	a	-	a	b
chr10	6181550	C	T	a	-	a	a	-	b	-	a	-	-	-	-	b	-	-	a	-	-	b	a	-	a	-	-	-	a	-	-	b	a	a	a	-	a	a	b	a	-	a	b	b	a	a	a	a	-
chr10	6193103	A	G	b	-	-	a	-	b	-	-	a	a	-	a	b	-	-	-	-	-	-	-	-	-	-	-	-	-	-	-	b	b	a	-	-	-	-	b	b	a	a	-	-	-	a	b	-	-
chr10	6193125	C	T	b	-	-	a	-	b	-	-	a	a	-	a	b	-	-	-	-	-	-	-	-	-	-	-	-	-	-	-	b	b	a	-	-	-	-	b	b	a	a	-	-	-	a	b	-	-
chr10	6193176	T	C	b	-	-	a	-	b	-	-	a	a	-	a	b	-	-	-	-	-	-	-	-	-	-	-	-	-	-	-	b	b	a	-	-	-	-	b	b	a	a	-	-	-	a	b	-	-
chr10	6203244	T	G	-	-	-	-	-	b	-	-	-	-	-	-	b	b	a	a	b	-	a	a	-	a	b	a	b	-	a	-	-	-	-	-	-	-	-	-	-	-	-	-	-	-	-	-	-	-
chr10	6203540	C	T	-	-	a	-	a	b	-	-	-	a	-	a	b	-	-	-	-	-	-	-	-	-	-	-	b	-	-	a	b	-	-	a	b	a	a	-	-	-	a	b	a	-	-	b	-	-
chr10	6203547	C	A	-	-	a	-	b	b	-	-	-	a	-	b	b	-	-	-	-	-	-	-	-	-	-	-	b	-	-	a	b	-	-	a	b	a	a	-	-	-	a	b	a	-	a	b	-	-
chr10	6203587	G	A	-	-	a	-	b	b	-	-	-	a	-	b	b	-	-	-	-	-	-	-	-	-	-	-	b	-	-	a	b	-	-	a	b	a	a	-	-	-	a	b	a	-	a	b	-	-
chr10	6203959	G	T	b	-	a	a	a	b	b	-	a	a	b	a	b	b	-	a	b	-	-	-	b	-	-	-	-	a	a	a	b	b	a	a	b	a	b	b	b	a	a	b	b	a	a	b	a	-
chr10	6210112	A	G	a	b	a	a	b	b	a	a	-	a	b	b	b	b	-	-	b	-	a	-	b	-	b	-	-	-	b	-	b	-	a	a	b	a	a	b	a	a	a	b	a	a	a	a	a	b
chr10	6210154	T	C	a	b	a	a	b	b	a	a	-	a	b	b	b	b	-	-	b	-	a	-	-	-	b	-	-	-	b	-	b	-	a	a	b	a	a	b	a	a	a	b	a	a	a	a	a	b
chr10	6214611	T	C	a	-	-	-	-	-	-	-	-	a	-	-	b	b	b	a	-	a	b	a	-	a	-	a	b	a	b	-	-	-	a	-	-	a	-	-	-	-	-	-	b	-	-	-	-	-
chr10	6214629	C	G	a	-	-	-	-	-	-	-	-	a	-	-	b	b	b	a	b	a	b	a	-	a	-	a	b	a	b	-	-	-	a	-	-	a	-	-	-	-	-	-	b	-	-	-	-	-
chr10	6214736	T	A	-	-	-	-	-	-	-	-	-	-	-	-	b	b	b	a	b	a	h	-	b	a	b	a	b	a	b	-	-	-	a	-	-	a	b	-	-	-	-	-	-	-	-	-	-	-
chr10	6214828	G	A	-	-	-	-	-	-	-	-	-	-	-	-	b	b	b	a	b	a	b	a	b	a	b	a	b	a	b	-	-	-	a	-	-	a	b	-	-	-	-	-	-	-	-	-	-	-
chr10	6215131	C	T	-	-	-	-	-	-	-	-	-	-	-	-	-	h	b	a	b	a	b	a	b	a	a	a	b	a	b	-	-	-	-	-	b	-	-	-	a	-	-	-	b	a	-	-	-	-
chr10	6215182	T	C	-	-	-	-	-	-	-	-	-	-	-	-	-	b	b	a	b	a	b	a	b	a	a	a	b	a	b	-	-	-	-	-	b	-	-	-	a	-	-	-	b	a	-	-	-	-
chr10	6222663	C	G	-	b	-	-	a	b	-	-	-	-	-	b	b	-	-	-	-	-	-	-	-	a	a	a	b	-	-	a	b	a	a	-	b	a	-	-	-	b	a	b	a	-	a	a	a	b
chr10	6222679	C	A	b	b	a	a	a	-	-	-	a	-	b	b	b	-	-	-	-	-	-	a	-	a	a	a	-	a	-	a	b	-	a	a	-	a	a	-	b	b	a	b	a	a	a	-	a	-
chr10	6222717	G	A	b	b	a	a	a	-	-	-	a	-	b	b	b	-	-	-	-	-	-	a	-	a	a	a	-	a	-	a	b	-	a	a	-	a	a	-	b	b	a	b	a	a	a	-	a	-
chr10	6222751	C	T	b	b	a	a	a	-	-	-	a	-	b	b	b	-	-	-	-	-	-	a	-	a	a	a	-	a	-	a	b	-	a	a	-	a	a	-	b	b	a	b	a	a	a	-	a	-
chr10	6224964	A	G	-	-	a	-	-	-	-	-	-	-	-	-	-	b	a	h	b	a	h	a	b	a	a	a	b	a	b	-	b	-	-	-	b	-	-	-	-	-	a	-	-	-	-	-	-	-
chr10	6230170	G	A	a	b	a	a	a	b	b	a	a	-	b	b	b	b	b	a	b	b	a	a	b	a	a	a	b	a	a	-	b	-	a	a	b	a	a	b	b	b	a	b	b	a	a	a	a	b
chr10	6251998	T	C	a	b	b	a	b	b	b	a	a	a	b	a	b	-	-	a	-	a	a	a	-	a	-	a	b	a	-	-	b	a	a	b	-	a	b	-	-	b	a	b	b	a	a	-	-	-
chr10	6253717	A	G	a	-	-	-	-	-	-	-	-	-	-	-	-	b	b	a	b	a	a	a	b	a	b	a	b	a	a	-	-	-	a	-	-	-	-	-	-	-	-	-	-	-	-	-	-	-
chr10	6267904	A	G	a	b	a	a	a	b	a	-	-	a	b	b	b	b	b	a	b	b	-	a	b	a	b	a	b	a	-	a	b	b	a	a	b	a	a	b	-	b	-	-	-	a	a	a	a	-
chr10	6268103	G	A	a	b	a	a	b	b	a	-	-	a	b	b	b	b	b	a	b	b	-	a	b	a	b	a	b	-	-	a	b	b	a	a	b	a	a	b	b	b	-	-	-	a	a	a	a	-
chr10	6272331	G	T	-	-	-	-	-	-	-	-	-	-	-	-	-	b	a	a	b	b	b	a	b	-	b	a	b	a	h	-	-	-	-	-	-	-	-	-	-	-	-	-	-	-	-	-	-	-
chr10	6277950	C	A	-	-	-	-	-	-	-	-	-	-	-	-	-	b	-	a	b	a	-	a	b	a	-	a	b	a	-	-	-	-	-	-	-	-	-	-	-	-	-	-	-	-	-	-	-	-
chr10	6278643	A	G	b	b	-	-	b	b	-	b	-	-	b	-	b	b	-	-	b	-	b	-	-	-	-	-	b	-	-	-	b	-	-	-	-	-	-	-	-	b	-	b	-	-	-	-	-	-
chr10	6280101	T	C	-	-	-	-	b	-	-	-	-	a	-	-	-	b	a	a	-	a	b	a	b	-	a	a	b	a	a	-	-	-	-	-	b	-	-	-	-	-	-	-	-	-	-	-	-	-
chr10	6280115	G	A	-	-	-	-	b	-	-	-	-	a	-	-	-	b	a	a	-	a	b	a	b	-	a	a	b	a	a	-	-	-	-	-	b	-	-	-	-	-	-	-	-	-	-	-	-	-
chr10	6280184	G	A	-	-	-	-	b	-	-	-	-	a	-	-	-	b	a	a	b	a	b	a	b	-	a	a	b	a	a	-	-	-	-	-	b	-	-	-	-	-	-	-	-	-	-	-	-	-
chr10	6280814	A	G	b	b	a	a	b	b	b	a	a	a	b	b	b	b	b	a	b	-	a	a	b	a	a	a	b	a	a	-	b	a	a	a	b	a	-	b	a	b	a	b	b	a	a	b	a	-
chr10	6287047	C	T	-	-	-	-	-	-	-	b	-	-	-	-	-	b	a	a	b	b	a	a	b	a	h	a	b	a	a	a	b	a	-	-	-	-	-	-	-	-	-	-	-	a	-	-	-	-
chr10	6287102	G	C	-	-	-	-	-	-	-	b	-	-	-	-	-	b	a	a	b	b	a	a	b	a	h	a	b	a	a	a	b	a	-	-	-	-	-	-	-	-	-	-	-	a	-	-	-	-
chr10	6287263	G	A	-	-	-	-	b	-	-	-	-	-	b	-	-	b	a	a	b	b	a	a	b	a	-	a	b	a	b	-	-	-	-	a	-	-	-	-	-	-	a	-	-	-	-	-	-	-
chr10	6287294	T	G	-	-	-	-	b	-	-	-	-	-	b	-	-	b	a	a	b	b	h	a	b	a	-	a	b	a	h	-	-	-	-	a	-	-	-	-	-	-	a	-	-	-	-	-	-	-
chr10	6288136	A	G	b	-	a	a	b	b	b	a	a	-	-	b	b	b	b	-	b	b	-	a	b	a	b	a	b	a	a	-	b	a	a	a	b	a	-	b	a	-	a	-	-	a	-	a	b	-
chr10	6288848	C	T	a	-	a	a	b	b	b	b	-	a	-	b	b	b	b	-	-	-	-	a	b	-	-	a	-	-	b	-	b	a	a	a	b	a	-	b	-	b	a	b	-	a	a	a	a	-
chr10	6289943	A	G	-	-	-	-	-	-	-	-	a	-	-	-	-	b	a	a	b	-	b	a	b	a	h	a	-	a	h	-	-	a	-	-	-	-	-	-	-	-	-	-	-	a	-	-	-	-
chr10	6289988	T	G	-	-	-	-	-	-	-	-	a	-	-	-	-	b	a	a	b	-	b	a	b	a	h	a	-	a	h	-	-	a	-	-	-	-	-	-	-	-	-	-	-	a	-	-	-	-
chr10	6290784	T	A	-	-	a	-	-	-	-	-	-	-	-	-	-	b	b	a	b	a	b	a	b	a	a	a	b	a	a	-	-	-	-	a	-	-	-	b	-	-	-	-	a	-	-	-	-	-
chr10	6290966	G	A	-	b	-	-	-	-	-	a	-	-	-	a	-	b	b	a	-	a	b	a	b	a	a	a	b	a	h	-	-	-	a	-	-	-	-	-	-	-	-	-	-	-	-	-	-	-
chr10	6298023	T	A	a	-	a	-	a	b	-	b	a	a	-	a	b	b	b	a	b	a	b	b	b	a	b	a	b	a	b	-	-	-	a	-	-	a	-	b	b	-	-	-	b	-	a	-	-	-
chr10	6298556	A	G	-	-	-	-	-	-	-	-	-	-	b	-	-	b	b	a	b	a	b	a	b	-	a	a	b	a	a	-	-	-	-	-	-	-	-	-	-	-	a	-	-	-	-	-	-	-
chr10	6330294	A	T	a	-	a	a	a	-	-	-	a	a	b	a	b	-	-	-	-	-	-	-	-	-	-	-	-	-	-	-	b	b	a	a	-	a	-	-	b	b	a	b	a	a	a	a	-	b
chr10	6331278	C	A	-	-	-	-	-	-	-	-	-	-	-	-	-	h	h	a	b	h	h	h	b	a	a	a	b	a	h	-	-	-	-	-	b	-	-	-	-	-	-	-	-	-	-	-	-	-
chr10	6357323	A	G	-	-	-	-	-	-	-	-	-	-	-	-	-	b	-	a	b	a	b	a	b	a	b	a	b	a	a	-	b	-	-	a	b	a	-	-	-	-	-	-	b	-	-	-	-	-
chr10	6357614	A	C	-	-	-	a	-	-	a	-	-	-	-	b	-	b	b	a	b	b	b	a	b	a	a	a	b	a	a	-	b	-	-	-	-	-	-	-	-	-	-	-	-	-	-	-	-	-
chr10	6378142	A	G	a	b	a	a	a	b	-	-	a	a	b	b	b	b	-	-	b	a	-	-	b	a	a	-	-	-	-	a	b	b	a	a	b	a	b	b	b	-	a	b	a	a	a	a	a	b
chr10	6387981	T	C	a	-	-	a	-	-	-	-	a	-	-	-	-	-	-	-	-	-	-	-	-	-	-	-	-	-	-	-	-	-	-	-	-	-	-	-	-	-	-	-	-	-	-	-	-	-
chr10	6388151	C	T	a	b	a	a	b	b	-	a	a	a	b	h	b	-	b	-	-	a	-	a	-	a	-	-	b	-	-	a	b	b	a	a	b	a	-	-	-	b	a	b	a	a	a	b	-	-
chr10	6388224	T	G	b	b	a	a	b	b	-	a	a	a	b	h	b	-	b	-	-	a	b	a	-	a	-	-	b	-	-	a	b	b	a	a	b	a	-	-	-	b	a	b	b	a	a	b	-	-
chr10	6396258	C	T	b	b	-	-	b	b	-	b	b	-	b	b	b	b	a	a	b	b	a	a	b	a	-	a	b	a	a	a	b	-	-	-	b	-	b	b	b	b	-	b	b	-	-	b	-	b
chr10	6396464	G	C	b	b	-	-	b	b	-	b	b	-	b	b	b	b	a	a	b	b	a	a	b	a	a	a	b	a	b	-	b	-	-	-	b	-	b	b	b	b	a	b	b	-	-	b	-	b
chr10	6396493	G	A	b	b	-	-	b	b	-	b	b	-	b	b	b	b	a	a	b	b	a	a	b	a	a	a	b	a	b	-	b	-	-	-	b	-	b	b	b	b	a	b	b	-	-	b	-	b
chr10	6399138	A	G	a	b	a	a	a	b	-	a	a	a	b	a	b	b	-	a	b	b	-	-	b	a	b	a	b	a	a	a	b	b	a	a	b	a	a	b	a	b	a	b	a	-	a	b	a	-
chr10	6399284	A	C	-	-	-	-	-	-	-	-	-	-	-	-	-	b	a	a	b	-	h	a	b	a	h	a	b	a	h	-	b	-	-	a	-	-	-	-	-	-	-	-	-	a	-	-	-	-
chr10	6399473	C	T	a	b	a	a	a	b	b	a	-	-	-	a	b	-	-	-	b	-	-	-	-	a	-	-	-	-	a	a	b	a	a	a	b	a	-	b	a	-	a	-	a	a	a	b	a	-
chr10	6405967	G	A	-	b	a	a	b	b	-	a	a	a	b	a	b	b	-	a	b	-	-	a	b	a	b	a	-	-	a	a	-	b	a	a	b	a	a	-	-	a	a	b	a	a	a	b	a	b
chr10	6406833	C	T	-	-	-	-	-	b	-	-	-	-	-	-	b	b	b	-	b	b	b	-	b	-	b	-	b	-	b	-	-	-	-	-	b	-	-	-	-	b	-	b	b	-	-	-	-	-
chr10	6441821	C	G	b	-	a	a	b	b	-	b	a	a	b	b	b	b	-	a	b	-	a	a	-	a	-	a	b	a	-	a	b	a	a	a	b	a	a	b	b	b	a	b	b	a	a	b	a	b
chr10	6442023	A	G	b	-	a	a	a	b	-	b	a	a	b	b	b	b	-	a	b	-	a	a	b	a	-	a	b	a	-	-	b	a	a	a	b	a	a	b	b	b	a	b	b	a	a	b	a	b
chr10	6442740	G	C	-	-	-	-	-	-	-	-	-	-	-	b	-	h	-	-	b	a	b	a	b	a	b	a	b	a	b	-	-	-	-	-	-	-	-	-	-	-	-	b	-	-	a	-	-	-
chr10	6446409	A	C	-	-	-	-	-	b	-	-	-	-	-	-	-	b	a	a	b	a	a	a	b	a	a	a	b	a	a	-	-	-	-	-	-	-	-	-	a	-	-	-	-	-	-	-	-	-
chr10	6446515	T	G	-	-	-	-	-	-	-	-	-	-	-	-	-	b	a	a	-	b	h	h	b	a	b	a	b	a	a	-	-	-	a	-	-	-	-	-	-	-	a	-	-	-	-	-	-	-
chr10	6446644	G	A	-	-	-	-	-	-	-	-	-	-	-	-	-	b	a	a	b	a	a	a	b	a	a	a	b	a	b	-	-	-	-	-	-	-	-	b	a	-	-	-	-	-	a	-	-	-
chr10	6446686	A	G	-	-	-	-	-	-	-	-	-	-	-	-	-	b	a	a	b	a	a	a	b	a	a	a	b	a	a	-	-	-	-	-	-	b	-	b	a	-	-	-	-	-	a	-	-	-
chr10	6446702	A	G	-	-	-	-	-	-	-	-	-	-	-	-	-	a	a	a	b	a	a	a	b	a	a	a	b	a	a	-	-	-	-	-	-	b	-	b	a	-	-	-	-	-	a	-	-	-
chr10	6450619	C	T	a	-	a	a	a	b	a	b	a	a	-	a	b	-	-	-	-	-	a	a	-	a	-	-	-	-	b	-	b	-	a	a	b	a	-	b	b	-	a	-	a	a	a	-	-	-
chr10	6464768	G	A	a	-	-	-	-	-	-	-	-	-	-	a	-	-	-	-	-	-	-	-	-	-	-	-	-	a	-	-	b	-	a	a	b	-	-	b	-	-	a	-	a	-	a	-	-	-
chr10	6464818	G	C	a	-	-	-	-	-	-	-	-	-	-	a	-	-	-	-	-	-	-	-	-	-	-	-	-	a	-	-	b	-	a	a	b	-	-	b	-	-	a	-	a	-	a	-	-	-
chr10	6466693	T	C	a	b	a	a	a	b	a	b	a	a	b	a	b	b	b	-	b	-	-	a	b	-	b	a	b	a	-	a	b	b	a	a	b	a	a	b	b	b	a	b	b	a	a	-	a	b
chr10	6466902	T	C	-	-	-	-	-	-	-	-	-	-	-	a	-	b	-	a	b	a	a	a	b	a	a	a	b	a	h	-	-	b	a	a	-	a	-	b	-	-	-	-	a	b	-	-	-	-
chr10	6467318	A	C	a	b	a	a	a	b	a	b	a	a	b	b	b	b	-	-	b	b	b	a	b	a	-	a	b	a	a	a	b	a	a	a	b	a	a	b	a	b	a	b	a	a	a	b	a	b
chr10	6467730	G	C	-	-	-	-	b	-	-	-	-	-	-	-	-	b	-	a	b	b	h	a	b	a	b	a	b	a	a	-	-	a	-	-	-	a	-	-	-	-	-	b	-	-	-	-	-	-
chr10	6468548	T	C	-	-	-	-	b	-	b	-	-	-	-	b	b	b	a	a	b	a	b	a	b	a	a	a	b	a	b	-	-	b	a	-	-	-	a	-	-	-	-	b	a	-	-	-	-	-
chr10	6468556	G	A	-	-	-	-	b	-	b	-	-	-	-	b	b	b	a	a	b	a	b	a	b	a	a	a	b	a	b	-	-	b	a	-	-	-	a	-	-	-	-	b	a	-	-	-	-	-
chr10	6468665	T	C	-	-	-	-	b	-	b	-	-	-	-	b	b	b	a	a	b	a	b	a	b	a	a	a	b	a	b	-	-	b	a	-	-	-	a	-	-	-	-	b	a	-	-	-	-	-
chr10	6468696	G	C	-	-	-	-	b	-	b	-	-	-	-	b	b	b	a	a	b	a	b	a	b	a	a	a	b	a	b	-	-	b	a	-	-	-	a	-	-	-	-	b	a	-	-	-	-	-
chr10	6468973	A	G	-	-	-	-	-	-	-	-	-	-	-	-	-	b	a	a	b	b	a	a	b	a	a	a	b	a	a	-	-	-	-	-	-	-	-	-	-	-	-	-	-	-	-	-	-	-
chr10	6469783	C	T	b	b	a	a	b	b	-	a	a	a	b	b	b	b	-	-	-	-	-	-	-	a	a	-	-	a	-	a	b	a	a	a	b	a	-	b	-	b	a	b	b	a	a	a	a	b
chr10	6470084	C	G	b	b	a	a	b	b	b	a	a	a	b	b	b	b	b	-	-	-	-	-	-	a	a	-	-	a	-	a	b	a	a	a	b	a	-	b	-	b	a	b	b	a	a	a	a	b
chr10	6496847	A	G	-	-	-	-	-	-	-	-	-	-	-	-	b	b	b	a	b	b	a	a	b	a	-	a	b	a	a	-	-	-	-	a	-	-	-	b	-	-	-	-	-	-	-	-	-	-
chr10	6496876	A	G	-	-	-	-	-	-	-	-	-	-	-	-	b	b	b	a	b	b	h	a	b	a	-	a	b	a	a	-	-	-	-	a	-	-	-	b	-	-	-	-	-	-	-	-	-	-
chr10	6496917	G	A	-	-	-	-	-	-	-	-	-	-	-	-	b	b	b	a	b	b	b	a	b	a	-	a	b	a	b	-	-	-	-	a	-	-	-	b	-	-	-	-	-	-	-	-	-	-
chr10	6496944	C	T	-	-	-	a	-	-	-	-	-	-	-	-	-	-	-	-	-	-	-	-	-	-	-	a	-	a	-	-	-	b	a	-	b	-	-	b	-	-	-	-	b	-	-	b	a	-
chr10	6497002	C	A	-	-	-	a	-	-	-	-	-	-	-	-	-	-	-	-	-	-	-	-	-	-	-	a	-	a	-	-	-	b	a	-	b	-	-	b	-	-	-	-	b	-	-	b	a	-
chr10	6497328	T	C	-	-	-	a	-	-	-	-	-	-	-	-	-	b	-	-	-	-	-	-	-	-	-	a	-	a	-	-	-	b	a	-	b	-	-	b	-	-	-	-	b	-	-	b	a	-
chr10	6497925	C	G	-	-	-	-	-	-	-	-	-	-	-	-	-	b	a	a	b	a	b	a	b	a	a	a	b	a	a	-	-	-	-	-	-	-	-	-	-	-	-	-	-	-	-	-	-	-
chr10	6508030	C	A	-	-	-	-	a	-	-	-	-	-	-	-	-	b	-	a	b	b	b	a	b	a	b	a	b	a	a	-	-	-	-	-	-	-	-	-	-	-	-	-	-	-	-	-	-	-
chr10	6508053	G	C	-	-	-	-	a	-	-	-	-	-	-	-	-	b	-	a	b	b	b	a	b	a	b	a	b	a	a	-	-	-	-	-	-	-	-	-	-	-	-	-	-	-	-	-	-	-
chr10	6515425	G	T	b	b	a	a	a	b	b	a	a	a	b	a	b	b	a	a	b	-	b	a	-	a	a	a	b	a	a	a	b	b	a	a	b	a	-	b	a	b	a	b	b	a	a	a	a	b
chr10	6517254	T	C	-	-	-	a	a	-	-	-	-	-	-	b	-	-	-	-	-	-	-	-	-	-	-	-	b	-	-	a	b	-	a	-	-	a	-	-	-	-	-	b	b	-	a	-	a	b
chr10	6517371	C	T	-	-	-	-	-	-	-	-	-	-	-	-	b	-	-	-	b	b	a	-	b	-	-	-	b	-	b	-	-	-	-	-	-	-	-	-	-	-	-	-	-	-	-	-	-	-
chr10	6517862	A	C	b	b	-	a	a	b	-	a	a	-	-	b	-	-	a	a	b	-	b	-	b	a	a	-	b	a	b	a	-	-	a	-	-	-	-	-	b	a	-	-	-	-	a	-	-	-
chr10	6520083	A	T	b	b	a	a	b	b	-	-	a	-	b	b	b	b	b	a	b	a	b	a	b	a	-	a	b	a	h	-	-	-	-	a	b	-	-	b	-	a	-	b	-	-	-	-	-	-
chr10	6523472	G	A	b	b	-	-	b	b	-	-	-	-	b	-	b	b	-	-	b	-	-	-	b	-	-	-	-	-	-	-	b	-	-	-	b	-	b	b	b	b	-	b	-	-	-	-	-	b
chr10	6527890	G	C	-	-	-	-	-	-	-	-	-	-	-	a	-	b	b	a	b	a	b	a	b	a	b	a	b	a	b	-	b	-	-	a	-	a	-	-	-	-	-	-	-	-	-	-	a	-
chr10	6532068	A	G	a	b	a	a	a	b	-	a	a	-	b	a	b	-	b	-	-	-	-	-	b	-	-	-	-	-	a	a	b	-	a	a	b	a	a	b	a	a	a	b	a	a	a	a	a	-
chr10	6532389	T	C	b	b	a	a	b	b	-	a	a	-	b	b	b	-	b	-	-	-	-	a	b	-	-	-	b	-	a	a	b	-	a	a	b	a	a	b	a	b	a	b	a	a	a	b	a	-
chr10	6543517	G	C	-	-	-	-	b	-	-	-	-	-	-	-	-	b	a	a	b	a	a	a	b	a	a	a	b	a	a	-	-	-	a	-	-	-	-	-	-	-	-	-	-	-	-	-	-	-
chr10	6546172	G	C	-	-	-	-	-	-	-	-	-	-	-	-	-	b	a	a	b	a	a	a	b	a	a	a	b	a	b	-	-	-	a	-	-	-	-	b	-	-	-	-	-	a	-	-	-	-
chr10	6546186	G	A	-	-	-	-	-	-	-	-	-	-	-	-	-	b	a	a	b	a	a	a	b	a	a	a	b	a	b	-	-	-	a	-	-	-	-	b	-	-	-	-	-	a	-	-	-	-
chr10	6546223	T	C	-	-	-	-	-	-	-	-	-	-	-	-	-	b	a	a	b	a	a	a	b	a	a	a	b	a	b	-	-	-	a	-	-	-	-	b	-	-	-	-	-	a	-	-	-	-
chr10	6546794	C	T	b	-	a	a	a	b	-	-	a	a	-	h	b	-	-	-	b	a	-	a	-	-	b	-	-	a	a	a	b	a	a	a	b	a	a	b	-	b	a	b	a	a	a	-	a	-
chr10	6551306	G	A	-	-	a	-	a	-	-	-	-	-	-	-	-	b	a	a	b	b	b	a	b	a	h	a	b	a	b	-	-	-	a	-	-	-	-	-	-	b	-	-	-	-	-	-	-	-
chr10	6552027	T	A	-	-	a	-	-	-	-	-	-	-	-	-	-	b	-	a	b	b	b	a	b	a	b	a	b	a	b	a	-	-	-	-	-	a	-	-	-	-	-	-	-	-	-	-	-	-
chr10	6552088	C	A	-	-	a	-	-	-	-	-	-	-	-	-	-	b	-	a	b	b	b	a	b	a	b	a	b	a	b	a	-	-	-	-	-	a	-	-	-	-	-	-	-	a	-	-	-	-
chr10	6553011	A	G	b	b	a	a	a	b	-	-	-	a	-	a	b	b	a	a	b	a	h	a	b	a	a	-	b	a	a	a	-	-	a	-	b	a	a	-	-	b	a	b	-	a	-	-	-	-
chr10	6553760	A	G	a	-	a	a	a	b	-	a	a	a	-	b	b	b	-	-	b	-	a	-	b	a	-	a	-	-	b	a	b	a	a	a	b	a	b	b	-	a	-	b	a	a	a	-	a	-
chr10	6554518	T	C	-	-	a	a	-	-	-	a	a	a	-	a	-	-	a	-	-	a	-	-	-	-	-	a	-	-	-	-	-	-	a	a	-	a	-	-	a	-	a	-	-	a	a	-	a	-
chr10	6555127	C	T	-	-	a	a	b	b	a	b	-	-	-	b	b	b	a	-	-	-	a	-	-	-	-	-	-	-	-	a	b	a	a	a	-	a	-	b	-	a	a	-	b	a	a	a	a	-
chr10	6560224	A	G	-	-	a	a	b	b	-	-	-	a	b	-	-	b	b	a	b	a	b	a	b	a	a	a	b	a	a	-	-	-	-	-	b	-	-	-	-	-	-	-	-	-	a	-	-	-
chr10	6560764	T	C	a	-	a	a	a	b	a	b	a	a	a	a	b	b	-	-	b	-	-	-	-	a	a	a	-	-	-	a	b	a	a	a	b	a	a	b	a	b	a	b	b	a	a	a	a	b
chr10	6561376	G	T	-	-	-	-	-	-	-	-	-	a	-	-	-	b	a	a	b	b	h	a	b	a	a	a	b	a	b	-	-	-	-	-	-	-	-	-	-	-	-	-	-	-	-	-	-	-
chr10	6561396	T	C	-	-	-	-	-	-	-	-	-	a	-	-	-	b	a	a	b	b	h	a	b	a	a	a	b	a	b	-	-	-	-	-	-	-	-	-	-	-	-	-	-	-	-	-	-	-
chr10	6561590	A	G	-	-	-	-	-	-	-	-	-	-	-	-	b	-	-	a	-	-	a	a	b	a	a	a	b	a	a	a	-	b	-	a	-	-	-	b	-	-	-	-	-	-	-	-	-	-
chr10	6567606	G	A	b	-	-	a	-	b	-	-	-	-	-	-	-	-	-	-	-	-	-	-	-	a	-	-	-	-	-	-	-	-	-	a	-	a	-	b	b	a	-	-	b	-	a	-	a	-
chr10	6580602	C	T	-	-	-	-	-	-	-	-	-	-	-	-	-	b	b	a	b	h	h	a	b	a	a	-	b	a	b	-	b	b	-	-	-	-	-	-	-	-	-	-	-	-	-	-	-	-
chr10	6585768	G	A	b	-	a	-	a	-	a	-	-	-	b	a	b	b	b	a	b	-	-	a	b	a	-	a	b	a	b	-	b	b	a	-	-	a	-	b	b	a	a	-	-	-	a	-	-	-
chr10	6595550	C	T	a	-	a	a	a	-	a	a	a	-	-	a	-	b	-	-	b	b	-	a	-	a	a	a	b	-	b	a	-	-	a	a	-	a	-	b	a	a	a	-	a	a	a	a	a	-
chr10	6596183	A	G	a	-	a	a	a	-	a	a	a	a	-	-	-	-	-	a	-	-	-	-	-	-	-	-	-	a	a	a	-	a	a	a	-	a	b	-	-	a	a	-	a	a	a	a	a	-
chr10	6655299	T	C	b	-	a	a	b	b	b	a	-	a	b	b	b	-	-	-	b	-	b	-	-	-	b	-	-	a	a	-	b	b	a	a	b	a	b	b	a	b	a	b	b	a	a	a	-	b
chr10	6656014	T	C	a	-	a	a	a	b	a	a	a	a	b	b	b	b	-	-	b	-	b	a	b	a	b	-	-	a	-	a	b	a	a	a	-	a	b	b	b	b	a	b	-	a	a	a	a	b
chr10	6662759	C	T	a	b	-	a	b	b	b	a	a	a	b	a	b	b	-	-	-	b	b	-	-	a	a	a	b	a	a	a	b	a	a	a	b	a	b	b	b	b	a	b	a	a	a	a	a	-
chr10	6662962	A	C	a	b	a	a	b	b	b	a	a	a	b	a	b	b	-	-	-	a	b	-	-	a	a	a	b	a	a	a	b	a	a	a	b	a	b	b	b	b	a	b	a	a	a	a	a	-
chr10	6663049	A	T	-	b	a	a	a	a	b	-	-	a	b	a	b	b	a	a	b	b	a	a	b	a	b	a	-	a	b	-	-	-	a	a	-	a	-	-	b	a	-	-	a	-	-	-	-	-
chr10	6663194	T	C	-	b	a	a	a	b	b	-	-	a	b	a	b	b	a	a	b	a	a	a	b	a	b	a	-	a	b	-	-	-	a	a	-	a	-	-	b	a	-	-	a	-	-	-	-	-
chr10	6665114	T	A	b	b	a	a	b	b	b	b	a	a	b	b	b	-	-	a	-	-	a	a	b	a	-	a	-	a	-	a	b	b	a	a	b	a	a	b	b	b	b	b	a	a	a	b	a	b
chr10	6665135	C	G	a	b	a	a	a	b	b	a	a	a	b	b	b	-	-	a	-	-	a	a	b	a	-	a	-	a	-	a	b	a	a	a	b	a	a	b	a	b	a	b	a	a	a	a	a	b
chr10	6665207	G	A	a	b	-	a	b	b	b	-	-	-	-	a	b	b	-	-	-	-	-	a	-	-	-	a	-	-	b	a	b	b	a	a	-	a	-	b	b	b	-	b	-	a	a	-	-	b
chr10	6665235	C	G	a	b	-	a	b	b	b	-	-	-	-	a	b	b	-	-	-	-	-	a	-	-	-	a	-	-	b	a	b	b	a	a	-	a	-	b	b	b	-	b	-	a	a	-	-	b
chr10	6665520	A	G	a	b	-	a	b	b	-	-	-	a	-	a	b	b	-	-	-	-	-	a	-	-	-	a	-	-	b	a	b	b	a	a	-	a	-	b	b	b	-	b	-	a	a	-	-	b
chr10	6712006	A	T	a	-	a	a	a	b	-	a	a	a	-	a	b	-	-	-	b	-	-	a	-	a	b	-	-	a	a	a	-	b	a	a	b	a	-	-	b	a	a	b	a	a	a	-	a	b
chr10	6731606	C	G	a	-	a	-	b	b	a	b	a	a	-	b	b	b	-	a	b	b	-	a	b	a	b	-	-	-	a	-	b	a	a	a	b	a	-	-	b	-	-	b	a	a	a	a	-	b
chr10	6731616	G	A	a	-	a	-	b	b	a	b	a	a	-	b	b	b	-	a	b	b	-	a	b	a	b	-	-	-	a	-	b	a	a	a	b	a	-	-	b	-	-	b	a	a	a	a	-	b
chr10	6732352	T	G	a	-	-	-	-	-	-	-	-	-	-	a	-	b	b	-	b	b	a	a	b	a	a	a	b	a	-	a	b	-	-	a	-	a	-	-	-	-	-	-	-	-	-	-	-	-
chr10	6732392	C	G	a	-	-	-	-	-	-	-	-	-	-	a	-	b	b	-	b	b	a	a	b	a	a	a	b	a	-	a	b	-	-	a	-	a	-	-	-	-	-	-	-	-	-	-	-	-
chr10	6732417	A	G	a	-	-	-	-	-	-	-	-	-	-	a	-	-	b	-	-	b	a	a	b	a	a	a	b	a	-	a	b	-	-	a	-	a	-	-	-	-	-	-	-	-	-	-	-	-
chr10	6754517	G	T	-	-	-	-	-	-	-	-	-	-	-	-	-	b	b	a	b	a	h	a	b	a	h	a	b	a	h	-	-	-	-	-	-	-	-	-	-	-	-	-	-	-	-	-	-	-
chr10	6754547	A	G	-	-	-	-	-	-	-	-	-	-	-	-	-	-	b	a	b	a	h	a	b	a	h	a	b	a	h	-	-	-	-	-	-	-	-	-	-	-	-	-	-	-	-	-	-	-
chr10	6754569	G	A	-	-	-	-	-	-	-	-	-	-	-	-	-	b	b	a	b	a	h	a	b	a	h	a	b	a	h	-	-	-	-	-	-	-	-	-	-	-	-	-	-	-	-	-	-	-
chr10	6865937	C	T	b	b	a	a	a	b	-	-	a	-	b	b	b	-	-	-	-	-	-	-	-	-	-	-	-	-	-	a	b	-	a	a	b	a	a	b	a	b	a	-	a	a	a	b	b	-
chr10	6876527	T	G	b	b	a	-	b	-	-	-	-	-	b	b	b	b	-	a	-	-	-	-	-	a	-	-	-	a	-	a	b	b	a	a	b	a	-	-	b	-	-	-	-	a	a	-	-	-
chr10	6879399	G	A	a	b	a	a	a	b	-	b	-	a	-	b	b	b	b	-	b	b	b	a	b	a	-	a	b	a	a	-	b	-	a	a	b	a	-	-	a	-	a	-	b	a	a	-	-	-
chr10	6881473	G	A	b	b	a	a	b	b	-	b	a	a	-	b	b	b	a	-	b	a	a	a	b	a	-	a	b	a	a	-	b	-	a	a	b	a	-	-	-	-	-	-	a	-	a	-	-	-
chr10	6881488	C	T	b	b	a	a	b	b	-	b	a	a	-	b	b	b	a	-	b	a	a	a	b	a	-	a	b	a	a	-	b	-	a	a	b	a	-	-	-	-	-	-	a	-	a	-	-	-
[truncated: 3,386 more rows]
[truncated: 735 more columns]
