# Supplementary material for: Genetic analysis of an elite super-hybrid rice parent using high-density SNP markers
Source: Rice (N Y). 2013 Aug 15;6:21. doi: 10.1186/1939-8433-6-21 (PMC4883714; doi:10.1186/1939-8433-6-21)
Supplement: Supplementary file 1 — Additional file 1: The SNPs information generated from F2 population. The documents including “chr01_filter.ab” to “chr12_filter.ab” are the samples genotype which converted to be a\b\h formats. It is marked “a” that the genotype of sample is the same to Nipponbare, or “b” represents the R1128 genotype and “h” is the heterozygous genotype; The deletion of sample gentoype is marked as “-” specially. Data files are generally TXT which compressed into a ZIP format. For Windows user,“Editplus” or “UltraEdit” is recommended as the browser program. Format description (left to right). 1. Chromosome. 2. Position. 3. Genotype of Nipponbare. 4. Genotype of R1128. 5. Genotype of sequencing sample. (ZIP 10 MB) [file 12284_2013_57_MOESM1_ESM.zip › Additional file 1/chr11_filter.ab]

chromosome	position	�ձ���	R1128	1	2	4	7	8	10	13	14	16	17	19	22	23	25	26	29	31	32	34	35	38	40	41	43	44	48	49	51	52	54	56	58	59	62	63	65	67	69	70	71	73	74	75	76	78	79
chr11	29797	T	C	-	-	-	b	b	-	-	-	-	-	-	-	a	a	a	a	a	a	a	b	a	a	a	a	a	a	-	a	-	-	a	-	-	-	a	b	-	-	-	-	b	-	a	-	-	-
chr11	83508	T	C	-	-	-	-	-	-	-	-	b	-	-	-	b	-	-	-	-	-	-	a	-	-	-	-	a	-	-	-	a	-	b	b	-	-	-	b	b	b	-	-	-	b	b	-	-	-
chr11	83525	G	A	-	-	-	-	-	-	-	-	b	-	-	-	b	-	-	-	-	-	-	a	-	-	-	-	a	-	-	-	a	-	b	b	-	-	-	b	b	b	-	-	-	b	b	-	-	-
chr11	225345	C	T	-	-	-	-	-	-	-	-	-	-	-	a	a	a	a	a	a	a	a	a	a	a	a	a	a	a	a	-	a	-	a	-	-	a	-	-	-	-	-	a	-	-	-	-	-	-
chr11	245525	T	C	b	b	-	b	b	b	-	b	-	b	b	b	b	-	-	-	-	-	-	-	-	-	-	-	-	-	-	b	b	-	b	b	b	-	-	b	-	b	b	-	b	-	b	-	-	-
chr11	245538	A	G	b	b	-	b	b	b	-	b	-	b	b	b	b	-	-	-	-	-	-	-	-	-	-	-	-	-	-	b	b	-	b	b	b	-	-	b	-	b	b	-	b	-	b	-	-	-
chr11	245605	C	T	b	b	-	b	b	b	-	b	-	b	b	b	b	-	-	-	-	-	-	-	-	-	-	-	a	-	-	b	b	-	b	b	b	-	-	b	-	b	b	-	b	-	b	-	-	-
chr11	326306	T	G	-	-	-	-	-	b	-	-	-	-	-	-	-	a	b	a	b	-	a	b	h	b	a	b	b	h	a	-	a	-	-	-	-	-	-	-	-	-	-	-	-	-	a	-	-	-
chr11	338242	T	G	-	-	b	a	-	-	-	-	-	-	-	b	b	-	-	-	-	-	-	-	b	-	-	-	-	a	-	-	b	b	b	-	b	-	-	-	b	-	-	b	-	-	b	-	-	-
chr11	372367	T	C	-	-	-	-	-	-	-	-	-	-	-	-	-	b	b	-	b	-	b	b	-	-	-	-	b	b	b	-	-	-	-	-	-	-	-	-	-	b	-	-	-	-	-	-	-	-
chr11	511599	G	A	a	-	a	a	a	a	-	a	-	-	a	a	a	a	a	a	a	a	a	a	a	a	a	a	a	a	a	-	a	-	a	-	a	a	-	a	a	a	a	-	a	a	-	a	-	-
chr11	572613	T	G	-	-	-	-	-	b	-	-	-	-	-	-	-	b	b	a	b	b	h	h	a	b	a	b	b	h	a	-	a	-	b	-	a	-	-	-	-	-	-	-	-	b	-	-	-	-
chr11	577115	C	T	a	-	b	b	a	b	-	a	a	a	b	b	b	-	-	-	-	a	a	a	a	-	a	-	-	a	a	b	a	b	b	a	b	b	a	-	-	b	b	b	a	b	b	a	b	-
chr11	681308	T	C	a	b	b	b	a	b	a	a	b	-	b	b	b	b	b	-	-	-	b	a	a	b	a	-	b	b	-	b	a	b	b	a	-	b	-	b	a	b	b	b	b	b	b	a	b	b
chr11	713674	C	T	-	-	b	a	-	b	-	-	-	-	-	b	b	b	-	-	b	-	a	a	a	b	a	-	b	-	-	-	-	-	b	a	-	-	a	-	-	-	b	-	-	-	-	-	-	-
chr11	713757	A	G	-	-	b	a	-	-	-	-	-	-	-	b	b	b	-	-	b	-	a	a	a	b	a	b	b	-	-	-	-	-	b	a	-	-	a	-	-	-	b	-	-	-	-	-	-	-
chr11	752699	G	A	-	-	a	-	-	-	-	-	-	-	a	-	a	a	a	-	-	a	-	a	-	a	-	-	a	-	a	-	-	-	a	-	-	-	-	a	-	-	-	-	-	a	-	-	-	-
chr11	779248	C	T	a	-	a	a	a	a	a	-	a	-	a	a	a	a	a	a	a	a	a	a	a	a	a	-	a	a	a	a	a	-	a	a	-	a	-	a	a	a	-	-	a	a	-	-	a	-
chr11	807970	A	G	-	-	-	a	-	b	-	-	-	-	b	b	-	a	-	-	-	-	-	-	-	-	b	-	-	a	-	-	a	-	a	-	-	-	-	a	-	b	-	-	-	a	b	a	b	b
chr11	999345	T	C	-	b	-	-	-	-	-	-	-	-	-	-	-	a	b	a	b	b	-	h	-	-	a	b	b	-	b	-	-	-	-	-	-	b	-	-	-	-	-	-	a	-	-	-	-	-
chr11	999466	T	C	-	-	-	-	-	-	-	-	-	-	-	-	-	a	a	a	a	a	a	a	a	a	a	a	a	a	a	-	-	-	-	-	-	-	a	-	-	-	-	-	-	-	-	-	-	-
chr11	1132859	T	C	a	-	-	a	-	-	a	a	a	-	-	a	a	-	-	-	-	-	a	-	-	-	-	-	-	-	-	-	-	-	-	-	a	-	-	a	-	a	-	-	-	-	-	-	a	a
chr11	1203345	A	C	b	b	-	a	-	-	-	a	-	a	-	-	-	a	-	-	-	-	-	-	-	-	-	-	-	a	-	a	a	-	a	-	-	b	-	-	-	b	-	-	-	a	a	a	b	a
chr11	1203380	T	C	b	b	-	a	-	-	-	a	-	a	-	-	-	a	-	-	-	-	-	-	-	-	-	-	-	a	-	a	a	-	b	-	-	b	-	-	-	b	-	-	-	a	b	a	b	a
chr11	1205615	C	T	b	b	b	-	-	b	a	a	b	-	a	b	b	a	-	a	b	a	b	b	b	b	a	-	-	-	a	-	a	b	-	a	a	b	-	b	a	-	b	b	-	-	b	-	-	b
chr11	1208310	A	G	b	b	b	a	a	b	a	a	a	b	a	b	b	a	-	-	b	-	-	b	-	b	-	-	-	a	-	a	a	a	b	b	a	b	a	b	a	b	b	b	-	a	b	-	b	-
chr11	1226281	G	A	-	-	-	-	-	-	-	-	a	-	-	b	-	a	b	a	b	-	b	h	a	b	a	-	b	b	b	-	a	-	-	-	-	-	-	-	a	-	-	-	-	a	-	-	-	-
chr11	1226318	C	T	-	-	-	-	-	-	-	-	a	-	-	b	-	a	b	a	b	-	b	h	a	b	a	-	b	a	a	-	a	-	-	-	-	-	-	-	a	-	-	-	-	a	-	-	-	-
chr11	1227350	A	T	-	-	b	a	-	b	-	a	-	b	-	-	b	-	-	-	-	-	-	-	-	-	-	-	-	-	-	-	-	-	-	-	-	b	-	-	-	b	-	-	b	-	-	-	-	-
chr11	1227488	T	C	-	-	b	a	-	b	-	a	-	b	-	-	b	-	-	-	-	-	-	-	-	-	-	-	-	-	-	-	-	-	-	-	-	b	-	-	-	b	-	-	b	-	-	-	-	-
chr11	1227587	C	T	b	-	b	a	a	b	-	-	a	-	b	b	b	a	-	-	-	-	b	b	-	b	a	-	b	-	-	-	a	b	b	a	a	b	a	-	a	b	-	-	a	b	b	a	-	-
chr11	1228204	T	G	a	b	b	a	a	b	b	a	a	b	b	b	b	b	b	-	b	b	-	b	b	b	a	-	b	b	a	a	a	a	a	a	a	b	a	b	-	b	b	b	a	a	a	b	b	b
chr11	1228570	T	C	-	-	-	-	-	-	-	-	-	-	-	-	-	b	b	-	b	b	-	-	a	b	-	-	b	b	b	a	-	-	-	-	-	-	-	-	-	-	-	-	-	-	-	-	-	-
chr11	1229672	G	A	h	b	b	a	a	b	a	a	b	a	a	b	b	a	b	-	b	-	-	-	a	b	-	-	b	a	-	a	a	a	b	a	-	b	a	a	a	b	b	b	a	a	b	a	b	-
chr11	1231274	A	C	-	-	-	-	-	-	-	-	-	-	-	-	-	a	-	a	b	-	a	a	-	b	a	b	b	a	b	-	-	-	-	-	-	-	-	-	-	-	-	-	a	-	-	-	-	-
chr11	1243927	C	T	b	b	b	a	a	b	b	-	a	a	b	b	b	a	-	a	-	b	-	b	a	b	-	-	-	a	-	a	a	b	b	a	a	b	-	a	a	b	b	b	-	h	b	a	b	a
chr11	1243975	A	C	b	b	b	a	a	b	b	-	a	a	b	b	b	a	-	a	-	b	-	b	a	b	-	-	-	a	-	a	a	b	b	a	a	b	-	a	a	b	b	b	-	h	b	a	b	a
chr11	1244319	T	C	-	-	-	-	-	-	-	-	-	-	-	-	-	b	-	a	-	-	b	-	a	-	a	b	b	-	a	-	-	-	-	-	-	-	-	-	-	-	-	-	-	-	-	-	-	-
chr11	1244329	G	T	-	-	-	-	-	-	-	-	-	-	-	-	-	b	-	a	-	-	b	-	a	-	a	b	b	-	a	-	-	-	-	-	-	-	-	-	-	-	-	-	-	-	-	-	-	-
chr11	1257113	T	A	-	-	-	-	-	-	-	-	-	-	-	-	-	h	b	a	b	a	b	h	a	b	a	b	b	h	h	-	-	-	b	a	-	-	-	a	-	-	-	-	-	-	-	-	-	-
chr11	1268077	G	A	a	b	b	a	a	b	a	a	a	-	a	b	b	a	b	-	b	-	-	b	-	b	-	-	-	b	a	a	a	b	a	a	b	b	-	a	-	b	b	b	a	-	b	a	-	-
chr11	1270822	T	A	-	-	b	-	-	b	-	-	-	b	b	-	-	-	-	-	-	-	-	-	-	-	a	-	-	-	-	-	-	-	-	-	b	b	-	-	-	b	-	-	-	-	a	-	-	-
chr11	1276541	T	A	-	-	-	-	-	-	-	-	-	-	-	-	-	b	b	a	b	a	h	h	a	b	a	b	b	b	b	a	-	-	a	-	-	-	-	-	a	-	-	-	-	-	b	-	-	-
chr11	1280369	A	G	b	b	b	a	a	b	b	a	a	a	a	b	b	b	b	a	b	-	-	b	a	b	a	b	-	a	a	a	a	b	a	a	a	b	-	b	a	b	b	b	a	b	a	a	b	b
chr11	1287411	A	T	-	b	-	-	a	-	-	-	-	-	-	-	-	-	-	-	-	-	-	a	-	-	-	-	-	b	-	-	-	-	-	-	-	-	-	-	-	-	-	-	-	b	b	-	-	-
chr11	1299608	T	C	b	-	b	a	a	a	-	-	-	-	b	b	b	a	b	-	b	a	a	-	-	b	a	b	b	h	b	a	-	a	a	-	a	b	-	-	a	b	b	-	-	-	b	-	-	-
chr11	1301820	C	A	b	b	b	-	-	b	b	-	b	b	-	b	b	b	b	-	b	b	b	b	-	b	-	b	b	b	b	-	-	b	-	-	b	b	-	-	-	b	-	b	-	-	-	-	-	-
chr11	1321425	A	G	a	b	b	a	a	b	-	a	a	a	a	b	b	a	-	-	-	-	-	-	a	-	a	-	b	a	a	a	a	b	a	a	a	b	a	b	a	b	b	b	a	b	b	b	b	-
chr11	1321448	A	T	a	b	b	a	a	b	-	a	a	a	a	b	b	a	-	-	-	-	-	-	a	-	a	-	b	a	a	a	a	b	a	a	a	b	a	b	a	b	b	b	a	b	b	b	b	-
chr11	1321455	T	A	a	b	b	a	a	b	-	a	a	b	a	b	b	a	-	-	-	-	-	-	a	-	a	-	b	a	a	a	a	b	a	a	a	b	a	b	a	b	b	b	a	b	b	b	b	-
chr11	1321674	A	T	a	b	b	a	a	b	-	a	a	a	a	b	b	a	-	-	b	-	-	-	a	b	a	-	b	a	a	a	a	b	a	a	a	b	a	b	a	b	b	b	a	b	b	b	b	-
chr11	1322183	A	G	a	b	b	a	a	b	-	a	b	a	-	b	b	a	b	a	b	a	a	a	-	b	-	-	-	b	a	a	a	a	b	a	b	b	-	a	a	b	b	b	-	a	b	a	b	b
chr11	1339482	G	T	-	-	-	-	-	-	-	-	-	-	-	-	-	a	b	a	b	-	h	b	a	b	a	-	b	a	a	-	-	-	a	-	a	-	-	-	-	b	-	-	-	-	-	-	-	-
chr11	1345768	G	A	b	-	-	a	a	-	-	a	-	-	-	-	b	b	b	a	b	b	a	b	b	b	a	-	b	b	b	a	a	-	-	-	-	b	-	-	-	-	-	-	a	-	-	-	-	-
chr11	1345782	T	G	b	-	-	a	a	-	-	a	-	-	-	-	b	b	b	a	b	b	a	b	b	b	a	-	b	b	b	a	a	-	-	-	-	b	-	-	-	-	-	-	a	-	-	-	-	-
chr11	1345878	A	G	a	b	b	a	a	b	a	-	b	a	a	b	b	b	-	-	-	-	-	-	-	-	-	-	-	-	-	a	a	b	a	a	a	b	-	a	a	b	b	b	a	b	a	b	a	-
chr11	1346093	C	T	a	b	b	a	a	b	a	-	b	a	a	b	b	b	-	-	-	-	-	-	-	-	-	-	-	-	-	a	a	b	a	a	a	b	-	a	a	b	b	b	a	b	a	b	a	-
chr11	1359705	A	T	a	b	b	a	a	b	a	a	a	b	a	b	b	b	b	-	b	b	a	a	a	b	a	b	b	-	a	a	a	a	a	a	a	b	b	a	a	b	b	b	a	b	b	b	b	-
chr11	1362164	A	G	b	-	b	a	a	b	-	a	b	b	-	b	b	a	-	-	-	b	a	b	a	b	-	-	b	-	a	a	a	a	b	a	a	b	-	b	a	b	b	b	a	a	b	a	b	-
chr11	1362170	T	C	b	-	b	a	a	b	-	a	a	b	-	b	b	a	-	-	-	b	a	b	b	b	-	-	b	-	a	a	a	a	b	a	a	b	-	b	a	b	b	b	a	a	b	a	b	-
chr11	1371970	T	G	a	-	b	a	a	b	-	a	b	-	b	b	b	a	b	-	b	b	b	b	b	b	a	b	b	a	a	-	a	-	a	-	b	b	-	-	-	-	-	b	a	a	-	-	-	-
chr11	1372152	A	G	a	-	b	a	a	b	-	a	b	-	a	b	b	b	-	-	b	a	b	a	b	b	a	b	b	a	a	-	a	-	a	-	b	b	-	-	-	-	-	b	a	a	-	-	-	-
chr11	1375669	A	T	a	-	b	-	a	b	-	-	-	-	-	-	b	a	-	-	-	-	-	-	-	-	-	-	-	-	-	a	a	b	-	-	-	-	-	b	a	-	-	-	-	-	b	b	b	-
chr11	1390172	C	T	b	b	b	a	a	b	-	a	b	b	a	b	b	-	-	-	b	a	-	b	-	b	a	b	b	b	a	a	a	b	b	a	b	b	a	a	a	b	b	a	a	a	a	b	a	a
chr11	1391035	T	C	-	-	b	-	-	-	-	-	-	-	-	-	-	a	b	a	b	-	b	a	a	b	a	b	b	a	b	-	-	-	-	-	-	-	-	-	-	-	-	-	-	-	-	-	-	-
chr11	1391051	A	G	-	-	b	-	-	-	-	-	-	-	-	-	-	a	b	a	b	-	a	a	a	b	a	b	b	a	a	-	-	-	-	-	-	-	-	-	-	-	-	-	-	-	-	-	-	-
chr11	1391154	A	G	-	-	b	-	-	-	-	-	-	-	-	-	-	a	b	a	b	-	a	a	a	-	a	b	b	a	a	-	-	-	-	-	-	-	-	-	-	-	-	-	-	-	-	-	-	-
chr11	1400302	T	C	-	-	-	-	-	-	-	-	-	-	-	-	-	-	-	-	-	-	-	-	-	-	-	-	-	-	-	-	-	b	b	-	-	b	-	-	-	-	-	-	-	b	a	-	-	-
chr11	1402077	T	A	a	b	b	a	a	b	-	a	a	a	a	b	b	b	-	a	-	a	-	a	a	b	a	b	-	-	-	a	a	b	b	a	a	b	-	b	-	b	b	b	a	a	b	a	-	-
chr11	1404105	C	G	-	-	-	-	-	-	-	-	-	-	-	-	-	a	b	a	b	a	h	a	a	b	a	b	b	h	a	-	-	-	b	-	a	b	b	-	-	-	-	-	-	-	-	-	-	-
chr11	1404320	T	G	-	-	-	-	-	-	-	-	-	-	-	-	-	a	-	a	b	h	b	b	a	b	a	b	b	b	h	-	-	-	-	a	-	-	-	a	-	-	-	-	-	-	-	-	-	-
chr11	1404422	A	G	-	-	-	-	a	-	-	-	-	-	-	-	-	b	b	h	b	a	b	a	-	b	a	b	b	a	-	-	-	-	-	-	-	-	-	-	a	-	-	-	a	-	-	-	-	-
chr11	1406829	A	C	-	-	b	-	-	-	-	-	-	-	-	b	b	h	b	-	b	h	a	a	a	b	a	-	b	a	a	-	-	-	b	a	-	-	-	-	-	-	-	-	-	-	-	-	-	-
chr11	1407155	T	C	-	-	-	a	-	-	-	-	-	-	-	-	-	b	b	a	b	a	b	a	-	b	a	b	b	b	b	a	-	-	a	a	-	-	-	-	-	-	-	-	-	-	-	-	-	-
chr11	1408733	C	T	b	-	b	-	-	b	-	a	a	b	a	b	b	a	b	-	b	a	a	a	a	b	-	b	b	a	a	-	-	b	a	a	-	-	a	-	-	b	-	-	a	b	-	-	-	-
chr11	1408841	A	T	b	-	b	-	-	b	-	a	a	b	a	b	b	a	b	-	b	a	b	a	a	b	-	b	b	b	a	-	-	b	a	a	-	-	-	-	-	b	-	-	a	b	-	-	-	-
chr11	1408928	C	T	b	b	b	a	a	b	-	-	b	b	-	b	b	b	-	a	b	a	a	-	b	b	a	b	b	-	a	-	-	-	-	a	b	b	-	-	-	b	-	b	-	b	b	-	-	-
chr11	1414977	C	T	b	b	b	a	a	b	b	-	a	b	-	b	b	b	-	a	b	-	a	b	b	b	a	-	b	a	b	a	a	a	b	a	a	b	-	b	a	b	b	b	a	b	b	a	b	-
chr11	1415170	A	T	b	b	b	a	a	b	b	-	a	b	-	b	b	b	-	a	b	-	a	b	b	b	a	-	b	a	b	a	a	a	b	a	a	b	-	b	a	b	b	b	a	b	b	a	b	-
chr11	1421325	C	T	-	-	-	-	-	-	-	-	-	-	-	-	-	a	b	a	b	b	b	a	a	b	a	b	b	a	h	-	-	-	-	-	-	-	-	-	-	-	b	-	-	b	-	-	-	-
chr11	1421387	C	T	-	-	-	-	-	-	-	-	-	-	-	-	-	a	b	a	b	b	b	a	a	b	a	b	b	a	a	-	-	-	-	-	-	-	-	-	-	-	b	-	-	b	-	-	-	-
chr11	1421403	C	T	a	b	b	-	a	b	-	a	-	a	a	b	b	a	-	-	b	-	a	a	a	b	-	-	-	a	a	a	-	-	b	a	-	b	a	-	-	-	b	-	a	b	a	-	-	-
chr11	1421425	C	T	a	b	b	-	a	b	-	a	-	a	a	b	b	a	-	-	b	-	a	a	a	b	-	-	-	a	a	a	-	-	b	a	-	b	a	-	-	-	b	-	a	b	a	-	-	-
chr11	1421442	T	C	a	b	b	-	a	b	-	a	-	a	a	b	b	a	-	-	b	-	a	b	a	b	-	-	-	a	a	a	-	-	b	a	-	b	a	-	-	-	b	-	a	b	b	-	-	-
chr11	1421465	G	A	a	b	b	-	a	b	-	a	-	a	a	b	b	a	-	-	b	-	a	b	a	b	-	-	-	a	a	a	-	-	b	a	-	b	a	-	-	-	b	-	a	b	b	-	-	-
chr11	1422536	T	C	b	b	b	a	a	b	a	-	b	b	a	b	b	h	-	a	b	-	-	a	-	b	a	b	b	a	-	a	a	a	b	a	b	b	a	b	a	b	b	b	a	b	b	b	b	-
chr11	1427052	T	G	a	b	b	a	a	b	-	-	b	b	a	b	b	-	-	-	b	-	-	-	-	b	-	-	-	-	a	a	a	a	b	a	b	b	b	a	a	b	b	b	a	a	b	a	b	-
chr11	1427308	A	G	a	b	b	a	a	b	-	-	b	b	a	b	b	-	-	-	b	-	-	-	-	-	-	-	-	-	a	a	a	a	b	a	b	b	b	a	a	b	b	b	a	a	b	a	b	-
chr11	1427322	T	C	a	b	b	a	a	-	-	-	b	b	a	b	b	-	-	-	b	-	-	-	-	-	-	-	-	-	a	a	a	a	b	a	b	b	b	a	a	b	b	b	a	a	b	a	b	-
chr11	1441021	T	G	a	-	b	a	a	b	b	a	a	-	b	b	b	a	b	a	b	a	b	a	b	-	-	-	b	b	b	a	a	a	b	a	a	b	b	a	a	b	b	b	a	b	b	a	-	a
chr11	1441083	A	G	b	-	-	a	-	-	-	-	b	-	a	b	b	-	-	-	-	-	a	-	-	-	-	-	-	-	-	a	-	-	b	-	-	b	a	-	a	b	b	b	-	b	b	b	b	-
chr11	1442962	G	A	-	-	-	-	-	-	-	-	-	-	-	-	-	a	b	a	b	a	b	b	a	b	a	b	b	b	b	-	-	-	-	-	-	-	-	-	-	b	-	-	-	-	-	-	-	-
chr11	1443474	T	C	b	-	b	a	a	b	a	a	a	b	b	b	b	a	-	-	-	a	a	b	-	-	-	-	b	-	b	-	a	b	b	a	-	b	-	b	a	-	b	b	a	a	b	b	b	b
chr11	1445475	G	A	-	-	-	a	-	-	-	-	-	b	-	-	-	a	b	a	b	a	h	a	h	b	a	b	b	b	b	-	-	-	b	-	-	b	-	-	-	-	-	-	-	-	-	-	-	-
chr11	1446158	G	A	-	-	-	a	a	b	-	a	b	-	-	b	b	a	b	-	-	a	-	-	-	b	-	-	-	-	-	-	-	-	-	-	-	-	-	-	a	b	-	-	-	-	-	-	-	-
chr11	1469477	T	C	a	b	b	a	a	b	-	a	b	-	b	b	b	a	-	a	b	-	-	a	a	b	a	b	b	b	-	a	a	b	a	a	b	b	b	a	a	-	b	b	a	a	a	a	b	a
chr11	1471264	G	A	a	b	b	a	a	b	b	a	a	b	b	b	b	-	-	a	b	-	h	a	a	b	a	b	b	a	h	a	a	b	a	a	a	b	b	a	a	b	b	b	a	b	a	b	b	b
chr11	1474343	A	G	-	b	b	-	-	-	-	-	-	b	-	b	b	-	-	-	-	-	-	-	-	-	-	-	-	-	-	-	-	-	b	a	b	b	a	-	-	-	b	b	-	b	b	-	-	-
chr11	1481795	T	C	b	b	b	a	a	b	-	-	a	b	a	b	b	b	b	a	b	-	a	-	-	-	-	b	-	-	a	a	a	b	a	a	a	b	-	b	-	b	b	b	a	b	b	b	b	-
chr11	1482693	A	T	-	-	-	-	-	-	-	-	-	-	-	-	-	h	b	a	b	h	h	h	h	b	-	b	b	b	h	-	-	-	-	-	-	-	-	-	-	-	-	-	-	-	-	-	-	-
chr11	1483038	G	T	-	-	-	-	-	-	-	-	-	-	-	-	-	b	b	a	b	a	b	h	h	b	a	b	b	b	a	-	-	-	-	-	-	-	-	-	-	-	-	-	-	-	-	-	-	-
chr11	1487677	A	C	-	-	-	-	a	b	-	a	b	-	a	b	b	b	b	a	b	b	a	a	a	b	a	b	-	a	h	-	-	b	b	-	-	-	-	a	-	-	-	-	-	a	-	-	-	-
chr11	1495150	G	T	b	-	b	a	a	b	a	-	b	b	a	b	b	-	b	a	b	a	-	b	b	b	-	-	b	-	a	a	a	a	a	a	a	b	b	a	a	b	-	b	a	a	b	b	b	a
chr11	1495928	A	G	-	-	-	-	-	-	-	-	-	-	-	-	-	a	-	a	b	b	a	b	a	b	a	b	b	h	a	-	-	-	-	-	-	-	-	-	-	-	-	-	-	-	-	-	-	-
chr11	1501796	T	A	a	-	-	a	-	-	-	-	-	-	b	-	b	a	b	a	b	a	b	b	b	b	a	b	b	h	a	-	a	-	-	-	a	-	-	b	-	-	-	b	-	-	-	-	-	-
chr11	1507573	T	G	-	-	-	-	-	-	-	-	-	-	-	b	-	a	b	a	b	b	b	h	a	b	a	b	b	h	a	-	-	-	-	-	a	-	-	-	-	-	b	-	a	-	-	-	b	-
chr11	1509299	T	C	-	-	-	-	-	-	-	-	-	-	a	b	-	b	b	-	b	-	b	a	a	b	-	b	b	a	a	-	-	b	-	-	b	-	-	-	a	-	-	-	-	-	-	-	-	-
chr11	1522402	G	A	-	-	-	a	-	-	-	-	-	-	-	-	-	b	b	a	-	b	h	a	a	b	-	b	b	b	a	-	-	-	-	-	a	b	-	-	-	-	-	-	-	-	-	-	-	-
chr11	1523737	T	G	a	b	-	a	a	b	-	-	-	b	-	b	b	-	-	-	-	-	-	-	-	-	-	-	-	-	-	-	-	-	b	a	a	b	-	-	-	b	-	b	a	-	b	b	b	-
chr11	1526558	G	A	-	b	-	-	-	-	-	-	-	-	-	-	-	a	b	a	b	b	a	b	a	b	a	b	b	a	a	-	-	-	-	-	-	-	-	-	-	-	b	-	-	a	-	-	-	-
chr11	1526624	C	T	a	b	a	a	a	b	a	a	b	-	-	b	b	-	-	-	b	-	-	a	a	a	a	a	b	-	a	a	a	a	a	a	a	b	-	-	-	b	-	b	a	a	a	-	-	a
chr11	1528169	G	A	-	-	b	-	-	-	-	-	a	-	-	-	b	b	b	a	b	a	b	-	b	b	a	b	-	h	b	-	-	-	-	-	-	-	-	-	a	-	-	b	-	-	b	-	-	-
chr11	1533482	A	G	-	-	-	a	a	-	-	a	-	a	-	-	-	a	-	a	-	-	b	a	b	b	a	-	b	a	a	a	a	b	a	a	-	-	-	-	a	-	-	-	-	-	a	-	-	-
chr11	1533599	T	C	-	-	-	a	-	-	-	-	-	-	-	-	-	h	b	-	b	a	-	h	h	b	a	b	b	h	b	-	-	-	-	-	-	b	-	-	-	-	-	-	-	-	-	-	-	a
chr11	1538793	C	T	a	b	b	a	a	b	b	a	b	b	a	b	b	a	b	a	h	-	h	h	h	a	a	h	h	h	h	a	a	a	a	a	b	b	a	b	a	b	b	b	a	a	a	a	b	a
chr11	1541231	A	G	-	-	-	-	-	-	-	-	-	-	-	-	-	-	-	a	b	a	b	-	h	b	a	b	b	-	a	-	-	-	-	-	-	-	-	-	-	-	-	-	-	a	-	-	-	-
chr11	1543593	G	C	b	-	b	-	a	b	-	a	b	b	b	b	b	b	b	-	b	-	b	b	a	-	-	-	b	b	b	a	a	a	a	a	a	b	b	a	a	b	b	b	a	a	a	b	b	-
chr11	1544046	G	A	a	-	b	-	-	b	-	-	-	-	b	b	b	-	-	-	-	-	-	-	-	-	-	-	-	-	-	-	-	b	b	-	b	b	-	-	-	b	b	-	-	-	b	-	-	-
chr11	1544290	A	G	a	b	b	a	a	b	a	a	b	b	a	b	b	a	b	-	b	a	-	h	b	b	a	-	b	b	h	a	a	a	b	a	a	b	-	b	a	b	a	-	a	-	b	-	b	-
chr11	1544336	C	T	a	b	b	a	a	b	a	a	b	b	a	b	b	a	b	-	b	a	-	h	b	b	a	-	b	b	h	a	a	a	b	a	a	b	-	b	a	b	a	-	a	-	b	-	b	-
chr11	1544344	A	G	a	b	b	a	a	b	a	a	b	b	a	b	b	a	-	-	b	a	-	h	b	b	a	-	b	b	a	a	a	a	b	a	a	b	-	b	a	b	a	-	a	-	b	-	b	-
chr11	1544544	T	G	-	-	-	-	-	-	-	-	-	-	-	-	-	a	b	-	b	a	h	-	a	b	a	b	b	h	h	-	-	a	-	-	-	-	-	-	-	-	-	-	-	-	-	-	-	-
chr11	1558672	T	C	a	b	b	a	a	b	-	b	b	a	a	b	b	b	b	a	-	-	a	-	-	-	a	b	b	a	-	a	b	b	b	a	b	b	b	b	-	b	b	b	a	-	b	a	b	a
chr11	1559610	A	G	a	-	-	a	a	-	-	-	-	-	-	-	-	-	-	-	-	-	-	-	-	-	-	-	-	-	a	-	-	b	-	-	-	b	-	-	-	-	b	-	-	a	a	-	b	-
chr11	1561295	G	A	b	b	b	a	a	b	-	a	a	a	a	b	b	a	-	-	-	-	a	a	-	b	-	b	b	a	a	a	a	a	b	a	a	b	a	b	a	b	b	b	a	a	b	a	b	b
chr11	1561473	G	A	b	b	b	a	a	b	-	a	a	a	a	b	b	a	-	-	-	-	a	b	-	-	-	b	b	a	a	a	a	a	b	a	a	b	a	b	a	b	b	b	a	a	b	a	b	b
chr11	1569929	T	C	b	-	-	-	-	-	-	-	-	-	-	-	-	h	b	a	b	h	b	h	h	b	a	b	b	h	h	-	-	-	-	-	-	-	-	-	-	-	-	-	-	-	-	-	-	-
chr11	1570860	T	C	b	b	b	-	-	b	b	-	b	-	-	b	b	b	-	-	-	b	-	b	-	-	-	-	-	-	b	-	-	-	b	-	-	b	-	-	-	b	b	b	-	-	b	-	b	b
chr11	1584632	C	A	-	-	-	-	-	-	-	a	-	-	-	-	-	b	b	a	b	b	a	h	b	b	a	b	b	b	h	-	-	-	-	-	-	-	-	-	-	-	-	-	-	-	-	-	-	-
chr11	1586664	G	T	-	-	-	-	-	-	-	-	-	-	-	-	-	b	-	-	b	h	a	a	h	b	a	b	b	h	a	-	-	-	-	-	-	-	-	a	-	-	-	-	-	-	-	-	-	-
chr11	1586696	C	G	-	-	-	-	-	-	-	-	-	-	-	-	-	h	-	-	b	h	a	h	h	b	a	b	b	h	h	-	-	-	-	-	-	-	-	a	-	-	-	-	-	-	-	-	-	-
chr11	1586764	T	C	-	-	-	-	-	-	-	-	-	-	-	-	-	a	-	-	b	a	a	a	a	b	a	b	b	h	b	-	-	-	-	-	-	-	-	a	-	-	-	-	-	-	-	-	-	-
chr11	1587160	G	T	-	-	-	-	-	-	-	-	-	-	-	-	-	a	b	a	b	b	b	a	b	b	a	b	b	h	h	-	-	-	b	-	b	-	-	-	-	-	-	-	-	-	-	-	-	-
chr11	1587890	A	G	-	-	-	-	-	-	-	-	-	-	-	-	-	a	-	a	b	b	b	b	b	-	a	b	b	a	a	-	-	-	-	-	-	-	-	-	-	-	-	-	-	a	-	-	-	-
chr11	1604397	C	A	a	b	b	a	a	b	a	a	a	a	b	b	b	a	b	-	b	-	-	-	a	-	a	-	-	b	a	a	a	b	b	a	b	b	b	a	a	b	b	b	a	b	b	b	b	b
chr11	1608915	C	T	-	-	-	-	-	-	-	-	-	-	-	-	-	a	b	a	a	a	a	a	a	b	a	b	b	b	a	-	-	-	-	-	-	-	-	-	-	-	-	-	a	-	-	-	-	-
chr11	1609419	G	A	b	b	b	a	b	b	b	a	b	b	-	b	b	-	-	a	b	-	b	-	-	-	-	-	b	-	a	-	a	b	b	a	a	b	b	b	a	b	b	-	a	a	b	b	b	b
chr11	1610163	C	T	a	-	-	-	-	-	-	-	-	-	a	-	-	a	b	a	b	b	h	b	h	b	a	b	b	b	a	-	a	-	-	-	-	b	-	-	-	-	-	-	-	-	b	-	-	-
chr11	1613979	T	C	-	b	-	-	-	-	-	-	-	-	-	-	-	b	-	a	-	a	b	a	b	b	a	b	b	a	a	-	-	-	-	-	-	b	-	-	-	-	-	-	-	-	-	-	-	-
chr11	1624382	T	C	a	-	-	-	-	-	-	-	-	-	-	-	b	a	-	a	b	a	b	-	b	b	a	b	b	b	a	-	a	-	-	-	-	b	-	-	-	-	-	-	-	a	-	-	-	-
chr11	1630443	T	A	a	-	b	-	a	-	-	-	-	-	-	b	b	-	b	-	-	b	-	-	-	-	-	b	-	-	-	a	-	a	a	-	-	-	-	a	-	-	-	b	-	b	a	b	b	-
chr11	1637631	C	T	-	-	-	-	-	-	-	-	-	-	-	-	-	b	b	a	-	a	b	a	a	-	a	b	-	a	a	-	-	-	-	-	-	-	-	-	-	-	-	-	-	-	-	-	-	-
chr11	1667531	T	C	b	-	b	-	b	b	-	-	b	b	b	b	b	-	-	-	-	-	-	-	-	-	-	-	-	-	-	-	-	-	b	-	b	b	b	-	-	b	b	b	-	-	b	-	b	-
chr11	1668036	G	T	b	b	b	-	b	b	-	-	b	-	b	b	b	-	-	-	b	-	-	b	-	b	-	-	b	-	b	-	-	-	b	-	b	b	-	b	-	b	b	b	-	b	b	b	b	-
chr11	1671615	A	C	a	b	b	a	-	b	-	a	b	a	-	b	b	-	-	a	-	-	-	-	-	-	-	b	-	b	-	-	a	b	a	a	b	b	-	-	a	b	-	b	a	b	a	a	b	b
chr11	1671902	G	T	a	-	b	a	b	b	a	a	b	a	a	b	b	a	b	a	b	a	h	h	b	b	a	b	b	b	a	a	a	-	b	a	b	b	-	-	-	-	b	b	-	a	-	-	-	-
chr11	1673020	T	C	a	b	b	a	b	b	a	-	a	a	b	b	b	a	-	a	-	-	a	a	a	-	-	-	-	-	a	-	-	a	a	a	-	b	-	-	-	-	-	b	-	-	b	-	-	-
chr11	1673035	C	T	a	b	b	a	b	b	a	-	a	a	b	b	b	a	-	a	-	-	a	a	a	-	-	-	-	-	a	-	-	a	a	a	-	b	-	-	-	-	-	b	-	-	b	-	-	-
chr11	1673060	T	C	a	b	b	a	b	b	a	-	a	a	b	b	b	a	-	a	-	-	a	a	a	-	-	-	-	-	a	-	-	a	a	a	-	b	-	-	-	-	-	b	-	-	b	-	-	-
chr11	1677175	G	A	b	-	b	a	a	b	-	a	b	-	b	b	b	b	-	-	b	-	-	a	a	b	-	-	b	-	-	a	-	b	b	-	a	b	-	b	a	b	b	b	a	b	a	b	-	-
chr11	1679955	G	A	b	b	b	a	a	b	-	a	b	-	-	b	b	-	-	-	-	-	-	-	-	-	-	-	-	-	-	a	a	a	a	a	-	b	-	-	-	b	-	b	a	a	a	-	-	-
chr11	1688534	T	C	a	b	b	a	a	b	b	a	b	b	a	b	b	b	b	a	b	b	a	b	-	b	-	b	b	a	b	a	a	b	b	a	a	b	a	b	a	b	b	b	a	b	a	a	b	a
chr11	1698643	G	A	a	b	b	a	a	-	b	-	b	a	-	-	b	-	-	-	-	a	-	-	-	b	-	-	b	-	b	a	-	a	b	a	a	b	-	b	a	b	b	-	a	a	b	b	-	-
chr11	1699319	A	G	a	-	b	a	a	b	a	a	a	a	a	b	b	b	-	a	b	-	a	b	-	b	a	b	b	a	-	a	a	-	b	a	a	b	b	a	a	b	b	b	a	a	a	b	-	a
chr11	1711325	C	T	-	-	-	-	-	-	-	-	-	-	-	-	b	a	b	a	b	-	h	a	b	b	a	b	b	b	h	-	-	-	-	-	b	-	-	-	a	-	-	-	-	-	-	-	-	-
chr11	1734637	T	G	b	b	b	a	-	b	-	a	a	-	b	b	b	-	-	a	-	a	a	-	b	b	a	-	b	a	b	a	-	b	b	a	b	b	a	a	b	b	b	b	-	b	b	a	b	b
chr11	1761159	C	A	b	b	b	a	b	b	b	a	b	a	a	b	b	a	-	a	b	-	-	-	a	b	-	b	b	a	b	a	a	-	b	a	a	b	-	a	a	b	b	b	a	b	a	a	b	-
chr11	1763953	T	C	-	-	-	-	-	-	-	-	-	-	-	-	-	b	b	a	b	b	b	b	b	b	a	b	b	a	b	-	-	-	b	a	-	-	-	-	-	-	-	-	-	b	-	-	-	-
chr11	1773722	A	C	-	-	-	-	-	-	-	-	-	-	-	-	-	b	-	a	b	h	h	h	a	b	-	b	b	-	b	-	-	-	-	-	-	b	-	-	-	-	-	-	-	-	-	-	-	-
chr11	1786302	C	T	a	b	b	a	a	b	a	a	b	a	a	b	b	b	-	-	-	b	a	h	-	b	a	b	b	a	b	a	a	a	a	a	a	b	b	b	a	b	b	b	a	b	a	b	b	b
chr11	1786536	C	G	a	b	b	a	a	b	a	a	b	a	a	b	b	b	-	-	-	b	h	h	-	b	a	b	b	a	b	a	a	a	a	a	a	b	b	b	a	b	b	b	a	b	a	b	b	b
chr11	1787238	A	C	-	-	-	a	a	-	-	-	-	-	-	b	-	b	-	a	b	b	a	a	b	-	a	b	b	a	-	a	-	-	-	-	-	-	-	-	-	-	b	-	a	-	-	-	-	-
chr11	1792187	C	T	-	-	-	-	-	-	a	-	-	-	-	-	-	a	-	a	b	a	a	a	h	b	a	-	b	h	a	-	-	-	a	-	-	-	-	-	-	-	-	-	-	-	-	-	-	-
chr11	1793136	G	A	-	-	-	-	-	-	-	-	-	-	-	b	-	-	-	-	-	-	-	-	-	-	-	-	-	-	-	-	-	-	-	-	-	-	-	-	-	-	-	b	-	-	-	-	-	-
chr11	1796984	C	T	a	a	a	b	a	a	-	a	a	h	b	a	a	-	-	a	-	-	-	-	a	a	b	-	-	-	-	b	a	a	a	b	b	a	-	a	a	-	h	-	a	-	b	-	a	-
chr11	1808147	G	C	a	b	b	a	a	b	a	a	b	b	a	b	b	a	b	a	b	b	a	-	b	a	a	b	b	a	h	a	a	b	a	a	a	a	a	a	a	b	a	b	a	a	b	a	b	a
chr11	1817476	C	A	-	b	-	a	-	b	b	a	a	b	-	-	-	a	b	-	-	-	b	-	-	-	-	-	-	-	-	-	-	-	a	-	b	-	-	-	-	b	-	b	-	a	b	b	b	-
chr11	1836578	A	G	b	b	b	-	b	b	b	-	b	b	-	b	b	b	b	a	b	a	h	h	a	b	a	-	b	a	a	-	-	-	b	a	b	b	b	b	-	b	-	b	-	b	b	-	b	-
chr11	1836844	G	A	a	-	-	a	b	b	-	a	-	b	b	b	b	b	b	a	b	-	-	a	-	b	a	-	-	-	b	a	-	b	a	a	a	b	b	b	a	b	b	b	a	a	a	b	b	a
chr11	1839425	T	G	a	b	b	a	a	b	-	a	a	-	a	b	b	a	-	a	-	a	-	b	b	b	-	-	-	a	a	-	b	a	-	-	b	b	-	-	a	b	b	b	a	b	b	-	b	-
chr11	1839484	G	A	a	b	b	a	b	-	-	-	a	-	-	-	b	b	b	a	b	a	b	b	h	b	a	b	b	b	a	a	-	b	-	-	a	-	-	-	-	-	-	-	-	-	-	-	-	-
chr11	1850582	G	A	-	-	-	-	-	-	-	-	-	-	-	-	-	b	b	a	b	-	a	b	a	b	a	-	b	a	b	-	-	-	-	-	-	-	-	b	-	-	-	-	-	a	-	-	-	-
chr11	1850590	G	A	-	-	-	-	-	-	-	-	-	-	-	-	-	b	b	a	b	-	a	b	a	b	a	-	b	a	b	-	-	-	-	-	-	-	-	b	-	-	-	-	-	a	-	-	-	-
chr11	1856519	G	A	a	-	a	-	-	-	-	-	-	-	-	-	-	b	b	a	b	b	a	b	b	b	a	b	b	b	h	-	-	-	-	-	-	-	-	-	a	-	b	-	a	-	a	-	-	-
chr11	1857732	T	G	b	-	b	a	a	b	-	a	a	-	b	-	b	a	-	-	-	-	-	-	b	-	a	b	b	a	a	a	a	a	b	a	b	b	-	b	a	b	b	b	a	a	a	b	b	a
chr11	1857741	T	A	b	-	b	a	a	b	-	a	a	-	b	-	b	a	-	-	-	-	-	-	b	-	a	b	b	a	a	a	a	a	b	a	b	b	-	b	a	b	b	b	a	a	a	b	b	a
chr11	1868153	A	G	-	-	-	-	-	-	-	-	-	-	-	b	-	b	b	a	b	b	h	h	h	b	a	b	b	h	a	-	-	-	-	-	-	-	-	-	a	-	-	-	-	-	-	-	-	-
chr11	1893019	A	T	b	b	b	-	b	b	b	-	b	-	-	b	b	b	-	-	-	-	-	-	-	-	-	-	-	-	-	-	-	b	b	-	b	b	-	-	-	b	b	b	-	b	b	-	b	-
chr11	1893401	C	T	b	b	b	-	b	b	b	-	b	b	b	b	b	-	-	-	b	-	-	-	-	-	-	-	-	-	b	-	-	b	b	-	b	b	b	b	-	b	-	b	-	b	b	b	b	-
chr11	1898453	C	T	a	b	b	a	b	b	a	a	b	b	a	b	b	b	-	a	b	a	-	h	b	b	a	b	b	a	a	a	a	a	a	a	a	b	a	b	a	b	b	b	a	a	a	a	b	-
chr11	1900972	A	C	-	-	-	-	-	-	-	-	-	-	-	-	-	a	-	a	-	b	a	a	a	a	a	b	a	a	a	-	-	-	-	-	-	-	-	-	-	-	-	-	-	-	-	-	-	-
chr11	1903142	T	C	-	-	-	-	b	-	-	-	-	b	-	-	-	a	b	a	b	b	b	h	h	b	a	b	b	b	b	-	-	-	a	-	-	-	-	-	-	-	-	-	-	-	-	-	-	-
chr11	1912714	C	T	-	-	b	-	a	b	-	a	-	b	a	-	b	-	-	a	-	-	-	-	-	-	a	-	-	-	b	a	a	-	b	a	a	b	b	-	a	-	-	-	a	b	b	b	b	-
chr11	1914366	T	C	-	-	-	-	-	-	-	-	-	-	-	b	-	a	-	-	b	a	b	b	b	b	a	b	b	b	a	-	-	-	-	a	-	-	-	-	-	-	-	-	a	-	b	-	-	-
chr11	1914480	T	C	-	-	-	-	b	-	-	-	-	-	-	-	-	b	b	a	b	a	b	a	b	b	a	b	b	h	b	-	-	-	a	-	-	-	-	b	-	-	b	-	-	-	-	-	-	-
chr11	1914918	C	A	b	-	b	a	b	b	b	-	b	a	b	b	b	-	-	a	b	-	-	-	-	b	a	-	b	a	-	a	a	a	b	a	a	b	-	b	a	b	b	b	a	a	a	b	-	-
chr11	1916902	C	T	a	b	b	a	b	b	b	a	a	b	b	b	b	a	b	a	b	b	-	h	a	b	a	b	b	h	h	a	a	a	b	a	b	b	b	a	a	b	b	b	a	a	a	b	b	-
chr11	1917141	G	A	a	b	b	a	b	b	b	a	a	b	b	b	b	b	b	a	b	a	-	h	a	b	a	b	b	h	h	a	a	a	b	a	b	b	-	a	a	b	b	b	a	a	a	b	b	-
chr11	1917334	C	A	a	-	-	a	a	b	-	-	-	-	-	-	b	b	b	a	b	b	b	h	b	-	a	b	b	b	b	-	a	-	-	-	-	-	b	-	-	b	-	-	-	-	-	-	-	-
chr11	1921916	T	C	-	-	-	-	-	-	-	-	-	-	-	-	-	b	b	a	b	-	a	a	a	b	a	b	b	b	b	-	-	-	-	-	-	-	-	-	-	-	-	-	-	-	a	-	-	-
chr11	1926670	G	A	-	-	b	a	b	b	-	-	-	b	-	b	b	-	b	-	-	a	-	b	-	b	-	b	b	b	-	a	a	a	b	a	a	b	-	b	-	b	-	b	a	b	-	-	-	-
chr11	1940999	C	G	b	-	b	a	a	b	a	a	a	b	a	b	b	-	b	-	b	b	a	b	a	-	-	-	b	a	b	a	a	b	a	a	b	b	b	-	a	b	b	b	a	b	b	a	b	a
chr11	1942235	T	C	-	-	b	a	-	b	-	a	-	-	b	b	b	b	b	a	b	-	a	-	b	b	a	-	b	-	b	-	a	-	b	a	-	b	a	-	-	b	-	b	-	b	-	a	-	a
chr11	1942307	A	G	-	-	-	-	b	-	-	-	-	-	-	-	-	h	b	a	b	-	h	-	h	b	a	b	b	h	b	-	-	b	-	a	-	-	-	-	a	b	-	-	a	-	-	-	-	-
chr11	1945060	A	T	b	-	-	-	-	b	-	-	-	-	-	-	b	a	b	-	b	a	a	b	a	b	a	b	b	a	h	-	a	-	-	-	-	-	-	-	a	-	-	-	-	-	-	-	-	-
chr11	1945069	T	C	b	-	-	-	-	b	-	-	-	-	-	-	b	a	b	-	b	a	a	b	a	b	-	b	b	a	h	-	a	-	-	-	-	-	-	-	a	-	-	-	-	-	-	-	-	-
chr11	1945122	C	G	b	-	-	-	-	b	-	-	-	-	-	-	b	b	b	-	b	a	a	a	a	b	a	b	b	a	a	-	a	-	-	-	-	-	-	-	a	-	-	-	-	-	-	-	-	-
chr11	1979392	G	A	-	-	b	a	a	-	b	-	a	-	b	b	b	b	b	a	b	a	b	b	a	b	a	b	b	a	b	-	a	-	-	a	b	b	b	-	-	-	-	-	-	-	-	-	-	-
chr11	1984413	G	A	-	b	-	-	-	b	-	-	b	b	-	-	b	-	-	-	-	-	-	-	-	-	-	-	-	-	-	-	-	-	-	-	-	b	-	-	-	-	-	b	-	-	-	-	-	-
chr11	1991495	A	G	b	b	b	a	a	b	a	a	a	b	a	b	b	a	b	a	b	b	a	a	h	b	-	b	b	a	b	a	a	-	b	a	-	b	-	-	a	b	b	b	a	a	b	a	-	-
chr11	1995178	T	C	-	-	-	-	-	-	-	-	-	b	-	-	b	a	b	a	b	b	b	b	b	b	a	b	b	h	h	-	-	-	-	-	-	-	-	-	-	-	-	-	-	-	-	-	-	-
chr11	1997934	T	A	b	b	b	a	a	b	a	a	b	-	a	b	b	b	-	a	-	-	b	-	a	-	a	b	b	b	-	a	a	a	b	a	b	b	a	b	a	b	b	b	a	b	b	b	b	b
chr11	1998209	A	G	b	b	b	a	a	b	a	a	b	-	a	b	b	b	-	a	-	-	a	-	a	-	a	a	b	b	-	a	a	a	b	a	b	b	a	b	a	b	b	b	a	b	b	b	b	b
chr11	1998319	T	C	-	-	-	-	-	-	-	-	-	-	-	-	-	b	b	a	b	b	h	h	h	b	-	b	b	b	h	-	-	-	-	-	-	-	-	-	-	-	-	-	-	-	-	-	-	-
chr11	1998647	G	C	b	b	b	a	b	b	-	a	b	a	a	b	b	a	b	a	b	b	b	a	b	-	-	-	b	-	b	a	a	b	a	a	a	b	a	a	a	b	b	b	a	a	b	b	b	-
chr11	1999376	C	A	-	-	-	-	-	-	-	-	-	-	-	-	-	a	b	-	b	a	a	h	a	b	a	b	b	a	a	-	-	-	a	-	-	-	-	-	-	-	-	-	-	-	a	-	-	-
chr11	2000584	C	T	b	b	b	a	a	b	a	a	a	-	-	b	b	a	-	-	b	b	a	a	a	-	a	b	b	-	-	a	-	-	-	a	-	b	a	a	a	-	b	b	-	-	-	-	-	-
chr11	2001253	C	T	-	-	-	-	-	-	-	-	-	-	-	-	-	a	b	a	-	a	a	a	a	b	a	b	b	a	a	-	-	-	-	-	-	-	-	-	-	-	-	-	-	-	-	-	-	-
chr11	2001436	C	A	-	-	-	-	-	-	-	-	-	-	-	-	-	a	b	a	b	a	b	b	b	b	a	b	b	h	a	-	a	-	a	-	-	-	-	-	-	-	-	-	-	-	-	-	-	-
chr11	2002419	T	G	-	-	-	-	-	-	-	-	-	-	-	-	-	a	b	a	b	a	h	h	h	b	a	b	b	h	h	-	-	-	-	-	-	b	-	-	-	b	-	-	-	-	-	-	-	-
chr11	2008178	A	G	-	-	-	a	-	-	-	-	-	-	-	-	-	b	b	a	b	a	-	a	a	b	a	b	b	a	a	-	-	-	a	-	-	-	-	-	-	-	-	-	a	-	-	-	-	-
chr11	2014659	A	G	b	b	b	a	a	b	-	a	a	a	a	b	b	-	-	a	-	a	-	-	-	-	a	-	-	-	a	a	a	a	b	a	b	b	a	a	a	b	b	b	-	a	a	b	b	a
chr11	2014668	C	T	b	b	b	a	a	b	-	a	a	a	a	b	b	-	-	a	-	a	-	-	-	-	a	-	-	-	a	a	a	a	b	a	b	b	a	a	a	b	b	b	-	a	a	b	b	a
chr11	2015534	C	A	b	-	b	a	a	b	-	a	b	a	b	b	b	b	-	a	-	a	-	-	-	-	a	-	-	-	-	a	a	-	b	-	b	b	-	-	-	b	b	b	-	a	b	b	b	b
chr11	2015543	A	T	b	-	b	a	a	b	-	a	b	a	b	b	b	b	-	a	-	a	-	-	-	-	a	-	-	-	-	a	a	-	a	-	b	b	-	-	-	b	b	b	-	a	b	b	b	b
chr11	2022976	C	G	b	b	b	a	b	b	a	a	a	a	b	b	b	-	-	-	-	-	a	a	a	b	-	-	-	-	-	a	a	a	b	a	a	b	b	b	a	b	b	b	a	b	h	a	b	a
chr11	2023157	A	T	-	-	-	-	-	-	-	a	-	-	-	-	-	a	-	a	b	a	b	a	a	b	a	b	b	a	a	-	-	-	-	-	-	-	a	-	a	-	-	-	a	-	-	-	-	-
chr11	2024410	G	A	-	-	-	-	-	-	-	-	-	-	-	-	-	b	b	a	b	b	b	h	-	b	a	b	b	b	b	-	-	-	-	-	-	b	-	-	-	-	-	-	a	-	-	-	-	-
chr11	2026210	G	T	-	-	-	-	-	-	-	-	-	-	-	-	-	b	b	a	b	-	a	b	b	b	a	b	b	a	h	-	-	-	-	-	-	-	-	-	-	-	-	-	-	-	-	-	-	-
chr11	2027828	A	T	b	b	b	a	a	b	-	-	a	a	a	b	b	-	b	-	-	-	-	-	-	b	-	-	-	-	a	-	a	b	a	a	a	b	b	b	a	b	b	b	a	a	a	-	b	b
chr11	2040762	T	C	b	b	b	a	a	b	b	a	-	b	b	b	b	a	-	a	-	-	-	-	-	b	-	b	-	a	a	a	a	b	b	a	b	b	b	b	a	b	b	b	a	b	b	a	b	a
chr11	2040815	C	T	b	b	b	a	a	b	b	a	-	b	b	b	b	a	-	a	-	-	-	-	-	b	-	b	-	a	a	a	a	b	a	a	a	b	b	b	a	b	b	b	a	b	b	a	b	a
chr11	2050015	A	G	b	b	b	b	-	-	-	-	-	-	-	b	b	b	b	-	-	b	b	a	b	b	-	b	b	a	-	-	b	-	a	-	-	-	-	-	-	-	-	-	a	-	-	-	-	-
chr11	2064004	A	T	b	b	b	a	b	b	a	a	b	a	a	b	b	-	-	a	b	-	b	a	-	b	-	-	-	-	-	a	a	a	a	a	b	b	b	b	a	b	b	b	a	b	a	b	b	-
chr11	2064013	C	T	b	b	b	a	b	b	a	a	b	a	a	b	b	-	-	a	b	-	b	a	-	b	-	-	-	-	-	a	a	a	a	a	b	b	b	b	a	-	b	b	a	b	a	b	b	a
chr11	2066539	G	A	-	-	-	-	b	-	-	b	b	b	b	-	b	-	-	-	-	-	-	-	-	-	-	-	-	-	-	-	b	-	-	-	-	b	-	-	b	b	-	b	-	-	b	-	-	-
chr11	2070505	C	T	-	-	-	-	-	-	-	-	-	-	-	b	-	a	b	a	b	b	a	h	-	b	-	b	b	b	b	-	-	-	a	a	-	-	-	-	-	-	-	-	-	-	-	-	-	-
chr11	2103154	T	G	b	b	b	-	a	-	-	a	-	b	-	b	b	-	-	-	-	-	b	-	-	-	a	-	-	-	-	a	-	a	a	-	-	b	-	-	a	b	-	b	a	a	a	-	-	-
chr11	2105100	A	G	-	-	-	-	-	-	a	a	-	b	-	b	-	b	b	a	-	-	-	-	b	b	a	-	-	a	-	a	a	-	b	a	-	b	-	-	-	b	-	-	-	-	a	b	-	a
chr11	2109825	G	A	b	b	b	a	a	b	a	a	b	a	-	b	b	b	-	-	b	b	a	b	b	b	a	b	-	a	b	a	a	a	b	a	a	b	a	-	a	b	b	b	a	a	b	-	b	-
chr11	2110412	A	G	b	-	b	a	b	b	-	a	-	-	a	b	b	-	-	-	-	-	-	a	-	-	-	-	b	-	-	a	a	-	a	a	-	b	a	a	a	-	b	-	-	a	a	a	b	b
chr11	2115041	C	A	b	b	b	a	a	b	a	a	b	b	a	b	b	a	b	-	-	-	b	b	-	b	a	-	-	-	-	a	a	a	b	a	a	b	a	a	a	b	b	b	a	a	b	b	b	a
chr11	2115103	G	A	-	-	-	-	-	-	-	-	-	-	-	-	-	a	-	-	b	b	a	h	b	b	a	b	b	b	b	-	-	-	-	-	b	-	-	-	-	-	-	-	-	a	-	-	-	-
chr11	2119233	C	T	b	b	b	a	b	b	-	-	b	-	-	b	b	b	-	a	b	-	a	b	-	b	a	-	b	a	a	a	a	a	b	a	a	b	a	-	a	-	-	b	a	a	a	a	b	-
chr11	2120855	A	G	b	b	b	a	b	b	-	a	b	a	-	b	b	b	b	h	-	a	h	b	a	b	a	b	b	a	a	a	a	b	a	a	a	b	-	a	a	b	b	-	a	b	b	a	-	-
chr11	2125221	G	A	-	-	b	a	a	b	b	-	b	-	-	-	-	a	-	a	-	-	b	a	-	b	-	b	b	-	-	-	a	-	-	-	-	b	-	-	-	-	-	-	a	-	-	-	-	-
chr11	2125229	C	T	-	-	b	a	a	b	b	-	b	-	-	-	-	a	-	a	-	-	b	a	-	-	-	b	b	-	-	-	a	-	-	-	-	b	-	-	-	-	-	-	a	-	-	-	-	-
chr11	2125351	A	G	-	-	b	a	a	b	b	-	-	-	-	-	-	b	-	a	b	-	b	h	-	b	-	b	b	-	-	-	a	-	-	-	-	b	-	-	-	-	-	-	a	-	-	-	-	-
chr11	2125365	G	A	-	-	b	a	a	b	b	-	b	-	-	-	-	b	-	a	b	-	b	h	-	b	-	b	b	-	-	-	a	-	-	-	-	b	-	-	-	-	-	-	a	-	-	-	-	-
chr11	2134435	G	A	-	-	-	a	a	-	a	a	-	-	a	-	-	a	-	-	-	h	-	-	-	-	a	-	-	a	-	a	a	a	a	a	-	b	-	-	a	-	-	-	a	a	a	a	b	a
chr11	2144912	T	C	b	b	b	a	a	b	a	-	b	a	a	b	b	b	b	a	b	-	a	b	a	b	b	b	b	a	b	a	a	b	b	a	a	b	b	a	a	b	b	b	a	a	b	b	b	a
chr11	2145149	T	C	b	b	b	a	a	b	a	-	b	a	a	b	b	-	b	a	b	-	-	b	a	b	a	-	b	-	-	a	a	b	b	a	a	b	-	a	a	b	b	b	a	a	b	b	b	a
chr11	2146276	G	A	-	-	-	-	-	-	-	-	-	-	-	-	-	a	a	a	b	a	a	a	a	b	a	-	b	-	b	-	-	-	-	a	-	-	a	-	-	-	-	-	-	-	-	-	-	-
chr11	2150004	T	G	-	-	-	a	-	-	a	a	-	a	-	-	b	a	-	a	-	-	-	-	-	-	-	-	-	-	-	a	a	-	b	a	a	b	a	a	a	-	-	-	-	-	b	a	b	-
chr11	2150013	C	T	-	-	-	a	-	-	a	a	-	a	-	-	b	a	-	a	-	-	-	-	-	-	-	-	-	-	-	a	a	-	b	a	a	b	a	a	a	-	-	-	-	-	a	a	b	-
chr11	2150375	G	A	-	-	-	a	-	-	a	a	-	a	-	-	b	a	-	a	-	-	-	-	-	-	-	-	-	-	-	a	a	-	b	a	a	b	a	a	a	-	-	-	-	-	b	a	b	-
chr11	2159986	T	C	-	-	-	-	-	b	-	-	-	-	-	-	-	a	-	-	-	-	-	-	-	-	-	-	-	-	-	-	-	-	-	-	b	b	-	-	-	-	-	-	a	a	-	-	b	-
chr11	2160011	T	C	-	-	-	-	-	b	-	-	-	-	-	-	-	a	-	-	-	-	-	-	-	-	-	-	-	-	-	-	-	-	-	-	b	b	-	-	-	-	-	-	a	a	-	-	b	-
chr11	2160355	A	C	-	-	-	-	-	-	-	-	-	-	-	-	-	b	b	a	b	a	h	a	b	b	a	b	b	h	b	-	-	-	b	-	-	b	-	-	-	-	-	-	-	b	-	-	-	-
chr11	2160919	T	C	-	-	-	-	a	-	b	-	-	-	-	-	-	a	b	-	b	h	a	h	b	b	a	-	b	b	h	-	-	-	-	-	-	-	-	-	a	-	-	-	-	-	-	-	-	-
chr11	2168035	G	A	-	b	b	a	b	b	-	-	b	a	a	b	b	a	-	-	b	a	-	a	b	b	a	-	b	b	b	-	a	-	b	-	b	b	-	-	a	b	b	b	a	b	-	a	-	-
chr11	2168840	C	T	b	b	b	a	a	b	-	a	b	b	-	b	b	a	-	a	b	b	a	-	a	b	-	b	b	a	-	a	a	b	b	a	a	b	-	b	-	b	b	b	a	b	b	a	-	-
chr11	2174328	G	A	-	-	-	-	-	-	-	-	-	-	-	-	-	b	b	h	-	b	b	a	a	b	a	b	b	a	b	-	-	-	-	a	-	b	-	-	-	-	-	-	-	-	-	-	-	-
chr11	2174333	A	G	-	-	-	-	-	-	-	-	-	-	-	-	-	b	b	h	-	b	b	a	a	b	a	b	b	a	a	-	-	-	-	a	-	b	-	-	-	-	-	-	-	-	-	-	-	-
chr11	2179395	T	C	-	-	-	a	-	b	-	-	-	-	-	-	b	b	b	a	b	a	a	a	b	b	a	b	b	b	a	-	-	-	a	-	-	b	-	-	-	b	-	b	-	-	-	-	-	-
chr11	2179443	C	T	-	-	-	a	-	b	-	-	-	-	-	-	b	b	b	a	b	a	a	a	a	b	a	b	b	b	a	-	-	-	a	-	-	b	-	-	-	b	-	b	-	-	-	-	-	-
chr11	2189776	A	C	-	-	-	-	-	-	-	-	-	-	-	-	-	a	-	a	-	a	a	a	a	-	a	-	-	a	a	-	-	-	-	-	-	-	-	-	-	-	-	-	-	a	-	-	-	-
chr11	2191776	T	C	-	-	-	-	-	-	-	-	-	-	-	-	-	a	-	-	-	-	b	-	b	-	-	-	-	-	a	-	-	-	-	-	-	-	-	-	-	-	-	-	a	-	-	-	-	-
chr11	2191795	G	A	-	-	-	-	-	-	-	-	-	-	-	-	-	a	-	-	-	-	b	-	b	-	-	-	-	-	a	-	-	-	-	-	-	-	-	-	-	-	-	-	a	-	-	-	-	-
chr11	2194613	T	G	-	-	-	-	-	-	-	-	-	-	-	-	-	a	-	a	b	a	-	a	-	b	-	b	b	-	b	-	-	-	-	-	-	-	b	-	-	-	-	-	-	-	-	-	-	-
chr11	2205859	T	C	b	-	b	a	a	b	-	a	b	b	a	b	b	-	-	-	-	-	b	-	b	-	a	-	-	-	b	a	a	b	a	a	b	b	b	-	a	b	b	b	a	-	b	b	-	b
chr11	2205870	G	A	b	-	b	a	a	b	-	a	b	b	a	b	b	-	-	-	-	-	b	-	b	-	a	-	-	-	b	a	a	b	a	a	b	b	b	-	a	b	b	b	a	-	b	b	-	b
chr11	2209174	C	G	b	b	b	a	a	b	-	a	b	-	-	b	b	a	b	a	b	-	b	a	b	b	a	b	b	a	h	a	a	a	-	a	b	b	-	-	-	-	-	b	-	a	a	-	-	-
chr11	2210841	G	A	b	b	b	a	b	b	a	a	b	b	-	b	b	b	-	-	b	b	-	-	-	b	a	-	b	a	b	a	a	a	b	a	b	b	b	b	a	b	b	b	a	h	h	b	b	a
chr11	2213116	C	T	-	-	-	-	-	-	-	-	-	-	-	-	-	a	b	a	b	a	h	a	b	b	a	b	b	h	h	-	-	-	-	-	-	-	-	-	-	-	-	-	a	-	-	-	-	-
chr11	2226588	C	G	b	-	b	a	a	b	b	a	b	a	b	b	b	b	-	-	b	-	a	b	-	b	a	-	b	b	a	a	-	b	b	a	b	b	b	b	a	b	b	b	a	b	b	a	b	-
chr11	2238618	A	G	-	-	-	-	-	-	-	-	-	-	-	-	-	b	b	a	b	a	h	a	a	b	a	b	b	b	a	-	-	-	-	-	-	-	-	b	-	-	-	-	-	-	-	-	-	-
chr11	2238724	G	A	-	-	-	-	-	-	-	-	-	-	-	-	-	b	-	a	b	-	-	a	h	b	a	-	b	-	h	-	-	-	-	-	-	-	-	-	-	-	-	-	-	-	-	-	-	-
chr11	2244431	T	C	b	b	b	a	b	b	b	a	b	b	b	b	b	b	-	-	-	-	b	b	b	b	a	-	-	-	-	a	a	a	b	a	a	b	a	b	a	b	b	b	a	a	a	a	b	b
chr11	2248125	A	G	-	-	b	-	a	-	-	-	-	-	a	-	-	h	b	a	b	b	b	a	a	b	a	b	b	a	a	-	-	-	b	a	-	-	-	-	-	-	-	b	-	-	-	-	-	-
chr11	2253308	A	T	-	-	-	-	-	-	-	-	-	-	-	-	b	b	b	-	b	b	h	h	a	b	a	b	b	a	a	-	-	-	a	-	-	b	-	-	-	-	b	-	a	-	-	-	-	-
chr11	2253316	T	G	-	-	-	-	-	-	-	-	-	-	-	-	b	b	b	a	b	b	h	h	b	b	a	b	b	a	a	-	-	-	a	-	-	b	-	-	-	-	b	-	a	-	-	-	-	-
chr11	2258458	T	A	b	-	b	a	a	b	b	-	b	-	b	b	b	b	-	-	b	-	-	a	b	b	a	-	-	-	b	a	a	a	b	a	b	b	b	b	a	b	b	b	a	a	b	a	b	a
chr11	2258769	A	C	-	-	b	-	-	-	-	-	-	a	-	-	-	a	b	a	b	a	a	h	h	b	a	b	b	-	a	-	a	-	-	-	-	-	-	-	-	-	-	-	-	-	-	-	-	-
chr11	2258966	C	T	-	-	-	-	-	-	-	-	-	-	-	-	-	a	b	-	b	-	a	a	a	b	a	b	b	b	b	-	-	-	-	-	-	-	-	-	-	-	-	b	-	-	b	-	-	-
chr11	2259010	A	G	-	-	-	-	-	-	-	-	-	-	-	-	-	b	b	-	b	-	a	h	h	b	a	b	b	b	b	-	-	-	-	-	-	-	-	-	-	-	-	b	-	-	b	-	-	-
chr11	2259243	C	T	-	-	-	-	-	-	-	-	-	-	-	-	-	a	b	a	b	b	b	b	h	b	a	b	b	a	h	-	-	-	-	a	-	-	-	-	-	-	-	-	-	-	-	-	-	-
chr11	2259260	T	C	-	-	-	-	-	-	-	-	-	-	-	-	-	a	b	a	b	b	b	b	h	b	-	b	b	a	h	-	-	-	-	a	-	-	-	-	-	-	-	-	-	-	-	-	-	-
chr11	2259346	A	G	-	-	-	-	-	-	b	-	-	-	-	-	-	b	b	a	b	a	b	b	h	b	a	b	b	a	h	-	-	-	-	a	-	-	-	-	-	-	-	-	-	-	-	-	-	-
chr11	2271521	G	A	-	b	-	-	b	b	-	-	-	b	-	b	-	-	-	-	-	-	-	-	-	-	-	b	-	-	-	-	a	a	b	a	b	b	-	-	a	b	b	-	a	-	a	a	-	a
chr11	2271838	G	A	-	b	-	-	b	b	-	-	-	b	-	b	-	-	-	-	-	-	-	-	-	-	-	b	-	-	-	-	a	a	b	a	b	b	-	-	a	b	b	-	a	-	a	a	-	a
chr11	2271856	G	A	-	b	-	-	b	b	-	-	-	b	-	b	-	-	-	-	-	-	-	-	-	-	-	b	-	-	-	-	a	a	b	a	b	b	-	-	a	b	b	-	a	-	a	a	-	a
chr11	2274797	G	C	-	-	-	-	-	-	-	-	-	-	-	-	-	h	-	-	b	a	a	-	h	-	-	b	-	-	-	-	b	-	-	-	-	-	-	-	a	-	-	-	-	-	-	-	-	-
chr11	2276991	A	T	b	b	b	a	b	b	b	-	b	b	a	b	b	a	b	-	b	b	a	a	b	b	a	b	b	b	b	a	a	-	b	a	b	b	b	-	a	b	b	b	a	b	a	-	-	a
chr11	2277857	T	A	b	b	b	a	a	-	-	a	b	-	-	b	b	-	b	-	-	b	a	-	-	b	-	-	b	-	-	a	-	-	a	a	b	b	-	b	a	b	b	b	a	a	a	-	b	b
chr11	2277870	G	A	b	b	b	a	a	-	-	a	b	-	-	b	b	-	b	-	-	b	a	-	-	b	-	-	b	-	-	a	-	-	a	a	b	b	-	b	a	b	b	b	a	a	a	-	b	b
chr11	2279798	T	C	b	-	b	-	b	b	-	-	-	-	-	-	b	-	-	-	b	b	-	-	a	-	-	-	-	-	-	a	a	a	b	a	-	-	a	b	-	b	-	b	-	-	-	b	b	-
chr11	2287700	G	A	-	-	-	a	-	-	-	-	-	-	-	-	-	a	b	a	b	b	a	h	a	b	a	b	b	a	a	-	-	-	b	-	-	-	-	-	-	-	b	b	-	-	-	-	-	-
chr11	2293036	T	C	b	b	-	-	b	b	-	-	b	b	-	b	b	a	-	a	b	-	a	a	a	-	a	-	-	-	a	-	-	-	b	-	b	b	b	b	a	-	b	b	-	b	b	b	b	b
chr11	2293351	C	T	b	b	-	-	b	b	-	-	b	b	-	b	b	a	-	a	b	-	a	a	a	-	a	-	b	-	a	a	-	b	b	-	b	b	b	b	a	-	b	b	-	b	b	b	b	b
chr11	2297561	G	A	b	-	b	a	b	b	-	-	b	b	a	b	b	a	-	a	b	-	-	b	-	b	a	-	b	-	-	a	a	b	b	a	b	b	-	-	a	b	-	b	a	a	b	-	b	-
chr11	2303838	G	A	b	b	b	a	a	b	-	a	b	a	a	b	b	-	-	a	b	a	b	-	b	b	a	b	-	a	a	a	a	a	b	a	a	b	a	b	a	b	b	-	a	a	a	b	b	a
chr11	2303896	A	G	b	b	b	a	a	b	-	a	b	a	a	b	b	-	-	a	b	a	b	-	b	b	a	b	-	a	a	a	a	a	b	a	a	b	a	b	a	b	b	-	a	a	a	b	b	a
chr11	2304149	A	G	-	-	-	a	-	-	-	-	-	-	-	-	-	h	b	a	b	b	a	h	a	b	a	b	b	a	a	-	-	-	-	-	-	-	-	-	-	-	-	-	-	-	-	-	-	-
chr11	2317112	A	G	-	-	-	-	-	-	-	-	-	-	-	-	-	h	b	a	b	a	h	h	h	b	a	b	b	a	a	-	-	-	-	-	-	-	-	-	-	-	-	-	-	-	-	-	-	-
chr11	2320462	C	T	b	-	b	a	a	-	-	-	b	a	-	b	b	b	b	a	b	a	b	a	h	b	a	a	b	a	a	-	a	-	a	a	b	b	b	a	a	-	a	-	-	-	-	-	-	-
chr11	2320645	G	A	b	-	b	-	a	-	-	-	b	a	-	b	b	b	b	a	b	-	b	a	h	b	a	b	b	b	a	-	a	-	a	a	b	b	b	a	-	-	-	-	-	-	-	-	-	-
chr11	2323140	T	C	-	-	-	-	-	-	-	-	-	-	-	-	-	b	b	a	b	b	a	h	b	b	a	b	b	a	b	-	-	b	-	-	-	-	-	-	-	-	-	-	-	-	-	-	-	-
chr11	2323987	A	G	b	-	a	a	-	-	-	a	-	a	-	b	b	-	-	-	b	-	-	-	-	-	-	b	b	a	-	-	b	-	a	a	-	b	-	b	a	-	-	-	a	-	b	b	b	b
chr11	2324376	C	T	-	-	b	a	-	b	a	a	b	-	-	-	b	a	b	a	-	-	a	a	b	-	-	b	b	b	b	-	-	-	-	-	-	-	-	-	a	-	b	-	a	-	-	-	-	-
chr11	2332311	C	T	b	-	b	a	-	b	a	a	b	-	b	b	b	a	-	-	-	-	-	-	b	b	a	-	-	a	a	a	a	a	a	a	a	b	a	-	-	b	b	b	-	b	b	a	b	b
chr11	2338534	G	A	b	-	-	-	-	b	-	-	-	-	-	-	-	a	b	a	b	b	a	h	b	b	a	b	b	h	a	-	-	-	-	a	b	-	-	-	-	-	-	-	-	-	-	-	-	-
chr11	2338550	G	A	b	-	-	-	-	b	-	-	-	-	-	-	-	a	b	a	b	b	a	h	b	b	a	b	b	h	a	-	-	-	-	a	b	-	-	-	-	-	-	-	-	-	-	-	-	-
chr11	2343155	A	C	b	b	b	a	b	b	-	a	b	b	-	b	b	a	b	a	b	a	a	h	a	b	a	b	b	a	b	-	a	b	-	-	a	b	-	-	a	-	-	b	a	-	a	-	-	-
chr11	2345157	T	A	b	-	b	a	a	b	b	-	b	b	a	b	b	a	b	-	b	-	-	h	a	b	-	-	-	b	b	a	a	b	a	a	a	b	b	-	a	b	b	b	a	a	a	a	-	b
chr11	2353818	T	A	b	b	b	a	b	b	a	a	b	a	b	b	b	b	-	a	b	a	b	b	b	b	a	b	b	b	b	a	a	b	a	a	b	b	a	a	-	b	b	b	a	a	a	b	-	a
chr11	2364059	C	T	-	-	-	a	-	-	-	-	-	-	a	-	-	-	-	a	-	-	a	-	-	-	a	-	-	-	-	a	a	-	-	a	-	-	b	-	a	-	-	-	-	-	a	a	-	-
chr11	2367225	C	T	b	-	-	a	a	b	-	a	b	b	-	b	b	-	-	-	-	-	-	-	-	-	-	b	-	a	-	-	a	-	b	a	a	b	a	b	a	b	-	b	-	a	b	a	b	-
chr11	2367270	A	G	b	-	-	a	a	b	-	a	b	b	-	b	b	-	-	-	-	-	-	-	-	-	-	b	-	a	-	-	a	-	b	a	a	b	a	b	a	b	-	b	-	a	b	a	b	-
chr11	2370631	A	C	b	b	b	a	b	b	a	a	-	-	b	b	b	a	-	a	-	-	-	a	-	b	a	b	-	b	-	-	a	-	b	a	b	b	a	-	a	b	b	b	a	a	h	a	a	-
chr11	2373197	G	A	b	b	-	a	a	b	a	-	b	a	b	b	b	b	-	-	-	-	a	a	-	b	-	-	-	a	a	a	a	a	b	a	b	b	a	-	-	b	-	b	a	b	a	b	b	-
chr11	2373204	T	G	b	b	-	a	a	b	a	-	b	a	b	b	b	b	-	-	-	-	a	a	-	b	-	-	-	a	a	a	a	a	b	a	b	b	a	-	-	b	-	b	a	b	a	b	b	-
chr11	2374722	A	G	-	b	-	a	-	-	-	-	-	-	-	-	-	b	b	a	b	a	a	a	b	b	a	b	b	h	h	-	-	-	a	-	-	-	a	-	-	-	-	-	-	-	-	-	-	-
chr11	2374914	C	A	b	b	b	a	b	b	-	a	b	a	-	b	b	a	-	-	-	-	a	-	b	-	-	b	-	-	-	-	a	b	b	a	b	b	a	a	a	b	b	b	a	a	a	b	b	-
chr11	2375338	A	C	b	b	-	a	b	-	-	-	-	-	b	b	-	a	-	a	-	-	-	-	-	b	a	-	b	b	a	-	a	a	b	a	a	b	-	-	-	-	b	-	-	-	b	b	-	a
chr11	2376643	C	T	b	b	b	a	b	b	a	a	b	a	b	b	b	a	-	a	b	-	a	a	a	-	a	b	b	-	b	a	-	a	b	a	a	b	a	-	-	b	a	b	a	a	a	b	b	a
chr11	2380598	A	G	b	-	b	a	b	b	-	a	b	-	a	b	b	b	-	a	b	-	b	-	a	b	a	-	-	a	-	a	a	-	-	a	a	b	-	-	a	b	b	b	a	a	a	b	b	-
chr11	2388634	T	A	-	-	b	-	-	-	-	-	-	-	-	-	b	a	b	a	b	b	b	h	h	b	a	b	b	b	a	-	-	-	a	-	-	-	-	-	-	-	-	-	-	b	b	-	-	-
chr11	2389829	G	A	-	-	-	-	-	-	-	-	-	-	-	-	-	b	b	a	b	a	b	b	b	b	a	b	b	h	b	a	-	-	-	-	b	-	-	-	-	-	-	-	-	-	-	-	-	-
chr11	2390055	A	G	-	-	-	-	-	-	-	-	-	-	-	-	b	-	b	a	-	b	a	-	b	b	-	b	b	h	-	-	-	-	-	-	-	-	-	-	-	-	-	-	-	-	-	-	-	-
chr11	2390141	A	G	-	-	-	-	-	-	-	-	-	-	-	-	-	b	b	a	b	a	h	h	a	b	a	b	b	h	b	-	-	-	-	-	-	b	b	-	-	-	-	b	-	-	-	-	-	-
chr11	2390229	C	T	-	-	-	-	-	-	-	-	-	-	-	-	-	b	b	a	b	b	h	h	a	b	a	b	b	h	b	-	-	-	-	-	-	b	b	-	-	-	-	b	-	-	-	-	-	-
chr11	2392030	A	G	b	b	b	a	b	b	-	a	b	-	b	b	b	b	b	a	b	a	a	a	a	b	a	b	b	a	a	-	a	a	-	a	a	b	-	-	a	-	-	-	-	a	-	-	-	-
chr11	2395623	C	T	-	-	b	-	-	-	-	-	-	-	-	-	-	a	b	a	b	a	b	a	h	b	a	b	b	h	b	-	-	-	-	-	-	-	-	-	-	-	-	-	-	b	-	a	-	-
chr11	2401983	A	G	b	b	b	a	b	b	b	a	b	b	b	b	b	b	b	-	-	-	-	-	-	-	-	-	-	-	-	a	a	a	a	a	a	b	-	a	a	b	b	b	a	b	a	a	-	-
chr11	2426514	G	A	b	-	b	a	-	b	-	a	b	-	-	b	b	-	-	-	-	-	-	-	-	-	-	-	-	-	-	-	-	-	a	a	b	b	-	b	a	-	-	b	-	a	b	a	-	-
chr11	2426557	T	C	b	-	b	a	-	b	-	a	b	-	-	b	b	-	b	-	-	-	-	-	-	-	-	-	-	-	-	-	-	-	a	a	b	b	-	b	a	-	-	b	-	a	b	a	-	-
chr11	2426860	G	A	-	-	-	a	a	a	-	a	-	-	-	-	-	-	-	-	-	-	-	-	-	-	-	-	-	-	-	-	a	-	a	a	-	-	-	-	-	-	b	a	-	-	a	-	-	-
chr11	2426911	G	A	b	-	b	a	b	b	b	a	b	-	-	b	-	b	-	-	-	-	b	b	b	-	-	-	-	-	-	-	a	b	a	a	b	b	-	-	-	b	b	b	-	b	b	b	b	-
chr11	2427202	G	T	b	-	b	b	b	b	b	a	b	-	-	b	-	-	-	-	-	-	b	b	-	-	-	-	-	-	-	-	a	b	a	a	b	b	-	-	-	b	b	b	-	b	a	b	b	-
chr11	2427283	C	A	-	-	-	-	a	-	-	-	-	-	-	-	b	-	-	-	-	-	-	-	a	b	-	b	-	-	-	-	a	a	a	-	b	b	-	-	a	-	-	b	-	-	-	a	-	-
chr11	2427350	G	A	-	-	-	-	a	-	-	-	-	-	-	-	b	-	-	-	-	-	-	-	a	b	-	b	-	-	-	-	a	a	a	-	b	b	-	-	a	-	-	b	-	-	-	a	-	-
chr11	2427670	C	T	-	-	b	-	a	-	-	-	-	-	-	-	b	-	-	-	-	-	-	-	a	b	-	b	-	-	-	-	a	a	a	a	b	b	-	-	a	-	-	b	-	b	-	a	-	-
chr11	2428130	G	A	b	-	b	a	b	b	-	a	b	-	a	b	b	a	b	a	b	a	b	a	b	b	a	b	b	b	h	-	a	-	b	-	a	b	b	-	-	-	b	b	-	-	-	-	-	-
chr11	2436101	T	A	-	-	-	-	-	-	-	-	-	-	-	-	-	h	-	a	b	b	h	h	a	b	a	b	b	b	a	-	-	-	a	-	-	-	-	-	-	-	-	-	-	-	-	-	-	-
chr11	2439122	G	T	-	-	-	-	-	-	-	-	-	-	-	-	-	a	-	-	b	h	b	h	h	b	a	b	b	h	h	-	-	-	-	-	b	-	a	-	-	-	b	-	a	-	-	-	-	-
chr11	2444242	A	G	b	b	b	a	b	b	b	a	b	a	b	b	b	a	b	a	b	b	b	b	b	b	a	b	b	b	h	a	a	a	b	a	b	b	-	a	a	b	b	b	a	a	a	a	b	b
chr11	2453971	G	T	-	-	-	-	-	-	-	-	b	-	-	-	-	b	b	a	b	a	h	h	h	b	a	b	b	h	h	a	-	-	b	-	-	-	-	-	a	-	-	-	-	-	-	-	-	-
chr11	2456146	T	A	b	-	b	-	-	-	-	-	-	-	-	-	-	-	-	-	b	-	-	b	b	b	-	b	b	b	b	-	-	-	-	-	-	-	-	-	-	-	-	-	-	-	-	-	-	-
chr11	2469311	G	A	-	-	-	-	b	-	-	-	b	-	-	-	-	-	-	a	-	-	-	-	-	-	-	-	-	-	-	-	-	-	-	-	-	b	b	-	a	-	-	b	-	-	b	-	-	-
chr11	2469697	C	A	b	b	b	a	b	b	a	a	-	b	a	b	b	b	-	-	-	b	b	b	-	-	-	-	b	b	a	a	a	a	b	a	a	b	a	b	a	b	b	b	a	a	b	a	b	-
chr11	2471204	A	G	b	b	b	a	b	b	-	a	b	b	b	b	b	a	-	a	b	a	-	b	b	b	-	b	b	a	h	a	-	b	b	a	b	-	-	-	a	b	b	b	a	b	b	b	-	a
chr11	2471273	G	A	b	b	b	a	b	b	-	a	b	b	b	b	b	a	-	a	b	a	-	b	b	b	-	b	b	b	h	a	-	b	b	a	b	-	-	-	a	b	b	b	a	b	b	b	-	a
chr11	2474745	C	T	b	-	-	a	b	b	b	a	-	a	b	b	b	b	b	a	-	-	-	b	-	b	-	-	-	-	b	a	a	-	b	-	a	b	a	-	-	-	b	b	a	b	b	b	b	a
chr11	2492662	T	G	-	-	-	-	-	-	-	-	-	-	-	-	-	b	-	a	b	b	-	a	a	b	a	-	-	a	h	-	-	-	-	-	-	-	-	-	-	-	-	-	-	-	-	-	-	-
chr11	2492674	T	A	-	-	-	-	-	-	-	-	-	-	-	-	-	b	-	a	b	b	a	a	a	b	a	-	-	a	h	-	-	-	-	-	-	-	-	-	-	-	-	-	-	-	-	-	-	-
chr11	2492755	C	T	-	-	-	-	-	-	-	-	-	-	b	-	-	a	-	a	b	-	a	-	-	-	-	b	b	a	-	a	-	-	-	-	-	-	-	-	-	-	-	-	-	-	-	-	-	-
chr11	2492763	T	C	-	-	-	-	-	-	-	-	-	-	b	-	-	a	-	a	b	-	a	-	-	-	-	b	b	a	-	a	-	-	-	-	-	-	-	-	-	-	-	-	-	-	-	-	-	-
chr11	2492806	A	G	-	-	-	-	-	-	-	-	-	-	b	-	-	a	-	a	b	-	a	-	-	-	-	b	b	a	-	a	-	-	-	-	-	-	-	-	-	-	-	-	-	-	-	-	-	-
chr11	2492878	C	T	-	-	-	-	-	-	-	-	-	-	-	-	-	b	b	a	b	-	a	-	a	b	a	b	b	b	a	-	-	-	b	a	-	-	-	-	-	-	-	-	a	a	-	-	-	-
chr11	2492892	G	A	-	-	-	-	-	-	-	-	-	-	-	-	-	h	b	a	b	-	a	-	a	b	a	b	b	b	a	-	-	-	b	a	-	-	-	-	-	-	-	-	a	a	-	-	-	-
chr11	2492973	T	C	b	b	b	a	-	b	-	-	-	b	-	-	-	a	-	a	b	-	a	a	a	-	a	b	b	b	b	-	-	-	b	-	a	-	-	-	-	b	b	-	a	-	b	-	-	-
chr11	2493020	A	G	b	b	b	a	-	b	-	-	-	b	-	-	-	a	-	a	b	-	a	a	a	-	a	b	b	a	b	-	-	-	b	-	a	-	-	-	-	b	b	-	a	-	b	-	-	-
chr11	2493026	G	A	b	b	b	a	-	b	-	-	-	b	-	-	-	a	-	a	b	-	a	a	a	-	a	b	b	b	b	-	-	-	b	-	a	-	-	-	-	b	b	-	a	-	b	-	-	-
chr11	2493127	T	C	b	b	b	a	-	b	-	-	-	b	-	-	-	a	b	a	b	-	a	a	h	b	a	b	b	b	b	-	-	-	b	-	a	-	-	-	-	b	b	-	a	-	b	-	-	-
chr11	2494803	T	C	b	b	b	a	b	b	b	a	b	a	-	b	b	a	-	a	b	-	a	b	b	-	a	b	b	b	b	a	a	a	a	a	b	b	b	b	a	b	b	b	a	b	b	b	b	-
chr11	2496481	T	C	b	-	b	a	a	b	-	a	b	-	b	b	b	-	-	-	-	-	a	-	b	-	-	-	-	-	-	a	a	a	a	a	b	b	-	b	a	b	b	b	a	a	b	b	-	b
chr11	2500185	T	C	-	-	-	-	-	-	b	-	-	-	-	b	-	b	b	a	b	a	a	a	a	b	a	b	b	b	a	-	a	-	a	a	-	-	-	-	-	-	-	-	-	-	-	-	-	-
chr11	2500280	A	G	-	-	-	a	b	-	-	-	-	-	-	b	-	b	b	a	b	a	h	h	a	b	a	b	b	a	h	a	a	-	b	-	a	-	-	-	-	-	-	b	-	-	-	-	-	-
chr11	2505021	C	T	b	-	b	a	a	b	a	a	b	b	a	b	b	b	b	-	-	a	-	b	b	-	-	b	b	-	-	a	a	a	b	a	a	b	a	b	a	-	b	b	a	a	b	a	-	-
chr11	2505029	C	T	b	-	b	a	a	b	a	a	b	b	a	b	b	b	b	-	-	a	-	b	b	-	-	b	b	-	-	a	a	a	b	a	a	b	a	b	a	-	b	b	a	a	b	a	-	-
chr11	2527028	C	T	-	-	-	-	-	-	-	-	-	-	b	-	-	a	b	a	b	-	-	a	a	b	a	-	b	b	b	-	-	-	-	-	-	-	-	-	-	-	-	-	a	-	-	-	-	-
chr11	2529045	C	T	b	b	b	a	b	-	-	-	b	a	-	b	b	-	b	-	b	-	-	-	-	-	-	-	-	b	-	a	a	a	b	a	-	b	b	b	a	b	b	b	a	a	b	a	-	-
chr11	2529067	A	C	b	b	b	a	b	-	-	-	b	a	-	b	b	-	b	-	b	-	-	-	-	-	-	-	-	b	-	a	a	a	b	a	-	b	b	b	a	b	b	b	a	a	b	a	-	-
chr11	2531403	G	T	b	b	b	a	a	b	-	a	b	b	a	b	b	b	-	a	b	b	-	-	a	b	a	b	b	b	-	a	a	b	a	a	b	b	-	b	a	b	b	b	a	-	b	a	b	a
chr11	2538154	A	T	b	-	-	-	-	-	-	-	-	-	-	-	-	a	b	a	b	a	b	h	b	b	a	b	b	h	h	-	-	-	-	-	b	-	a	-	-	-	-	b	-	-	-	-	-	-
chr11	2544517	G	A	b	-	b	a	-	b	b	a	b	a	-	b	b	a	b	a	b	a	-	-	a	b	-	-	b	b	-	a	-	-	a	-	b	b	b	-	a	b	-	b	a	b	b	-	-	-
chr11	2548565	G	A	b	b	b	a	a	b	-	a	b	a	b	b	b	-	b	-	b	-	b	b	b	b	-	-	b	-	-	a	a	a	b	a	b	b	a	b	a	b	-	-	a	b	b	a	b	a
chr11	2552530	C	G	-	-	-	-	-	-	-	-	-	-	-	-	-	b	b	-	b	b	-	b	-	-	-	-	b	h	a	-	-	-	-	-	-	-	-	-	-	b	b	-	-	-	-	-	-	-
chr11	2555456	A	C	b	-	b	-	b	b	b	-	-	b	-	b	b	-	-	-	-	-	b	-	-	-	-	b	-	-	-	-	-	b	b	-	b	b	-	-	-	b	b	a	-	b	b	b	b	b
chr11	2555608	A	T	b	-	b	-	b	b	b	-	-	b	-	b	b	-	-	-	b	-	b	-	-	-	-	b	b	b	-	-	-	b	b	-	b	b	-	-	-	b	b	b	-	b	b	b	b	b
chr11	2559462	G	C	-	-	-	-	-	-	-	-	-	-	-	-	-	b	b	a	b	a	a	h	a	b	a	b	b	b	h	-	-	-	-	-	-	b	-	-	-	-	-	-	-	-	-	-	-	-
chr11	2568438	T	C	b	b	b	a	a	b	b	a	b	a	a	b	b	a	b	a	b	-	a	b	b	b	a	b	b	a	a	a	a	a	b	a	b	b	-	a	a	b	b	-	a	a	b	-	b	-
chr11	2568569	C	T	b	b	b	a	a	b	b	a	b	a	a	b	b	b	b	a	b	-	a	a	b	b	a	b	b	a	a	a	a	a	b	a	b	b	-	a	a	b	b	-	a	a	b	-	b	-
chr11	2568626	C	T	b	b	b	a	a	b	b	a	b	a	a	b	b	b	b	a	b	-	a	a	b	b	a	b	b	a	a	a	a	a	b	a	b	b	-	a	a	b	b	-	a	a	b	-	b	-
chr11	2572074	C	A	b	-	-	-	-	b	-	-	-	-	-	b	-	-	-	-	b	-	-	b	-	-	-	-	b	-	b	-	-	-	b	-	-	-	-	-	a	-	-	-	a	b	b	b	b	a
chr11	2572465	G	T	b	-	-	-	-	b	-	-	-	-	-	b	-	-	-	-	b	-	-	b	-	-	-	-	b	-	b	-	-	-	b	-	-	-	-	-	-	-	-	-	a	b	b	b	b	a
chr11	2574214	T	C	-	-	-	-	-	-	-	-	-	-	-	-	-	a	-	b	b	b	b	h	b	b	-	b	b	b	a	-	-	-	-	-	b	-	-	-	a	-	-	-	a	b	-	-	-	-
chr11	2574259	C	T	-	-	b	a	b	b	-	a	-	-	-	b	b	a	-	-	-	-	-	a	b	-	-	-	-	a	-	a	a	-	a	a	a	b	b	b	-	-	-	b	a	a	b	a	b	-
chr11	2574280	G	A	-	-	b	a	b	b	-	a	-	-	-	b	b	a	-	-	-	-	-	b	b	-	-	-	-	a	-	a	a	-	a	a	a	b	b	b	-	-	-	b	a	b	b	a	b	-
chr11	2574301	G	T	-	-	b	a	b	b	-	a	-	-	-	b	b	a	-	-	-	-	-	a	b	-	-	-	-	a	-	a	a	-	a	a	a	b	b	b	-	-	-	b	a	a	b	a	b	-
chr11	2574931	A	G	b	b	b	a	a	b	a	a	b	-	a	b	b	-	-	-	-	-	-	-	-	-	-	-	b	-	b	a	a	b	b	a	b	b	a	a	a	b	b	b	a	a	b	a	-	a
chr11	2575138	A	G	-	-	-	-	-	-	-	-	-	-	-	-	-	b	b	a	b	a	-	b	a	b	-	b	-	a	a	-	-	-	-	-	-	b	-	-	-	-	-	b	-	-	-	-	-	-
chr11	2577136	T	C	b	-	b	a	b	b	b	-	b	-	a	b	b	-	-	-	-	-	a	-	-	-	a	-	-	-	-	a	a	b	b	-	b	b	a	b	a	b	b	b	a	b	b	-	b	a
chr11	2577231	A	C	b	-	-	a	-	b	-	-	-	b	-	b	b	-	-	-	-	-	-	-	-	b	-	b	b	-	-	a	a	a	a	-	b	-	a	-	a	b	b	-	a	a	b	b	-	-
chr11	2577264	T	C	b	-	-	a	-	b	-	-	-	b	-	b	b	-	-	-	-	-	-	-	-	b	-	b	b	-	-	a	a	a	a	-	b	-	a	-	a	b	b	-	a	a	b	b	-	-
chr11	2577280	T	C	b	-	-	a	-	b	-	-	-	b	-	b	b	-	-	-	-	-	-	-	-	b	-	b	b	-	-	a	a	a	a	-	b	-	a	-	a	b	b	-	a	a	b	b	-	-
chr11	2577893	T	A	b	-	b	a	a	b	-	-	b	b	-	b	b	b	b	-	b	a	-	b	a	b	a	-	-	b	h	a	a	a	b	-	b	b	a	-	a	b	b	-	a	a	b	a	b	b
chr11	2579173	A	G	-	-	b	a	b	b	b	-	b	-	-	b	b	b	-	a	-	b	a	-	-	b	a	-	-	-	-	a	a	-	a	a	a	b	-	-	a	b	-	-	a	a	b	a	-	b
chr11	2579398	T	C	-	-	b	a	b	b	b	-	b	-	-	b	b	-	-	a	-	b	b	-	-	b	a	-	-	-	-	a	a	-	a	a	a	b	-	-	a	b	-	-	a	a	b	a	-	-
chr11	2579453	G	A	-	-	b	a	b	b	b	-	b	-	-	b	b	-	-	a	-	b	b	-	-	b	a	-	-	-	-	a	a	-	a	a	a	b	-	-	a	b	-	-	a	a	b	a	-	-
chr11	2580114	G	C	-	-	-	-	-	-	-	-	-	-	-	-	-	h	-	-	b	b	-	a	h	b	a	-	b	b	h	-	-	-	-	-	-	-	-	-	a	-	-	-	-	-	-	-	-	-
chr11	2581999	C	T	b	b	b	a	b	b	-	a	b	-	a	b	b	b	-	-	-	-	a	-	-	-	a	-	-	-	-	a	a	b	a	-	a	b	a	a	a	b	b	-	-	a	b	-	b	-
chr11	2582006	G	A	b	b	b	a	b	b	-	a	b	-	a	b	b	b	-	-	-	-	a	-	-	-	a	-	-	-	-	a	a	b	a	-	a	b	a	a	a	b	b	-	-	a	b	-	b	-
chr11	2588588	G	T	-	-	-	-	-	-	-	-	-	-	-	-	-	h	b	a	b	a	b	h	a	b	a	b	b	h	a	-	-	-	-	-	-	-	-	-	-	-	-	-	-	-	b	-	-	-
chr11	2591518	A	C	-	-	-	-	a	-	-	a	b	-	-	-	-	-	-	-	-	-	-	-	-	-	-	-	-	-	-	-	-	-	a	a	-	-	-	-	-	b	-	-	-	-	-	-	-	a
chr11	2594402	T	C	-	-	-	a	-	-	-	-	-	-	-	-	-	b	b	a	-	b	b	b	a	b	a	b	b	h	a	-	-	-	-	a	-	b	-	-	-	-	-	-	-	-	-	-	-	-
chr11	2596041	C	T	b	b	b	a	a	b	b	-	b	-	b	b	b	-	-	a	-	-	b	-	-	b	-	-	b	b	-	a	-	b	b	a	b	b	a	-	-	b	b	-	a	-	b	b	b	-
chr11	2608072	C	T	b	b	-	a	a	b	a	a	b	b	-	b	b	b	b	a	b	a	-	b	a	-	-	-	b	-	a	a	a	a	b	a	a	b	a	b	a	b	b	b	a	a	b	a	b	a
chr11	2608321	T	A	b	b	b	a	a	b	a	a	b	b	-	b	b	a	b	a	b	a	-	b	a	-	-	b	b	-	b	a	a	a	b	a	a	b	a	b	a	b	b	b	a	a	b	a	b	a
chr11	2615505	T	C	-	-	-	-	-	-	-	-	-	-	-	-	-	a	-	a	-	a	a	a	a	-	a	-	-	a	a	-	-	-	-	-	-	-	-	a	-	-	-	-	-	-	-	-	-	-
chr11	2621484	G	A	-	-	-	-	-	-	-	-	-	-	-	-	-	h	b	a	b	h	h	h	h	b	a	b	b	h	h	-	-	-	-	-	-	-	-	-	-	-	-	-	a	-	-	-	-	-
chr11	2634879	G	A	-	-	-	-	a	-	-	-	-	-	-	-	-	b	b	-	b	b	b	b	b	b	-	b	b	h	a	a	-	-	b	a	-	-	-	-	-	-	-	-	a	b	-	-	-	-
chr11	2637998	G	A	-	-	-	-	-	-	-	-	-	-	-	-	-	a	b	a	-	b	a	a	a	b	a	b	-	b	b	-	a	-	-	-	-	b	-	-	-	-	b	b	-	-	-	-	-	-
chr11	2638005	A	G	-	-	-	-	-	-	-	-	-	-	-	-	-	a	b	a	-	b	a	a	a	b	a	b	-	a	a	-	a	-	-	-	-	b	-	-	-	-	b	b	-	-	-	-	-	-
chr11	2639943	T	C	-	-	-	-	-	b	a	-	-	-	b	-	-	a	-	a	b	b	a	b	a	b	a	b	b	a	b	-	-	-	-	-	-	b	-	-	-	-	-	-	-	-	-	-	-	-
chr11	2640062	C	T	-	-	-	-	-	b	a	-	-	-	b	-	-	a	-	a	b	a	a	a	a	b	a	b	b	a	a	-	-	-	-	-	-	b	-	-	-	-	-	-	-	-	-	-	-	-
chr11	2640193	A	G	b	b	-	-	a	-	-	-	-	-	-	-	b	b	b	-	b	b	b	a	h	b	a	b	b	h	a	a	a	-	-	-	b	-	b	-	-	b	b	b	a	b	-	b	-	-
chr11	2648068	C	A	b	-	b	a	h	b	b	a	b	b	b	b	b	a	-	a	b	a	a	a	-	b	a	-	b	a	-	a	-	b	b	a	b	b	-	b	a	b	b	b	a	h	b	b	b	b
chr11	2649188	A	G	-	-	-	a	-	-	-	-	-	-	-	-	-	b	b	a	b	a	b	h	a	b	a	b	b	h	b	-	a	-	b	-	b	-	-	-	-	-	-	b	-	a	-	-	-	-
chr11	2649864	G	A	b	b	b	a	b	b	-	a	b	a	-	b	b	b	b	a	b	-	-	-	-	-	-	-	-	b	a	a	a	a	-	a	a	b	-	a	a	b	b	b	-	b	b	a	b	-
chr11	2649921	A	G	b	b	b	a	b	b	-	a	b	a	-	b	b	b	b	a	b	-	-	-	-	-	-	-	-	b	a	a	a	a	-	a	a	b	-	a	a	b	b	b	-	b	b	a	b	-
chr11	2652093	G	C	-	-	-	a	-	-	-	a	-	-	-	-	-	a	b	-	b	b	a	b	h	b	a	-	b	h	a	a	a	-	-	-	-	b	-	-	-	-	-	-	-	-	-	-	-	-
chr11	2652098	A	G	-	-	-	a	-	-	-	a	-	-	-	-	-	a	b	-	b	b	a	b	h	b	a	-	b	h	a	a	a	-	-	-	-	b	-	-	-	-	-	-	-	-	-	-	-	-
chr11	2759543	T	C	-	-	-	-	-	-	-	-	-	-	-	-	-	-	b	-	-	-	-	a	-	-	-	-	b	-	-	-	-	-	a	a	-	-	-	-	-	-	-	-	-	-	b	a	-	b
chr11	2888236	T	A	-	-	-	-	-	-	-	-	-	-	-	-	-	-	-	-	-	-	-	-	-	-	-	-	-	-	-	-	-	-	-	-	-	-	-	-	-	-	-	-	-	-	-	-	-	-
chr11	3051667	T	C	-	-	-	-	-	-	-	-	-	-	-	-	a	a	a	a	a	-	a	a	a	a	a	a	h	a	-	-	a	-	-	-	-	a	-	-	-	-	-	b	-	-	-	-	-	-
chr11	3218364	T	C	b	b	-	-	a	-	-	-	b	a	b	b	b	b	b	a	b	b	b	h	h	b	-	-	b	b	-	-	-	b	-	a	-	-	-	-	-	b	-	-	-	b	-	-	-	-
chr11	3228515	G	A	-	b	-	-	b	-	b	a	-	-	-	b	-	b	b	a	b	b	b	b	a	b	a	h	b	h	a	-	a	-	-	-	b	-	-	-	a	-	-	b	a	-	b	-	-	-
chr11	3233121	T	C	b	b	b	a	b	b	b	-	b	b	b	b	b	b	b	a	a	a	a	b	-	b	a	b	b	b	a	a	a	a	b	b	b	b	a	b	a	b	b	b	a	b	b	b	-	-
chr11	3233546	A	G	b	b	b	a	b	b	b	a	b	b	b	b	b	b	b	b	-	-	a	-	-	-	a	a	b	a	b	a	a	b	b	-	a	b	a	-	a	b	-	b	a	-	b	a	b	-
chr11	3236936	A	T	b	-	b	a	b	b	-	a	-	-	b	-	b	-	-	-	-	a	a	-	-	b	-	-	-	-	-	a	-	-	a	-	a	b	a	b	-	-	b	b	a	-	b	b	b	-
chr11	3239045	A	G	b	-	-	a	-	b	-	a	-	b	-	b	b	b	-	b	a	b	a	a	a	b	a	a	b	b	-	-	-	-	-	-	-	-	-	b	-	b	-	-	a	-	-	-	-	-
chr11	3258186	T	C	-	-	-	-	-	-	-	-	-	-	-	-	-	b	b	-	-	a	-	-	-	b	-	-	-	a	a	-	-	-	-	-	-	-	-	b	-	-	-	-	-	-	-	-	-	-
chr11	3260904	C	T	b	-	b	-	b	b	-	-	-	b	-	b	b	-	-	a	-	h	-	-	-	a	a	a	-	a	a	-	-	b	-	a	b	b	-	-	-	-	b	b	-	b	b	-	-	-
chr11	3263437	A	T	b	b	b	a	b	b	b	a	b	a	b	b	b	-	b	-	a	-	b	a	a	b	a	-	-	b	b	a	a	a	b	a	b	b	a	-	a	b	b	b	a	a	b	a	b	-
chr11	3264652	C	G	-	-	-	a	a	b	-	a	-	a	-	b	b	-	-	-	-	-	-	-	-	-	a	-	-	-	-	a	a	b	a	a	-	-	-	b	a	b	-	b	a	a	b	b	b	-
chr11	3264664	G	T	-	-	-	a	a	b	-	a	-	a	-	b	b	-	-	-	-	-	-	-	-	-	a	-	-	-	-	a	a	b	a	a	-	-	-	b	a	b	-	b	a	a	b	b	b	-
chr11	3269614	A	G	-	-	-	-	-	-	-	-	-	-	-	-	-	b	b	b	a	-	b	a	h	b	a	b	b	b	h	-	-	-	-	-	-	-	-	-	a	-	-	-	-	-	-	-	-	-
chr11	3272597	T	C	-	-	-	-	-	b	-	-	-	-	-	-	-	b	b	a	a	a	b	a	-	b	a	h	b	a	a	-	-	-	-	-	-	b	-	-	-	-	-	b	-	-	b	-	-	-
chr11	3272621	C	T	-	-	-	-	-	b	-	-	-	-	-	-	-	b	b	a	a	a	b	a	-	b	a	h	b	a	a	-	-	-	-	-	-	b	-	-	-	-	-	b	-	-	b	-	-	-
chr11	3275974	T	G	-	-	-	-	-	-	-	-	-	-	-	-	-	-	-	-	a	a	b	a	a	-	a	b	b	a	-	-	-	-	a	-	-	-	-	-	-	-	-	-	-	-	-	-	-	-
chr11	3282291	A	G	-	-	b	a	a	-	-	a	-	a	a	-	-	b	b	b	a	b	h	b	a	b	a	b	b	a	h	a	a	-	a	a	a	-	-	a	-	-	-	-	a	-	-	-	-	-
chr11	3282330	A	G	-	-	b	a	a	-	-	a	-	a	a	-	-	b	b	b	a	b	a	b	a	b	a	a	b	h	h	a	a	-	a	a	a	-	-	a	-	-	-	-	a	-	-	-	-	-
chr11	3293923	A	G	b	b	b	a	a	b	-	a	b	a	a	b	b	b	-	-	a	b	-	-	-	b	-	-	b	-	a	-	a	b	a	b	-	b	a	-	a	b	b	-	a	a	b	a	-	-
chr11	3293942	A	G	b	b	b	a	a	b	-	a	b	a	a	b	b	b	-	-	a	b	-	-	-	b	-	-	b	-	a	-	a	b	a	b	-	b	a	-	a	b	b	-	a	a	b	a	-	-
chr11	3302690	T	G	b	b	b	a	b	b	-	a	b	a	a	b	b	b	-	-	a	a	-	-	b	b	a	b	-	-	b	a	a	b	a	b	a	-	b	a	a	b	b	b	a	a	b	b	b	-
chr11	3303233	T	C	b	b	b	a	a	b	b	-	-	b	b	b	b	-	-	-	-	-	-	-	b	b	-	-	-	-	-	a	a	b	b	-	b	b	b	-	a	b	b	b	a	b	b	b	-	a
chr11	3308860	A	C	-	-	b	a	-	a	-	-	-	-	-	-	b	b	-	-	a	-	b	a	a	b	a	b	b	a	a	-	-	-	b	b	-	-	-	-	-	-	-	-	-	-	-	-	-	-
chr11	3314828	A	G	-	-	-	-	-	-	-	-	-	-	-	-	-	b	b	b	a	b	a	h	a	b	a	h	b	a	h	-	-	b	-	-	-	-	-	a	-	-	-	-	-	-	-	-	-	-
chr11	3316052	G	A	b	b	b	a	b	b	b	a	b	-	-	b	b	b	-	-	a	-	-	b	a	-	a	-	-	b	a	a	-	a	b	a	a	b	b	a	-	b	b	b	-	b	b	a	b	-
chr11	3320057	A	G	b	b	b	-	b	b	b	-	b	a	-	b	b	b	b	-	a	b	a	b	a	b	a	-	-	b	a	-	a	a	a	b	a	-	a	-	-	-	b	-	a	a	-	-	-	-
chr11	3335126	T	G	b	-	b	a	b	b	b	a	b	a	a	b	b	b	b	a	a	a	b	a	b	-	a	a	b	b	h	a	a	b	b	a	a	b	a	b	a	b	b	b	a	b	b	b	b	b
chr11	3335259	T	A	b	-	b	a	b	b	b	a	b	a	a	b	b	b	b	a	a	a	-	a	b	-	a	a	b	b	h	a	a	b	a	a	a	b	a	b	a	b	b	b	a	b	b	b	b	b
chr11	3341157	A	C	b	b	b	a	b	b	b	a	-	a	b	b	b	-	-	a	a	-	a	-	-	b	a	a	-	-	a	a	a	a	b	a	b	b	-	b	a	b	b	b	a	a	b	-	b	b
chr11	3347342	T	C	-	-	-	a	-	-	-	-	-	-	-	-	-	b	b	h	a	b	h	a	h	b	a	h	b	h	a	-	a	-	-	-	-	-	-	-	-	-	b	-	-	-	b	-	-	-
chr11	3347410	T	C	-	-	-	a	-	-	-	-	-	-	-	-	-	b	-	a	a	-	a	a	a	-	a	a	-	a	a	-	a	-	-	-	-	-	-	a	-	-	b	-	-	-	b	-	-	-
chr11	3349639	G	A	-	-	-	-	-	-	-	-	-	-	-	-	-	b	b	h	a	b	b	a	h	b	a	h	b	h	h	-	a	-	-	-	-	-	-	-	-	-	-	-	-	-	-	-	-	-
chr11	3356854	G	A	-	-	-	-	-	-	-	-	-	-	-	-	-	b	-	b	a	-	b	a	h	b	a	h	b	h	b	-	-	-	-	-	-	-	-	-	-	-	-	-	-	-	-	-	-	-
chr11	3363470	T	C	-	b	-	-	-	-	-	-	-	-	-	-	-	-	-	a	a	a	a	a	a	-	a	a	-	a	a	a	-	-	b	a	-	-	-	-	-	b	-	-	a	-	-	-	-	-
chr11	3367471	T	C	-	-	b	-	a	b	-	-	-	b	b	-	-	-	b	-	a	-	a	-	-	b	-	-	b	-	-	a	-	-	b	a	b	b	b	-	-	b	b	b	a	b	b	-	b	-
chr11	3367503	T	C	-	-	b	-	a	b	-	-	-	b	b	-	-	-	b	-	a	-	a	-	-	b	-	-	b	-	-	a	-	-	b	a	b	b	b	-	-	b	b	b	a	b	b	-	b	-
chr11	3367837	A	G	-	-	-	-	-	-	-	-	-	-	-	-	-	-	-	h	a	h	-	a	a	-	a	a	-	a	a	-	-	-	-	-	-	-	-	-	-	-	-	-	-	-	-	a	-	-
chr11	3373130	T	A	-	b	b	a	b	-	b	a	b	b	a	b	b	-	-	-	-	-	a	-	b	-	-	-	b	-	-	a	a	b	a	a	-	b	-	a	a	b	b	-	a	a	b	-	b	-
chr11	3373471	C	T	-	b	-	a	b	b	b	a	b	b	a	b	b	-	-	-	-	-	a	-	b	-	-	-	b	-	-	a	a	b	a	a	-	b	-	a	a	b	b	-	a	a	b	-	b	-
chr11	3374519	G	T	b	-	b	a	b	b	b	a	b	a	-	b	b	b	-	b	a	-	-	a	-	-	-	-	b	-	b	a	a	b	a	a	b	b	-	b	a	b	b	b	a	a	b	b	-	b
chr11	3375782	A	G	-	-	-	-	-	-	-	-	-	-	-	-	b	b	b	a	a	a	a	a	a	b	a	a	b	a	a	-	a	-	-	-	-	b	-	-	-	-	-	-	-	-	-	-	-	-
chr11	3376283	C	G	-	-	-	-	-	-	-	-	-	-	-	-	-	b	-	b	a	b	b	b	a	b	a	-	-	b	-	-	-	-	-	-	-	-	-	-	-	-	-	-	-	-	-	-	-	-
chr11	3379805	T	C	b	-	b	a	b	b	b	a	b	b	b	b	b	b	b	a	-	a	a	b	b	b	a	b	b	h	a	a	a	b	b	-	b	-	b	a	-	b	b	b	-	-	b	-	-	-
chr11	3383956	T	C	-	-	b	-	a	-	-	-	-	-	-	b	-	b	b	h	a	-	b	h	b	b	a	a	b	a	h	-	-	-	-	-	b	-	-	-	-	b	-	-	-	-	-	-	-	-
chr11	3387805	G	A	b	b	b	a	a	b	-	a	b	a	b	b	b	b	b	a	a	a	b	a	b	b	a	a	b	h	a	a	a	a	a	b	a	b	-	b	a	b	b	b	a	a	b	b	b	b
chr11	3388041	A	G	b	b	b	a	a	b	-	a	b	a	b	b	b	b	b	b	a	a	b	a	b	b	a	a	b	h	a	a	a	a	a	b	a	b	-	b	a	b	b	b	a	a	b	a	b	b
chr11	3468294	C	T	b	b	b	a	b	b	-	a	b	a	b	b	b	b	-	a	a	-	a	a	b	b	a	b	b	a	a	a	a	a	b	a	b	b	a	b	a	b	b	b	a	b	b	b	b	-
chr11	3473229	G	A	-	-	-	-	-	-	-	-	-	-	-	-	-	b	b	a	a	b	h	b	b	b	a	a	b	a	h	-	-	-	-	-	-	-	-	-	-	b	-	b	-	-	-	-	-	-
chr11	3473320	C	T	-	-	-	-	-	b	-	-	-	-	-	-	-	b	b	b	a	a	a	a	h	b	a	h	b	a	a	-	-	-	-	a	-	-	-	-	-	-	-	-	-	b	-	-	-	-
chr11	3473827	T	G	b	-	b	a	a	b	b	a	b	b	a	b	b	-	-	-	-	-	-	-	-	-	-	a	b	-	b	a	a	-	b	b	a	b	-	-	a	-	b	b	a	a	b	a	b	a
chr11	3483072	G	A	-	-	b	-	-	b	-	-	-	-	-	-	-	-	-	-	-	-	-	-	-	-	-	-	-	-	a	-	-	b	a	-	-	b	-	-	-	-	-	-	-	-	b	-	b	-
chr11	3507857	T	C	-	-	-	a	-	-	-	-	-	-	-	-	b	b	b	b	a	b	b	h	h	b	a	h	b	h	h	-	-	-	-	-	-	b	-	-	-	-	-	b	-	-	-	-	-	-
chr11	3512605	C	T	a	a	a	a	a	a	a	-	a	a	a	a	a	-	-	-	-	a	-	a	-	a	a	-	-	-	a	a	a	a	a	a	a	a	-	a	a	a	a	a	a	a	a	a	a	a
chr11	3548867	C	T	b	b	b	a	b	b	b	a	b	a	a	b	b	b	-	b	a	a	-	b	h	b	a	a	b	b	h	a	a	b	b	a	b	b	a	a	a	b	b	b	a	b	b	b	b	b
chr11	3551878	A	G	b	b	b	a	a	b	b	a	b	b	-	b	b	b	b	a	a	-	a	h	b	b	a	-	b	b	h	a	a	-	b	a	b	b	b	a	a	b	b	b	a	a	b	-	b	a
chr11	3554748	A	C	b	-	b	a	a	b	b	a	b	-	b	b	b	b	b	-	-	-	-	b	a	-	-	-	-	a	b	a	a	-	a	a	b	b	-	b	-	b	b	b	a	a	b	b	-	-
chr11	3559611	A	G	b	-	b	-	-	b	-	-	-	-	-	b	b	-	-	-	a	-	-	-	-	-	-	-	-	-	-	-	-	-	-	b	-	-	-	-	-	b	-	b	-	-	b	-	b	-
chr11	3560339	A	C	-	-	-	a	-	-	-	-	-	-	-	-	-	b	b	a	a	a	a	h	a	b	a	a	b	a	a	-	-	-	-	-	a	b	-	-	-	-	-	-	-	-	-	-	-	-
chr11	3560402	T	C	-	-	-	a	-	-	-	-	-	-	-	-	-	-	-	h	a	a	a	a	a	-	a	a	-	a	a	-	-	-	-	-	a	b	-	-	-	-	-	-	-	-	-	-	-	-
chr11	3560900	T	G	-	-	-	-	-	-	-	-	-	-	-	-	-	b	b	a	-	b	b	h	h	b	-	h	b	h	h	a	-	-	-	-	-	-	-	-	-	b	-	-	-	-	-	-	-	-
chr11	3562727	T	G	b	-	b	-	b	b	b	a	-	b	-	b	b	b	-	-	a	-	-	-	a	b	-	b	b	b	-	a	a	-	b	b	b	b	-	b	-	b	b	b	a	a	b	a	b	-
chr11	3562737	A	C	b	-	b	-	b	b	b	a	-	b	-	b	b	b	-	-	a	-	-	-	a	b	-	b	b	b	-	a	a	-	a	b	b	b	-	b	-	b	b	b	a	a	b	a	b	-
chr11	3579337	A	G	b	b	b	a	b	b	-	a	-	a	-	b	b	-	-	-	a	a	a	a	-	-	a	-	-	-	-	a	a	b	b	b	a	b	b	b	a	b	b	b	a	b	b	a	-	a
chr11	3579348	C	T	-	b	b	a	b	b	-	a	-	a	-	b	b	-	-	-	a	a	a	a	-	-	a	-	-	-	-	a	a	b	b	b	a	b	b	b	a	b	b	b	a	b	b	a	-	a
chr11	3581462	T	A	b	b	b	-	b	b	b	-	b	b	b	b	b	b	-	h	-	-	-	h	-	b	a	a	b	a	-	a	-	-	-	b	b	b	-	b	-	b	-	b	-	b	b	-	b	-
chr11	3581467	T	C	b	b	b	-	b	b	b	-	b	b	b	b	b	b	-	b	a	-	-	b	a	b	-	a	b	b	-	-	-	-	-	b	b	b	-	b	-	b	-	b	-	b	b	-	b	-
chr11	3581503	T	C	-	-	-	-	-	-	-	-	-	-	-	-	-	-	-	-	a	b	-	b	a	-	-	h	b	a	-	-	-	-	-	-	-	-	-	-	-	-	-	-	-	-	-	-	-	-
chr11	3581790	T	C	b	b	b	a	a	b	b	a	b	b	b	b	b	b	b	-	a	a	-	b	h	b	a	-	b	-	b	-	a	b	b	b	a	b	a	b	a	b	b	b	a	b	b	a	-	-
chr11	3584369	G	T	-	-	-	a	b	b	b	a	-	-	-	-	b	b	b	b	a	a	a	b	b	b	a	b	b	a	h	-	-	-	a	a	-	-	-	-	-	b	-	-	a	b	-	-	-	-
chr11	3596254	A	T	-	-	-	-	-	-	-	-	-	-	-	-	-	-	-	-	-	-	b	b	a	b	-	-	-	-	-	-	-	-	b	-	-	b	a	-	-	-	-	b	-	-	b	-	b	b
chr11	3600745	T	A	b	-	b	a	b	b	b	a	b	a	b	b	b	b	-	-	a	-	b	a	-	b	a	a	b	b	-	a	a	a	b	a	b	b	b	b	a	b	b	b	a	b	b	a	b	a
chr11	3600910	C	T	-	-	-	a	-	b	-	a	-	b	-	-	-	b	-	a	a	-	-	a	-	-	-	-	b	a	a	-	a	-	-	-	b	-	-	a	a	-	-	-	-	-	-	-	-	-
chr11	3601879	T	C	b	b	b	a	a	b	-	-	-	a	b	b	b	b	b	a	a	b	a	-	b	b	a	-	b	b	a	a	a	b	b	b	b	b	b	b	a	b	-	b	a	a	b	b	-	b
chr11	3606786	C	A	-	-	-	-	-	-	-	-	-	-	-	-	-	b	b	a	a	-	b	h	-	b	a	a	b	-	b	-	-	-	a	-	-	-	-	-	-	-	-	-	-	-	-	-	-	-
chr11	3613251	A	T	-	-	b	-	-	-	-	-	-	-	-	-	-	b	b	h	a	b	a	h	a	b	a	a	b	h	h	-	-	a	-	-	-	b	-	-	-	-	-	-	-	-	-	-	-	-
chr11	3617019	A	C	-	-	-	-	-	-	-	-	-	-	-	-	-	b	b	-	a	b	h	a	a	b	-	-	b	a	h	-	a	-	-	-	-	-	-	-	-	-	-	-	-	-	-	b	-	-
chr11	3619801	C	A	b	-	b	-	a	b	b	-	b	-	-	-	b	b	b	b	a	a	a	a	a	b	a	b	b	b	h	-	a	a	a	-	a	b	-	a	-	-	-	b	a	b	-	-	-	-
chr11	3626982	T	C	b	-	-	-	-	-	-	a	-	-	-	-	-	b	b	a	a	a	b	h	h	b	a	h	b	a	h	-	-	-	a	a	-	-	-	-	-	-	-	-	a	-	-	-	-	-
chr11	3639346	T	C	b	b	b	a	a	b	b	a	b	b	b	b	b	b	-	-	a	b	-	a	-	-	a	a	b	b	-	a	a	b	b	b	a	b	b	a	a	b	b	b	a	a	b	a	b	b
chr11	3653290	A	G	b	b	b	a	b	b	-	a	b	b	b	b	b	-	-	-	-	-	a	a	-	b	-	-	-	-	-	a	a	b	a	b	b	b	a	b	a	b	b	b	a	b	b	a	b	-
chr11	3700838	T	C	b	-	b	a	b	b	b	a	b	-	-	b	b	b	-	a	a	b	-	h	b	b	a	a	b	a	a	-	-	-	b	-	-	-	-	-	-	b	-	b	-	-	-	-	b	-
chr11	3701017	T	C	-	-	-	-	-	-	-	-	-	-	-	-	-	b	-	a	-	b	b	b	h	b	-	h	b	h	h	-	-	-	-	-	-	-	-	-	-	-	-	-	-	-	-	-	-	-
chr11	3702625	C	T	b	b	b	a	b	b	-	-	b	-	b	b	b	-	-	b	a	-	a	-	b	b	a	-	-	-	-	a	a	a	b	b	-	b	b	b	a	-	-	b	-	-	b	a	b	a
chr11	3703529	T	C	b	b	b	a	b	b	-	a	b	b	b	b	b	b	-	a	a	-	-	a	-	b	-	-	b	a	b	a	a	b	a	b	a	b	b	a	a	-	b	b	a	a	b	a	b	b
chr11	3703852	A	C	b	b	b	a	b	b	-	a	b	a	a	b	b	-	b	-	-	a	-	a	b	b	a	a	-	b	-	a	a	a	a	-	-	b	-	b	a	b	b	b	a	a	b	a	b	-
chr11	3707847	T	C	-	-	-	-	-	-	-	-	-	-	-	-	-	b	b	a	a	-	a	a	h	b	a	h	b	h	a	-	-	-	-	-	-	-	-	-	-	-	-	-	-	-	-	-	-	-
chr11	3710550	C	T	b	-	-	-	a	-	-	a	-	-	-	-	-	-	b	a	-	a	-	b	-	-	-	-	b	a	b	-	-	a	-	-	-	-	-	-	a	-	-	b	-	-	-	-	-	-
chr11	3710575	G	A	b	-	-	-	a	-	-	a	-	-	-	-	-	-	b	a	-	a	-	b	-	-	-	-	b	a	b	-	-	a	-	-	-	-	-	-	a	-	-	b	-	-	-	-	-	-
chr11	3711761	A	T	b	b	b	a	b	b	b	a	b	b	a	b	b	b	-	a	a	b	b	a	h	b	a	a	b	a	-	a	a	a	b	b	b	b	a	b	a	b	b	b	a	a	b	a	b	a
chr11	3714845	A	C	b	b	b	a	b	b	b	a	b	a	a	b	b	b	b	-	a	a	-	a	h	b	-	a	b	a	h	a	a	b	a	a	b	b	b	b	a	b	-	b	a	a	b	-	b	-
chr11	3714880	G	A	b	b	b	a	b	b	b	a	b	a	a	b	b	b	b	-	a	a	-	b	h	b	-	b	b	b	h	a	a	b	a	b	b	b	b	b	a	b	-	b	a	a	b	-	b	-
chr11	3715403	G	A	-	-	-	-	-	-	-	-	-	-	-	-	-	-	-	a	-	a	-	a	a	-	a	a	-	a	-	-	-	-	-	-	-	-	-	a	-	-	-	-	-	-	-	-	-	-
chr11	3715412	G	A	-	-	-	-	-	-	-	-	-	-	-	-	-	-	-	a	-	a	-	a	a	-	a	a	-	a	-	-	-	-	-	-	-	-	-	a	-	-	-	-	-	-	-	-	-	-
chr11	3715444	T	C	-	-	-	-	-	-	-	-	-	-	-	-	-	-	-	a	-	a	-	a	a	-	a	a	-	a	-	-	-	-	-	-	-	-	-	a	-	-	-	-	-	-	-	-	-	-
chr11	3715675	A	G	-	-	-	-	-	-	-	-	-	-	-	-	-	b	b	a	a	b	b	h	-	b	a	-	b	h	-	-	-	-	b	-	-	b	-	-	-	-	-	-	-	-	-	b	-	b
chr11	3715787	A	G	-	-	b	a	a	b	-	-	b	-	-	b	b	-	-	-	a	-	-	-	-	-	-	-	-	-	-	a	a	a	a	a	-	b	a	-	a	-	b	b	-	a	b	a	b	-
chr11	3733426	A	G	b	b	b	a	b	b	b	a	b	a	b	b	b	-	-	-	a	a	a	-	a	-	-	b	-	b	b	a	a	b	a	a	b	b	b	a	a	b	b	b	a	b	b	b	b	a
chr11	3733644	A	C	b	b	b	a	b	b	b	a	b	a	b	b	b	b	b	-	a	a	a	a	a	b	-	b	b	b	b	a	a	b	a	a	b	b	b	a	a	b	-	b	a	b	b	b	b	a
chr11	3741970	A	C	-	-	-	a	-	-	-	a	-	a	-	-	-	-	-	-	a	a	-	-	a	b	a	-	-	-	a	-	a	-	a	b	a	b	-	a	a	-	-	-	-	-	b	b	-	-
chr11	3743107	T	G	-	b	b	a	-	b	b	-	b	a	b	b	b	b	b	a	a	a	-	b	a	-	a	a	b	a	a	-	-	-	-	-	-	-	b	-	-	b	-	b	-	b	-	b	-	-
chr11	3743171	T	G	-	b	b	a	-	b	b	-	b	a	b	b	b	b	b	a	a	a	b	b	h	b	a	h	b	a	h	-	-	-	-	-	-	-	b	-	-	b	-	b	-	b	-	b	-	-
chr11	3757073	C	T	-	-	-	-	-	-	-	-	-	-	-	-	-	b	-	a	a	-	a	a	a	b	a	b	-	b	-	-	-	-	-	-	-	-	-	-	-	-	-	-	-	-	-	-	b	-
chr11	3762611	G	T	-	-	-	-	-	-	-	-	-	-	-	-	-	b	b	a	a	b	b	h	b	b	a	a	b	b	a	-	-	-	-	-	a	-	-	-	-	-	-	-	-	-	-	-	-	-
chr11	3763745	T	C	-	-	-	-	-	-	-	-	-	-	-	-	-	b	b	a	a	a	-	h	h	b	a	b	b	h	b	-	a	-	b	-	-	-	-	-	-	-	-	-	-	b	-	-	-	-
chr11	3803729	A	G	b	b	b	-	b	b	b	-	b	b	b	b	b	b	b	-	-	b	-	-	-	-	-	b	b	b	-	-	-	b	b	b	b	b	b	-	-	b	b	b	-	b	b	b	b	b
chr11	3825300	A	C	-	-	-	a	-	b	-	-	b	-	-	-	-	-	-	-	-	-	-	a	-	b	a	-	-	a	-	a	-	-	b	b	-	b	b	-	-	-	-	b	a	-	b	-	b	-
chr11	3825736	T	C	b	b	b	a	b	b	-	a	b	b	h	b	b	b	b	-	-	-	-	a	-	-	a	a	b	a	b	a	a	b	b	b	b	b	b	b	a	b	b	b	a	b	b	b	b	a
chr11	3826208	A	G	-	-	-	-	-	-	-	-	-	-	-	-	-	b	b	a	a	h	a	h	h	b	a	h	b	b	h	-	-	-	-	-	-	-	-	-	-	-	-	-	-	a	-	-	-	-
chr11	3834760	C	T	-	-	b	-	b	b	-	-	-	-	-	-	b	-	-	-	-	-	-	-	-	-	-	-	-	-	-	a	-	b	a	-	-	-	-	-	-	-	b	-	-	-	-	-	b	-
chr11	3834948	G	A	b	-	b	a	a	-	b	-	-	-	-	-	b	b	b	a	a	-	b	a	h	b	-	a	b	b	b	-	-	a	a	a	a	-	-	-	-	b	-	-	-	-	-	a	-	-
chr11	3834969	T	G	b	-	b	a	a	-	b	-	-	-	-	-	b	b	b	a	a	-	b	a	h	b	-	a	b	b	b	-	-	a	a	a	a	-	-	-	-	b	-	-	-	-	-	a	-	-
chr11	3837420	G	A	b	b	b	a	a	b	-	-	b	b	b	-	b	-	-	-	-	b	-	-	-	b	-	a	b	-	-	-	-	a	b	b	a	b	a	-	a	b	b	b	a	b	b	b	b	-
chr11	3837425	T	C	b	b	b	a	a	b	-	-	b	b	b	-	b	-	-	-	-	b	-	-	-	b	-	a	b	-	-	-	-	a	b	b	a	b	a	-	a	b	b	b	a	b	b	b	b	-
chr11	3842829	C	T	-	-	b	-	a	-	-	-	-	-	-	-	-	b	b	a	a	a	a	-	b	b	a	h	b	h	h	a	-	-	-	-	-	-	-	a	-	-	-	-	-	-	-	-	-	-
chr11	3842941	T	C	-	-	b	-	a	-	-	-	-	-	-	-	-	b	b	a	a	a	a	a	b	b	a	h	b	h	h	a	-	-	-	-	-	-	-	a	-	-	-	-	-	-	-	-	-	-
chr11	3846884	A	G	-	-	-	-	-	-	-	-	-	-	a	-	-	b	b	a	a	b	h	a	h	b	a	b	b	h	h	-	-	-	-	-	-	b	-	-	-	-	-	-	-	-	-	-	-	-
chr11	3846972	C	T	b	-	b	a	a	b	-	a	b	a	b	b	b	b	-	-	a	b	a	b	-	b	a	-	-	-	b	a	a	a	-	b	b	b	b	a	-	b	-	b	a	a	b	b	b	a
chr11	3847151	T	C	b	-	b	a	a	b	-	a	b	b	b	b	b	-	-	-	a	-	a	-	-	b	a	-	-	-	-	a	a	b	b	b	b	b	b	a	-	b	-	b	a	a	b	b	b	a
chr11	3847164	C	T	b	-	b	a	a	b	-	a	b	b	b	b	b	-	-	-	a	-	a	-	-	b	a	-	-	-	-	a	a	a	b	b	b	b	b	a	-	b	-	b	a	a	b	b	b	a
chr11	3848908	A	G	b	-	b	a	b	b	b	a	b	b	b	b	b	b	b	-	a	a	b	-	-	-	-	a	b	-	b	a	a	a	a	b	a	b	b	a	a	b	b	b	a	a	b	a	-	-
chr11	3855637	T	C	-	-	-	-	-	-	-	-	-	-	-	-	-	b	-	b	a	-	h	b	-	b	a	h	-	-	b	-	-	-	-	-	-	-	-	-	-	-	-	-	-	-	-	-	-	-
chr11	3860104	T	A	-	-	-	-	-	-	-	-	-	-	-	-	-	b	b	a	a	b	-	-	a	b	-	-	b	b	b	-	-	-	-	-	-	-	-	-	-	-	b	-	-	-	-	-	-	-
chr11	3862211	A	G	b	b	b	a	b	b	-	-	b	b	-	b	b	-	-	-	a	-	-	-	b	b	-	a	b	-	a	a	a	b	a	b	b	b	-	-	a	b	b	b	a	b	b	b	b	a
chr11	3862443	T	C	b	b	b	a	b	b	-	-	b	b	-	b	b	-	-	-	a	-	-	-	b	b	-	a	b	-	b	a	a	b	a	b	b	b	-	-	a	b	b	b	a	b	b	b	b	a
chr11	3869472	T	G	-	-	-	-	-	-	-	-	-	-	-	-	-	b	b	h	h	b	-	-	h	b	-	b	b	h	a	a	-	-	-	-	-	-	-	-	-	-	-	-	-	-	-	-	-	-
chr11	3869583	A	T	b	-	-	a	b	b	-	-	-	b	a	b	b	b	b	b	a	a	h	a	a	b	-	a	b	h	a	-	-	b	-	b	b	-	b	-	-	-	-	-	-	-	-	-	-	-
chr11	3869819	C	T	b	b	b	a	b	b	b	a	b	a	-	b	b	b	b	b	a	a	-	h	a	b	-	b	b	a	-	a	a	a	a	b	a	b	-	a	-	b	b	b	-	-	b	b	b	b
chr11	3869834	G	C	b	b	b	a	b	b	b	a	b	a	-	b	b	b	b	b	a	a	b	h	a	b	-	b	b	a	-	a	a	a	a	b	a	b	-	a	-	b	b	b	-	-	b	b	b	b
chr11	3869846	C	T	b	b	b	a	b	b	b	a	b	a	-	b	b	b	-	b	a	a	-	a	a	b	-	b	b	a	-	a	a	a	a	b	a	b	-	-	-	b	b	b	-	-	b	b	b	b
chr11	3870300	T	G	-	-	-	-	-	-	-	-	-	-	-	-	-	b	-	a	a	a	b	a	b	b	a	h	b	b	b	-	a	-	-	-	-	-	-	a	a	-	-	b	-	-	-	-	-	-
chr11	3870948	C	T	-	-	-	-	-	b	b	-	-	-	-	b	b	-	-	-	a	b	-	-	a	-	-	-	b	-	-	a	a	-	a	-	-	b	-	-	a	b	b	a	-	-	b	b	b	-
chr11	3871402	A	G	-	-	b	a	a	b	-	-	-	-	-	b	b	b	-	b	a	b	h	a	a	b	a	b	b	h	b	-	-	-	a	-	a	-	-	-	-	-	-	-	-	a	-	-	-	-
chr11	3877241	G	A	b	b	b	a	a	b	b	-	b	a	a	b	b	-	-	-	-	-	-	-	-	-	-	-	-	-	-	a	a	b	a	b	a	b	b	a	-	b	b	b	a	a	b	b	b	b
chr11	3882931	A	G	-	-	-	-	-	-	-	-	-	-	-	b	-	b	-	b	b	b	a	h	b	b	a	h	b	b	b	-	-	-	a	-	-	-	-	a	-	-	-	-	-	-	-	-	-	-
chr11	3883120	G	A	b	b	b	a	a	b	b	a	b	b	b	b	b	b	b	a	-	-	b	-	-	b	-	-	-	-	-	a	a	a	a	b	b	b	-	b	a	b	b	b	a	b	b	b	b	-
chr11	3883377	C	T	b	b	b	a	a	b	b	a	b	a	b	b	b	b	b	b	-	-	b	-	-	b	-	-	-	-	-	a	a	a	a	b	b	b	-	b	-	b	b	b	a	b	b	b	b	-
chr11	3885469	G	A	b	b	b	a	b	b	b	a	b	-	a	b	b	-	-	b	a	a	a	b	a	b	a	b	-	b	-	a	a	a	a	b	b	b	a	b	a	-	b	b	a	b	b	a	b	a
chr11	3885480	C	G	b	b	b	a	b	b	b	a	b	-	a	b	b	-	-	b	a	a	a	b	a	b	a	b	-	b	-	a	a	a	a	b	b	b	a	b	a	-	b	b	a	b	b	a	b	a
chr11	3885492	T	G	b	b	b	a	b	b	b	a	b	-	a	b	b	-	-	b	a	a	a	b	a	b	a	b	-	b	-	a	a	a	a	b	b	b	a	b	a	-	b	b	a	b	b	a	b	a
chr11	3886382	C	T	b	-	b	a	-	b	b	-	b	b	a	b	b	b	b	a	a	a	h	h	a	-	a	a	b	a	b	-	a	b	b	b	-	b	-	b	-	-	b	b	a	-	-	-	-	-
chr11	3900211	T	A	b	-	b	a	b	b	b	a	b	b	a	b	b	-	b	-	a	-	-	a	-	b	a	-	-	-	-	a	a	a	b	-	b	b	a	a	a	b	b	b	a	b	b	a	b	b
chr11	3907256	A	G	b	b	b	a	a	b	b	a	b	a	a	b	b	b	b	-	a	a	b	a	b	b	-	b	b	b	a	a	a	b	b	b	-	b	b	b	a	b	b	b	a	a	b	b	b	-
chr11	3907516	T	C	b	b	b	a	b	b	b	a	b	a	a	b	b	b	-	b	a	-	a	a	b	b	a	b	b	b	b	a	a	a	a	b	a	b	a	a	a	b	b	b	a	b	b	a	-	b
chr11	3907707	T	C	b	b	b	a	b	b	b	a	b	a	a	b	b	b	-	b	a	-	a	a	b	b	a	b	b	b	a	a	a	a	a	b	a	b	a	a	a	b	b	b	a	b	b	a	-	b
chr11	3907719	C	T	b	b	b	a	b	b	b	a	b	a	a	b	b	b	-	b	a	-	a	a	b	b	a	b	b	a	a	a	a	a	a	b	a	b	a	a	a	b	b	b	a	b	b	a	-	b
chr11	3907843	T	C	-	-	-	-	-	-	-	-	-	-	-	-	-	b	b	a	a	a	a	a	a	b	a	a	b	h	a	a	-	-	-	-	-	-	-	-	a	-	-	-	-	-	-	-	-	-
chr11	3915175	G	A	b	b	b	a	a	b	b	a	b	a	b	b	b	b	b	-	a	a	a	-	b	b	-	b	b	b	a	a	a	a	b	b	b	b	a	b	a	b	b	b	a	b	b	a	b	a
chr11	3927798	C	T	b	b	b	-	b	b	b	-	b	-	-	b	b	b	b	-	-	-	-	b	-	b	-	b	b	-	-	-	-	b	b	b	b	b	b	b	-	b	b	b	-	b	b	b	b	b
chr11	3938468	A	G	b	-	-	-	-	b	-	-	-	-	-	b	b	b	b	a	a	b	b	a	b	b	a	h	b	a	b	-	-	-	-	-	-	b	-	-	-	-	-	-	-	-	-	-	-	-
chr11	3946312	A	G	-	-	-	-	-	-	-	a	-	-	-	b	b	b	b	b	a	h	a	h	a	b	a	a	b	h	b	-	a	-	a	-	-	-	-	-	a	-	-	-	-	b	-	-	-	-
chr11	3946443	C	T	-	-	-	-	-	-	-	a	-	-	-	b	b	b	b	b	a	b	a	h	a	b	a	a	b	h	b	-	-	-	a	-	-	-	-	-	a	-	-	-	-	b	-	-	-	-
chr11	3947954	A	C	b	b	b	a	a	b	b	a	b	a	a	b	b	b	-	-	a	-	-	b	a	-	-	-	b	a	a	a	a	b	b	b	a	b	a	a	a	b	-	b	a	b	b	h	b	a
chr11	3949807	A	G	b	-	b	a	a	b	b	a	b	b	-	b	b	b	b	-	-	-	a	b	-	b	-	-	b	-	-	a	a	a	a	-	a	b	a	b	a	b	-	b	a	a	b	a	b	-
chr11	3950391	T	A	-	-	-	a	-	-	-	a	-	-	a	-	b	-	-	a	a	-	-	a	a	-	a	-	-	a	a	-	a	-	-	a	-	-	a	-	-	-	-	b	-	-	b	b	b	-
chr11	3950727	T	A	-	-	-	a	-	-	-	-	-	-	-	-	-	-	-	a	a	a	a	a	-	-	a	-	-	a	-	-	a	-	a	-	-	-	-	-	-	-	-	b	-	-	b	b	b	-
chr11	3952411	T	C	-	-	-	-	-	-	-	-	-	-	-	-	-	b	b	b	a	a	h	h	h	b	a	h	b	h	h	a	-	-	-	-	-	-	-	-	-	-	-	-	-	-	-	-	-	-
chr11	3953141	A	G	b	-	b	a	-	-	-	a	b	-	-	b	b	-	-	a	a	-	a	a	a	-	a	a	-	a	a	a	-	-	-	b	-	b	-	-	a	b	-	b	-	-	b	-	b	-
chr11	3957129	T	G	-	-	-	a	a	-	-	a	-	-	a	-	-	-	-	a	a	a	a	a	a	-	a	a	-	a	a	a	a	-	a	a	a	-	a	a	a	-	-	-	a	a	-	a	-	a
chr11	3957294	T	C	-	-	-	a	a	-	-	-	-	a	-	-	-	b	b	a	a	-	-	a	b	b	a	b	b	b	a	-	a	-	a	-	-	-	-	-	-	-	-	-	-	a	-	-	-	-
chr11	3973379	A	G	-	-	-	-	-	-	-	-	-	-	-	-	-	b	b	a	a	a	-	a	a	b	a	a	-	a	-	-	-	-	-	-	-	-	-	-	-	-	-	b	-	-	-	-	-	-
chr11	3973470	C	T	-	-	-	a	a	-	-	-	-	a	a	-	-	-	-	-	-	-	-	a	a	-	-	-	-	a	-	a	a	a	a	-	a	-	-	a	a	-	-	-	a	a	-	a	-	-
chr11	3973488	T	C	-	-	-	a	a	-	-	-	-	a	a	b	b	b	b	b	-	b	-	a	a	b	-	b	b	b	b	a	a	a	a	-	a	b	-	a	a	-	-	-	a	a	-	a	-	-
chr11	3979741	T	C	-	-	b	a	b	-	-	-	-	-	-	b	b	b	-	-	-	-	-	a	-	b	-	-	-	-	-	-	a	-	a	b	b	b	a	b	-	b	-	b	a	a	b	a	b	-
chr11	3984672	T	C	b	b	b	a	b	b	b	a	b	-	a	b	b	b	b	-	a	b	a	-	b	-	a	-	-	-	a	a	a	a	b	b	b	b	a	-	a	b	b	b	a	a	b	b	b	a
chr11	3984900	A	C	b	b	b	a	b	b	b	a	b	-	a	b	b	-	-	-	a	a	a	-	a	-	a	-	-	-	a	a	a	a	b	a	b	b	a	-	a	b	b	b	a	a	b	b	b	a
chr11	3984915	T	C	b	b	b	a	b	b	b	a	b	-	a	b	b	-	-	-	a	a	a	-	a	-	a	-	-	-	a	a	a	a	b	a	b	b	a	-	a	b	b	b	a	a	b	b	b	a
chr11	3984941	T	C	b	b	b	-	a	b	b	-	b	b	-	b	b	-	-	-	a	-	-	-	-	-	a	-	-	-	-	-	a	a	b	a	a	b	b	a	a	b	b	b	a	b	b	b	-	-
chr11	3984964	C	G	b	b	b	-	a	b	b	-	b	b	-	b	b	-	-	-	a	-	-	-	-	-	a	-	-	-	-	-	a	a	b	a	a	b	a	a	a	b	b	b	a	b	b	b	-	-
chr11	3984995	T	C	b	b	b	-	a	b	b	-	b	b	-	b	b	-	-	-	a	-	-	-	-	-	a	-	-	-	-	-	a	a	b	a	a	b	b	a	a	b	b	b	a	b	b	b	-	-
chr11	4000892	C	T	b	b	b	a	a	b	b	a	b	b	b	b	b	b	b	b	a	-	h	a	a	b	a	b	b	b	a	a	a	b	a	b	b	b	b	b	-	b	b	b	a	-	b	a	b	a
chr11	4002304	G	C	b	b	b	a	b	b	b	a	b	b	a	b	b	b	-	-	a	b	-	-	a	-	-	b	b	-	b	a	a	a	a	b	a	b	-	b	a	b	b	b	a	b	b	a	b	a
chr11	4021757	T	C	b	b	b	a	a	b	-	a	b	a	a	b	b	b	b	-	a	b	-	b	b	b	a	b	-	h	-	a	a	b	a	-	b	b	b	a	a	b	b	b	a	b	b	a	b	b
chr11	4030757	G	A	b	-	b	-	b	b	b	a	b	-	-	-	b	-	-	-	-	b	-	-	-	-	-	-	-	-	a	a	a	-	a	-	-	b	a	-	-	b	-	b	a	a	b	a	-	-
chr11	4031157	C	G	-	-	-	a	a	-	-	a	-	-	a	b	-	-	-	a	a	-	a	a	-	-	-	-	-	-	-	-	a	a	a	a	-	-	a	-	a	-	-	-	a	-	-	a	-	-
chr11	4031172	C	T	-	-	-	a	a	-	-	a	-	-	a	b	-	-	-	a	a	-	a	a	-	-	-	-	-	-	-	-	a	a	a	a	-	-	a	-	a	-	-	-	a	-	-	a	-	-
chr11	4033465	C	T	b	-	-	-	-	b	b	-	b	-	b	-	b	-	-	b	-	-	-	-	-	a	-	-	-	-	-	-	-	-	b	-	b	b	-	b	-	-	-	-	-	-	b	b	b	b
chr11	4039668	C	A	b	b	b	a	b	b	b	a	b	a	b	b	b	b	b	b	a	a	a	h	-	b	a	b	b	b	a	a	a	a	b	a	a	b	a	a	a	b	b	b	a	a	b	b	b	-
chr11	4044757	A	G	b	b	b	a	b	b	b	a	b	b	b	b	b	b	b	a	a	-	-	-	h	-	a	-	-	b	-	-	a	a	b	a	b	b	b	b	a	b	b	b	a	b	b	-	b	-
chr11	4045369	G	T	b	b	b	a	b	b	-	a	b	b	-	b	-	-	-	-	-	-	a	-	-	-	-	-	-	-	-	a	a	-	-	-	-	b	-	-	a	b	b	b	a	a	b	-	b	-
chr11	4058336	G	A	-	-	-	a	-	-	-	-	-	b	-	b	-	b	b	b	a	a	b	h	b	b	a	a	b	h	b	-	a	-	-	-	-	-	-	-	-	b	-	-	-	-	-	-	-	-
chr11	4058877	C	A	b	b	b	a	b	b	b	-	b	b	a	b	b	b	b	-	a	-	-	a	a	b	a	a	b	a	a	a	a	-	b	b	-	b	b	-	-	b	b	b	a	-	-	a	-	-
chr11	4058888	T	C	b	b	b	a	b	b	b	-	b	b	a	b	b	b	b	-	a	-	-	a	a	b	a	a	b	a	a	a	a	-	b	b	-	b	b	-	-	b	b	b	a	-	-	a	-	-
chr11	4058986	C	G	-	-	-	-	-	-	-	-	-	-	b	-	-	-	-	-	-	-	-	-	-	-	-	-	-	-	-	-	-	-	a	a	-	b	-	-	-	-	-	-	-	-	-	-	-	-
chr11	4066642	C	T	b	b	b	a	-	b	b	a	b	a	-	b	b	b	-	-	a	-	-	-	b	b	a	b	b	-	-	a	a	b	b	b	b	b	b	a	a	b	b	b	a	-	b	b	b	-
chr11	4066767	T	A	b	-	-	a	-	b	-	-	-	-	b	-	-	h	b	b	a	b	a	b	a	b	a	b	b	a	a	-	a	-	a	b	b	-	-	-	-	-	-	-	a	-	-	-	-	-
chr11	4068398	G	A	b	-	b	a	b	b	-	a	b	a	b	b	b	b	-	-	-	-	-	a	-	b	-	-	-	-	-	a	a	a	b	b	b	b	-	h	a	b	-	b	a	-	b	-	b	a
chr11	4079602	A	C	-	-	-	a	a	-	-	a	-	a	a	-	-	-	-	-	-	-	-	-	a	-	-	a	-	-	a	a	-	-	a	a	a	-	-	a	a	-	-	-	a	a	-	a	-	-
chr11	4086743	G	A	-	-	-	-	-	-	-	-	-	-	-	-	-	b	b	b	a	a	a	h	b	b	a	b	b	a	a	-	-	-	-	-	-	b	-	-	-	-	b	-	-	-	-	-	-	-
chr11	4086750	G	A	-	-	-	-	-	-	-	-	-	-	-	-	-	b	b	a	a	a	a	h	b	b	a	b	b	a	a	-	-	-	-	-	-	b	-	-	-	-	b	-	-	-	-	-	-	-
chr11	4086784	T	G	-	-	-	-	-	-	-	-	-	-	-	-	-	b	b	b	a	a	a	h	b	b	a	b	b	a	a	-	-	-	-	-	-	b	-	-	-	-	b	-	-	-	-	-	-	-
chr11	4101470	A	G	b	b	b	a	a	b	b	a	b	b	-	b	b	b	b	b	-	a	a	a	b	b	-	a	b	b	a	a	a	a	b	b	a	b	a	a	a	b	b	b	a	a	b	b	b	a
chr11	4101643	A	G	b	b	b	a	a	b	b	a	b	b	-	b	b	b	b	b	-	a	a	a	b	b	-	a	b	b	a	a	a	a	b	b	a	b	a	a	a	b	b	b	a	a	b	b	b	a
chr11	4101693	C	A	b	b	b	a	a	b	b	a	b	b	-	b	b	b	b	b	-	a	a	a	b	b	-	a	b	b	a	a	a	a	b	b	a	b	a	a	a	b	b	b	a	a	b	b	b	a
chr11	4111398	G	C	-	-	b	a	b	b	-	-	b	b	b	-	-	-	-	a	-	-	b	-	a	b	-	-	-	-	-	a	a	b	b	a	a	b	b	-	a	b	b	b	a	-	b	a	-	-
chr11	4117242	T	C	-	-	-	-	-	-	-	-	-	-	-	-	b	-	-	-	a	b	a	a	-	-	-	a	b	a	a	-	-	-	b	-	b	b	-	-	-	b	b	-	-	-	-	b	-	-
chr11	4124329	C	T	b	-	b	a	a	-	b	-	b	b	b	-	b	b	b	-	-	a	-	-	a	b	a	a	b	b	a	a	-	a	b	b	b	b	b	-	-	b	b	b	-	b	-	b	-	-
chr11	4124359	C	G	b	b	b	a	b	b	b	a	b	h	b	b	b	b	b	a	a	a	a	a	a	b	a	b	-	b	a	a	a	b	b	b	b	b	-	-	a	b	b	b	a	a	b	b	b	-
chr11	4124372	C	T	b	b	b	a	b	b	b	a	b	b	b	b	b	b	b	a	a	a	a	a	a	b	a	b	-	b	a	a	a	b	b	b	b	b	-	-	a	b	b	b	a	a	b	b	b	-
chr11	4124420	G	A	b	b	b	a	b	b	b	a	b	h	b	b	b	b	b	a	a	a	b	a	b	b	a	b	-	b	b	a	a	b	b	b	b	b	-	-	a	b	b	b	a	a	b	b	b	-
chr11	4128130	T	C	b	b	b	a	a	b	-	a	b	a	-	b	b	b	-	-	a	-	a	a	-	b	-	-	b	a	b	a	a	a	a	b	b	b	a	a	a	b	b	b	a	a	b	a	-	a
chr11	4128427	C	T	b	b	b	a	a	b	-	a	b	a	-	b	b	b	-	-	a	-	a	a	-	b	-	-	b	a	b	a	a	a	a	b	b	b	a	a	a	b	b	b	a	a	b	a	-	a
chr11	4128523	A	G	-	b	-	-	-	-	-	-	-	-	-	-	-	b	b	b	a	-	b	h	b	b	a	-	-	b	-	-	-	-	-	-	-	-	-	-	-	-	b	-	-	b	-	-	-	-
chr11	4129046	A	G	b	-	-	-	-	-	-	-	-	-	-	-	-	b	b	a	a	a	a	a	a	b	a	h	b	b	h	-	-	-	-	-	-	-	-	-	-	-	-	-	-	a	-	-	-	-
chr11	4129067	C	T	b	-	-	-	-	-	-	-	-	-	-	-	-	b	b	a	a	a	a	a	a	b	a	h	b	b	h	-	-	-	-	-	-	-	-	-	-	-	-	-	-	a	-	-	-	-
chr11	4129440	G	A	b	b	b	a	b	b	b	a	b	a	b	b	b	b	b	a	-	a	-	a	-	-	a	a	b	-	-	a	a	a	b	b	b	b	b	a	a	b	b	b	a	a	b	b	b	-
chr11	4133941	G	T	b	-	b	a	b	b	b	a	b	a	a	b	b	b	b	a	a	-	-	-	h	b	a	a	b	a	a	a	a	b	b	b	a	b	b	b	a	b	b	b	a	a	b	a	b	-
chr11	4138476	T	A	-	-	-	-	-	-	-	-	-	-	-	-	-	b	b	a	a	b	h	h	b	b	a	b	b	a	h	-	-	-	-	b	-	b	-	-	-	-	-	-	-	a	-	-	-	-
chr11	4139702	A	C	b	b	b	a	a	b	b	a	b	a	b	b	b	-	b	-	a	-	-	b	-	b	a	-	-	b	-	a	a	-	a	b	b	b	-	a	a	b	b	b	a	b	b	b	b	a
chr11	4150704	A	T	-	-	-	-	-	-	-	-	-	-	-	-	-	b	b	a	a	a	-	h	a	b	a	a	b	a	a	-	-	-	-	-	-	b	-	-	-	-	b	-	-	a	-	-	-	-
chr11	4151403	T	C	-	-	-	a	a	-	-	-	-	-	a	-	-	-	-	a	a	a	b	-	b	-	a	a	-	a	-	-	-	-	b	b	-	b	-	a	-	b	-	-	-	a	-	-	-	-
chr11	4151951	T	C	b	b	b	a	b	b	-	a	b	b	b	b	b	b	-	b	a	a	-	b	b	b	-	a	-	-	-	a	a	a	b	a	b	b	b	b	a	b	b	b	a	b	b	a	b	a
chr11	4152042	A	C	-	b	-	-	-	-	-	-	-	-	-	b	b	-	-	-	-	-	-	a	-	-	-	-	-	-	-	a	a	-	-	b	a	b	-	b	a	b	-	b	-	-	b	b	-	-
chr11	4152413	C	G	-	b	-	-	-	-	-	-	-	-	-	b	b	-	-	-	-	-	-	a	-	-	-	-	-	-	-	a	a	-	-	a	a	b	-	b	a	b	-	b	-	-	b	b	-	-
chr11	4155286	C	T	b	b	b	a	a	b	b	a	b	b	a	b	b	b	b	-	a	a	b	a	-	-	a	b	b	a	a	a	a	a	b	b	a	b	a	a	a	b	b	b	a	a	b	a	b	a
chr11	4155985	G	A	-	-	-	-	-	-	-	-	b	-	-	-	-	b	b	a	a	b	b	b	a	b	a	a	b	-	-	-	-	-	a	-	-	-	-	-	-	-	-	-	-	a	-	-	-	-
chr11	4156265	A	G	-	-	-	-	-	-	-	-	-	-	-	-	b	b	b	b	a	b	b	h	h	b	h	b	b	h	b	-	-	-	b	-	b	-	-	-	-	b	-	b	-	-	-	-	-	-
chr11	4157246	A	G	-	b	b	-	-	b	-	-	-	-	b	b	-	b	b	a	a	-	a	a	b	b	a	b	b	a	a	-	-	-	b	-	-	b	-	-	a	-	b	-	-	a	-	-	-	-
chr11	4161972	T	C	b	b	b	a	b	b	-	a	b	a	a	b	b	b	-	-	-	-	-	-	-	-	-	a	-	-	b	a	a	a	b	-	b	-	a	b	-	b	b	b	a	b	b	a	-	-
chr11	4170087	C	T	b	b	b	-	b	b	-	-	b	-	b	b	b	-	-	-	-	-	b	b	-	-	-	-	-	-	-	-	-	b	b	b	b	b	b	-	-	b	b	b	-	b	b	b	b	-
chr11	4200494	A	C	-	-	-	-	-	-	-	-	-	-	-	-	-	-	-	-	a	b	a	a	a	-	a	b	-	a	a	-	-	-	-	-	-	-	-	-	-	-	-	-	-	-	-	-	-	-
chr11	4224777	C	A	-	-	b	-	-	-	-	-	-	-	-	-	-	b	b	a	a	b	b	a	h	b	a	a	b	b	h	-	-	-	-	a	-	-	-	-	-	-	-	-	-	-	-	-	-	-
chr11	4233130	A	G	b	-	-	-	b	b	-	-	-	-	b	b	b	b	-	-	a	b	-	-	-	-	-	-	-	b	a	a	-	b	b	b	-	b	-	b	a	b	b	b	-	-	b	b	b	a
chr11	4233439	G	C	b	-	-	-	b	b	-	-	-	-	b	b	b	b	-	-	a	b	-	-	-	-	-	-	-	b	a	a	-	b	b	b	-	b	-	b	a	b	b	b	-	-	b	b	b	-
chr11	4235366	G	A	-	-	-	-	-	-	-	-	-	-	-	-	-	b	b	-	a	-	a	a	a	b	a	a	-	a	a	-	-	-	-	-	-	b	-	-	-	-	-	-	-	-	-	-	-	-
chr11	4235371	T	G	-	-	-	-	-	-	-	-	-	-	-	-	-	b	b	-	a	-	a	a	a	b	a	a	-	a	a	-	-	-	-	-	-	b	-	-	-	-	-	-	-	-	-	-	-	-
chr11	4238930	C	A	-	-	-	-	-	-	-	-	-	-	-	-	-	b	-	a	a	a	a	a	a	-	a	a	-	-	a	-	-	a	-	a	-	-	-	-	-	-	-	-	-	-	-	-	-	-
chr11	4258648	A	T	-	-	a	-	-	b	-	-	-	-	-	b	-	-	-	a	a	a	a	a	a	-	a	a	-	a	a	-	-	-	-	a	b	b	-	-	-	-	b	b	-	-	b	b	-	-
chr11	4258665	C	T	-	-	b	-	-	b	-	-	-	-	-	b	-	-	-	a	a	a	a	a	a	-	a	a	-	-	a	-	-	-	-	a	b	b	-	-	-	-	b	b	-	-	b	b	-	-
chr11	4260863	G	A	b	b	b	a	b	b	b	a	b	b	b	b	b	-	-	-	-	-	-	b	-	-	-	-	-	a	-	a	a	b	b	b	b	b	b	b	a	-	b	b	a	b	b	b	b	-
chr11	4270085	T	C	-	-	-	a	a	b	b	b	-	-	a	b	b	-	b	-	a	-	-	a	-	-	-	-	b	-	-	a	a	a	a	a	a	-	a	a	b	b	b	-	b	b	b	a	-	-
chr11	4272465	G	A	-	-	-	-	-	-	-	-	-	-	-	-	-	b	b	-	a	-	a	h	a	b	h	h	b	a	h	-	-	-	-	-	-	-	-	-	-	-	-	-	-	-	-	-	-	-
chr11	4299116	T	C	-	-	-	-	-	-	-	-	-	-	-	-	-	b	b	a	a	a	h	h	h	b	-	b	b	a	a	-	-	-	b	-	-	-	-	-	-	-	-	-	-	-	-	-	-	-
chr11	4299263	G	T	b	b	b	-	b	b	-	a	-	-	-	b	b	b	-	-	-	-	-	-	-	-	-	-	-	a	-	-	-	-	b	-	a	b	b	a	a	b	-	b	a	-	b	b	b	a
chr11	4308392	T	C	-	-	-	a	-	-	-	-	-	-	-	-	-	b	-	h	a	b	b	b	h	b	-	h	b	b	b	-	-	-	-	-	-	-	-	-	-	-	-	-	-	-	-	-	-	-
chr11	4318792	A	C	-	-	-	-	b	-	-	a	b	-	-	b	-	b	-	a	a	-	-	a	b	-	a	a	b	-	a	-	-	-	b	-	-	b	-	-	-	-	-	-	-	-	-	-	-	-
chr11	4318805	A	G	-	-	-	-	b	-	-	a	b	-	-	b	-	b	-	a	a	-	-	a	b	-	a	a	b	-	a	-	-	-	b	-	-	b	-	-	-	-	-	-	-	-	-	-	-	-
chr11	4330363	T	G	-	b	b	-	a	-	-	-	b	-	-	b	-	-	-	-	-	-	-	-	-	-	-	-	-	a	-	-	-	a	b	-	a	b	-	-	a	-	-	-	-	-	b	-	b	-
chr11	4333724	A	G	-	-	-	-	-	-	-	-	-	-	a	-	-	b	b	a	a	a	a	b	h	b	a	h	b	h	h	-	a	-	-	-	-	-	-	-	-	-	-	-	-	-	-	-	-	-
chr11	4338619	T	C	b	b	b	a	b	b	-	a	b	a	a	b	b	-	b	a	a	b	b	h	b	b	a	b	-	a	a	-	a	b	a	b	a	b	b	a	a	b	b	b	a	a	b	a	b	a
chr11	4338955	T	G	b	b	b	a	a	b	b	a	-	-	b	b	b	b	-	a	-	-	-	-	-	-	-	-	b	-	b	-	a	b	b	b	b	b	b	b	a	b	b	b	a	b	b	b	b	a
chr11	4339101	A	G	-	-	-	-	b	-	-	-	-	-	-	-	-	b	b	b	a	b	h	h	b	b	a	h	b	h	h	-	a	-	b	-	b	-	-	-	-	-	-	-	-	-	-	-	-	-
chr11	4339124	G	A	-	-	-	-	-	-	-	-	-	-	-	-	-	b	b	b	a	a	a	h	b	b	a	h	b	h	h	-	a	-	b	-	b	-	-	-	-	-	-	-	-	-	-	-	-	-
chr11	4342037	G	A	-	-	-	a	-	-	-	-	-	-	b	b	b	-	-	-	a	-	-	-	-	-	-	-	-	-	-	-	a	-	a	-	a	b	-	-	-	-	-	b	-	a	b	-	-	a
chr11	4343170	C	T	-	-	a	a	-	-	-	-	-	-	-	-	-	b	b	h	-	a	a	a	b	b	a	a	b	a	b	-	-	-	-	-	-	-	a	-	-	-	-	-	-	-	-	-	-	-
chr11	4343760	C	T	-	-	-	-	-	-	-	-	-	-	-	-	-	b	b	-	a	-	a	h	b	-	-	h	b	a	b	-	-	-	-	-	-	-	-	-	-	-	-	-	-	-	-	-	-	-
chr11	4343798	A	G	-	-	-	-	-	-	-	-	-	-	-	-	-	b	b	-	a	-	a	h	b	-	-	h	b	a	b	-	-	-	-	-	-	-	-	-	-	-	-	-	-	-	-	-	-	-
chr11	4343831	G	A	-	-	-	-	-	-	-	-	-	-	a	b	-	b	b	a	a	a	a	b	h	b	a	a	b	b	-	-	-	-	a	b	-	-	a	-	-	-	-	-	-	-	-	-	-	-
chr11	4343875	G	A	-	-	-	-	-	-	-	-	-	-	a	b	-	b	b	a	a	a	a	b	a	b	a	a	b	b	-	-	-	-	a	b	-	-	a	-	-	-	-	-	-	-	-	-	-	-
chr11	4344152	T	C	-	-	-	-	-	-	-	-	-	-	b	-	b	-	b	-	-	b	b	-	a	b	a	a	-	a	a	-	-	-	-	-	-	-	-	-	-	-	-	-	-	-	-	-	-	-
chr11	4344162	A	G	-	-	-	-	-	-	-	-	-	-	b	-	b	-	b	-	-	b	a	-	a	b	a	a	-	a	a	-	-	-	-	-	-	-	-	-	-	-	-	-	-	-	-	-	-	-
chr11	4344488	G	A	b	b	b	a	b	b	b	a	b	b	b	b	b	b	b	b	a	b	-	a	a	-	a	b	b	a	-	a	a	a	a	a	a	b	a	a	a	b	b	b	a	b	b	b	-	a
chr11	4349811	C	T	b	b	b	-	-	b	-	-	-	b	b	b	b	-	-	-	-	-	-	-	-	b	-	b	-	b	-	-	-	b	b	b	b	b	b	-	-	b	b	b	-	b	b	b	-	-
chr11	4350595	A	G	b	b	-	a	b	b	-	-	-	-	-	-	b	b	b	b	h	a	a	a	a	b	a	b	b	-	a	a	-	-	a	-	b	-	-	-	-	-	-	b	-	b	-	-	-	-
chr11	4353526	C	T	-	-	b	-	b	b	-	a	b	b	b	b	b	-	b	-	-	-	-	-	-	-	-	-	-	-	-	a	-	-	b	a	a	b	-	-	-	-	-	b	a	-	b	b	b	-
chr11	4360239	C	T	b	-	b	a	b	b	b	a	b	a	b	b	b	-	-	-	-	-	-	-	a	b	a	-	-	-	b	-	a	b	a	b	a	b	a	a	a	b	b	-	a	a	b	-	b	a
chr11	4360245	G	C	b	-	b	a	b	b	b	a	b	b	b	b	b	-	-	-	-	-	-	-	a	b	a	-	-	-	b	-	a	b	a	b	a	b	a	b	a	b	b	-	a	a	b	-	b	a
chr11	4360400	A	G	b	-	b	a	b	b	b	a	b	a	b	b	b	-	-	-	-	-	-	-	a	b	a	a	-	-	b	-	a	b	a	b	a	b	a	a	a	b	b	-	a	a	b	-	b	a
chr11	4360441	A	G	b	-	b	a	b	b	b	a	b	a	b	b	b	-	-	-	-	-	-	-	a	b	a	a	-	-	b	-	a	b	a	b	a	b	a	a	a	b	b	-	a	a	b	-	b	a
chr11	4360515	G	A	-	-	-	-	-	-	-	-	-	-	-	-	-	b	b	a	a	h	a	a	a	b	a	b	b	b	a	-	a	-	-	-	-	-	-	-	-	-	-	-	-	a	-	-	-	-
chr11	4360570	C	T	-	-	-	-	-	-	-	-	-	-	-	-	-	b	b	b	a	b	a	a	a	b	a	b	b	b	a	-	a	-	-	-	-	-	-	-	-	-	-	-	-	a	-	-	-	-
chr11	4360750	T	C	-	-	-	-	-	-	-	-	-	-	-	-	-	b	b	-	-	b	a	-	a	b	-	a	b	a	h	a	-	-	a	a	-	-	-	-	-	-	-	-	-	-	-	-	-	-
chr11	4360796	C	T	-	-	-	-	-	-	-	-	-	-	-	-	-	b	b	-	-	b	a	-	a	b	-	a	b	a	a	a	-	-	a	a	-	-	-	-	-	-	-	-	-	-	-	-	-	-
chr11	4370670	C	T	-	-	-	-	-	-	-	-	-	-	-	-	-	b	b	a	a	a	h	h	h	b	-	h	b	h	h	-	-	-	-	-	-	-	-	-	-	-	b	-	-	b	-	-	-	-
chr11	4370777	C	T	b	-	b	a	a	b	-	a	b	b	b	b	b	b	-	b	-	a	-	b	-	-	a	-	-	a	a	a	a	-	b	b	a	b	-	a	a	b	b	b	a	a	b	b	-	-
chr11	4395600	G	A	-	-	-	a	-	-	-	-	-	-	-	-	b	b	-	a	a	b	b	a	a	b	a	-	b	b	a	-	-	-	-	-	-	-	-	a	-	-	-	-	-	-	-	a	-	-
chr11	4395778	G	A	-	-	b	-	b	b	-	-	b	b	b	-	-	-	-	-	-	-	a	-	-	-	-	-	-	-	-	-	-	-	-	-	b	b	-	b	-	b	b	b	-	-	b	-	-	-
chr11	4395789	C	A	-	-	b	-	b	b	-	-	b	b	b	-	-	-	-	-	-	-	a	-	-	-	-	-	-	-	-	-	-	-	-	-	b	b	-	b	-	b	b	b	-	-	b	-	-	-
chr11	4398171	G	A	b	b	b	a	a	b	b	a	b	b	a	b	b	b	b	a	a	-	a	-	a	b	a	-	b	-	a	-	a	b	b	b	a	b	b	b	a	b	b	b	a	b	b	b	b	a
chr11	4398242	C	A	-	-	-	-	-	-	-	-	-	-	b	-	-	b	-	a	a	-	-	-	-	-	-	b	-	b	b	-	-	-	-	-	-	-	-	-	-	-	-	-	-	-	-	-	-	-
chr11	4401030	C	T	b	-	-	a	a	b	-	a	b	a	b	b	b	-	-	a	-	-	-	-	-	-	-	-	b	b	a	a	a	b	a	a	b	b	-	b	a	b	-	b	a	a	b	b	b	-
chr11	4401262	G	A	b	-	-	a	b	b	-	a	b	a	b	b	b	-	-	a	-	-	-	-	-	-	-	-	b	b	a	a	a	b	a	a	b	b	-	b	a	b	-	b	a	a	b	b	b	-
chr11	4401327	A	T	b	-	-	a	a	b	-	a	b	a	b	b	b	-	-	a	-	-	-	-	-	-	-	-	b	b	a	a	a	a	a	a	b	b	-	b	a	b	-	b	a	a	b	b	b	-
chr11	4402652	T	A	b	b	b	a	b	b	-	a	b	a	b	b	b	b	-	-	a	-	a	b	a	b	a	b	b	b	-	a	a	a	a	b	b	b	b	-	a	b	-	a	a	a	b	a	-	-
chr11	4402780	A	C	b	b	b	a	b	b	-	a	b	a	b	b	b	b	-	b	a	-	a	a	a	b	a	b	b	b	-	a	a	a	a	b	b	b	b	-	a	b	-	a	a	a	b	a	-	-
chr11	4408283	T	A	b	-	b	a	b	b	-	-	b	-	b	b	b	-	-	-	-	-	-	-	b	b	-	-	b	b	a	-	a	b	b	-	b	b	b	b	a	-	b	b	-	a	b	a	-	-
chr11	4413859	G	A	b	b	b	a	b	b	-	a	b	b	b	b	b	b	b	-	a	a	-	a	b	b	a	b	b	a	-	a	a	a	b	b	b	b	a	a	a	b	-	b	a	a	b	a	b	-
chr11	4413907	G	A	b	b	b	a	b	b	-	a	b	b	b	b	b	b	b	-	a	a	-	a	b	b	a	b	b	a	-	a	a	a	b	b	b	b	a	a	a	b	-	b	a	a	b	a	b	-
chr11	4427263	C	T	b	-	-	-	-	-	-	a	b	-	b	b	b	b	b	a	-	h	-	b	a	-	-	b	-	b	-	-	-	-	-	a	-	-	a	-	-	-	-	-	a	-	-	-	-	-
chr11	4438210	T	A	b	b	b	a	b	b	b	-	b	-	-	-	-	b	-	-	a	a	-	-	-	-	-	-	-	-	-	-	-	b	-	-	a	b	b	-	a	b	-	-	a	b	b	-	b	-
chr11	4578293	C	T	-	-	-	-	-	-	-	-	-	-	-	-	-	a	-	-	a	-	a	a	a	a	a	a	a	a	-	-	-	-	-	-	-	a	-	-	-	a	-	-	-	-	-	-	-	-
chr11	4804956	C	T	b	b	b	a	a	a	b	a	b	a	b	b	b	b	b	a	-	-	b	-	a	-	-	b	-	-	-	a	a	b	b	b	b	b	-	-	-	b	b	b	-	b	b	a	b	a
chr11	4809594	T	G	b	-	b	a	a	-	b	a	b	a	b	b	-	b	b	a	a	a	-	a	a	a	a	h	b	a	b	-	-	-	-	-	b	-	-	-	-	-	-	-	-	-	-	-	-	-
chr11	4814574	A	C	b	b	b	a	a	-	-	-	b	a	b	b	b	b	b	a	a	-	b	a	-	-	a	h	b	b	b	a	-	a	b	b	b	-	b	-	a	-	-	b	-	-	b	-	-	-
chr11	4814860	G	A	b	b	b	a	a	a	b	-	b	-	b	b	a	b	b	b	a	b	-	h	b	b	a	-	-	a	b	a	a	b	a	b	b	b	-	b	a	b	b	b	a	b	b	a	b	-
chr11	4817773	A	G	b	-	b	a	a	a	-	-	-	-	b	b	b	b	-	a	a	b	a	a	a	a	a	a	b	a	b	a	-	-	a	-	b	b	-	-	-	-	-	-	-	-	-	-	-	-
chr11	4821369	C	T	b	b	b	a	a	b	b	a	b	a	b	b	b	b	-	-	a	a	b	b	b	-	a	b	-	b	b	a	a	a	b	a	b	b	a	b	a	b	b	b	a	a	b	b	b	-
chr11	4821520	C	T	-	-	-	a	-	-	-	-	-	-	-	-	-	b	b	b	a	a	a	a	b	a	a	a	b	a	b	-	-	a	-	-	-	-	-	-	a	-	-	-	-	-	-	-	-	-
chr11	4822087	C	T	b	b	b	a	b	b	b	-	b	a	b	b	b	b	-	b	a	-	-	b	-	-	a	b	-	a	-	a	a	a	b	b	b	b	a	b	a	b	b	b	a	a	b	a	b	a
chr11	4822105	G	A	b	b	b	a	b	b	b	-	b	a	b	b	b	b	-	b	a	-	-	b	-	-	a	b	-	a	-	a	a	a	b	b	b	b	a	b	a	b	b	b	a	a	b	a	b	a
chr11	4822834	A	G	-	-	-	-	-	-	-	-	-	-	-	-	-	b	b	a	a	b	a	h	b	a	a	a	b	b	b	-	-	-	-	-	b	-	-	-	-	-	-	-	-	-	-	-	-	-
chr11	4825805	C	T	b	-	-	a	b	-	-	-	-	-	-	-	-	b	-	a	a	-	a	a	a	a	a	a	b	a	b	-	a	b	-	-	-	-	b	-	-	b	b	-	-	-	-	-	-	-
chr11	4838511	T	C	b	b	b	a	a	a	b	-	b	-	-	b	b	-	b	a	-	-	-	-	-	-	-	-	-	b	-	a	a	b	b	a	a	b	a	b	a	-	b	b	-	-	b	b	b	-
chr11	4840962	T	C	-	-	-	-	b	a	-	a	-	-	-	-	-	b	b	b	a	-	a	a	b	a	a	b	b	b	b	-	a	-	-	-	-	b	-	-	-	-	b	-	-	b	b	-	-	-
chr11	4846032	G	A	b	b	b	a	a	a	b	a	-	-	b	b	b	-	-	-	-	-	-	-	-	-	-	-	-	-	-	-	a	b	-	-	b	b	-	-	-	-	-	b	a	-	-	a	-	-
chr11	4909547	A	G	-	-	-	-	-	-	-	-	-	-	-	-	-	b	b	b	a	a	b	b	b	b	a	a	-	b	b	-	a	-	-	-	-	-	-	-	a	-	-	-	-	-	-	-	-	-
chr11	4918376	G	A	b	b	a	a	a	a	b	a	b	a	b	b	a	b	b	b	a	-	b	-	-	b	-	-	-	a	b	a	a	a	a	b	a	b	b	b	a	b	b	b	a	a	b	b	-	-
chr11	4923926	T	A	b	b	b	-	b	b	-	-	b	b	b	b	b	b	-	a	a	-	a	a	a	a	a	a	b	a	b	a	-	b	b	b	b	b	b	b	-	b	b	b	-	b	b	b	b	-
chr11	4967620	A	G	-	-	-	-	-	-	-	-	-	-	-	-	-	b	-	a	a	-	b	b	a	b	a	h	b	a	-	-	-	-	-	-	-	-	-	-	-	-	-	-	-	-	-	-	-	-
chr11	4984335	T	C	-	-	a	-	a	-	-	-	-	-	-	-	b	-	b	a	a	a	a	a	a	a	a	b	b	b	b	-	-	-	-	b	b	b	-	-	a	-	b	-	-	b	b	-	-	-
chr11	5015425	A	T	b	b	b	a	-	b	b	-	b	b	b	b	b	-	-	-	-	-	-	b	-	a	-	b	b	-	-	-	a	b	b	-	a	b	a	-	a	b	b	b	a	b	b	-	b	-
chr11	5058617	A	G	-	-	-	-	-	-	-	-	-	-	-	-	-	b	b	-	a	b	-	a	a	a	a	a	b	a	b	-	-	-	-	-	-	-	-	-	-	b	-	-	-	-	-	-	-	-
chr11	5076639	T	G	b	b	b	-	b	b	b	-	b	b	b	b	b	-	-	-	-	-	b	-	-	-	-	-	-	-	-	-	-	b	b	-	b	b	-	a	-	b	b	b	-	-	b	-	-	-
chr11	5076651	C	A	b	b	b	-	b	b	b	-	b	b	b	b	b	-	-	-	-	-	b	-	-	-	-	-	-	-	-	-	-	b	b	-	b	b	-	a	-	b	b	b	-	-	b	-	-	-
chr11	5087553	T	C	b	b	b	a	b	a	-	a	-	-	b	b	b	-	-	a	-	-	-	-	a	b	-	a	b	-	-	a	a	-	b	-	b	b	-	a	a	b	b	b	a	a	b	b	b	a
chr11	5098565	C	T	b	-	b	a	a	a	b	a	-	-	-	b	a	b	b	b	a	a	b	h	a	a	a	a	b	b	b	a	a	a	-	a	b	-	b	-	-	-	b	b	a	a	-	-	-	-
chr11	5173126	G	A	b	b	b	a	b	-	-	-	b	b	-	b	b	-	-	a	-	-	-	-	-	-	-	-	-	-	-	a	a	-	b	a	b	b	-	-	a	b	-	b	a	-	b	-	b	-
chr11	5192190	A	G	b	-	a	a	b	b	-	a	b	a	-	b	a	-	-	-	-	a	a	b	a	a	a	-	b	-	-	a	a	-	a	b	b	b	a	b	-	b	b	b	a	-	b	b	b	a
chr11	5192228	A	G	b	-	a	a	b	b	-	a	b	a	-	b	a	-	-	-	-	a	a	b	a	a	a	-	b	-	-	a	a	-	a	b	b	b	a	b	-	b	b	b	a	-	b	b	b	a
chr11	5192247	T	C	b	-	a	a	b	b	-	a	b	a	-	b	a	-	-	-	-	a	a	b	b	a	a	-	b	-	-	a	a	-	a	b	b	b	a	b	-	b	b	b	a	-	b	b	b	a
chr11	5193668	A	C	b	-	a	a	a	a	b	a	b	a	b	b	a	b	-	a	a	-	a	b	-	a	a	a	-	b	b	a	a	b	b	b	b	b	-	b	-	b	b	b	a	a	b	-	b	-
chr11	5200513	C	T	-	-	a	a	-	-	-	a	-	-	b	b	a	-	-	a	a	-	-	a	a	a	a	a	-	a	-	a	a	-	-	a	a	b	-	-	a	b	-	-	-	-	a	-	-	-
chr11	5325986	T	C	b	b	b	a	b	a	b	a	b	b	b	b	b	b	b	-	-	-	-	a	-	-	a	a	-	-	-	a	a	a	a	b	a	b	a	a	a	b	b	b	a	b	b	b	b	a
chr11	5325993	A	T	b	b	b	a	b	a	b	a	b	b	b	b	b	b	b	-	-	-	-	a	-	-	a	a	-	-	-	a	a	a	a	b	a	b	a	a	a	b	b	b	a	b	b	a	b	a
chr11	5328413	A	G	b	-	-	a	a	b	-	-	b	-	-	-	b	b	b	h	a	a	b	a	h	a	a	b	b	b	b	-	a	-	a	-	-	-	-	-	-	-	b	-	a	a	-	-	-	-
chr11	5329056	A	G	b	b	a	a	a	a	b	a	b	b	b	a	b	b	-	-	a	b	b	a	b	-	-	-	b	a	-	-	a	b	b	a	a	b	-	a	a	b	b	b	a	b	b	b	b	a
chr11	5340741	G	A	b	b	b	a	a	a	b	a	b	b	b	b	b	b	b	-	a	-	-	-	a	b	a	b	b	a	b	a	a	b	b	b	a	b	b	a	a	b	b	b	a	a	b	-	b	a
chr11	5340885	C	T	-	-	-	-	-	-	-	-	-	-	-	-	-	b	b	a	a	b	a	h	h	h	a	b	b	h	b	-	-	-	-	-	-	-	-	-	-	-	-	-	-	-	-	-	-	-
chr11	5340907	C	T	-	-	-	-	-	-	-	-	-	-	-	-	-	b	b	a	a	h	a	h	h	h	a	b	b	h	b	-	-	-	-	-	-	-	-	-	-	-	-	-	-	-	-	-	-	-
chr11	5388006	C	T	a	-	a	a	a	a	-	a	-	-	a	-	a	h	-	a	b	a	-	-	-	a	a	-	-	a	a	-	-	-	a	a	-	a	a	-	-	a	a	a	-	-	a	a	a	a
chr11	5428802	A	G	b	-	a	a	b	b	-	b	b	a	b	b	a	-	-	-	a	-	a	-	-	-	-	-	b	-	-	a	a	a	a	a	b	b	-	b	a	-	-	b	a	a	b	b	b	a
chr11	5704781	A	G	-	-	-	-	-	-	-	-	-	-	-	-	-	b	b	b	a	a	a	a	a	a	a	b	b	a	b	-	-	-	-	-	-	-	-	-	-	-	-	-	a	-	-	-	-	-
chr11	5739142	T	C	a	-	a	a	a	a	a	a	a	a	a	a	b	a	a	-	a	-	-	a	a	a	-	a	a	b	a	b	a	a	b	a	-	b	a	b	a	b	a	a	a	a	b	b	a	-
chr11	5887204	G	A	a	a	a	a	a	a	-	a	a	a	a	a	a	a	a	-	a	-	a	a	-	a	-	a	a	a	a	a	a	a	a	a	a	a	-	-	a	a	a	a	a	a	a	a	a	a
chr11	6029984	C	T	-	-	-	-	b	-	-	-	-	-	-	-	-	b	b	b	a	-	-	a	a	b	b	-	b	b	b	-	-	-	b	b	-	b	-	-	-	-	b	-	a	-	-	-	-	-
chr11	6030393	G	C	b	b	b	a	b	b	b	a	b	b	b	b	a	b	-	a	a	b	b	a	a	b	a	a	-	-	b	a	a	a	b	b	b	a	a	b	a	b	b	b	a	a	b	a	b	-
chr11	6030769	G	A	-	-	b	a	-	b	-	b	-	a	b	b	a	-	-	-	-	-	-	a	a	-	a	-	-	a	-	a	a	-	b	b	-	b	a	-	b	b	-	-	-	a	b	-	b	-
chr11	6031325	C	T	-	-	-	-	-	-	-	-	-	-	-	-	-	-	-	a	-	-	a	a	a	a	-	a	-	a	-	a	-	-	-	-	-	-	-	-	-	-	-	-	-	-	-	-	-	-
chr11	6031368	G	A	-	-	-	-	-	-	-	-	-	-	-	-	-	-	-	a	-	-	a	a	a	a	-	a	-	a	-	a	-	-	-	-	-	-	-	-	-	-	-	-	-	-	-	-	-	-
chr11	6032445	T	C	b	b	b	a	b	b	b	b	b	-	b	b	b	-	-	-	-	-	-	a	-	a	a	-	-	-	-	a	a	b	b	-	b	b	-	-	b	b	b	b	-	b	b	b	b	-
chr11	6032864	C	T	-	-	b	-	-	a	-	a	-	-	-	-	-	-	-	-	-	-	-	-	-	-	-	-	-	-	-	-	-	-	-	-	b	a	-	-	b	b	b	-	-	-	-	-	-	-
chr11	6032905	A	G	-	-	b	-	-	a	-	a	-	-	-	-	-	-	-	-	-	-	-	-	-	-	-	-	-	-	-	-	-	-	-	-	b	a	-	-	b	b	b	-	-	-	-	-	-	-
chr11	6032998	C	G	-	-	b	-	-	a	-	a	-	-	-	-	-	-	-	-	-	-	-	-	-	-	-	-	-	-	-	-	-	-	-	-	b	a	-	-	-	b	b	-	-	-	-	-	-	-
chr11	6064612	T	C	-	-	-	-	-	-	-	-	-	-	-	-	-	b	b	b	a	b	a	-	-	b	b	b	b	b	b	a	a	-	b	b	b	-	-	-	-	b	-	-	-	-	-	-	-	-
chr11	6064694	C	A	-	-	-	-	-	-	-	-	-	-	-	-	-	b	b	b	a	b	a	-	-	b	b	b	b	h	b	a	a	-	b	-	b	-	-	-	-	b	-	-	-	-	-	-	-	-
chr11	6067691	T	G	-	-	-	-	-	-	-	-	-	-	-	-	-	b	b	a	a	b	a	a	h	a	a	b	b	b	b	-	-	-	-	-	-	-	-	-	-	-	-	-	-	-	-	-	-	-
chr11	6068467	C	G	-	-	-	-	b	-	-	-	-	-	-	-	-	b	-	h	h	-	-	a	a	h	-	a	b	b	b	-	a	-	-	-	-	-	-	-	-	-	-	-	-	-	-	-	-	-
chr11	6068512	C	T	-	-	b	-	b	b	b	-	-	b	-	b	b	b	-	-	-	-	-	-	-	-	-	-	b	-	b	-	a	b	b	b	b	-	-	b	b	-	b	-	-	b	b	b	b	-
chr11	6088956	G	C	b	-	-	a	b	b	-	-	b	-	-	-	b	-	b	-	a	-	-	a	-	-	-	-	b	b	-	-	a	a	a	b	b	b	a	b	b	-	-	a	a	a	b	a	-	a
chr11	6089727	T	C	b	-	b	b	b	b	b	-	b	-	b	b	b	-	b	-	-	-	-	-	-	-	-	b	b	-	-	-	b	b	b	-	-	-	-	b	b	b	b	b	b	b	b	-	-	-
chr11	6096134	A	C	b	-	a	a	b	b	b	b	b	-	-	-	a	b	b	-	a	-	b	a	-	b	-	-	b	a	-	a	a	a	a	b	-	-	a	b	b	b	-	a	a	b	b	b	-	a
chr11	6099219	T	C	b	b	a	a	b	a	-	a	b	b	b	b	a	b	-	b	a	-	b	-	a	h	a	a	-	-	-	a	a	b	b	b	b	a	a	b	a	b	b	b	a	b	b	b	b	a
chr11	6109307	T	C	-	-	-	-	-	-	-	-	-	-	b	-	-	b	-	b	a	b	b	b	a	b	b	b	-	a	b	-	-	-	-	-	-	-	-	-	-	-	-	-	-	-	-	-	-	-
chr11	6135887	A	T	-	-	-	a	-	-	-	a	-	-	-	-	-	-	-	a	-	-	-	-	a	a	-	a	-	-	-	-	a	-	-	-	-	a	-	-	a	-	-	-	-	a	-	-	-	-
chr11	6152116	A	C	b	b	b	a	b	b	-	b	b	a	b	b	b	b	-	-	a	b	-	a	b	-	a	-	-	-	-	a	a	-	h	b	b	h	a	b	a	b	b	b	a	b	b	-	b	a
chr11	6162156	T	C	b	-	-	-	-	-	-	-	-	-	-	-	-	b	b	a	a	b	h	a	a	h	-	a	b	h	b	-	-	-	-	-	-	b	-	-	-	-	-	-	-	-	-	-	-	-
chr11	6163240	T	C	b	-	-	-	-	-	-	a	-	-	b	-	-	b	b	a	a	b	b	a	a	b	a	a	b	a	b	-	-	-	-	-	-	-	-	-	-	-	-	-	-	-	-	-	-	-
chr11	6165134	T	C	-	-	-	-	-	-	-	-	-	-	-	-	-	b	b	b	h	b	a	h	h	h	h	b	b	h	b	-	-	-	-	-	-	-	a	-	-	-	-	-	-	-	-	-	-	-
chr11	6182918	T	C	-	-	-	-	-	-	-	-	-	-	-	-	-	b	b	h	a	b	h	h	b	h	a	b	b	b	b	-	-	-	-	-	-	-	-	-	-	-	-	-	-	b	-	-	-	-
chr11	6183321	A	G	b	b	h	a	b	h	b	a	b	b	b	b	b	b	-	-	a	b	b	a	a	-	-	-	b	-	b	a	a	a	h	b	b	h	a	h	b	b	b	b	a	a	b	b	b	a
chr11	6186242	C	G	b	b	b	a	b	a	b	b	b	a	b	b	a	b	b	a	a	-	-	a	a	a	b	a	b	b	b	a	a	a	a	b	b	a	a	a	b	b	b	a	a	a	b	b	b	a
chr11	6186259	T	C	b	b	b	a	b	b	b	b	b	a	b	b	a	b	b	a	a	-	-	a	a	a	b	a	b	b	b	a	a	a	b	b	b	a	a	a	b	b	b	a	a	a	b	b	b	a
chr11	6187069	T	C	-	-	b	a	b	a	b	-	-	-	-	-	b	b	-	a	a	-	a	a	a	a	-	a	b	a	b	-	-	-	b	-	-	b	-	-	-	-	-	-	-	b	-	-	-	-
chr11	6187164	A	G	-	-	-	-	-	-	-	-	-	-	-	-	-	b	b	-	-	-	h	a	b	-	a	a	b	-	-	-	-	-	-	-	-	-	a	-	-	-	-	-	-	-	-	-	-	-
chr11	6190130	A	G	b	-	a	a	b	a	-	a	b	a	-	b	a	b	-	a	a	-	a	a	a	a	a	-	b	-	b	a	a	a	a	b	b	a	a	b	-	b	b	a	a	a	b	a	b	-
chr11	6190455	T	C	b	-	b	-	b	b	-	b	b	-	-	b	b	b	-	a	a	-	a	a	a	b	-	-	b	a	b	-	a	-	b	b	b	b	-	b	-	b	b	-	-	-	b	-	b	-
chr11	6190600	C	G	-	-	-	-	-	-	-	-	-	-	-	-	-	b	-	-	a	b	h	a	a	a	a	a	b	a	b	-	-	-	b	-	b	-	-	-	b	-	-	-	-	-	-	-	-	-
chr11	6192331	A	G	-	-	-	-	-	-	-	-	-	-	-	-	-	b	b	a	a	-	b	a	-	h	-	a	b	b	-	a	-	-	-	-	-	-	-	-	-	-	-	-	-	-	-	-	-	-
chr11	6202562	G	T	b	b	b	-	b	b	b	b	b	b	b	b	b	b	-	a	a	b	a	a	a	a	a	a	b	a	b	-	-	b	b	b	b	b	-	-	b	b	b	b	-	b	b	b	b	-
chr11	6202674	T	C	-	-	-	a	-	-	-	-	-	a	-	-	a	-	b	b	-	b	-	-	a	b	-	-	b	-	b	a	a	a	-	-	-	a	a	a	a	-	-	a	a	a	-	a	-	-
chr11	6202954	G	A	a	a	a	a	a	a	a	a	a	a	a	a	a	a	-	a	-	-	-	-	a	a	-	a	a	-	a	a	a	a	a	a	a	a	a	a	a	a	a	a	a	a	a	a	a	-
chr11	6202999	T	C	b	b	b	a	b	b	b	b	b	b	b	b	a	b	-	b	-	-	-	-	a	b	-	b	b	-	b	a	a	b	b	b	b	a	a	b	a	b	b	b	a	b	b	a	b	-
chr11	6203773	T	C	-	-	-	-	-	-	-	-	-	-	-	-	-	b	-	-	a	b	a	a	a	a	b	-	b	a	b	-	-	-	-	-	-	-	-	-	-	-	-	-	-	a	-	-	-	-
chr11	6215630	T	G	-	-	-	-	-	b	-	-	b	-	-	-	-	b	b	-	-	b	b	a	b	b	b	b	b	h	b	a	-	-	a	-	-	a	-	-	-	-	-	-	-	-	b	-	-	-
chr11	6228315	C	T	a	a	a	a	a	-	-	a	a	-	-	a	a	a	-	a	-	-	-	-	a	a	-	a	-	-	a	a	a	-	a	a	a	a	-	a	-	-	-	a	-	a	a	-	a	a
chr11	6229527	G	A	b	b	b	a	b	b	b	a	b	b	b	b	a	b	b	b	a	b	a	a	h	b	a	-	b	a	-	-	a	-	b	b	b	b	-	a	a	b	-	a	-	-	b	-	b	-
chr11	6229751	A	G	b	b	b	a	b	b	b	a	b	b	b	b	a	b	b	a	a	b	a	a	h	a	a	-	b	a	-	-	a	-	b	b	b	b	-	a	a	b	-	a	a	-	b	-	b	-
chr11	6234544	A	G	b	b	a	a	b	b	-	b	b	b	b	b	b	b	b	-	a	-	-	-	-	a	-	a	b	-	-	a	a	b	a	b	b	a	-	b	-	b	-	a	-	b	b	a	-	a
chr11	6241561	T	C	-	-	a	-	-	-	-	-	-	-	-	-	-	b	b	-	a	b	b	a	h	h	h	a	b	h	b	-	-	-	-	-	-	-	-	-	-	-	-	-	-	-	-	-	-	-
chr11	6241795	T	G	-	-	-	a	b	-	-	-	-	-	-	-	-	b	b	a	a	b	h	a	b	h	-	a	b	a	b	-	-	-	-	-	-	-	-	-	-	-	-	-	-	-	-	-	-	-
chr11	6241970	A	G	-	-	-	-	-	-	-	-	-	-	-	-	-	b	-	a	a	-	a	a	h	-	a	a	b	a	b	a	-	-	-	-	-	-	-	-	-	-	-	-	a	-	-	-	-	-
chr11	6243163	A	G	-	-	-	-	-	-	-	-	-	-	-	-	-	b	b	b	a	b	b	-	b	b	b	b	b	a	b	-	-	-	-	b	-	a	-	-	b	-	-	-	-	-	-	-	-	-
chr11	6246128	T	C	-	b	-	-	b	-	-	-	-	-	-	-	-	-	-	-	a	b	b	a	h	a	-	a	-	-	b	-	-	-	-	-	-	-	-	-	-	-	b	-	-	-	-	-	-	-
chr11	6246154	A	G	-	b	-	-	b	-	-	-	-	-	-	-	-	-	-	-	a	b	b	a	h	h	-	h	-	-	b	-	-	-	-	-	-	-	-	-	-	-	b	-	-	-	-	-	-	-
chr11	6249274	T	C	-	-	-	-	-	-	-	-	-	-	-	b	-	b	-	b	a	b	b	a	a	a	a	a	b	a	b	-	-	-	-	-	-	a	a	-	-	-	-	-	-	-	-	-	-	-
chr11	6250060	A	G	-	-	-	-	-	-	-	-	-	-	-	-	-	b	-	b	a	b	a	a	b	h	b	h	b	a	b	-	a	-	-	-	b	b	-	-	-	-	b	-	-	b	b	-	-	-
chr11	6250131	T	C	-	-	-	-	-	-	-	-	-	-	-	-	-	b	-	b	a	-	a	a	b	h	b	h	b	a	b	-	a	-	-	-	b	b	-	-	-	-	b	-	-	b	b	-	-	-
chr11	6250282	T	C	-	-	-	a	-	a	-	-	b	-	b	-	-	b	b	a	a	b	b	a	a	a	b	a	b	a	-	-	-	-	-	-	-	-	-	-	b	-	-	-	a	-	-	-	-	-
chr11	6250394	A	G	-	-	-	a	-	a	-	-	b	-	-	-	-	b	b	a	a	b	-	a	h	a	b	a	b	h	-	-	-	-	-	-	-	-	-	-	-	-	-	-	a	-	-	-	-	-
chr11	6250865	A	G	-	-	-	-	-	-	-	-	-	-	-	a	-	-	-	-	a	-	-	-	-	-	-	-	-	-	-	-	-	-	-	-	b	-	-	-	-	-	-	-	b	-	b	-	-	a
chr11	6251145	A	G	-	b	-	-	-	-	-	-	-	-	-	-	-	-	-	a	a	b	-	a	a	-	-	h	b	b	-	-	-	-	-	-	-	-	-	-	-	-	-	-	a	-	-	-	-	-
chr11	6251172	A	G	-	b	-	-	-	-	-	-	-	-	-	-	-	-	-	a	a	b	-	a	a	-	-	h	b	b	-	-	-	-	-	-	-	-	-	-	-	-	-	-	a	-	-	-	-	-
chr11	6253264	G	C	-	-	-	-	-	-	-	-	-	-	-	b	-	b	b	a	a	b	b	a	a	a	b	b	-	a	b	-	-	-	-	-	-	-	-	-	-	-	-	-	-	-	-	-	-	-
chr11	6266026	G	A	-	-	-	-	-	-	-	-	-	-	-	b	a	b	b	a	a	b	b	a	a	b	a	b	b	b	b	-	-	-	b	-	-	-	-	-	-	-	-	-	-	-	-	-	-	-
chr11	6266058	C	T	-	-	-	-	-	-	-	-	-	-	-	b	a	b	b	a	a	b	h	a	h	b	a	b	b	h	b	-	-	-	b	-	-	-	-	-	-	-	-	-	-	-	-	-	-	-
chr11	6266157	G	C	-	-	-	a	-	-	-	a	-	-	-	-	-	b	b	a	a	b	a	a	b	a	a	h	b	h	b	a	a	-	-	-	-	-	-	-	a	b	-	-	-	-	b	-	-	-
chr11	6266177	T	C	-	-	-	a	-	-	-	a	-	-	-	-	-	b	b	a	a	b	a	a	b	a	a	h	b	h	b	a	a	-	-	-	-	-	-	-	a	b	-	-	-	-	b	-	-	-
chr11	6266250	C	T	-	-	-	a	-	-	-	a	-	-	-	-	-	b	b	a	a	b	a	a	b	a	a	h	b	h	b	a	a	-	-	-	-	-	-	-	a	b	-	-	-	-	b	-	-	-
chr11	6266256	A	C	-	-	-	a	-	-	-	a	-	-	-	-	-	b	b	a	a	b	a	a	b	a	a	h	b	h	b	a	a	-	-	-	-	-	-	-	a	b	-	-	-	-	b	-	-	-
chr11	6273935	T	G	-	b	a	a	b	a	b	b	b	-	b	b	a	-	-	-	-	-	a	a	-	-	-	-	-	-	-	a	a	b	b	b	b	a	a	b	a	b	b	-	a	b	b	a	b	-
chr11	6274919	G	A	-	-	-	-	-	-	-	-	-	-	-	-	-	b	b	a	a	b	h	a	b	b	a	h	b	h	b	-	-	-	-	-	-	-	-	-	-	-	-	-	-	b	-	-	-	-
chr11	6302769	A	C	b	b	-	-	b	b	-	b	b	b	b	b	b	b	b	b	a	b	b	a	a	-	-	a	b	-	b	-	-	b	b	b	b	b	-	b	b	b	b	b	-	b	b	b	b	-
chr11	6322240	C	T	-	-	-	a	-	-	-	-	-	-	-	-	-	-	-	-	-	-	-	-	-	-	-	-	-	-	-	-	-	b	a	-	-	-	-	-	-	-	-	-	a	a	-	-	-	-
chr11	6327302	T	C	b	b	b	a	b	b	b	b	b	a	b	b	b	b	b	-	a	b	b	a	-	a	a	-	b	b	b	a	a	b	b	b	b	b	a	b	-	b	-	b	-	a	b	-	b	-
chr11	6327532	A	G	b	b	a	a	b	a	b	a	b	a	b	b	b	b	-	-	a	b	a	a	-	a	a	b	b	b	b	a	a	a	a	b	b	b	a	a	-	b	-	b	a	a	b	-	b	-
chr11	6334868	T	G	b	b	b	a	b	a	b	a	b	b	b	b	b	b	b	b	a	b	a	a	b	b	b	b	b	h	b	a	a	a	a	b	b	a	a	b	a	b	b	a	a	a	b	a	b	a
chr11	6338116	A	G	b	b	a	a	b	b	b	-	-	a	b	b	b	b	b	b	a	b	a	a	a	h	b	a	b	b	-	a	a	b	a	b	b	b	a	a	b	b	b	a	a	a	b	a	b	a
chr11	6355262	A	C	-	-	-	-	-	-	-	-	-	-	-	-	-	b	b	-	a	b	b	-	b	h	-	a	b	a	b	-	-	-	-	-	-	-	-	-	-	-	-	-	-	-	-	-	-	-
chr11	6355609	C	T	b	b	b	a	b	b	-	b	-	a	b	b	a	-	-	b	a	b	-	a	b	a	-	-	b	b	b	a	-	-	-	b	b	a	-	b	a	b	-	b	a	b	b	a	b	a
chr11	6355656	G	A	-	-	-	a	-	-	-	-	-	-	-	-	-	b	b	-	a	b	a	a	a	h	h	b	b	h	b	-	-	b	-	-	-	-	-	-	-	-	-	-	-	-	-	-	-	-
chr11	6363406	T	C	b	b	b	a	b	a	b	a	b	a	-	b	b	b	-	-	a	b	-	-	a	a	b	-	-	b	b	a	a	b	a	b	b	b	-	b	a	b	b	a	a	b	b	b	b	-
chr11	6371293	A	G	b	b	a	a	b	b	b	b	b	a	b	b	a	-	b	a	a	-	a	-	-	a	-	a	-	a	b	a	a	b	b	b	b	a	a	b	b	b	b	a	a	a	b	b	b	-
chr11	6389077	G	A	b	-	b	a	b	b	b	b	b	b	b	b	b	b	b	a	a	b	b	a	a	h	b	b	b	b	b	a	a	a	b	-	b	b	-	b	b	-	-	b	a	a	b	-	b	-
chr11	6389304	C	A	b	b	b	-	b	b	b	-	-	-	b	b	b	-	-	-	a	-	a	a	a	a	-	a	-	a	-	-	-	-	b	-	-	b	-	-	b	b	-	-	-	-	b	b	b	-
chr11	6389596	C	A	b	-	b	a	b	b	b	a	-	a	b	b	b	-	b	-	a	-	b	a	-	a	a	a	-	b	-	a	a	a	b	-	-	b	a	a	b	b	-	a	a	a	b	b	b	a
chr11	6389611	C	G	b	-	a	a	b	a	b	a	-	a	b	b	a	-	b	-	a	-	a	a	-	a	a	a	-	a	-	a	a	a	a	-	-	a	a	a	a	b	-	a	a	a	b	b	b	a
chr11	6394621	C	T	-	-	-	a	-	-	-	-	-	-	b	-	-	b	b	a	a	-	a	a	b	h	a	a	b	a	b	-	-	-	b	-	-	-	-	-	-	-	-	-	-	-	-	-	-	-
chr11	6398443	A	G	-	b	b	-	b	b	-	-	b	-	-	b	b	-	-	a	a	-	a	-	a	a	-	a	-	a	-	-	-	-	-	b	b	-	-	b	-	-	-	-	-	-	b	-	b	-
chr11	6402010	G	C	-	-	-	-	-	-	-	-	-	-	-	-	-	-	-	a	a	-	a	a	a	a	a	a	-	a	-	a	-	-	-	-	-	-	-	-	-	-	-	-	a	-	-	-	-	-
chr11	6405752	T	C	b	b	a	a	b	a	b	b	b	b	b	b	b	b	-	-	a	-	-	a	a	a	-	b	-	b	-	a	a	a	a	b	b	a	a	b	b	b	b	b	a	b	b	b	b	-
chr11	6405801	G	T	b	b	a	a	b	a	b	a	b	b	b	b	b	b	-	-	a	-	-	a	a	a	-	b	-	b	-	a	a	a	a	b	b	a	a	b	b	b	b	b	a	b	b	b	b	-
chr11	6405993	A	G	b	b	a	a	b	a	b	a	b	b	b	b	b	b	b	-	a	-	-	a	b	a	b	b	b	b	b	a	a	a	a	b	b	a	a	b	b	b	b	b	a	b	b	b	b	-
chr11	6463163	T	C	b	-	-	-	-	-	-	-	-	-	-	b	-	b	b	b	a	b	h	a	a	a	b	a	b	a	b	-	-	-	-	-	-	-	-	-	a	-	-	-	a	-	-	a	-	-
chr11	6464023	T	C	b	b	a	a	b	b	b	b	b	a	b	b	b	b	b	-	-	-	-	-	-	-	-	-	-	-	-	a	a	a	a	b	b	b	a	a	b	b	b	a	a	b	b	a	b	-
chr11	6466136	T	A	b	b	b	a	b	a	-	a	-	b	b	b	a	-	b	-	a	-	-	-	a	b	-	b	-	b	-	a	a	a	a	b	b	a	a	a	a	b	b	b	a	a	b	a	b	a
chr11	6486259	A	G	b	b	b	a	b	b	-	a	b	-	b	b	a	-	-	-	-	-	-	-	b	-	-	-	-	-	-	a	a	b	a	b	b	b	a	a	b	b	b	b	a	a	b	a	b	-
chr11	6487335	T	C	-	-	b	a	b	-	-	-	-	a	-	-	a	b	b	a	a	b	b	a	h	a	a	b	b	h	b	-	a	-	-	b	-	-	-	-	a	-	-	-	-	-	b	-	-	-
chr11	6487443	A	G	-	-	b	a	b	-	-	-	-	a	-	-	-	b	b	b	a	b	b	a	h	a	a	b	b	h	b	-	a	-	-	b	-	-	-	-	a	-	-	-	-	-	-	-	-	-
chr11	6499002	G	A	b	-	-	b	-	a	-	b	-	b	-	b	b	b	-	-	-	-	b	b	-	b	-	-	-	-	-	-	a	b	a	b	b	a	b	b	-	b	-	b	a	-	b	b	-	a
chr11	6504409	T	C	b	b	b	a	b	a	b	b	b	b	b	b	a	b	-	b	a	b	b	a	b	a	a	b	b	b	b	a	a	a	a	b	b	a	a	a	b	b	b	a	a	a	b	b	-	a
chr11	6505862	G	A	b	-	b	a	b	b	b	a	b	a	-	b	b	b	b	b	a	b	b	a	b	a	a	b	-	a	-	a	a	b	-	b	b	b	a	a	-	b	b	b	-	b	-	-	-	-
chr11	6506050	A	C	b	-	a	a	b	b	b	a	b	a	-	b	a	b	b	b	a	b	a	a	b	a	a	a	-	a	-	a	a	a	-	b	b	b	a	a	-	b	b	b	-	a	-	-	-	-
chr11	6507011	A	T	-	-	-	-	-	-	-	-	-	-	-	-	-	b	b	b	-	b	b	-	-	b	-	b	b	b	b	-	-	-	-	-	-	-	-	-	-	-	-	-	-	-	-	-	-	-
chr11	6507018	T	A	-	-	-	-	-	-	-	-	-	-	-	-	-	b	b	b	-	b	b	-	-	b	-	b	b	b	b	-	-	-	-	-	-	-	-	-	-	-	-	-	-	-	-	-	-	-
chr11	6507036	C	T	-	-	-	-	-	-	-	-	-	-	-	-	-	b	b	b	-	b	b	-	-	b	-	b	b	b	b	-	-	-	-	-	-	-	-	-	-	-	-	-	-	-	-	-	-	-
chr11	6516722	G	A	b	b	b	a	b	b	b	a	b	b	b	b	b	b	b	b	a	b	a	a	b	b	a	h	b	a	b	a	a	a	b	-	b	a	a	a	a	b	b	b	a	a	b	a	b	a
chr11	6517445	T	C	b	b	b	a	b	b	b	-	b	b	b	b	b	b	-	-	-	-	h	-	a	b	a	-	b	b	b	a	a	b	a	b	b	b	a	-	b	b	b	a	a	b	a	b	b	a
chr11	6536615	C	A	b	b	b	a	b	b	b	b	b	b	b	b	b	b	-	-	-	-	-	a	-	b	a	-	-	-	b	a	a	a	b	b	-	a	a	-	b	b	b	a	a	a	b	b	b	-
chr11	6649069	G	A	b	b	a	a	b	a	b	b	b	b	b	b	b	b	b	a	a	b	a	a	a	a	b	a	b	b	b	a	a	b	a	b	b	b	a	b	a	b	b	a	-	b	b	a	-	a
chr11	6652972	C	T	-	-	-	a	b	b	-	-	-	-	-	-	a	-	-	-	-	b	-	-	-	-	-	-	-	-	-	-	-	-	a	-	-	-	-	-	-	b	-	a	-	-	b	a	-	-
chr11	6653017	T	C	-	-	-	a	b	b	-	-	-	-	-	-	a	-	-	-	-	b	-	-	-	-	-	-	-	-	-	-	-	-	a	-	-	-	-	-	-	b	-	a	-	-	b	a	-	-
chr11	6653343	C	T	-	-	-	a	b	b	-	-	-	-	-	-	a	-	-	-	-	b	-	-	-	-	-	-	-	-	-	-	-	-	a	-	-	-	-	-	-	b	-	a	-	-	b	a	-	-
chr11	6657689	G	T	b	-	a	a	b	a	-	a	-	a	b	b	b	-	-	-	a	-	a	a	a	-	-	-	-	a	-	a	a	a	a	b	b	b	-	a	a	b	-	a	a	a	b	a	b	-
chr11	6760851	T	C	b	b	b	a	b	a	-	b	b	a	b	b	b	-	-	-	a	-	-	-	-	-	-	-	-	a	-	b	a	b	b	b	b	b	a	b	b	b	b	b	a	b	b	b	b	a
chr11	6870986	A	T	-	-	a	-	-	-	-	-	-	-	-	-	-	b	-	b	a	b	a	a	h	b	a	a	b	a	b	a	-	-	a	-	-	a	-	-	a	-	-	-	a	-	a	-	-	-
chr11	6871274	G	A	b	b	b	b	b	b	-	b	-	b	b	-	b	b	-	a	a	-	b	a	a	-	a	a	-	b	b	b	b	a	b	b	b	a	b	b	b	b	b	b	b	b	b	b	b	b
chr11	6894322	C	G	b	b	b	a	b	a	b	-	b	-	-	b	a	b	-	-	-	-	a	-	-	a	-	-	b	-	b	-	a	b	b	b	b	b	a	a	a	b	-	a	a	-	b	-	b	a
chr11	6908048	C	T	-	-	-	a	-	-	-	-	-	-	-	-	-	-	-	-	a	-	a	-	-	a	-	a	-	-	-	a	a	a	a	-	-	a	a	-	-	-	-	a	a	-	-	-	-	a
chr11	6908124	T	C	b	b	b	a	b	b	b	b	b	-	b	b	b	b	-	-	a	-	a	-	b	a	-	a	-	-	-	a	a	b	b	b	b	b	a	b	-	b	b	b	a	-	b	b	b	a
chr11	6928066	A	G	b	-	a	a	b	b	b	-	b	a	b	b	a	-	-	-	a	-	a	-	a	a	-	-	b	-	-	-	a	a	b	b	b	a	a	a	b	b	b	a	a	b	b	b	b	-
chr11	6937137	A	G	b	b	a	a	b	a	b	a	b	b	b	b	b	b	b	a	a	b	b	a	a	b	a	b	b	a	b	a	a	b	b	b	b	a	a	b	b	b	b	b	a	a	b	-	b	a
chr11	6966104	A	G	-	-	b	-	-	-	-	-	-	-	-	-	-	-	-	a	a	-	-	a	a	-	-	a	-	a	-	-	-	-	-	-	-	-	-	-	-	-	-	-	a	-	-	-	-	-
chr11	6967682	T	C	-	b	b	a	b	b	-	-	b	-	-	b	a	-	-	-	-	-	-	-	-	-	-	-	b	-	b	a	-	b	a	b	-	a	a	b	-	b	-	a	-	-	b	b	-	a
chr11	6968026	T	C	-	-	-	-	b	-	-	-	b	-	-	-	-	b	-	b	a	b	a	a	h	h	b	b	b	a	b	a	a	-	-	-	-	-	-	-	-	-	-	-	-	-	-	-	-	-
chr11	7032080	T	C	b	-	a	a	b	b	-	a	b	b	b	b	b	b	b	a	a	b	b	a	b	h	b	b	b	b	b	a	a	b	a	b	b	a	-	b	a	b	b	b	-	a	b	b	b	a
chr11	7032173	A	G	-	-	-	-	-	-	-	-	-	-	-	-	-	b	-	b	a	b	h	a	b	h	b	a	b	h	b	-	-	-	-	-	-	-	-	-	-	-	-	b	a	-	-	-	-	-
chr11	7045651	A	G	b	b	b	a	b	a	b	b	b	a	b	b	b	b	-	-	a	-	-	a	-	a	a	b	b	-	b	a	a	b	a	b	b	b	a	a	b	b	b	a	a	b	b	b	b	-
chr11	7074670	G	A	-	-	-	-	-	-	-	-	-	-	-	-	-	b	b	h	a	b	a	a	h	-	a	a	b	a	b	-	-	-	-	-	-	-	-	-	b	-	-	-	-	-	-	-	-	-
chr11	7075051	A	T	b	b	a	a	b	a	-	a	b	b	b	b	a	b	b	-	a	-	a	a	a	a	-	a	b	-	-	a	a	b	a	b	b	a	-	b	-	b	b	a	a	b	b	a	-	a
chr11	7075290	G	C	-	-	-	-	-	-	-	-	-	-	-	-	-	b	b	a	a	b	b	a	b	h	a	b	b	h	b	-	-	-	-	-	-	-	-	-	-	-	-	-	-	b	-	-	-	-
chr11	7087629	T	C	b	b	b	a	b	b	-	a	b	b	-	b	b	-	-	-	a	-	-	-	-	-	-	-	-	a	-	a	a	-	b	b	b	b	-	b	a	-	-	b	a	a	b	a	-	a
chr11	7094554	T	A	-	-	-	-	-	-	-	-	-	-	-	-	-	b	-	a	a	-	b	a	h	a	-	a	b	h	b	-	-	-	-	b	-	a	-	-	-	-	b	-	-	b	-	-	-	-
chr11	7108632	C	A	b	-	a	a	b	a	b	-	-	b	b	b	a	b	b	b	a	b	a	a	a	a	a	a	b	a	-	a	a	b	b	b	b	a	a	b	a	b	b	b	a	a	b	b	a	-
chr11	7114370	A	T	b	b	b	a	b	b	b	b	b	a	b	b	b	b	b	-	a	-	-	-	-	-	a	-	-	a	-	-	a	a	b	-	b	b	a	b	b	b	b	-	a	b	b	b	a	-
chr11	7116011	T	C	b	b	b	a	b	b	-	b	b	a	b	b	b	-	-	-	-	-	b	a	b	a	-	-	-	-	b	a	a	a	b	b	-	a	a	a	b	-	b	b	a	-	b	b	a	a
chr11	7127769	A	G	b	-	-	a	b	b	b	a	b	-	b	-	a	-	b	-	a	-	-	a	-	b	-	-	-	-	-	a	a	-	a	b	b	b	-	a	-	-	b	b	a	a	b	a	a	-
chr11	7139040	T	C	b	b	b	-	b	-	b	b	b	b	b	b	b	b	b	-	a	b	b	a	a	a	-	a	-	b	b	-	-	-	b	b	b	b	-	-	-	b	b	b	-	b	b	b	b	-
chr11	7175446	A	G	-	-	b	-	b	b	-	-	-	b	-	-	b	b	b	h	b	b	h	h	b	h	b	b	b	b	b	b	b	-	b	b	-	b	-	b	-	b	b	b	b	-	-	-	-	-
chr11	7176819	A	G	b	-	-	-	-	b	-	-	b	-	b	b	b	-	-	-	-	b	-	-	-	-	-	-	-	b	-	b	-	b	b	b	b	b	-	-	-	b	b	-	-	-	b	-	-	-
chr11	7177065	G	A	b	b	b	b	b	b	b	b	b	b	b	b	b	b	b	b	b	b	h	b	b	h	b	b	b	b	b	b	b	b	b	b	b	b	-	-	b	b	b	b	b	b	b	-	-	-
chr11	7178113	T	G	b	b	b	b	b	b	-	-	b	a	b	b	b	b	-	-	a	b	b	-	-	b	-	-	b	b	-	b	b	b	b	b	b	b	-	b	b	b	b	b	b	b	b	b	b	b
chr11	7189749	T	G	-	-	-	-	-	-	-	-	-	-	-	-	a	b	-	a	a	-	a	a	b	a	a	a	b	b	b	-	-	-	b	-	b	-	-	-	-	-	b	b	-	-	-	-	-	-
chr11	7211251	T	C	-	-	-	-	-	-	-	-	-	-	-	-	-	b	b	a	a	b	h	a	-	b	a	a	-	h	b	-	-	-	-	-	-	-	-	-	-	-	-	-	-	-	-	-	-	-
chr11	7227784	C	T	-	-	-	-	-	-	-	-	-	-	-	b	-	b	b	b	h	-	-	h	h	b	b	b	b	b	b	a	-	a	a	-	-	a	-	b	-	-	-	-	-	a	-	-	-	-
chr11	7242714	A	T	b	b	b	a	b	b	-	a	b	b	b	b	a	b	-	-	a	b	b	a	a	b	-	h	b	a	b	a	a	a	a	b	b	a	a	-	-	b	b	b	a	a	b	a	b	-
chr11	7249467	T	A	-	-	-	-	-	-	-	-	-	-	-	-	-	b	b	b	a	b	h	a	h	h	a	a	b	b	b	-	a	-	a	-	-	b	-	-	-	-	-	-	-	-	-	-	-	-
chr11	7249509	G	T	-	-	-	-	-	-	-	-	-	-	-	-	-	b	b	b	a	b	h	a	h	h	a	a	b	b	b	-	a	-	a	-	-	b	-	-	-	-	-	-	-	-	-	-	-	-
chr11	7251531	A	T	-	-	-	-	-	-	-	-	-	-	-	-	-	b	-	b	a	b	b	a	b	b	b	a	b	h	b	-	-	-	-	-	-	-	-	-	-	-	-	-	a	b	-	-	-	-
chr11	7499726	G	A	b	b	a	a	b	a	b	b	b	a	b	b	a	b	b	-	a	b	-	a	b	b	b	a	-	-	b	a	b	a	b	b	b	b	a	b	a	b	b	a	a	b	b	a	a	-
chr11	7566824	C	T	-	-	-	a	-	-	b	-	-	-	-	b	a	-	-	-	-	-	-	-	-	-	-	-	-	-	-	-	a	-	-	-	-	-	-	-	-	b	-	b	-	-	-	-	-	-
chr11	7569253	A	G	-	-	-	-	-	a	-	-	-	-	-	-	-	-	-	-	a	b	a	a	a	a	a	a	b	a	b	-	b	-	-	-	-	-	-	b	-	-	b	-	-	-	-	-	-	-
chr11	7591120	T	C	b	b	b	a	b	b	-	-	b	b	-	b	b	b	-	-	a	b	a	-	a	a	-	-	b	a	-	a	a	a	b	b	b	b	-	b	a	-	b	a	a	a	b	a	a	-
chr11	7869352	C	G	-	-	-	-	-	b	-	-	-	-	-	-	-	b	b	-	a	b	a	a	a	a	b	b	b	h	b	-	-	-	a	-	-	b	a	-	-	-	-	b	-	-	-	-	-	-
chr11	7899673	G	T	b	-	-	-	-	-	-	-	-	-	-	-	-	b	b	a	a	b	b	a	a	a	b	h	b	h	b	-	-	-	-	-	-	-	-	-	-	-	-	-	-	-	-	-	-	-
chr11	7958221	A	G	-	-	-	-	-	-	-	-	-	-	-	-	b	b	b	a	a	b	b	a	b	a	a	b	b	h	b	-	-	-	-	-	-	-	-	-	-	-	-	-	-	-	-	-	-	-
chr11	8000846	A	G	-	-	-	-	-	-	-	-	-	-	-	-	-	b	b	h	a	b	b	a	a	h	h	a	h	h	b	-	-	-	-	-	-	-	-	-	-	-	-	-	-	-	-	-	-	-
chr11	8001623	A	G	b	b	b	a	b	a	b	a	b	a	b	b	a	-	-	a	-	b	-	a	a	-	-	a	-	-	-	b	a	b	b	b	b	b	a	b	a	b	b	b	a	a	b	a	a	-
chr11	8001829	T	A	b	b	b	a	b	a	b	a	b	a	b	b	a	b	-	a	-	b	-	a	a	-	-	a	-	-	-	b	a	b	b	b	b	b	a	b	b	b	b	b	a	a	b	a	a	-
chr11	8004059	A	G	-	b	a	-	a	b	-	b	-	-	b	-	b	-	-	-	a	-	-	a	-	a	-	-	b	a	-	-	b	b	a	b	-	b	-	-	-	b	-	-	a	-	b	-	a	-
chr11	8007534	G	A	b	b	a	a	a	a	b	a	b	a	b	b	a	b	-	-	-	-	b	-	b	b	-	a	b	-	-	a	a	b	b	-	b	b	-	-	b	b	b	b	a	b	b	b	-	a
chr11	8010673	G	A	b	-	a	a	b	a	-	-	b	a	b	b	b	b	-	-	a	b	-	-	a	a	a	-	b	-	b	-	b	b	a	b	b	b	a	b	a	b	b	b	-	b	b	-	-	a
chr11	8054163	A	G	b	-	-	b	-	-	-	-	-	-	-	-	-	-	-	-	-	-	-	b	-	-	-	-	-	b	b	-	-	-	-	-	-	-	-	-	-	-	-	-	-	-	-	-	-	-
chr11	8080333	A	G	-	-	a	a	a	a	-	-	-	-	-	-	a	-	-	-	a	-	-	a	h	a	a	a	a	a	-	-	-	-	-	-	-	-	-	-	-	-	-	-	-	-	-	-	-	-
chr11	8094007	C	A	b	b	a	a	b	b	-	a	b	a	b	b	a	-	-	-	a	-	-	-	a	b	-	-	b	a	b	-	-	b	a	b	b	b	-	b	b	b	b	b	a	b	b	b	a	-
chr11	8096839	T	A	-	-	-	a	-	-	-	-	-	-	-	-	-	-	-	-	-	-	-	a	-	-	-	-	a	a	-	a	-	-	-	-	-	-	-	-	-	-	-	-	a	a	-	a	-	-
chr11	8100261	T	G	b	-	b	-	b	b	b	-	b	b	b	b	b	-	-	a	a	-	-	a	a	-	-	a	-	-	b	b	b	b	b	b	-	b	-	b	b	b	-	b	a	-	b	-	-	-
chr11	8158386	T	C	-	-	-	-	-	b	-	-	-	-	-	-	-	b	b	a	a	b	h	a	b	h	a	b	a	a	b	-	-	-	a	-	-	-	a	b	-	-	b	-	-	-	-	-	-	-
chr11	8159485	G	T	b	b	a	a	b	b	-	a	b	b	b	b	b	b	b	b	a	-	a	a	b	a	-	a	a	-	-	-	b	b	b	b	b	b	a	-	a	b	b	a	a	a	b	a	a	-
chr11	8159518	G	A	b	b	a	a	b	b	-	b	b	b	b	b	b	b	b	b	a	-	b	a	b	a	-	a	a	-	-	-	b	b	b	b	b	b	a	-	b	b	b	b	a	b	b	a	a	-
chr11	8164697	C	T	b	-	-	-	b	b	-	-	b	b	b	b	b	-	-	-	a	-	-	a	a	a	a	-	a	a	b	-	b	b	b	b	b	b	-	b	b	b	b	b	-	b	b	b	b	-
chr11	8164726	G	T	b	-	-	-	b	b	-	-	b	b	b	b	b	-	-	-	a	-	-	a	a	a	a	-	a	a	b	-	b	b	b	b	b	b	-	b	b	b	b	b	-	b	b	b	b	-
chr11	8164753	A	T	b	-	-	-	b	b	-	-	b	b	b	b	b	-	-	-	a	-	-	a	a	a	a	-	a	a	b	-	b	b	b	b	b	b	-	b	b	b	b	b	-	b	b	b	b	-
chr11	8176968	T	C	b	-	a	a	b	b	-	-	b	b	b	b	b	b	b	b	a	-	a	a	a	b	a	a	b	a	-	-	b	b	a	b	b	b	a	-	-	b	b	-	a	-	-	-	-	a
chr11	8176988	G	A	b	-	a	a	b	b	-	-	b	b	b	b	b	b	b	b	a	-	a	a	a	b	a	a	b	a	-	-	b	b	a	b	b	b	a	-	-	b	b	-	a	-	-	-	-	a
chr11	8177000	C	A	b	-	a	a	b	b	-	-	b	b	b	b	b	b	b	b	a	-	a	a	a	b	a	a	b	a	-	-	b	b	a	b	b	b	a	-	-	b	b	-	a	-	-	-	-	a
chr11	8360836	G	A	-	-	b	a	b	-	b	-	-	a	-	-	-	-	-	-	a	-	-	a	a	a	-	-	-	a	-	-	-	-	-	-	-	-	-	-	-	-	-	a	-	-	-	-	-	-
chr11	8370857	C	T	-	-	-	-	-	-	-	-	-	-	-	-	-	-	-	-	-	-	-	a	-	h	a	-	a	-	-	-	-	-	-	-	-	-	-	-	-	-	-	-	-	-	-	-	-	-
chr11	8371020	T	C	b	-	-	a	b	-	-	-	-	b	-	b	b	-	-	a	a	a	a	a	a	a	-	a	a	a	-	-	-	-	-	b	-	b	-	-	b	-	-	-	-	-	-	-	-	-
chr11	8382568	A	G	b	b	b	a	a	b	b	a	b	b	b	b	b	-	-	-	a	-	a	-	b	a	-	-	a	-	-	a	h	-	b	b	b	b	a	b	a	b	b	b	a	a	b	a	b	a
chr11	8383614	T	C	-	-	-	-	b	b	-	-	-	b	-	b	b	-	-	a	a	-	a	a	-	a	a	-	-	a	-	-	-	-	-	-	-	-	-	-	-	-	b	b	-	-	-	-	-	-
chr11	8434787	T	C	b	b	-	a	-	b	-	-	-	-	-	b	b	b	b	-	a	b	a	a	a	h	a	-	b	h	b	b	a	-	a	b	-	-	-	-	-	-	-	b	a	-	-	-	b	a
chr11	8437946	C	G	b	b	b	a	b	a	-	a	b	b	b	b	b	-	b	a	a	-	b	a	-	a	-	a	-	b	-	a	b	-	a	b	b	b	-	b	a	b	b	a	a	b	b	-	a	-
chr11	8455507	C	T	b	b	a	a	b	b	b	b	b	a	b	b	a	b	b	a	-	b	-	-	-	a	-	-	a	a	b	-	b	b	b	b	b	b	a	b	a	b	b	b	a	a	b	b	a	a
chr11	8455515	C	T	b	b	a	a	b	b	b	b	b	a	b	a	a	b	b	a	-	b	-	-	-	a	-	-	a	a	b	-	b	b	b	b	b	b	a	b	a	b	b	b	a	a	b	b	a	a
chr11	8456474	G	A	-	-	-	-	-	-	-	-	-	-	-	-	-	-	-	a	a	-	a	a	a	-	a	-	a	a	-	-	-	-	-	-	-	-	a	-	-	-	-	-	-	-	-	-	-	-
chr11	8457498	A	G	b	-	b	-	a	a	-	-	-	-	-	-	-	b	-	a	a	-	a	a	-	a	a	a	b	a	-	-	-	-	a	-	-	b	-	-	-	-	-	-	-	-	-	-	-	-
chr11	8457707	G	A	-	-	-	-	-	-	-	-	-	-	-	-	-	b	b	a	a	b	b	a	b	b	a	b	a	a	b	-	-	-	a	-	-	-	-	-	-	-	-	-	-	-	-	-	-	-
chr11	8460617	T	C	-	-	-	a	-	-	-	-	b	-	-	-	a	-	-	-	a	-	-	-	-	-	-	-	-	-	-	-	-	-	a	-	-	b	-	-	-	-	-	-	-	-	-	-	-	-
chr11	8461545	C	T	-	-	a	a	a	a	-	-	-	-	-	b	a	-	b	b	-	b	-	a	-	-	a	a	-	-	-	a	a	-	a	-	-	-	a	-	a	-	-	a	a	a	-	-	a	-
chr11	8462108	C	T	-	-	a	a	a	a	-	-	-	a	a	-	a	-	b	-	-	-	-	-	-	a	a	a	a	-	b	a	a	-	a	-	-	a	-	-	-	b	-	a	a	-	b	a	a	a
chr11	8472338	T	C	-	-	-	-	-	-	-	-	-	-	-	-	-	b	b	a	a	b	a	a	b	h	h	b	h	a	b	-	-	-	-	-	-	-	-	-	-	-	-	-	-	-	-	-	-	-
chr11	8472346	A	T	-	-	-	-	-	-	-	-	-	-	-	-	-	b	b	a	a	b	a	a	b	h	h	a	h	a	b	-	-	-	-	-	-	-	-	-	-	-	-	-	-	-	-	-	-	-
chr11	8475273	A	G	-	-	a	a	a	a	-	-	-	a	-	-	a	-	-	-	-	-	a	a	-	-	a	-	a	a	-	a	a	-	a	-	-	-	a	-	a	-	-	a	-	-	-	a	a	-
chr11	8475852	T	C	-	-	-	a	a	-	-	-	-	a	-	b	a	-	-	-	-	-	-	-	-	-	-	-	-	-	-	a	b	b	-	-	b	-	-	b	a	b	b	-	-	-	b	a	a	a
chr11	8475901	T	C	-	-	-	a	a	-	-	-	-	a	-	b	a	-	-	-	-	-	-	-	-	-	-	-	-	-	-	a	b	b	-	-	b	-	-	b	a	b	b	-	-	-	b	a	a	a
chr11	8475924	C	T	-	-	-	a	a	-	-	-	-	a	-	b	a	-	-	-	-	-	-	-	-	-	-	-	-	-	-	a	b	b	-	-	b	-	-	b	a	b	b	-	-	-	b	a	a	a
chr11	8476010	T	A	-	-	a	a	a	a	-	a	-	-	-	-	a	b	b	b	a	b	a	a	a	b	b	a	-	b	b	b	a	-	a	b	-	-	-	-	a	b	-	-	-	-	-	a	a	-
chr11	8476164	C	T	-	-	a	a	a	a	-	a	-	-	-	-	a	b	b	b	a	b	a	a	h	b	b	a	b	a	b	a	a	-	a	-	-	-	-	-	a	-	-	b	-	-	-	a	a	-
chr11	8476169	C	T	-	-	a	a	a	a	-	a	-	-	-	-	a	b	b	b	a	b	a	a	h	b	b	a	b	a	b	a	a	-	a	-	-	-	-	-	a	-	-	b	-	-	-	a	a	-
chr11	8478807	T	C	b	b	b	a	a	a	-	b	-	b	b	b	a	b	b	a	a	-	-	a	a	b	-	h	b	a	b	b	b	b	b	b	b	b	a	-	b	b	b	a	a	a	b	a	b	a
chr11	8478949	G	A	b	b	b	a	a	a	-	b	-	b	b	b	a	b	b	a	a	-	-	a	a	b	-	a	b	a	b	b	b	b	a	b	b	b	a	-	a	b	b	a	a	a	b	a	b	a
chr11	8478981	A	G	b	b	b	a	a	a	-	b	-	b	b	b	a	b	b	a	a	-	-	a	a	b	-	a	a	a	b	b	b	b	a	b	b	b	a	-	a	b	b	a	a	a	b	a	a	a
chr11	8479238	A	G	-	-	-	-	-	-	-	-	-	-	-	a	-	b	b	b	a	b	h	a	h	a	a	a	h	a	b	-	-	-	-	-	-	b	-	-	-	-	-	b	-	-	-	-	-	-
chr11	8479293	T	G	-	-	-	-	-	-	-	-	-	-	-	-	-	b	b	b	a	b	h	a	h	a	b	a	a	a	b	-	-	-	-	-	-	b	-	-	-	-	-	b	-	-	-	-	-	-
chr11	8479694	C	G	b	b	-	a	a	b	b	b	b	a	b	b	a	b	-	-	a	-	-	a	-	-	-	b	b	a	b	-	b	-	a	b	-	b	-	b	a	b	b	b	a	a	b	a	a	-
chr11	8480333	C	A	-	-	b	a	-	-	-	-	-	-	-	-	-	b	-	b	a	b	b	a	-	a	b	-	h	b	b	-	-	-	-	b	b	-	-	-	-	-	-	-	-	-	-	-	-	-
chr11	8480380	T	C	-	-	b	a	-	-	-	-	-	-	-	-	-	b	-	b	a	b	b	a	-	a	b	b	h	b	b	-	-	-	-	b	b	-	-	-	-	-	-	-	-	-	-	-	-	-
chr11	8480501	A	C	-	-	b	a	-	-	-	-	-	-	-	-	-	-	-	a	a	-	a	a	-	a	-	a	a	a	-	-	-	-	-	b	-	-	-	-	-	-	-	-	-	-	-	-	-	-
chr11	8480536	A	G	-	-	b	a	-	-	-	-	-	-	-	-	-	-	-	a	a	-	a	a	-	a	-	a	a	a	-	-	-	-	-	b	-	-	-	-	-	-	-	-	-	-	-	-	-	-
chr11	8481250	C	T	b	b	b	a	b	b	b	a	b	b	b	b	b	b	-	a	a	b	a	a	b	a	a	h	a	-	b	-	a	b	b	b	b	b	a	b	a	b	b	b	a	a	b	-	-	-
chr11	8483618	C	T	-	-	-	-	-	-	-	-	-	-	-	-	-	a	b	b	a	b	h	a	h	a	a	b	a	b	-	-	-	-	-	-	-	-	-	a	-	-	-	-	-	-	-	-	-	-
chr11	8505140	A	G	b	b	-	-	b	b	b	b	b	b	-	b	b	-	-	-	-	b	-	-	b	b	-	-	-	-	b	b	-	b	b	b	b	b	-	b	b	-	b	b	b	b	b	b	-	a
chr11	8523522	A	G	-	-	-	a	a	b	-	-	-	-	-	-	a	b	b	a	a	b	a	a	a	a	a	b	a	a	b	-	b	-	-	-	b	-	-	-	-	-	-	a	a	-	-	-	-	-
chr11	8526015	A	G	b	b	a	a	a	b	-	a	b	a	b	b	b	b	-	-	a	-	a	a	a	a	-	-	a	a	b	b	a	b	a	b	b	b	a	b	a	b	b	a	a	a	b	a	a	-
chr11	8529805	T	A	-	-	-	a	b	a	-	a	-	a	-	b	a	-	-	a	a	-	-	a	-	a	a	a	a	-	-	-	a	-	a	-	b	b	b	-	a	-	-	a	a	-	b	-	-	-
chr11	8533780	G	A	-	-	-	-	-	a	-	-	-	-	-	-	-	b	b	b	a	-	a	a	-	a	b	b	a	b	-	-	a	-	a	b	-	-	-	-	-	-	-	-	-	-	-	-	-	-
chr11	8537263	A	G	b	b	b	a	b	b	-	a	-	b	b	b	b	-	b	b	-	-	b	a	-	-	-	-	-	-	-	-	b	b	a	b	b	b	a	-	b	b	-	a	a	b	b	a	a	-
chr11	8551623	A	G	b	b	a	a	a	a	b	b	b	b	b	b	b	b	b	-	a	b	b	a	a	b	b	h	-	-	b	-	b	b	a	b	b	b	a	b	a	b	b	a	a	a	b	a	a	a
chr11	8557208	C	T	b	b	b	a	b	a	b	b	b	b	b	b	b	b	-	a	a	b	-	a	a	-	b	b	a	b	-	a	b	b	a	b	b	b	a	-	b	b	b	-	a	a	b	a	b	a
chr11	8557592	T	C	-	-	-	-	-	-	-	-	-	-	-	-	b	b	b	b	a	-	h	a	h	h	b	b	a	h	b	a	-	-	b	b	-	b	-	-	-	-	-	-	-	a	-	-	-	-
chr11	8558824	T	A	b	-	b	a	-	b	-	b	b	a	b	b	a	b	b	-	a	-	-	-	b	a	-	a	a	b	-	a	a	b	b	b	b	b	a	b	a	b	b	b	a	b	b	b	a	a
chr11	8558833	C	A	b	-	b	a	-	b	-	b	b	a	b	b	a	b	b	-	a	-	-	-	b	a	-	a	a	b	-	a	a	b	b	b	b	b	a	b	a	b	b	b	a	b	b	b	a	a
chr11	8560720	G	A	-	b	a	a	-	b	-	a	b	a	b	b	b	-	-	-	-	-	-	-	-	-	-	a	-	a	-	a	a	b	b	b	b	-	a	-	a	-	b	a	a	b	b	a	-	-
chr11	8560729	T	C	-	b	a	a	-	b	-	a	b	a	b	b	b	-	-	-	-	-	-	-	-	-	-	a	-	a	-	a	a	b	b	b	b	-	a	b	a	-	b	a	a	b	b	a	-	-
chr11	8560763	A	G	-	b	a	a	-	b	-	a	b	a	b	b	a	-	-	-	-	-	-	-	-	-	-	a	-	a	-	a	a	b	b	b	b	-	a	b	a	-	b	a	a	b	b	a	-	-
chr11	8578446	A	G	-	-	-	-	-	-	-	-	-	-	-	-	-	b	b	h	a	-	-	a	b	b	-	-	h	-	b	-	-	-	-	-	-	-	-	-	-	-	-	-	a	-	-	-	-	-
chr11	8589526	C	T	-	-	-	-	-	-	-	-	-	-	-	-	a	b	b	a	a	-	a	a	b	a	b	b	a	h	b	-	-	-	-	-	-	-	-	-	-	-	-	b	-	-	-	-	-	-
chr11	8593541	A	C	b	b	-	-	-	-	-	-	b	-	b	b	b	-	-	-	-	-	-	-	-	-	-	-	-	-	-	-	-	b	b	b	-	-	-	-	-	b	b	a	-	-	b	b	b	-
chr11	8597814	A	G	-	-	-	-	-	-	-	-	-	-	-	-	b	b	-	b	a	b	a	a	b	-	a	h	h	a	b	-	-	-	a	-	-	-	a	-	-	-	-	-	-	-	-	-	-	-
chr11	8598996	A	G	b	-	a	a	b	a	-	a	-	-	-	b	-	-	-	-	a	-	-	-	-	b	a	-	-	-	-	b	b	b	a	b	-	b	a	-	-	b	b	b	a	b	b	b	b	a
chr11	8600721	A	G	-	-	-	-	-	-	-	-	-	-	-	-	-	b	b	-	a	b	h	a	h	a	h	h	b	a	b	-	-	-	-	-	-	-	-	-	-	-	-	-	-	-	-	-	-	-
chr11	8606390	A	G	-	-	-	-	-	-	-	-	b	b	-	-	-	b	-	a	-	h	a	a	b	a	h	a	a	b	b	a	b	-	-	-	-	-	-	-	-	-	-	a	-	-	-	-	-	-
chr11	8607197	G	A	b	b	b	a	b	a	-	b	-	a	-	b	b	b	b	-	-	-	-	-	-	b	a	-	-	-	-	b	-	b	a	b	-	b	-	-	-	b	-	b	a	b	b	b	-	-
chr11	8607236	G	A	b	b	b	a	b	a	-	b	-	a	-	b	b	b	b	-	-	-	-	-	-	b	a	-	-	-	-	b	-	b	a	b	-	b	-	-	-	b	-	b	a	b	b	b	-	-
chr11	8779397	G	A	b	b	b	a	a	a	b	a	b	a	b	b	a	b	b	b	a	b	b	a	-	a	b	a	b	b	b	a	-	-	a	-	b	b	-	b	-	b	-	b	a	-	b	b	b	a
chr11	8779585	A	G	b	b	b	a	a	a	b	a	b	a	b	b	a	b	-	b	a	b	b	a	-	a	b	a	a	b	b	a	-	-	a	b	b	b	-	b	-	b	-	b	a	-	b	b	b	a
chr11	8784563	G	A	b	b	a	a	a	b	-	a	b	-	b	b	a	b	-	a	a	-	a	a	b	-	b	-	-	-	b	a	a	b	a	b	b	b	a	b	a	b	b	b	a	b	b	b	b	-
chr11	8784938	A	G	b	b	a	a	a	b	-	a	b	-	b	b	a	b	-	a	a	-	a	a	b	-	a	-	-	-	b	a	a	b	a	b	b	b	a	b	a	b	b	b	a	b	a	b	b	-
chr11	8798862	C	T	b	b	a	a	-	a	b	b	b	a	b	b	b	b	-	-	-	b	-	a	b	a	a	-	b	a	-	b	b	b	b	b	b	b	a	b	a	b	b	b	a	a	b	a	a	-
chr11	8802565	T	C	-	-	-	-	-	-	-	-	-	-	-	-	-	b	-	-	a	b	b	a	-	a	a	a	a	a	a	-	-	b	a	-	b	-	-	-	b	-	-	-	-	-	-	-	-	-
chr11	8802699	T	C	-	-	-	-	-	-	-	-	-	-	-	-	-	b	-	-	a	a	-	a	-	a	a	a	a	a	a	-	-	b	a	-	b	-	-	-	b	-	-	-	-	-	-	-	-	-
chr11	8817919	A	G	b	-	a	a	a	b	b	b	b	a	-	b	a	-	-	-	a	b	-	-	a	a	-	-	a	-	b	a	-	-	a	-	b	b	a	b	-	b	-	-	-	a	b	a	b	a
chr11	8818019	T	C	b	b	a	a	b	a	b	b	b	-	b	b	a	b	b	-	a	-	a	a	b	-	a	b	b	-	b	b	a	b	a	b	b	b	-	b	b	b	b	a	a	a	b	b	b	a
chr11	8821969	T	C	-	-	-	-	-	-	-	-	-	-	-	-	-	b	b	b	a	b	b	a	b	-	a	a	a	a	b	-	a	-	-	b	-	-	-	-	-	-	-	-	-	-	-	-	-	-
chr11	8822026	A	G	-	-	-	-	-	-	-	-	-	-	-	-	-	b	b	b	a	b	b	a	b	-	a	a	a	a	b	-	a	-	-	b	-	-	-	-	-	-	-	-	-	-	-	-	-	-
chr11	8822116	G	A	b	-	a	a	b	b	b	a	-	a	b	b	b	b	-	a	a	b	b	-	b	-	a	-	-	b	b	b	b	b	a	b	-	b	a	b	b	b	b	b	a	-	b	a	b	-
chr11	8826993	T	C	b	b	b	a	b	b	b	b	b	-	-	b	b	b	-	-	a	-	a	a	b	a	b	a	a	-	b	a	-	b	b	b	b	b	a	b	b	-	b	b	a	b	b	b	-	-
chr11	8827240	C	T	b	b	a	a	a	a	b	b	b	a	-	b	a	b	-	b	-	-	a	-	b	a	-	a	-	b	b	a	a	b	a	b	b	b	a	b	b	b	b	a	a	a	b	b	a	-
chr11	8828841	C	T	-	-	-	-	-	-	-	-	-	-	-	-	b	b	b	a	a	b	a	a	a	a	b	h	a	a	b	-	-	b	-	-	-	-	-	b	-	-	-	-	-	-	-	-	-	-
chr11	8828928	A	G	-	-	-	-	-	-	-	-	-	-	-	b	a	b	b	a	a	b	-	a	a	b	-	-	a	b	b	-	a	-	-	b	-	-	-	-	-	-	-	-	-	-	-	-	-	-
chr11	8833543	G	T	-	-	-	-	-	-	-	-	-	-	-	b	b	b	b	b	a	b	a	a	h	a	b	a	h	h	b	-	-	-	-	-	-	-	-	-	-	-	-	-	-	-	b	-	-	-
chr11	8842700	A	C	-	b	b	a	b	b	-	a	b	b	-	b	b	b	-	-	a	b	a	a	b	b	-	a	a	a	b	-	b	-	b	b	b	-	-	-	-	-	-	b	-	-	-	a	-	-
chr11	8868372	T	C	-	-	-	-	-	-	-	-	-	-	-	-	-	b	b	a	a	b	a	a	b	a	b	b	h	h	b	a	-	-	a	-	-	-	-	b	-	-	-	-	-	-	-	-	-	-
chr11	8869167	A	G	-	-	-	-	-	-	-	-	-	-	-	b	-	-	-	-	-	-	-	-	a	-	-	-	-	-	b	-	b	-	b	-	-	-	-	-	-	-	-	-	-	-	-	-	-	-
chr11	8870176	G	A	b	-	-	a	-	a	-	-	-	-	-	-	-	-	-	a	a	b	b	-	-	b	a	a	a	-	-	-	-	-	-	-	-	-	-	-	-	-	-	-	-	-	-	-	-	-
chr11	8874011	C	T	b	b	b	a	a	a	-	a	b	-	-	b	a	-	b	a	a	-	a	a	b	h	a	a	a	a	-	-	-	b	b	-	-	b	-	b	b	-	-	b	-	-	-	-	-	-
chr11	8874091	T	C	b	b	b	a	a	a	-	a	b	-	-	b	a	b	b	a	a	b	a	a	b	h	b	a	h	a	-	-	-	b	b	-	-	b	-	b	b	-	-	b	-	-	-	-	-	-
chr11	8874112	G	A	b	b	b	a	a	a	-	a	b	-	-	b	a	b	b	a	a	b	a	a	b	h	b	a	h	a	-	-	-	b	b	-	-	b	-	b	b	-	-	b	-	-	-	-	-	-
chr11	8874173	A	C	-	-	-	-	-	-	-	-	-	-	-	-	-	b	-	a	a	b	-	h	-	a	a	-	b	a	-	a	-	-	-	-	-	-	-	-	-	-	-	-	-	-	-	-	-	-
chr11	8876165	T	C	b	-	a	a	a	a	-	a	-	a	b	b	a	-	-	-	a	-	-	-	a	a	-	-	a	a	-	-	a	-	b	-	b	b	a	-	-	-	-	-	-	-	-	-	-	-
chr11	8929713	C	T	b	-	a	a	-	-	-	-	-	b	b	b	a	-	-	-	-	b	-	-	-	-	-	-	-	-	-	-	a	b	a	b	b	b	-	-	a	-	b	-	a	-	b	a	-	a
chr11	8944012	A	G	b	b	b	a	a	a	b	b	b	-	b	b	a	b	-	a	a	-	a	-	a	a	-	a	-	a	-	a	a	-	a	b	b	b	a	-	b	b	b	b	a	-	b	b	a	a
chr11	8944858	A	G	-	-	-	-	-	-	-	-	-	-	-	-	-	h	b	-	a	b	a	a	h	b	b	a	b	h	b	-	a	-	-	-	-	-	-	-	-	-	-	b	-	-	-	-	-	-
chr11	8956399	A	G	b	b	b	-	-	b	-	-	b	b	-	b	a	-	-	-	-	-	-	-	-	-	-	-	-	-	-	b	b	b	b	b	b	b	a	b	-	-	b	b	-	-	b	a	-	-
chr11	8958924	C	T	-	-	-	a	-	-	-	-	-	-	-	-	a	-	-	-	-	-	-	-	-	-	a	-	-	a	-	-	-	-	-	b	-	b	-	-	-	-	-	-	a	-	b	a	-	-
chr11	8959341	T	A	-	b	-	a	a	a	b	a	b	b	b	b	b	-	-	b	-	-	-	-	-	-	a	-	-	-	-	b	a	b	b	b	b	b	a	-	b	b	-	-	a	-	b	a	a	-
chr11	8965636	G	C	-	-	-	-	-	-	-	-	-	-	-	-	-	b	b	h	-	b	b	-	b	b	b	b	b	b	b	-	-	-	-	-	-	-	-	-	-	-	-	-	-	-	-	-	-	-
chr11	8965788	C	T	-	-	-	-	-	-	-	-	-	-	-	-	-	b	b	a	a	b	h	a	h	a	a	a	h	h	b	-	-	-	-	-	-	-	-	-	a	-	-	-	-	-	-	-	-	-
chr11	8971003	T	C	-	-	-	-	-	-	-	-	-	-	-	-	-	b	b	b	a	b	b	a	b	a	-	a	h	h	b	-	-	-	-	-	b	-	-	-	-	-	-	-	a	-	-	-	-	-
chr11	8971063	G	A	-	-	-	-	-	-	-	-	-	-	-	-	-	b	-	b	a	b	b	a	b	a	-	a	h	h	b	-	-	-	-	-	b	-	-	-	-	-	-	-	a	-	-	-	-	-
chr11	8971177	A	G	b	-	b	b	b	b	b	b	b	b	b	b	b	b	-	b	a	-	-	a	a	a	a	a	a	a	-	b	-	b	b	b	b	b	a	b	-	b	b	b	-	b	b	b	-	-
chr11	8971663	T	C	b	b	b	a	b	b	b	a	-	a	b	b	a	-	b	b	-	b	-	a	-	-	-	a	a	b	b	b	b	-	a	b	b	b	a	b	a	b	b	b	a	b	b	a	b	a
chr11	9006958	A	G	-	b	-	-	b	-	b	-	-	-	b	b	b	-	-	-	-	-	-	-	-	-	-	-	-	-	-	-	-	b	b	b	-	b	-	-	-	-	b	-	-	-	b	b	-	-
chr11	9009468	T	C	-	-	b	-	-	-	-	-	-	-	-	-	-	-	b	a	a	-	a	a	a	a	-	a	b	a	b	-	-	-	-	-	-	-	-	-	-	-	-	-	a	-	-	-	-	-
chr11	9009730	A	C	-	-	-	a	-	-	-	-	-	-	-	-	-	-	-	-	a	-	-	a	a	a	a	a	a	a	-	-	b	-	-	b	-	-	-	-	-	-	-	-	-	-	-	-	-	-
chr11	9025337	A	G	b	b	a	a	a	a	b	a	b	b	b	b	a	-	-	a	-	-	a	a	-	a	a	b	a	a	b	b	b	b	b	b	b	b	-	b	-	b	b	b	a	b	b	b	a	a
chr11	9048341	T	C	-	-	-	-	-	-	-	-	-	-	-	-	-	b	-	a	a	b	-	a	-	b	b	b	-	-	b	-	-	-	-	b	-	-	-	-	-	-	b	a	-	-	-	b	-	-
chr11	9049284	G	C	b	b	b	a	b	b	b	a	-	-	-	b	b	b	b	a	a	b	a	a	b	b	-	b	a	a	b	b	-	-	a	b	-	b	-	-	b	-	-	-	-	a	-	-	b	-
chr11	9060648	A	G	b	-	a	a	a	b	-	b	b	-	-	b	a	-	-	-	-	b	-	-	b	-	-	-	-	-	-	a	a	b	b	b	b	b	-	b	a	b	b	b	a	b	b	a	b	a
chr11	9060938	T	G	b	-	b	a	a	b	-	b	b	-	-	b	a	-	-	-	-	b	-	-	b	-	-	-	-	b	-	a	a	b	b	b	b	b	-	b	a	b	b	b	a	b	b	a	b	a
chr11	9068352	G	A	-	-	-	-	-	b	-	-	b	-	-	b	-	b	b	a	a	b	a	a	b	a	-	b	b	a	b	a	-	b	-	-	-	-	-	-	-	b	-	-	-	b	-	b	-	-
chr11	9092270	C	G	b	b	a	a	a	b	-	-	b	a	-	b	b	b	-	-	-	b	a	a	a	b	-	-	-	-	b	a	-	b	b	b	b	b	a	b	a	-	b	b	a	b	b	b	b	-
chr11	9092520	T	C	b	b	a	a	b	b	-	-	b	a	-	b	b	-	-	-	-	-	a	a	a	b	-	-	-	-	b	a	a	b	b	b	b	b	a	b	b	-	b	b	a	b	b	b	b	-
chr11	9092534	T	C	b	b	a	a	b	b	-	-	b	a	-	b	b	-	-	-	-	-	a	a	a	b	-	-	-	-	b	a	a	b	b	b	b	b	a	b	b	-	b	b	a	b	b	b	b	-
chr11	9092660	A	G	-	-	-	-	-	-	-	-	-	-	-	-	-	b	b	b	-	b	b	a	-	a	h	a	a	b	-	-	-	-	-	b	-	b	-	-	-	-	-	-	-	-	-	-	-	-
chr11	9113404	C	T	b	-	b	a	a	a	-	-	-	-	a	b	a	-	-	-	a	-	-	-	-	-	b	a	b	-	-	a	b	b	a	b	-	b	-	b	-	b	b	b	a	a	b	-	-	-
chr11	9115963	T	C	b	-	-	a	a	-	-	-	-	-	-	-	b	b	-	-	-	-	-	-	b	a	-	-	b	-	-	-	a	b	b	b	b	b	-	b	-	-	b	b	a	b	b	a	-	-
chr11	9143757	G	A	-	-	b	-	b	a	-	a	b	-	b	b	a	-	-	a	-	-	-	-	a	-	-	-	-	-	b	b	b	b	b	b	-	b	a	b	-	b	-	-	-	b	b	b	-	a
chr11	9144994	C	T	b	-	a	a	a	a	-	-	b	a	-	b	a	b	-	-	a	b	-	a	-	b	-	-	a	b	-	-	a	b	b	b	-	b	a	b	-	b	-	b	-	b	b	b	b	-
chr11	9145356	C	A	b	-	a	a	a	a	-	-	b	a	-	b	a	b	-	-	a	b	-	a	-	b	-	-	a	b	-	-	a	b	b	b	-	b	a	b	-	b	-	b	-	b	b	b	b	-
chr11	9150792	G	C	-	-	-	-	-	b	-	b	-	-	-	-	-	-	b	-	-	-	-	-	-	-	-	-	-	-	-	-	-	-	b	-	b	b	-	-	b	b	b	-	-	-	b	-	b	-
chr11	9153097	G	A	-	-	-	-	-	-	-	-	-	-	-	-	-	b	b	b	a	b	a	a	a	a	-	-	a	a	b	-	-	-	-	-	-	-	-	-	-	-	-	-	-	-	-	-	-	-
chr11	9155870	A	C	b	b	a	a	a	b	b	-	b	b	b	b	a	b	-	b	-	b	a	-	-	-	a	b	b	b	b	a	a	b	a	b	b	b	a	b	b	b	b	a	a	a	b	b	a	a
chr11	9163345	C	A	b	b	b	a	b	b	b	b	b	b	b	b	a	b	b	b	a	-	-	a	b	b	b	b	b	a	b	-	b	b	b	b	b	b	-	b	-	b	-	a	a	a	b	b	b	a
chr11	9167996	A	G	b	b	-	a	b	a	b	a	b	a	b	b	b	b	-	a	-	-	-	-	a	-	-	-	-	-	b	a	b	b	b	-	b	b	a	-	a	-	b	b	a	a	b	b	-	a
chr11	9180202	T	C	-	-	-	-	-	-	-	-	-	-	-	-	-	b	-	h	a	b	b	a	b	h	a	h	h	b	b	-	-	-	-	-	-	-	-	-	-	-	-	-	-	-	-	-	-	-
chr11	9180341	A	G	-	-	-	-	-	-	-	-	-	-	-	-	-	-	-	b	a	-	b	-	-	-	-	h	h	-	-	-	-	-	-	-	-	-	-	-	-	b	-	-	-	-	-	-	-	-
chr11	9180652	T	C	-	-	-	-	-	-	-	-	-	-	-	-	-	b	b	a	a	b	a	a	b	a	b	a	b	b	b	a	-	b	-	-	b	b	-	-	-	-	-	-	-	-	-	-	-	-
chr11	9183101	T	C	b	b	b	a	a	b	-	a	b	a	-	b	b	b	-	a	a	b	a	-	-	-	a	-	b	-	b	b	a	b	b	b	b	b	a	b	a	-	b	b	a	a	b	b	a	-
chr11	9199870	C	T	-	-	-	-	-	-	-	-	-	-	-	-	a	b	-	-	-	-	-	-	-	-	-	a	-	-	-	-	b	-	-	b	-	-	a	b	-	-	-	a	-	-	b	-	-	-
chr11	9201427	C	T	-	-	a	-	-	-	-	-	-	-	-	-	-	b	b	a	a	-	a	a	a	a	-	a	a	b	b	-	-	-	-	-	-	-	-	-	-	-	-	-	-	-	-	-	-	-
chr11	9222723	A	G	-	b	a	a	a	b	b	-	-	b	-	b	b	b	b	b	a	-	a	a	b	b	b	a	a	-	b	-	-	-	a	-	b	-	-	-	-	-	-	b	-	-	-	-	-	-
chr11	9222741	T	C	-	b	a	a	a	b	b	-	-	b	-	b	b	b	b	b	a	-	b	a	b	b	b	a	b	-	b	-	-	-	a	-	b	-	-	-	-	-	-	b	-	-	-	-	-	-
chr11	9222879	C	T	-	b	a	a	a	b	b	-	-	b	-	b	-	b	b	b	a	-	b	a	b	b	b	a	a	-	b	-	-	-	a	-	b	-	-	-	-	-	-	b	-	-	-	-	-	-
chr11	9223839	T	C	b	b	-	a	b	b	-	b	-	-	-	b	b	-	-	-	-	-	-	a	-	-	a	a	-	-	-	-	b	-	b	b	b	b	-	-	-	-	b	b	a	-	b	b	a	a
chr11	9224616	C	T	-	-	-	-	-	-	-	-	-	-	-	-	-	b	b	b	a	b	h	a	h	b	b	a	h	h	b	-	b	-	-	-	-	-	-	-	-	-	-	-	-	-	-	-	-	-
chr11	9225218	C	T	-	-	-	-	-	-	b	-	-	-	-	-	-	b	b	a	a	b	a	a	a	h	a	a	h	a	b	-	-	-	-	b	-	-	-	-	-	-	-	-	-	-	-	-	-	-
chr11	9225329	G	T	-	-	-	-	-	-	b	-	-	-	-	-	-	b	b	a	a	b	a	a	a	h	a	a	h	a	b	-	-	-	-	b	-	-	-	-	-	-	-	-	-	-	-	-	-	-
chr11	9225345	C	T	-	-	-	-	-	-	b	-	-	-	-	-	-	b	b	a	a	b	a	a	a	h	a	a	h	a	b	-	-	-	-	b	-	-	-	-	-	-	-	-	-	-	-	-	-	-
chr11	9228479	G	A	b	b	b	a	h	b	b	a	b	a	b	b	b	-	-	-	a	-	-	-	-	a	-	-	b	a	-	a	b	b	b	b	b	b	a	b	b	b	b	b	a	b	b	b	a	-
chr11	9228716	A	C	-	-	a	a	a	a	-	a	-	a	b	-	a	-	-	-	a	-	-	-	-	a	-	-	b	a	-	a	a	-	a	-	-	b	a	-	a	-	-	a	a	-	-	-	a	-
chr11	9228762	A	G	-	-	a	a	a	a	-	a	-	a	b	-	a	-	-	-	a	-	-	-	-	a	-	-	b	a	-	a	a	-	a	-	-	b	a	-	a	-	-	a	a	-	b	-	a	-
chr11	9228938	C	T	-	-	-	-	-	-	-	-	-	-	-	-	-	b	-	-	a	-	b	a	h	a	-	h	h	h	b	-	a	-	-	-	-	-	-	-	-	-	-	-	-	-	-	-	-	-
chr11	9230243	C	T	-	-	a	a	a	a	-	-	-	-	b	b	a	-	-	-	-	-	-	-	-	-	-	-	-	-	-	a	a	-	a	-	-	-	a	-	-	-	-	a	-	a	-	-	a	a
chr11	9230560	T	C	-	-	a	a	a	a	-	-	-	-	-	-	b	-	b	a	-	b	-	-	b	-	b	-	-	b	b	a	a	-	a	-	b	-	a	-	-	-	-	a	-	a	-	-	a	a
chr11	9232055	C	T	b	-	-	a	b	-	-	-	b	a	b	b	a	-	-	-	-	-	-	-	b	-	a	-	-	a	-	b	a	b	b	-	b	b	-	-	-	b	b	b	-	-	b	b	b	-
chr11	9240314	A	G	b	b	a	a	b	a	b	b	b	b	b	b	a	b	-	-	a	b	-	a	-	a	-	-	-	a	-	b	b	b	b	b	b	b	-	b	-	-	b	-	a	b	b	b	a	a
chr11	9240527	C	T	b	b	a	a	b	a	b	b	b	b	b	b	a	-	-	-	a	-	-	a	-	a	-	-	-	a	-	b	b	b	b	b	b	b	-	b	-	-	b	-	a	b	b	b	a	a
chr11	9240532	T	C	b	b	b	a	b	b	b	b	b	b	b	b	a	b	-	-	a	-	-	a	-	a	-	-	-	a	-	b	b	b	b	b	b	b	-	b	-	-	b	-	a	b	b	b	a	a
chr11	9240590	T	C	b	b	b	a	b	b	b	b	b	b	b	b	a	b	-	-	a	-	-	a	-	a	-	-	-	a	-	b	b	b	b	b	b	b	-	b	-	-	b	-	a	b	b	b	a	a
chr11	9241220	G	A	-	-	-	a	-	a	-	-	-	b	b	-	a	-	-	-	-	b	-	-	-	-	-	-	-	-	-	b	a	b	a	b	b	b	a	b	b	b	b	b	a	b	b	b	a	a
chr11	9241582	C	G	-	-	-	a	-	a	-	-	-	b	b	-	a	-	-	-	-	-	-	-	-	-	-	-	-	-	-	b	a	b	a	b	b	b	a	b	b	b	b	b	a	b	b	b	a	a
chr11	9242801	T	C	-	-	-	-	-	-	-	-	-	-	-	-	-	-	-	-	-	-	-	-	-	-	-	-	-	-	-	-	-	-	a	-	-	-	-	-	-	-	-	-	-	-	b	-	-	a
chr11	9250910	T	C	-	-	-	-	-	-	-	-	-	-	-	-	-	b	b	a	a	b	b	a	h	h	b	a	a	h	b	-	a	-	-	b	b	-	-	-	-	-	-	-	-	b	-	-	-	-
chr11	9253902	A	G	b	b	a	a	a	b	-	-	-	a	b	b	a	b	b	b	a	b	b	a	a	a	b	a	b	-	-	a	a	b	a	b	-	b	a	b	a	-	-	a	a	a	-	-	a	-
chr11	9257181	A	C	-	-	-	-	-	-	-	-	-	-	-	-	a	b	b	a	a	b	a	a	a	a	b	a	h	a	b	-	-	-	-	-	-	-	-	-	a	-	-	-	-	-	-	-	-	-
chr11	9259185	T	A	b	b	b	a	a	a	b	-	b	b	b	b	b	b	-	-	-	-	-	a	b	a	-	b	a	a	-	b	b	b	a	b	b	b	a	b	b	b	b	b	a	b	b	b	b	a
chr11	9259198	C	T	b	b	b	a	a	a	b	-	b	b	b	b	a	b	-	-	-	-	-	a	b	a	-	b	a	a	-	b	b	b	a	b	b	b	a	b	b	b	b	b	a	a	b	b	b	a
chr11	9261486	A	G	b	-	-	-	a	-	-	-	-	-	-	-	-	b	-	a	a	-	b	a	b	a	-	a	a	a	-	b	-	-	-	-	-	-	-	-	-	-	-	-	a	-	b	-	-	-
chr11	9261558	G	A	b	-	-	-	a	-	-	-	-	-	-	-	-	b	-	a	a	b	b	a	b	a	b	b	b	a	-	b	-	-	-	-	-	-	-	-	-	-	-	-	a	-	b	-	-	-
chr11	9265677	A	C	b	b	a	a	b	b	-	a	b	a	b	b	b	b	b	a	a	b	-	a	b	-	-	-	a	-	-	b	a	b	b	b	b	b	a	b	b	b	b	b	a	b	b	b	a	a
chr11	9266009	T	C	b	b	a	a	a	b	-	a	b	b	b	b	a	-	b	-	-	-	a	a	-	a	a	b	b	a	b	b	b	b	b	b	b	b	a	b	b	b	b	a	a	b	b	b	b	a
chr11	9266549	A	G	-	-	-	-	-	-	-	-	-	-	-	-	-	b	-	a	a	-	h	a	a	a	h	a	h	b	b	-	a	-	-	-	-	-	-	-	-	-	-	-	-	-	-	-	-	-
chr11	9266572	A	G	-	-	-	-	-	-	-	-	-	-	-	-	-	b	-	a	a	-	h	a	a	a	h	a	h	b	b	-	a	-	-	-	-	-	-	-	-	-	-	-	-	-	-	-	-	-
chr11	9266988	T	C	b	-	b	a	a	b	b	a	b	-	b	b	b	b	b	a	a	b	-	a	b	a	b	b	b	b	b	a	-	b	a	-	-	b	a	-	a	b	b	a	a	a	-	-	a	-
chr11	9271082	G	A	b	b	b	a	b	b	-	b	b	b	b	b	b	b	-	-	a	-	-	-	a	a	b	b	a	-	b	a	a	-	b	b	b	b	-	-	b	b	b	-	a	-	b	b	b	a
chr11	9271149	C	T	b	b	b	a	b	b	-	b	b	b	b	b	b	b	-	-	a	-	-	-	a	a	b	b	a	-	b	a	a	-	b	b	b	b	-	-	b	b	b	-	a	-	b	b	b	a
chr11	9271335	T	A	b	b	-	-	-	-	-	-	-	a	-	-	-	-	-	b	a	-	-	a	a	a	a	a	a	b	b	-	b	-	b	-	-	-	-	-	-	-	-	-	-	-	-	-	-	-
chr11	9271355	C	T	b	b	-	-	-	-	-	-	-	a	-	-	-	-	-	b	a	-	-	a	a	a	a	a	a	a	b	-	b	-	b	-	-	-	-	-	-	-	-	-	-	-	-	-	-	-
chr11	9271391	A	C	b	b	-	-	-	-	-	-	-	a	-	-	-	-	-	b	a	-	-	a	a	a	a	a	a	a	b	-	b	-	b	-	-	-	-	-	-	-	-	-	-	-	-	-	-	-
chr11	9271469	C	A	b	b	-	-	-	-	-	-	-	a	-	-	-	b	-	a	a	b	a	a	a	a	h	a	a	b	b	-	-	-	b	-	-	-	-	-	-	-	-	-	-	-	-	-	-	-
chr11	9271475	G	A	b	b	-	-	-	-	-	-	-	a	-	-	-	b	-	a	a	b	a	a	a	a	h	a	a	b	b	-	-	-	b	-	-	-	-	-	-	-	-	-	-	-	-	-	-	-
chr11	9271522	T	C	-	-	-	-	-	-	-	-	-	-	-	-	-	b	b	-	a	b	h	a	h	a	a	h	a	a	b	-	-	-	-	-	-	-	-	-	-	-	-	a	-	-	-	-	-	-
chr11	9271709	T	C	-	-	a	a	b	b	-	-	b	b	-	b	b	b	b	-	-	-	-	-	a	-	-	-	a	a	b	-	a	b	b	b	b	b	-	b	b	b	-	b	a	-	b	b	a	-
chr11	9272012	G	A	-	-	b	a	b	b	-	-	b	b	-	b	b	b	b	-	-	-	-	-	a	-	-	-	a	-	b	-	a	b	b	b	b	b	-	b	b	b	-	b	a	-	b	b	a	-
chr11	9272120	G	A	-	-	-	-	-	-	-	-	-	-	-	-	-	b	b	a	a	b	a	a	a	b	a	a	b	h	b	-	-	-	-	-	b	b	-	-	-	b	-	-	-	-	b	-	-	-
chr11	9272153	C	A	-	-	-	-	-	-	-	-	-	-	-	-	-	b	b	a	a	b	a	a	a	b	a	a	b	h	b	-	-	-	-	-	b	b	-	-	-	b	-	-	-	-	-	-	-	-
chr11	9272159	G	A	-	-	-	-	-	-	-	-	-	-	-	-	-	b	b	a	a	b	a	a	a	b	a	a	b	a	b	-	-	-	-	-	b	b	-	-	-	b	-	-	-	-	-	-	-	-
chr11	9275731	C	T	b	b	a	a	a	a	b	b	-	a	-	b	a	b	-	b	-	b	a	-	b	a	a	-	b	b	b	a	a	b	b	b	b	b	a	b	b	b	b	a	a	a	b	b	b	a
chr11	9275979	T	C	b	b	a	a	a	a	b	b	-	a	-	b	b	b	-	-	-	b	a	-	b	b	a	-	b	b	b	a	a	b	b	b	b	b	a	b	b	b	b	a	a	a	b	b	b	a
chr11	9276094	G	T	-	-	-	a	-	-	-	-	b	-	-	-	-	b	b	b	a	b	a	a	a	a	a	a	b	b	b	-	-	-	-	-	b	-	-	-	-	-	-	-	-	-	-	-	-	-
chr11	9277508	A	G	-	-	-	-	-	-	-	-	-	-	-	-	-	b	h	a	a	b	-	a	a	a	b	a	h	b	b	-	-	-	-	-	b	-	-	-	-	-	-	-	-	-	-	-	-	-
chr11	9277679	A	G	-	-	-	-	-	-	-	-	-	-	-	-	-	b	b	a	a	b	a	a	h	h	b	h	b	a	b	-	-	-	-	-	-	-	-	-	-	-	-	-	a	-	-	-	-	-
chr11	9277723	T	C	-	-	-	-	-	-	-	-	-	-	-	-	-	b	h	a	a	b	b	a	h	h	b	h	b	a	b	-	-	-	-	-	-	-	-	-	-	-	-	-	a	-	-	-	-	-
chr11	9277770	C	A	-	-	-	-	-	-	-	-	-	-	-	-	-	b	b	a	a	b	b	a	h	h	b	h	b	a	b	-	-	-	-	-	-	-	-	-	-	-	-	-	a	-	-	-	-	-
chr11	9277936	A	T	b	b	b	a	b	b	-	b	-	a	b	b	a	b	b	-	a	b	a	a	b	h	h	h	h	b	b	-	-	b	b	-	-	-	-	-	-	-	-	b	-	-	b	-	-	-
chr11	9281195	G	A	-	-	-	-	-	-	b	-	-	-	-	-	-	b	-	-	a	-	a	a	a	h	b	b	a	h	b	-	-	-	b	-	-	-	-	-	-	-	-	-	-	-	-	-	-	-
chr11	9281329	G	C	-	-	-	-	-	-	b	-	-	-	-	-	-	b	-	-	a	-	a	a	a	h	b	b	a	h	b	-	-	-	b	-	-	-	-	-	-	-	-	-	-	-	-	-	-	-
chr11	9282265	A	G	b	b	a	a	b	b	-	a	b	-	b	b	b	b	-	-	a	-	-	a	-	a	a	-	-	-	-	a	a	b	b	b	b	b	-	b	a	b	b	a	a	b	b	b	a	-
chr11	9282468	A	C	b	b	a	a	b	b	-	a	b	-	b	b	b	b	-	-	a	-	-	a	-	a	a	-	-	-	b	a	a	b	b	b	b	b	-	b	a	b	b	a	a	b	b	b	a	-
chr11	9282486	C	T	b	b	a	a	b	b	-	a	b	-	b	b	b	b	-	-	a	-	-	a	-	a	a	-	-	-	b	a	a	b	b	b	b	b	-	b	a	b	b	a	a	b	b	b	a	-
chr11	9285487	T	C	-	-	-	-	-	-	-	-	-	-	-	-	-	b	b	b	a	b	b	a	a	h	h	b	h	h	b	-	b	-	-	b	-	-	-	-	-	-	-	-	-	-	-	-	-	-
chr11	9285791	G	C	-	-	-	-	-	-	-	-	-	-	-	-	-	-	-	a	a	-	a	a	a	a	a	a	a	a	-	-	-	-	-	-	-	-	-	-	-	-	-	-	-	-	-	-	-	-
chr11	9285815	C	A	-	-	-	-	-	-	-	-	-	-	-	-	-	-	-	a	a	-	a	a	a	a	a	a	a	a	-	-	-	-	-	-	-	-	-	-	-	-	-	-	-	-	-	-	-	-
chr11	9285970	T	A	-	-	-	-	-	-	-	-	-	-	-	-	-	b	b	b	a	b	a	a	a	b	h	b	h	h	b	-	-	-	-	-	-	-	-	-	-	-	-	b	-	-	-	-	-	-
chr11	9286075	T	A	-	-	-	-	-	-	-	-	-	-	-	-	a	b	b	b	a	b	a	a	a	b	h	b	h	h	b	-	-	-	-	-	-	-	-	-	-	-	-	b	-	-	-	-	-	-
chr11	9286648	G	A	b	b	b	a	b	b	-	a	-	a	b	b	a	b	-	a	a	-	b	-	a	a	a	a	a	b	-	b	b	-	a	b	b	b	-	-	a	-	b	b	a	a	b	b	-	a
chr11	9286969	A	C	-	-	-	a	b	a	-	-	-	-	-	-	a	-	-	a	-	-	-	-	-	-	-	-	-	-	-	b	-	-	a	-	b	b	-	-	-	b	b	b	-	-	b	-	a	-
chr11	9287336	T	A	-	-	-	a	b	a	-	-	-	-	-	-	a	-	-	a	-	-	-	-	-	-	-	-	-	-	-	b	-	-	a	-	b	b	-	-	-	b	b	b	-	-	b	-	a	-
chr11	9288887	T	C	-	-	a	a	a	a	-	a	-	-	-	-	a	-	-	-	a	-	-	-	a	a	-	a	a	-	-	a	a	-	a	b	-	-	a	-	a	-	-	a	a	a	-	-	a	a
chr11	9290088	A	G	-	-	b	a	b	b	-	b	-	b	-	b	b	-	-	-	a	-	-	-	-	-	-	-	-	-	b	a	a	-	b	b	b	b	a	b	a	b	-	a	a	a	b	b	-	a
chr11	9290126	G	A	-	-	b	a	b	b	-	b	-	b	-	b	b	-	-	-	a	-	-	-	-	-	-	-	-	-	b	a	a	-	b	b	b	b	a	b	a	b	-	a	a	a	b	b	-	a
chr11	9290475	A	G	-	-	a	a	a	a	-	a	-	a	-	-	a	b	-	b	a	b	h	a	b	a	b	a	b	a	b	a	a	-	a	-	-	-	a	-	-	-	-	a	a	a	-	-	a	a
chr11	9292838	T	C	-	-	-	-	-	-	-	-	-	-	-	-	-	b	b	a	a	b	-	a	b	h	b	-	b	a	b	b	-	-	-	-	-	-	-	-	-	-	-	-	-	-	-	-	-	-
chr11	9293783	T	A	-	-	-	-	-	-	-	-	-	a	-	-	a	-	-	b	-	-	-	-	-	-	-	-	-	-	-	-	-	-	b	-	-	-	-	-	-	-	-	-	-	-	-	-	-	-
chr11	9298546	G	A	b	b	a	-	a	a	b	-	b	a	b	b	-	-	-	-	-	-	-	-	b	-	a	-	-	-	b	a	b	-	a	b	b	b	-	-	b	-	b	-	a	a	b	b	-	-
chr11	9304308	T	G	b	b	-	a	a	a	b	-	b	a	-	b	b	-	-	-	-	-	-	-	-	-	-	-	-	-	-	-	b	b	a	b	b	b	-	b	a	-	b	a	a	-	b	b	-	-
chr11	9315925	T	G	-	-	-	a	a	a	-	-	-	-	b	-	b	b	b	a	a	b	a	b	b	a	b	-	b	a	-	-	-	-	-	-	-	b	-	-	-	b	-	-	-	-	b	-	-	-
chr11	9316146	A	G	-	-	-	-	-	-	-	-	-	-	-	-	-	b	b	b	a	b	a	a	a	h	-	a	h	a	b	-	-	-	-	-	-	-	-	-	-	-	-	-	-	-	-	-	-	-
chr11	9316198	A	G	-	-	-	-	-	-	-	-	-	-	-	-	-	b	b	b	a	b	a	a	a	h	-	a	h	a	b	-	-	-	-	-	-	-	-	-	-	-	-	-	-	-	-	-	-	-
chr11	9316242	C	A	-	-	-	-	-	-	-	-	-	-	-	-	-	b	b	a	a	b	a	a	a	h	-	a	a	a	b	-	-	-	-	-	-	-	-	-	-	-	-	-	-	-	-	-	-	-
chr11	9316513	A	T	-	-	-	-	-	b	-	-	-	-	-	-	-	-	-	-	-	-	-	-	-	-	-	-	-	-	-	-	-	-	-	-	-	b	-	-	-	-	-	-	-	-	-	-	-	-
chr11	9320199	C	T	b	-	-	-	b	b	-	-	-	a	-	-	b	b	b	a	-	b	a	a	a	a	b	h	b	h	b	-	b	b	-	-	-	b	-	-	-	-	b	b	a	-	-	-	-	-
chr11	9320360	C	G	b	-	-	-	b	b	-	-	-	a	-	-	-	b	b	h	-	b	a	a	a	a	a	h	b	h	b	-	-	b	-	-	-	b	-	-	-	-	b	b	a	-	-	-	-	-
chr11	9323512	G	C	b	b	a	a	a	a	b	a	b	b	b	b	a	-	-	a	a	-	-	a	-	-	a	-	a	b	b	a	a	b	b	-	b	b	a	-	a	b	-	b	a	a	b	b	-	-
chr11	9323819	A	T	-	-	-	-	-	-	-	-	-	-	-	-	-	b	b	b	a	-	-	a	b	b	a	h	a	a	-	-	-	-	-	-	-	-	-	-	-	-	-	-	-	-	-	-	-	-
chr11	9324318	T	A	b	b	a	a	a	a	-	b	b	a	b	b	a	b	b	-	-	-	-	-	-	-	b	-	-	-	-	-	b	b	a	b	b	b	a	-	b	b	b	a	a	b	b	b	a	a
chr11	9326432	A	G	b	b	b	a	a	a	-	a	b	b	-	b	b	b	b	-	-	-	-	-	-	-	a	b	-	-	-	-	b	b	b	b	b	b	-	-	a	b	b	a	-	a	b	b	a	a
chr11	9326457	A	G	b	b	b	a	a	a	-	a	b	b	-	b	b	b	b	-	-	-	-	-	-	-	a	b	-	-	-	-	b	b	b	b	b	b	-	-	a	b	b	a	-	a	b	b	a	a
chr11	9326475	T	C	b	b	b	a	b	a	-	b	b	b	-	b	b	b	b	-	-	-	-	-	-	-	a	b	-	-	-	-	b	b	b	b	b	b	-	-	a	b	b	b	-	b	b	b	a	a
chr11	9327950	C	T	b	-	a	a	b	b	-	a	b	b	b	b	b	b	-	-	a	-	a	-	-	a	-	b	-	-	-	a	a	b	a	b	b	b	a	b	b	-	b	a	a	b	b	b	a	-
chr11	9345193	A	T	b	-	-	a	a	a	-	-	-	b	-	b	a	-	-	a	-	-	-	a	-	a	-	-	a	-	b	-	a	-	b	b	-	b	a	-	-	b	b	-	a	a	b	-	-	a
chr11	9347773	T	G	b	-	b	a	b	b	b	b	b	a	b	b	b	-	-	b	a	-	a	a	-	-	a	-	b	b	-	a	a	-	b	b	b	b	a	b	b	b	a	b	a	a	b	b	a	-
chr11	9348712	T	C	-	-	-	-	-	-	-	-	-	-	-	-	-	b	b	b	-	b	b	-	b	b	-	b	b	b	b	-	-	-	a	-	b	-	-	-	-	-	-	-	-	-	-	-	-	-
chr11	9348718	G	A	-	-	-	-	-	-	-	-	-	-	-	-	-	b	b	b	-	b	b	-	b	b	-	b	b	b	b	-	-	-	a	-	b	-	-	-	-	-	-	-	-	-	-	-	-	-
chr11	9364491	A	G	-	-	-	-	-	-	-	-	-	-	-	-	-	b	b	b	a	-	h	a	a	h	a	h	h	h	b	a	-	-	-	b	-	-	-	-	-	-	-	-	-	-	-	-	-	-
chr11	9367261	C	T	-	-	-	-	-	-	-	-	-	-	-	-	-	b	-	b	a	b	a	a	h	a	h	b	a	a	b	-	a	b	-	-	-	-	-	-	-	-	-	-	-	-	-	-	-	-
chr11	9367380	T	A	-	-	-	-	-	-	-	-	-	-	-	-	-	b	-	b	a	b	b	a	b	a	h	b	h	a	b	-	a	b	-	-	-	-	-	-	-	-	-	-	-	-	-	-	-	-
chr11	9367409	G	A	-	-	-	-	-	-	-	-	-	-	-	-	-	b	-	b	a	b	b	a	b	a	h	b	h	a	b	-	a	b	-	-	-	-	-	-	-	-	-	-	-	-	-	-	-	-
chr11	9367422	A	G	b	b	a	a	a	a	-	a	b	a	b	b	a	b	b	a	a	-	a	-	b	a	b	a	a	b	b	a	a	b	a	b	-	b	-	-	a	-	b	a	a	a	-	-	-	a
chr11	9367481	T	C	b	b	a	a	b	a	-	a	b	b	b	b	b	b	b	a	a	-	a	-	b	a	b	a	a	b	b	a	a	b	b	b	-	b	-	-	a	-	b	a	a	a	-	-	-	a
chr11	9367731	C	T	-	-	a	a	a	a	-	a	-	a	-	-	a	-	-	a	a	b	a	-	a	b	-	a	h	b	b	a	a	-	a	-	-	-	-	b	a	-	-	a	a	a	b	-	-	a
chr11	9367823	C	G	-	-	-	-	-	-	-	-	-	-	-	-	-	b	b	b	a	b	h	a	h	h	h	h	a	h	b	-	-	-	-	-	-	-	-	-	-	-	b	-	a	-	-	-	-	-
chr11	9367890	G	A	-	-	-	-	-	-	-	-	-	-	-	-	-	a	b	a	a	b	h	a	h	h	h	h	a	h	b	-	-	-	-	-	-	-	-	-	-	-	b	-	a	-	b	-	-	-
chr11	9368374	G	A	-	-	-	-	-	-	-	a	-	-	-	b	a	b	-	a	a	b	b	-	a	h	a	b	h	b	b	-	-	-	-	-	b	-	-	-	a	-	-	-	-	-	-	-	-	-
chr11	9368428	A	G	-	-	-	-	-	-	-	a	-	-	-	b	a	b	-	a	a	b	a	-	a	h	a	a	h	b	b	-	-	-	-	-	b	-	-	-	-	-	-	-	-	-	-	-	-	-
chr11	9368497	A	G	-	-	-	-	-	-	-	a	-	-	-	b	a	b	b	b	a	b	b	-	a	h	a	b	a	b	b	-	-	-	-	-	b	-	-	-	a	-	-	-	-	-	-	-	-	-
chr11	9368668	T	C	b	-	b	a	b	-	b	b	-	-	b	b	a	b	b	a	a	a	a	a	-	a	a	h	a	a	-	-	-	-	-	-	b	b	-	-	b	-	-	-	a	b	-	b	-	-
chr11	9369071	T	A	-	-	-	-	-	-	-	-	b	-	b	-	-	b	b	a	a	-	a	a	b	a	a	a	a	a	b	-	-	-	-	-	b	-	-	b	-	-	-	-	-	-	-	-	-	-
chr11	9381547	C	T	-	-	-	-	-	-	-	-	-	-	-	-	-	b	-	h	-	b	-	a	h	-	b	b	b	a	-	-	a	-	-	-	-	-	-	-	-	-	-	-	-	-	-	-	-	-
chr11	9382271	T	C	b	b	b	-	b	b	b	b	b	b	b	b	b	-	-	b	-	b	b	-	-	-	-	-	-	-	b	b	-	b	b	b	b	b	-	b	b	b	b	b	-	b	b	b	-	-
chr11	9382546	A	G	b	b	b	-	b	b	b	b	b	b	b	b	b	-	-	b	-	b	b	a	-	b	-	-	-	-	b	b	a	b	b	b	b	b	-	b	b	b	b	b	-	b	b	b	-	-
chr11	9382612	C	A	-	-	-	-	-	-	-	-	-	-	-	-	-	b	b	h	a	b	b	a	a	h	h	a	h	a	b	-	-	-	-	-	-	-	-	-	-	-	-	-	-	-	a	b	-	-
chr11	9386617	C	T	-	-	-	-	-	-	-	-	-	-	-	-	-	b	b	a	a	b	b	a	b	h	h	h	h	h	b	-	-	-	-	-	-	-	-	-	-	-	-	-	-	-	-	-	-	-
chr11	9392768	G	A	-	-	a	a	a	a	-	-	-	a	-	-	a	b	b	-	a	b	b	-	-	a	-	a	b	-	b	a	-	-	a	b	-	-	-	-	-	-	-	a	-	a	-	-	a	a
chr11	9392907	T	C	-	-	a	a	a	a	-	-	-	a	-	-	a	b	b	b	a	-	-	-	-	a	-	a	b	b	-	-	-	-	a	-	-	-	-	-	-	-	-	a	-	a	-	-	a	a
chr11	9393261	C	A	b	-	b	a	b	b	b	a	b	-	-	b	b	b	-	b	a	b	-	a	a	a	a	-	a	b	-	b	b	b	b	b	b	b	a	b	b	b	b	a	a	b	b	b	b	a
chr11	9393290	C	T	b	-	b	a	b	b	b	a	b	-	-	b	b	b	-	b	a	b	-	a	a	a	a	-	a	a	-	b	b	b	b	b	b	b	a	b	b	b	b	a	a	b	b	b	a	a
chr11	9399706	C	G	-	-	-	-	-	-	-	a	-	-	-	-	-	-	-	a	a	-	a	a	a	a	a	a	a	a	-	-	-	b	-	-	-	b	-	-	b	b	b	b	a	-	-	-	-	-
chr11	9399757	G	A	-	-	-	-	-	-	-	a	-	-	-	-	-	-	-	a	a	-	a	a	a	a	a	a	a	a	-	-	-	b	-	-	-	b	-	-	b	b	b	b	a	-	-	-	-	-
chr11	9400112	C	T	-	-	-	a	-	a	-	a	b	b	-	b	b	a	a	-	a	-	b	a	-	-	-	-	a	a	b	a	b	b	a	b	b	b	a	b	-	b	b	-	a	a	b	-	b	a
chr11	9400130	G	T	-	-	-	a	-	a	-	-	b	b	-	b	b	a	a	-	a	-	b	a	-	-	-	-	-	a	b	a	b	b	a	b	b	b	a	b	-	b	b	-	a	a	b	-	b	a
chr11	9400474	G	A	-	-	-	a	-	a	-	a	b	b	-	b	b	-	-	-	a	-	-	a	-	b	-	-	-	a	b	a	b	b	a	b	b	b	a	b	-	b	b	-	a	-	b	-	b	a
chr11	9400520	T	A	-	-	-	a	-	a	-	b	b	b	-	b	b	-	-	-	a	-	-	a	-	b	-	-	-	a	b	a	b	b	a	b	b	b	a	b	-	b	b	-	a	-	b	-	b	a
chr11	9401440	T	C	-	-	a	a	a	a	-	a	-	-	-	-	a	-	-	-	a	-	-	a	a	a	-	-	a	a	-	a	a	-	a	-	-	-	-	-	a	-	-	a	a	a	-	-	a	-
chr11	9401453	A	G	-	-	a	a	a	a	-	a	-	-	-	-	a	-	-	-	a	-	-	a	a	a	-	-	a	a	-	a	a	-	a	-	-	-	-	-	a	-	-	a	a	a	-	-	a	-
chr11	9401686	A	G	b	b	a	a	b	a	b	a	b	a	b	b	a	b	-	-	a	-	-	a	a	b	-	-	a	a	b	b	a	b	b	b	b	b	a	b	a	b	b	b	a	b	b	b	a	a
chr11	9401691	G	A	b	b	a	a	b	a	b	b	b	a	b	b	a	b	-	-	a	-	-	a	a	b	-	-	a	b	b	b	a	b	b	b	b	b	a	b	a	b	b	b	a	b	b	b	a	a
chr11	9413849	A	G	b	b	a	a	b	a	-	b	b	b	b	b	a	b	b	-	a	-	a	a	a	a	-	a	a	-	b	-	b	b	a	b	b	b	-	-	a	-	b	b	a	a	b	-	b	-
chr11	9414000	A	G	-	-	-	-	a	-	-	-	-	-	-	-	-	b	-	a	a	b	a	a	a	a	a	a	a	a	b	-	-	-	a	-	-	b	-	b	-	-	-	-	-	a	-	-	-	-
chr11	9414049	A	T	-	-	-	-	a	-	-	-	-	-	-	-	-	b	b	a	a	b	b	a	a	a	a	a	a	a	b	-	-	-	a	-	-	b	-	b	-	-	-	-	-	a	-	-	-	-
chr11	9414332	G	A	b	b	a	a	b	a	b	b	b	b	b	b	b	b	b	-	-	b	-	a	b	b	-	b	-	b	b	a	b	b	b	b	b	b	a	b	b	b	b	a	a	a	b	b	a	a
chr11	9414839	C	A	-	-	-	-	-	-	-	-	-	-	-	-	-	b	b	-	a	b	h	a	a	h	b	a	h	-	b	-	a	-	-	-	-	-	-	-	-	-	-	-	-	-	-	-	-	-
chr11	9419853	G	A	b	-	a	a	a	a	-	-	-	-	b	b	b	b	b	a	a	-	b	a	b	b	-	-	a	b	b	a	-	-	a	-	b	b	-	-	b	-	-	-	-	a	-	b	-	-
chr11	9420449	A	G	b	b	b	-	b	b	b	b	b	b	b	b	b	b	b	-	-	b	-	-	b	b	-	b	b	b	b	b	a	b	b	b	b	b	-	-	-	b	b	a	-	b	b	b	b	-
chr11	9420506	G	A	b	b	b	a	a	b	b	a	b	b	b	b	b	b	b	a	a	-	b	a	b	a	b	a	b	b	b	b	b	b	b	b	b	b	a	-	b	-	b	b	a	a	b	-	b	a
chr11	9421051	C	T	b	b	b	a	a	b	b	b	b	a	b	b	a	b	-	-	-	-	-	-	a	a	-	-	a	a	-	a	b	-	b	b	b	b	a	b	a	b	b	a	-	b	b	b	b	a
chr11	9428084	T	C	-	b	-	a	a	b	-	b	b	b	b	b	b	-	-	-	-	-	-	a	-	-	-	-	b	-	-	b	b	b	b	b	b	b	a	b	a	b	-	b	-	b	b	b	a	a
chr11	9428094	A	G	-	b	-	a	a	b	-	b	b	b	b	b	b	-	-	-	-	-	-	a	-	-	-	-	a	-	-	b	b	b	b	b	b	b	a	b	a	b	-	b	-	b	b	b	a	a
chr11	9428339	T	C	b	b	-	a	a	b	-	b	b	b	b	b	b	-	-	-	-	-	-	a	-	-	-	a	b	-	b	b	b	b	-	b	b	b	a	b	a	-	-	b	-	b	b	b	a	a
chr11	9428345	G	C	b	b	-	a	a	b	-	b	b	b	b	b	b	-	-	-	-	-	-	a	-	-	-	a	b	-	b	b	b	b	b	b	b	b	a	b	a	b	-	b	-	b	b	b	a	a
chr11	9428900	A	G	b	-	a	a	a	a	b	b	b	-	b	b	a	-	-	-	-	-	-	a	-	a	-	-	-	-	-	-	-	b	a	b	b	b	a	b	a	b	b	a	-	a	b	b	b	a
chr11	9428951	T	C	b	-	a	a	b	b	b	b	b	-	b	b	a	-	-	-	-	-	-	a	-	a	-	-	-	-	-	-	-	b	b	b	b	b	a	b	a	b	b	b	-	b	b	b	b	a
chr11	9433236	G	A	-	-	a	a	-	a	-	-	-	-	-	-	-	b	b	h	a	b	b	-	a	b	a	a	h	b	b	-	-	-	b	b	b	-	-	-	-	b	-	-	-	-	-	-	-	-
chr11	9435307	G	A	-	-	-	-	-	-	-	-	-	-	-	b	-	b	b	a	a	b	a	a	b	h	b	b	a	b	b	-	-	-	a	-	-	-	-	-	-	-	-	-	-	-	-	-	-	-
chr11	9435341	G	A	-	-	-	-	-	-	-	-	-	-	-	b	-	b	b	a	a	b	a	a	b	h	b	h	a	b	b	-	-	-	a	-	-	-	-	-	-	-	-	-	-	-	-	-	-	-
chr11	9441048	C	A	b	b	b	a	a	a	b	b	b	a	b	b	a	b	b	b	a	-	a	a	a	b	a	-	a	a	b	a	b	b	b	b	b	b	a	b	b	b	-	a	a	b	b	b	b	-
chr11	9447849	A	G	-	-	b	a	b	-	-	-	b	a	b	b	b	b	-	-	a	b	b	-	a	-	a	a	a	a	b	-	-	-	b	-	-	b	-	-	-	-	b	-	-	-	-	-	-	-
chr11	9448431	G	A	-	-	-	-	-	-	b	-	b	-	-	-	-	b	b	-	a	b	h	a	h	a	b	h	h	h	b	-	-	-	-	-	-	-	-	-	-	-	-	-	-	-	-	-	-	-
chr11	9451228	G	A	-	-	-	-	-	a	-	-	-	-	-	-	-	b	-	b	a	b	b	a	b	b	a	a	a	-	b	-	-	-	-	-	-	-	-	-	-	-	-	-	-	-	-	-	-	-
chr11	9451835	A	G	b	-	b	a	b	b	-	a	b	a	b	b	b	-	-	-	a	b	a	-	b	-	-	-	a	-	-	b	b	b	b	b	b	b	a	-	b	b	b	b	a	a	b	b	a	-
chr11	9452032	G	A	b	-	b	a	a	b	-	a	b	a	b	b	b	b	-	-	a	-	b	a	b	-	b	-	a	-	-	b	b	b	b	b	b	b	a	-	b	b	b	b	a	b	b	b	a	-
chr11	9460228	G	A	b	-	a	a	b	a	b	b	b	b	b	b	a	b	-	a	a	b	-	a	b	b	b	-	h	a	b	a	b	b	b	b	b	b	-	b	-	b	b	a	-	b	b	-	-	-
chr11	9466757	A	T	b	-	b	-	b	b	-	-	-	-	b	-	a	b	-	b	a	b	b	a	a	a	h	b	a	b	b	-	a	b	b	-	-	-	-	-	-	-	-	b	a	-	b	-	a	-
chr11	9467211	G	A	-	-	-	-	a	-	-	-	-	-	-	-	-	b	b	b	a	b	a	a	a	a	h	a	b	h	b	-	-	-	-	-	-	-	-	-	-	-	-	-	-	-	-	-	-	-
chr11	9469821	A	G	b	b	a	a	b	b	b	-	-	a	-	b	b	b	b	b	a	b	a	a	b	a	a	b	b	b	b	a	a	-	a	b	-	b	-	-	-	-	-	b	-	b	-	-	-	-
chr11	9470038	G	A	b	-	a	a	b	b	b	-	-	a	-	b	b	b	b	b	a	b	a	a	b	a	h	-	b	b	b	a	a	-	a	b	-	b	-	-	-	-	-	b	-	b	-	-	-	-
chr11	9476298	G	A	b	b	b	b	a	b	-	b	b	b	b	b	a	-	-	a	a	b	-	a	b	-	-	-	a	-	b	a	b	b	a	b	b	b	a	b	a	b	b	a	a	b	b	b	b	a
chr11	9476310	A	G	b	b	a	a	a	b	-	b	b	b	b	b	a	-	-	a	a	b	-	a	b	-	-	-	a	-	b	a	b	b	a	b	b	b	a	b	a	b	b	a	a	b	b	b	a	a
chr11	9476571	T	C	b	b	b	a	a	b	-	b	b	-	b	b	a	-	-	a	a	b	-	a	b	-	-	-	a	-	b	a	b	b	a	b	b	b	a	b	a	b	b	a	a	b	b	b	a	a
chr11	9476581	A	G	b	b	a	a	a	b	-	b	b	-	b	b	a	-	-	a	a	b	-	a	b	-	-	-	a	-	b	a	b	b	a	b	b	b	a	b	a	b	b	a	a	b	b	b	a	a
chr11	9476646	A	G	-	-	-	-	-	-	-	-	-	-	-	-	-	b	b	b	a	-	h	a	h	a	h	h	h	-	-	-	a	-	-	b	-	-	-	-	-	-	-	a	-	-	-	-	-	-
chr11	9477868	A	G	b	b	-	-	a	b	b	-	-	b	-	-	-	b	b	a	a	b	a	a	b	h	b	a	h	a	b	-	-	-	-	b	b	-	-	-	-	-	-	-	-	-	b	b	-	-
chr11	9478067	G	T	-	-	a	-	-	-	-	-	-	-	-	-	-	b	b	a	a	b	a	a	h	b	a	a	h	b	b	-	-	-	-	-	b	-	-	-	-	-	b	-	a	-	-	-	-	-
chr11	9478198	A	G	-	-	-	-	-	-	-	-	-	-	-	-	-	b	b	a	a	b	a	a	h	b	a	a	h	b	b	-	-	-	-	-	b	-	-	-	-	-	b	-	a	-	-	-	-	-
chr11	9478251	C	T	b	b	b	a	a	a	b	b	b	-	b	b	a	-	b	-	a	-	-	a	a	a	-	a	-	-	b	a	a	b	b	b	b	b	a	b	b	b	b	b	a	b	b	b	-	a
chr11	9478309	G	A	b	b	b	a	a	a	b	b	b	-	b	b	b	-	b	-	a	-	-	a	b	b	-	a	-	-	b	a	a	b	b	b	b	b	a	b	b	b	b	b	a	b	b	b	-	a
chr11	9478522	G	A	b	b	b	a	a	a	b	b	b	-	b	b	b	b	b	-	a	-	-	a	b	a	-	a	b	-	b	a	a	b	b	b	b	b	a	b	b	b	b	b	a	b	b	b	-	a
chr11	9478528	G	A	b	b	b	a	a	a	b	b	b	-	b	b	b	b	b	-	a	-	-	a	b	a	-	a	b	-	b	a	a	b	b	b	b	b	a	b	b	b	b	b	a	b	b	b	-	a
chr11	9478606	C	T	b	b	a	a	a	b	b	-	-	a	b	b	b	b	-	a	a	b	-	a	a	a	b	-	-	-	-	a	a	b	a	b	b	b	a	b	b	b	b	b	a	b	-	b	a	-
chr11	9478997	G	A	-	-	a	a	a	a	-	a	-	-	-	-	a	b	b	b	a	b	b	a	b	h	-	b	b	b	b	a	a	b	a	-	-	-	a	-	-	-	-	a	a	a	-	-	a	a
chr11	9479276	A	G	-	-	a	a	a	a	-	a	-	-	-	-	a	b	b	b	a	b	b	a	b	a	-	b	b	b	-	a	a	-	a	-	-	-	a	-	-	-	-	a	a	a	-	-	a	a
chr11	9479956	C	T	-	-	-	-	-	-	-	-	-	-	-	-	-	-	b	b	a	-	h	a	b	b	-	h	-	b	b	-	-	-	-	-	-	-	-	-	-	-	-	-	a	-	-	-	-	-
chr11	9483413	T	C	-	-	-	-	-	-	-	-	-	-	-	-	-	b	b	-	a	-	a	a	a	a	a	a	a	b	b	-	b	-	-	b	-	-	-	-	-	-	-	-	-	-	-	-	-	-
chr11	9483484	G	A	-	-	-	-	-	-	-	-	-	-	-	-	-	b	b	-	a	-	a	a	a	a	a	a	a	b	b	-	b	-	-	b	-	-	-	-	-	-	-	-	-	-	-	-	-	-
chr11	9483525	C	T	-	-	-	-	-	-	-	-	-	-	-	-	-	b	b	-	a	-	a	a	a	a	a	a	a	b	b	-	b	-	-	b	-	-	-	-	-	-	-	-	-	-	-	-	-	-
chr11	9484712	C	A	-	-	-	a	a	-	-	a	-	b	b	b	-	b	b	a	a	b	b	a	b	b	a	b	a	a	b	-	-	b	-	-	b	-	-	-	-	-	-	-	-	-	b	-	-	-
chr11	9485026	T	C	b	b	a	-	a	a	b	b	b	b	b	b	a	b	b	-	a	b	b	a	-	-	b	-	-	h	-	a	b	b	b	b	-	b	a	b	b	b	b	a	a	b	b	-	b	a
chr11	9487163	T	C	-	-	-	a	-	-	-	-	-	-	-	-	-	b	b	a	a	b	b	a	h	h	a	h	h	h	b	-	-	-	b	-	b	-	-	-	-	-	-	-	-	-	-	-	-	a
chr11	9487208	C	T	-	-	-	a	-	-	-	-	-	-	-	-	-	b	b	a	a	b	b	a	h	h	a	h	h	h	b	-	-	-	b	-	b	-	-	-	-	-	-	-	-	-	-	-	-	a
chr11	9487356	G	T	-	-	-	-	-	-	-	-	-	a	-	b	-	b	b	a	a	b	b	a	b	a	b	a	h	b	b	-	-	-	-	-	-	-	a	-	a	-	-	a	-	-	-	-	-	-
chr11	9488020	G	C	b	-	b	a	a	a	-	a	b	-	b	b	b	-	-	a	-	-	-	a	-	-	-	-	-	-	-	a	a	b	b	-	b	-	a	-	a	b	-	b	a	-	b	b	b	a
chr11	9489270	T	C	-	-	-	-	-	-	-	-	-	-	-	-	a	b	-	b	a	b	-	a	a	a	-	-	a	b	b	-	-	b	-	-	b	-	-	-	-	-	-	-	-	-	-	-	-	-
chr11	9489290	C	G	-	-	-	-	-	-	-	-	-	-	-	-	a	b	-	b	a	b	-	a	a	a	-	-	a	b	b	-	-	b	-	-	b	-	-	-	-	-	-	-	-	-	-	-	-	-
chr11	9489823	G	A	-	-	a	a	a	a	-	a	-	a	b	b	a	-	-	-	a	-	-	a	-	-	a	-	-	-	-	a	a	-	a	-	-	-	-	-	-	-	-	a	a	a	b	b	-	-
chr11	9540016	G	A	-	-	-	a	-	-	-	-	-	-	-	b	-	b	b	b	a	-	a	h	a	a	a	b	a	a	b	-	-	-	-	b	-	-	-	-	-	-	-	-	-	-	-	-	-	-
chr11	9541532	G	A	-	-	-	-	-	-	-	b	-	-	-	-	b	b	b	a	a	b	b	a	b	h	b	b	b	h	b	-	-	-	-	-	-	-	-	b	-	-	-	-	-	-	-	-	-	-
chr11	9544704	C	T	b	-	b	a	a	a	-	b	-	a	b	b	a	-	-	-	-	-	-	-	-	-	-	-	-	-	-	b	b	-	b	b	-	-	a	b	a	-	b	a	a	b	b	-	a	-
chr11	9545167	C	T	-	-	-	-	-	-	-	-	-	-	-	-	-	b	b	b	a	-	a	a	a	a	a	b	a	a	b	-	-	-	-	-	-	-	-	-	-	-	-	-	-	-	-	-	-	-
chr11	9554399	C	T	b	b	a	a	a	a	b	a	b	a	-	b	a	b	-	-	-	b	-	a	-	-	a	b	-	-	b	a	a	b	a	b	b	b	a	b	a	b	b	a	a	a	b	-	a	-
chr11	9554447	C	T	b	b	a	a	a	a	b	a	b	a	-	b	a	b	-	-	-	b	-	a	-	-	a	b	-	-	b	a	a	b	a	b	b	b	a	b	a	b	b	a	a	a	b	-	a	-
chr11	9554752	T	G	-	-	-	-	-	-	-	-	-	-	-	-	-	b	b	b	-	-	-	-	b	b	-	b	b	b	b	-	-	-	-	b	-	-	-	-	-	-	-	-	-	-	-	-	-	-
chr11	9554757	A	C	-	-	-	-	-	-	-	-	-	-	-	-	-	b	b	b	-	-	-	-	b	b	-	b	b	b	b	-	-	-	-	b	-	-	-	-	-	-	-	-	-	-	-	-	-	-
chr11	9558025	T	C	b	-	a	a	a	a	b	a	b	a	b	b	b	b	-	b	-	-	-	-	-	-	b	-	-	-	-	-	b	b	a	b	b	b	-	b	a	b	b	-	a	b	b	b	-	-
chr11	9559915	A	T	b	-	b	a	a	b	-	-	-	b	b	-	b	b	b	-	a	b	a	-	b	a	a	-	a	h	b	-	-	-	a	-	b	b	-	b	b	-	-	-	-	-	b	b	-	-
chr11	9560113	A	C	b	-	b	a	a	b	-	-	-	b	b	-	b	b	b	-	a	-	a	-	b	a	a	-	a	h	b	-	-	-	a	-	b	-	-	-	b	-	-	-	-	-	b	b	-	-
chr11	9563240	C	T	-	-	-	-	-	-	-	-	-	-	-	-	-	b	b	a	a	b	a	a	a	a	a	a	a	a	b	-	-	-	-	-	-	-	-	-	-	-	-	-	-	-	-	-	-	-
chr11	9566219	T	C	b	-	a	a	a	b	-	a	b	b	b	b	b	b	-	-	a	-	b	-	b	a	b	a	-	a	b	a	a	b	a	b	b	b	-	-	-	b	b	b	-	b	b	b	a	a
chr11	9567605	C	T	b	b	a	a	a	a	-	a	b	a	b	b	a	b	b	b	a	b	b	a	b	b	b	a	a	a	b	b	a	b	a	b	b	b	a	b	b	b	b	a	a	b	b	b	a	a
chr11	9570440	T	C	-	b	-	a	-	-	-	-	-	-	-	-	-	-	b	-	-	-	-	a	-	-	a	-	-	b	-	b	b	b	b	-	-	-	-	b	-	b	-	-	-	-	b	-	b	-
chr11	9570527	A	G	b	b	a	a	a	-	-	b	b	-	-	b	a	b	-	-	-	-	-	-	-	a	-	b	b	b	-	a	b	b	b	b	b	b	-	-	b	-	-	b	-	a	b	b	b	-
chr11	9570878	C	T	b	-	a	a	a	-	-	b	b	-	-	b	a	b	-	-	-	-	-	-	-	a	-	-	b	b	-	a	b	b	b	b	b	b	-	-	-	-	-	-	-	a	b	b	b	-
chr11	9572372	A	T	-	-	-	-	-	-	-	-	-	-	-	-	-	-	-	a	a	-	a	a	a	a	a	b	a	a	-	-	-	-	a	-	-	-	-	-	-	-	-	-	-	-	-	-	-	-
chr11	9572379	A	C	-	-	-	-	-	-	-	-	-	-	-	-	-	-	-	a	a	-	a	a	a	a	a	b	a	a	-	-	-	-	a	-	-	-	-	-	-	-	-	-	-	-	-	-	-	-
chr11	9670196	G	A	b	-	-	a	a	a	b	a	b	a	b	b	a	b	-	-	-	-	a	a	a	a	-	a	b	b	-	a	b	-	a	b	b	b	-	b	-	-	b	a	a	a	b	b	-	a
chr11	9678749	C	T	-	-	-	a	-	-	-	-	-	-	-	-	-	b	b	b	a	b	b	a	a	b	a	-	a	-	b	a	-	-	a	-	-	-	a	-	-	-	-	-	a	-	-	-	-	-
chr11	9681534	G	A	-	-	-	-	-	a	-	a	-	-	-	-	-	b	b	b	a	b	b	a	h	h	a	h	h	h	b	-	-	-	-	-	-	b	-	-	-	b	-	-	-	-	-	-	-	-
chr11	9691242	C	T	b	-	b	-	-	b	-	b	b	-	-	b	b	b	b	-	-	b	-	-	-	b	-	-	-	b	-	b	-	b	-	-	b	-	-	b	b	-	b	-	-	-	-	-	-	-
chr11	9691372	T	C	b	-	b	-	-	b	-	b	b	-	-	b	b	b	b	-	-	b	-	-	-	b	-	-	-	b	-	b	-	b	-	-	b	-	-	b	b	-	b	-	a	-	-	-	-	-
chr11	9700091	G	A	b	b	a	a	a	b	b	b	b	b	b	b	b	b	-	-	a	-	-	a	a	b	a	b	b	b	b	b	b	b	a	b	b	b	-	b	b	b	b	a	a	a	b	b	b	-
chr11	9700106	T	C	b	b	a	a	a	b	b	b	b	b	b	b	b	b	-	-	a	-	-	a	a	b	a	b	b	b	b	b	b	b	a	b	b	b	-	b	b	b	b	a	a	a	b	b	b	-
chr11	9700663	A	T	-	-	-	-	-	-	-	-	-	a	-	-	-	b	b	-	a	-	a	a	b	a	a	b	a	a	b	-	-	-	-	-	-	-	-	-	-	-	-	-	-	-	-	-	-	-
chr11	9705409	G	A	b	b	-	a	a	b	-	a	b	-	b	b	b	-	-	-	a	-	-	-	b	-	b	-	a	-	b	b	b	b	b	b	b	b	a	-	a	b	b	b	a	b	b	b	b	a
chr11	9705418	T	G	b	b	-	a	a	b	-	a	b	-	b	b	b	-	-	-	a	-	-	-	b	-	b	-	a	-	b	b	b	b	b	b	b	b	a	-	a	b	b	b	a	b	b	b	b	a
chr11	9705954	G	A	-	-	-	-	-	b	-	-	-	-	-	-	-	b	b	a	a	b	h	a	h	h	b	a	h	b	b	-	-	-	-	-	-	-	-	-	-	-	-	b	-	-	-	-	-	-
chr11	9707251	A	T	-	-	-	-	-	-	-	b	b	-	-	-	b	-	-	a	a	b	a	a	a	h	-	a	a	a	-	-	-	-	-	-	b	b	-	-	a	-	-	-	-	-	-	-	-	-
chr11	9707271	A	G	-	-	-	-	-	-	-	b	b	-	-	-	b	-	-	a	a	b	a	a	a	h	-	a	a	a	-	-	-	-	-	-	b	b	-	-	a	-	-	-	-	-	-	-	-	-
chr11	9711514	G	A	b	b	a	-	-	-	b	-	b	b	b	b	b	-	-	-	a	-	a	a	a	a	a	a	a	a	-	b	-	b	b	b	b	b	-	b	b	b	b	b	-	-	b	b	b	-
chr11	9715739	T	C	b	b	b	a	a	a	b	b	b	a	b	b	a	b	-	-	a	b	a	a	b	a	a	b	a	b	b	a	b	b	b	b	b	b	a	b	b	b	b	b	a	b	a	b	b	a
chr11	9721866	T	A	b	-	-	-	-	-	-	-	-	-	-	-	-	-	-	-	-	-	-	-	-	-	-	-	-	-	-	-	-	-	a	b	-	b	-	-	-	b	-	-	-	-	b	-	-	a
chr11	9727786	T	C	b	b	a	a	a	a	b	a	b	a	b	b	b	b	-	b	a	-	b	-	h	a	-	b	a	a	b	a	a	b	b	b	b	b	a	b	b	b	b	b	a	b	b	b	a	a
chr11	9727812	C	T	b	b	a	a	a	a	b	a	b	a	b	b	b	b	-	b	a	-	b	-	h	a	-	a	a	a	b	a	a	b	b	b	b	b	a	b	b	b	b	b	a	b	b	b	a	a
chr11	9728363	A	G	b	b	a	a	a	b	b	a	b	-	b	b	a	b	-	b	a	b	-	a	b	a	a	h	a	a	b	b	a	b	b	b	b	b	a	b	a	b	b	a	a	b	b	b	-	a
chr11	9741851	A	G	b	b	-	a	a	b	b	b	b	b	b	b	b	h	h	b	a	a	a	-	a	h	a	b	a	-	b	a	b	b	b	b	b	b	-	b	b	b	b	b	a	b	b	b	b	-
chr11	9762293	A	C	b	b	b	a	a	b	b	b	b	b	b	b	a	b	b	b	a	b	b	a	b	b	b	a	b	b	b	a	b	b	a	b	b	b	-	b	b	b	b	b	a	a	b	b	b	a
chr11	9762352	C	T	b	b	b	a	a	b	b	b	b	b	b	b	a	b	b	b	a	b	b	a	b	b	b	a	b	b	b	a	b	b	a	b	b	b	-	b	b	b	b	b	a	a	b	b	b	a
chr11	9767622	A	G	b	-	-	-	a	b	b	a	b	b	b	b	b	-	-	-	-	-	-	-	-	a	-	-	-	-	b	-	b	b	a	b	b	b	-	b	-	b	b	a	-	-	b	b	b	-
chr11	9773832	A	G	-	-	-	-	-	-	-	-	-	-	-	-	-	b	-	-	-	-	-	-	-	-	a	b	-	-	-	-	-	-	a	-	-	-	a	-	-	-	-	-	-	-	-	-	-	-
chr11	9782572	T	C	b	-	-	-	-	-	-	b	b	b	-	b	b	b	b	b	-	b	b	-	b	-	b	b	b	-	b	b	b	b	-	-	b	b	-	-	-	b	b	b	-	b	b	-	-	-
chr11	9784472	C	T	b	b	a	a	a	b	-	a	b	a	b	b	b	b	-	-	a	-	a	a	a	a	-	-	b	a	b	-	-	-	a	b	b	b	-	b	a	b	b	a	a	a	-	-	b	-
chr11	9785255	G	A	b	b	a	a	a	b	-	a	b	a	b	b	a	-	-	-	-	-	-	a	a	b	-	-	a	b	b	a	b	b	a	-	b	b	-	b	b	b	b	a	a	a	b	b	b	a
chr11	9785893	G	A	-	-	-	-	-	-	-	-	-	-	-	b	-	b	b	-	a	b	h	a	h	-	a	a	h	a	b	-	-	-	-	b	-	-	-	-	-	-	-	b	-	-	-	-	-	-
chr11	9787080	C	T	b	b	a	a	a	b	b	a	b	b	b	b	b	-	b	-	a	b	b	a	a	h	-	b	a	a	b	b	h	b	b	b	b	b	-	b	b	b	b	a	a	b	b	b	a	-
chr11	9789146	A	G	-	-	-	-	-	-	-	-	-	-	-	-	-	b	b	-	a	b	-	a	a	a	-	-	b	-	b	-	-	-	-	-	-	b	-	-	-	-	-	-	-	-	-	-	-	-
chr11	9790155	C	T	-	-	-	-	-	-	-	-	-	-	-	-	-	b	-	-	a	-	b	a	h	a	b	a	a	b	-	-	-	-	-	-	-	b	-	-	-	b	-	-	-	-	-	-	-	-
chr11	9793549	G	T	b	b	a	a	a	a	b	a	b	b	b	b	b	b	b	-	a	-	a	a	a	-	a	a	a	a	b	a	a	b	b	b	b	b	-	b	a	b	b	a	a	a	b	b	a	a
chr11	9815953	C	T	-	-	-	a	-	-	-	a	-	-	-	-	-	b	b	a	a	-	b	a	h	h	b	b	a	b	b	-	-	-	-	b	-	-	-	-	-	-	-	b	-	-	-	-	-	-
chr11	9816309	A	G	b	-	b	a	a	a	-	a	-	a	-	b	b	b	b	-	a	b	b	a	b	a	a	b	a	b	-	-	-	-	a	b	b	b	-	b	a	b	b	a	-	a	-	-	-	-
chr11	9816456	T	G	b	-	b	a	b	b	-	a	-	a	-	b	b	b	b	-	a	-	b	a	b	a	a	b	a	b	-	-	-	-	a	b	b	b	-	b	a	-	b	-	-	a	-	-	-	-
chr11	9816474	G	A	b	-	b	a	b	b	-	a	-	a	-	b	b	b	b	-	a	-	b	a	b	a	a	b	a	b	-	-	-	-	a	b	b	b	-	b	a	-	b	-	-	a	-	-	-	-
chr11	9816522	C	T	b	b	b	a	a	b	b	a	b	a	b	b	a	b	b	-	a	b	a	a	b	a	a	b	-	a	b	a	a	b	a	b	b	b	a	b	b	b	b	b	a	b	b	b	a	-
chr11	9821305	G	A	b	-	b	a	-	a	-	-	-	-	b	b	b	b	-	a	a	b	b	a	b	a	h	b	b	b	b	-	-	-	-	b	b	b	-	-	-	-	-	b	-	-	-	b	-	-
chr11	9826975	G	C	-	-	-	-	-	-	-	-	-	-	-	-	-	b	b	b	a	b	b	a	h	h	a	b	h	b	b	-	-	-	-	-	-	-	-	b	-	-	-	-	-	-	-	-	-	-
chr11	9827062	T	C	-	-	-	-	-	-	-	-	-	-	-	a	-	b	b	b	a	b	b	a	h	h	a	b	b	b	b	-	-	-	-	-	-	-	-	b	-	-	-	-	-	-	-	-	-	-
chr11	9827381	G	A	b	b	a	a	a	a	b	a	b	a	b	b	b	b	b	-	a	-	b	a	a	b	b	a	b	b	b	b	a	b	b	b	b	b	a	b	b	b	b	b	a	b	b	b	a	a
chr11	9828404	C	T	-	-	-	-	-	-	-	-	-	-	-	b	-	b	b	a	a	-	a	a	h	a	b	-	b	a	b	-	-	-	-	-	-	-	a	-	-	-	-	-	-	-	-	-	-	-
chr11	9828411	G	A	-	-	-	-	-	-	-	-	-	-	-	b	-	b	b	a	a	-	a	a	h	a	b	-	b	a	b	-	-	-	-	-	-	-	a	-	-	-	-	-	-	-	-	-	-	-
chr11	9828510	A	G	b	-	b	a	a	a	b	b	b	a	b	b	b	a	b	a	a	-	a	-	a	a	b	b	b	-	b	b	b	b	a	b	b	b	a	b	b	b	b	b	-	a	b	b	a	a
chr11	9833745	G	A	-	-	a	a	a	a	-	-	-	-	-	-	-	-	-	a	a	-	a	a	a	a	a	a	a	-	-	-	-	-	a	-	-	-	-	-	-	-	-	a	a	-	-	-	-	-
chr11	9871318	A	C	b	b	b	b	b	a	b	b	-	-	b	b	a	h	a	b	-	b	a	a	a	a	a	a	a	-	a	-	b	-	b	b	-	b	-	b	b	-	-	a	b	-	b	-	-	-
chr11	9969178	C	G	b	-	b	-	-	b	b	-	b	-	b	b	b	-	b	-	-	b	b	-	-	b	b	b	b	-	-	-	-	b	b	b	b	b	b	b	-	-	b	b	-	-	b	-	-	-
chr11	10047750	C	T	b	-	a	a	a	a	b	a	b	-	b	b	b	b	-	-	-	-	-	-	a	b	-	-	-	-	-	a	a	b	b	b	b	b	a	b	-	b	b	b	a	b	b	b	b	-
chr11	10059050	C	T	-	-	-	-	-	-	-	-	-	-	-	-	-	b	-	a	a	-	a	a	a	a	a	a	a	a	b	-	-	-	b	-	-	-	-	-	-	-	b	a	a	-	-	-	-	-
chr11	10059077	T	C	-	-	-	-	-	-	-	-	-	-	-	-	-	b	-	a	a	-	a	a	a	a	a	a	a	a	b	-	-	-	b	-	-	-	-	-	-	-	b	a	a	-	-	-	-	-
chr11	10061889	C	T	-	-	a	-	a	-	-	-	-	-	-	b	a	-	-	a	a	-	a	a	a	a	a	-	a	a	-	-	-	-	-	b	-	-	a	-	-	-	-	-	-	-	-	-	-	-
chr11	10062465	G	A	b	-	b	a	a	b	b	-	b	a	-	b	a	-	b	b	-	-	-	a	b	-	a	a	b	-	b	a	a	b	b	b	b	b	a	b	a	b	b	a	a	a	b	b	a	-
chr11	10070096	A	C	b	b	a	a	a	a	b	-	b	a	-	b	b	b	b	b	a	b	a	a	a	h	a	b	a	b	b	b	b	b	a	b	b	b	a	-	a	b	b	a	a	a	b	-	b	a
chr11	10076641	C	T	-	-	a	a	a	a	-	a	b	a	-	b	a	b	b	b	a	-	h	a	b	a	a	a	a	b	b	a	a	-	a	-	b	-	a	-	a	-	b	a	a	a	-	-	a	a
chr11	10076864	G	C	-	-	a	a	b	a	-	a	b	a	-	b	a	-	-	-	a	-	a	a	-	a	a	a	a	-	b	a	a	-	a	-	b	-	-	-	a	-	b	a	a	a	-	-	a	a
chr11	10077578	A	T	-	-	-	-	-	-	-	-	-	-	-	-	-	b	-	a	a	b	b	a	b	a	-	h	b	b	b	a	-	-	-	-	-	-	-	-	-	-	-	-	-	-	-	-	-	-
chr11	10085931	T	A	b	-	h	a	-	b	b	b	b	a	b	b	b	b	-	-	a	b	-	a	b	b	-	b	-	a	b	b	a	b	h	b	b	-	a	b	b	-	b	b	a	a	b	b	a	-
chr11	10099806	A	G	-	-	-	-	a	-	-	-	-	-	b	-	a	b	-	a	a	b	-	a	-	a	-	-	-	-	b	-	-	-	-	-	-	b	-	-	-	b	-	-	-	-	-	-	-	-
chr11	10107192	T	C	b	-	-	a	a	a	-	-	b	-	-	-	b	-	-	-	a	-	-	a	-	-	-	-	b	-	-	a	a	b	a	b	-	-	-	-	-	b	-	a	a	a	b	b	-	-
chr11	10107987	C	A	-	a	a	-	-	-	-	-	-	-	-	-	a	b	b	b	a	b	a	a	b	b	-	b	a	b	b	b	a	-	-	a	-	b	-	-	-	-	a	-	-	a	-	-	-	-
chr11	10108007	T	C	b	b	a	a	a	a	-	a	b	a	b	b	b	b	b	-	a	b	-	a	h	-	a	b	b	-	b	a	b	b	b	b	b	b	a	b	a	b	b	a	a	b	b	b	b	a
chr11	10111288	T	C	b	b	b	a	a	b	b	b	b	a	b	b	b	b	-	a	a	-	b	a	a	a	a	a	-	a	b	b	b	b	b	b	b	b	a	b	b	b	b	b	a	b	b	b	b	-
chr11	10111340	T	A	b	b	b	a	a	b	b	b	b	a	-	b	b	b	-	a	a	-	b	a	a	a	a	a	-	a	b	b	b	b	b	b	b	b	a	b	b	b	b	b	a	b	b	b	b	-
chr11	10111536	C	T	b	b	a	a	a	a	b	b	b	a	b	b	b	b	b	h	a	-	b	a	a	a	a	a	a	a	b	b	a	b	b	b	b	b	a	b	b	b	b	a	a	b	b	b	a	-
chr11	10120855	C	A	b	b	b	a	a	a	-	a	b	a	b	b	b	-	b	-	a	b	-	a	a	-	a	-	-	b	b	-	b	b	b	b	b	b	-	b	a	b	b	b	a	b	b	b	a	a
chr11	10121791	G	A	b	b	b	a	a	b	b	a	b	a	b	b	b	b	b	-	-	b	-	a	-	a	a	a	b	-	-	a	b	b	b	b	b	b	a	b	b	b	b	b	a	b	b	b	b	a
chr11	10123180	T	C	b	-	b	a	a	b	b	b	b	a	-	b	b	b	b	a	a	-	-	-	b	-	-	-	a	-	-	b	b	b	b	b	b	b	-	b	b	b	b	b	a	b	b	b	a	-
chr11	10123798	C	T	b	b	a	a	a	b	b	b	b	-	b	b	b	-	-	-	a	-	-	-	-	-	-	-	-	-	-	b	b	b	a	b	b	b	a	b	b	b	b	a	a	a	b	b	b	a
chr11	10123803	C	A	b	b	a	a	a	b	b	b	b	-	b	b	b	-	-	-	a	-	-	-	-	-	-	-	-	-	-	b	b	b	a	b	b	b	a	b	b	b	b	a	a	b	b	b	b	a
chr11	10123834	A	G	b	b	a	a	a	b	b	b	b	-	b	b	b	-	-	-	a	-	-	-	-	-	-	-	-	-	-	b	b	b	a	b	b	b	a	b	b	b	b	a	a	a	b	b	b	a
chr11	10128039	G	A	-	b	a	a	a	a	b	a	b	-	b	b	b	-	b	-	-	b	-	a	a	a	-	-	-	a	-	a	-	b	a	b	-	b	-	b	a	-	b	b	a	a	b	b	a	a
chr11	10128048	C	A	-	b	a	a	a	a	b	a	b	-	b	b	b	-	b	-	-	b	-	a	a	a	-	-	-	a	-	a	-	b	a	b	-	b	-	b	a	-	b	b	a	a	b	b	a	a
chr11	10135040	C	T	-	-	-	a	a	-	-	-	-	-	-	b	a	b	-	a	a	b	a	a	a	a	-	h	h	b	b	-	-	-	-	-	-	-	-	-	-	b	b	-	-	-	-	-	-	-
chr11	10135081	C	T	-	-	-	a	a	-	-	-	-	-	-	b	a	b	-	a	a	b	a	a	a	a	-	h	h	b	b	-	-	-	-	-	-	-	-	-	-	b	b	-	-	-	-	-	-	-
chr11	10135228	C	T	-	-	-	a	a	-	-	-	-	-	-	b	a	b	-	a	a	b	h	a	a	a	b	h	h	b	b	-	-	-	-	-	-	-	-	-	-	b	b	-	-	-	-	-	-	-
chr11	10136851	A	G	b	-	a	a	-	-	-	-	-	-	b	-	b	-	-	-	-	-	-	a	-	a	-	-	-	-	b	a	b	-	b	b	-	b	-	-	a	b	-	a	a	-	b	-	a	-
chr11	10137157	T	C	b	-	-	a	a	a	b	-	-	a	-	b	b	-	-	-	a	-	a	a	a	b	-	-	a	b	b	a	b	b	b	b	b	b	-	b	-	b	b	b	a	b	b	b	a	-
chr11	10141268	A	G	b	-	b	a	a	a	-	a	b	a	b	b	a	-	-	-	-	-	-	-	-	-	-	-	-	-	-	a	b	-	a	b	b	b	-	b	b	-	b	b	-	-	b	b	a	-
chr11	10144809	T	A	-	-	-	-	-	-	-	-	-	-	-	-	-	-	b	a	a	-	a	a	-	a	a	h	a	-	b	-	-	-	-	-	-	-	-	-	-	-	-	-	-	-	-	-	-	-
chr11	10150646	C	T	-	-	-	-	a	-	-	-	b	-	-	-	-	b	b	a	a	b	b	a	b	-	a	b	b	a	-	-	-	-	-	-	-	b	a	-	-	-	b	-	-	-	-	-	-	-
chr11	10150721	T	G	-	-	-	-	-	-	-	-	-	-	-	-	b	b	b	a	a	b	b	a	h	-	a	b	b	a	b	-	-	-	-	-	-	b	a	-	-	-	b	-	-	-	-	-	-	-
chr11	10150873	C	G	-	-	-	-	-	b	-	-	b	-	-	-	-	b	b	a	a	b	a	a	h	h	a	a	a	a	b	b	-	-	b	-	-	-	-	-	-	b	-	-	-	-	-	-	-	-
chr11	10150895	T	C	-	-	-	-	-	b	-	-	b	-	-	-	-	b	b	a	a	b	a	a	h	h	a	a	a	a	b	b	-	-	b	-	-	-	-	-	-	b	-	-	-	-	-	-	-	-
chr11	10150974	T	C	b	b	b	-	-	b	-	-	b	-	b	b	b	b	-	a	a	b	a	a	a	a	-	a	a	a	-	b	b	b	b	b	b	b	-	b	b	b	b	b	-	b	b	-	b	-
chr11	10150988	A	T	b	b	b	-	-	b	-	-	b	-	b	b	b	b	-	a	a	b	a	a	a	a	-	a	a	a	-	b	a	b	b	b	b	b	-	b	b	b	b	b	-	a	b	-	b	-
chr11	10168799	A	G	-	-	a	a	a	a	-	a	-	a	-	-	-	b	b	-	-	-	-	a	b	-	b	a	-	-	b	-	a	-	-	-	-	-	-	-	-	-	b	-	a	-	-	-	a	-
chr11	10168932	T	C	-	-	-	-	-	-	-	-	-	-	-	-	-	-	b	-	-	-	-	-	-	-	b	-	-	-	b	-	-	-	-	-	b	-	-	-	-	-	b	-	-	-	-	-	-	-
chr11	10169058	C	T	-	-	a	a	a	a	-	a	-	a	-	-	-	-	-	-	-	-	-	a	-	-	-	a	-	-	-	-	a	-	-	-	b	-	-	-	-	-	-	-	a	-	-	-	a	-
chr11	10188611	A	C	b	b	b	a	a	a	-	a	b	a	b	b	a	b	b	-	a	b	b	a	a	a	b	b	b	a	b	b	b	b	b	b	b	b	-	b	b	b	b	b	a	b	b	b	a	a
chr11	10191892	G	A	b	b	a	a	a	b	b	a	-	a	b	b	a	b	-	a	a	b	-	a	-	-	-	-	a	b	b	b	b	b	a	b	b	b	a	b	b	b	b	b	a	b	b	-	b	a
chr11	10192610	T	C	-	-	-	-	-	-	-	-	-	-	-	-	-	b	b	a	a	b	b	a	b	a	b	-	h	a	b	-	-	-	-	-	-	-	-	-	-	-	-	-	-	-	-	-	-	-
chr11	10192775	T	C	-	-	-	-	-	-	-	-	-	-	b	b	-	b	b	b	a	b	h	a	h	a	b	h	h	h	b	-	-	-	-	b	-	-	-	-	-	-	-	-	-	-	-	-	-	-
chr11	10193019	T	C	-	-	a	-	-	b	-	-	-	-	-	-	-	b	b	a	a	b	a	a	a	a	-	h	b	b	b	-	-	-	a	-	b	b	-	-	-	-	-	-	-	-	-	-	-	-
chr11	10200955	G	A	b	b	b	a	a	b	b	a	b	a	b	b	b	b	b	a	a	b	-	-	a	a	-	-	b	a	b	b	a	b	b	b	b	b	-	b	b	b	-	b	a	b	b	b	a	-
chr11	10203515	T	G	-	-	-	-	-	-	-	-	-	-	-	b	-	b	b	b	a	b	b	a	a	a	h	h	h	a	b	-	-	-	-	-	-	-	-	-	a	-	-	a	-	-	-	-	-	-
chr11	10212133	G	A	-	-	-	-	-	-	-	-	-	-	-	-	-	b	b	a	a	b	-	a	h	h	a	h	h	a	b	-	-	-	-	-	-	-	-	-	-	-	-	-	-	-	-	-	-	-
chr11	10213583	A	G	b	b	b	-	-	b	-	b	b	-	b	b	b	b	-	a	a	-	a	a	a	a	b	a	a	-	b	b	b	b	b	b	b	b	-	b	-	b	b	b	-	b	b	b	-	-
chr11	10213699	C	G	b	b	b	-	-	b	-	b	b	-	b	b	-	b	-	b	-	-	-	-	-	b	b	-	-	-	b	b	b	b	b	b	b	b	-	b	-	b	b	b	-	b	b	b	b	-
chr11	10213755	T	G	b	b	b	-	-	b	-	b	b	-	b	b	b	b	-	b	-	-	-	-	-	b	b	-	-	-	b	b	b	b	b	b	b	b	-	b	-	b	b	b	-	b	b	b	b	-
chr11	10214922	A	T	b	-	-	a	a	b	b	-	b	a	-	b	b	-	-	-	-	-	-	-	-	-	-	-	-	-	-	-	b	b	a	-	b	b	-	b	-	b	-	-	-	a	b	-	-	-
chr11	10215059	A	T	b	-	-	a	a	b	b	-	b	a	-	b	b	-	-	-	-	-	-	-	-	-	-	-	-	-	-	-	b	b	a	b	b	b	-	b	-	b	-	-	-	a	b	-	-	-
chr11	10215081	T	A	b	-	-	a	a	b	b	-	b	a	-	b	b	-	-	-	-	-	-	-	-	-	-	-	-	-	-	-	b	b	a	a	b	b	-	b	-	b	-	-	-	a	b	-	-	-
chr11	10223559	T	C	b	b	b	a	a	b	b	a	b	a	b	b	b	b	b	-	a	-	a	a	-	a	a	-	b	-	-	a	b	b	a	b	b	b	a	b	b	b	b	b	a	b	b	b	b	a
chr11	10223571	T	C	b	b	b	a	a	b	b	a	b	a	b	b	b	b	b	-	a	-	a	a	-	a	a	-	b	-	-	a	b	b	a	b	b	b	a	b	b	b	b	b	a	b	b	b	b	a
chr11	10223602	C	T	b	b	b	a	a	a	b	a	b	a	b	b	a	b	b	-	a	-	a	a	-	a	a	-	a	-	-	a	a	b	a	b	b	b	a	b	a	b	b	a	a	a	b	b	b	a
chr11	10223764	G	A	b	b	b	a	a	b	b	a	b	a	b	b	b	b	-	-	a	-	a	-	-	a	a	-	b	-	-	a	b	b	a	b	b	b	a	b	b	b	b	b	-	b	b	b	b	a
chr11	10223796	T	A	b	b	b	a	a	b	b	a	b	a	b	b	b	b	-	-	a	-	a	-	-	a	a	-	b	-	-	a	b	b	a	b	b	b	a	b	b	b	b	b	-	b	b	b	b	a
chr11	10229494	G	A	b	b	a	a	a	b	b	b	b	a	b	b	b	-	-	b	a	-	b	-	-	b	a	b	-	a	b	a	a	b	b	b	b	b	a	b	b	b	-	a	a	b	b	b	b	a
chr11	10229518	T	C	b	b	a	a	a	b	b	b	b	a	b	b	b	-	-	b	b	-	-	-	-	b	a	-	-	a	b	a	a	b	b	b	b	b	a	b	b	b	-	a	a	b	b	b	b	a
chr11	10248259	A	G	-	-	-	a	a	-	-	a	b	-	-	-	b	-	-	b	-	-	-	-	-	-	-	b	-	-	-	b	a	-	a	-	-	b	-	b	-	-	-	-	a	-	b	b	-	-
chr11	10248274	A	T	-	-	-	a	-	-	-	a	b	-	-	-	b	-	-	b	-	-	-	-	-	-	-	b	-	-	-	b	a	-	a	-	-	b	-	b	-	-	-	-	a	-	b	b	-	-
chr11	10248314	G	A	-	-	-	a	a	-	-	a	b	-	-	-	b	-	-	b	-	-	-	-	-	-	-	b	-	-	-	b	b	-	a	-	-	b	-	b	-	-	-	-	a	-	b	b	-	-
chr11	10255817	G	C	-	-	a	a	a	a	-	a	-	a	-	-	a	-	-	a	a	-	-	-	-	-	-	-	-	-	-	-	-	-	a	-	-	-	-	-	a	-	-	-	a	a	b	-	-	a
chr11	10258578	G	A	-	-	-	-	-	-	-	-	-	-	-	-	-	b	-	a	a	b	h	a	b	h	h	a	h	h	b	-	-	-	-	-	-	-	-	-	-	-	-	b	-	-	-	-	-	-
chr11	10258756	T	C	b	b	b	a	a	b	-	b	-	-	-	b	b	-	-	-	a	-	-	-	-	a	b	a	-	-	-	b	b	b	h	b	b	b	-	-	-	-	b	a	a	b	b	b	a	-
chr11	10262509	T	G	b	-	-	-	-	-	b	-	-	-	-	-	-	b	b	a	a	b	h	a	-	h	a	a	b	a	b	-	-	b	-	-	-	-	-	-	-	-	-	-	-	-	-	-	-	-
chr11	10264260	T	A	-	-	-	-	-	-	-	-	-	-	-	-	-	b	b	h	a	b	b	a	a	a	a	a	a	h	-	-	-	-	-	-	-	-	-	-	-	-	-	-	-	-	-	-	-	-
chr11	10269044	C	T	b	b	a	a	a	b	-	-	b	-	-	b	b	-	-	-	-	b	-	a	a	a	-	-	-	-	-	b	b	-	b	b	b	b	a	b	a	b	b	-	a	a	b	-	-	-
chr11	10269057	C	T	b	b	a	a	a	b	-	-	b	-	-	b	b	-	-	-	-	b	-	a	a	a	-	-	-	-	-	b	b	-	b	b	b	b	a	b	a	b	b	-	a	a	b	-	a	-
chr11	10270472	C	A	-	-	-	-	-	-	-	-	-	-	-	-	-	-	b	a	-	b	a	a	h	b	-	b	a	b	b	-	-	-	-	-	-	-	-	-	-	-	-	-	-	-	-	-	-	-
chr11	10270484	C	T	-	-	-	-	-	-	-	-	-	-	-	-	-	-	b	a	-	b	a	a	h	b	-	b	a	b	b	-	-	-	-	-	-	-	-	-	-	-	-	-	-	-	-	-	-	-
chr11	10271401	C	T	b	b	a	a	a	a	b	b	b	a	b	b	a	b	-	a	a	b	a	a	-	a	a	-	a	b	-	b	-	b	a	b	b	b	-	b	b	b	b	b	-	b	b	b	-	-
chr11	10272023	G	C	b	-	-	a	-	a	b	-	-	a	-	b	b	-	-	a	-	-	-	-	-	b	-	-	-	-	-	-	b	-	a	-	-	b	-	b	-	b	-	-	a	b	b	b	a	a
chr11	10272044	A	G	b	-	-	a	-	a	b	-	-	a	-	b	b	-	-	a	-	-	-	-	-	b	-	-	-	-	-	-	b	-	a	-	-	b	-	b	-	b	-	-	a	b	b	b	a	a
chr11	10272602	T	C	-	-	-	-	-	-	-	b	-	-	-	-	-	b	-	h	a	-	-	a	-	a	-	a	a	b	b	-	-	-	-	-	-	-	-	-	-	-	-	-	-	-	-	-	-	a
chr11	10277786	G	A	-	-	a	a	a	a	-	a	-	a	-	-	a	-	-	-	-	-	a	-	a	-	-	a	a	-	b	a	a	-	a	-	-	-	a	-	-	-	-	a	a	a	a	b	-	-
chr11	10292903	G	A	-	-	b	-	-	-	-	a	b	-	-	b	b	-	b	a	a	-	a	a	b	a	-	a	a	a	-	-	b	b	a	-	-	-	-	-	-	b	-	-	-	-	-	-	-	-
chr11	10292941	G	A	-	-	b	-	-	-	-	b	b	-	-	b	b	-	b	a	a	-	a	a	a	a	-	a	a	a	-	-	b	b	a	-	-	-	-	-	-	b	-	-	-	-	-	-	-	-
chr11	10294202	G	A	-	-	-	-	-	-	-	-	-	-	-	-	-	b	b	-	a	b	-	a	h	a	a	b	-	h	b	-	-	-	b	b	-	-	-	-	-	-	-	-	-	-	-	-	-	-
chr11	10295237	G	A	-	-	-	-	a	-	-	-	-	-	-	-	-	b	b	a	a	b	a	a	b	b	b	b	a	b	b	-	-	-	-	b	b	-	a	-	-	-	-	-	-	-	-	-	-	-
chr11	10297942	G	A	a	-	a	a	a	b	b	a	b	a	a	b	a	b	b	-	a	-	b	a	b	b	b	a	h	b	b	a	a	b	a	a	a	b	a	b	b	a	b	b	a	b	a	b	b	a
chr11	10298345	A	G	-	-	-	a	-	-	-	-	-	-	-	-	-	b	b	a	a	b	a	a	h	a	a	a	a	a	b	-	-	-	-	-	b	-	-	-	-	-	-	-	-	-	-	-	-	-
chr11	10298592	A	G	-	-	-	a	a	-	-	-	-	a	-	-	-	b	b	a	a	b	-	a	a	a	a	a	a	a	b	-	-	-	-	-	-	-	-	-	-	-	-	-	-	-	-	-	-	-
chr11	10302833	G	A	b	b	b	a	a	b	-	a	b	a	b	b	b	b	-	a	a	b	b	a	a	b	b	a	a	a	b	-	a	b	b	b	b	b	a	b	-	b	b	a	-	-	-	b	-	-
chr11	10302838	G	A	b	b	b	a	a	b	-	a	b	a	b	b	b	b	-	a	a	b	b	a	a	b	b	a	a	a	b	-	b	b	b	b	b	b	a	b	-	b	b	a	-	-	-	b	-	-
chr11	10304002	T	G	-	-	-	-	-	-	-	-	-	-	-	-	-	b	b	-	a	b	a	a	b	a	b	a	a	-	b	-	a	-	-	-	-	-	-	-	-	-	-	-	-	-	-	-	-	-
chr11	10304707	T	C	-	-	-	-	a	-	-	-	-	-	-	-	a	b	b	a	a	b	a	a	h	b	-	-	b	b	b	-	-	-	-	b	b	-	a	b	-	-	-	-	-	-	-	-	-	-
chr11	10304724	T	C	-	-	-	-	-	-	-	-	-	-	-	-	a	b	b	a	a	b	a	a	h	b	-	-	b	b	b	-	-	-	-	b	b	-	a	b	-	-	-	-	-	-	-	-	-	-
chr11	10306490	G	A	-	b	-	a	a	b	-	-	-	-	-	b	b	-	-	-	-	-	-	-	-	-	-	-	-	-	-	b	a	-	b	b	-	b	-	-	-	-	-	-	-	a	b	b	a	a
chr11	10306860	A	G	-	-	-	-	-	-	-	-	-	-	-	-	-	b	b	b	a	b	b	a	a	a	h	a	h	h	b	-	-	-	-	-	-	-	-	-	a	-	b	-	-	-	-	-	-	-
chr11	10307739	G	A	-	-	-	-	-	-	-	-	-	-	-	-	-	b	b	b	a	b	a	a	b	a	h	a	a	h	b	-	-	-	-	-	-	-	-	-	-	-	-	-	-	-	-	-	-	-
chr11	10307838	T	C	b	b	b	-	-	b	b	b	b	-	-	b	b	b	-	-	-	b	-	-	-	-	b	b	b	-	b	-	b	b	b	b	b	b	-	b	b	-	b	b	-	b	-	b	-	-
chr11	10317272	T	C	b	-	-	a	a	-	-	-	-	-	b	b	-	b	b	b	a	b	b	a	b	a	h	b	b	a	b	-	b	b	-	-	-	-	-	-	-	-	b	-	-	-	-	-	-	-
chr11	10321721	C	G	b	-	b	-	-	b	b	b	b	-	-	b	b	b	-	-	-	-	-	-	-	-	-	-	-	-	-	-	-	b	b	b	b	b	-	b	-	b	b	b	-	b	b	b	b	-
chr11	10322116	G	A	-	-	-	-	a	-	-	-	-	a	-	-	-	-	-	-	-	-	-	-	-	-	-	-	-	-	-	-	-	-	-	-	-	-	-	-	-	-	-	-	a	-	-	-	a	-
chr11	10322526	A	G	b	b	b	a	a	a	-	a	b	a	b	b	a	b	-	a	a	-	-	a	b	h	a	-	b	b	b	-	a	-	a	b	b	b	-	b	-	b	b	b	a	b	b	b	-	-
chr11	10322613	T	A	b	b	b	a	a	b	-	a	a	-	b	b	b	-	b	-	-	-	b	a	a	-	-	-	-	-	b	-	a	b	b	b	b	b	a	b	b	b	-	b	a	a	b	b	a	-
chr11	10322968	T	A	-	-	-	a	-	a	-	-	-	-	-	-	a	b	-	-	a	-	a	a	b	-	b	a	b	a	b	a	b	-	-	-	-	-	-	-	-	b	-	-	-	b	b	-	-	-
chr11	10322999	A	C	-	-	-	a	-	a	-	-	-	-	-	-	a	b	-	-	a	-	a	a	b	-	b	a	b	a	b	a	a	-	-	-	-	-	-	-	-	b	-	-	-	b	b	-	-	-
chr11	10323012	G	C	-	-	-	a	-	a	-	-	-	-	-	-	a	b	-	-	a	-	a	a	b	-	b	a	b	a	b	a	b	-	-	-	-	-	-	-	-	b	-	-	-	b	b	-	-	-
chr11	10323376	T	C	-	-	-	-	-	-	-	-	-	-	-	-	-	-	-	a	a	-	a	a	a	a	a	a	a	a	-	a	-	-	-	-	-	-	-	-	-	-	-	-	-	-	-	-	-	-
chr11	10323769	G	A	-	-	-	-	-	-	-	-	-	-	-	-	b	b	-	-	a	-	a	-	b	-	-	-	-	b	-	-	-	-	-	-	-	b	-	-	-	-	-	-	-	-	-	-	-	-
chr11	10327610	T	C	-	-	-	a	a	a	-	-	-	a	-	-	-	-	-	-	-	-	-	a	-	a	-	-	-	b	-	-	-	-	b	-	-	-	-	-	-	-	-	-	a	-	-	-	a	-
chr11	10332629	G	A	-	-	b	-	a	-	-	-	-	a	-	b	-	b	b	b	a	-	b	a	a	-	a	b	h	a	b	-	b	b	b	b	-	-	a	b	-	-	-	-	-	b	-	-	-	-
chr11	10336569	T	A	b	b	b	a	a	b	b	b	b	a	b	b	b	b	b	-	-	b	-	a	b	a	-	b	-	b	b	b	a	b	b	b	b	b	-	b	b	b	b	a	a	b	b	b	b	a
chr11	10336811	A	G	b	b	b	a	a	b	b	b	b	a	b	b	b	b	b	-	-	b	-	a	b	a	-	b	-	b	b	b	a	b	b	b	b	b	-	b	b	b	b	a	a	b	b	b	a	a
chr11	10341380	G	T	b	b	a	a	a	a	b	a	b	a	-	b	a	b	b	-	a	b	-	a	a	b	a	a	h	b	b	a	a	b	b	b	b	b	a	b	a	b	b	b	a	a	b	b	b	-
chr11	10344348	A	G	b	b	b	a	a	a	b	a	b	a	b	b	a	b	b	b	a	-	a	a	-	a	-	a	-	a	b	a	a	-	a	b	b	b	a	a	b	b	b	a	a	b	b	b	-	a
chr11	10349189	A	G	-	-	b	-	-	-	-	-	-	-	-	-	-	b	b	-	a	b	b	a	h	a	a	a	b	h	b	-	b	-	-	-	-	-	-	-	-	-	-	-	-	-	b	-	-	-
chr11	10349410	C	T	b	b	b	a	a	-	-	-	-	a	-	b	b	-	-	-	-	-	-	-	-	-	-	-	-	b	-	a	a	-	a	b	b	b	-	b	-	-	b	b	-	-	b	-	-	-
chr11	10349417	G	A	b	b	b	a	a	-	-	-	-	a	-	b	b	-	-	-	-	-	-	-	-	-	-	-	-	b	-	a	a	-	a	b	b	b	-	b	-	-	b	b	-	-	b	-	-	-
chr11	10364003	G	A	b	-	-	-	-	b	-	-	-	a	b	b	b	-	-	-	-	-	-	a	-	-	-	-	-	-	-	-	b	-	b	b	b	-	-	-	-	-	b	-	a	b	b	-	-	-
chr11	10370503	A	T	-	-	a	-	-	-	-	-	-	-	-	-	b	-	-	-	-	-	-	-	-	-	-	-	-	-	-	-	-	-	-	-	-	-	-	-	-	-	-	-	-	-	-	-	-	-
chr11	10376023	A	T	-	-	-	a	-	-	-	-	-	-	-	b	a	-	-	-	-	-	-	-	-	-	-	-	-	-	-	a	-	-	b	b	-	-	-	-	-	b	b	-	-	-	b	b	a	a
chr11	10376049	T	C	-	-	-	a	-	-	-	-	-	-	-	b	a	-	-	-	-	-	-	-	-	-	-	-	-	-	-	a	-	-	b	b	-	-	-	-	-	b	b	-	-	-	b	b	a	a
chr11	10376084	T	A	-	-	-	a	-	-	-	-	-	-	-	b	a	-	-	-	-	-	-	-	-	-	-	-	-	-	-	a	-	-	b	b	-	-	-	-	-	b	b	-	-	-	b	b	a	a
chr11	10376176	G	A	-	-	-	-	-	-	-	-	-	-	b	-	-	b	b	b	a	b	b	a	b	b	b	h	h	a	b	-	-	-	-	-	-	b	-	-	-	-	-	-	-	-	b	-	-	-
chr11	10376600	A	G	b	b	b	a	a	b	b	b	b	a	b	b	b	b	-	-	a	-	-	a	a	b	b	a	b	b	b	a	a	-	b	b	b	b	a	-	a	b	b	b	a	b	b	b	a	a
chr11	10376647	G	C	b	b	b	a	a	b	b	b	b	a	-	b	b	b	-	-	a	-	-	a	b	b	b	b	b	b	b	a	b	-	b	b	b	b	a	-	a	b	b	b	a	b	b	b	a	a
chr11	10376748	A	G	b	-	a	a	-	b	-	b	-	-	-	b	a	b	b	a	a	b	a	a	b	h	a	h	b	a	-	-	-	b	a	-	-	-	-	b	a	-	-	b	-	-	-	-	a	-
chr11	10376926	G	T	-	-	a	a	-	b	-	b	-	-	-	b	a	-	-	a	a	-	a	a	b	a	a	a	a	a	-	-	-	b	a	-	-	-	-	b	a	-	-	b	-	-	-	-	a	-
chr11	10376944	T	C	-	-	a	a	-	b	-	b	-	-	-	b	a	-	-	a	a	-	a	a	b	a	a	a	b	a	-	-	-	b	a	-	-	-	-	b	a	-	-	b	-	-	-	-	a	-
chr11	10377042	G	A	-	-	-	-	-	-	-	-	-	-	-	-	-	b	-	a	a	-	a	a	b	a	b	h	b	-	-	-	-	-	-	-	-	-	-	-	-	-	-	-	-	-	-	-	-	-
chr11	10377303	G	A	-	-	b	-	-	-	-	-	-	-	-	-	b	b	b	b	a	b	a	a	b	a	b	h	b	b	b	-	-	-	a	-	b	b	-	-	-	-	-	a	a	-	-	-	-	-
chr11	10377331	G	A	-	-	b	-	-	-	-	-	-	-	-	-	b	b	b	b	a	b	a	a	b	a	b	h	b	b	b	-	-	-	a	-	b	b	-	-	-	-	-	a	a	-	-	-	-	-
chr11	10377418	C	T	b	b	a	a	a	a	b	a	b	a	b	b	a	b	-	a	a	b	a	a	b	h	-	-	a	a	b	a	a	b	a	a	b	b	a	b	a	b	b	a	a	a	b	b	a	a
chr11	10377588	A	G	b	b	a	a	a	a	b	a	b	a	b	b	a	b	-	a	a	b	a	a	b	h	-	-	a	a	b	a	a	b	a	b	b	b	a	b	a	b	b	a	a	a	b	b	a	a
chr11	10377732	A	T	-	-	a	a	a	a	-	b	-	-	-	-	a	-	-	-	-	b	-	-	a	-	-	a	b	-	-	a	a	b	a	-	-	b	a	b	-	-	-	a	a	-	b	-	a	-
chr11	10378059	G	C	-	-	a	a	a	a	-	b	-	-	-	-	a	-	-	-	-	-	-	-	a	-	-	-	-	-	-	a	b	b	b	-	-	b	a	b	-	-	-	a	a	-	b	b	b	-
chr11	10378089	T	C	-	-	a	a	a	a	-	b	-	-	-	-	a	-	-	-	-	-	-	-	a	-	-	-	-	-	-	a	b	b	b	-	-	b	a	b	-	-	-	a	a	-	b	b	b	-
chr11	10378762	G	C	b	-	b	a	a	a	b	a	b	a	-	-	b	b	b	-	a	b	a	a	b	h	b	a	a	b	-	a	a	-	b	b	-	-	-	b	a	-	-	-	a	a	-	-	-	-
chr11	10378785	G	A	b	-	b	a	a	a	b	a	b	a	-	-	b	b	b	-	a	b	a	a	b	h	b	h	a	b	b	a	a	-	b	b	-	-	-	b	a	-	-	-	a	a	-	-	-	-
chr11	10378958	C	T	b	-	a	a	a	a	b	a	b	a	-	-	a	b	-	-	a	b	a	a	a	h	b	b	a	b	b	a	a	-	a	b	-	-	-	b	a	-	-	-	a	a	-	-	-	-
chr11	10378973	A	G	b	-	a	a	a	a	b	a	b	a	-	-	a	b	-	-	a	b	a	a	a	h	b	b	a	b	b	a	a	-	a	b	-	-	-	b	a	-	-	-	a	a	-	-	-	-
chr11	10379280	G	A	b	b	b	a	a	b	-	b	b	-	b	b	b	b	-	-	a	b	-	a	b	a	a	-	-	a	b	b	b	b	b	b	b	b	-	b	b	b	b	b	-	b	b	b	b	-
chr11	10383485	A	T	-	-	b	-	-	-	-	-	-	-	-	-	-	b	-	a	a	-	b	a	a	h	-	a	a	a	-	-	-	b	b	-	-	b	-	-	-	-	-	-	-	-	-	-	-	-
chr11	10383535	C	T	-	-	b	-	-	-	-	-	-	-	-	-	-	b	-	h	a	-	b	a	a	h	b	h	h	a	-	-	-	b	b	-	-	b	-	-	-	-	-	-	-	-	-	-	-	-
chr11	10383588	T	C	-	-	b	-	-	-	-	-	-	-	-	-	-	b	-	b	a	-	b	a	a	h	b	h	a	a	-	-	-	b	-	-	-	b	-	-	-	-	-	-	-	-	-	-	-	-
chr11	10383986	A	G	b	-	b	-	-	a	-	b	-	-	b	b	b	b	-	-	-	-	a	a	a	a	-	-	-	-	b	-	b	b	-	b	b	b	-	-	-	b	-	-	-	-	-	-	-	-
chr11	10386729	A	C	b	-	-	-	-	-	-	-	-	-	-	-	-	b	b	a	a	b	h	a	h	a	b	a	b	a	b	-	-	-	b	-	-	-	-	-	-	-	-	-	-	-	-	-	-	-
chr11	10391169	A	G	-	b	-	-	-	-	-	-	-	-	-	-	-	b	b	a	a	b	a	a	a	a	h	-	b	a	b	-	-	-	a	-	-	-	-	-	-	-	-	-	-	-	-	-	-	-
chr11	10391294	C	A	-	-	-	a	-	-	-	-	b	-	-	-	-	b	-	b	a	-	b	a	a	b	-	h	b	b	b	-	-	-	-	-	-	-	-	-	-	-	-	-	-	b	-	-	-	-
chr11	10396351	T	C	-	-	-	-	-	b	-	-	-	-	-	-	-	b	b	a	a	b	a	a	h	b	h	h	h	h	b	-	-	-	a	-	b	-	-	-	-	-	-	-	-	-	-	-	-	-
chr11	10396427	T	C	-	-	-	-	-	b	-	-	-	-	-	-	-	b	b	b	a	b	a	a	h	b	h	h	h	h	b	-	-	-	a	-	b	-	-	-	-	-	-	-	-	-	-	-	-	-
chr11	10396471	G	C	-	-	-	-	-	-	-	-	-	-	-	-	-	b	b	a	a	-	h	a	a	a	a	b	h	h	b	-	-	-	-	-	-	-	a	-	a	-	-	b	-	-	-	-	-	-
chr11	10396519	G	A	-	-	-	-	-	-	-	-	-	-	-	-	-	b	b	a	a	-	h	a	a	a	a	b	h	h	b	-	-	-	-	-	-	-	a	-	a	-	-	b	-	-	-	-	-	-
chr11	10397886	G	A	b	b	b	-	-	b	b	b	b	-	b	b	b	b	b	a	a	b	a	a	a	a	a	b	a	b	b	b	b	b	b	b	b	b	-	b	-	b	b	b	-	b	b	b	b	-
chr11	10399231	A	T	b	b	a	a	a	b	b	b	b	-	b	b	b	b	b	b	-	-	a	-	b	-	b	-	-	a	-	b	a	b	a	b	b	b	a	b	-	b	-	a	a	b	b	b	b	a
chr11	10400503	C	T	-	-	a	-	-	-	-	-	-	-	-	-	-	b	b	h	a	b	-	a	a	h	b	a	h	-	b	-	-	-	-	-	-	-	-	-	-	-	-	-	-	-	-	-	-	-
chr11	10400867	A	G	b	b	b	a	a	a	-	-	b	-	b	b	a	-	-	-	-	-	a	a	a	h	a	a	a	a	b	a	b	-	b	b	b	b	-	b	-	b	-	a	a	-	b	-	-	-
chr11	10400886	G	A	b	b	b	a	a	b	-	-	b	-	b	b	b	-	-	-	-	-	a	a	a	h	a	b	a	a	b	a	b	-	b	b	b	b	-	b	-	b	-	a	a	-	b	-	-	-
chr11	10401259	G	A	b	b	-	a	-	b	b	-	b	-	b	b	b	-	-	b	-	-	-	-	-	-	-	b	b	-	-	b	b	b	b	b	b	b	-	b	b	-	b	-	a	-	b	-	-	-
chr11	10401315	A	T	b	b	-	a	-	b	b	-	b	-	b	b	b	-	-	b	-	-	-	-	-	-	-	b	b	-	-	b	b	b	b	b	b	b	-	b	b	-	b	-	a	-	b	-	-	-
chr11	10402501	A	G	b	b	a	a	a	a	b	a	b	a	b	b	b	b	b	-	a	b	-	a	-	b	-	-	a	a	b	a	a	b	a	-	b	b	-	b	b	b	b	b	a	b	b	b	b	a
chr11	10402600	G	A	-	-	-	-	-	-	-	-	-	-	-	-	-	-	b	a	a	b	a	a	b	-	a	b	h	a	-	a	-	b	-	-	-	-	-	-	-	-	-	b	a	-	-	-	-	a
chr11	10402612	T	C	-	-	-	-	-	-	-	-	-	-	-	-	-	-	b	a	a	b	a	a	b	-	a	b	h	a	-	a	-	b	-	-	-	-	-	-	-	-	-	b	a	-	-	-	-	a
chr11	10402810	A	G	-	-	-	-	a	-	-	-	-	-	-	b	-	b	b	-	a	b	-	a	h	a	a	a	h	b	b	-	-	-	b	-	-	-	-	-	-	-	-	b	a	-	-	-	b	a
chr11	10402926	C	A	-	-	-	-	-	-	-	-	-	-	-	-	-	b	b	b	a	b	a	a	h	a	b	b	b	a	b	-	-	-	-	-	-	-	a	-	-	-	-	b	-	-	-	-	-	-
chr11	10402931	A	G	-	-	-	-	-	-	-	-	-	-	-	-	-	b	b	b	a	b	a	a	h	a	a	b	b	a	b	-	-	-	-	-	-	-	a	-	-	-	-	b	-	-	-	-	-	-
chr11	10410762	G	A	-	-	a	a	a	b	-	a	b	-	-	b	b	b	-	a	a	b	-	a	-	-	a	-	-	-	b	-	a	b	b	b	b	b	a	b	b	b	b	b	a	b	b	b	b	a
chr11	10411066	A	G	-	-	a	a	a	a	-	a	b	-	-	b	b	-	-	a	a	-	-	a	-	-	a	-	-	-	-	-	a	-	a	b	b	b	a	b	b	b	b	a	a	a	b	-	a	a
chr11	10411079	T	C	-	-	a	a	a	b	-	a	b	-	-	b	b	-	-	a	a	-	-	a	-	-	a	-	-	-	-	-	a	-	b	b	b	b	a	b	b	b	b	b	a	a	b	-	a	a
chr11	10411088	C	T	-	-	a	a	a	a	-	a	b	-	-	b	b	-	-	a	a	-	-	a	-	-	a	-	-	-	-	-	a	-	a	b	b	b	a	b	b	b	b	a	a	a	b	-	a	a
chr11	10411647	G	A	b	b	b	a	a	b	b	b	b	a	b	b	b	b	b	a	a	b	b	-	b	b	b	a	a	a	b	a	a	b	a	b	b	b	a	b	a	b	b	a	a	b	b	b	a	a
chr11	10411683	G	A	b	b	b	a	a	b	b	b	b	a	b	b	b	b	b	a	a	b	b	-	b	b	b	a	a	a	b	a	a	b	a	b	b	b	a	b	a	b	b	a	a	b	b	b	a	a
chr11	10411846	G	A	b	b	b	a	a	b	b	a	b	a	b	b	b	b	-	b	a	b	b	-	a	b	b	a	b	a	-	a	a	b	a	b	b	b	a	b	a	b	b	a	a	b	b	b	a	a
chr11	10411922	G	A	b	b	b	a	a	b	b	a	b	a	b	b	b	b	b	b	a	b	b	-	b	b	b	a	b	a	b	a	b	b	a	b	b	b	a	b	a	b	b	a	a	b	b	b	a	a
chr11	10411944	T	C	-	-	-	-	-	-	-	-	-	-	-	-	-	b	b	-	a	b	a	a	-	a	a	a	a	a	b	-	-	-	-	-	-	-	-	-	a	-	-	-	-	-	-	-	-	-
chr11	10411960	C	T	-	-	-	-	-	-	-	-	-	-	-	-	-	b	b	-	a	b	a	a	-	a	a	a	a	a	b	-	-	-	-	-	-	-	-	-	a	-	-	-	-	-	-	-	-	-
chr11	10412343	G	A	b	-	a	a	a	b	-	b	b	-	-	b	a	b	b	a	a	b	b	a	h	b	a	a	h	a	b	-	-	-	b	-	b	b	-	b	a	-	b	b	-	-	b	b	-	-
chr11	10412395	A	G	b	-	a	a	a	b	-	b	b	-	-	b	a	b	b	a	a	b	b	a	h	a	a	a	h	a	b	-	-	-	b	-	b	b	-	b	a	-	b	b	-	-	b	b	-	-
chr11	10412494	T	C	b	b	a	a	a	b	-	b	b	-	-	b	a	b	b	a	a	b	b	a	a	b	a	h	h	a	b	-	-	-	b	-	b	b	-	b	a	-	b	b	-	-	b	b	-	-
chr11	10413811	A	G	-	-	-	-	-	-	-	-	-	-	-	-	-	b	b	b	a	b	a	a	h	b	h	a	h	a	b	-	-	b	b	-	-	-	-	-	-	-	-	-	-	-	-	-	-	-
chr11	10413955	C	A	-	-	-	-	-	-	-	-	-	-	-	-	-	b	b	b	a	b	a	a	h	b	h	a	h	a	b	-	-	b	b	-	-	-	-	-	-	-	-	-	-	-	-	-	-	-
chr11	10414971	A	G	b	-	-	-	-	a	-	-	-	-	-	-	-	-	-	-	-	-	-	-	-	a	-	-	a	-	b	b	-	-	-	-	-	b	-	-	-	-	-	-	-	-	b	-	a	a
chr11	10415104	T	C	-	-	-	-	-	-	-	-	-	-	-	-	-	b	b	-	a	b	a	a	a	h	-	h	h	h	b	-	-	-	b	-	-	-	-	-	-	-	-	-	-	-	-	-	-	-
chr11	10415200	A	G	b	b	b	-	-	b	b	-	b	-	b	b	b	-	-	a	a	b	a	a	a	a	a	a	a	-	-	b	a	b	b	b	-	b	-	-	b	-	b	b	-	-	b	b	b	-
chr11	10415235	A	C	b	b	b	-	-	b	b	-	b	-	a	b	b	-	-	a	a	b	a	a	a	a	a	a	a	-	-	b	a	b	b	b	-	b	-	-	b	-	b	b	-	-	b	b	b	-
chr11	10420461	A	G	-	-	-	a	-	-	-	-	-	-	-	-	-	-	-	-	-	-	b	-	-	a	-	-	-	-	-	-	-	-	-	-	-	-	-	b	-	-	-	-	-	b	b	-	-	a
chr11	10420479	T	G	-	-	-	a	-	-	-	-	-	-	-	-	-	-	-	-	-	-	b	-	-	a	-	-	-	-	-	-	-	-	-	-	-	-	-	b	-	-	-	-	-	b	b	-	-	a
chr11	10420998	C	A	b	-	-	-	-	b	-	-	-	-	b	-	b	-	-	-	-	-	-	-	-	-	-	-	-	-	-	b	-	b	b	b	b	b	-	b	-	b	-	-	-	b	b	b	-	-
chr11	10421020	A	T	b	-	-	-	-	b	-	-	-	-	b	-	b	-	-	-	-	-	-	-	-	-	-	-	-	-	-	b	-	b	b	b	b	b	-	b	-	b	-	-	-	b	b	b	-	-
chr11	10421048	C	T	b	-	a	a	a	b	-	b	b	-	-	b	a	-	-	-	-	-	-	-	-	-	-	-	b	a	-	a	b	-	a	b	b	b	-	-	-	b	-	-	a	-	b	b	b	a
chr11	10421103	A	C	b	-	a	a	a	b	-	b	b	-	-	b	a	-	-	-	-	-	-	-	-	-	-	-	b	a	-	a	b	-	a	b	b	b	-	-	-	b	-	-	a	-	b	b	b	a
chr11	10423139	G	A	b	b	b	-	-	b	b	-	b	-	-	b	b	b	-	-	-	b	-	-	-	-	-	-	-	-	-	b	b	b	b	b	b	b	-	b	b	b	b	-	-	-	h	b	b	-
chr11	10423923	A	G	-	-	-	-	-	-	-	-	b	-	-	-	-	b	b	a	a	b	a	a	a	a	b	a	a	b	b	-	-	-	a	-	-	-	-	-	-	-	-	-	-	-	-	-	-	-
chr11	10424081	A	T	-	-	-	-	-	-	-	-	-	-	-	-	-	b	-	a	a	b	a	a	a	h	a	a	h	b	b	-	a	-	-	-	-	b	-	-	-	-	-	-	-	-	-	-	-	-
chr11	10427331	T	A	-	b	-	a	a	a	b	-	-	a	b	b	b	-	-	-	a	-	-	-	-	-	-	-	b	-	-	-	b	b	a	b	b	b	-	-	-	b	b	b	a	a	b	b	-	a
chr11	10440279	A	G	-	-	a	a	a	a	-	-	-	a	-	-	a	b	b	b	-	b	-	-	a	a	a	a	b	-	b	-	a	-	a	-	-	-	a	-	a	-	-	a	a	-	-	-	-	a
chr11	10440555	A	G	b	b	a	a	a	a	-	-	-	a	-	b	a	b	b	-	-	-	-	-	a	a	a	a	-	b	b	-	a	b	a	b	-	b	a	-	a	-	-	a	a	-	b	-	-	a
chr11	10440573	A	G	b	b	a	a	a	a	-	-	-	a	-	b	a	b	b	-	-	-	-	-	a	a	a	a	-	b	b	-	a	b	a	b	-	b	a	-	a	-	-	a	a	-	b	-	-	a
chr11	10441532	G	C	b	-	b	-	-	b	b	b	b	-	b	b	b	b	-	b	a	-	a	a	a	a	-	a	a	a	-	b	b	b	b	b	b	b	-	b	b	b	b	b	-	b	b	b	b	-
chr11	10444137	C	T	b	-	a	a	a	b	-	a	b	a	b	b	a	-	b	-	a	a	a	a	-	a	-	-	-	-	-	b	b	b	a	b	b	b	a	b	a	b	b	a	a	b	b	a	b	-
chr11	10444162	G	A	b	-	a	a	a	b	-	a	b	a	b	b	a	-	b	-	a	a	a	b	-	b	-	-	-	-	-	b	b	b	a	b	b	b	a	b	a	b	b	a	a	b	b	a	b	-
chr11	10444396	A	G	b	-	a	a	a	b	-	a	b	a	b	b	a	-	b	-	a	-	a	-	b	a	-	-	-	-	-	b	b	b	a	b	b	b	a	b	a	b	b	a	-	b	b	-	b	-
chr11	10444527	A	G	b	b	b	a	a	b	-	b	b	a	-	b	a	b	b	-	-	-	-	-	-	-	a	-	-	-	-	-	b	-	b	b	b	b	-	b	a	-	b	a	a	b	b	b	b	a
chr11	10445141	C	A	b	b	a	a	a	a	-	-	b	a	b	b	a	b	b	b	a	b	b	a	a	a	a	h	h	a	b	a	b	b	b	b	b	b	-	-	a	-	-	b	a	a	b	-	a	-
chr11	10445903	C	T	-	-	a	a	a	-	b	b	b	-	b	-	b	b	-	-	-	-	-	a	-	-	-	b	-	-	-	b	b	b	b	-	-	b	-	b	a	b	b	-	a	a	b	b	a	-
chr11	10446209	C	T	-	-	a	a	a	a	b	b	b	-	b	-	b	b	-	-	-	-	-	a	-	-	-	a	-	-	-	b	b	b	b	-	-	b	-	b	a	b	b	-	a	a	b	b	a	-
chr11	10465191	T	C	-	b	-	a	-	-	b	-	b	a	-	b	a	b	-	a	a	b	b	a	b	b	a	a	h	b	b	b	-	-	a	-	-	-	-	-	-	b	-	-	a	-	-	-	-	-
chr11	10467557	G	A	b	-	-	a	a	a	-	a	-	a	-	-	a	-	-	-	-	-	a	a	-	-	b	-	a	b	b	-	a	b	b	b	b	b	a	-	-	-	b	b	a	b	b	b	b	-
chr11	10467861	C	T	b	-	-	a	a	a	-	a	-	a	-	-	a	-	-	-	-	-	a	a	-	-	b	-	a	b	b	-	a	b	b	b	b	b	a	-	-	-	b	b	a	b	b	b	b	-
chr11	10467923	T	G	b	-	-	a	a	a	-	a	-	a	-	-	a	-	-	-	-	-	a	a	-	-	b	-	a	b	b	-	a	b	b	b	b	b	a	-	-	-	b	b	a	b	b	b	b	-
chr11	10467945	T	C	b	b	a	a	-	a	-	-	b	-	b	b	b	b	-	-	-	b	-	-	-	-	a	-	-	-	-	a	b	-	a	b	b	b	-	b	-	b	-	a	-	a	b	b	-	-
chr11	10467961	C	A	b	b	a	a	-	a	-	-	b	-	b	b	b	b	-	-	-	b	-	-	-	-	a	-	-	-	-	a	b	-	a	b	b	b	-	b	-	b	-	a	-	a	b	b	-	-
chr11	10471212	C	G	-	-	-	a	a	-	-	b	-	a	-	-	-	b	b	a	a	b	b	a	a	h	h	b	b	h	-	-	b	-	-	b	b	-	-	-	-	-	-	-	-	-	-	-	-	a
chr11	10471331	G	A	-	-	-	a	a	-	-	b	-	a	-	-	-	b	b	a	a	b	b	a	a	h	b	b	b	h	-	-	b	-	-	b	b	-	-	-	-	-	-	-	-	-	-	-	-	a
chr11	10471455	G	A	-	-	-	-	-	-	-	-	-	-	-	-	-	-	-	-	-	-	-	-	-	-	-	-	-	-	-	-	-	-	-	-	-	-	a	-	-	b	-	-	-	-	-	-	-	-
chr11	10471591	C	T	b	-	b	a	a	a	b	-	b	a	b	b	a	b	b	-	-	-	-	-	a	-	b	a	b	b	-	b	b	b	a	b	b	b	a	b	-	b	b	b	a	-	b	b	-	a
chr11	10471968	C	A	b	b	b	a	a	a	b	b	b	a	b	b	b	b	b	a	a	b	h	a	a	h	a	b	b	h	b	-	b	b	a	b	b	b	-	-	-	b	-	b	-	-	b	b	a	-
chr11	10472162	T	A	b	b	b	a	a	a	b	b	b	a	b	b	b	b	b	a	a	b	h	a	a	h	a	b	b	h	b	-	b	b	a	b	b	b	-	-	-	b	-	b	-	-	b	b	a	-
chr11	10472695	A	T	-	-	-	-	-	-	-	-	-	-	-	-	-	b	b	b	a	b	a	a	h	h	a	a	a	h	b	-	a	-	-	-	-	-	-	-	-	-	-	-	-	-	-	-	-	-
chr11	10472729	G	A	-	-	-	-	-	-	-	-	-	-	-	-	-	b	b	b	a	b	a	a	h	h	b	a	a	h	b	-	a	-	-	-	-	-	-	-	-	-	-	-	-	-	-	-	-	-
chr11	10472831	G	C	-	-	-	-	-	-	-	-	-	-	-	-	-	b	b	h	a	b	a	a	h	a	a	a	a	a	b	-	-	-	-	-	-	-	-	-	-	-	-	-	-	-	-	-	-	-
chr11	10472914	G	T	-	-	-	a	-	-	-	-	-	-	-	-	-	b	b	a	h	b	a	a	a	h	b	b	h	h	b	a	-	-	a	-	-	-	-	-	-	-	-	-	-	-	-	-	-	-
chr11	10473036	A	G	-	-	-	a	-	-	-	-	-	-	-	-	-	b	b	b	a	b	a	a	a	h	b	b	h	h	b	a	-	-	a	-	-	-	-	-	-	-	-	-	a	-	-	-	-	-
chr11	10473106	A	G	-	-	-	-	-	-	-	-	-	-	-	-	-	b	b	b	a	b	b	a	a	h	-	-	h	h	b	-	-	-	-	-	-	-	-	-	-	-	-	-	-	-	-	-	-	-
chr11	10473437	G	A	b	b	a	a	-	b	-	a	b	-	b	b	b	b	-	-	a	-	-	a	-	-	b	-	-	-	b	b	b	b	b	-	b	b	-	b	a	b	b	b	a	a	b	b	a	-
chr11	10473448	C	T	b	b	a	a	-	b	-	a	b	-	b	b	a	b	-	-	a	-	-	a	-	-	b	-	-	-	b	b	b	b	b	-	b	b	-	b	a	b	b	b	a	a	b	b	a	-
chr11	10473807	C	T	-	-	-	-	-	-	-	-	-	-	-	-	-	b	-	a	a	-	a	a	b	b	a	h	h	a	b	-	-	-	-	-	-	-	-	-	-	-	-	-	-	-	-	-	-	-
chr11	10474056	C	T	-	-	-	-	-	-	-	-	-	-	-	-	-	b	b	a	a	b	a	a	a	b	a	b	a	b	b	-	-	b	-	-	b	b	-	-	-	-	-	-	-	a	-	-	-	-
chr11	10474160	A	G	-	-	-	-	-	-	-	-	-	-	-	-	-	b	b	a	a	b	a	a	a	b	a	b	a	b	b	-	-	b	-	-	b	b	-	-	-	-	-	-	-	a	-	-	-	-
chr11	10527334	G	A	b	-	-	-	-	-	-	b	-	-	-	-	-	b	b	b	-	b	-	-	b	b	b	b	b	b	b	-	b	-	-	b	-	-	-	-	-	b	b	-	-	-	-	-	-	-
chr11	10532641	G	A	b	b	a	a	a	b	b	a	-	a	b	b	b	b	b	a	a	b	-	a	b	a	a	-	h	-	b	-	b	-	-	-	b	b	-	-	b	b	-	b	a	-	b	-	-	a
chr11	10534212	A	G	b	-	-	-	-	-	-	-	-	-	-	-	-	b	b	b	a	-	a	a	a	-	a	h	-	a	b	-	-	-	-	-	-	b	-	-	-	-	-	-	-	-	-	-	-	-
chr11	10534249	A	G	b	-	-	-	-	-	-	-	-	-	-	-	-	b	b	b	a	-	a	a	a	-	a	h	-	a	b	-	-	-	-	-	-	b	-	-	-	-	-	-	-	-	-	-	-	-
chr11	10543568	G	A	-	-	-	a	a	-	-	-	-	a	-	-	a	-	a	a	a	a	a	a	a	a	a	a	a	a	-	-	-	-	a	-	-	-	-	-	a	-	-	-	-	-	-	-	-	-
chr11	10547764	T	C	-	-	-	-	-	-	-	-	b	-	-	-	-	b	b	a	a	b	h	a	a	b	a	h	h	a	b	-	-	-	-	b	b	-	-	-	a	-	-	-	a	-	-	-	-	-
chr11	10547820	A	G	-	-	-	-	-	-	-	-	b	-	-	-	-	b	b	a	a	b	h	a	a	b	a	h	h	a	b	-	-	-	-	b	b	-	-	-	a	-	-	-	a	-	-	-	-	-
chr11	10551493	A	G	b	-	-	-	-	-	-	-	-	-	-	-	b	b	b	b	-	b	b	-	b	b	b	b	b	b	b	-	-	-	-	-	-	-	-	-	-	-	b	-	-	-	-	-	-	-
chr11	10551511	A	C	b	-	-	-	-	-	-	-	-	-	-	-	b	b	b	b	-	b	b	-	b	b	b	b	b	b	b	-	-	-	-	-	-	-	-	-	-	-	b	-	-	-	-	-	-	-
chr11	10552208	T	C	-	b	-	a	-	-	-	-	-	-	b	-	-	-	-	-	-	-	-	-	a	-	-	-	-	-	-	-	a	-	a	b	b	b	-	b	-	-	b	b	-	a	b	b	-	-
chr11	10552258	C	T	-	b	-	a	-	-	-	-	-	-	b	-	-	-	-	-	-	-	-	-	a	-	-	-	-	-	-	-	a	-	a	b	b	b	-	b	-	-	b	b	-	a	b	b	-	-
chr11	10552613	A	G	-	-	-	a	-	-	-	-	-	-	b	-	-	-	-	-	-	-	-	-	a	-	-	-	-	b	-	-	a	-	a	b	b	b	-	b	-	-	b	b	-	a	b	b	a	-
chr11	10552644	C	T	-	-	-	-	-	-	-	-	-	a	b	-	-	b	b	a	a	-	a	a	h	h	a	h	h	b	b	-	-	-	a	-	-	b	-	-	-	-	-	-	-	-	-	-	-	-
chr11	10552670	T	A	-	-	-	-	-	-	-	-	-	a	b	-	-	b	b	a	a	-	a	a	h	h	a	h	h	b	b	-	-	-	a	-	-	b	-	-	-	-	-	-	-	-	-	-	-	-
chr11	10552713	G	A	-	-	-	-	-	-	-	-	-	a	b	-	-	-	b	a	a	-	a	a	a	h	a	a	a	b	b	-	-	-	a	-	-	b	-	-	-	-	-	-	-	-	-	-	-	-
chr11	10552806	G	C	-	-	-	-	-	-	-	-	-	a	b	-	-	b	b	a	a	-	a	a	a	h	b	h	h	b	b	-	-	-	a	-	-	b	-	-	-	-	-	-	-	-	-	-	-	-
chr11	10558029	A	G	b	-	b	-	-	-	b	-	b	-	b	b	-	b	-	-	a	-	a	a	a	a	a	a	-	a	-	-	-	b	b	b	b	b	a	b	-	b	-	b	-	b	b	b	-	-
chr11	10558388	C	T	b	-	a	a	a	a	b	a	b	a	b	b	a	-	-	-	a	-	-	a	a	a	-	-	a	a	-	a	a	b	b	b	b	-	-	b	a	b	-	a	a	-	b	b	a	-
chr11	10558400	T	G	b	-	b	a	a	a	b	a	b	a	a	b	a	-	-	-	a	-	-	a	a	a	-	-	a	a	-	a	a	b	b	b	b	-	-	b	a	b	-	a	a	-	b	b	a	-
chr11	10562097	T	G	-	-	-	-	-	-	-	-	-	-	-	-	-	b	b	b	a	b	h	a	h	b	h	b	b	b	b	-	-	-	-	-	-	-	-	-	-	-	-	-	-	-	-	-	-	-
chr11	10565000	A	G	b	-	a	a	a	-	-	a	-	-	-	b	a	-	-	-	a	-	a	a	-	-	-	-	a	-	-	-	a	b	a	b	-	b	a	-	-	-	-	a	-	a	b	-	b	-
chr11	10565938	T	C	b	b	a	a	a	a	b	b	b	a	b	b	a	-	-	a	a	b	b	-	-	b	-	b	a	b	-	a	b	b	a	b	b	b	a	b	b	-	b	b	a	a	b	-	b	a
chr11	10565945	G	A	b	b	a	a	a	a	b	b	b	a	b	b	a	-	-	b	a	b	b	-	-	b	-	b	a	b	-	a	b	b	a	b	b	b	a	b	b	-	b	b	a	a	b	-	b	a
chr11	10567328	T	G	b	-	b	a	-	b	b	a	b	a	b	b	b	b	-	-	a	b	-	-	-	-	a	b	b	-	b	a	a	b	b	b	b	b	-	b	b	b	b	a	a	b	b	b	-	-
chr11	10567388	C	T	b	b	a	a	a	b	b	a	b	a	b	b	a	b	b	a	a	b	-	a	a	h	a	b	a	-	b	-	b	b	b	b	b	b	a	b	a	b	b	b	a	a	b	-	a	-
chr11	10567562	G	C	b	b	a	a	a	b	b	a	b	a	b	b	a	b	-	a	a	-	-	a	a	b	a	b	a	-	b	-	b	b	b	b	b	b	a	b	a	b	b	b	a	a	b	-	a	-
chr11	10567585	A	G	b	b	a	a	a	b	b	a	b	a	b	b	a	b	-	a	a	-	-	a	a	a	a	b	a	-	b	-	b	b	b	b	b	b	a	b	a	b	b	b	a	a	b	-	a	-
chr11	10567662	C	A	-	b	a	a	a	-	-	b	-	-	b	b	a	b	b	-	-	-	-	-	b	a	-	-	b	-	-	-	a	b	b	b	b	b	-	-	a	b	b	-	a	b	b	b	b	-
chr11	10567679	T	C	-	b	a	a	a	-	-	b	-	-	b	b	a	b	b	-	-	-	-	-	b	a	-	-	b	-	-	-	a	b	b	b	b	b	-	-	a	b	b	-	a	b	b	b	b	-
chr11	10578925	A	T	-	-	-	-	-	-	-	-	-	-	-	-	-	b	b	b	a	b	a	a	h	h	h	b	h	a	b	-	-	-	a	-	-	-	-	-	-	-	-	-	-	-	-	-	-	-
chr11	10579425	T	G	b	b	h	a	a	b	b	a	b	a	b	b	b	-	b	h	a	-	b	a	b	a	-	a	a	-	b	b	b	b	b	b	b	b	a	-	b	b	b	b	a	b	b	b	a	-
chr11	10579711	T	G	b	b	a	a	a	b	b	b	b	a	b	b	b	b	-	a	a	-	a	a	a	a	-	a	b	a	b	-	b	b	b	b	b	b	a	b	b	b	b	b	a	a	b	b	b	a
chr11	10579905	T	C	b	b	a	a	a	b	b	b	b	a	b	b	b	-	-	a	a	-	a	a	a	a	-	a	-	a	-	-	b	b	b	b	b	b	a	b	b	b	b	b	a	a	b	b	b	a
chr11	10584101	G	T	-	-	-	a	a	a	-	a	-	a	-	-	a	-	-	-	a	-	-	-	a	a	-	-	a	a	-	-	a	-	a	-	-	a	a	-	a	-	-	a	a	a	-	-	a	-
chr11	10587145	T	C	-	b	-	a	a	b	-	a	-	a	b	b	b	b	b	-	a	b	a	a	h	h	a	h	h	a	b	-	-	b	-	b	-	-	a	-	b	-	-	-	-	-	b	-	-	-
chr11	10587236	G	A	b	-	a	a	a	a	-	a	-	a	-	-	a	b	b	b	a	b	b	-	b	-	b	b	a	a	-	a	a	-	a	-	-	b	a	-	a	-	-	a	a	a	-	-	a	a
chr11	10587449	T	C	b	b	a	a	a	a	b	a	b	a	b	b	a	b	b	b	a	b	-	-	a	-	a	a	a	a	b	a	a	-	a	-	b	b	a	-	a	-	b	a	a	a	b	b	a	a
chr11	10587556	G	A	b	b	a	a	a	b	b	b	b	-	b	b	b	b	b	a	a	b	b	a	b	a	-	b	b	h	b	b	b	b	a	b	b	b	a	b	a	b	b	a	a	a	b	b	a	a
chr11	10591795	G	C	b	-	a	a	a	a	b	-	b	a	b	b	a	-	-	-	a	-	-	a	-	-	-	-	a	-	-	b	b	b	a	b	b	b	-	-	a	-	b	a	a	a	b	-	a	a
chr11	10593752	G	C	b	b	a	a	b	a	b	a	b	a	b	b	b	b	-	b	a	b	b	a	a	b	b	b	b	a	b	-	a	-	b	-	b	b	a	b	b	b	b	-	a	b	b	b	a	-
chr11	10597944	C	T	b	-	a	a	a	a	-	a	b	a	-	-	a	b	b	-	a	b	a	a	b	a	h	b	a	b	b	-	b	b	b	b	b	b	-	-	a	-	-	b	a	b	b	-	a	-
chr11	10599322	G	A	b	b	b	a	a	b	-	b	-	a	b	b	b	b	b	b	a	b	a	a	a	h	a	a	h	h	b	a	b	-	b	b	b	b	a	-	-	-	-	-	-	b	b	-	a	-
chr11	10599520	T	A	b	b	b	a	a	b	-	b	-	a	b	b	b	b	b	b	a	b	b	a	a	h	a	a	h	h	b	a	b	-	b	b	b	b	a	-	-	-	-	-	-	b	b	-	a	-
chr11	10609066	C	T	-	b	a	a	a	a	-	-	-	a	-	-	-	-	-	a	-	b	-	a	-	-	-	-	b	-	-	-	b	b	a	b	-	b	a	b	a	-	b	a	a	a	b	b	b	-
chr11	10612378	C	T	-	-	-	-	-	-	-	-	-	-	b	-	-	b	b	b	a	b	a	a	h	a	-	h	h	b	b	-	-	-	-	-	-	-	-	-	-	-	-	-	-	-	-	-	-	-
chr11	10612962	C	A	b	b	b	a	a	b	-	-	b	a	b	b	b	b	-	-	-	-	-	a	a	b	b	-	-	a	b	a	a	-	a	b	b	b	-	b	b	b	b	a	a	a	b	b	-	-
chr11	10620902	G	A	b	b	a	a	a	a	b	b	-	a	b	b	a	-	-	-	a	b	-	a	a	a	-	b	h	a	-	b	b	b	a	b	b	b	a	b	a	b	b	a	a	b	b	b	b	a
chr11	10620925	G	A	b	b	a	a	a	a	b	b	-	a	b	b	a	-	-	-	a	b	-	a	a	a	-	b	h	a	-	b	b	b	a	b	b	b	a	b	a	b	b	a	a	b	b	b	b	a
chr11	10620994	A	G	b	-	-	a	-	-	b	-	-	-	-	-	-	b	b	-	a	b	b	a	-	a	a	b	b	-	b	-	-	-	-	-	-	-	-	-	-	-	-	-	-	-	-	-	-	-
chr11	10621091	A	G	b	-	-	a	-	-	b	-	-	-	-	-	-	b	b	-	a	b	b	a	-	a	a	b	b	-	b	-	-	-	-	-	-	-	-	-	-	-	-	-	-	-	-	-	-	-
chr11	10622404	T	A	b	b	a	a	a	b	b	a	b	a	b	b	b	-	b	a	-	b	b	a	b	a	-	b	-	-	b	b	a	b	a	b	b	b	a	b	a	b	-	a	a	a	b	-	a	a
chr11	10622446	G	C	b	b	a	a	a	b	b	a	b	a	b	b	b	-	b	a	-	b	b	a	b	a	-	b	-	-	b	b	a	b	a	b	b	b	a	b	a	b	-	a	a	a	b	-	a	a
chr11	10631191	C	T	b	-	a	a	a	a	b	b	b	a	b	b	b	-	-	-	a	-	-	-	a	b	-	-	-	-	b	a	a	b	b	b	b	b	a	b	b	b	b	b	a	b	b	b	b	-
chr11	10631207	T	C	b	-	a	a	a	a	b	b	b	a	b	b	b	-	-	-	a	-	-	-	a	b	-	-	-	-	b	a	a	b	b	b	b	b	a	b	b	b	b	b	a	b	b	b	b	-
chr11	10631216	A	T	b	-	a	a	a	a	b	b	b	a	b	b	b	-	-	-	a	-	-	-	a	b	-	-	-	-	b	a	a	b	b	b	b	b	a	b	b	b	b	b	a	b	b	b	b	-
chr11	10636525	T	A	b	-	a	a	a	b	-	a	b	a	b	b	b	-	-	-	-	-	-	-	-	-	-	-	-	-	-	b	a	-	a	b	b	b	a	b	a	b	b	b	a	b	b	b	b	-
chr11	10636578	G	A	b	-	a	a	a	b	-	a	b	a	b	b	b	-	-	-	-	-	-	-	-	-	-	-	-	-	-	b	a	-	a	b	b	b	a	b	a	b	b	b	a	b	b	b	b	-
chr11	10652092	T	C	-	-	a	a	a	a	-	-	-	a	-	-	a	-	-	-	-	-	a	a	a	a	-	-	-	-	-	-	a	b	a	b	-	-	-	-	a	-	-	-	a	a	b	-	a	a
chr11	10653684	C	T	-	-	-	a	-	-	-	-	-	-	-	-	-	b	b	b	a	b	a	a	h	h	a	b	a	a	b	-	-	-	-	-	b	-	-	b	-	-	-	-	-	-	-	-	-	-
chr11	10653699	C	T	-	-	-	a	-	-	-	-	-	-	-	-	-	b	b	b	a	b	a	a	h	h	a	b	a	a	b	-	-	-	-	-	b	-	-	b	-	-	-	-	-	-	-	-	-	-
chr11	10654265	T	C	b	-	-	-	a	a	-	a	b	-	b	b	a	b	-	-	a	-	-	-	-	a	-	b	a	-	-	a	a	b	a	b	-	b	a	b	a	-	b	-	a	a	b	b	-	-
chr11	10655526	A	G	-	-	a	a	a	a	-	a	-	a	-	-	a	-	b	b	-	b	b	-	b	h	-	b	a	a	-	a	a	-	a	-	-	-	a	-	-	-	-	a	a	a	-	-	a	-
chr11	10656010	G	A	-	-	-	-	-	b	-	-	-	-	-	-	-	b	b	b	a	b	h	a	h	b	b	b	h	a	b	-	-	-	-	b	-	-	-	b	-	-	b	-	-	-	-	-	-	-
chr11	10657630	C	G	-	-	-	a	-	b	-	-	b	a	b	b	b	b	b	b	a	-	a	a	b	a	b	b	a	a	-	a	-	-	-	b	-	b	-	-	-	b	-	-	a	-	b	-	-	-
chr11	10657635	T	A	-	-	-	a	-	b	-	-	b	a	b	b	b	b	b	b	a	-	b	a	b	b	b	b	a	b	-	a	-	-	-	b	-	b	-	-	-	b	-	-	a	-	b	-	-	-
chr11	10658711	A	C	-	-	-	-	-	-	-	-	-	-	-	-	-	b	b	b	a	b	h	a	a	h	h	h	a	h	b	-	-	-	-	-	-	b	-	-	-	b	-	-	-	-	-	b	-	-
chr11	10658980	C	T	-	-	-	-	-	-	b	-	b	a	b	b	b	b	-	h	a	b	h	a	a	a	-	a	a	a	b	-	-	-	b	-	b	-	-	b	-	-	b	b	-	-	-	-	-	-
chr11	10659177	C	T	-	-	-	-	-	-	-	b	-	-	-	-	-	b	-	b	a	b	h	h	a	a	b	a	a	h	b	-	-	b	a	-	-	-	-	-	-	-	-	-	-	b	-	-	-	-
chr11	10659200	G	A	-	-	-	-	-	-	-	b	b	-	-	-	-	b	-	h	a	b	h	h	a	a	a	a	a	a	b	-	-	b	a	-	-	-	-	-	-	-	-	-	-	b	-	-	-	-
chr11	10661777	G	A	b	b	a	a	a	a	b	b	b	a	b	b	a	b	-	b	a	-	a	a	a	b	-	b	b	-	b	b	a	b	a	b	b	b	a	b	b	b	b	a	a	a	b	b	a	a
chr11	10663026	C	T	-	-	-	-	-	a	-	-	-	-	-	-	-	b	b	a	a	b	b	a	a	-	-	b	h	a	b	-	a	-	-	-	-	-	-	-	-	-	-	-	-	-	-	-	b	-
chr11	10663058	A	T	-	-	-	-	-	a	-	-	-	-	-	-	-	b	b	a	a	b	h	a	a	-	-	h	h	h	b	-	a	-	-	-	-	-	-	-	-	-	-	-	-	-	-	-	b	-
chr11	10663166	G	A	b	b	b	a	a	a	-	b	b	a	b	b	a	b	-	-	a	b	b	a	b	b	b	b	b	b	-	a	a	b	a	b	b	b	a	b	b	b	b	a	a	a	b	b	b	a
chr11	10663334	T	C	b	b	b	a	a	a	-	b	b	a	b	b	a	b	-	-	a	b	b	a	b	b	-	b	b	b	-	a	b	b	a	b	b	b	a	b	b	b	b	a	a	a	b	b	b	a
chr11	10663602	T	C	-	-	-	-	-	-	-	-	-	a	-	-	-	b	b	a	a	h	b	a	b	a	h	h	h	h	b	-	-	-	a	-	b	b	-	-	-	-	a	-	-	-	b	-	-	-
chr11	10665010	C	T	-	-	-	a	-	b	-	-	-	-	-	-	-	b	b	b	a	b	b	a	h	a	b	h	h	b	b	-	-	-	-	-	-	-	-	-	-	-	-	-	-	-	-	-	-	-
chr11	10665601	C	G	-	-	-	-	-	a	-	-	-	-	-	a	-	b	b	-	a	b	a	a	b	h	b	a	b	a	b	-	-	-	a	-	-	-	-	-	-	-	-	-	-	-	b	-	-	-
chr11	10666879	G	T	b	b	a	a	a	b	b	b	b	a	b	b	b	b	-	-	-	b	b	a	-	-	a	-	-	-	b	b	a	b	b	b	b	b	a	b	b	b	b	a	a	a	b	b	a	-
chr11	10670017	A	G	b	-	a	a	a	b	b	a	b	a	b	b	a	-	-	-	a	b	-	a	b	a	a	a	a	a	-	a	a	b	a	b	b	b	-	b	a	b	b	a	a	b	b	-	-	a
chr11	10670688	C	G	b	b	b	a	a	a	b	b	b	a	b	b	a	b	-	b	a	-	a	a	b	b	a	-	a	a	b	a	a	b	b	b	b	b	a	b	b	b	b	a	a	b	b	b	-	a
chr11	10670742	A	G	b	b	b	a	a	a	b	b	b	a	b	b	a	b	-	b	a	-	a	a	b	b	a	-	a	a	b	a	a	b	b	b	b	b	a	b	b	b	b	a	a	b	b	b	-	a
chr11	10672657	C	T	b	-	a	a	-	b	b	-	-	-	-	b	b	-	-	a	a	-	a	a	-	a	-	a	a	a	-	-	b	b	b	b	-	b	a	b	a	b	b	b	a	-	b	b	b	-
chr11	10674530	G	T	-	-	-	-	-	-	-	-	-	-	-	-	a	b	b	a	a	b	b	a	b	h	b	a	a	h	b	-	-	-	-	-	-	-	-	b	a	-	-	-	-	a	-	-	-	a
chr11	10676902	C	T	-	-	-	-	-	-	-	-	-	-	-	-	-	b	b	b	-	-	-	a	a	a	-	h	h	a	b	-	a	-	-	-	-	-	-	-	-	-	-	-	-	-	-	-	-	-
chr11	10676989	T	C	-	-	a	a	a	a	-	a	-	a	-	-	a	b	b	a	a	b	a	a	b	b	b	b	b	b	b	-	a	-	a	b	-	-	-	-	a	-	-	a	a	-	-	-	a	-
chr11	10677184	A	T	b	-	a	a	a	a	-	a	-	a	-	-	a	b	b	a	a	b	a	a	a	-	a	a	a	b	b	-	a	-	a	b	b	-	-	-	a	-	-	a	a	-	-	-	a	-
chr11	10677199	G	A	b	-	a	a	a	a	-	a	-	a	-	-	a	b	b	a	a	b	b	a	b	-	a	b	a	b	b	-	a	-	a	b	b	-	-	-	a	-	-	a	a	-	-	-	a	-
chr11	10677277	G	A	-	-	-	-	-	-	-	-	-	-	-	-	-	b	b	-	a	b	b	a	b	a	-	-	a	b	b	-	-	-	b	-	-	-	-	-	a	-	-	-	-	-	-	-	-	-
chr11	10677347	T	C	-	-	-	-	-	-	-	-	-	-	-	-	-	b	b	b	a	b	b	a	b	a	a	-	a	b	b	-	-	-	b	-	-	-	-	-	a	-	-	-	-	-	-	-	-	-
chr11	10678805	T	C	b	b	-	a	a	a	b	a	-	-	-	b	a	b	b	-	-	b	-	-	-	a	a	-	a	-	-	a	a	b	a	b	b	b	a	b	b	b	b	b	a	a	b	b	b	a
chr11	10681921	G	T	b	b	a	a	a	b	b	b	b	a	b	b	a	b	b	b	a	-	b	-	a	a	b	a	a	b	-	a	b	b	b	b	b	b	a	b	b	b	b	b	a	a	b	b	a	-
chr11	10683041	G	A	b	-	-	-	-	-	-	-	-	-	-	-	-	-	b	a	a	-	a	a	h	h	b	b	a	a	b	-	b	-	b	-	-	-	-	-	-	-	b	-	-	-	b	-	-	-
chr11	10683221	G	A	b	-	-	-	a	-	-	-	-	-	-	-	-	-	b	a	a	-	a	a	a	h	b	b	h	a	b	-	b	-	b	-	-	-	-	-	-	-	b	-	-	-	b	-	-	-
chr11	10683310	G	A	-	-	-	a	-	-	-	-	-	-	-	-	-	b	b	a	a	b	b	a	h	a	-	b	a	a	b	-	a	-	-	-	-	b	-	-	-	-	-	-	-	-	b	-	-	-
chr11	10692289	A	G	b	b	b	a	a	a	b	a	b	a	b	b	b	b	b	-	-	-	b	-	b	a	a	a	b	b	b	b	b	-	a	b	b	b	a	-	b	b	b	b	a	a	b	b	b	a
chr11	10697418	A	T	-	-	-	-	-	-	-	-	-	-	-	b	-	-	-	a	a	b	b	a	a	a	a	-	a	a	b	-	-	-	-	b	-	-	-	-	a	-	-	-	-	-	-	-	-	-
chr11	10699641	A	G	b	b	a	a	a	b	b	a	-	a	b	b	a	-	-	a	-	-	a	a	-	-	-	a	-	a	-	b	b	b	b	b	b	b	a	b	a	b	b	a	a	b	b	b	a	a
chr11	10699718	C	T	-	-	-	-	-	-	-	-	-	a	-	-	-	b	b	h	a	b	h	a	h	h	h	h	b	h	b	-	-	-	-	-	-	-	-	-	-	-	-	-	-	-	-	-	-	-
chr11	10699941	A	G	b	b	a	a	a	a	b	b	b	a	b	b	b	-	b	a	a	-	b	-	-	a	-	-	a	a	b	a	b	b	b	b	b	b	-	b	a	b	b	b	a	a	b	b	a	-
chr11	10700192	T	G	b	b	b	a	a	a	b	b	b	a	b	b	b	b	-	h	a	-	b	-	b	b	-	-	a	a	b	a	b	b	b	b	b	b	-	b	b	b	b	b	a	b	b	b	b	-
chr11	10700215	C	T	b	b	a	a	a	a	b	b	b	a	b	b	a	b	-	h	a	-	b	-	b	a	-	-	a	a	b	a	a	b	a	b	b	b	-	b	a	b	b	b	a	a	b	b	a	-
chr11	10700419	C	T	b	-	b	-	a	-	-	-	-	-	b	b	a	-	-	-	a	-	-	-	-	-	-	-	-	b	b	b	b	b	b	-	b	b	-	-	b	-	b	a	a	-	b	b	a	-
chr11	10700868	G	T	-	-	-	-	-	-	-	-	-	-	-	-	-	b	b	-	a	b	-	a	a	a	-	a	a	a	b	-	-	-	-	-	-	-	-	-	-	-	-	-	a	-	-	-	-	-
chr11	10701054	C	T	b	-	-	-	a	-	-	a	-	-	-	b	b	-	-	-	-	-	-	-	-	-	-	-	a	a	-	a	-	b	a	-	b	a	-	b	b	-	b	-	a	-	b	b	b	-
chr11	10701064	A	G	b	-	-	-	a	-	-	a	-	-	-	b	b	-	-	-	-	-	-	-	-	-	-	-	a	a	-	a	-	b	a	-	b	a	-	b	b	-	b	-	a	-	b	b	b	-
chr11	10701089	T	C	b	-	-	-	a	-	-	a	-	-	-	b	b	-	-	-	-	-	-	-	-	-	-	-	a	a	-	b	-	b	a	-	b	a	-	b	b	-	b	-	a	-	b	b	b	-
chr11	10705026	A	G	b	-	-	-	-	b	b	-	b	-	-	b	b	-	-	-	-	-	-	-	-	-	-	-	-	-	-	-	-	-	b	b	b	b	-	b	b	-	b	-	-	-	b	b	-	-
chr11	10707562	T	C	-	-	-	-	a	a	-	-	-	-	-	-	-	-	-	-	-	-	-	-	-	-	-	a	-	-	-	b	b	b	b	-	b	b	-	b	-	-	b	-	-	a	b	-	a	a
chr11	10709991	C	T	-	-	-	-	-	-	-	-	-	-	-	-	-	b	b	b	a	b	h	a	b	b	a	a	a	a	b	-	-	-	-	-	b	-	-	-	-	-	-	-	-	-	-	-	-	-
chr11	10713714	T	C	b	-	b	a	a	a	-	a	-	a	-	b	b	b	-	-	a	-	a	a	b	b	h	b	h	a	b	-	-	-	a	-	-	b	a	-	a	-	-	a	a	a	-	-	-	a
chr11	10713722	T	C	b	-	b	a	a	a	-	a	-	a	-	b	b	b	-	-	a	-	a	a	b	b	h	b	h	a	b	-	-	-	a	-	-	b	a	-	a	-	-	a	a	a	-	-	-	a
chr11	10716684	A	G	b	b	b	a	a	a	b	a	-	-	a	b	b	b	-	b	a	b	b	a	a	-	-	b	b	a	b	a	b	b	a	b	b	b	-	b	a	b	b	b	a	a	b	b	b	-
chr11	10716906	A	G	b	b	b	a	a	a	b	a	-	-	b	b	b	b	b	a	a	b	b	a	a	-	-	b	b	a	b	a	b	b	a	b	b	b	-	b	a	b	b	a	a	a	b	b	b	-
chr11	10719209	A	T	-	-	-	-	-	b	-	-	-	-	-	-	-	-	-	-	-	-	-	-	-	-	-	-	-	-	-	-	-	-	-	-	-	-	-	-	-	-	-	-	-	-	-	-	-	-
chr11	10721254	A	G	b	b	a	a	a	a	b	a	b	a	b	b	a	b	b	a	a	-	-	a	b	b	-	-	b	-	-	a	b	b	a	b	b	b	a	b	a	a	b	a	a	a	b	b	a	a
chr11	10721503	G	A	b	b	b	a	a	b	b	b	b	a	b	b	b	b	b	a	a	b	-	a	b	b	b	-	b	b	-	b	b	b	b	b	b	b	a	b	b	b	b	b	a	a	b	b	b	a
chr11	10721529	C	A	b	b	b	a	a	b	b	b	b	a	b	b	b	b	b	a	a	b	-	a	b	b	b	-	b	b	-	b	b	b	b	b	b	b	a	b	b	b	b	b	a	a	b	b	b	a
chr11	10721647	A	T	-	-	-	-	-	-	-	-	-	-	-	-	b	b	b	b	a	b	a	a	a	b	h	h	b	a	b	-	-	-	-	-	-	-	-	-	-	-	-	-	-	-	-	-	-	-
chr11	10722161	G	A	b	b	a	a	a	a	-	a	b	a	b	b	b	b	-	h	a	-	-	a	-	-	-	a	a	-	-	-	a	-	b	b	b	b	-	b	b	-	b	b	a	a	b	b	a	-
chr11	10722489	G	A	b	b	b	a	-	a	-	a	b	a	-	b	b	h	b	a	a	b	b	b	b	-	-	a	b	b	b	a	b	b	a	b	b	b	-	-	-	b	b	a	a	-	b	b	-	-
chr11	10731086	A	G	-	-	-	-	a	-	-	-	-	a	-	-	b	b	-	a	a	-	a	a	a	-	a	a	a	a	-	-	-	-	-	-	-	-	-	b	-	-	-	-	-	b	-	-	-	-
chr11	10731652	C	A	-	b	a	a	a	a	-	-	b	a	b	b	b	-	b	-	a	-	-	-	a	-	a	-	-	a	-	-	b	-	b	b	b	b	-	-	a	b	b	-	a	b	b	b	b	a
chr11	10743082	C	T	-	-	-	-	-	-	-	-	-	-	-	-	b	b	b	h	a	b	a	a	b	a	a	h	h	a	-	-	-	-	-	-	-	-	-	-	-	b	-	-	a	-	-	-	-	-
chr11	10743312	C	T	b	-	b	a	a	b	-	b	b	a	-	b	a	-	b	-	a	-	a	a	-	-	a	-	-	-	-	b	a	b	a	b	-	b	-	b	b	b	b	a	a	a	b	b	b	a
chr11	10743506	T	C	b	-	b	a	a	b	-	b	b	a	-	b	a	-	b	-	a	-	a	a	-	-	a	-	-	-	-	b	a	b	a	b	-	b	-	b	b	b	b	a	a	a	b	b	b	a
chr11	10745662	A	G	-	-	-	-	-	a	-	-	-	-	-	-	-	b	-	b	-	-	-	-	b	b	-	-	-	-	b	-	-	-	-	-	-	-	-	-	-	-	-	-	-	-	-	-	-	-
chr11	10745691	C	T	-	-	-	-	-	a	-	-	-	-	-	-	-	b	-	b	-	-	-	-	b	b	-	-	-	-	b	-	-	-	-	-	-	-	-	-	-	-	-	-	-	-	-	-	-	-
chr11	10745745	A	G	-	-	b	-	a	a	-	a	-	-	b	b	b	b	b	a	a	b	a	a	a	a	a	a	a	a	-	-	b	b	a	-	-	b	-	-	-	-	b	-	-	-	-	-	-	-
chr11	10746373	T	A	-	-	-	-	-	-	-	-	-	-	-	-	-	-	-	-	-	-	-	-	-	-	-	-	-	-	-	-	-	-	-	b	-	b	-	-	-	-	-	-	-	-	-	-	-	-
chr11	10748267	C	T	-	b	-	-	-	-	-	-	-	-	-	b	-	-	-	-	-	-	b	-	-	-	b	b	-	b	b	b	b	-	b	b	b	b	-	-	-	-	-	b	-	-	b	-	b	-
chr11	10748290	G	A	-	b	-	-	-	-	-	-	-	-	-	b	-	-	-	-	-	-	b	-	-	-	b	b	-	b	b	b	b	-	b	b	b	b	-	-	-	-	-	b	-	-	b	-	b	-
chr11	10757801	G	A	b	-	-	a	a	-	-	-	-	-	-	b	a	b	-	a	-	b	a	a	h	h	b	b	b	h	b	b	-	b	-	b	-	b	-	-	-	-	-	a	-	a	b	-	-	-
chr11	10759514	G	A	b	-	a	a	a	b	b	b	b	a	b	b	b	-	-	-	a	b	-	a	-	b	-	a	b	-	-	-	b	b	b	b	b	b	a	b	b	b	-	b	a	b	b	b	b	-
chr11	10761927	G	A	b	-	a	a	a	a	b	-	b	a	b	b	b	b	-	-	-	-	-	a	a	a	-	-	a	a	-	a	b	b	a	b	b	b	-	-	-	-	b	a	a	-	b	b	-	-
chr11	10764619	G	A	b	b	b	a	a	b	b	b	b	a	b	b	a	b	-	b	a	-	b	-	b	b	b	a	-	b	-	a	-	b	b	b	b	b	a	b	b	b	b	a	a	b	b	b	b	-
chr11	10771095	T	A	-	-	-	-	-	-	-	-	-	-	b	-	-	b	b	b	a	b	h	a	h	b	a	b	b	h	b	-	-	b	-	-	-	-	-	-	-	-	-	-	-	-	-	-	-	-
chr11	10778043	T	C	-	-	-	-	-	-	-	-	b	-	-	-	-	b	-	b	a	b	a	a	a	b	a	h	-	h	b	-	-	-	-	-	-	-	-	-	-	-	-	-	-	-	-	-	-	-
chr11	10778106	T	G	b	b	b	a	a	a	b	a	b	a	b	b	b	-	-	-	-	-	a	-	-	a	-	a	a	b	-	b	b	b	b	b	b	b	-	b	-	b	b	a	a	-	b	-	a	-
chr11	10807704	G	A	b	b	b	-	-	b	b	-	b	-	b	b	b	b	-	a	a	b	-	a	a	b	a	a	a	a	b	-	a	-	b	b	b	b	-	b	-	b	b	-	-	b	-	-	-	-
chr11	10812615	T	C	b	b	-	-	-	a	-	-	-	-	-	b	a	b	b	b	a	b	b	a	-	b	h	h	a	a	b	-	-	-	-	-	-	b	-	-	-	-	-	a	a	a	-	-	-	-
chr11	10812663	C	A	b	b	-	-	-	a	-	-	-	-	-	b	a	b	-	-	a	-	-	a	-	b	h	a	a	a	b	-	-	-	-	-	-	b	-	-	-	-	-	a	a	a	-	-	-	-
chr11	10812857	A	C	-	-	-	-	-	a	-	-	-	-	-	-	-	b	b	b	a	b	h	h	a	h	a	h	b	a	b	-	a	-	-	-	-	b	-	-	-	-	-	a	-	-	-	-	-	-
chr11	10812936	A	G	-	-	-	-	-	a	-	a	-	-	-	b	-	b	b	b	a	b	h	a	a	h	a	b	b	a	b	-	a	-	-	-	-	b	-	-	-	-	-	a	-	-	-	-	-	-
chr11	10813628	G	A	b	-	b	-	-	b	-	b	b	-	-	b	b	b	-	-	-	-	-	-	b	-	-	-	-	b	-	-	b	b	b	b	b	b	-	b	b	b	b	b	-	b	b	b	b	-
chr11	10817282	G	T	b	b	b	a	a	b	b	b	b	a	b	b	b	b	-	-	a	b	b	-	a	a	a	a	b	-	b	a	b	b	b	b	b	b	a	b	a	b	b	a	a	a	b	a	b	-
chr11	10827971	A	C	b	b	b	a	a	b	b	-	b	a	b	b	b	-	-	-	a	-	-	-	-	a	-	-	-	a	-	b	a	b	a	b	b	b	-	b	b	b	b	b	a	a	b	b	-	-
chr11	10828287	C	T	-	b	b	-	-	b	b	b	b	-	b	b	b	-	-	-	-	b	-	-	b	b	-	-	-	-	-	b	-	b	b	b	b	b	-	b	-	b	b	b	-	b	b	-	-	-
chr11	10831339	C	T	-	-	a	-	-	-	-	-	-	-	-	-	b	b	b	a	a	-	a	a	a	h	b	a	h	a	b	-	-	-	-	-	b	-	-	-	b	-	-	-	a	b	b	-	-	-
chr11	10831438	C	T	-	-	a	-	-	-	-	-	-	-	-	-	b	b	b	a	a	-	a	a	a	h	b	a	h	a	b	-	-	-	-	-	b	-	-	-	b	-	-	-	-	b	b	-	-	-
chr11	10831477	C	T	-	-	a	-	-	-	-	-	-	-	-	-	b	b	b	a	a	-	a	a	a	h	b	a	h	a	b	-	-	-	-	-	b	-	-	-	b	-	-	-	-	b	b	-	-	-
chr11	10834896	T	C	b	-	b	-	-	b	b	-	b	-	b	b	b	b	b	a	a	-	a	a	a	-	-	a	h	a	b	b	b	b	b	b	b	b	-	b	b	b	b	-	a	-	b	b	-	a
chr11	10834929	A	T	b	-	b	-	-	b	b	-	b	-	b	b	b	b	b	a	a	-	a	a	a	-	-	a	h	a	b	b	b	b	b	b	b	b	-	b	b	b	b	-	a	-	b	b	-	a
chr11	10841123	G	T	-	-	-	-	-	-	-	-	-	-	-	-	-	b	-	b	-	b	a	a	b	a	-	h	-	b	b	-	-	-	-	-	-	-	-	-	-	b	-	-	-	-	-	-	-	-
chr11	10841735	C	A	b	b	b	-	-	b	b	b	b	-	b	b	b	b	b	a	a	b	a	a	a	a	-	a	a	a	b	b	b	b	b	b	b	b	-	b	b	b	b	b	-	b	b	b	b	-
chr11	10841982	A	G	b	b	a	a	a	a	-	b	b	-	b	b	b	b	-	b	a	-	b	a	b	h	a	a	b	h	b	-	-	-	a	b	b	b	a	b	-	-	-	a	a	-	-	-	-	-
chr11	10842193	C	T	-	-	a	a	a	a	-	a	-	a	-	-	a	-	-	a	a	-	a	a	a	a	a	a	-	a	-	-	-	-	-	-	-	-	a	-	-	-	-	a	-	a	-	-	a	-
chr11	10844776	G	A	-	-	-	a	-	-	-	-	-	-	-	-	-	b	-	a	a	b	a	a	a	b	a	h	h	h	b	-	-	-	-	-	b	-	-	-	b	-	-	-	-	-	-	-	-	-
chr11	10846495	G	A	-	-	-	-	-	-	-	-	-	-	-	-	-	b	b	h	a	b	a	a	a	a	b	h	b	b	b	-	b	-	-	-	-	-	-	-	-	-	-	-	-	-	-	-	-	-
chr11	10846571	C	G	b	-	-	-	-	-	-	-	-	-	-	-	-	b	b	b	a	b	-	a	b	a	a	h	a	a	b	-	-	-	-	-	-	-	a	-	-	-	b	a	-	-	-	-	-	-
chr11	10846707	G	A	b	-	-	-	-	-	-	-	-	-	-	-	-	b	b	b	a	b	-	a	b	a	a	b	b	b	b	-	-	-	-	-	-	-	a	-	-	-	b	a	-	-	-	-	-	-
chr11	10847246	T	C	b	-	a	a	a	a	-	a	b	-	b	b	a	-	-	-	a	b	-	-	-	a	-	a	-	-	-	a	-	b	a	b	b	b	-	b	a	-	-	a	a	a	b	a	a	a
chr11	10847412	T	C	b	-	-	-	-	-	-	-	b	-	-	-	-	-	b	-	-	-	-	a	-	-	-	-	a	-	-	b	-	-	-	-	-	b	-	-	-	b	b	-	-	-	b	a	a	-
chr11	10847836	A	G	b	-	-	-	-	-	-	-	b	-	-	-	-	-	b	-	-	-	-	a	-	-	-	-	a	b	-	b	-	-	-	-	-	b	-	-	-	b	b	-	-	-	b	a	a	-
chr11	10848563	C	T	b	b	b	a	a	b	-	a	b	a	b	b	a	b	-	-	a	b	a	a	a	b	a	h	a	-	b	a	b	b	a	b	b	b	a	b	a	b	b	b	a	b	b	a	a	a
chr11	10848618	C	T	b	b	b	a	a	b	-	a	b	a	b	b	a	b	-	-	a	b	a	a	a	b	a	h	a	-	b	a	b	b	a	b	b	b	a	b	a	b	b	b	a	b	b	a	a	a
chr11	10848806	G	A	b	b	a	a	a	b	-	a	b	a	b	b	a	b	-	-	a	b	a	h	a	b	a	a	a	-	b	a	b	b	a	b	b	b	a	b	a	b	b	b	a	b	b	a	a	-
chr11	10848959	C	T	-	-	-	-	-	-	-	-	b	-	-	-	-	b	-	b	a	b	a	a	a	a	b	a	a	a	b	-	-	-	a	-	b	b	-	-	b	-	-	-	-	-	-	-	-	-
chr11	10854442	C	A	b	-	a	a	-	b	-	b	-	-	-	-	a	-	-	-	-	-	-	-	-	-	-	-	a	-	-	b	b	b	-	-	b	b	-	-	b	-	-	b	-	-	b	-	b	-
chr11	10862516	C	G	-	-	-	a	-	a	-	-	-	a	-	b	a	b	b	b	a	b	b	a	h	h	h	a	a	h	b	a	-	b	b	-	-	b	-	-	-	b	-	-	-	-	-	-	-	-
chr11	10865620	C	T	-	-	-	-	-	-	-	-	-	-	-	-	a	b	b	b	-	b	b	-	b	b	-	b	b	b	b	-	-	-	-	b	-	-	-	-	-	-	-	-	-	b	-	-	-	-
chr11	10867228	G	A	b	b	a	b	b	b	b	b	b	a	b	b	b	b	b	b	a	a	a	a	a	a	-	-	b	a	a	b	b	b	b	b	b	b	a	b	b	b	b	b	a	b	b	b	b	b
chr11	10867475	G	A	b	b	a	a	a	b	-	-	-	a	b	b	a	b	b	-	a	-	-	a	-	a	-	b	b	a	-	b	a	b	a	b	b	b	a	-	a	b	b	a	a	b	b	b	a	a
chr11	10867515	C	T	b	b	a	a	a	b	-	-	-	a	b	b	a	b	b	-	a	-	-	a	-	a	-	a	b	a	-	b	a	b	a	b	b	b	a	-	a	b	b	a	a	b	b	b	a	a
chr11	10867583	G	T	b	-	a	a	a	a	b	b	-	a	b	b	b	b	b	b	a	b	a	a	a	a	a	a	h	a	b	a	-	-	b	b	b	b	-	-	-	b	b	a	-	-	b	b	a	a
chr11	10867976	C	T	-	-	-	-	a	-	-	-	b	-	-	-	-	b	b	a	a	-	-	-	h	a	a	-	h	-	b	-	-	-	-	-	-	-	-	-	-	-	-	-	-	-	-	-	-	a
chr11	10868085	C	T	-	-	-	-	-	-	-	-	-	-	-	-	-	b	b	b	a	-	b	a	a	a	a	h	h	b	b	-	-	-	a	-	-	-	-	b	-	-	-	-	-	-	-	-	-	-
chr11	10868092	T	C	-	-	-	-	-	-	-	-	-	-	-	-	-	b	b	b	a	-	b	a	a	a	a	h	h	b	b	-	-	-	a	-	-	-	-	b	-	-	-	-	-	-	-	-	-	-
chr11	10870195	G	A	-	-	-	-	-	-	-	-	-	-	-	-	-	b	-	-	a	-	-	-	-	a	-	-	-	-	-	b	b	-	b	-	b	b	-	b	-	-	b	-	-	b	b	-	-	a
chr11	10870574	G	C	-	-	-	-	-	-	-	-	-	-	-	-	-	b	-	-	a	-	-	a	-	a	-	-	-	-	-	b	b	-	b	b	b	b	-	b	-	-	b	-	-	b	b	-	-	a
chr11	10870612	T	A	-	-	-	-	-	-	-	-	-	-	-	-	-	b	-	-	a	-	-	a	-	a	-	-	-	-	-	b	b	-	b	b	b	b	-	b	-	-	b	-	-	b	b	-	-	a
chr11	10893439	T	C	b	b	b	a	a	b	b	b	b	a	b	b	b	b	-	-	a	-	a	a	-	b	a	-	a	b	b	b	b	b	h	b	b	b	a	b	b	b	b	b	a	b	b	b	b	-
chr11	10894122	T	C	b	-	b	a	-	b	b	a	b	a	b	b	b	-	-	-	a	b	-	-	a	a	-	-	b	a	b	a	b	b	a	b	b	b	a	b	a	b	b	a	a	b	b	a	-	a
chr11	10894485	C	T	-	-	-	-	-	-	-	-	-	-	-	-	-	b	b	h	a	-	a	a	a	h	h	a	h	a	b	-	-	-	-	-	-	-	-	-	-	-	-	-	-	-	-	-	-	-
chr11	10894501	A	G	-	-	-	-	-	-	-	-	-	-	-	-	-	b	b	h	a	-	a	a	a	h	h	a	h	a	b	-	-	-	-	-	-	-	-	-	-	-	-	-	-	-	-	-	-	-
chr11	10895005	C	T	b	b	b	-	-	b	b	b	b	-	-	b	b	b	-	a	a	b	a	a	h	a	-	a	a	a	b	b	b	b	b	b	b	b	-	b	b	b	b	b	-	b	b	b	b	-
chr11	10895375	A	G	-	-	a	a	a	a	-	a	-	a	-	-	a	-	b	a	a	-	-	a	a	a	a	a	a	-	b	a	a	-	a	b	-	-	a	b	a	-	-	a	a	a	-	-	a	a
chr11	10895500	T	C	-	-	-	-	-	-	-	-	-	-	-	-	-	b	b	-	a	-	h	a	h	h	a	a	h	b	b	b	b	-	-	-	-	-	-	-	-	-	-	-	-	-	-	-	-	-
chr11	10895610	G	A	b	b	-	a	a	a	b	b	b	-	b	b	a	b	b	b	a	b	h	a	a	h	b	a	h	b	b	b	b	b	b	-	b	b	a	b	b	b	b	-	-	a	-	-	b	a
chr11	10895619	G	A	b	b	-	a	a	a	b	b	b	-	b	b	a	b	b	b	a	b	h	a	a	h	b	a	h	b	b	b	b	b	b	-	b	b	a	b	b	b	b	-	-	a	-	-	b	a
chr11	10895914	T	G	-	-	-	-	-	-	-	-	-	-	-	-	-	b	b	b	b	b	b	h	h	b	-	b	b	a	b	-	-	-	-	-	-	-	-	-	-	-	-	-	-	-	-	-	-	-
chr11	10896092	A	G	b	b	b	-	-	b	b	b	b	-	b	b	b	b	b	-	-	-	b	-	b	-	b	-	b	-	-	b	b	b	b	b	b	b	-	b	b	b	b	-	-	b	b	b	b	-
chr11	10896495	A	G	-	-	-	-	-	-	-	-	-	-	-	b	-	-	-	-	-	-	-	-	-	-	-	-	-	-	-	-	-	-	-	-	-	-	-	-	-	-	-	-	-	-	b	-	-	-
chr11	10896522	G	A	-	-	-	-	-	-	-	-	-	-	-	b	-	-	-	-	-	-	-	-	-	-	-	-	-	-	-	-	-	-	-	-	-	-	-	-	-	-	-	-	-	-	b	-	-	-
chr11	10897061	T	C	-	-	-	-	a	-	-	-	-	-	-	-	-	b	b	b	a	-	a	a	a	a	a	a	h	a	b	-	-	-	-	-	-	-	a	-	-	-	-	-	-	-	-	-	-	-
chr11	10897253	C	T	-	-	b	-	-	-	-	-	-	-	-	b	-	b	b	b	a	b	-	a	b	a	a	h	b	a	-	-	-	b	-	-	-	-	-	-	-	b	-	-	-	-	-	-	-	-
chr11	10897258	G	C	-	-	b	-	-	-	-	-	-	-	-	b	-	b	b	b	a	b	-	a	b	a	a	h	b	a	-	-	-	b	-	-	-	-	-	-	-	b	-	-	-	-	-	-	-	-
chr11	10897352	C	T	-	-	-	-	-	-	-	-	-	-	b	b	-	b	b	b	a	b	b	a	b	a	a	h	a	a	-	-	-	b	-	-	-	-	-	-	-	b	-	-	-	-	-	-	-	-
chr11	10897363	A	G	-	-	-	-	-	-	-	-	-	-	b	b	-	b	b	b	a	b	b	a	b	a	a	h	a	a	-	-	-	b	-	-	-	-	-	-	-	b	-	-	-	-	-	-	-	-
chr11	10897400	A	G	b	-	b	-	a	b	b	-	b	a	-	-	-	b	b	b	a	b	a	a	a	b	a	a	a	a	b	-	-	-	-	-	-	b	-	-	-	-	-	-	a	-	-	-	-	-
chr11	10897406	T	C	b	-	b	-	a	b	b	-	b	a	-	-	-	b	b	b	a	b	a	a	a	b	a	a	a	a	b	-	-	-	-	-	-	b	-	-	-	-	-	-	a	-	-	-	-	-
chr11	10897450	G	A	b	-	b	-	a	b	b	-	b	a	-	-	-	b	b	b	a	b	a	a	a	b	a	a	a	a	b	-	-	-	-	-	-	b	-	-	-	-	-	-	a	-	-	-	-	-
chr11	10897683	G	A	-	-	-	a	a	-	b	-	-	-	-	b	-	b	a	a	a	b	h	a	a	a	a	a	a	a	h	-	-	-	-	-	-	-	-	-	-	-	-	-	-	-	-	-	-	-
chr11	10897712	T	C	-	-	-	a	a	-	b	-	-	-	-	b	-	b	b	a	a	b	h	a	a	a	a	b	a	a	b	-	-	-	-	-	-	-	-	-	-	-	-	-	-	-	-	-	-	-
chr11	10898130	C	T	-	-	-	-	-	-	-	-	-	-	-	-	-	b	b	a	a	b	h	a	h	h	b	a	a	a	b	b	-	-	a	-	-	-	-	-	-	-	-	b	a	-	-	-	-	-
chr11	10901292	T	C	b	b	a	a	a	a	b	a	b	a	b	b	b	-	b	-	a	b	a	a	b	-	a	b	b	b	b	b	b	b	b	b	b	b	a	b	b	b	b	a	a	b	b	a	-	a
chr11	10901443	T	C	b	b	a	a	a	a	b	a	b	a	b	b	b	-	b	-	a	b	a	a	b	b	a	b	b	b	b	b	b	b	a	b	b	b	a	b	b	b	b	a	a	b	b	a	-	a
chr11	10903994	C	T	-	-	-	-	a	-	-	-	-	-	-	-	-	b	b	a	a	b	b	a	a	h	b	a	a	a	b	b	-	-	-	-	-	b	-	-	-	-	-	-	-	-	-	-	-	-
chr11	10904818	T	C	b	b	a	a	a	b	b	-	b	a	-	-	a	-	-	-	-	-	-	-	-	-	-	-	-	-	-	a	-	-	-	b	b	-	-	-	-	b	b	a	-	-	-	-	-	-
chr11	10907713	C	T	-	-	-	-	a	b	-	-	-	-	-	-	-	b	b	b	a	b	a	a	b	h	a	b	h	b	b	-	-	-	-	-	-	b	-	-	-	-	b	-	-	-	-	-	-	-
chr11	10907779	T	C	b	b	a	a	a	b	-	-	b	-	b	b	a	b	b	-	a	b	-	-	b	b	-	a	a	-	-	-	a	-	a	b	b	b	a	b	b	b	b	b	-	a	b	a	a	a
chr11	10907817	T	C	b	b	a	a	a	b	-	-	b	-	b	b	a	b	b	-	a	b	-	-	b	b	-	a	a	-	-	-	a	-	a	b	b	b	a	b	b	b	b	b	-	a	b	a	a	a
chr11	10908161	T	A	-	-	-	-	-	-	-	-	-	-	-	-	-	b	-	b	a	-	h	-	a	a	-	b	b	-	b	-	-	-	-	-	b	b	-	-	-	-	-	-	-	-	-	-	-	-
chr11	10908190	G	A	-	-	-	-	-	-	-	-	-	-	-	-	-	b	-	b	a	-	h	-	a	a	-	b	h	-	b	-	-	-	-	-	b	b	-	-	-	-	-	-	-	-	-	-	-	-
chr11	10910564	C	T	b	b	a	a	a	b	b	b	b	a	b	b	b	b	-	b	-	-	a	a	b	a	a	b	h	-	b	b	b	b	b	b	b	b	a	b	-	b	b	b	b	-	b	a	-	a
chr11	10910705	T	C	b	b	a	a	a	b	b	b	b	a	b	b	b	b	-	b	-	-	b	a	b	a	a	b	h	b	b	b	b	b	b	b	b	b	a	b	-	b	b	b	b	-	b	a	-	a
chr11	10911227	T	G	b	-	a	a	a	a	b	a	-	a	-	-	a	b	-	-	-	b	-	a	-	a	b	a	-	-	-	a	a	b	b	b	b	b	a	-	a	b	b	b	a	b	b	b	a	a
chr11	10920399	T	C	-	b	a	a	a	-	-	-	-	-	-	b	b	b	b	a	a	b	b	a	b	h	-	a	h	a	b	-	-	b	-	-	-	b	-	b	-	-	b	-	-	a	b	-	-	-
chr11	10927442	C	T	-	-	a	a	a	a	-	-	-	a	-	-	a	-	-	-	-	-	a	a	a	-	a	-	a	-	-	-	a	-	a	-	-	-	a	-	-	-	-	a	a	a	-	a	a	-
chr11	10928626	T	C	-	-	-	-	-	b	-	-	-	-	-	-	-	b	b	a	a	b	a	a	h	a	b	b	a	-	b	-	-	-	-	b	-	-	-	-	-	-	-	-	-	-	-	-	-	-
chr11	10933480	G	T	-	-	b	-	-	-	-	-	-	-	-	-	b	b	b	a	a	b	h	a	b	a	a	a	b	b	b	b	-	-	-	-	-	-	-	-	-	-	-	-	-	-	-	-	-	-
chr11	10936889	C	T	b	b	a	-	a	b	-	-	b	-	b	b	b	b	b	a	a	-	b	a	-	a	-	-	-	-	b	-	b	b	-	-	-	-	-	b	-	b	-	b	a	b	a	b	a	-
chr11	10940455	C	A	b	b	b	a	a	a	-	b	b	a	b	b	a	b	b	-	-	b	-	a	b	a	a	b	b	a	b	a	b	b	b	b	b	b	-	b	b	b	b	b	a	b	b	-	-	-
chr11	10944046	T	C	-	-	b	a	a	-	b	-	b	-	-	-	a	b	-	b	-	b	-	-	-	a	-	-	a	-	-	a	a	b	b	b	-	b	-	-	b	b	-	a	a	b	b	a	a	-
chr11	10944294	T	C	-	-	b	a	a	-	b	-	b	-	-	b	a	b	-	b	-	b	-	-	-	a	-	-	a	-	-	a	-	b	b	b	-	b	-	-	b	b	-	a	a	b	b	a	a	-
chr11	10945685	T	C	-	-	-	-	-	-	-	-	-	-	-	-	-	b	b	a	a	-	a	a	a	b	b	a	a	b	-	-	-	-	-	-	-	-	-	-	-	-	-	-	a	-	-	-	-	-
chr11	10945717	G	C	-	-	-	-	-	-	-	-	-	-	-	-	-	b	b	a	a	-	a	a	a	b	b	a	a	b	-	-	-	-	-	-	-	-	-	-	-	-	-	-	a	-	-	-	-	-
chr11	10945743	G	A	-	-	-	a	-	a	-	b	-	-	-	-	-	-	b	-	a	b	-	-	-	-	a	-	b	-	-	-	-	-	a	b	-	b	-	-	-	b	-	-	a	-	b	a	-	-
chr11	10946207	T	C	-	-	a	a	-	-	-	-	-	-	-	-	-	b	b	a	a	b	a	a	b	b	b	b	a	a	-	-	b	-	-	-	-	-	a	-	-	-	-	b	-	b	-	-	-	-
chr11	10946337	G	C	-	-	a	a	-	-	-	-	-	-	-	-	-	b	b	a	a	b	a	a	b	b	b	b	a	a	-	-	b	-	-	-	-	-	a	-	-	-	-	b	-	b	-	-	-	-
chr11	10946379	A	G	-	-	a	a	-	-	-	-	-	-	-	-	-	b	b	a	a	b	a	a	a	b	b	a	a	a	-	-	b	-	-	-	-	-	a	-	-	-	-	b	-	b	-	-	-	-
chr11	10946442	C	T	b	-	-	-	-	-	-	-	-	-	-	-	a	b	b	b	a	b	h	a	b	b	a	b	a	h	b	-	-	-	-	-	-	-	-	-	-	-	-	-	-	-	-	-	-	-
chr11	10946477	A	T	b	-	-	-	-	-	-	-	-	-	-	-	a	-	b	b	a	b	h	a	b	b	b	b	a	h	b	-	-	-	-	-	-	-	-	-	-	-	-	-	-	-	-	-	-	-
chr11	10947791	A	G	b	-	a	-	a	b	-	-	-	-	b	-	b	-	-	-	-	-	-	-	-	a	-	-	-	-	-	a	-	b	b	-	b	b	-	b	a	b	-	a	-	a	b	b	-	a
chr11	10968293	C	T	-	-	-	-	-	-	-	-	-	-	-	b	-	-	-	a	a	b	a	a	a	a	-	a	a	a	b	-	-	-	-	-	-	-	-	-	-	-	-	-	-	b	-	-	-	-
chr11	10968331	C	T	-	-	-	-	-	-	-	-	-	-	-	b	-	-	-	a	a	b	a	a	a	a	-	a	a	a	b	-	-	-	-	-	-	-	-	-	-	-	-	-	-	b	-	-	-	-
chr11	10975185	A	G	-	-	-	a	a	-	-	-	b	-	-	b	b	b	-	-	-	-	-	-	-	-	-	-	-	-	-	-	-	-	a	b	-	b	a	-	-	b	b	b	-	-	b	b	-	-
chr11	10983335	G	A	b	-	-	a	a	a	b	a	-	a	b	b	a	-	-	-	a	-	-	-	-	-	-	-	b	-	b	b	b	b	a	-	b	b	-	-	a	-	-	-	a	a	b	b	-	-
chr11	10992556	C	T	b	-	-	-	a	b	-	-	-	-	-	b	b	-	-	-	-	-	-	a	-	-	-	-	-	-	-	-	-	b	b	b	b	b	-	-	-	-	b	a	-	b	b	-	-	-
chr11	10994022	C	G	-	-	-	-	a	b	-	-	-	-	-	-	-	-	-	-	-	-	-	-	-	-	-	-	-	-	-	-	-	-	-	-	-	b	-	-	-	-	-	a	-	-	-	-	-	-
chr11	10996585	C	T	-	-	-	-	-	-	-	-	-	-	-	-	a	b	b	b	a	-	a	a	h	a	a	a	a	h	b	a	-	-	-	b	b	b	-	-	b	-	-	-	-	-	-	-	-	-
chr11	11009454	G	A	b	b	a	a	a	b	-	a	b	a	-	b	b	-	-	-	a	b	-	a	a	a	-	b	a	a	b	b	a	-	b	b	b	b	-	-	-	b	-	b	a	-	b	b	a	-
chr11	11017201	C	G	b	-	b	-	-	b	-	b	b	-	-	b	-	b	b	b	a	b	b	a	h	b	a	h	h	a	b	-	-	-	-	-	-	-	-	b	-	b	-	b	a	b	-	-	-	-
chr11	11018707	A	C	b	b	b	a	a	b	b	a	b	a	b	b	b	-	b	b	-	-	-	-	b	b	-	-	a	-	b	b	b	b	a	b	b	b	-	b	a	b	b	a	a	a	b	a	b	a
chr11	11020614	C	T	b	-	a	a	-	b	b	a	b	a	b	b	a	b	b	b	a	b	a	-	a	-	-	-	-	a	-	a	b	-	a	b	-	b	-	b	a	b	b	a	a	a	b	a	b	-
chr11	11020815	T	A	b	-	a	a	-	b	b	a	b	a	b	b	a	b	b	b	a	b	a	-	a	-	-	-	-	a	b	a	b	-	b	b	-	b	-	b	a	b	b	a	a	a	b	a	b	-
chr11	11020929	A	G	b	-	-	-	-	-	-	-	-	-	-	-	b	b	b	a	a	b	a	a	a	a	a	a	h	b	b	b	-	-	b	-	-	-	-	b	-	-	-	-	a	-	-	-	-	-
chr11	11020940	C	T	b	-	-	-	-	-	-	-	-	-	-	-	b	b	b	a	a	b	a	a	a	a	a	a	h	b	b	b	-	-	b	-	-	-	-	b	-	-	-	-	a	-	-	-	-	-
chr11	11021128	C	T	-	-	a	a	a	a	-	a	-	a	-	-	a	b	b	b	a	b	a	a	a	b	-	a	a	h	b	a	a	-	a	b	-	-	-	-	a	b	-	a	a	-	-	a	-	-
chr11	11025565	A	G	b	-	b	a	a	a	-	b	-	-	-	b	a	-	b	-	-	-	-	-	-	-	-	-	-	-	b	-	b	-	b	-	-	b	a	b	a	-	-	-	a	b	b	a	b	a
chr11	11025661	A	T	b	b	a	a	a	a	b	b	b	a	b	b	a	-	-	-	a	-	-	-	a	-	a	-	-	a	b	b	b	b	a	b	b	b	-	b	a	b	b	a	a	a	b	b	b	-
chr11	11025836	A	C	b	b	a	a	a	a	b	b	b	a	b	b	a	-	-	-	a	-	-	-	a	-	a	-	-	a	b	b	b	b	a	b	b	b	-	b	a	b	b	a	a	a	b	b	b	-
chr11	11025932	A	G	b	-	b	a	-	a	-	b	-	-	-	b	b	b	-	b	a	-	-	a	-	-	-	-	a	b	-	a	-	b	a	b	b	b	-	-	a	b	-	b	a	-	b	a	b	a
chr11	11026203	C	T	b	-	b	a	-	a	-	b	-	-	-	b	b	b	-	b	a	-	-	a	-	-	-	-	a	b	-	a	-	b	a	b	b	b	-	-	a	b	-	b	a	-	b	a	b	a
chr11	11026209	A	G	b	-	b	a	-	a	-	b	-	-	-	b	b	b	-	b	a	-	-	a	-	-	-	-	a	b	-	a	-	b	a	b	b	b	-	-	a	b	-	b	a	-	b	a	b	a
chr11	11026305	G	A	b	b	b	a	a	b	b	a	b	-	b	b	a	b	b	b	a	b	b	a	a	a	a	-	a	a	b	-	a	b	-	-	b	-	-	-	-	-	b	b	-	-	b	-	-	a
chr11	11026419	C	G	b	b	b	a	a	b	b	a	b	-	b	b	a	-	-	a	a	-	-	a	a	a	a	-	a	a	-	-	a	b	-	-	b	-	-	-	-	-	b	b	-	-	b	-	-	-
chr11	11026451	A	G	b	b	b	a	a	b	b	a	b	-	b	b	a	-	-	a	a	-	-	a	a	a	a	-	a	a	-	-	a	b	-	-	b	-	-	-	-	-	b	b	-	-	b	-	-	-
chr11	11026474	C	T	b	b	b	a	a	b	b	a	b	-	b	b	a	-	-	a	a	-	-	a	a	a	a	-	a	a	-	-	a	b	-	-	b	-	-	-	-	-	b	b	-	-	b	-	-	-
chr11	11026599	C	T	-	-	-	-	-	-	-	-	b	-	b	-	-	-	-	-	-	-	-	-	-	a	-	-	-	a	b	-	-	-	-	b	-	b	-	-	-	b	-	-	a	b	b	-	-	-
chr11	11026662	A	G	-	-	-	-	-	-	-	-	a	-	b	-	-	-	-	-	-	-	-	-	-	a	-	-	-	a	b	-	-	-	-	b	-	b	-	-	-	b	-	-	a	b	b	-	-	-
chr11	11033279	C	G	-	-	a	a	-	a	-	-	-	-	-	-	a	b	b	a	a	b	a	a	a	a	a	a	a	a	b	-	-	-	a	-	-	-	-	-	-	-	-	a	-	-	-	-	-	-
chr11	11034697	C	A	-	-	-	a	a	b	-	-	-	a	-	-	b	b	b	a	a	b	b	a	h	a	b	a	h	a	b	-	-	-	-	b	-	b	a	-	-	-	-	-	-	-	-	-	-	-
chr11	11034719	A	G	-	-	-	a	a	b	-	-	-	a	-	-	b	b	b	a	a	b	a	a	h	a	b	a	h	a	b	-	-	-	-	b	-	b	a	-	-	-	-	-	-	-	-	-	-	-
chr11	11034883	G	A	-	-	-	a	a	b	-	-	-	a	-	-	b	b	b	a	a	b	b	a	h	a	b	a	h	a	b	-	-	-	-	-	-	b	a	-	-	-	-	-	-	-	-	-	-	-
chr11	11034954	C	T	-	-	-	-	-	-	-	-	-	-	-	-	-	b	b	b	a	b	h	a	b	b	a	a	b	a	b	-	b	b	-	-	-	b	-	-	-	-	-	-	-	-	-	-	-	-
chr11	11037117	G	C	-	-	b	a	a	-	-	a	-	-	-	-	b	-	-	a	a	-	-	a	a	a	-	-	-	a	-	-	-	b	-	-	-	-	-	-	-	-	-	-	-	-	-	-	-	-
chr11	11037429	G	A	-	-	-	-	-	-	-	-	-	-	-	-	-	b	b	a	a	b	-	a	a	a	a	-	a	h	b	b	-	-	-	-	-	-	-	-	-	-	-	-	-	-	-	-	-	-
chr11	11037657	A	G	-	-	-	a	a	a	-	-	b	a	-	-	-	b	b	a	a	b	a	a	h	h	b	a	a	b	b	a	b	-	a	-	-	b	-	-	-	b	-	b	a	-	-	-	-	-
chr11	11038758	G	T	b	b	b	a	a	b	b	a	b	a	b	b	b	b	-	-	a	b	b	a	-	b	-	-	b	a	b	b	b	b	a	b	b	b	a	b	b	b	b	b	a	-	b	b	a	a
chr11	11038783	A	G	b	b	b	a	a	b	b	a	b	a	b	b	b	b	-	-	a	b	b	a	-	b	-	-	b	a	b	b	b	b	a	b	b	b	a	b	b	b	b	b	a	-	b	b	a	a
chr11	11038802	C	T	b	b	b	a	a	b	b	a	b	a	b	b	b	-	-	-	a	-	-	a	-	-	-	-	b	a	-	b	b	b	a	b	b	b	a	b	b	b	b	b	a	-	b	b	a	a
chr11	11039083	T	C	-	-	-	-	a	-	-	-	-	-	-	-	-	b	b	a	a	-	a	a	h	h	b	h	a	a	b	-	-	-	-	-	-	-	-	-	-	-	-	-	-	-	-	-	-	-
chr11	11039132	C	T	-	-	-	-	a	-	-	-	-	-	-	-	-	b	b	a	a	-	a	a	h	h	a	h	a	a	b	-	-	-	-	-	-	-	-	-	-	-	-	-	-	-	-	-	-	-
chr11	11039157	A	G	-	-	-	-	a	-	-	-	-	-	-	-	-	b	h	h	a	b	h	a	h	h	b	h	h	a	b	-	-	-	-	-	b	-	-	-	-	-	-	-	-	-	-	-	-	-
chr11	11039345	A	G	b	b	b	a	a	a	b	a	b	a	b	b	b	b	b	a	a	b	-	a	b	b	b	-	b	b	b	b	a	b	b	b	b	b	a	b	b	b	b	a	a	b	b	b	a	a
chr11	11040350	G	A	b	b	b	-	-	b	b	b	b	-	b	b	b	b	-	-	-	b	-	-	-	-	b	b	-	b	b	b	b	b	b	b	b	b	-	-	b	b	b	b	-	b	b	-	b	-
chr11	11041423	T	C	b	b	b	a	a	b	b	b	b	-	b	b	-	b	-	a	a	b	b	a	a	a	a	a	b	b	-	b	-	b	-	b	-	b	-	b	b	-	-	-	-	-	-	-	b	-
chr11	11041438	G	A	b	b	b	a	a	b	b	b	b	-	b	b	-	b	-	a	a	b	b	a	a	a	a	a	b	b	-	b	-	b	-	b	-	b	-	b	b	-	-	-	-	-	-	-	b	-
chr11	11041564	T	C	b	b	b	a	a	b	b	b	b	-	b	b	-	b	-	h	a	b	b	a	a	a	a	a	b	b	-	b	-	b	-	b	-	b	-	b	b	-	-	-	-	-	-	-	b	-
chr11	11044469	G	T	b	-	b	a	a	b	b	b	b	a	b	b	b	-	-	a	-	-	-	a	-	a	-	-	a	a	-	a	a	b	b	b	b	b	-	b	-	b	-	b	a	a	b	-	a	-
chr11	11044880	C	A	b	-	b	a	a	b	-	b	-	a	-	-	-	b	-	-	a	-	-	-	-	-	-	-	-	b	b	a	b	b	b	b	b	b	a	-	-	b	-	a	a	b	b	b	b	-
chr11	11049281	C	T	b	b	a	a	a	b	b	b	b	a	b	b	b	-	-	-	a	-	-	a	a	-	-	-	-	b	-	a	a	b	b	b	b	b	-	-	a	b	b	a	a	a	b	a	-	-
chr11	11049312	T	C	b	b	a	a	a	b	b	b	b	a	b	b	b	-	-	-	a	-	-	a	a	-	-	-	-	b	-	b	b	b	b	b	b	b	-	-	a	b	b	b	a	a	b	b	-	-
chr11	11049535	G	T	-	-	b	a	a	-	b	-	b	a	b	b	b	b	b	-	a	b	-	a	-	a	-	-	-	a	b	b	a	-	b	b	b	b	a	b	-	b	b	b	a	a	b	b	-	-
chr11	11049834	T	G	-	-	b	a	a	-	b	-	b	a	b	b	b	b	b	-	a	b	-	a	-	a	-	-	-	b	b	b	a	-	b	b	b	b	a	b	-	b	b	b	a	a	b	b	-	-
chr11	11051276	T	C	-	-	-	-	-	-	-	-	-	-	-	-	-	b	-	-	a	-	b	a	-	a	b	b	b	b	b	-	-	-	-	-	-	-	-	-	-	-	-	-	a	-	-	-	-	-
chr11	11061209	C	A	b	b	a	a	a	a	-	a	b	a	b	b	a	-	-	-	-	-	-	-	-	-	-	-	-	b	-	b	a	-	b	b	b	b	a	-	a	b	b	a	a	a	b	a	b	a
chr11	11063389	T	A	-	-	-	-	-	-	-	-	-	-	-	-	-	b	b	-	-	-	-	a	-	-	-	-	-	-	-	-	-	-	-	b	-	-	-	-	-	-	-	-	-	-	-	-	-	-
chr11	11065199	G	A	-	-	-	-	-	-	-	-	-	-	-	-	-	a	-	a	a	b	a	-	b	a	b	a	a	b	a	a	-	-	-	-	-	-	-	-	-	-	-	-	-	-	-	-	-	-
chr11	11068275	A	T	-	-	-	-	-	-	-	-	-	-	-	-	-	b	-	b	a	b	a	-	b	a	a	a	h	b	-	-	-	b	-	b	-	-	-	-	-	-	-	-	a	-	-	-	-	-
chr11	11068309	T	C	-	-	-	-	-	-	-	-	-	-	-	-	-	b	-	b	a	b	a	-	b	a	a	h	h	b	-	-	-	b	-	b	-	-	-	-	-	-	-	-	a	-	-	-	-	-
chr11	11070489	A	T	b	-	b	a	a	b	b	-	b	a	b	b	a	b	-	-	-	-	a	-	a	a	b	-	a	a	b	a	b	-	b	b	b	b	-	b	-	b	b	a	a	a	b	b	b	-
chr11	11070544	T	C	-	-	-	-	-	-	-	-	-	-	-	-	-	b	b	a	a	b	b	a	a	h	b	h	h	h	b	-	-	-	a	-	-	-	-	-	-	-	-	-	-	-	-	b	-	-
chr11	11070642	G	T	-	-	-	-	-	-	-	-	-	-	-	-	-	b	b	a	a	b	a	a	a	h	b	h	h	h	b	-	-	-	a	-	-	-	-	-	-	-	-	-	-	-	-	b	-	-
chr11	11070691	A	G	b	-	b	a	a	a	b	a	b	a	b	b	a	b	-	-	a	b	a	a	b	-	-	b	-	b	b	a	a	b	a	b	b	b	a	b	-	b	b	a	a	a	b	a	a	a
chr11	11071016	T	C	-	-	-	-	-	-	-	-	-	-	-	-	-	b	b	a	a	b	a	a	h	a	b	a	a	b	b	-	-	-	-	-	-	b	-	-	-	-	-	-	-	-	-	-	-	-
chr11	11071073	G	A	-	-	-	-	-	-	-	-	-	-	-	-	-	b	-	a	a	b	a	a	h	a	b	a	a	b	b	-	-	-	-	-	-	b	-	-	-	-	-	-	-	-	-	-	-	-
chr11	11071114	T	G	-	-	-	-	-	-	-	-	-	-	-	-	-	b	-	a	a	b	a	a	h	a	b	a	a	b	b	-	-	-	-	-	-	b	-	-	-	-	-	-	-	-	-	-	-	-
chr11	11072885	A	G	b	-	b	a	a	b	-	b	b	-	b	b	a	-	-	-	a	b	-	-	b	b	-	-	-	a	b	a	b	b	b	b	b	b	a	b	b	b	b	a	a	a	b	a	b	-
chr11	11073673	C	G	-	b	a	-	a	-	-	-	-	-	-	-	-	b	b	h	a	b	h	a	b	a	a	h	b	a	b	-	-	-	-	-	-	-	a	-	-	b	-	-	-	-	-	-	-	-
chr11	11073793	T	A	-	b	a	-	a	-	-	-	-	-	-	-	-	b	b	a	a	b	h	a	b	a	a	h	b	b	b	-	-	-	-	-	-	b	a	-	-	b	-	-	-	-	-	-	-	-
chr11	11073922	C	T	-	-	-	-	-	-	-	-	-	-	b	-	-	b	b	h	a	-	b	a	a	a	a	a	h	a	b	-	-	b	-	-	-	-	-	-	-	-	-	b	-	-	-	-	-	-
chr11	11074023	T	C	-	-	-	-	a	-	-	-	-	-	b	-	-	-	-	a	a	-	a	a	a	a	a	a	a	a	-	-	-	b	-	-	-	-	-	-	-	-	-	b	-	-	-	-	-	-
chr11	11074135	A	G	-	-	b	-	-	-	-	-	-	-	-	b	-	b	b	b	-	b	b	-	b	b	b	b	b	b	b	-	-	-	b	b	-	-	-	-	-	-	-	-	-	-	-	-	-	-
chr11	11077165	T	C	b	b	-	a	a	a	-	a	b	-	b	b	b	b	-	b	a	b	-	a	b	h	b	b	h	-	b	b	b	-	a	b	-	b	a	-	b	-	-	a	-	-	b	a	-	-
chr11	11077252	G	A	b	b	-	a	a	a	-	a	b	-	b	b	b	b	-	-	a	b	-	a	b	a	b	b	a	-	b	b	b	-	a	b	-	b	a	b	b	-	-	a	-	b	b	a	-	-
chr11	11077379	G	A	-	-	a	a	a	a	-	a	-	a	-	a	a	-	-	-	a	-	-	a	-	a	-	-	-	-	-	a	a	-	a	-	-	-	a	-	a	-	-	a	a	a	-	a	a	a
chr11	11077562	T	C	-	-	a	a	a	a	-	a	-	a	-	-	a	b	b	-	a	b	b	a	-	a	-	b	b	a	b	a	a	-	a	b	-	-	a	-	a	b	-	a	a	b	-	a	a	-
chr11	11077577	C	G	-	-	a	a	a	a	-	a	-	a	-	-	a	b	b	-	a	b	b	a	-	a	-	b	b	a	b	a	a	-	a	b	-	-	a	-	a	b	-	a	a	a	-	a	a	-
chr11	11077832	T	A	-	b	b	-	a	a	-	-	b	-	-	-	-	b	b	b	-	b	a	-	b	h	b	a	a	a	b	a	-	-	-	b	-	b	-	-	-	-	-	-	-	b	-	-	b	-
chr11	11077862	A	G	-	b	a	-	a	a	-	-	b	-	-	-	-	-	-	b	-	b	a	-	a	a	a	a	a	a	-	a	-	-	-	b	-	b	-	-	-	-	-	-	-	b	-	-	b	-
chr11	11077875	A	G	-	b	-	-	-	-	-	-	-	-	-	-	b	b	b	b	a	b	h	a	h	a	a	h	h	b	b	-	-	-	b	-	-	-	-	-	-	b	-	-	-	a	-	-	-	-
chr11	11077919	C	A	-	b	-	-	-	-	-	-	-	-	-	-	b	b	b	b	a	b	h	a	h	a	b	h	h	b	b	-	-	-	b	-	-	-	-	-	-	b	-	-	-	a	-	-	-	-
chr11	11078019	G	A	-	b	-	-	-	-	-	-	-	-	-	-	b	b	b	b	a	b	h	a	h	h	b	h	h	b	b	-	-	-	b	-	-	-	-	-	-	b	-	-	-	a	-	-	-	-
chr11	11078511	G	A	-	-	-	-	a	-	-	a	-	a	-	-	a	-	-	-	-	-	a	-	-	-	-	-	-	-	-	-	-	-	a	-	-	-	a	-	-	-	-	a	-	b	b	a	-	-
chr11	11078829	C	A	-	b	-	a	a	-	-	-	-	-	-	-	a	b	b	a	a	b	b	a	a	h	-	-	-	a	b	-	a	-	-	-	-	-	-	-	-	-	-	-	-	-	-	-	-	-
chr11	11079329	A	C	b	b	a	a	a	b	-	-	b	a	b	b	b	b	-	b	a	b	b	a	a	a	-	b	a	b	-	b	a	b	b	-	b	b	a	b	a	-	b	a	-	a	b	-	-	a
chr11	11079471	C	A	-	-	-	-	-	-	-	-	-	-	-	-	-	b	b	a	a	-	b	a	a	-	-	a	a	-	b	-	-	-	a	-	-	-	-	-	a	-	-	b	-	-	-	-	-	-
chr11	11079476	T	C	-	-	-	-	-	-	-	-	-	-	-	-	-	b	b	a	a	-	b	a	a	-	-	a	a	-	b	-	-	-	a	-	-	-	-	-	a	-	-	b	-	-	-	-	-	-
chr11	11081193	G	A	b	b	b	a	a	b	-	-	b	a	-	b	b	-	-	-	-	-	-	a	-	-	-	-	b	-	-	b	a	b	a	b	b	b	-	b	-	b	b	a	a	a	b	a	a	a
chr11	11088116	G	T	b	-	-	-	-	-	-	-	-	-	-	-	-	-	-	-	a	-	-	a	-	-	-	-	-	-	-	-	-	-	-	-	-	-	-	-	-	-	-	-	-	-	-	-	-	-
chr11	11088236	C	T	b	b	b	a	a	b	b	a	b	a	b	b	b	b	b	a	a	-	b	a	a	h	b	a	a	a	b	b	b	b	a	b	-	b	a	b	a	b	b	b	a	a	b	a	b	a
chr11	11089281	T	C	b	b	b	a	a	a	b	b	b	a	b	b	b	-	-	-	a	-	a	-	a	a	b	-	a	-	-	b	a	b	a	b	b	b	a	b	b	b	b	a	a	a	b	b	a	a
chr11	11089305	G	A	b	b	b	a	a	a	b	b	b	a	b	b	b	-	-	-	a	-	a	-	a	a	b	-	a	-	-	b	a	b	a	b	b	b	a	b	b	b	b	a	a	a	b	b	a	a
chr11	11089378	A	C	-	-	-	-	-	-	-	-	-	-	-	-	-	b	b	a	a	b	b	a	h	h	a	h	h	b	b	-	-	-	a	-	b	-	-	-	-	b	-	b	-	-	-	-	-	-
chr11	11089435	C	T	-	-	-	-	-	-	-	-	-	-	-	-	-	b	b	b	a	b	b	a	h	h	a	h	h	b	b	-	-	-	a	-	b	-	-	-	-	b	-	b	-	-	-	-	-	-
chr11	11089583	A	G	b	b	a	a	a	-	-	-	-	-	b	b	-	b	-	-	-	b	b	a	-	-	-	-	-	-	b	a	-	b	a	b	b	b	-	b	a	-	-	b	a	b	b	a	b	-
chr11	11089822	T	C	b	b	a	a	a	-	-	-	-	-	b	b	-	b	-	-	-	b	b	a	-	-	-	-	-	-	b	a	-	b	b	b	b	b	-	b	a	-	-	b	a	b	b	a	b	-
chr11	11093174	T	C	b	-	a	a	-	a	-	a	b	a	b	b	a	b	b	b	a	b	-	a	h	a	b	-	h	a	b	a	-	-	b	b	-	-	-	-	-	-	b	a	-	-	-	-	-	-
chr11	11094614	T	C	-	-	-	-	-	-	-	-	-	-	b	b	-	b	b	h	a	b	h	a	h	b	h	h	b	h	b	-	-	-	-	-	-	-	-	-	-	-	-	-	-	-	-	-	-	-
chr11	11096718	G	A	b	-	a	a	-	b	b	a	-	-	-	b	a	-	-	-	-	-	a	-	-	-	-	a	-	-	-	-	b	b	b	b	b	b	-	b	a	-	b	a	-	a	b	b	a	a
chr11	11098475	C	T	-	b	a	a	a	b	-	a	b	a	b	-	a	-	-	-	-	-	a	a	a	-	-	-	-	-	-	a	a	b	a	b	b	b	a	-	-	-	b	a	a	-	b	a	a	-
chr11	11109886	A	G	-	-	-	-	-	-	-	-	-	-	-	-	-	-	-	-	-	-	-	-	-	-	-	-	-	-	-	-	a	-	-	-	-	-	-	b	-	-	-	b	-	-	-	-	-	-
chr11	11109926	T	C	-	-	-	-	-	-	-	-	-	-	-	-	-	-	-	-	-	-	-	-	-	-	-	-	-	-	-	-	a	-	-	-	-	-	-	b	-	-	-	b	-	-	-	-	-	-
chr11	11111462	A	G	-	b	a	a	a	b	-	a	b	a	b	b	a	-	-	a	a	-	a	a	a	-	-	-	-	-	b	b	b	b	b	b	b	b	-	-	b	b	b	-	a	a	b	-	b	-
chr11	11111467	G	A	-	b	b	a	a	b	-	a	b	a	b	b	a	-	-	a	a	-	b	a	a	-	-	-	-	-	b	b	b	b	b	b	b	b	-	-	b	b	b	-	a	a	b	-	b	-
chr11	11111994	C	T	-	-	-	-	-	-	-	-	-	-	-	-	-	b	b	b	a	-	b	a	-	h	h	h	h	b	b	-	-	-	-	-	-	-	-	-	b	-	-	-	a	-	-	-	-	-
chr11	11113156	T	A	-	-	-	a	-	-	-	-	-	a	-	-	a	b	b	b	a	b	h	a	h	h	h	b	h	h	b	-	a	-	b	-	-	-	-	-	-	-	-	-	-	-	-	-	-	-
chr11	11122859	C	T	b	b	b	a	a	a	b	a	b	a	b	b	b	b	b	b	a	b	a	a	-	h	b	a	b	-	-	a	b	b	b	b	b	b	a	b	a	b	b	a	a	b	b	a	a	a
chr11	11122881	T	G	b	b	b	a	a	a	b	a	b	a	b	b	b	b	b	b	a	b	b	a	a	h	b	b	b	-	-	a	b	b	b	b	b	b	a	b	a	b	b	a	a	b	b	b	a	a
chr11	11127675	T	C	-	-	-	-	-	-	-	-	-	-	-	-	-	b	b	a	a	b	a	a	a	h	h	h	a	h	b	-	-	-	-	-	-	b	-	-	-	-	-	-	-	-	-	-	-	-
chr11	11130095	C	T	b	b	b	a	a	b	b	-	-	-	b	b	b	-	-	-	a	-	-	-	-	a	b	-	a	a	b	b	a	b	a	b	b	b	a	b	-	b	b	a	a	a	b	-	-	a
chr11	11130127	C	T	b	b	b	a	a	b	b	-	-	-	b	b	b	-	-	-	a	-	-	-	-	a	b	-	a	a	b	b	a	b	a	b	b	b	a	b	-	b	b	a	a	a	b	-	-	a
chr11	11130444	C	A	b	b	b	a	a	b	b	-	-	-	b	b	a	-	-	-	a	-	-	-	-	b	-	-	a	a	b	b	a	b	a	b	b	b	a	b	-	b	b	a	a	a	b	-	b	a
chr11	11130454	G	A	b	b	b	a	a	b	b	-	-	-	b	b	a	-	-	-	a	-	-	-	-	b	-	-	a	a	b	b	a	b	a	b	b	b	a	b	-	b	b	a	a	a	b	-	b	a
chr11	11133452	T	C	-	-	-	a	-	a	-	-	b	-	-	b	b	-	-	a	a	-	a	a	a	a	a	a	a	-	-	a	-	-	-	-	-	b	-	-	-	-	b	-	a	b	-	-	-	-
chr11	11133457	G	A	-	-	-	a	-	a	-	-	b	-	-	b	b	-	-	a	a	-	a	a	a	a	a	a	a	-	-	a	-	-	-	-	-	b	-	-	-	-	b	-	a	b	-	-	-	-
chr11	11133494	G	A	-	-	-	a	-	a	-	-	b	-	-	b	b	-	-	a	a	-	a	a	a	a	a	a	a	-	-	a	-	-	-	-	-	b	-	-	-	-	b	-	a	b	-	-	-	-
chr11	11136217	A	C	-	-	-	a	-	-	-	-	-	-	b	-	-	-	-	-	a	-	-	-	-	a	-	-	-	-	-	-	b	b	b	-	-	b	-	-	-	b	b	b	a	-	b	b	a	-
chr11	11138221	G	A	b	-	a	a	a	a	-	-	-	a	-	-	b	b	b	b	-	-	h	a	b	a	a	b	b	b	b	a	a	-	b	a	-	-	a	-	a	-	-	a	a	a	-	a	-	a
chr11	11142007	C	T	b	-	b	-	-	b	b	-	b	-	b	b	b	b	b	-	-	b	b	-	b	b	-	b	b	b	b	-	-	b	-	-	b	b	-	-	-	-	-	-	-	b	b	-	-	-
chr11	11146146	G	A	b	b	-	a	-	b	-	-	-	-	-	b	-	b	-	-	-	-	-	-	b	b	-	-	-	-	-	-	-	-	b	-	-	b	-	-	-	-	-	-	-	-	b	-	-	-
chr11	11150029	C	T	b	-	-	-	-	a	-	-	b	a	b	b	-	b	b	b	a	b	b	a	a	a	a	a	a	a	b	-	-	-	b	-	-	-	-	-	-	b	-	-	-	-	-	-	a	-
chr11	11178245	T	C	-	-	a	a	a	a	-	a	-	a	-	-	a	-	-	-	a	-	-	-	-	-	-	-	a	-	-	-	a	-	-	b	-	-	-	-	a	-	-	a	-	-	-	a	-	-
chr11	11179131	C	T	-	-	-	-	-	-	-	-	-	-	-	-	-	b	b	b	a	b	b	a	b	h	b	h	b	h	b	-	a	-	-	-	-	-	-	-	-	-	-	-	-	-	-	-	-	-
chr11	11184328	A	G	-	-	-	-	-	-	-	-	-	-	-	b	-	b	b	b	a	b	a	a	b	b	h	b	a	a	b	-	a	-	a	-	-	b	-	-	-	-	-	-	a	-	-	-	-	-
chr11	11184355	A	C	-	-	-	-	-	-	-	-	-	-	-	-	-	b	b	b	a	b	a	a	h	a	a	a	-	a	b	-	-	-	-	-	-	-	-	-	-	-	-	-	-	-	-	-	-	-
chr11	11184392	T	C	-	-	-	-	-	-	-	-	-	-	-	-	-	b	b	b	a	b	a	a	h	a	b	a	-	a	b	-	-	-	-	-	-	-	-	-	-	-	-	-	-	-	-	-	-	-
chr11	11184496	A	G	-	-	-	-	-	-	-	-	-	-	-	-	-	b	b	b	a	b	a	a	h	a	a	a	-	a	b	-	-	-	-	-	-	-	-	-	-	-	-	-	-	-	-	-	-	-
chr11	11188933	C	A	b	b	a	a	a	b	b	b	b	a	b	b	b	b	-	b	a	-	a	a	a	a	a	b	a	b	b	-	a	b	a	b	b	b	-	b	-	-	b	a	-	b	b	a	a	a
chr11	11189071	C	T	b	b	a	a	a	a	b	b	b	a	b	b	b	-	-	-	a	-	a	a	a	a	a	a	a	-	-	-	a	b	a	b	b	b	-	b	-	-	b	a	-	-	b	a	a	a
chr11	11189078	T	C	b	b	a	a	a	b	b	b	b	a	b	b	b	-	-	-	a	-	a	a	a	a	a	a	a	-	-	-	b	b	a	b	b	b	-	b	-	-	b	a	-	-	b	a	a	a
chr11	11189140	G	A	b	b	a	a	a	b	b	b	b	a	b	b	b	-	-	-	a	-	a	a	a	a	a	a	a	-	-	-	b	b	a	b	b	b	-	b	-	-	b	a	-	-	b	a	a	a
chr11	11189146	C	T	b	b	a	a	a	a	b	b	b	a	b	b	b	-	-	-	a	-	a	a	a	a	a	a	a	-	-	-	a	b	a	b	b	b	-	b	-	-	b	a	-	-	b	a	a	a
chr11	11189516	T	C	-	-	-	-	-	-	-	-	-	-	-	-	-	b	-	b	a	b	b	a	b	a	-	b	a	-	b	-	-	-	-	-	-	-	a	-	-	-	-	-	-	-	-	-	-	-
chr11	11189526	C	G	-	-	-	-	-	-	-	-	-	-	-	-	-	b	-	b	a	b	b	a	b	a	-	a	a	-	b	-	-	-	-	-	-	-	a	-	-	-	-	-	-	-	-	-	-	-
chr11	11192663	G	T	b	b	-	a	-	b	-	-	b	-	b	b	b	b	b	-	-	b	-	-	b	b	b	b	b	b	b	b	-	b	-	-	b	b	-	b	-	-	-	b	-	-	-	-	-	-
chr11	11192882	G	A	b	b	b	-	-	b	b	b	b	-	b	b	b	b	h	-	-	b	-	-	b	-	b	a	-	b	b	b	-	b	b	b	b	b	-	b	b	-	b	b	-	-	b	b	-	-
chr11	11206499	G	C	-	-	-	-	-	-	-	-	-	-	-	-	-	b	b	a	a	b	a	-	a	b	a	-	h	b	b	-	-	-	-	-	-	-	-	-	-	-	-	-	-	-	-	-	-	-
chr11	11211783	A	T	b	-	-	a	a	b	-	-	b	-	-	b	-	b	b	-	a	b	-	a	b	b	b	-	a	-	b	-	-	-	-	b	b	-	-	b	-	-	-	b	-	a	-	-	-	-
chr11	11211972	T	G	-	-	a	-	-	-	-	-	-	-	b	-	-	b	b	a	b	-	a	h	a	h	a	h	h	b	b	-	a	-	-	-	-	-	-	b	-	-	-	-	a	-	-	-	-	-
chr11	11235334	C	A	-	-	b	-	-	-	-	-	-	-	-	-	a	b	b	b	a	b	b	a	-	h	b	a	h	h	b	-	a	-	-	-	b	-	-	-	-	-	-	-	-	-	-	-	-	-
chr11	11235507	G	A	-	-	b	-	a	-	-	-	-	-	-	-	-	b	b	b	a	b	b	a	a	a	a	h	h	b	b	-	-	-	a	-	-	-	-	-	a	b	-	-	-	b	-	-	-	-
chr11	11235551	A	G	-	-	b	-	a	-	-	-	-	-	-	-	-	b	b	b	a	b	a	a	a	a	a	h	h	a	b	-	-	-	a	-	-	-	-	-	a	b	-	-	-	b	-	-	-	-
chr11	11235630	T	C	-	-	b	-	a	-	-	-	-	-	-	-	-	b	b	b	a	b	b	a	a	h	a	h	h	b	b	-	-	-	a	-	-	-	-	-	a	b	-	-	-	b	-	-	-	-
chr11	11237178	T	C	-	-	-	a	-	-	-	-	b	-	-	a	-	-	-	-	-	-	-	-	-	-	-	-	-	-	-	-	-	a	-	a	-	-	-	-	-	-	-	-	a	-	b	a	a	-
chr11	11238959	T	C	-	-	-	-	-	-	-	-	-	-	-	-	-	-	b	a	a	-	b	a	b	b	a	h	b	b	-	-	-	-	-	-	-	b	-	-	-	-	-	-	-	-	-	-	-	-
chr11	11243054	C	T	-	a	-	a	-	-	-	-	-	-	b	-	-	b	b	b	a	b	a	a	a	a	-	a	a	a	-	-	b	-	a	-	-	b	-	b	-	-	-	b	-	-	-	-	-	-
chr11	11244627	G	A	-	-	-	a	-	-	-	-	-	-	-	-	-	b	-	a	a	-	a	a	-	b	a	b	a	b	b	-	-	-	b	-	b	-	-	-	a	-	-	a	-	-	-	-	-	-
chr11	11244656	A	G	-	-	-	a	-	-	-	-	b	-	-	-	-	b	b	h	a	b	h	a	b	b	a	b	a	b	b	-	-	-	b	-	b	-	-	-	a	-	-	a	-	-	-	-	-	-
chr11	11245122	A	G	-	-	-	a	-	-	-	-	-	-	-	-	-	b	a	b	a	-	a	a	a	a	-	a	a	a	a	-	-	-	-	-	-	-	-	-	-	-	-	-	-	b	-	-	-	-
chr11	11249015	G	T	b	-	b	a	a	b	b	b	b	a	b	b	b	b	b	-	a	b	a	a	h	a	a	a	b	b	b	b	b	b	a	b	b	b	-	b	b	b	b	a	a	b	b	b	a	-
chr11	11250464	A	G	-	-	-	-	-	-	-	-	-	-	-	-	b	b	b	b	a	b	a	a	h	h	a	h	h	b	-	-	-	-	-	-	-	-	-	-	-	-	-	-	-	-	-	a	-	-
chr11	11252882	G	A	-	-	b	-	-	-	b	-	-	a	-	-	-	-	b	b	a	b	a	a	b	b	b	b	a	a	b	-	-	-	-	b	-	b	-	-	b	-	-	-	-	-	-	-	-	-
chr11	11252919	A	G	-	-	b	-	-	-	b	-	-	a	-	-	-	-	b	b	a	b	a	a	b	a	a	a	a	a	b	-	-	-	-	b	-	b	-	-	b	-	-	-	-	-	-	-	-	-
chr11	11254799	A	G	-	-	-	-	-	-	-	-	-	-	-	-	-	b	b	a	a	b	b	h	a	b	h	h	h	h	b	-	-	-	b	-	-	-	-	-	-	-	-	-	-	-	-	-	-	-
chr11	11256635	T	G	b	b	b	a	a	b	b	-	b	a	b	b	a	b	-	a	a	b	a	-	-	a	b	a	a	b	-	a	b	b	b	b	b	b	a	-	a	b	b	b	a	a	b	-	b	a
chr11	11257802	C	T	-	b	b	-	-	-	-	-	-	-	b	b	-	-	-	-	-	-	-	-	-	-	-	-	-	-	-	-	-	b	b	b	-	b	-	b	-	-	b	b	-	-	b	-	b	-
chr11	11257854	A	G	-	b	b	-	-	-	-	-	-	-	b	b	-	-	-	-	-	-	-	-	-	-	-	-	-	-	-	-	-	b	b	b	-	b	-	b	-	-	b	b	-	-	b	-	b	-
chr11	11260698	C	A	b	b	b	a	a	b	-	a	-	a	-	b	a	b	-	-	-	-	b	-	b	b	b	a	b	b	b	b	a	-	b	b	-	-	a	-	-	-	-	a	a	a	-	a	a	-
chr11	11322553	C	T	-	a	a	a	a	a	a	a	a	-	b	a	a	b	b	b	a	b	h	a	a	h	a	h	h	h	b	-	-	-	a	-	a	a	-	a	-	a	a	-	-	-	b	a	a	-
chr11	11322674	A	G	-	-	a	-	-	-	-	-	-	-	b	-	a	-	b	a	a	-	a	a	a	h	a	a	b	a	b	-	-	-	-	-	-	-	-	-	-	-	b	-	-	-	-	-	-	-
chr11	11333706	T	C	-	-	-	-	-	-	-	-	-	-	-	-	-	b	b	b	a	b	a	a	a	a	-	a	h	h	b	-	-	-	-	-	-	-	-	-	b	-	-	-	-	-	-	-	-	-
chr11	11334652	T	C	-	-	b	-	-	-	-	-	-	-	-	-	-	b	-	-	-	-	-	-	b	b	b	-	-	b	-	-	-	-	-	-	-	-	-	b	-	b	b	-	-	-	-	-	-	-
chr11	11335286	T	C	-	-	b	-	-	-	-	-	-	-	-	-	-	-	-	-	a	-	a	a	a	a	-	a	a	a	-	-	-	b	a	-	-	-	-	-	-	-	-	-	-	-	b	-	-	-
chr11	11335294	C	A	-	-	b	-	-	-	-	-	-	-	-	-	-	-	-	-	a	-	a	a	a	a	-	a	a	a	-	-	-	b	a	-	-	-	-	-	-	-	-	-	-	-	b	-	-	-
chr11	11335354	G	T	-	-	b	-	-	-	-	-	-	-	-	-	-	-	-	-	a	-	a	a	a	a	-	a	a	a	-	-	-	b	a	-	-	-	-	-	-	-	-	-	-	-	b	-	-	-
chr11	11335375	G	A	-	-	-	-	a	-	-	-	-	-	-	-	a	b	b	b	a	b	a	a	h	h	a	h	h	a	b	-	-	-	-	-	-	-	-	-	-	-	-	-	-	-	-	-	-	-
chr11	11335460	A	G	-	-	-	-	a	-	-	-	-	-	-	-	a	b	b	a	a	b	a	a	h	a	a	h	h	a	b	-	-	-	-	-	-	-	-	-	-	-	-	-	-	-	-	-	-	-
chr11	11337283	G	A	-	-	-	-	-	-	b	-	-	-	b	-	-	b	b	-	a	b	-	a	b	b	a	-	h	b	-	-	-	-	-	-	-	-	a	-	-	-	-	-	-	b	b	-	-	-
chr11	11337441	T	C	-	-	-	-	-	-	-	-	-	-	b	-	-	b	b	-	a	b	-	a	b	b	a	-	h	b	-	-	-	-	-	-	-	-	a	-	-	-	-	-	-	b	b	-	-	-
chr11	11343540	C	T	b	b	b	a	a	b	-	a	b	-	b	b	b	b	b	-	a	b	b	-	a	h	b	a	-	-	b	a	a	-	a	b	b	b	-	b	b	b	-	-	a	a	b	-	a	-
chr11	11347923	T	G	-	-	-	-	-	-	-	-	b	-	-	b	-	-	-	-	-	-	-	-	b	-	-	-	-	b	-	-	-	-	-	-	-	-	-	-	-	b	-	-	-	-	-	-	-	-
chr11	11354822	C	T	b	-	b	-	-	b	-	b	b	-	b	b	b	b	-	a	a	-	-	a	a	a	a	h	a	h	b	-	b	b	b	b	b	b	-	b	b	b	b	-	-	b	b	b	-	-
chr11	11373540	T	C	-	-	-	-	-	-	b	-	-	-	-	-	a	b	b	b	a	b	a	a	a	h	b	b	b	a	b	-	-	-	-	-	-	-	-	b	-	-	-	-	-	a	-	-	-	-
chr11	11373663	C	T	-	-	-	-	-	-	-	-	-	-	-	-	a	b	b	b	a	b	a	a	a	b	a	b	b	a	b	-	a	-	-	-	-	-	-	b	-	-	-	-	-	a	-	-	-	-
chr11	11373746	T	C	b	-	b	-	-	-	-	-	b	-	b	-	-	-	-	-	a	-	-	-	-	-	-	-	-	b	-	-	b	b	b	-	-	b	-	-	-	-	-	b	-	-	-	-	-	-
chr11	11374127	A	G	b	-	b	-	-	-	-	-	b	-	b	-	-	-	-	-	a	-	-	-	-	-	-	-	-	b	-	-	-	b	b	-	-	b	-	-	-	-	-	b	-	-	-	-	-	-
chr11	11377733	A	T	-	-	-	-	-	-	-	-	-	-	-	b	-	b	b	a	a	-	a	a	b	a	b	h	b	h	-	-	-	-	-	-	-	-	-	-	-	-	-	-	a	-	-	-	-	-
chr11	11386275	A	G	-	-	-	-	-	-	-	-	-	a	-	-	-	b	-	b	a	b	a	a	a	-	a	a	b	a	-	-	-	-	-	-	-	-	-	-	-	-	-	-	-	-	-	-	-	-
chr11	11386287	G	A	-	-	-	-	-	-	-	-	-	a	-	-	-	b	-	b	a	b	a	a	a	-	a	a	b	a	-	-	-	-	-	-	-	-	-	-	-	-	-	-	-	-	-	-	-	-
chr11	11386877	G	A	-	-	-	-	-	-	-	-	-	-	-	-	-	b	b	b	a	b	-	a	b	b	h	b	b	h	b	a	a	-	-	-	-	-	-	-	-	-	-	-	a	-	-	-	-	-
chr11	11399688	G	A	b	-	-	a	a	b	b	-	-	-	-	-	b	-	-	-	-	-	-	-	-	-	-	-	-	-	-	-	-	-	a	-	b	-	-	-	-	-	b	a	-	-	b	a	-	-
chr11	11407948	G	A	-	-	-	-	-	-	-	-	-	-	-	-	-	b	b	h	a	b	h	a	h	h	h	h	h	h	b	-	-	-	-	-	-	-	-	-	-	-	-	-	a	b	-	-	-	-
chr11	11407970	A	C	-	-	-	-	-	-	-	-	-	-	-	-	-	b	b	a	a	b	a	a	b	a	a	h	a	h	b	-	-	-	-	-	-	-	-	-	-	-	-	-	a	b	-	-	-	-
chr11	11408311	C	T	b	b	b	a	a	b	b	b	b	a	b	b	b	b	b	a	-	-	a	a	a	a	-	-	-	-	b	b	b	b	b	b	b	b	a	b	a	b	b	a	a	b	b	b	a	-
chr11	11415488	C	A	b	b	a	a	a	b	b	-	b	a	b	b	a	-	-	-	a	-	-	-	-	-	-	-	a	-	b	b	a	b	a	b	b	b	-	b	a	b	b	b	a	b	b	b	a	-
chr11	11415798	G	A	b	b	a	a	a	b	b	-	b	a	b	b	a	-	-	-	a	-	-	-	-	-	-	-	-	-	b	b	a	b	a	b	b	b	-	b	a	b	b	b	a	b	b	b	a	-
chr11	11416173	G	C	b	b	b	-	a	-	-	a	b	a	b	b	b	b	-	b	a	-	b	a	b	a	a	a	a	a	b	-	a	-	b	b	-	b	-	-	a	b	-	b	a	a	b	-	-	-
chr11	11416180	T	C	b	b	b	-	a	-	-	a	b	a	b	b	b	b	-	b	a	-	b	a	b	a	a	a	a	a	b	-	a	-	b	b	-	b	-	-	a	b	-	b	a	a	b	-	-	-
chr11	11422425	A	G	b	b	a	a	a	b	b	a	b	a	b	b	a	b	b	a	a	b	-	a	-	-	a	-	a	a	-	a	b	b	a	b	b	b	a	b	a	b	b	a	a	a	b	a	-	-
chr11	11422497	G	A	b	b	a	a	a	b	b	a	b	a	b	b	a	b	b	a	a	b	-	a	-	-	a	-	a	a	-	a	b	b	a	b	b	b	a	b	a	b	b	a	a	a	b	a	-	-
chr11	11428868	G	A	-	-	b	-	-	-	b	-	-	-	-	b	a	b	b	b	a	b	h	a	h	h	b	b	h	h	b	a	b	-	-	-	-	b	-	-	-	-	-	-	-	-	-	-	-	-
chr11	11428908	C	T	-	-	b	-	-	-	b	-	-	-	-	b	a	b	b	b	a	b	h	a	h	h	a	b	h	h	b	a	a	-	-	-	-	b	-	-	-	-	-	-	-	-	-	-	-	-
chr11	11429116	A	G	-	-	a	-	-	-	-	b	-	-	-	b	b	-	-	a	a	-	a	a	a	a	a	a	a	a	-	a	b	-	b	b	b	b	-	-	-	-	b	b	-	-	b	b	-	-
chr11	11429306	T	C	-	-	a	a	a	-	-	-	-	a	-	-	a	-	-	-	a	-	a	a	a	a	a	a	a	a	-	-	a	-	-	-	-	-	-	-	-	-	-	-	a	a	-	-	a	-
chr11	11429625	C	T	-	-	-	-	-	-	-	-	-	-	-	-	b	b	-	-	a	b	-	a	a	a	a	h	b	a	b	-	b	-	-	b	-	-	-	-	a	-	b	-	-	-	-	-	-	-
chr11	11429631	C	T	-	-	-	-	-	-	-	-	-	-	-	-	b	b	-	-	a	b	-	a	a	a	a	h	a	a	b	-	b	-	-	b	-	-	-	-	a	-	b	-	-	-	-	-	-	-
chr11	11438974	T	G	b	b	a	a	a	a	b	-	-	a	b	b	b	b	b	b	a	-	a	a	a	a	b	-	b	b	b	a	a	b	b	b	b	b	-	b	a	b	-	b	b	-	b	b	-	a
chr11	11440561	A	C	-	-	-	-	-	-	-	-	-	-	-	-	-	b	b	a	a	b	b	a	h	a	a	a	h	h	b	-	-	-	a	-	-	-	-	-	-	-	-	-	-	-	-	-	-	-
chr11	11440582	A	G	-	-	-	-	-	-	-	-	-	-	-	-	-	b	b	a	a	b	b	a	h	a	a	a	h	h	b	-	-	-	a	-	-	-	-	-	-	-	-	-	-	-	-	-	-	-
chr11	11444629	T	C	b	b	b	a	a	b	-	-	b	a	b	b	b	b	b	b	a	-	a	a	b	a	a	-	-	-	-	-	b	b	b	b	b	b	-	b	b	b	b	b	a	b	b	b	b	-
chr11	11444885	G	A	b	b	b	a	a	b	-	-	b	a	b	b	b	b	b	b	-	b	a	a	b	b	b	b	b	b	b	-	b	b	b	b	b	b	-	b	b	b	b	b	a	b	b	b	b	-
chr11	11446626	G	A	-	-	-	a	-	b	-	-	b	a	-	-	a	b	b	-	a	b	b	a	a	a	b	a	a	a	b	-	-	-	-	b	-	-	-	-	-	-	-	-	-	-	-	-	-	-
chr11	11446659	T	C	-	-	-	a	-	b	-	-	b	a	-	-	a	b	b	-	a	b	b	a	a	a	b	a	a	a	b	-	-	-	-	b	-	-	-	-	-	-	-	-	-	-	-	-	-	-
chr11	11447625	C	T	-	-	-	-	-	-	-	-	-	-	-	-	a	b	-	a	-	b	a	a	a	a	-	h	-	a	b	-	-	-	-	-	-	-	-	-	-	-	-	-	-	-	-	-	-	-
chr11	11450118	G	C	b	b	a	a	a	b	-	-	b	a	b	b	b	b	b	-	-	b	-	a	-	b	-	-	a	a	b	a	a	b	a	b	b	b	a	b	b	b	b	a	a	a	b	-	-	a
chr11	11450160	A	C	b	b	a	a	a	b	-	-	b	a	b	b	b	b	b	-	-	b	-	a	-	a	-	-	a	a	b	a	a	b	a	b	b	b	a	b	b	b	b	a	a	a	b	-	-	a
chr11	11450202	C	T	-	-	-	-	-	-	-	-	-	-	-	-	-	b	b	a	a	b	h	a	a	b	-	h	a	a	b	-	-	-	-	b	-	-	-	-	-	-	-	-	-	-	-	-	-	-
chr11	11450283	T	C	-	-	-	-	-	-	-	-	-	-	-	-	-	b	b	b	a	b	a	a	h	b	-	b	a	b	b	-	-	-	-	b	-	-	-	-	-	-	-	-	-	-	-	-	-	-
chr11	11452654	T	C	-	-	-	-	-	-	-	-	-	-	-	-	-	b	-	-	a	b	b	a	a	a	b	a	a	a	b	-	-	-	-	b	-	b	-	-	-	-	-	-	-	-	-	-	-	-
chr11	11452693	C	T	-	-	-	-	-	-	-	-	-	-	-	-	-	b	-	-	a	b	b	a	a	a	a	a	a	a	b	-	-	-	-	b	-	b	-	-	-	-	-	-	-	-	-	-	-	-
chr11	11452901	T	C	-	-	-	-	-	-	-	-	-	-	-	-	-	b	b	h	a	b	b	a	h	a	h	b	b	a	b	a	-	-	-	-	-	-	-	-	-	-	-	-	-	b	-	-	-	-
chr11	11453232	G	A	b	b	b	a	a	-	b	a	b	a	b	b	b	a	b	a	a	-	b	a	b	b	b	a	-	h	b	b	b	b	a	b	b	b	a	b	a	b	b	b	a	b	b	a	b	a
chr11	11465421	A	G	b	b	a	b	a	b	b	a	b	a	b	b	a	b	b	-	a	-	a	a	a	-	a	b	-	-	-	a	a	b	a	b	b	b	-	b	b	b	b	a	a	b	b	b	b	a
chr11	11467527	C	T	-	-	a	a	a	a	-	a	-	a	-	-	a	-	-	a	a	-	-	a	a	a	-	b	a	b	b	a	a	-	a	-	-	-	a	-	a	-	-	a	a	a	-	-	a	a
chr11	11467551	C	T	-	-	a	a	a	a	-	a	-	a	-	-	a	-	-	a	a	-	-	a	a	a	-	b	a	b	b	a	a	-	a	-	-	-	a	-	a	-	-	a	a	a	-	-	a	a
chr11	11467577	T	G	-	-	a	a	a	a	-	a	-	a	-	-	a	-	-	a	a	-	-	a	a	a	-	b	a	b	b	a	a	-	a	-	-	-	a	-	a	-	-	a	a	a	-	-	a	a
chr11	11469025	G	T	-	-	-	-	-	a	b	-	-	-	-	-	-	-	-	a	a	-	-	a	a	-	-	-	a	-	-	-	-	-	-	-	-	-	-	-	-	-	-	-	a	-	-	-	-	-
chr11	11469070	T	A	-	-	-	-	-	a	b	-	-	-	-	-	-	-	-	a	a	-	-	a	a	-	-	-	a	-	-	-	-	-	-	-	-	-	-	-	-	-	-	-	a	-	-	-	-	-
chr11	11469099	G	A	-	-	-	-	-	a	b	-	-	-	-	-	-	-	-	a	a	-	-	a	a	-	-	-	a	-	-	-	-	-	-	-	-	-	-	-	-	-	-	-	a	-	-	-	-	-
chr11	11469650	A	G	-	-	-	-	-	-	-	a	-	-	-	-	-	b	b	-	a	b	b	a	a	a	a	h	a	a	b	-	-	-	-	-	-	-	-	-	b	-	-	a	-	a	-	-	-	-
chr11	11469660	A	G	-	-	-	-	-	-	-	a	-	-	-	-	-	b	b	-	a	b	b	a	a	a	a	h	a	a	b	-	-	-	-	-	-	-	-	-	b	-	-	a	-	a	-	-	-	-
chr11	11471470	T	C	-	-	-	a	-	b	-	-	-	-	-	-	-	b	b	-	a	b	h	a	h	h	b	b	h	h	-	-	-	-	-	-	-	-	-	b	-	-	-	-	a	-	-	-	-	-
chr11	11471736	A	G	b	b	a	a	-	a	-	a	b	-	-	b	b	b	b	-	a	b	a	a	-	h	-	a	a	a	-	-	a	-	-	-	-	-	-	-	-	-	-	a	a	b	-	-	-	-
chr11	11471963	A	G	b	b	a	a	a	b	b	b	b	a	b	b	a	b	b	a	a	-	-	a	b	b	a	a	a	a	b	b	b	b	a	b	b	b	a	b	b	b	b	a	a	a	b	a	a	a
chr11	11472008	A	G	b	b	-	a	a	b	b	b	b	a	b	b	a	b	b	a	a	-	-	a	b	b	a	a	a	a	b	b	b	b	a	b	b	b	a	b	b	b	b	a	a	a	b	a	a	a
chr11	11472653	C	T	b	b	b	a	a	a	-	-	b	a	b	b	b	-	-	a	-	-	-	-	a	a	-	a	b	a	-	b	a	b	-	b	b	b	-	-	a	b	b	b	a	b	b	a	a	a
chr11	11472801	T	A	-	-	-	-	-	-	-	-	-	-	-	-	-	b	b	a	a	b	b	a	h	h	h	b	b	b	b	-	-	-	-	-	-	-	-	-	-	-	-	-	-	-	-	-	-	-
chr11	11473202	A	T	b	b	b	a	a	b	-	a	b	a	b	b	b	b	b	-	a	-	b	a	a	a	a	-	a	a	b	a	b	b	b	b	b	b	a	b	b	b	b	a	-	b	b	b	b	a
chr11	11473325	T	C	b	-	-	a	a	a	-	-	b	a	b	b	a	b	-	-	-	-	b	-	-	-	a	a	-	-	b	-	b	b	b	-	-	b	-	b	b	b	-	a	-	-	b	a	b	-
chr11	11474295	C	T	-	-	-	-	-	-	-	-	-	-	-	-	-	b	-	-	a	-	h	a	a	b	-	-	b	b	b	-	-	-	-	-	-	-	-	-	-	-	b	-	-	a	-	-	-	-
chr11	11475901	G	T	-	-	-	-	-	-	-	-	-	-	-	-	-	b	b	b	a	b	b	a	h	a	a	a	a	h	b	b	-	-	-	-	-	-	-	b	-	-	-	-	-	-	b	-	-	-
chr11	11475923	T	C	-	-	-	-	-	-	-	-	-	-	-	-	-	b	b	b	a	b	b	a	h	a	b	a	a	h	b	b	-	-	-	-	-	-	-	b	-	-	-	-	-	-	b	-	-	-
chr11	11475954	C	T	-	b	-	a	a	-	-	-	-	-	-	-	-	b	a	-	a	a	-	a	-	a	a	a	a	a	a	-	-	-	a	-	-	-	-	-	-	-	-	-	-	a	-	-	-	-
chr11	11476302	G	C	b	b	a	a	a	a	b	a	b	a	-	b	a	b	b	-	b	-	a	-	a	b	-	a	b	-	-	b	a	b	b	b	b	b	-	b	b	b	b	b	a	a	b	a	b	-
chr11	11476801	A	T	-	-	b	-	-	-	-	-	-	-	-	-	-	b	b	b	h	b	a	a	a	-	b	a	b	a	b	-	-	-	b	-	-	-	-	-	-	-	-	-	-	-	-	-	-	-
chr11	11480190	T	C	-	-	-	-	-	-	-	-	-	-	-	-	-	-	-	a	a	-	-	a	b	-	-	-	a	b	b	-	b	-	-	-	-	-	-	-	-	-	-	-	a	-	-	-	-	-
chr11	11481766	A	G	-	-	-	a	a	a	-	a	-	a	-	-	a	b	b	b	a	-	b	a	b	-	b	h	-	b	b	a	-	-	b	b	b	b	a	-	a	-	-	a	a	a	-	-	-	-
chr11	11481903	A	G	-	-	-	a	a	a	-	a	-	a	-	-	a	-	-	-	a	-	-	a	-	-	-	a	-	-	-	a	-	-	-	b	b	b	a	-	a	-	-	a	a	a	-	-	-	-
chr11	11482684	G	A	b	-	-	-	-	-	-	-	-	-	-	-	-	b	b	b	a	b	a	a	b	b	b	a	h	a	b	-	-	-	-	-	-	-	-	-	-	-	-	-	-	b	-	-	-	-
chr11	11482763	C	T	b	-	-	-	-	-	-	-	-	-	-	-	-	b	a	b	a	b	h	a	a	b	a	h	h	a	b	-	-	-	-	-	-	-	-	-	-	-	-	-	-	b	-	-	-	-
chr11	11483093	G	A	b	b	b	a	a	a	b	b	b	a	b	b	a	b	-	a	a	-	a	a	b	a	-	b	a	b	b	b	b	b	b	b	b	b	-	b	b	b	b	a	a	a	b	a	a	a
chr11	11483124	T	C	b	b	b	a	a	a	b	b	b	a	b	b	a	b	-	a	a	-	a	a	b	a	-	b	a	b	b	b	b	b	b	b	b	b	-	b	b	b	b	a	a	a	b	a	a	a
chr11	11483619	T	C	b	b	-	a	a	b	b	b	b	a	b	b	b	b	-	-	a	-	-	-	a	a	-	b	a	b	b	a	b	b	b	b	-	b	-	b	h	b	b	b	a	b	b	a	a	-
chr11	11483793	T	C	-	-	-	-	-	-	-	-	-	-	-	-	-	-	-	h	a	b	b	a	b	h	a	a	b	b	b	-	-	-	-	b	-	-	-	-	-	b	-	-	-	-	-	-	-	-
chr11	11483814	C	G	-	-	-	-	-	-	-	-	-	-	-	-	-	-	-	h	a	b	b	a	a	h	a	a	b	a	b	-	-	-	-	b	-	-	-	-	-	b	-	-	-	-	-	-	-	-
chr11	11483912	G	A	b	b	b	a	a	a	b	a	b	-	b	b	a	b	b	-	a	b	a	a	b	b	a	b	b	-	b	a	a	b	a	b	b	b	a	b	a	b	b	-	a	a	b	b	a	a
chr11	11484214	T	C	-	-	-	-	-	-	-	-	-	-	-	-	-	b	-	a	a	h	-	a	a	a	-	a	a	-	-	-	-	-	b	-	-	-	-	b	-	-	-	-	-	-	-	-	-	-
chr11	11485282	G	T	-	-	-	a	-	-	-	-	-	-	-	-	-	b	b	h	a	b	a	a	a	h	b	b	a	b	b	-	-	-	-	b	-	-	-	-	-	-	b	-	-	-	b	-	-	-
chr11	11485390	G	A	-	-	-	-	-	-	-	-	-	-	-	-	-	b	b	b	a	b	a	a	h	h	b	a	b	a	b	-	-	-	-	b	-	-	-	-	-	-	-	-	-	-	-	-	-	-
chr11	11485437	G	T	-	-	-	-	-	-	-	-	-	-	-	-	-	b	b	b	a	b	a	a	h	h	b	a	b	a	b	-	-	-	-	b	-	-	-	-	-	-	-	-	-	-	-	-	-	-
chr11	11485545	T	C	-	-	-	-	-	-	-	-	-	-	-	-	-	b	b	b	a	b	a	a	h	h	b	a	b	a	b	-	-	-	-	b	-	-	-	-	-	-	-	-	-	-	-	-	-	-
chr11	11487732	A	G	-	-	-	-	-	-	-	-	-	-	-	-	-	b	-	a	a	b	a	a	a	h	a	a	a	a	b	-	-	-	-	-	-	-	-	-	-	-	-	-	-	-	-	-	-	-
chr11	11487745	C	T	-	-	-	-	-	-	-	-	-	-	-	-	-	b	-	a	a	b	a	a	a	h	a	a	a	a	b	-	-	-	-	-	-	-	-	-	-	-	-	-	-	-	-	-	-	-
chr11	11487837	C	T	-	-	-	-	-	-	-	-	-	-	-	-	-	-	-	a	a	-	a	a	a	a	a	a	a	a	-	-	-	-	-	-	-	-	-	-	-	-	-	-	-	-	-	-	-	-
chr11	11487864	G	A	-	-	-	-	-	-	-	-	-	-	-	-	-	-	-	a	a	-	a	a	a	a	a	a	a	a	-	-	-	-	-	-	-	-	-	-	-	-	-	-	-	-	-	-	-	-
chr11	11488211	A	G	b	b	a	a	a	a	b	b	b	a	b	b	a	b	-	-	a	-	-	a	-	a	a	a	a	a	-	b	a	b	b	b	b	b	-	b	-	b	b	a	a	b	b	b	b	-
[truncated: 4,389 more rows]
[truncated: 735 more columns]
