# Supplementary material for: Genetic analysis of an elite super-hybrid rice parent using high-density SNP markers
Source: Rice (N Y). 2013 Aug 15;6:21. doi: 10.1186/1939-8433-6-21 (PMC4883714; doi:10.1186/1939-8433-6-21)
Supplement: Supplementary file 1 — Additional file 1: The SNPs information generated from F2 population. The documents including “chr01_filter.ab” to “chr12_filter.ab” are the samples genotype which converted to be a\b\h formats. It is marked “a” that the genotype of sample is the same to Nipponbare, or “b” represents the R1128 genotype and “h” is the heterozygous genotype; The deletion of sample gentoype is marked as “-” specially. Data files are generally TXT which compressed into a ZIP format. For Windows user,“Editplus” or “UltraEdit” is recommended as the browser program. Format description (left to right). 1. Chromosome. 2. Position. 3. Genotype of Nipponbare. 4. Genotype of R1128. 5. Genotype of sequencing sample. (ZIP 10 MB) [file 12284_2013_57_MOESM1_ESM.zip › Additional file 1/chr12_filter.ab]

chromosome	position	�ձ���	R1128	1	2	4	7	8	10	13	14	16	17	19	22	23	25	26	29	31	32	34	35	38	40	41	43	44	48	49	51	52	54	56	58	59	62	63	65	67	69	70	71	73	74	75	76	78	79
chr12	22437	A	G	a	-	-	-	b	a	-	-	-	-	-	a	-	-	a	-	a	-	-	a	a	-	-	-	-	-	-	-	-	a	a	a	-	a	a	a	a	a	a	a	-	-	a	a	b	-
chr12	84354	G	C	a	a	a	b	b	b	a	b	a	a	b	b	b	b	a	a	a	-	-	b	a	b	-	-	a	a	a	b	b	a	a	b	b	a	a	a	a	b	b	a	a	b	a	b	b	a
chr12	115464	C	T	b	a	a	b	a	b	a	b	a	b	b	b	b	b	a	a	a	b	-	b	a	a	b	-	a	-	a	a	b	a	a	b	b	a	a	a	a	b	b	a	b	a	a	a	b	a
chr12	122568	G	A	-	-	a	-	-	-	-	-	-	-	-	a	-	-	-	-	a	-	-	-	-	-	-	-	-	a	-	-	-	-	a	-	-	-	-	-	-	-	-	a	-	-	-	a	-	-
chr12	122832	A	T	b	-	a	b	b	a	a	b	a	b	b	h	b	-	-	a	a	-	-	-	a	a	-	-	a	-	a	b	b	a	b	b	a	a	a	a	a	a	-	a	a	a	b	b	b	-
chr12	123195	T	A	-	-	-	b	-	a	-	-	-	-	-	-	b	b	a	a	a	b	-	a	a	b	b	a	a	a	a	-	-	-	-	a	b	-	-	b	-	-	-	a	a	-	-	-	-	-
chr12	123457	A	G	-	-	-	-	-	-	-	-	-	-	-	-	-	b	-	a	a	b	b	a	a	a	b	a	a	h	a	-	-	-	-	-	-	-	-	-	-	-	-	-	-	-	-	-	-	-
chr12	140714	G	A	a	b	a	b	b	b	-	b	a	b	b	a	b	b	a	a	a	-	-	-	a	a	-	a	a	a	a	b	b	-	b	a	b	a	-	a	a	b	b	a	b	b	a	b	-	b
chr12	140809	T	A	a	b	a	b	b	b	-	b	a	b	b	a	b	-	a	a	a	-	-	-	a	a	-	a	a	a	a	b	b	-	a	a	b	a	-	a	a	b	b	a	a	a	a	b	-	b
chr12	141274	T	C	b	b	a	b	b	-	-	b	a	-	b	b	b	b	-	-	a	b	b	a	a	b	-	a	-	-	a	a	b	a	h	b	b	a	a	b	a	b	b	a	b	b	b	b	b	b
chr12	141304	T	A	a	-	a	b	b	a	a	b	a	-	b	b	b	b	a	-	-	-	-	b	a	-	b	-	a	-	-	b	b	a	a	a	a	a	a	-	a	a	b	a	a	b	b	b	b	-
chr12	142573	A	G	-	b	a	b	a	b	-	-	-	b	b	b	b	b	a	a	a	b	b	b	a	b	b	a	a	a	b	b	b	-	b	a	-	a	-	b	a	b	-	-	-	b	b	-	-	-
chr12	142806	C	T	-	-	-	-	-	-	-	-	-	-	-	a	b	b	a	a	a	b	b	a	a	h	b	a	a	a	b	-	-	-	b	-	-	-	-	-	a	-	-	-	-	b	-	a	-	-
chr12	143668	A	G	b	b	a	b	b	b	a	b	-	b	b	a	b	b	-	a	a	-	b	b	a	a	-	-	a	-	a	b	b	a	b	b	a	a	-	a	a	a	a	a	b	a	b	a	b	a
chr12	144117	G	A	-	-	-	b	-	-	b	-	-	-	-	b	-	b	a	a	a	b	-	h	a	a	b	a	-	b	a	-	-	-	a	-	-	a	-	-	a	-	-	-	-	-	-	-	-	-
chr12	144132	T	G	-	-	-	b	-	-	b	-	-	-	-	b	-	b	a	a	a	b	-	h	a	a	b	a	a	b	a	-	-	-	a	-	-	a	-	-	a	-	-	-	-	-	-	-	-	-
chr12	163067	G	A	a	-	-	-	-	-	-	-	-	-	-	-	-	b	a	-	a	b	b	h	a	a	b	a	a	a	h	-	-	-	-	-	-	-	-	-	-	-	-	-	-	-	-	-	-	-
chr12	164092	G	T	a	-	a	b	b	b	-	b	-	b	-	b	b	b	a	a	a	b	b	a	a	a	b	a	a	a	b	b	a	-	a	a	-	a	-	b	a	-	a	a	-	b	-	b	-	-
chr12	164136	G	A	a	-	a	b	b	b	-	b	-	b	-	b	b	b	a	a	a	b	b	a	a	a	b	a	a	a	b	b	a	-	a	b	-	a	-	b	a	-	a	a	-	b	-	b	-	-
chr12	164289	T	C	a	-	a	b	b	b	-	b	-	b	-	b	b	b	a	a	a	b	b	a	a	a	b	a	a	a	b	b	a	-	a	b	-	a	-	b	a	-	a	a	-	b	-	b	-	-
chr12	164326	T	C	b	a	a	b	b	a	-	b	a	b	b	b	b	b	a	-	a	-	b	b	-	-	b	a	a	b	a	a	b	a	a	b	a	a	a	a	a	-	a	a	a	a	a	a	b	a
chr12	205299	A	G	b	b	a	b	a	a	a	-	a	b	b	a	b	b	a	a	a	b	b	h	a	h	b	a	a	a	b	b	b	a	a	a	b	a	a	a	a	-	-	-	a	a	b	b	-	a
chr12	205618	A	G	-	-	-	-	-	-	-	-	-	-	-	-	-	b	a	a	a	b	b	b	a	a	b	a	a	h	h	-	-	-	-	-	-	-	-	-	-	-	a	a	-	b	-	a	-	-
chr12	207384	G	A	b	b	a	b	a	a	a	b	a	b	b	a	b	b	a	a	a	-	b	-	a	a	-	a	a	b	-	a	a	a	b	a	b	a	-	b	a	b	a	a	a	a	b	a	b	-
chr12	207606	A	G	b	b	a	b	a	a	a	b	a	b	b	a	b	-	a	a	a	-	b	-	a	a	-	a	a	b	-	a	a	a	a	a	b	a	-	b	a	b	a	a	a	a	b	a	b	-
chr12	207674	T	C	b	-	-	-	-	-	-	-	-	-	-	-	-	b	a	a	a	b	b	h	a	a	b	a	a	h	b	-	-	-	-	-	-	-	-	-	-	-	-	-	-	-	-	-	-	-
chr12	207830	A	G	a	-	-	-	a	-	-	b	-	-	b	a	-	b	a	a	a	b	b	b	a	b	b	a	a	a	a	-	-	a	b	a	-	-	-	-	a	-	b	-	b	-	-	-	-	-
chr12	209495	G	T	a	b	a	b	b	b	-	b	a	b	b	a	b	b	-	-	a	-	-	-	-	-	-	a	a	-	-	-	-	a	a	b	b	a	a	b	a	b	a	a	-	a	a	a	-	-
chr12	215288	G	C	a	b	a	b	b	b	a	b	a	b	b	b	b	b	a	a	a	-	b	b	a	-	b	-	a	b	b	b	-	a	b	a	a	a	a	a	-	a	-	a	a	b	a	-	b	-
chr12	223366	G	A	b	-	a	b	b	a	-	-	a	b	b	b	b	b	a	-	a	-	-	-	a	b	b	-	a	b	-	b	b	a	b	a	b	a	a	b	a	b	b	a	b	b	a	b	b	-
chr12	234771	G	A	a	-	-	-	-	-	-	-	-	-	-	-	-	b	-	-	-	-	-	-	-	-	-	-	-	-	-	-	-	a	-	-	-	-	-	-	-	-	-	-	b	-	-	-	-	-
chr12	234783	C	G	a	-	-	-	-	-	-	-	-	-	-	-	-	b	-	-	-	-	-	-	-	-	-	-	-	-	-	-	-	a	-	-	-	-	-	-	-	-	-	-	b	-	-	-	-	-
chr12	235044	T	G	-	a	a	-	-	-	-	b	a	-	-	-	-	b	a	a	-	b	-	-	a	h	b	a	a	a	a	-	-	-	-	-	-	a	-	-	-	b	-	a	-	-	-	-	-	-
chr12	235222	T	C	-	a	a	-	-	-	-	b	b	-	-	-	-	b	a	a	-	b	-	b	a	h	b	a	a	a	a	-	-	-	-	-	-	a	-	-	-	b	-	a	-	-	-	-	-	-
chr12	235471	G	A	b	-	a	b	b	a	-	b	a	b	b	b	b	b	a	-	a	-	-	-	a	-	b	a	a	-	b	b	b	a	b	b	-	a	-	b	a	-	b	a	b	b	a	b	b	-
chr12	237437	A	C	a	-	-	-	-	-	-	-	-	-	-	b	-	b	a	a	a	b	-	-	-	b	b	-	-	a	a	-	-	-	b	-	-	-	-	-	-	-	-	-	-	-	-	-	-	-
chr12	238629	G	A	b	a	a	b	a	b	a	-	a	b	-	a	b	-	a	a	a	-	-	-	a	b	-	a	a	a	b	a	a	-	b	b	a	a	a	a	a	a	a	a	-	b	b	-	b	-
chr12	238730	C	T	b	b	a	b	a	b	a	b	a	b	b	a	b	-	-	a	a	-	-	b	-	a	-	a	-	a	-	a	a	a	a	b	a	a	a	a	a	b	a	a	a	b	a	b	b	b
chr12	238753	A	C	b	b	a	b	a	b	a	b	a	b	b	a	b	-	-	a	a	-	-	b	-	a	-	a	-	a	-	a	a	a	a	b	b	a	a	a	a	b	a	a	a	b	a	b	b	b
chr12	249392	A	T	-	a	-	-	a	a	-	b	-	-	-	a	-	-	-	-	a	-	-	-	-	-	-	-	-	-	-	-	-	-	a	-	a	a	-	a	a	a	a	-	-	-	a	a	-	-
chr12	250626	G	T	-	-	-	-	-	-	-	-	-	-	-	-	-	b	a	a	a	b	b	h	a	b	b	a	a	a	b	-	-	-	-	-	-	a	-	-	-	-	-	-	-	-	-	-	-	-
chr12	258582	G	A	b	b	a	b	a	b	-	b	-	-	-	b	b	b	-	-	-	-	-	b	-	a	-	-	a	-	-	-	a	-	a	b	-	a	-	a	-	b	-	a	-	-	a	b	-	-
chr12	261211	C	T	-	b	-	b	b	b	-	b	-	b	b	b	b	-	a	a	a	b	b	-	a	a	b	a	a	a	a	b	b	-	b	b	b	-	-	b	a	b	-	a	-	-	b	b	b	b
chr12	262145	A	G	-	-	-	-	-	-	-	-	-	-	-	a	-	b	a	a	a	b	b	h	a	a	b	-	a	h	h	-	-	-	-	-	-	-	-	-	-	-	-	-	-	-	-	-	-	-
chr12	270726	G	C	a	b	a	b	b	b	a	b	a	b	b	b	b	b	a	a	a	-	b	b	a	a	b	a	-	h	b	b	a	a	a	a	a	a	-	a	a	b	b	a	a	a	a	a	b	a
chr12	270864	G	A	a	b	a	b	b	b	a	b	a	b	b	b	b	b	-	a	a	-	b	b	a	a	b	a	-	h	b	b	a	a	a	a	a	a	a	a	a	b	a	a	a	a	a	a	b	a
chr12	270908	T	C	a	b	a	b	b	b	a	b	a	b	b	b	b	b	-	a	a	-	b	b	a	a	b	a	-	h	b	b	a	a	a	a	a	a	a	a	a	b	a	a	a	a	a	a	b	a
chr12	271996	T	C	-	a	a	b	-	-	-	b	a	-	-	-	-	-	-	-	-	-	-	-	-	-	-	-	-	-	-	a	b	-	b	a	a	a	-	-	-	a	b	-	-	a	a	b	b	-
chr12	278486	G	A	-	-	-	-	-	-	-	-	-	b	-	-	-	b	a	a	a	-	b	a	a	b	-	a	a	h	b	-	-	-	-	-	-	-	-	-	-	-	-	-	-	-	-	-	-	-
chr12	279188	A	G	-	-	-	b	-	b	-	b	-	-	-	b	-	-	-	-	a	-	-	a	-	a	b	-	-	-	b	-	b	-	-	b	b	a	-	-	-	-	-	b	-	a	a	a	-	b
chr12	282818	C	G	a	-	a	b	b	a	-	-	a	b	b	b	b	-	a	a	-	-	b	-	-	b	b	-	a	a	-	a	h	a	b	b	b	a	-	a	a	b	b	a	b	b	a	b	b	a
chr12	283242	T	C	-	-	-	-	-	-	-	-	-	-	-	a	-	a	a	a	a	-	-	a	a	a	a	a	a	-	a	-	-	-	-	a	-	a	-	a	-	-	-	-	-	a	-	-	-	-
chr12	291778	T	C	b	b	a	b	b	a	-	b	a	b	b	b	b	b	a	-	a	-	-	-	a	b	b	-	a	-	-	b	b	a	b	a	b	a	-	b	a	b	a	a	b	-	b	b	b	-
chr12	291983	A	G	b	b	a	b	b	a	-	b	a	b	b	a	b	b	a	-	a	-	-	-	a	b	b	-	a	-	-	b	b	a	b	a	b	a	-	b	a	b	a	-	b	-	a	a	b	-
chr12	292167	C	T	-	-	-	-	-	-	-	-	-	-	-	-	-	b	a	a	a	-	-	a	a	-	b	a	a	a	a	-	-	-	-	-	b	-	-	-	-	-	-	a	b	-	-	-	-	-
chr12	292177	C	A	-	-	-	-	-	-	-	-	-	-	-	-	-	b	a	a	a	-	-	a	a	-	b	a	a	a	a	-	-	-	-	-	b	-	-	-	-	-	-	a	b	-	-	-	-	-
chr12	292208	C	T	-	b	-	-	-	a	-	-	-	-	-	-	-	b	a	a	a	-	-	b	a	a	b	-	a	-	b	-	-	-	-	-	-	a	a	-	a	-	-	-	-	b	-	-	-	-
chr12	292678	T	C	b	b	a	b	a	a	a	b	a	b	-	b	b	b	a	a	a	b	b	a	a	h	b	a	a	-	b	b	a	a	a	b	b	a	-	b	a	b	b	a	b	b	a	-	-	-
chr12	297013	G	T	a	b	a	b	b	a	a	b	a	b	b	b	b	b	a	a	a	-	b	a	a	a	-	a	a	h	-	b	b	a	a	a	-	a	-	a	a	b	-	a	a	a	b	a	b	-
chr12	301084	T	C	a	a	a	b	a	b	a	b	a	b	b	b	b	-	a	a	a	b	b	-	-	b	b	a	a	-	a	-	b	a	b	b	b	a	a	b	a	b	b	a	a	b	a	b	b	-
chr12	302630	T	C	b	a	a	b	a	b	-	b	a	-	-	a	b	-	a	a	a	-	-	-	a	b	b	-	-	-	-	a	a	-	b	b	-	a	-	b	a	a	b	a	a	a	a	a	b	a
chr12	306387	A	G	b	b	a	b	b	b	a	b	-	b	b	b	b	-	a	a	a	b	-	a	a	a	-	a	a	a	b	b	b	a	b	-	b	a	-	a	-	b	b	a	b	b	b	b	b	-
chr12	307953	T	G	a	-	a	b	b	a	a	-	a	b	b	a	b	b	a	-	a	-	-	b	a	b	b	-	a	b	b	b	b	-	b	b	-	a	-	b	-	a	a	a	-	-	a	-	-	b
chr12	308607	A	G	a	a	a	b	a	a	a	b	a	-	-	-	b	-	-	a	a	-	b	-	a	a	b	a	-	-	-	a	a	a	a	a	a	a	a	-	a	a	a	a	a	a	a	a	b	a
chr12	308949	G	A	-	-	-	b	-	b	-	b	-	-	-	-	b	-	-	-	-	-	b	-	-	-	b	-	-	-	-	-	a	-	-	b	b	-	-	-	a	-	b	-	-	-	b	b	b	-
chr12	311192	A	G	b	-	a	b	b	b	a	b	-	-	-	a	b	-	-	-	-	-	-	b	-	-	b	a	a	-	b	a	a	a	a	a	a	a	a	b	a	b	a	a	b	a	b	a	b	b
chr12	317897	C	T	a	-	-	-	-	-	-	-	a	-	-	b	-	-	-	-	-	-	-	-	-	-	-	-	-	-	-	-	-	-	-	-	-	a	-	-	-	a	-	a	-	-	b	-	-	-
chr12	318210	T	C	b	a	a	b	a	b	a	b	a	-	b	a	b	b	-	-	-	-	b	b	-	b	-	-	a	b	a	a	b	a	a	a	a	a	a	a	a	b	b	a	b	a	b	b	b	-
chr12	318538	T	C	a	-	-	-	-	-	-	-	-	-	-	-	-	b	a	a	a	b	-	b	a	-	b	a	a	h	b	-	-	-	-	-	-	-	a	-	-	-	-	-	-	-	-	-	-	-
chr12	318560	T	C	a	-	-	-	-	-	-	-	-	-	-	-	-	b	a	a	a	b	-	b	a	-	b	a	a	h	b	-	-	-	-	-	-	-	a	-	-	-	-	-	-	-	-	-	-	-
chr12	319745	C	T	a	b	a	b	b	a	a	b	a	b	b	a	b	-	-	-	a	b	b	-	a	b	-	a	-	b	b	-	a	a	b	b	a	a	a	a	a	a	a	a	a	b	b	a	b	-
chr12	323102	G	C	b	b	a	b	b	b	a	-	a	b	-	b	b	b	-	-	a	-	-	-	-	a	-	-	-	-	-	-	b	a	a	b	a	a	a	-	a	-	b	a	b	b	b	a	-	-
chr12	323278	A	C	a	a	a	b	b	a	a	b	a	b	b	a	b	b	a	a	a	b	b	-	a	h	-	a	-	-	a	a	b	a	b	b	a	a	a	b	a	a	a	a	b	b	a	b	b	-
chr12	328381	G	A	-	-	-	b	-	-	-	-	-	-	-	-	b	b	-	-	-	-	b	b	-	b	b	-	-	b	-	-	b	-	-	-	b	-	-	-	-	-	-	-	-	-	-	-	-	-
chr12	328399	T	C	-	-	-	b	-	-	-	-	-	-	-	-	b	b	-	-	-	-	b	b	-	b	b	-	-	b	-	-	b	-	-	-	b	-	-	-	-	-	-	-	-	-	-	-	-	-
chr12	329130	G	A	b	a	a	b	a	b	a	b	a	b	b	a	b	b	-	a	-	-	b	-	-	b	-	-	-	a	-	a	b	a	a	b	b	a	-	b	a	-	-	a	a	a	b	b	b	-
chr12	329564	G	A	-	a	a	b	a	b	-	-	-	b	b	b	b	b	-	-	-	-	-	-	-	a	-	a	a	a	-	b	a	a	b	b	a	a	a	a	a	a	a	a	a	a	b	b	b	a
chr12	340564	T	G	-	-	-	-	-	-	-	-	-	-	-	-	b	-	a	a	a	-	-	a	a	a	-	a	a	a	a	-	-	-	a	-	-	-	-	-	-	-	-	-	-	-	-	-	-	-
chr12	342927	G	A	b	-	a	b	-	a	-	-	-	-	-	b	b	b	a	b	a	b	b	a	a	b	b	a	a	a	a	b	-	-	b	-	a	-	-	-	-	-	-	-	-	-	-	-	-	-
chr12	342960	A	T	b	-	a	b	-	a	-	-	-	-	-	a	b	b	a	a	a	b	b	a	a	a	b	a	a	a	a	b	-	-	b	-	a	-	-	-	-	-	-	-	-	-	-	-	-	-
chr12	359807	T	C	b	b	a	b	a	b	-	b	a	b	b	b	b	b	-	-	a	b	b	b	a	-	b	a	a	-	a	a	b	a	a	a	a	a	-	b	-	b	a	a	b	a	a	a	b	-
chr12	360297	C	T	-	-	-	-	-	-	-	-	-	-	-	a	-	b	a	-	a	-	b	b	-	a	b	-	a	a	-	-	-	-	-	-	-	-	-	-	-	-	-	-	-	-	-	-	-	-
chr12	361230	A	G	-	-	-	-	-	-	-	-	-	-	-	-	-	b	-	-	b	b	-	-	-	b	b	-	-	-	-	-	-	-	-	-	-	-	-	-	-	-	-	-	-	-	-	b	-	-
chr12	362010	G	A	a	-	-	-	-	-	-	-	-	-	-	-	-	b	a	a	a	b	b	a	a	a	-	a	a	a	h	-	-	-	-	-	-	-	-	-	-	a	a	a	-	-	-	-	-	-
chr12	362034	C	T	a	-	-	-	-	-	-	-	-	-	-	-	-	b	a	a	a	b	b	a	a	a	-	a	a	a	h	-	-	-	-	-	-	-	-	-	-	a	a	a	-	-	-	-	-	-
chr12	362114	T	C	a	-	-	-	-	-	-	-	-	-	-	-	-	b	a	a	a	b	b	b	a	a	-	a	a	a	h	-	-	-	-	-	-	-	-	-	-	a	a	a	-	-	-	-	-	-
chr12	362636	T	A	-	b	-	b	-	b	-	b	-	-	b	b	b	-	-	-	-	-	b	b	-	-	-	-	-	-	-	-	-	-	b	b	b	-	-	-	-	-	-	-	-	-	b	b	b	-
chr12	366562	C	A	-	-	-	-	-	-	-	-	-	-	-	-	-	b	a	a	-	b	b	b	a	h	b	a	a	b	b	-	-	-	-	a	-	a	-	-	a	-	-	-	-	-	b	b	-	-
chr12	370254	T	C	a	-	-	b	a	b	-	-	a	b	-	b	b	b	-	a	a	b	b	-	a	a	b	a	a	a	a	-	-	a	-	-	-	-	-	-	a	-	-	a	-	a	-	-	-	-
chr12	370315	T	A	a	-	-	b	a	b	-	-	a	b	-	b	b	b	-	a	a	b	b	-	a	a	-	a	a	a	a	-	-	a	-	-	-	-	-	-	a	-	-	a	-	a	-	-	-	-
chr12	370431	G	A	b	b	a	b	b	a	-	b	a	b	b	a	b	b	a	-	a	-	-	b	a	-	-	-	a	b	a	-	a	-	a	b	b	a	a	b	a	b	b	a	a	a	a	b	b	a
chr12	370718	C	T	b	b	a	b	b	a	-	b	a	b	b	a	b	-	a	-	a	-	-	b	a	-	-	-	a	b	a	-	a	-	a	b	b	a	a	b	a	b	b	a	a	a	a	b	b	a
chr12	370724	T	C	b	b	a	b	b	a	-	b	a	b	b	a	b	-	a	-	a	-	-	b	a	-	-	-	a	b	a	-	a	-	a	b	b	a	a	b	a	b	b	a	a	a	a	b	b	a
chr12	370861	C	A	-	-	a	-	-	-	-	-	-	-	-	-	-	b	-	a	a	b	b	a	a	a	b	a	a	b	b	-	-	-	a	-	-	a	-	-	-	-	-	-	-	-	-	-	-	-
chr12	378776	G	T	a	-	a	b	a	b	a	b	-	-	b	-	b	b	-	-	-	b	-	-	-	-	-	-	a	a	-	-	b	-	a	a	-	a	a	b	a	b	a	a	b	b	h	-	-	a
chr12	379730	C	T	b	a	a	b	a	a	a	b	a	b	b	a	b	b	a	a	a	b	-	a	a	a	b	a	a	h	a	a	a	a	b	b	a	a	a	a	a	b	b	a	b	a	a	a	b	b
chr12	380551	G	A	-	-	-	b	-	a	-	b	-	b	b	b	b	b	a	a	a	b	b	b	a	b	h	a	a	h	a	b	-	-	b	-	-	a	-	-	-	b	-	-	-	-	-	-	-	-
chr12	381820	A	G	a	a	a	b	b	a	-	b	a	b	b	b	b	b	-	-	a	-	b	b	-	-	b	-	-	-	-	a	b	a	b	a	b	a	-	a	a	b	a	-	a	a	a	b	b	-
chr12	397518	C	T	-	-	a	-	-	b	-	-	-	a	-	-	a	b	a	-	a	b	-	-	a	b	b	a	a	a	h	-	b	-	b	-	a	-	a	a	a	a	-	-	-	-	-	-	-	-
chr12	397683	G	A	-	-	-	-	-	-	-	-	-	-	-	-	-	b	a	-	a	b	-	-	a	b	b	a	a	a	a	-	-	-	b	-	-	-	a	-	a	-	-	-	-	-	-	-	-	-
chr12	398225	C	T	b	-	a	b	a	a	-	b	-	-	-	a	b	b	-	-	a	-	-	b	a	-	-	-	-	-	b	b	a	a	a	a	a	a	-	a	a	b	b	a	-	a	h	h	b	-
chr12	402315	C	T	b	-	a	-	-	-	-	-	-	b	b	-	-	b	a	a	a	b	b	b	a	b	b	a	a	a	a	-	-	-	-	-	-	-	-	a	-	-	-	-	-	-	-	-	-	-
chr12	446409	A	C	-	-	-	-	-	-	-	-	a	-	-	-	-	b	a	a	a	a	a	b	a	a	b	a	a	b	a	-	-	-	-	-	-	-	-	-	-	-	-	-	-	-	-	-	-	-
chr12	448458	T	G	-	-	-	-	-	-	-	-	-	-	-	-	-	b	a	a	a	b	b	b	a	a	b	a	a	b	a	-	-	a	-	-	b	-	-	-	-	-	-	-	-	-	-	-	-	-
chr12	467931	T	C	a	b	a	b	a	a	a	b	a	b	b	a	b	b	a	a	-	-	b	a	-	a	b	a	a	-	-	b	a	a	a	a	a	a	-	a	a	a	b	a	b	b	a	b	b	a
chr12	468064	G	A	-	-	-	-	-	-	-	-	-	-	-	-	b	b	a	a	a	-	-	a	a	a	-	-	a	a	a	-	-	a	-	-	-	a	-	-	-	-	-	-	-	-	-	-	-	-
chr12	468155	C	T	-	-	-	-	-	-	-	-	-	-	-	-	b	b	a	a	a	-	-	a	a	a	-	-	a	a	a	-	-	a	-	-	-	a	-	-	-	-	-	-	-	-	-	-	-	-
chr12	468285	A	G	-	-	-	-	-	a	-	-	-	-	-	-	b	h	a	a	a	b	-	a	a	h	b	a	a	h	h	b	b	-	-	-	-	-	-	-	a	-	-	-	-	-	-	-	-	-
chr12	478165	A	G	-	-	-	a	b	a	-	-	-	-	-	b	-	b	a	a	a	b	b	a	a	a	b	a	a	a	a	-	-	-	a	b	-	-	-	-	-	-	-	-	-	-	a	-	-	-
chr12	478935	T	C	-	-	-	-	-	b	-	-	-	-	-	-	-	b	a	a	a	-	-	b	a	-	b	a	a	a	-	-	-	-	-	-	-	-	-	-	-	-	-	-	-	-	-	-	-	-
chr12	479266	A	G	-	-	-	-	-	-	-	-	a	-	-	-	-	b	a	a	a	b	b	a	a	a	b	a	a	h	h	-	-	-	-	a	-	-	-	-	-	-	-	a	-	-	-	-	-	-
chr12	479343	C	A	-	-	-	-	-	-	-	-	a	-	-	-	-	b	a	a	a	b	b	a	a	b	b	a	a	a	a	-	-	-	-	a	-	-	-	-	-	-	-	a	-	-	-	-	-	-
chr12	479525	A	G	a	a	a	b	a	b	a	b	a	b	b	h	b	b	-	a	a	-	-	b	a	a	-	a	a	a	a	a	b	a	b	b	b	a	-	b	a	h	b	a	b	a	h	b	b	-
chr12	480056	A	G	a	a	a	b	b	a	a	b	a	b	b	a	b	b	a	a	a	b	b	a	a	h	-	a	a	b	b	a	a	a	b	a	a	a	-	a	a	b	b	a	a	b	b	a	b	b
chr12	482775	T	C	a	b	a	b	a	b	a	b	a	b	b	b	b	b	a	a	a	b	b	-	a	a	b	a	a	b	-	b	a	a	a	a	a	a	-	a	-	b	a	a	a	a	a	b	-	-
chr12	483305	G	A	-	-	-	-	-	-	-	-	-	-	b	-	-	-	-	-	-	-	-	-	-	-	-	-	a	-	-	-	-	a	-	b	-	a	-	-	-	a	a	a	-	a	a	a	b	b
chr12	496909	A	G	-	-	-	-	-	-	-	-	-	-	-	-	-	b	a	a	a	b	b	h	a	a	b	a	a	a	h	-	-	-	-	-	-	-	-	-	-	-	-	-	-	-	-	-	-	-
chr12	497585	G	A	-	-	-	-	-	-	-	b	-	-	-	-	-	b	a	a	a	b	b	h	a	h	b	a	a	a	a	-	-	-	b	-	-	-	-	-	-	-	-	a	-	-	-	-	-	-
chr12	513024	T	C	a	a	a	a	b	b	-	-	a	-	b	a	b	-	-	-	a	-	-	-	-	-	-	-	-	-	-	b	b	-	a	b	b	a	-	a	a	a	-	-	-	a	a	b	b	-
chr12	513035	C	G	a	a	a	a	a	a	-	-	a	-	b	a	b	-	-	-	a	-	-	-	-	-	-	-	-	-	-	b	a	-	a	b	b	a	-	a	a	a	-	-	-	a	a	b	b	-
chr12	513083	C	T	a	a	a	a	a	a	-	-	a	-	b	a	b	-	-	-	a	-	-	-	-	-	-	-	-	-	-	b	a	-	a	b	b	a	-	a	a	a	-	-	-	a	a	b	b	-
chr12	513140	T	C	-	-	-	-	-	b	-	-	-	-	-	-	-	b	a	a	a	-	-	a	a	a	b	a	a	b	a	-	a	-	-	-	a	-	-	-	-	-	-	-	-	-	b	-	-	-
chr12	513169	G	A	-	-	-	-	-	b	-	-	-	-	-	-	-	b	a	a	a	-	-	a	a	a	b	a	a	b	a	-	a	-	-	-	a	-	-	-	-	-	-	-	-	-	b	-	-	-
chr12	513878	C	T	-	-	-	-	-	-	-	-	-	-	b	-	-	-	-	-	-	-	-	a	-	a	b	-	-	b	-	b	a	-	b	-	-	a	-	b	-	-	-	a	-	-	-	-	-	-
chr12	515601	C	A	a	a	a	b	b	a	a	b	a	b	b	b	b	b	-	-	a	-	b	-	a	b	-	a	a	-	-	-	b	a	a	b	b	a	a	-	a	b	b	-	a	a	b	a	b	a
chr12	515664	C	A	a	a	a	b	b	a	a	b	a	b	b	b	b	b	-	-	a	-	b	-	a	b	-	a	a	-	-	-	b	a	a	b	b	a	a	-	a	b	b	-	a	a	b	a	b	a
chr12	524644	C	A	-	-	-	a	-	-	-	-	-	-	-	-	-	b	a	a	a	b	b	b	a	a	b	a	a	h	a	-	-	-	a	-	-	-	-	-	-	-	-	-	b	b	-	-	-	-
chr12	527366	C	A	a	a	a	b	a	b	a	-	a	b	b	b	b	b	a	-	a	b	-	a	-	a	b	a	a	a	a	a	a	a	a	a	b	a	a	b	a	a	a	a	b	b	b	b	b	-
chr12	530811	G	A	-	-	-	-	-	-	-	-	-	-	-	-	-	b	a	a	a	b	b	h	a	a	b	a	a	h	b	-	-	-	-	-	-	-	-	-	-	-	-	a	-	-	-	-	-	-
chr12	531010	G	A	-	-	a	-	-	-	-	-	-	b	-	-	-	b	a	a	a	b	b	h	a	b	b	a	a	b	b	-	-	-	-	-	-	a	-	-	-	b	-	-	-	-	-	-	-	-
chr12	531520	A	T	a	a	a	a	b	b	a	b	a	b	b	b	b	b	a	a	a	b	b	a	a	a	b	a	a	-	a	b	a	a	a	a	a	a	a	a	a	a	b	a	b	-	a	b	b	-
chr12	565667	A	G	a	-	a	b	a	b	-	b	a	b	b	b	b	-	-	a	-	-	-	a	a	-	-	a	-	b	-	b	a	a	b	b	a	a	a	a	-	-	-	a	b	b	a	b	b	-
chr12	566185	T	C	-	b	-	b	-	b	-	b	-	-	b	b	b	-	-	-	-	b	-	-	-	b	-	-	-	-	-	b	-	-	b	b	b	-	-	b	-	b	b	-	b	b	b	b	b	-
chr12	566196	C	A	-	b	-	b	-	b	-	b	-	-	b	b	b	-	-	-	-	b	-	-	-	b	-	-	-	-	-	b	-	-	b	b	b	-	-	b	-	b	b	-	b	b	b	b	b	-
chr12	575065	G	A	a	b	a	b	b	h	a	b	a	b	b	b	b	b	a	a	a	b	-	b	-	a	-	-	a	b	b	b	b	a	b	b	b	a	a	a	a	b	a	a	a	b	b	b	b	b
chr12	575101	G	A	a	b	a	b	b	h	a	b	a	b	b	b	b	b	a	a	a	b	-	b	-	a	-	-	a	b	b	b	h	a	b	b	b	a	a	a	a	b	a	a	a	b	b	b	b	b
chr12	607953	A	G	a	b	a	b	b	a	a	-	a	b	b	b	b	b	-	-	a	-	-	a	-	b	b	a	a	-	-	a	b	a	b	-	-	a	a	a	a	b	a	a	b	b	a	-	b	a
chr12	608230	G	A	a	b	a	b	b	a	a	-	a	b	b	b	b	b	-	-	a	-	-	a	-	b	b	a	a	-	-	a	b	a	b	-	-	a	a	a	a	b	a	a	b	b	a	-	b	b
chr12	608304	C	T	a	-	-	-	-	a	-	b	a	-	-	-	b	b	a	a	a	b	b	a	a	a	b	a	a	h	a	-	b	-	a	-	a	-	-	-	-	-	-	-	-	b	-	-	-	-
chr12	608910	T	C	-	-	-	-	-	-	-	-	-	-	-	-	-	b	a	a	a	-	-	h	a	a	b	a	a	a	a	-	-	-	-	-	-	-	-	-	-	-	-	-	-	-	-	-	-	-
chr12	612535	T	C	a	b	a	a	-	a	a	b	a	b	b	a	b	-	-	-	a	b	-	-	-	-	-	a	a	b	b	a	a	-	b	a	b	a	a	a	-	a	-	a	b	a	a	a	b	-
chr12	612909	A	T	-	-	-	-	-	-	-	-	-	-	-	-	-	-	-	-	-	-	-	-	-	-	-	-	-	-	-	-	b	-	b	b	-	-	-	-	-	b	-	-	-	-	-	-	-	-
chr12	616316	G	A	-	-	-	a	-	-	a	-	-	b	-	a	b	-	-	-	-	b	-	b	-	b	-	-	-	-	-	-	-	-	b	a	b	a	-	a	-	-	-	a	a	a	b	b	-	-
chr12	617663	G	A	a	-	a	b	b	a	a	-	a	-	b	b	b	-	a	a	-	-	-	-	a	-	-	a	a	-	a	a	b	a	b	-	a	a	a	-	a	-	-	-	b	b	h	a	-	-
chr12	621277	A	T	a	-	a	a	a	-	-	-	a	-	-	a	b	-	-	a	a	b	-	-	-	-	-	-	-	a	-	-	b	a	a	a	b	a	-	-	a	a	b	a	-	a	a	-	b	-
chr12	635074	C	A	-	-	-	-	-	-	-	-	-	-	-	-	-	b	a	a	a	b	b	h	a	h	b	a	a	a	a	-	-	-	b	-	-	-	-	-	-	-	-	-	-	-	-	-	a	-
chr12	636872	C	T	a	-	a	a	b	a	a	b	a	b	b	a	b	b	-	-	a	b	-	a	a	a	-	a	-	b	a	a	a	a	b	b	b	a	a	b	-	b	a	a	b	a	a	a	b	b
chr12	637099	T	C	a	-	a	a	b	a	a	b	a	b	b	a	b	b	-	-	a	b	b	b	a	b	-	a	-	b	a	a	a	a	b	b	b	a	a	b	-	b	a	a	b	b	a	a	-	b
chr12	638344	T	C	-	-	-	b	-	-	-	-	-	-	-	-	b	b	a	a	a	b	b	b	a	a	b	a	a	h	b	b	-	-	-	-	-	-	-	-	-	-	-	-	-	-	-	-	-	-
chr12	651341	T	C	a	b	a	a	b	b	a	-	a	b	b	a	b	-	-	a	-	-	-	-	a	b	-	-	-	-	a	-	a	a	b	b	b	a	-	-	a	a	b	a	a	b	b	a	-	b
chr12	651350	C	T	a	b	a	a	b	b	a	-	a	b	b	a	b	-	-	a	-	-	-	-	a	a	-	-	-	-	a	-	a	a	b	b	b	a	-	-	a	a	b	a	a	b	b	a	-	b
chr12	651549	C	T	a	b	a	a	b	a	a	-	a	b	b	a	b	-	-	a	-	-	-	-	a	a	-	-	-	-	a	-	a	a	b	b	b	a	-	-	a	a	b	a	a	b	b	a	-	b
chr12	651605	A	C	a	b	a	a	b	a	a	-	a	b	b	a	b	-	-	a	-	-	-	-	a	a	-	-	-	-	a	-	a	a	b	b	b	a	-	-	a	a	b	a	a	b	b	a	-	b
chr12	651703	C	T	-	-	-	-	-	-	-	-	-	-	-	-	-	b	a	a	a	b	b	h	a	h	b	a	a	h	a	-	-	a	b	-	-	-	-	-	-	-	-	-	-	-	-	-	-	-
chr12	658191	T	C	a	b	a	a	b	a	-	b	a	b	b	b	b	b	a	-	a	b	b	b	-	-	b	a	a	b	b	a	a	a	a	b	a	a	a	b	a	b	b	a	b	a	a	a	b	-
chr12	658202	A	G	a	b	a	a	b	a	-	b	a	b	b	a	b	b	a	-	a	b	b	a	-	-	b	a	a	b	b	a	a	a	a	a	a	a	a	b	a	b	b	a	b	a	a	a	b	-
chr12	658927	A	G	-	-	-	-	-	-	-	-	-	-	-	-	-	b	a	a	a	b	b	a	a	h	b	a	a	h	a	-	-	-	b	-	b	-	-	-	-	-	-	a	-	-	-	-	-	-
chr12	660301	G	A	a	a	a	b	b	b	a	b	a	b	b	a	b	b	a	-	a	b	-	b	-	a	-	a	a	a	b	a	a	a	b	b	a	a	-	a	a	b	b	a	b	b	b	b	b	b
chr12	660487	C	T	-	-	-	-	-	-	-	-	a	b	-	-	-	b	-	-	-	-	-	b	-	b	b	a	-	-	b	-	-	-	-	-	-	-	-	-	-	-	-	-	-	-	-	-	-	-
chr12	672576	C	T	-	-	-	-	b	-	-	-	-	-	-	-	-	b	a	-	a	b	b	a	a	h	b	a	a	a	a	-	-	-	-	-	-	-	-	-	-	-	-	-	-	-	-	-	-	-
chr12	673334	C	T	a	b	a	a	b	a	a	b	a	b	b	b	b	b	a	a	a	b	-	a	a	-	-	a	a	a	a	b	b	a	a	a	b	a	-	a	a	a	a	a	b	a	a	b	b	b
chr12	674296	C	T	a	-	-	-	a	-	-	-	a	-	b	-	-	-	-	a	a	-	-	-	-	b	-	a	-	a	-	-	a	-	-	-	-	-	-	-	a	-	a	a	-	b	a	b	-	-
chr12	674410	G	A	-	-	a	a	a	-	-	-	a	-	-	-	-	b	-	a	a	-	-	-	-	-	b	-	-	-	-	a	-	a	a	-	-	-	-	-	-	a	-	a	a	-	a	a	-	a
chr12	674782	T	C	-	-	a	a	-	-	-	-	a	-	b	-	-	-	-	-	b	-	-	-	-	-	-	-	-	-	-	a	-	a	a	-	-	-	-	-	-	a	-	a	a	-	a	a	-	a
chr12	676756	T	A	-	-	-	b	-	b	-	-	-	b	b	-	-	-	a	a	a	-	-	-	a	a	-	a	a	a	a	-	-	-	-	-	-	a	a	-	-	b	-	a	-	b	-	b	-	-
chr12	676763	A	G	-	-	-	b	-	b	-	-	-	b	b	-	-	-	a	a	a	-	-	-	a	a	-	a	a	a	a	-	-	-	-	-	-	a	a	-	-	b	-	a	-	b	-	b	-	-
chr12	676797	G	A	-	-	-	b	-	b	-	-	-	b	b	-	-	-	a	a	a	-	-	-	a	a	-	a	a	a	a	-	-	-	-	-	-	a	a	-	-	b	-	a	-	b	-	b	-	-
chr12	679227	T	C	-	-	-	-	-	-	-	-	-	-	-	-	-	b	-	-	-	b	b	h	a	h	b	a	a	h	b	-	-	-	-	-	-	-	-	-	-	-	-	-	-	-	-	-	-	-
chr12	687991	C	T	-	-	-	-	-	-	-	-	-	-	-	-	-	b	a	-	a	b	b	-	-	a	b	a	a	a	h	-	-	-	-	-	-	-	-	-	a	-	-	-	-	-	b	-	-	-
chr12	692118	A	C	a	-	-	a	a	-	a	-	a	b	-	a	b	-	-	-	-	-	b	-	-	b	b	-	-	-	-	b	-	a	a	-	a	a	a	a	-	b	-	a	a	b	b	-	b	-
chr12	692621	G	T	-	-	-	-	-	-	-	b	-	-	-	-	-	b	a	a	a	-	b	a	a	a	b	a	a	b	h	-	-	-	b	-	-	-	-	-	-	-	-	-	-	-	-	-	-	-
chr12	695252	C	T	-	-	-	-	-	-	-	-	-	-	-	-	-	b	a	a	a	b	b	h	a	h	-	a	a	h	h	a	-	-	-	-	-	-	-	-	-	b	-	-	-	-	-	-	-	-
chr12	695292	C	A	-	-	-	-	-	-	-	-	-	-	-	-	-	b	a	a	a	b	b	h	a	h	b	a	a	h	h	a	-	-	-	-	-	-	-	-	-	-	-	-	-	-	-	-	-	-
chr12	697654	C	T	-	-	-	-	-	-	-	-	-	-	b	-	b	b	a	a	a	-	b	a	a	h	b	a	a	b	a	b	-	-	-	-	-	-	-	-	-	-	a	-	-	a	-	-	-	-
chr12	697884	C	T	a	a	a	a	b	a	a	b	a	b	b	b	b	b	a	a	a	b	b	a	a	a	b	a	a	-	a	b	b	a	a	b	a	a	a	a	a	a	b	a	a	b	a	a	-	a
chr12	703133	G	A	a	-	-	-	-	-	-	-	-	-	-	-	-	b	-	a	a	b	b	h	a	b	b	a	a	h	h	-	-	-	a	-	-	-	-	-	-	-	-	a	-	-	-	-	-	-
chr12	703618	A	C	-	-	a	-	-	-	-	-	-	b	-	-	-	b	a	a	a	b	b	b	a	a	b	a	a	h	a	b	-	a	-	-	-	a	a	-	-	a	-	a	a	a	-	-	-	-
chr12	706468	C	T	-	-	-	-	b	-	-	-	-	-	-	-	-	b	-	-	-	b	b	b	-	b	b	-	-	b	b	-	-	-	-	-	-	-	-	-	-	-	-	-	-	-	-	-	-	-
chr12	720714	T	G	-	a	a	b	a	b	-	b	a	-	-	-	b	-	-	-	-	-	-	-	-	-	-	a	-	-	-	a	b	a	b	a	a	a	-	-	-	-	b	a	a	a	b	a	b	-
chr12	720964	T	C	a	a	a	b	b	b	a	b	a	b	b	b	b	b	a	a	-	-	-	-	a	-	b	a	a	b	b	a	b	a	a	a	a	a	a	a	a	b	a	a	a	a	b	b	b	b
chr12	721231	T	G	a	b	a	a	a	a	a	b	a	b	b	b	b	b	a	a	a	b	-	b	a	a	-	a	a	a	-	a	a	-	b	a	b	a	-	-	a	a	a	a	a	a	b	a	-	-
chr12	725237	C	T	-	b	-	b	b	b	-	b	-	-	b	b	b	b	a	a	a	b	b	b	a	h	b	a	a	a	b	-	-	-	b	-	-	-	-	-	-	-	b	-	-	-	-	-	-	-
chr12	725250	A	G	-	b	-	b	b	b	-	b	-	-	b	b	b	b	a	a	a	b	b	b	a	h	b	a	a	a	b	-	-	-	b	-	-	-	-	-	-	-	b	-	-	-	-	-	-	-
chr12	725474	G	A	-	-	-	-	-	-	-	-	-	-	-	-	-	b	a	a	a	b	b	h	a	a	b	a	a	h	a	-	-	-	-	-	-	-	-	-	-	-	a	-	-	-	-	-	-	-
chr12	725535	T	C	-	-	-	-	-	-	-	-	-	-	-	-	-	b	a	a	a	b	b	h	a	a	b	a	a	h	a	-	-	-	-	-	-	-	-	-	-	-	a	-	-	-	-	-	-	-
chr12	725584	C	T	a	b	a	h	b	b	a	b	a	b	b	a	b	b	a	a	a	b	-	b	a	a	b	a	-	-	a	a	a	a	a	b	b	a	a	b	a	a	b	a	a	b	h	b	b	a
chr12	725977	G	A	-	-	-	-	-	-	-	-	-	-	-	-	-	b	a	a	a	-	b	a	a	h	b	a	a	a	h	-	b	-	-	-	b	-	-	a	-	-	-	a	a	-	-	b	-	-
chr12	726097	T	C	-	-	-	-	-	-	-	-	-	-	-	-	-	b	a	a	a	-	b	a	a	h	b	a	a	h	h	-	b	-	-	-	b	-	-	a	-	-	-	a	a	-	-	b	-	-
chr12	726218	T	C	a	b	a	b	b	b	a	b	a	b	b	b	b	b	-	a	a	b	b	b	a	a	b	a	a	a	a	b	b	a	b	b	b	a	-	b	a	b	b	a	-	b	b	b	-	-
chr12	726416	C	T	-	-	a	-	-	-	-	-	-	-	-	-	-	b	a	a	a	-	b	a	a	h	b	a	h	h	a	-	-	-	-	-	-	-	-	-	-	-	-	-	-	-	-	-	-	-
chr12	728309	A	G	-	-	a	a	a	a	-	-	-	-	-	a	-	b	-	a	-	b	b	-	-	b	-	a	a	b	b	-	a	-	a	a	a	a	-	a	-	-	a	-	-	a	a	a	-	-
chr12	728460	C	T	-	b	-	b	b	b	-	b	-	b	b	b	b	-	-	-	-	-	-	-	-	-	-	-	-	-	-	b	-	-	b	b	b	-	-	b	-	b	-	-	-	b	b	a	-	-
chr12	728580	G	T	-	b	a	b	b	a	-	b	-	b	b	a	b	-	-	a	-	-	-	-	-	-	-	a	a	-	-	b	a	-	b	a	a	a	-	a	-	b	a	-	-	a	a	a	-	-
chr12	728591	T	C	-	b	a	b	b	b	-	b	-	b	b	b	b	-	-	a	-	-	-	-	-	-	-	a	a	-	-	b	a	-	b	b	b	a	-	b	-	b	a	-	-	b	a	a	-	-
chr12	733184	A	C	a	-	a	b	b	b	-	-	-	b	b	b	b	b	a	a	a	-	-	a	a	a	-	-	a	b	a	b	b	-	b	-	b	a	-	b	a	b	b	a	a	a	b	a	b	a
chr12	742584	G	C	-	-	-	-	-	-	-	-	-	-	-	-	b	b	a	-	a	b	-	h	a	h	b	-	a	h	a	-	-	-	-	-	-	-	-	-	-	-	-	-	-	-	-	-	-	-
chr12	748054	C	T	-	-	-	-	-	-	-	-	-	-	-	-	-	b	a	a	a	-	-	a	a	a	-	a	a	b	b	-	-	-	a	-	-	-	-	-	-	-	-	-	-	-	-	-	-	-
chr12	748088	C	T	-	-	-	-	-	-	-	-	-	-	-	-	-	b	a	a	a	-	-	a	a	a	-	a	a	b	b	-	-	-	a	-	-	-	-	-	-	-	-	-	-	-	-	-	-	-
chr12	748117	T	C	-	-	-	-	-	-	-	-	-	-	-	-	-	b	a	a	a	-	-	a	a	a	-	a	a	b	b	-	-	-	a	-	-	-	-	-	-	-	-	-	-	-	-	-	-	-
chr12	748180	C	T	-	-	-	-	-	-	-	-	-	-	-	-	-	b	a	a	a	-	b	a	a	h	-	a	a	b	b	-	-	-	a	-	-	-	-	-	-	-	-	-	-	-	-	-	-	-
chr12	748637	A	G	-	-	-	b	-	-	-	-	-	-	-	a	-	-	-	-	-	-	-	-	a	-	-	-	-	-	-	-	-	-	a	-	-	-	a	-	-	-	a	-	-	-	-	-	-	b
chr12	762068	C	T	-	-	-	-	-	-	-	-	-	b	-	-	-	b	h	a	a	b	b	h	a	h	b	a	a	h	a	-	-	-	-	a	a	-	-	-	-	-	-	-	-	-	-	-	-	-
chr12	762146	T	C	-	-	-	-	-	-	-	-	-	b	-	-	-	b	a	a	a	b	b	h	a	h	b	a	a	h	a	-	-	-	-	a	a	-	-	-	-	-	-	-	-	-	-	-	-	-
chr12	764466	G	A	a	-	a	a	a	b	a	b	a	b	b	b	b	b	a	a	a	b	b	a	a	a	b	a	a	-	b	b	a	-	a	b	a	a	-	-	-	a	-	a	a	a	b	a	b	a
chr12	764793	A	G	-	-	-	-	b	-	-	-	a	-	-	-	-	b	a	a	a	b	b	h	a	h	b	a	a	b	a	-	-	-	-	b	-	-	-	-	-	-	-	-	-	-	-	-	-	-
chr12	770153	C	T	-	-	-	-	-	-	-	-	-	-	-	-	-	b	a	a	a	b	b	b	a	h	b	a	a	h	h	-	-	-	b	-	-	-	-	-	-	-	-	-	-	-	-	-	-	-
chr12	782704	G	C	a	-	a	b	a	b	a	b	a	b	b	a	b	b	-	a	a	b	b	b	a	b	b	a	a	h	b	b	a	a	-	b	b	a	a	b	a	b	b	a	a	b	b	a	b	b
chr12	782927	A	G	a	-	a	b	a	b	a	b	a	b	b	a	b	b	-	a	a	b	b	b	a	b	b	a	a	b	a	b	a	a	-	a	b	a	a	b	a	b	b	a	a	b	a	a	b	b
chr12	798698	T	A	-	-	-	-	-	-	-	-	-	-	-	-	-	b	a	a	a	b	b	h	a	h	b	a	a	h	a	-	-	-	-	-	-	-	-	-	-	-	a	-	-	-	-	-	-	-
chr12	798752	A	T	-	-	-	-	-	-	-	-	-	-	-	-	-	b	a	a	a	b	b	h	a	h	b	a	a	h	a	-	-	-	-	-	-	-	-	-	-	-	a	-	-	-	-	-	-	-
chr12	800750	G	A	-	-	-	-	-	-	-	-	-	-	-	-	-	-	a	a	a	-	-	a	a	a	-	a	a	a	a	-	-	-	-	-	-	-	a	-	-	-	-	-	-	-	-	-	-	-
chr12	803978	G	A	-	-	-	-	-	-	-	-	-	-	-	b	-	-	-	a	-	-	-	-	-	-	-	a	a	-	a	-	-	-	-	-	a	a	-	b	-	-	-	-	a	b	b	-	-	-
chr12	807962	A	G	-	-	-	-	-	b	-	-	a	-	-	a	b	b	-	a	a	b	b	h	a	h	b	a	a	b	a	-	b	-	-	-	-	-	a	b	-	a	-	a	-	-	-	-	-	-
chr12	823044	G	C	-	-	a	b	b	a	-	b	a	b	b	b	b	-	a	-	a	-	b	b	a	b	-	a	-	a	-	b	b	a	b	b	a	a	a	a	a	b	a	a	a	b	b	-	b	b
chr12	823316	C	A	-	-	a	b	b	a	-	b	a	b	b	b	b	-	a	a	a	-	-	b	a	b	-	a	-	a	-	b	b	a	b	b	a	a	a	a	a	b	a	a	a	b	b	-	b	b
chr12	832601	C	G	-	-	-	-	-	-	-	-	-	-	-	-	-	b	a	a	a	b	b	h	-	-	b	a	a	h	a	-	-	-	-	b	-	-	-	-	-	-	-	-	-	-	-	-	-	-
chr12	832618	G	A	-	-	-	-	-	-	-	-	-	-	-	-	-	b	a	a	a	b	b	h	-	-	b	a	a	h	a	-	-	-	-	b	-	-	-	-	-	-	-	-	-	-	-	-	-	-
chr12	835476	T	C	a	b	a	a	a	a	a	b	a	b	b	b	b	-	-	a	a	-	-	a	-	-	-	a	-	-	-	-	a	a	b	b	a	a	a	b	a	a	b	a	a	a	b	a	b	-
chr12	835497	G	T	a	b	a	a	a	a	a	b	a	b	b	a	b	b	-	a	a	-	b	a	-	-	-	a	-	-	b	-	a	a	b	b	a	a	a	b	a	a	b	a	a	a	b	a	b	-
chr12	839099	A	G	a	b	a	b	b	a	a	b	a	b	b	b	b	b	-	b	a	b	-	a	a	-	-	-	a	b	-	b	b	a	b	a	a	a	a	a	a	a	a	a	a	b	a	-	-	-
chr12	839122	C	T	a	b	a	b	b	a	a	b	a	b	b	b	b	b	-	a	a	b	-	a	a	-	-	-	a	b	-	b	b	a	b	a	a	a	a	a	a	a	a	a	a	b	a	-	-	-
chr12	840278	G	T	-	b	-	b	b	b	-	-	-	b	b	-	b	b	-	-	-	b	b	b	-	b	b	-	-	b	b	b	-	-	b	-	-	-	-	-	-	b	-	-	-	b	b	-	-	-
chr12	850837	G	A	a	a	-	b	a	b	-	b	a	-	b	b	b	-	-	-	a	b	b	b	-	-	-	-	a	-	a	b	b	-	b	b	a	a	a	b	a	a	-	-	-	a	b	a	b	-
chr12	851641	C	A	a	-	a	b	a	-	-	-	a	-	-	b	b	b	a	a	a	b	-	a	a	a	b	a	a	a	a	-	-	-	b	-	-	-	-	-	-	b	a	-	a	-	a	-	-	-
chr12	865865	G	T	a	b	a	a	a	b	-	b	a	b	b	a	b	b	a	a	a	-	b	a	a	a	b	a	a	h	b	a	a	a	-	a	a	a	-	-	-	-	-	a	-	b	-	-	-	-
chr12	878424	T	C	a	a	a	b	a	b	a	b	a	b	b	b	b	b	a	a	a	b	b	a	a	a	b	a	a	b	b	b	b	a	b	b	b	a	a	a	a	b	-	a	a	b	b	a	b	-
chr12	888721	C	T	a	a	a	b	a	b	-	-	a	b	b	a	b	b	-	-	a	-	-	-	-	-	b	a	a	-	-	b	b	a	a	a	a	a	-	-	a	a	-	a	a	-	a	b	b	-
chr12	905947	G	A	a	b	a	b	a	a	a	b	a	b	b	b	b	b	a	a	a	b	-	h	a	h	b	a	a	h	a	b	-	-	b	a	a	a	a	b	a	b	b	a	a	a	b	-	-	a
chr12	917023	A	G	-	-	-	b	a	b	a	-	a	b	-	a	-	-	-	-	-	-	-	-	-	a	-	-	-	-	-	-	a	a	a	-	a	a	-	-	a	-	-	a	-	a	a	-	b	b
chr12	919995	A	C	a	-	a	a	b	-	-	b	a	b	-	-	b	b	a	-	a	b	-	b	a	a	-	a	a	a	b	-	-	-	-	a	a	-	a	-	a	b	a	-	-	-	-	-	-	-
chr12	921120	C	A	-	-	-	a	-	-	-	-	-	-	-	-	-	b	a	a	a	b	b	h	a	b	b	a	a	h	h	-	-	-	-	-	-	a	-	-	a	-	-	-	-	-	-	-	-	-
chr12	922191	A	C	a	b	a	b	a	b	a	b	a	b	b	b	b	b	-	-	a	-	b	b	a	b	-	-	-	b	b	b	a	-	a	a	b	a	a	a	a	b	b	a	a	b	b	b	b	b
chr12	925985	A	G	a	-	-	-	-	-	-	b	-	-	-	-	-	b	-	a	a	b	b	a	a	-	-	a	-	b	-	-	-	-	-	-	-	a	-	b	-	-	-	-	-	-	-	-	-	-
chr12	926518	C	T	a	b	a	b	b	a	-	b	a	b	b	b	b	b	-	a	a	b	-	a	-	a	b	a	-	-	b	a	a	a	a	b	b	a	a	a	a	a	b	a	a	b	b	b	b	-
chr12	927018	T	A	-	b	-	b	b	b	-	b	-	b	b	b	b	b	-	-	-	-	b	-	-	b	-	-	-	a	-	-	b	-	b	b	b	-	-	b	-	b	-	-	-	b	b	b	b	b
chr12	927055	A	G	-	b	-	b	b	b	-	b	-	b	b	b	b	b	-	-	-	-	b	-	-	b	-	-	-	-	-	-	b	-	b	b	b	-	-	b	-	b	-	-	-	b	b	b	b	b
chr12	930741	T	C	-	-	-	-	-	-	-	-	-	-	-	-	b	b	a	-	a	b	b	h	-	b	b	a	a	a	a	-	-	-	-	-	b	-	-	-	-	-	-	a	-	-	-	-	-	-
chr12	930994	A	C	a	b	a	b	b	a	a	b	a	b	b	a	b	-	-	-	a	b	-	a	a	-	b	a	a	a	b	b	b	a	a	b	b	a	a	a	a	a	-	-	a	b	b	b	b	b
chr12	931795	T	C	a	-	-	-	a	b	-	-	-	-	-	-	b	b	a	a	a	b	b	b	a	h	b	a	a	a	h	-	-	a	b	-	-	-	a	-	-	b	-	-	-	-	-	-	-	-
chr12	951082	C	G	a	a	a	b	a	b	a	b	-	b	b	b	b	-	-	a	a	b	-	-	a	a	-	a	a	h	a	b	b	a	a	b	b	a	-	-	-	-	b	a	-	a	a	-	-	-
chr12	964877	A	G	a	-	a	a	a	b	a	b	a	b	b	b	b	b	-	-	a	-	b	-	a	b	b	a	a	a	-	a	b	-	b	a	a	a	a	a	a	b	b	a	a	b	a	a	b	a
chr12	964921	C	G	a	-	a	a	a	b	a	b	a	b	b	b	b	b	-	-	a	-	b	-	a	b	b	a	a	a	-	a	b	-	b	a	a	a	a	a	a	b	b	a	a	b	a	a	b	a
chr12	968928	A	G	a	-	a	a	a	a	a	-	a	-	-	a	a	-	-	a	a	-	-	-	-	-	a	a	-	-	-	a	a	-	a	a	a	a	a	-	-	-	a	a	a	-	a	a	-	-
chr12	977134	G	A	-	-	-	-	-	-	-	-	-	-	-	-	-	b	a	-	-	b	b	b	-	a	-	a	a	b	a	-	-	-	b	-	-	a	-	-	-	-	b	-	-	-	-	-	-	-
chr12	980228	A	G	-	-	-	-	a	-	-	-	-	-	-	-	-	b	-	a	a	-	b	a	a	b	b	a	a	a	a	-	a	-	a	-	-	-	-	-	-	-	-	-	-	-	-	-	-	-
chr12	988668	C	T	a	b	a	a	a	a	a	b	a	b	b	b	b	b	a	a	a	b	-	a	a	h	-	a	a	-	b	a	a	a	a	a	b	a	a	b	a	-	b	-	a	b	a	-	b	a
chr12	1000258	T	A	a	b	a	a	a	b	a	b	a	b	b	b	b	b	a	a	a	b	-	-	a	h	-	a	-	a	b	b	a	a	b	b	a	a	-	b	a	-	b	a	a	b	a	b	-	b
chr12	1009200	T	C	-	-	-	-	-	-	-	-	-	-	-	-	-	b	a	a	a	b	b	h	a	h	-	a	a	a	a	-	-	-	b	-	-	-	-	-	-	b	-	a	-	-	-	-	-	-
chr12	1016326	C	T	-	-	-	-	-	-	-	-	-	-	-	-	-	b	a	a	a	b	b	h	a	b	b	a	a	a	a	-	-	-	a	b	-	a	-	-	-	-	b	-	a	-	-	-	-	-
chr12	1016376	T	C	-	-	-	-	-	-	-	-	-	-	-	-	-	b	a	a	a	b	b	h	a	b	b	a	a	a	a	-	-	-	a	b	-	a	-	-	-	-	b	-	a	-	-	-	-	-
chr12	1021225	T	C	-	-	-	-	-	-	-	-	-	-	-	-	-	-	-	a	a	-	-	-	-	-	-	a	-	a	-	-	-	-	-	-	-	-	a	-	-	-	-	-	-	-	-	-	-	-
chr12	1021261	C	T	-	-	-	-	-	-	-	-	-	-	-	-	-	-	-	a	a	-	-	-	-	-	-	a	-	a	-	-	-	-	-	-	-	-	a	-	-	-	-	-	-	-	-	-	-	-
chr12	1021578	C	T	a	b	a	a	a	b	-	-	a	-	b	a	b	b	a	a	a	b	b	a	a	a	b	a	a	b	a	b	a	a	a	-	b	a	a	-	a	a	a	a	a	b	-	-	-	-
chr12	1023654	A	T	a	a	a	b	a	b	a	b	a	b	b	b	b	b	a	-	a	-	-	a	a	b	b	a	a	a	b	b	b	a	b	a	a	a	a	a	a	b	a	a	a	a	a	b	b	-
chr12	1024536	C	T	a	-	a	a	a	a	-	-	-	-	-	-	b	-	-	-	-	-	-	-	a	a	-	a	a	-	-	b	-	a	a	a	-	-	-	-	-	a	-	-	-	a	a	-	b	-
chr12	1028243	G	A	a	a	a	a	b	a	-	b	a	b	b	a	b	b	a	a	a	b	b	b	a	b	b	a	a	-	b	a	b	a	b	b	b	a	-	a	a	a	a	a	a	a	b	b	b	-
chr12	1028252	T	C	a	a	a	a	b	a	-	b	a	b	b	a	b	b	a	a	a	b	b	b	a	b	b	a	a	-	b	a	b	a	b	b	b	a	-	a	a	a	a	a	a	a	b	b	b	-
chr12	1028650	G	A	-	a	-	b	-	b	-	-	-	-	-	b	-	b	a	h	a	b	b	h	a	b	b	a	a	b	h	-	b	-	-	-	-	-	-	-	-	-	-	-	-	-	b	-	-	b
chr12	1030372	A	T	a	-	a	b	b	b	-	-	a	-	-	b	b	-	-	a	a	-	b	a	a	h	-	-	-	b	-	a	a	a	a	a	a	a	a	a	a	-	b	a	a	a	b	a	b	b
chr12	1033492	G	A	-	-	-	-	b	-	-	-	a	b	b	-	-	b	a	a	a	b	b	b	a	h	b	a	a	a	b	-	-	-	-	-	-	-	-	-	-	-	-	-	-	-	-	-	b	-
chr12	1033720	G	A	a	a	a	a	a	a	-	b	a	b	b	a	b	b	a	a	-	b	b	a	a	b	b	a	a	-	b	a	b	a	b	b	b	a	a	a	a	a	a	a	a	b	b	a	b	-
chr12	1033778	G	T	a	a	a	a	a	a	-	b	a	b	b	a	b	b	a	a	-	b	b	a	a	b	b	a	a	-	a	a	b	a	b	b	b	a	a	a	a	a	a	a	a	b	a	a	b	-
chr12	1033951	A	G	a	a	a	a	a	a	-	b	a	b	b	a	b	b	a	a	-	b	b	a	a	b	b	a	a	-	b	a	b	a	b	b	b	a	a	a	a	a	a	a	a	b	a	a	b	-
chr12	1034317	T	C	a	-	a	b	b	b	-	b	-	-	-	a	b	-	-	-	-	-	-	-	-	-	-	-	a	-	-	a	-	-	a	b	b	a	a	-	a	a	-	a	a	b	b	a	b	-
chr12	1034685	G	C	-	-	-	-	-	-	-	-	-	-	-	-	-	b	a	a	a	b	b	a	a	a	-	a	a	a	a	-	a	-	-	b	-	-	-	-	-	b	-	-	-	-	-	-	-	-
chr12	1034727	T	C	-	-	-	-	-	-	-	-	-	-	-	-	-	b	a	a	a	b	b	b	a	a	-	a	a	a	a	-	a	-	-	b	-	-	-	-	-	b	-	-	-	-	-	-	-	-
chr12	1034826	C	T	-	-	-	-	-	-	-	-	-	-	-	-	-	-	a	a	a	-	-	a	a	a	-	a	a	-	-	-	-	-	-	-	-	-	-	-	-	-	-	-	-	-	-	-	-	-
chr12	1035574	C	T	-	a	a	b	a	-	-	b	a	b	b	a	b	-	-	a	a	-	b	-	-	-	-	-	-	a	-	b	b	a	a	b	b	a	a	-	-	a	-	a	a	a	a	b	-	-
chr12	1035610	T	C	-	a	a	b	a	-	-	b	a	b	b	a	b	-	-	a	a	-	b	-	-	-	-	-	-	a	-	b	b	a	-	b	b	a	a	-	-	a	-	a	a	a	a	b	-	-
chr12	1061610	G	A	a	-	a	b	b	b	-	b	-	b	b	b	b	b	a	a	a	b	b	b	a	a	b	a	a	a	b	b	b	-	b	b	b	-	-	b	a	b	b	-	-	b	b	-	b	-
chr12	1061886	T	C	-	-	a	b	-	b	-	-	-	b	-	a	b	b	a	a	a	b	b	a	a	a	b	a	a	a	a	b	-	a	b	-	-	a	a	-	-	-	-	-	a	a	-	-	-	-
chr12	1062026	G	A	-	-	a	b	-	b	-	-	-	b	-	a	b	b	a	a	a	b	b	a	a	a	b	a	a	a	a	b	-	a	b	-	-	a	a	-	-	-	-	-	a	a	-	-	-	-
chr12	1062034	G	A	-	-	a	b	-	b	-	-	-	b	-	a	b	b	a	a	a	b	b	a	a	a	b	a	a	a	a	b	-	a	b	-	-	a	a	-	-	-	-	-	a	a	-	-	-	-
chr12	1064256	C	T	-	-	a	-	-	-	-	-	-	-	-	-	b	b	a	a	a	b	b	a	a	h	b	a	a	h	a	-	-	a	-	-	-	-	-	-	-	-	-	-	-	-	-	-	-	-
chr12	1064302	C	T	-	-	a	-	-	-	-	-	-	-	-	-	b	b	a	a	a	-	b	a	a	b	b	a	a	h	a	-	-	-	-	-	-	-	-	-	-	-	-	-	-	-	-	-	-	-
chr12	1064343	A	G	b	b	b	b	-	a	-	b	-	b	-	b	b	-	b	a	a	-	b	a	a	a	-	a	a	a	a	b	b	b	-	b	b	b	b	-	b	b	b	b	b	-	b	-	b	-
chr12	1064355	A	G	a	a	a	a	-	a	-	a	-	a	-	a	a	-	a	a	a	-	b	a	a	a	-	a	a	a	a	a	a	a	-	a	a	a	a	-	a	a	a	a	a	-	a	-	a	-
chr12	1064433	C	T	-	-	-	-	-	a	-	-	-	-	-	-	-	b	-	a	a	b	b	a	a	a	-	a	a	a	a	-	-	-	-	-	-	-	-	-	-	-	-	-	-	-	-	-	-	-
chr12	1064510	C	T	-	-	-	-	-	a	-	-	-	-	-	-	-	b	-	a	a	b	b	a	a	a	-	a	a	a	a	-	-	-	-	-	-	-	-	-	-	-	-	-	-	-	-	-	-	-
chr12	1064656	C	T	a	a	a	a	-	-	-	a	-	a	-	a	a	b	a	a	a	b	b	h	a	h	-	a	a	b	a	a	a	a	-	a	a	a	a	-	a	a	a	a	a	b	a	-	a	-
chr12	1064690	G	A	a	-	a	a	a	-	-	a	-	a	-	a	b	-	-	-	-	-	b	-	-	-	-	a	-	-	-	a	b	-	b	-	-	a	-	b	-	-	b	-	a	-	a	b	a	b
chr12	1065025	C	T	a	-	-	-	a	-	-	-	-	-	-	b	b	-	-	-	-	-	b	-	-	-	-	a	-	-	-	-	b	-	b	-	-	a	-	b	-	-	b	-	a	-	a	b	b	b
chr12	1065042	G	A	a	-	-	-	a	-	-	-	-	-	-	b	b	-	-	-	-	-	b	-	-	-	-	a	-	-	-	-	b	-	b	-	-	a	-	b	-	-	b	-	a	-	a	b	b	b
chr12	1065106	C	T	-	-	-	-	-	-	-	-	-	-	-	-	-	-	a	a	a	-	-	a	a	a	-	a	a	a	a	-	-	-	-	-	-	a	-	-	-	a	-	-	-	-	-	-	-	-
chr12	1065253	T	G	-	-	-	-	-	-	-	-	-	-	-	-	-	b	a	a	a	b	-	a	a	a	-	a	a	a	a	-	-	-	-	-	-	a	-	-	-	a	-	-	-	-	-	-	-	-
chr12	1067309	T	C	-	-	-	-	-	-	-	-	a	-	-	-	-	b	a	a	a	b	b	b	a	a	b	a	a	b	b	-	-	-	-	a	-	-	-	-	-	-	b	-	-	-	-	-	-	-
chr12	1078317	A	G	a	b	a	b	b	b	a	b	a	b	b	b	b	b	a	a	a	b	-	a	a	b	b	a	a	-	-	-	-	a	b	a	a	a	a	b	a	b	a	a	a	b	a	-	-	-
chr12	1080840	G	A	a	a	a	b	a	a	a	b	a	b	-	a	-	-	a	a	a	-	-	a	a	a	b	a	a	a	-	b	b	-	b	b	a	a	a	a	a	-	a	a	a	a	a	a	b	a
chr12	1087836	A	G	-	b	a	b	a	b	-	-	-	-	-	a	b	-	-	-	a	-	-	-	a	a	b	-	a	b	-	b	a	a	b	b	b	a	-	a	a	b	-	a	a	b	a	-	b	-
chr12	1087869	C	T	-	b	a	b	a	b	-	-	-	-	-	a	b	-	-	-	a	-	-	-	a	b	b	-	a	b	-	b	a	a	b	b	b	a	-	a	a	b	-	a	a	b	a	-	b	-
chr12	1088433	T	C	-	-	a	-	-	-	-	-	-	-	-	-	-	b	a	a	a	b	b	h	a	b	b	a	a	b	a	-	-	-	a	-	-	-	-	-	-	-	-	-	-	-	-	-	-	-
chr12	1205550	T	C	-	a	a	b	a	b	-	-	a	-	-	b	b	-	-	-	a	-	-	-	a	-	-	-	-	-	-	-	-	a	-	b	-	a	a	-	-	a	b	-	a	-	b	-	-	a
chr12	1210386	C	T	a	-	a	a	b	a	-	b	a	b	b	b	b	-	-	-	-	b	-	-	a	-	-	-	-	a	-	b	a	a	b	b	a	a	a	-	a	b	b	a	a	a	a	-	b	a
chr12	1210481	T	C	a	-	-	b	-	-	-	-	-	-	-	-	-	-	b	-	-	-	-	-	a	-	-	-	-	-	-	b	-	-	a	b	a	-	-	a	-	-	-	-	a	-	b	-	-	-
chr12	1346402	G	A	a	a	a	b	a	a	-	-	a	-	-	a	b	-	-	a	a	-	-	a	-	-	-	a	a	b	-	b	b	-	b	b	-	a	-	b	a	b	a	a	a	a	b	a	b	-
chr12	1355688	C	T	a	b	a	a	a	b	a	b	a	b	b	b	b	b	b	a	a	b	b	b	a	h	b	a	a	b	a	b	b	a	a	b	a	a	a	a	a	a	a	a	a	b	a	b	b	b
chr12	1358195	T	C	-	-	-	-	-	-	-	-	-	-	-	-	-	b	-	-	-	b	b	b	-	b	b	-	-	b	-	-	-	-	-	-	-	-	-	-	-	-	-	-	-	-	-	-	-	-
chr12	1360118	C	T	a	-	-	-	-	-	-	-	-	-	-	-	-	b	b	a	-	b	b	h	a	a	b	a	a	a	a	-	-	a	-	-	-	a	-	-	a	-	-	-	-	-	-	-	-	-
chr12	1360368	G	A	a	-	b	b	a	b	a	b	a	b	b	a	b	b	-	-	a	-	-	h	a	b	-	a	-	b	-	b	b	a	b	-	a	a	a	b	a	a	-	a	a	a	a	-	b	-
chr12	1366578	A	G	a	b	a	b	a	a	a	-	a	b	b	a	b	b	-	a	a	b	b	a	a	a	b	a	a	a	-	b	b	a	a	b	b	a	a	b	a	b	b	a	a	b	a	a	b	b
chr12	1366778	C	T	a	b	a	-	a	a	a	-	a	b	b	a	b	-	-	-	a	b	b	a	a	a	b	a	a	a	-	b	b	a	a	b	b	a	a	b	a	b	b	a	a	b	a	a	b	b
chr12	1369916	C	T	-	-	-	-	-	-	-	-	-	-	-	-	-	b	b	a	a	b	-	-	a	b	b	a	a	a	a	-	-	-	a	a	-	-	-	-	-	-	-	-	-	-	-	-	-	-
chr12	1372078	A	G	a	b	a	a	b	a	a	b	a	b	b	a	b	b	a	a	a	b	b	b	a	h	b	a	a	b	a	b	-	a	a	b	b	a	a	a	-	-	b	a	a	a	-	a	b	-
chr12	1392449	A	G	a	a	b	a	b	b	a	b	a	-	b	a	b	b	b	a	a	b	b	a	a	a	b	a	a	h	a	-	a	-	b	-	-	a	-	-	a	b	-	a	-	-	-	-	b	-
chr12	1392621	G	A	a	a	b	a	b	b	a	b	a	-	b	a	b	b	a	a	a	b	b	a	a	a	b	a	a	h	a	-	b	-	b	-	-	a	-	-	a	b	-	a	-	-	-	-	b	b
chr12	1394384	G	A	a	-	b	b	a	b	-	-	a	b	-	a	b	-	b	-	-	b	-	-	-	b	-	-	a	-	-	b	b	-	b	b	a	a	-	-	a	b	-	a	a	a	a	-	b	a
chr12	1394399	A	G	a	-	b	b	a	b	-	-	a	b	-	a	b	-	b	-	-	b	-	-	-	a	-	-	a	-	-	b	b	-	b	b	a	a	-	-	a	b	-	a	a	a	a	-	b	a
chr12	1410759	A	G	-	b	b	b	b	b	-	b	-	-	-	b	b	b	-	-	-	-	b	-	-	b	b	-	-	-	-	b	b	-	b	b	b	-	-	b	-	-	b	-	-	b	b	-	b	b
chr12	1410840	T	G	-	-	-	-	-	-	-	-	-	-	b	-	-	b	-	-	-	-	b	b	-	b	b	-	-	-	-	-	-	-	-	-	-	-	-	-	-	-	-	-	-	-	-	-	-	-
chr12	1411447	G	A	a	-	-	-	-	-	-	-	-	-	-	-	-	b	b	-	-	b	b	b	a	a	-	-	a	b	-	-	a	a	b	a	a	a	-	-	-	-	-	-	-	-	a	a	-	-
chr12	1411478	C	T	a	-	-	-	-	-	-	-	-	-	-	-	-	b	b	-	-	b	b	b	a	a	-	-	a	b	-	-	a	a	a	a	a	a	-	-	-	-	-	-	-	-	a	a	-	-
chr12	1411537	A	G	a	a	a	b	a	a	a	b	a	b	b	b	b	b	b	a	a	b	b	a	a	a	b	a	a	a	a	-	b	a	a	b	b	a	a	b	a	b	b	a	-	b	b	b	-	-
chr12	1411806	A	G	a	a	a	a	a	b	-	b	a	b	b	a	b	b	-	-	a	b	b	a	a	-	-	a	a	b	a	b	b	a	b	b	-	a	a	b	a	b	a	a	a	-	a	a	-	-
chr12	1413972	A	G	-	-	-	a	-	-	-	-	-	-	b	-	-	b	a	a	a	b	b	h	a	h	b	a	a	h	a	-	-	-	-	-	-	-	-	-	-	-	-	-	-	-	-	-	-	-
chr12	1413994	G	T	-	-	-	a	-	-	-	-	-	-	b	-	-	b	a	a	a	b	b	h	a	h	b	a	a	h	a	-	-	-	-	-	-	-	-	-	-	-	-	-	-	-	-	-	-	-
chr12	1414325	T	G	a	b	b	b	a	b	a	b	a	b	-	a	b	b	b	a	-	b	-	-	a	b	-	a	a	b	-	b	b	a	a	b	a	a	a	a	a	a	a	a	a	b	b	b	b	-
chr12	1425201	G	A	-	-	-	-	-	-	-	-	-	-	-	-	-	b	a	a	a	b	b	a	a	h	-	a	a	a	a	-	-	-	-	-	-	-	-	-	-	-	-	-	-	a	-	-	-	-
chr12	1425229	C	T	-	-	-	-	-	-	-	-	-	-	-	-	-	b	a	a	a	b	b	a	a	h	-	a	a	a	a	-	-	-	-	-	-	-	-	-	-	-	-	-	-	a	-	-	-	-
chr12	1425249	C	T	-	-	-	-	-	-	-	-	-	-	-	-	-	b	a	a	a	b	b	a	a	h	-	a	a	a	a	-	-	-	-	-	-	-	-	-	-	-	-	-	-	a	-	-	-	-
chr12	1425323	T	A	-	-	-	-	-	-	-	-	-	-	-	-	-	b	a	a	a	b	b	a	a	h	b	a	a	b	a	-	-	-	-	-	-	-	-	-	b	-	-	-	-	-	-	-	-	-
chr12	1425352	T	A	-	-	-	-	-	-	-	-	-	-	-	-	-	b	a	a	a	b	b	a	a	h	b	a	a	b	a	-	-	-	-	-	-	-	-	-	a	-	-	-	-	-	-	-	-	-
chr12	1425507	A	G	-	-	-	-	-	-	-	-	-	-	-	-	-	b	-	-	a	b	b	a	a	h	b	a	a	b	a	-	b	-	-	-	-	-	-	-	-	-	-	-	-	-	-	-	-	-
chr12	1426673	A	G	a	b	a	a	b	a	a	b	-	b	b	b	b	-	-	-	-	-	b	-	-	-	b	-	a	-	-	b	a	a	a	a	a	a	-	-	-	a	-	-	a	a	b	a	-	-
chr12	1429255	C	T	a	a	b	b	b	b	-	b	-	-	b	b	b	b	b	-	a	b	b	a	a	h	b	a	a	h	a	b	a	-	a	b	b	a	a	b	a	-	a	a	-	-	a	-	-	-
chr12	1432012	C	T	a	a	b	a	b	b	-	b	a	b	-	b	b	b	-	a	a	b	b	b	a	h	b	a	a	a	a	-	a	a	a	a	-	a	-	-	a	a	-	-	-	a	b	-	b	-
chr12	1454507	G	A	-	-	-	-	-	-	-	-	-	-	-	-	-	b	a	a	a	b	b	h	a	h	b	-	a	h	a	-	-	a	-	a	-	-	-	-	-	-	a	a	-	-	-	-	-	-
chr12	1470212	G	A	-	-	-	-	-	-	-	-	-	-	-	-	-	b	b	a	a	b	b	h	a	b	b	a	a	h	a	-	-	-	-	-	-	a	-	-	-	-	-	-	-	-	-	-	b	-
chr12	1470297	G	A	-	-	-	-	-	-	-	-	-	-	-	-	-	b	b	a	a	b	b	h	a	b	b	a	a	h	a	-	-	-	-	-	-	a	-	-	-	-	-	-	-	-	-	-	b	-
chr12	1478227	A	G	-	-	-	-	-	b	-	-	-	-	b	-	-	b	a	a	a	b	b	h	a	a	b	a	a	a	a	-	-	-	-	b	-	-	-	-	-	-	-	-	-	-	a	-	-	-
chr12	1478247	A	T	-	-	-	-	-	b	-	-	-	-	b	-	-	b	a	a	a	b	b	h	a	a	b	a	a	a	a	-	-	-	-	b	-	-	-	-	-	-	-	-	-	-	a	-	-	-
chr12	1481987	C	T	-	-	-	-	-	-	-	-	-	-	-	-	b	b	b	a	a	b	b	a	a	a	b	a	a	a	a	-	-	-	-	-	-	-	-	-	-	-	-	-	-	-	-	-	-	-
chr12	1482849	T	C	a	a	a	a	b	a	a	b	a	b	b	a	b	b	b	-	a	b	b	b	a	b	-	a	a	h	a	b	b	a	a	b	b	-	-	-	a	b	b	a	a	b	-	-	b	-
chr12	1482915	G	A	a	a	a	a	b	a	a	b	a	b	b	a	b	b	b	-	a	b	b	b	a	b	-	a	a	h	a	b	b	a	a	b	b	-	-	-	a	b	b	a	a	b	-	-	b	-
chr12	1483001	C	G	a	a	a	a	b	a	a	b	a	b	b	a	b	b	b	-	a	b	b	a	a	a	-	a	a	h	a	b	b	a	a	b	b	-	-	-	a	b	b	a	a	b	-	-	b	-
chr12	1483060	T	C	a	a	a	a	b	a	a	b	a	b	b	a	b	b	b	-	a	b	b	b	a	b	-	a	a	h	a	b	b	a	a	b	b	-	-	-	a	b	b	a	a	b	-	-	b	-
chr12	1489986	T	C	-	-	-	-	-	-	-	b	-	-	b	-	-	b	b	a	a	b	b	h	a	h	b	a	a	h	a	-	-	-	-	-	b	-	-	-	-	-	-	-	-	-	-	-	-	-
chr12	1504687	C	A	a	-	a	a	a	a	-	-	a	-	-	b	b	-	a	-	a	-	-	a	a	-	-	-	-	-	a	-	b	a	a	b	b	a	a	-	a	a	a	a	a	b	a	-	b	-
chr12	1505109	A	T	a	-	-	a	b	a	-	-	a	-	-	a	-	-	-	-	-	b	-	-	-	-	-	-	a	-	-	-	a	-	-	-	a	a	-	-	a	-	-	-	a	-	a	a	-	a
chr12	1518759	A	C	-	-	-	-	-	-	-	-	-	-	-	-	-	b	b	a	a	b	b	a	a	h	b	a	a	a	a	b	-	-	b	a	-	a	-	-	-	-	-	-	-	-	-	-	-	-
chr12	1518964	A	G	a	b	a	a	b	a	a	b	a	b	b	b	b	-	-	a	-	-	-	-	-	b	-	a	a	a	-	b	a	a	b	b	b	a	a	b	a	a	a	a	a	b	b	b	b	b
chr12	1519628	T	C	a	a	b	a	a	b	a	b	a	b	b	a	b	-	-	-	-	b	-	b	-	b	-	-	a	-	a	b	a	a	b	b	b	a	a	a	a	-	b	a	-	b	b	b	b	-
chr12	1519941	G	A	a	a	b	b	b	b	a	-	a	b	b	b	b	b	a	a	a	b	b	b	-	-	b	-	-	a	a	b	b	a	b	a	b	a	a	b	a	b	a	a	a	b	b	b	b	a
chr12	1520030	T	A	-	-	-	-	b	-	-	-	-	-	-	-	-	b	b	a	a	-	b	h	a	a	b	a	a	a	a	-	-	a	-	-	b	a	-	-	-	-	-	-	-	a	-	-	-	-
chr12	1520478	T	C	a	b	a	a	a	b	a	b	a	b	b	a	b	b	a	-	a	-	-	a	a	a	b	a	a	a	a	b	b	-	b	b	-	a	a	b	a	a	a	a	a	a	a	b	-	b
chr12	1521192	G	T	a	-	b	b	a	-	-	b	a	-	b	a	b	-	-	-	a	-	-	-	-	-	-	a	a	-	-	b	a	-	b	-	a	a	a	-	a	a	a	a	a	-	b	a	b	-
chr12	1525304	T	C	a	a	b	b	b	b	b	b	a	b	b	b	b	b	b	-	a	-	b	h	a	h	-	a	a	a	a	-	-	-	a	b	b	a	-	-	a	b	-	a	-	b	-	-	b	-
chr12	1525748	A	G	a	a	a	a	a	a	a	b	a	b	b	a	b	-	-	-	a	b	-	-	a	a	-	a	-	-	a	b	a	a	b	a	b	a	a	b	a	b	a	a	a	a	b	a	b	b
chr12	1528151	T	C	a	b	b	b	b	-	-	-	a	b	b	b	b	-	a	a	a	-	-	a	a	-	-	a	a	-	-	b	b	-	b	b	a	a	-	b	-	-	-	a	a	b	b	-	-	-
chr12	1528208	A	C	a	b	b	a	a	-	-	-	a	b	b	a	b	-	a	a	a	-	-	a	a	-	-	a	a	-	-	b	a	-	b	b	a	a	-	b	-	-	-	a	a	b	b	-	-	-
chr12	1529851	A	G	-	-	-	a	-	-	-	-	-	-	-	-	-	b	b	a	a	b	b	a	a	a	b	a	a	a	a	-	-	-	-	-	-	-	-	-	-	-	-	-	-	-	-	-	-	-
chr12	1530544	A	G	-	-	-	-	-	a	-	-	-	-	-	-	-	b	b	-	-	b	-	-	-	-	b	-	-	b	-	-	-	-	-	-	-	-	a	-	-	-	a	a	-	-	-	-	-	-
chr12	1530722	C	T	a	a	b	a	b	a	-	b	a	b	a	b	b	b	a	-	a	-	b	b	a	a	-	-	a	a	a	b	a	a	a	a	a	a	a	b	a	b	a	a	a	a	a	a	b	-
chr12	1531194	G	T	a	a	a	a	b	a	a	-	a	b	b	a	b	-	-	a	-	-	b	a	a	-	-	-	a	-	-	b	b	a	a	a	a	a	a	b	a	b	a	a	a	a	a	b	b	a
chr12	1533974	C	T	a	-	-	-	-	-	-	-	-	-	-	-	-	b	b	a	a	b	-	a	a	a	b	a	a	a	a	-	a	a	-	-	-	-	-	-	-	-	-	-	-	-	-	-	-	-
chr12	1536017	G	A	-	-	-	-	-	-	-	-	-	-	-	-	-	b	a	a	a	b	b	b	a	h	b	a	a	h	a	-	-	-	-	-	-	a	-	-	-	-	-	-	-	-	-	-	-	-
chr12	1537893	A	G	-	-	-	-	-	-	-	-	-	-	-	-	-	b	a	a	a	b	b	h	a	h	b	a	a	h	a	-	-	-	-	-	a	-	-	-	-	-	-	-	-	-	-	-	-	-
chr12	1541276	G	A	-	-	-	-	-	-	-	-	-	-	-	-	-	b	a	a	a	b	b	a	a	b	b	a	a	h	a	-	-	-	-	-	-	-	-	-	-	-	-	-	-	-	-	-	-	-
chr12	1545966	G	A	-	-	-	-	-	-	-	-	-	-	-	-	-	b	b	a	a	b	-	h	a	a	b	a	a	b	a	-	-	-	-	-	-	-	-	-	-	-	-	-	-	-	-	-	-	-
chr12	1547956	G	A	-	-	-	-	-	-	-	-	-	-	-	-	-	b	a	a	a	b	b	h	a	b	b	a	a	h	a	b	a	-	-	-	-	a	-	-	-	-	-	-	-	-	-	-	b	-
chr12	1548006	T	C	-	-	-	-	-	-	-	-	-	-	-	-	-	b	a	a	a	b	b	h	a	b	b	a	a	h	a	b	a	-	-	-	-	a	-	-	-	-	-	-	-	-	-	-	b	-
chr12	1548062	A	G	a	a	b	b	a	b	a	b	a	b	b	h	b	b	-	-	a	-	-	b	a	a	-	a	a	a	a	b	h	a	b	b	b	a	a	a	a	a	b	a	a	b	b	a	b	a
chr12	1551408	T	C	a	-	b	b	-	a	-	-	a	-	-	a	b	b	b	-	a	b	b	a	a	b	b	a	a	b	a	-	b	-	b	-	-	a	-	-	-	-	-	-	a	-	-	-	-	-
chr12	1551445	G	A	a	-	b	b	-	a	-	-	a	-	-	a	b	b	b	-	a	b	b	a	a	b	b	a	a	b	a	-	b	-	b	-	-	a	-	-	-	-	-	-	a	-	-	-	-	-
chr12	1552135	A	G	-	-	-	-	-	-	-	-	-	-	-	-	-	-	-	a	a	b	b	a	-	b	b	a	-	b	a	-	-	-	-	-	-	-	-	-	-	-	-	-	-	-	-	-	-	-
chr12	1555725	T	C	a	-	b	b	b	b	a	b	a	b	b	b	b	b	b	a	a	-	b	b	a	h	b	a	a	a	a	b	b	a	a	a	b	a	a	b	a	a	a	a	a	b	a	a	b	b
chr12	1560911	C	T	a	a	a	b	a	b	-	-	a	b	-	b	b	-	-	-	a	-	-	-	-	a	-	a	-	-	-	b	a	-	a	a	b	a	a	a	a	b	a	-	a	a	b	a	b	-
chr12	1564861	C	T	-	-	-	-	-	-	-	-	-	-	-	-	-	b	a	a	a	b	-	a	a	b	b	a	a	b	a	-	-	-	-	-	-	-	-	-	-	-	-	-	a	-	-	-	-	-
chr12	1565777	A	G	a	a	-	b	a	a	a	b	a	-	b	a	-	-	-	a	-	-	-	-	-	a	b	-	-	b	-	-	-	-	a	a	a	a	-	-	a	b	-	a	a	a	b	a	-	-
chr12	1587024	C	T	a	-	b	b	a	b	-	b	a	b	b	a	b	b	-	-	a	-	-	-	-	b	-	a	a	-	-	b	b	-	a	a	b	a	-	b	a	a	a	a	-	b	a	a	b	-
chr12	1587256	T	C	a	-	b	b	a	b	-	b	a	b	b	a	b	b	-	-	a	-	-	-	-	b	-	a	a	-	-	b	b	a	a	a	b	a	-	b	a	a	a	a	-	b	a	a	b	-
chr12	1592099	C	T	a	-	-	b	b	b	-	b	a	b	-	b	b	-	-	-	a	-	-	a	-	-	-	a	a	-	a	-	a	a	b	b	-	a	a	a	a	-	a	a	a	b	b	a	b	-
chr12	1602969	G	A	-	-	-	-	-	-	-	-	-	-	-	-	-	b	b	a	a	b	b	b	a	h	b	a	a	h	a	-	-	-	-	-	-	-	-	a	-	-	-	-	-	-	-	-	-	-
chr12	1624133	T	C	a	-	a	a	b	b	a	-	-	-	b	b	b	-	-	-	a	-	b	-	-	-	-	a	a	-	a	b	b	-	a	a	a	a	-	a	a	b	b	a	a	a	a	a	b	a
chr12	1624268	A	G	-	-	-	-	-	-	-	-	b	b	-	-	-	b	-	a	a	-	b	b	a	a	b	a	a	h	a	-	-	-	-	-	-	-	-	-	-	-	-	a	-	-	-	-	-	-
chr12	1624290	A	G	-	-	-	-	-	-	-	-	-	-	-	-	-	b	a	a	a	b	b	b	a	a	b	a	a	h	a	-	-	-	-	-	-	-	-	-	-	-	-	a	-	-	-	-	-	-
chr12	1624476	G	A	-	-	-	b	-	-	-	-	-	-	-	-	-	-	a	a	a	-	-	a	a	a	-	a	a	a	a	-	-	-	-	b	a	-	-	-	-	-	-	-	-	-	-	-	-	-
chr12	1638075	A	G	-	-	-	b	-	-	-	-	-	-	-	b	-	b	a	a	a	b	b	h	a	h	b	a	a	a	a	-	-	-	a	-	b	-	-	-	-	-	-	-	-	-	-	-	-	-
chr12	1642832	C	T	-	-	-	-	-	-	-	b	a	b	a	a	-	-	-	-	-	-	-	a	-	-	-	-	-	-	a	-	-	-	a	a	-	a	a	-	-	b	-	a	-	-	a	-	-	-
chr12	1642864	G	T	-	-	-	-	-	-	-	b	a	b	a	a	-	-	-	-	-	-	-	a	-	-	-	-	-	-	a	-	-	-	a	a	-	a	a	-	-	b	-	a	-	-	a	-	-	-
chr12	1643186	T	C	-	-	-	-	-	-	-	b	a	-	-	a	-	-	-	-	-	-	-	a	-	-	-	-	-	-	a	-	-	-	a	a	-	a	a	-	-	b	-	a	-	-	a	-	-	-
chr12	1643797	A	G	a	-	a	a	b	b	a	b	a	b	b	b	b	b	b	a	a	-	b	a	a	-	-	-	a	a	a	b	b	-	b	a	a	a	-	-	-	-	-	-	a	a	b	-	-	-
chr12	1643951	C	T	a	-	a	a	-	b	a	b	a	b	b	b	b	b	b	a	a	-	b	a	a	-	-	-	a	h	a	b	b	-	b	a	a	a	-	-	-	-	-	-	a	a	b	-	-	-
chr12	1643967	C	T	a	-	a	a	-	b	a	b	a	b	b	b	b	b	b	a	a	-	b	a	a	-	-	-	a	h	a	b	b	-	b	a	a	a	-	-	-	-	-	-	a	a	b	-	-	-
chr12	1651415	A	C	-	-	-	-	-	a	-	-	-	-	-	-	-	b	b	a	a	b	b	b	a	h	b	a	a	a	a	b	-	a	a	-	-	-	-	-	-	-	-	a	-	-	-	-	-	-
chr12	1651668	T	A	-	-	-	-	-	a	-	-	-	-	-	-	-	b	b	a	a	-	b	h	a	h	b	-	a	a	a	-	-	a	-	b	-	-	-	-	-	-	-	-	-	-	-	-	-	-
chr12	1654650	C	T	-	-	a	-	-	-	-	-	-	-	-	a	-	b	b	a	a	b	b	h	a	a	b	a	a	h	a	-	-	-	-	-	-	-	-	-	-	-	-	-	a	-	-	-	b	-
chr12	1654738	C	T	-	-	a	-	-	-	-	-	-	-	-	a	-	b	a	a	a	b	b	h	a	a	b	a	a	h	a	-	-	-	-	-	-	-	-	-	-	-	-	-	a	-	-	-	b	-
chr12	1658653	C	A	a	b	a	b	b	b	-	b	a	-	-	a	b	b	b	a	a	b	-	b	a	b	-	a	a	a	a	-	b	-	b	b	a	a	a	a	a	b	a	a	a	a	b	a	b	b
chr12	1668421	A	G	a	-	a	b	b	a	a	b	a	b	b	a	b	b	b	a	-	b	b	b	a	b	b	-	-	a	-	b	a	a	b	b	a	a	-	-	a	b	a	a	-	a	b	a	b	-
chr12	1670966	T	G	a	b	b	b	a	a	a	b	a	b	b	a	b	b	-	-	a	-	-	a	a	b	-	a	a	-	a	-	a	a	b	a	b	a	-	b	-	b	-	a	a	b	b	a	b	a
chr12	1691050	A	G	-	b	b	a	a	b	a	-	a	b	b	a	b	-	a	a	a	-	-	-	a	a	-	-	-	a	-	b	b	-	a	b	a	a	-	-	a	b	-	a	a	-	a	a	b	-
chr12	1711442	T	C	a	a	b	b	b	a	a	b	a	b	b	a	b	b	a	-	a	-	b	a	a	b	-	a	-	a	a	b	b	a	a	b	a	a	a	a	a	a	a	a	a	b	a	a	b	-
chr12	1714210	A	C	-	-	-	-	-	-	-	b	-	-	-	-	-	b	a	a	a	b	b	b	a	a	b	a	a	a	a	-	-	-	-	-	-	-	-	-	-	-	-	-	-	-	-	-	-	-
chr12	1714448	C	T	-	-	-	-	b	-	-	-	-	-	-	-	-	-	-	a	a	-	-	h	a	a	-	a	a	-	a	-	a	-	a	-	-	-	-	-	-	-	-	-	-	-	-	-	-	-
chr12	1720118	T	C	a	b	b	b	b	b	a	b	a	b	b	a	b	b	a	a	-	-	b	b	a	-	-	-	a	b	a	b	a	a	a	b	a	a	-	b	a	b	a	a	a	a	b	a	b	a
chr12	1720367	A	C	a	b	b	b	a	b	a	b	a	b	b	a	b	b	a	a	-	-	b	a	a	a	b	-	a	b	a	b	a	a	a	b	a	a	-	b	a	b	a	a	a	a	b	a	b	a
chr12	1733023	T	A	a	b	b	a	a	b	a	b	a	b	b	a	b	b	a	a	a	b	b	b	a	h	b	a	a	b	a	b	b	a	a	b	a	a	a	-	a	a	b	a	a	b	b	a	b	a
chr12	1748635	G	A	-	-	-	-	-	-	-	-	-	-	-	-	-	b	-	-	-	-	-	-	-	-	-	-	-	-	-	-	-	a	-	-	-	-	-	-	-	b	a	-	-	-	b	a	b	b
chr12	1753865	C	T	a	-	b	b	a	b	-	-	-	b	b	a	b	-	a	-	a	-	-	h	a	a	-	-	a	a	a	-	a	-	b	-	a	a	-	b	-	-	b	-	-	-	-	-	-	-
chr12	1754798	A	T	-	-	-	-	-	-	a	-	-	-	-	-	-	b	a	a	a	b	b	b	a	b	b	a	a	b	a	-	-	-	-	a	-	a	-	-	-	-	-	-	a	-	-	-	-	-
chr12	1758553	T	C	a	b	b	b	b	b	a	b	a	b	b	a	b	-	-	a	a	b	b	b	-	b	b	a	a	a	a	b	a	a	b	a	a	a	a	a	a	b	a	a	a	b	b	a	-	-
chr12	1767186	A	T	a	b	-	-	-	b	-	-	a	-	b	-	b	-	-	-	-	-	-	b	a	a	-	-	a	-	-	b	a	a	b	b	-	a	-	-	a	a	b	a	a	a	b	a	-	-
chr12	1782907	T	C	a	a	a	a	a	a	a	-	a	-	b	a	-	-	-	-	a	-	-	a	-	a	-	-	a	-	a	a	a	a	a	a	b	a	a	a	a	-	-	a	a	a	a	a	-	a
chr12	1796464	C	T	-	-	-	-	-	-	-	-	-	-	-	-	-	h	h	a	a	b	b	h	a	h	b	-	a	h	a	b	-	-	-	-	-	-	-	-	-	-	-	-	-	-	a	-	-	-
chr12	1798636	T	C	a	b	b	b	a	a	a	b	a	b	b	a	b	b	-	a	-	-	-	a	a	a	-	a	a	h	a	b	a	a	b	b	b	a	a	b	a	b	b	a	a	b	b	-	b	-
chr12	1798655	G	A	-	-	-	-	-	-	-	-	-	-	-	-	-	-	a	a	a	-	-	a	a	a	-	a	a	a	a	-	-	-	a	a	-	-	-	-	-	-	a	-	a	-	-	-	b	-
chr12	1801157	A	G	-	b	-	a	b	-	-	-	-	-	-	a	b	b	-	-	-	-	-	-	-	a	b	-	a	-	a	-	b	-	a	b	-	a	a	b	-	-	-	-	a	a	b	a	b	-
chr12	1817211	G	A	a	b	b	a	a	b	a	b	a	b	b	a	b	b	a	a	a	-	-	-	-	b	b	a	a	a	a	b	a	a	a	b	a	a	-	b	-	a	a	a	a	b	a	a	b	b
chr12	1821393	T	A	-	-	a	-	-	b	-	-	-	-	-	-	-	b	b	a	-	b	-	b	a	a	b	a	a	h	a	-	-	-	-	-	-	-	-	-	a	-	-	-	-	-	-	-	-	-
chr12	1821406	G	C	-	-	a	-	-	b	-	-	-	-	-	-	-	b	b	a	a	b	-	b	a	a	b	a	a	h	a	-	-	-	-	-	-	-	-	-	a	-	-	-	-	-	-	-	-	-
chr12	1832688	C	T	-	-	-	b	a	b	-	-	a	b	b	a	b	-	a	a	a	-	-	a	a	a	-	a	a	a	a	-	a	-	-	-	-	a	-	-	-	a	-	-	-	-	a	-	-	-
chr12	1832717	C	A	-	-	-	b	a	b	-	-	a	b	b	a	b	-	a	a	a	-	-	a	a	a	-	a	a	a	a	-	a	-	-	-	-	a	-	-	-	a	-	-	-	-	a	-	-	-
chr12	1832743	C	T	-	-	-	b	a	b	-	-	a	b	b	a	b	-	a	a	a	-	-	a	a	a	-	a	a	a	a	-	a	-	-	-	-	a	-	-	-	a	-	-	-	-	a	-	-	-
chr12	1832947	A	G	-	-	-	-	-	-	-	-	-	-	-	-	b	b	b	a	a	b	b	a	a	b	-	a	a	b	a	-	-	-	-	a	a	-	-	-	-	-	a	-	-	-	-	-	-	-
chr12	1832956	A	C	a	-	a	b	b	a	a	-	-	b	-	a	b	-	-	-	-	-	-	-	-	-	-	-	-	-	-	b	-	a	b	-	b	a	-	b	-	b	a	a	-	a	a	a	-	-
chr12	1834197	T	A	-	-	-	b	-	b	-	b	-	-	-	-	b	-	-	-	-	-	-	-	-	-	b	-	-	-	-	-	b	-	b	-	b	-	-	-	-	b	b	-	-	b	b	-	-	-
chr12	1837409	T	C	-	b	b	b	b	b	-	b	-	b	b	-	b	b	b	-	-	b	b	-	-	b	b	-	-	b	-	b	b	-	b	b	b	-	-	b	-	b	b	-	-	b	b	-	b	-
chr12	1849730	A	G	a	-	b	b	h	a	-	-	-	-	b	-	-	-	-	-	-	-	-	a	-	b	-	-	-	-	-	b	b	a	-	a	-	a	a	-	-	-	b	a	a	-	h	a	-	-
chr12	1850026	C	T	a	b	b	a	h	a	a	-	a	b	-	a	b	-	a	-	a	-	b	-	a	a	-	a	a	b	a	b	b	a	h	b	a	a	-	b	a	b	b	a	a	b	a	a	b	a
chr12	1850061	G	C	a	b	b	a	h	b	a	-	a	b	-	a	b	-	a	-	a	-	b	-	a	a	-	a	b	b	a	b	b	a	h	b	a	a	-	b	a	b	b	a	a	b	b	a	b	a
chr12	1850166	T	C	a	-	a	a	a	b	a	-	a	-	-	a	-	b	b	a	a	b	b	a	a	b	b	-	b	h	a	-	a	a	a	a	a	a	a	a	a	a	-	a	a	a	a	a	-	-
chr12	1850174	T	A	a	-	a	a	a	b	a	-	a	-	-	a	-	b	b	a	a	b	b	a	a	b	b	-	b	h	a	-	a	a	a	a	a	a	a	a	a	a	-	a	a	a	a	a	-	-
chr12	1859611	C	A	a	-	b	b	b	a	-	-	-	-	b	a	b	b	-	a	-	-	-	b	a	-	b	a	b	-	a	-	a	a	a	-	b	a	-	a	a	a	a	a	a	a	a	a	b	a
chr12	1865483	C	T	-	-	-	-	-	-	-	-	-	-	-	-	-	b	a	a	a	-	b	a	a	-	-	a	a	a	a	-	-	a	-	-	-	-	-	-	-	b	-	-	-	-	-	-	-	-
chr12	1873129	A	G	a	b	b	a	a	a	a	b	a	b	b	a	b	-	a	a	a	-	-	-	-	a	-	-	-	a	a	b	b	a	b	b	a	a	a	b	a	a	a	a	a	b	b	-	-	-
chr12	1878975	A	G	-	-	-	-	-	-	-	-	a	-	-	-	-	b	a	a	a	b	b	h	a	h	b	a	h	h	a	-	-	-	b	-	-	-	-	-	a	-	-	-	-	-	-	-	-	-
chr12	1880351	A	T	a	-	b	-	-	b	b	b	-	b	b	b	b	b	b	a	a	b	b	h	a	h	b	h	h	b	a	-	b	-	a	b	b	b	a	-	-	-	-	-	-	-	-	-	-	-
chr12	1882714	G	T	a	-	b	-	-	-	-	-	-	-	b	-	-	b	b	-	a	b	b	-	-	a	-	-	a	b	-	-	a	a	b	-	b	-	-	-	-	b	-	a	-	-	b	-	b	-
chr12	1899555	C	T	-	-	-	b	-	-	-	-	-	-	-	-	b	b	a	a	a	b	b	h	a	h	b	a	h	a	a	-	-	-	-	-	-	-	-	b	-	b	-	-	-	b	a	-	-	-
chr12	1899574	A	G	a	b	-	b	a	b	-	b	-	b	b	-	b	b	b	a	a	b	b	a	a	a	b	a	a	h	a	-	-	a	a	b	-	a	-	a	-	-	-	-	-	b	a	-	-	-
chr12	1912526	C	T	a	b	a	b	b	b	a	-	a	b	b	a	b	b	-	-	b	-	b	b	-	-	b	a	b	b	a	b	b	b	a	b	a	a	b	b	-	a	b	a	a	a	b	b	-	b
chr12	1913018	A	G	a	a	b	a	b	a	a	b	a	b	b	a	b	b	-	-	a	b	b	a	a	a	b	-	-	-	a	b	b	a	a	b	a	a	a	-	a	a	b	a	a	a	a	a	b	-
chr12	1913530	G	A	a	a	a	-	a	-	a	-	-	b	b	-	b	b	a	a	a	b	-	b	a	h	b	-	a	b	a	-	-	-	-	a	-	-	-	-	-	a	-	-	-	-	-	-	-	-
chr12	1913537	C	T	a	a	a	-	a	-	a	-	-	b	b	-	b	b	a	a	a	b	-	a	a	h	b	-	a	a	a	-	-	-	-	a	-	-	-	-	-	a	-	-	-	-	-	-	-	-
chr12	1920031	T	C	a	a	b	b	a	b	a	b	a	b	-	a	b	b	-	a	-	-	-	a	-	b	-	-	-	-	-	-	a	-	a	b	b	a	-	b	a	-	b	a	-	a	a	-	b	b
chr12	1920763	A	G	-	-	-	-	-	-	-	-	-	-	-	-	-	b	b	a	a	b	b	b	a	a	-	a	h	b	a	-	-	a	-	-	-	-	a	-	-	-	b	-	-	-	-	-	-	-
chr12	1920855	T	C	a	-	-	a	-	a	a	b	a	b	b	a	b	-	b	-	-	b	-	a	-	-	-	-	b	-	-	b	a	a	b	a	a	a	-	-	a	-	b	a	a	a	b	a	b	-
chr12	1920864	T	C	a	-	-	a	-	a	a	b	a	b	b	a	b	-	b	-	-	b	-	a	-	-	-	-	-	-	-	b	a	a	b	a	a	a	-	-	a	-	b	a	a	a	b	a	b	-
chr12	1922203	A	G	a	-	-	-	-	-	-	-	-	-	-	-	-	b	a	a	a	-	-	a	a	a	-	a	a	a	a	-	-	-	-	-	-	-	-	-	-	a	-	-	-	a	a	-	-	-
chr12	1928434	T	C	a	a	b	a	a	-	a	b	a	b	b	a	b	-	b	-	-	-	-	-	-	-	-	-	-	-	a	b	-	a	b	a	a	a	-	-	a	a	b	a	a	b	a	a	b	b
chr12	1928510	G	A	-	-	a	-	-	-	-	-	-	-	-	-	-	b	b	a	a	b	-	b	a	b	-	-	a	h	a	-	-	-	-	-	a	a	-	-	-	b	b	a	-	-	-	-	-	-
chr12	1928622	A	G	-	-	a	-	-	-	-	-	-	-	-	-	-	b	a	a	a	b	-	b	a	b	-	-	a	h	a	-	-	-	-	-	a	a	-	-	-	b	b	a	-	-	-	-	-	-
chr12	1933508	A	G	a	b	b	a	a	b	a	-	a	b	b	a	b	b	b	a	a	-	-	a	-	h	b	a	a	a	a	b	b	a	b	-	a	a	a	a	-	b	a	a	-	a	b	a	b	a
chr12	1936498	T	G	-	b	-	-	-	-	-	-	-	-	-	-	-	b	b	a	a	b	b	h	a	a	-	a	a	b	a	-	-	-	-	-	-	-	-	-	-	-	b	-	-	-	b	-	-	-
chr12	1961449	A	G	a	-	a	b	b	b	-	b	a	b	b	a	b	b	b	a	-	-	-	a	-	b	b	a	-	b	-	b	b	a	b	a	b	a	a	b	a	a	a	a	a	b	a	a	b	-
chr12	1968433	C	T	a	-	b	a	b	a	a	-	a	b	b	a	b	-	b	-	a	-	-	a	a	a	-	-	a	-	a	-	a	a	a	b	b	a	-	a	-	-	-	a	a	a	b	-	b	-
chr12	1968451	C	T	a	-	b	a	b	a	a	-	a	b	b	a	b	-	b	-	a	-	-	a	a	a	-	-	a	-	a	-	a	a	a	b	b	a	-	a	-	-	-	a	a	a	b	-	b	-
chr12	1968630	A	G	a	-	b	a	b	a	a	-	a	b	b	a	b	b	b	-	a	-	-	a	a	a	-	-	a	-	a	-	a	a	a	b	b	a	-	a	-	-	-	a	a	a	b	-	b	-
chr12	1968753	C	T	-	-	-	-	-	-	-	-	-	-	-	-	-	b	b	a	a	b	b	a	a	b	b	a	-	-	a	-	-	-	-	-	-	-	-	-	a	a	-	-	-	-	-	-	-	-
chr12	1969338	T	C	a	b	b	a	b	b	-	-	a	b	b	a	b	-	-	a	-	-	b	b	a	-	-	-	b	b	a	b	b	a	b	b	b	a	a	b	a	a	a	a	a	a	a	a	b	-
chr12	1972820	G	A	a	a	b	b	a	a	-	-	a	-	-	a	-	-	-	a	b	-	-	a	a	a	-	-	-	-	a	-	-	a	a	a	a	-	a	-	a	a	b	-	a	a	a	a	-	-
chr12	1972887	A	C	a	a	b	a	a	a	a	-	a	b	-	a	b	b	a	a	a	b	b	h	a	b	b	a	b	a	a	-	-	-	b	-	b	a	-	-	a	b	-	a	-	a	-	-	-	-
chr12	1973899	G	A	a	-	-	b	b	b	-	b	-	-	b	-	-	b	-	a	a	b	b	b	a	h	b	a	a	a	a	b	-	-	-	-	-	-	-	-	-	-	-	-	-	b	-	-	-	-
chr12	1975662	C	T	a	a	b	a	b	b	a	b	a	b	b	a	b	b	-	a	a	-	b	-	a	a	b	a	a	a	a	b	b	a	b	a	b	a	a	a	a	a	a	a	a	b	a	a	b	b
chr12	1984201	A	T	a	-	-	a	-	-	-	b	-	-	b	a	b	b	b	a	a	b	b	a	-	b	b	a	a	a	a	-	-	-	a	-	-	a	-	-	a	-	-	a	-	-	a	-	-	-
chr12	1998410	T	C	a	a	b	a	b	b	-	-	-	b	b	a	b	-	-	-	-	-	b	-	-	b	-	-	-	-	a	b	b	-	b	b	b	a	a	-	a	-	-	a	a	b	a	a	b	-
chr12	1999234	C	T	a	a	b	h	b	a	-	b	-	-	-	a	b	-	-	-	-	-	-	-	-	b	-	-	-	-	-	b	a	a	b	-	a	a	-	-	a	-	a	a	a	a	h	a	b	-
chr12	1999280	G	A	a	a	b	h	b	a	-	b	-	-	b	a	b	-	-	-	-	-	-	-	-	b	-	-	-	-	-	b	a	a	b	-	a	a	-	-	a	-	a	a	a	a	h	a	b	-
chr12	2000487	C	T	b	a	-	a	a	b	a	b	a	b	-	a	b	-	a	-	a	-	b	-	a	-	-	a	-	b	a	b	b	a	b	b	b	a	a	a	a	a	b	a	a	b	a	a	b	-
chr12	2017819	T	A	a	b	b	a	b	a	a	b	a	b	-	a	b	b	a	a	a	b	-	h	a	a	b	a	-	a	a	b	b	a	a	b	b	-	-	a	a	-	-	a	a	b	a	a	-	-
chr12	2025669	C	A	-	-	a	-	-	-	-	b	-	-	-	-	-	b	-	a	a	-	b	b	-	b	-	a	-	a	-	-	-	-	b	-	-	-	-	-	-	-	-	-	-	-	-	-	-	-
chr12	2025727	T	C	-	-	-	-	-	a	-	-	a	-	-	-	b	-	-	-	-	-	-	-	-	-	-	-	-	-	-	b	-	-	b	a	b	a	-	b	a	-	-	a	-	-	a	-	-	-
chr12	2026995	C	T	-	-	a	a	a	-	a	-	-	-	-	-	b	b	b	a	a	-	b	a	a	h	b	a	b	b	a	-	-	-	b	-	-	-	-	-	a	-	-	a	-	-	-	-	-	-
chr12	2078073	G	A	a	-	b	b	b	a	-	-	a	b	b	a	b	b	a	a	-	-	b	b	a	a	b	a	b	a	a	b	a	-	b	a	a	a	-	b	a	b	-	a	a	a	a	a	b	a
chr12	2078274	A	G	a	-	b	b	b	a	-	-	a	b	b	a	b	b	-	a	-	-	b	b	a	a	b	a	a	a	a	b	a	-	a	a	a	a	-	b	a	b	-	a	a	a	a	a	b	a
chr12	2078658	A	G	a	a	b	b	b	a	a	b	a	b	b	a	b	b	b	a	a	-	-	-	a	a	-	a	a	-	a	b	a	a	h	b	b	a	a	a	a	b	b	a	a	b	b	a	b	a
chr12	2078935	G	A	a	a	b	b	b	a	a	b	a	b	b	a	b	-	-	a	a	-	-	-	a	a	-	a	a	-	a	b	a	a	a	b	a	a	a	-	a	b	b	a	a	b	b	a	b	a
chr12	2079144	G	A	-	-	-	-	-	-	-	-	-	-	-	-	-	b	a	a	a	b	b	a	a	b	b	a	h	b	a	-	-	-	-	-	-	-	-	-	-	-	-	a	-	-	-	-	-	-
chr12	2079178	A	G	-	-	-	-	-	-	-	-	-	-	-	-	-	b	a	a	a	b	b	h	a	b	b	a	h	b	a	-	-	-	-	-	-	-	-	-	-	-	-	a	-	-	-	-	-	-
chr12	2079276	T	C	-	-	a	-	a	-	-	-	-	-	-	-	-	b	a	a	a	b	b	h	a	b	b	a	a	b	a	-	-	-	-	a	-	a	-	-	-	-	-	-	-	-	-	-	-	-
chr12	2079298	A	G	-	-	a	-	a	-	-	-	-	-	-	-	-	b	a	a	a	b	b	h	a	b	b	a	a	b	a	-	-	-	-	a	-	a	-	-	-	-	-	-	-	-	-	-	-	-
chr12	2079748	G	A	-	-	-	-	-	-	-	-	-	-	-	-	-	b	b	-	-	b	b	b	-	b	b	-	b	b	-	-	-	-	-	-	-	-	-	-	-	-	-	-	-	-	-	-	-	-
chr12	2080174	A	G	-	-	-	-	-	-	-	-	-	-	-	-	-	b	b	a	a	b	b	b	a	-	-	a	-	a	a	-	-	-	-	-	-	a	-	-	-	-	-	-	-	-	-	-	-	-
chr12	2080759	T	G	-	-	-	-	-	-	-	-	-	-	-	-	-	b	-	a	a	b	b	b	a	a	b	a	b	b	a	-	-	-	-	-	-	-	-	-	-	-	-	-	-	-	-	-	-	-
chr12	2081171	G	A	-	-	-	-	-	b	-	-	-	-	-	a	-	b	a	a	a	b	b	b	a	h	b	a	b	b	a	-	b	-	-	a	-	-	-	-	-	-	-	-	a	-	-	-	-	-
chr12	2081324	C	T	-	-	-	-	-	b	-	-	-	-	-	a	-	b	a	a	a	b	b	b	a	h	b	a	b	b	a	-	b	-	-	a	-	-	-	-	-	-	-	-	a	-	-	-	-	-
chr12	2081368	C	T	-	-	-	-	-	b	-	-	-	-	-	a	-	b	a	a	a	b	b	b	a	h	b	a	b	b	a	-	b	-	-	a	-	-	-	-	-	-	-	-	a	-	-	-	-	-
chr12	2081468	A	G	a	a	a	a	a	b	-	b	a	b	b	a	b	b	b	-	a	b	b	a	a	b	b	a	h	b	a	-	a	-	a	b	b	a	a	b	a	b	a	a	a	b	a	-	-	a
chr12	2081663	T	C	a	a	a	a	a	b	-	b	a	b	b	a	b	b	b	-	a	b	b	a	a	b	b	a	h	b	a	-	a	-	a	b	b	a	a	b	a	b	a	a	a	b	a	-	-	a
chr12	2081796	C	T	-	-	-	b	-	-	-	-	-	-	-	-	-	b	-	-	a	-	b	a	-	a	b	-	-	h	a	-	-	-	-	a	-	-	-	-	-	-	-	-	-	-	-	-	-	-
chr12	2082227	A	G	-	-	-	-	-	-	-	-	-	-	-	-	-	b	-	a	a	-	b	a	a	a	-	a	b	h	a	-	-	a	-	-	-	-	-	-	-	-	a	-	-	-	-	-	-	-
chr12	2082241	T	C	-	-	-	-	-	-	-	-	-	-	-	-	-	b	-	a	a	-	b	a	a	a	-	a	b	h	a	-	-	a	-	-	-	-	-	-	-	-	a	-	-	-	-	-	-	-
chr12	2082376	T	C	-	-	-	-	-	-	-	-	-	-	-	-	-	b	-	a	a	b	b	h	a	h	b	a	a	h	a	b	a	-	-	-	-	a	-	-	-	-	-	-	-	-	-	-	-	-
chr12	2082468	G	A	-	-	-	-	-	-	-	-	-	-	-	-	-	b	a	a	a	b	b	h	a	h	b	a	a	h	a	b	-	-	-	-	-	a	-	-	-	-	-	-	-	-	-	-	-	-
chr12	2082541	A	G	a	-	a	a	a	a	a	-	a	-	-	a	b	b	b	a	b	-	b	a	a	a	b	a	a	-	a	-	a	a	a	a	a	a	a	a	a	a	a	a	a	a	a	a	-	-
chr12	2083061	G	A	-	-	-	-	-	-	-	-	-	-	-	-	-	b	-	a	a	-	-	h	-	h	b	a	h	h	a	-	-	-	b	-	-	-	-	-	-	a	-	-	-	-	-	-	-	-
chr12	2083239	G	A	-	-	-	-	-	-	-	-	-	-	-	-	-	b	-	a	a	b	-	a	a	h	-	a	b	a	a	-	-	-	-	-	-	-	-	-	-	-	-	-	-	-	-	-	-	-
chr12	2083281	T	C	-	-	-	a	-	-	-	-	-	-	-	-	-	-	a	a	a	-	-	a	a	-	-	-	a	a	a	-	-	-	-	-	-	a	-	b	-	-	-	-	-	-	-	-	-	-
chr12	2083339	T	G	-	-	-	a	-	-	-	-	-	-	-	-	-	-	a	a	a	-	-	a	a	-	-	-	a	a	a	-	-	-	-	-	-	a	-	b	-	-	-	-	-	-	-	-	-	-
chr12	2084159	C	T	-	-	-	-	-	-	-	-	-	-	-	-	-	-	a	-	-	-	-	-	-	-	-	a	-	-	-	-	-	-	-	a	-	-	-	b	-	-	b	-	a	-	a	-	-	-
chr12	2084198	G	A	-	-	-	-	-	-	-	-	-	-	-	-	-	-	a	-	-	-	-	-	-	-	-	a	-	-	-	-	-	-	-	a	-	-	-	b	-	-	b	-	a	-	a	-	-	-
chr12	2085593	T	C	-	-	-	-	-	a	-	-	-	-	-	-	-	b	-	a	a	b	b	b	a	b	b	a	a	-	a	-	-	-	-	-	-	-	-	-	-	-	-	-	-	-	b	a	-	-
chr12	2085867	A	G	-	-	b	-	-	-	-	-	-	b	-	-	b	-	a	a	a	-	-	a	a	a	-	a	a	a	a	b	-	-	b	b	-	-	-	b	-	-	-	-	-	-	b	-	b	b
chr12	2089844	A	G	-	-	-	-	-	a	-	-	-	-	-	-	-	b	a	a	a	b	b	a	a	a	b	a	a	a	a	-	-	-	-	-	a	-	-	-	-	-	-	-	a	b	b	-	-	-
chr12	2089860	G	A	-	-	-	-	-	a	-	-	-	-	-	-	-	b	a	a	a	b	b	a	a	a	b	a	a	b	a	-	-	-	-	-	a	-	-	-	-	-	-	-	a	b	b	-	-	-
chr12	2089906	T	C	a	-	a	-	-	a	-	-	-	-	b	-	-	b	b	a	a	b	b	b	a	h	b	a	a	h	a	-	-	-	a	-	-	-	-	-	-	-	-	-	-	b	-	-	-	-
chr12	2090396	G	A	a	-	b	b	b	-	-	b	a	-	-	a	b	b	-	-	a	b	b	b	-	a	-	a	b	a	a	b	b	a	b	b	a	a	a	b	-	a	b	a	a	b	b	a	b	-
chr12	2109567	A	G	a	-	a	a	a	a	-	-	a	a	-	a	a	b	-	a	a	b	-	a	a	a	a	a	b	-	a	-	a	-	a	a	b	-	-	-	-	b	-	-	a	-	-	-	-	-
chr12	2117624	G	T	a	b	b	a	a	b	a	b	a	b	-	a	b	b	-	a	a	-	b	a	a	a	-	a	a	a	a	b	b	a	b	a	a	a	-	a	a	a	-	a	a	b	a	a	-	a
chr12	2117776	G	A	-	-	a	-	-	b	-	-	-	-	-	-	-	-	-	-	-	-	-	-	-	-	-	-	b	-	-	-	-	a	b	-	-	a	-	b	-	-	-	-	a	-	b	a	b	-
chr12	2127129	G	A	-	-	-	-	-	a	-	-	-	-	-	-	-	b	b	a	a	b	b	a	-	a	b	a	b	b	a	-	-	-	-	-	-	-	-	-	-	-	-	-	-	-	-	-	-	-
chr12	2127256	C	T	-	-	-	-	-	a	-	-	-	-	-	-	-	-	-	h	a	-	-	a	-	a	-	a	-	a	a	-	-	-	-	-	-	-	-	-	-	-	-	-	-	-	-	-	-	-
chr12	2129408	C	A	-	-	-	-	-	-	-	-	-	-	-	-	-	b	a	a	a	b	-	b	a	b	b	a	h	b	a	-	a	-	-	-	-	-	-	-	-	-	-	-	-	b	-	-	-	-
chr12	2138093	C	T	-	-	-	b	-	-	-	-	-	b	-	a	-	b	b	a	a	-	-	-	a	a	-	-	-	-	a	-	-	-	-	-	a	-	-	-	-	-	-	a	-	a	-	-	-	-
chr12	2140066	C	A	-	-	-	-	-	-	-	-	-	-	-	-	b	b	-	-	-	-	-	a	a	b	b	a	h	h	-	-	-	-	-	-	-	-	-	-	-	-	-	-	-	-	-	-	-	-
chr12	2140988	A	G	a	a	b	b	b	a	a	b	a	b	b	a	b	b	-	a	a	b	b	a	a	h	b	a	-	a	a	b	-	a	b	a	-	a	a	a	a	a	a	a	-	a	a	-	-	-
chr12	2141045	A	G	a	a	b	b	b	a	a	b	a	b	b	a	b	b	-	a	a	b	b	a	a	h	b	a	-	a	a	b	-	a	b	a	-	a	a	a	a	a	a	a	-	a	a	-	-	-
chr12	2147937	C	T	a	-	a	a	-	a	-	-	a	-	-	a	-	b	a	-	a	b	b	a	a	h	b	a	a	a	a	-	a	-	-	-	a	a	a	-	a	-	b	a	a	a	-	-	-	a
chr12	2148493	C	T	a	a	b	b	a	a	a	b	a	b	b	a	b	b	b	-	a	b	-	a	a	b	-	a	a	a	a	b	a	a	b	b	a	a	a	a	a	b	b	a	a	b	a	a	b	-
chr12	2148707	A	G	-	-	-	-	-	-	-	-	-	-	-	-	-	b	a	a	a	b	b	a	a	h	b	a	h	b	a	b	b	-	a	b	-	-	-	-	a	-	-	-	-	-	-	-	-	-
chr12	2149442	T	C	a	a	b	b	b	b	-	b	a	b	b	b	b	b	b	a	a	b	b	a	-	a	b	-	a	a	a	b	b	a	a	b	a	a	a	a	a	b	b	a	a	b	b	-	b	-
chr12	2149660	A	G	a	a	b	b	b	a	-	b	a	b	b	b	b	b	b	a	a	b	b	a	-	a	b	-	a	h	a	b	b	a	a	b	a	a	a	a	a	a	b	a	a	b	b	-	b	-
chr12	2151371	C	T	-	-	-	-	-	-	-	-	-	-	-	-	-	-	a	-	-	b	-	a	-	-	-	a	b	b	-	-	-	-	-	-	-	a	-	-	-	-	-	-	-	-	-	-	-	-
chr12	2151889	G	T	a	-	-	a	-	b	a	-	a	-	b	a	b	-	b	a	a	-	-	-	-	b	-	-	-	-	-	b	-	-	a	-	-	a	-	-	-	a	-	a	a	a	a	a	b	-
chr12	2179705	G	A	-	-	a	-	-	-	-	-	-	-	-	-	-	b	b	a	a	b	b	b	a	a	b	a	a	h	a	-	b	-	-	a	a	-	-	-	a	-	-	-	-	-	-	-	b	-
chr12	2187789	G	A	a	-	b	a	-	a	-	b	a	b	b	a	b	b	a	a	a	-	-	b	-	-	-	-	b	b	-	b	a	a	b	a	b	-	-	b	a	a	b	-	a	-	a	a	-	-
chr12	2189151	C	T	-	-	-	-	-	b	-	-	-	-	-	-	-	b	-	a	a	b	b	a	a	h	-	a	b	h	a	-	-	-	-	-	-	-	-	-	-	-	-	-	-	-	-	-	-	-
chr12	2192049	G	A	a	b	a	b	-	b	a	-	-	-	b	a	b	b	b	a	a	-	b	-	a	a	b	a	-	-	a	b	a	-	-	-	-	a	-	-	-	-	b	-	a	-	-	-	-	-
chr12	2192071	C	T	a	b	a	b	-	b	a	-	-	-	b	a	b	b	b	a	a	-	b	-	a	a	b	a	-	-	a	b	a	-	-	-	-	a	-	-	-	-	b	-	a	-	-	-	-	-
chr12	2198686	G	A	a	a	a	b	b	a	a	b	-	b	b	a	b	b	-	a	a	-	-	b	-	a	b	a	-	-	a	b	a	a	b	b	b	a	a	a	a	a	b	a	a	b	b	a	b	b
chr12	2201888	G	T	a	a	b	b	b	a	-	-	a	b	b	a	b	b	-	a	a	-	b	a	a	a	-	a	a	b	a	b	a	-	b	b	b	a	-	-	a	a	a	a	a	b	-	a	-	-
chr12	2201894	G	A	a	b	b	b	b	b	-	-	a	b	b	a	b	b	-	a	a	-	b	a	a	a	-	a	a	b	a	b	a	-	b	b	b	a	-	-	a	a	a	a	a	b	-	a	-	-
chr12	2201906	T	C	a	b	b	b	b	b	-	-	a	b	b	a	b	b	-	a	a	-	b	a	a	a	-	a	a	b	a	b	a	-	b	b	b	a	-	-	a	a	a	a	a	b	-	a	-	-
chr12	2212525	C	T	-	-	-	-	b	-	-	-	-	-	-	a	-	-	-	-	-	-	-	-	-	-	-	-	-	-	-	-	-	-	-	b	b	a	-	-	a	-	-	-	-	-	-	-	-	-
chr12	2213253	T	C	-	-	-	-	b	-	-	-	a	-	-	-	-	b	a	a	a	b	b	h	a	h	b	a	h	b	a	-	-	-	-	-	-	-	-	-	-	-	-	-	a	-	-	-	-	-
chr12	2213365	T	C	-	-	-	-	b	-	-	-	a	-	-	-	-	b	a	a	a	b	b	h	a	h	b	a	h	b	a	-	-	-	-	-	-	-	-	-	-	-	-	-	a	-	-	-	-	-
chr12	2213484	T	C	a	a	a	b	b	b	-	b	a	b	-	a	b	b	a	a	-	b	b	b	a	a	b	a	b	a	a	-	b	a	a	a	a	a	a	-	a	-	a	-	a	-	-	a	-	b
chr12	2213493	T	C	a	a	a	b	b	b	-	b	a	b	-	a	b	b	a	a	-	b	b	b	a	a	b	a	b	a	a	-	b	a	a	a	a	a	a	-	a	-	a	-	a	b	-	a	-	b
chr12	2214325	A	G	-	-	-	-	-	-	-	-	-	-	-	-	-	-	-	a	a	-	-	a	a	a	-	a	a	a	a	-	-	-	b	-	-	-	-	-	-	-	-	-	-	-	-	-	-	-
chr12	2214361	T	C	-	-	-	-	-	-	-	-	-	-	-	-	-	-	-	a	a	-	-	a	a	a	-	a	a	a	a	-	-	-	b	-	-	-	-	-	-	-	-	-	-	-	-	-	-	-
chr12	2214368	C	T	-	-	-	-	-	-	-	-	-	-	-	-	-	-	-	a	a	-	-	a	a	a	-	a	a	a	a	-	-	-	b	-	-	-	-	-	-	-	-	-	-	-	-	-	-	-
chr12	2219595	G	A	a	a	-	b	b	b	a	-	a	b	-	a	b	-	b	-	a	b	-	-	a	a	-	a	-	a	a	b	a	a	b	b	a	a	a	b	-	a	b	a	a	a	b	a	b	b
chr12	2219601	C	T	a	a	-	a	a	a	a	-	a	b	-	a	b	-	b	-	a	b	-	-	a	a	-	a	-	a	a	b	a	a	a	a	a	a	a	b	-	a	a	a	a	a	b	a	b	b
chr12	2234567	A	C	a	-	a	a	a	-	-	-	-	-	-	-	b	-	-	-	-	-	-	-	-	-	-	-	-	-	-	-	a	a	-	-	b	a	-	-	-	a	-	a	-	-	-	-	b	-
chr12	2235425	C	T	a	-	a	b	b	a	-	b	a	-	b	a	b	-	-	-	a	-	-	-	-	-	b	-	-	a	-	b	b	a	a	b	b	a	-	b	-	-	-	a	a	-	a	-	b	-
chr12	2238691	C	T	-	-	-	-	-	-	-	-	-	-	-	a	b	b	a	b	a	b	b	b	a	a	-	a	a	h	a	-	b	a	-	-	-	-	-	-	-	-	-	-	-	-	-	-	-	-
chr12	2260667	C	G	a	-	a	b	-	b	-	-	a	-	-	-	b	b	b	a	a	b	b	a	a	b	b	a	h	h	a	b	-	-	b	-	-	a	-	-	-	-	-	a	-	-	-	-	-	-
chr12	2264239	T	C	-	-	-	-	-	-	-	-	-	-	-	-	-	b	a	-	a	-	b	a	-	a	b	a	a	b	-	-	-	-	-	-	-	-	-	-	-	-	-	-	-	-	-	-	-	-
chr12	2264346	A	T	a	a	a	a	a	a	a	-	a	-	-	a	-	-	-	a	-	-	-	a	-	a	-	a	-	-	-	-	a	a	-	-	-	a	a	a	a	a	-	a	a	-	a	a	-	a
chr12	2270347	T	C	a	-	-	-	-	-	-	-	-	-	-	-	-	-	-	-	a	-	-	a	a	b	b	a	h	b	a	-	-	-	-	-	-	-	-	-	-	-	-	-	-	-	-	-	-	-
chr12	2272050	A	G	-	-	-	-	-	-	-	-	-	-	-	-	-	b	a	b	a	b	b	a	a	a	b	a	b	a	a	-	a	-	-	-	-	-	-	-	-	a	-	-	-	-	a	-	-	-
chr12	2272363	G	A	-	-	-	-	-	-	-	-	-	-	-	-	-	b	a	-	a	b	b	h	a	a	-	a	a	-	a	-	-	-	-	-	-	-	-	-	-	-	-	-	-	-	-	-	-	-
chr12	2276211	T	C	a	a	a	a	b	b	a	b	a	b	b	a	b	b	a	a	-	b	-	b	a	h	b	-	a	a	-	b	a	a	a	a	b	a	a	b	a	a	a	a	a	-	b	a	b	a
chr12	2278758	G	T	a	a	b	a	a	a	a	b	a	b	b	a	b	-	-	b	a	-	-	-	-	-	b	-	a	-	a	b	b	a	a	a	b	a	a	a	a	b	a	a	a	b	b	a	b	b
chr12	2281544	C	A	a	b	a	b	b	a	a	b	a	b	b	a	b	b	-	a	a	-	b	a	-	a	-	a	-	a	a	-	b	a	a	a	b	a	a	b	a	b	a	a	a	a	a	a	b	a
chr12	2281587	G	C	a	b	a	b	b	a	a	b	a	b	b	a	b	b	-	a	a	-	b	a	-	a	-	a	-	a	a	-	b	a	a	a	b	a	a	b	a	b	a	a	a	a	a	a	b	a
chr12	2285416	T	C	-	-	-	-	-	-	-	-	-	-	-	-	-	b	a	b	a	b	-	h	a	a	-	a	b	a	a	-	a	-	-	-	-	-	-	-	-	-	-	-	-	-	-	-	-	-
chr12	2287864	G	A	-	-	-	-	a	-	-	-	-	-	-	-	-	b	a	a	a	b	b	b	a	b	-	a	a	h	a	-	-	-	-	a	-	a	-	-	-	a	-	-	-	-	-	-	b	-
chr12	2292004	G	A	-	-	b	b	b	b	-	b	-	b	b	-	b	-	-	-	-	-	-	-	-	-	-	-	b	-	-	b	-	-	b	-	b	-	-	b	-	b	-	-	-	-	b	-	b	b
chr12	2293031	A	G	a	a	-	-	-	b	-	-	-	-	-	-	b	-	-	-	-	-	-	-	-	-	-	-	-	-	-	-	-	-	-	a	b	-	-	-	a	-	-	-	-	-	b	-	b	-
chr12	2296511	G	A	a	a	a	b	b	a	-	b	a	b	b	a	b	b	b	b	-	b	b	b	a	a	-	a	h	a	a	-	-	a	a	-	-	a	a	-	-	a	-	a	-	-	-	a	b	-
chr12	2309160	C	A	-	-	-	-	-	-	-	-	-	-	-	-	-	-	b	b	a	-	b	a	a	a	-	a	a	a	a	-	-	-	-	-	-	-	-	-	-	-	-	-	-	-	-	-	-	-
chr12	2309223	A	G	-	-	-	-	-	-	-	-	-	-	-	-	-	-	b	h	a	-	b	a	a	a	-	a	a	a	a	-	-	-	-	-	-	-	-	-	-	-	-	-	-	-	-	-	-	-
chr12	2311357	T	G	a	-	a	b	b	h	-	b	a	-	-	a	b	b	a	-	a	-	b	b	a	a	-	a	-	a	a	b	-	a	b	-	-	a	-	-	a	-	-	a	-	-	a	-	b	-
chr12	2314571	G	A	-	-	-	-	-	-	-	-	-	-	-	-	-	b	a	a	a	b	b	h	a	a	b	a	b	b	a	-	-	-	-	-	b	-	-	-	-	-	-	a	-	-	-	-	-	-
chr12	2314811	C	T	a	a	b	b	b	a	a	b	a	b	b	a	b	b	a	b	a	b	b	-	a	b	b	a	-	a	a	b	a	a	b	a	a	a	a	-	a	b	b	a	a	a	b	a	b	b
chr12	2321538	A	G	a	-	-	b	a	-	-	-	-	-	b	-	b	a	b	-	a	b	b	a	a	a	b	a	h	b	a	-	-	-	b	-	a	a	-	-	-	a	-	-	-	a	-	-	-	-
chr12	2322269	A	G	a	a	b	a	a	b	-	b	a	b	b	a	b	b	b	b	a	b	b	h	a	h	b	a	h	h	a	b	-	-	a	-	b	-	-	b	a	b	-	-	-	-	a	-	-	-
chr12	2324166	T	G	-	-	b	b	b	b	-	-	-	b	-	-	b	b	-	b	-	b	-	b	-	-	b	-	b	b	-	-	-	-	-	-	-	-	-	-	-	b	-	-	-	-	-	-	b	-
chr12	2330141	G	C	-	-	-	-	-	-	-	-	-	-	-	-	-	-	-	b	a	-	-	b	-	a	b	a	-	a	-	-	-	-	-	-	-	-	-	-	a	-	-	-	-	-	-	-	-	-
chr12	2336946	T	C	a	-	b	b	-	a	a	-	-	-	-	a	b	b	b	a	a	b	b	a	a	a	b	a	b	b	a	-	-	-	-	-	a	-	-	-	a	-	a	a	a	b	-	-	-	-
chr12	2337567	G	A	-	b	-	-	-	-	-	-	-	-	-	-	-	b	-	b	a	b	b	h	a	a	b	a	a	b	a	-	-	-	-	-	-	-	-	-	-	-	-	-	-	-	-	-	-	-
chr12	2338083	A	G	a	a	a	-	b	b	a	b	a	-	b	a	b	b	-	-	-	-	-	b	a	-	-	-	-	a	a	b	-	a	a	b	b	a	a	a	a	b	-	a	a	a	a	a	b	b
chr12	2342254	G	A	-	-	-	-	-	-	-	-	-	-	-	a	-	b	a	a	a	b	-	a	a	a	b	a	-	a	a	-	b	-	-	-	-	a	-	-	-	-	-	-	-	-	-	-	-	-
chr12	2376180	G	A	-	-	-	-	-	-	-	-	-	-	-	-	-	b	a	b	a	b	b	a	a	h	b	a	b	h	a	-	-	-	-	-	-	a	a	-	-	-	b	-	-	b	-	-	-	-
chr12	2383845	C	A	a	b	-	-	-	b	a	-	-	-	-	a	b	-	-	-	-	-	-	b	-	b	b	-	-	a	a	-	-	-	b	a	-	a	-	-	a	-	-	a	-	b	a	a	b	-
chr12	2383851	C	T	a	b	-	-	-	b	a	-	-	-	-	a	b	-	-	-	-	-	-	b	-	a	b	-	-	a	a	-	-	-	b	a	-	a	-	-	a	-	-	a	-	b	a	a	b	-
chr12	2404196	C	T	-	b	-	b	a	-	-	b	-	b	b	a	b	-	-	-	a	-	-	-	-	b	-	-	-	-	-	b	-	a	a	-	b	a	-	-	-	b	a	a	a	a	b	a	b	b
chr12	2404255	C	A	-	b	-	b	a	-	-	b	-	b	b	a	b	-	-	-	a	-	-	-	-	b	-	-	-	-	-	b	-	a	a	-	b	a	-	-	-	b	a	a	a	a	b	a	b	b
chr12	2410171	C	T	a	-	-	b	-	a	-	-	a	b	b	-	b	b	-	a	a	-	b	b	a	b	b	a	b	a	a	-	-	-	-	-	-	a	-	-	-	-	-	a	-	-	-	-	-	-
chr12	2410707	C	T	-	-	a	b	-	a	-	-	a	-	b	a	-	b	a	b	a	-	b	a	a	a	b	a	h	a	a	-	-	-	-	-	-	a	-	-	a	-	-	a	-	-	-	-	-	-
chr12	2414466	G	A	-	-	-	-	-	b	-	b	-	-	-	-	-	b	a	b	a	b	b	-	a	a	-	a	a	a	a	-	-	-	-	-	-	-	-	-	-	-	b	-	-	a	-	-	-	-
chr12	2414518	G	A	-	-	-	-	-	b	-	b	-	-	-	-	-	b	a	b	a	b	b	-	a	a	-	a	a	a	a	-	-	-	-	-	-	-	-	-	-	-	b	-	-	a	-	-	-	-
chr12	2414615	G	C	-	-	-	-	-	b	-	b	-	-	-	-	-	b	a	b	a	b	-	b	a	a	-	a	a	a	a	-	-	-	-	-	-	-	-	-	-	-	b	-	-	a	-	-	-	-
chr12	2414630	A	C	-	-	-	-	-	b	-	b	-	-	-	-	-	b	a	b	a	b	-	b	a	a	-	a	a	a	a	-	-	-	-	-	-	-	-	-	-	-	b	-	-	a	-	-	-	-
chr12	2414735	T	C	a	b	b	a	-	b	-	b	a	-	-	a	b	b	-	a	a	-	b	a	a	a	b	a	b	a	b	b	-	-	b	-	b	-	a	-	-	-	b	a	-	-	-	a	b	-
chr12	2414750	A	G	a	b	a	a	-	b	-	b	a	-	-	a	b	b	-	a	a	-	b	a	a	a	b	a	b	a	a	b	-	-	b	-	b	-	a	-	-	-	b	a	-	-	-	a	b	-
chr12	2415625	G	T	-	-	-	-	-	-	-	-	-	-	-	-	b	b	h	h	h	b	b	h	a	h	b	a	a	h	a	-	-	-	-	-	-	-	-	-	-	-	-	-	-	-	-	-	b	-
chr12	2422637	T	C	a	b	b	b	b	a	a	b	a	-	b	a	b	-	a	-	-	-	-	-	-	-	b	-	-	-	-	b	-	a	b	b	a	a	-	-	a	b	a	-	a	-	b	-	-	-
chr12	2426141	A	C	-	-	-	-	-	-	-	-	-	-	-	-	-	b	-	-	a	b	b	-	a	-	-	a	h	a	a	-	a	-	-	-	-	-	-	-	-	-	-	-	-	-	-	-	-	-
chr12	2426530	C	A	a	-	b	b	a	b	-	b	a	b	b	a	b	b	-	a	a	-	-	b	a	-	-	a	-	-	-	b	b	-	a	b	b	-	a	-	-	-	a	a	a	-	b	a	b	-
chr12	2432780	C	G	a	a	b	a	b	b	a	b	-	b	b	a	b	b	-	a	a	-	-	-	-	a	-	-	-	-	a	-	b	-	a	a	a	a	a	-	a	-	a	a	-	b	b	a	b	-
chr12	2437299	T	C	-	-	a	-	-	-	-	-	-	-	-	a	-	b	b	a	a	b	-	h	a	a	b	a	b	h	a	-	-	-	-	-	-	-	-	a	a	-	-	-	-	-	-	-	-	-
chr12	2437399	G	C	-	-	a	-	-	-	-	-	-	-	-	a	-	b	b	a	a	-	-	a	a	a	b	a	b	h	a	-	-	-	-	-	-	-	-	a	a	-	-	-	-	-	-	-	-	-
chr12	2437410	T	C	-	-	a	-	-	-	-	-	-	-	-	a	-	b	b	a	a	-	-	a	a	a	b	a	b	h	a	-	-	-	-	-	-	-	-	a	a	-	-	-	-	-	-	-	-	-
chr12	2437531	A	G	-	-	-	-	-	-	-	-	-	-	-	-	b	b	b	a	a	b	b	a	a	h	b	a	h	h	a	-	-	a	-	b	-	-	-	-	-	b	-	-	-	-	-	-	-	-
chr12	2437629	G	A	a	a	a	a	b	a	a	b	a	b	b	a	b	b	-	b	a	-	b	b	a	b	b	a	a	-	a	b	b	a	b	a	a	a	-	a	a	a	b	a	a	a	a	a	b	a
chr12	2437875	C	T	a	a	a	a	b	a	a	b	a	b	b	a	b	b	-	b	a	-	b	b	a	b	b	a	a	-	a	b	a	a	a	a	a	a	-	a	a	a	b	a	a	a	a	a	b	a
chr12	2441964	C	G	-	-	-	-	b	b	-	b	-	b	-	a	b	b	b	b	a	b	b	a	a	h	b	a	a	h	a	b	b	-	b	-	a	a	a	-	-	-	a	-	-	-	-	-	-	-
chr12	2442133	T	C	-	-	-	-	b	b	-	b	-	b	-	a	b	b	b	b	a	b	b	a	a	h	b	a	a	h	a	b	b	-	b	-	a	a	a	-	-	-	a	-	-	-	-	-	-	-
chr12	2456936	G	A	a	b	-	b	b	a	a	b	-	-	b	-	b	-	-	-	a	-	-	a	-	b	b	-	-	-	-	b	a	a	a	b	b	a	a	-	-	b	b	a	a	b	b	a	b	a
chr12	2479681	G	A	a	b	-	a	a	a	-	-	a	b	b	a	b	b	a	-	a	b	-	a	a	b	-	-	-	-	a	b	b	a	b	-	b	a	-	a	a	a	b	a	-	b	b	a	b	-
chr12	2484049	T	A	-	b	b	a	b	b	a	-	-	b	b	a	b	b	a	a	a	b	b	b	a	b	b	a	a	a	a	-	-	a	a	b	-	a	-	-	-	-	-	-	-	-	-	-	-	-
chr12	2502503	G	A	-	-	-	-	-	-	-	-	-	-	-	-	-	h	a	a	a	-	b	b	a	a	a	a	a	a	a	-	-	-	-	-	b	-	-	-	-	-	-	-	-	-	-	-	-	-
chr12	2504009	T	C	-	-	-	-	-	-	-	-	-	-	b	-	-	b	-	b	a	b	b	b	a	a	-	a	-	a	a	-	a	-	b	-	-	a	-	-	-	-	a	-	-	-	-	-	-	-
chr12	2509026	G	A	a	a	a	a	a	a	a	-	a	-	-	a	-	-	-	-	a	-	-	a	a	a	-	a	a	-	a	-	a	a	a	-	a	a	a	a	a	a	a	a	a	a	a	a	-	-
chr12	2510005	C	A	a	a	b	b	a	b	a	b	a	b	b	a	b	b	-	a	a	b	b	a	a	-	b	a	b	b	a	b	a	a	a	b	b	a	a	b	a	b	b	a	a	b	a	a	-	b
chr12	2510055	A	G	a	a	b	b	a	a	-	b	a	b	b	a	b	b	-	a	a	b	b	a	a	-	b	a	b	b	a	b	a	a	a	b	b	a	a	b	a	b	b	a	a	b	a	a	-	b
chr12	2510341	T	C	-	-	-	-	-	-	-	-	-	-	-	-	-	b	-	a	a	b	b	a	a	a	-	a	a	a	a	-	-	-	-	-	-	-	-	-	-	-	-	a	-	a	-	-	-	-
chr12	2510560	G	A	-	-	-	-	-	-	-	-	-	-	-	-	b	b	a	a	a	b	b	a	a	a	b	a	b	a	a	-	-	-	-	-	-	a	-	-	-	-	-	-	a	-	-	-	-	-
chr12	2510587	A	C	-	-	-	-	-	-	-	-	-	-	-	-	b	b	a	a	a	b	b	b	a	a	b	a	a	a	a	-	-	-	-	-	-	a	-	-	-	-	-	-	a	-	-	-	-	-
chr12	2513558	T	G	-	-	-	-	-	-	-	-	-	-	-	-	-	b	h	a	a	b	b	h	a	a	b	a	h	h	a	-	-	-	-	-	-	-	-	-	-	-	-	-	-	-	-	-	-	-
chr12	2514366	A	G	a	a	a	a	a	-	a	-	a	-	-	a	-	b	-	a	a	b	b	b	-	b	-	-	a	-	a	-	a	-	a	-	a	a	-	a	a	a	a	a	a	a	a	a	-	-
chr12	2514645	A	G	a	a	a	a	a	-	a	b	a	-	-	a	b	b	-	b	a	b	b	b	-	-	b	-	a	-	a	-	a	-	a	-	a	a	-	a	a	a	a	a	a	a	a	a	-	-
chr12	2514781	C	T	-	-	-	-	-	a	-	-	-	-	-	-	-	b	a	a	a	b	b	a	a	h	b	a	h	h	a	-	-	a	-	-	-	-	-	-	-	-	-	-	-	-	-	-	-	-
chr12	2514804	A	C	-	-	-	-	-	a	-	-	-	-	-	-	-	b	a	a	a	b	b	a	a	h	b	a	h	h	a	-	-	a	-	-	-	-	-	-	-	-	-	-	-	-	-	-	-	-
chr12	2515676	C	T	-	-	-	-	-	-	-	-	-	-	-	-	-	b	h	b	a	a	b	h	a	a	-	a	a	b	a	-	b	-	-	-	-	a	-	-	-	-	-	-	-	-	-	-	-	-
chr12	2517002	C	T	-	-	b	-	-	-	-	b	-	-	-	-	b	b	-	-	-	-	-	-	-	-	-	-	b	-	-	-	-	-	-	-	-	-	-	-	-	-	-	-	-	-	-	-	-	-
chr12	2518723	C	T	a	a	a	a	b	b	-	b	a	-	b	a	b	b	-	-	-	b	-	-	a	b	b	-	-	-	a	b	a	a	a	b	a	a	-	a	a	a	a	-	a	b	a	-	b	-
chr12	2520238	C	T	-	-	a	-	b	b	a	-	-	-	b	-	b	-	-	-	-	-	-	-	-	-	-	a	-	-	-	b	-	-	b	a	b	a	a	-	a	a	b	-	-	b	b	-	-	b
chr12	2521030	G	T	-	-	-	a	-	b	-	-	-	-	-	-	-	b	a	b	a	b	b	a	a	b	b	a	h	b	a	b	-	a	a	-	-	-	-	-	-	-	-	-	-	-	-	-	-	-
chr12	2521467	G	T	a	-	a	-	-	b	-	-	-	-	-	-	-	-	-	-	-	-	-	b	-	-	-	-	-	-	-	-	-	-	-	a	-	a	-	-	-	a	-	-	-	-	a	-	b	-
chr12	2525848	T	C	-	-	-	-	-	-	-	-	a	-	-	a	-	b	a	a	a	-	b	a	a	a	b	a	a	a	a	-	-	-	-	-	-	-	-	-	-	-	b	a	-	-	-	-	-	-
chr12	2525863	G	A	-	-	-	-	-	-	-	-	a	-	-	a	-	b	a	a	a	-	b	a	a	a	b	a	a	a	a	-	-	-	-	-	-	-	-	-	-	-	b	a	-	-	-	-	-	-
chr12	2525881	G	A	-	-	-	-	-	-	-	-	a	-	-	a	-	b	a	a	a	-	b	a	a	a	b	a	a	a	a	-	-	-	-	-	-	-	-	-	-	-	b	a	-	-	-	-	-	-
chr12	2532011	C	T	a	-	-	-	-	-	-	-	-	-	-	-	-	b	a	a	a	b	b	h	a	h	b	a	h	h	a	-	-	-	-	-	-	a	-	-	-	-	-	-	a	-	-	-	-	-
chr12	2541804	A	C	-	-	-	-	-	-	-	-	-	-	-	-	-	b	-	b	a	b	b	-	a	a	-	a	a	b	a	-	-	-	a	-	-	-	-	-	-	-	-	-	-	-	-	-	-	-
chr12	2546985	T	A	-	-	-	-	-	-	-	-	-	-	-	-	-	b	a	b	a	b	b	a	a	h	b	a	h	a	a	b	-	-	-	-	-	-	a	-	-	-	-	-	-	-	-	-	b	-
chr12	2548468	T	C	a	b	a	a	b	b	-	b	a	-	b	a	b	b	-	-	a	-	-	a	-	b	-	a	-	b	-	-	b	-	a	-	a	a	a	b	a	b	-	a	a	b	b	a	b	-
chr12	2561712	T	C	-	-	-	-	-	-	-	-	-	-	-	-	-	b	b	b	a	b	b	b	a	a	b	a	a	h	a	-	-	-	-	-	a	-	-	-	-	-	-	-	-	-	-	-	-	-
chr12	2637539	T	C	a	b	-	a	b	b	a	b	-	b	b	a	b	b	-	a	-	b	-	a	a	a	b	a	-	a	a	b	a	a	b	b	b	a	b	b	a	a	a	a	a	b	b	a	b	b
chr12	2908754	T	C	-	-	-	-	-	-	a	-	-	-	-	-	-	a	a	a	a	-	-	a	a	a	-	-	a	a	a	-	-	-	-	-	-	-	-	a	-	-	-	-	-	-	-	-	-	-
chr12	2930148	C	A	a	a	a	a	a	a	-	a	a	-	a	a	a	a	-	a	a	a	a	-	-	a	-	a	-	-	a	a	a	a	a	a	a	a	-	a	a	a	-	a	a	a	a	a	a	-
chr12	2953781	T	C	-	-	-	b	-	-	-	-	-	-	-	b	b	-	-	-	-	-	-	-	-	-	-	-	b	-	-	-	-	-	-	-	-	-	-	-	-	-	-	-	-	-	-	-	-	-
chr12	3034756	G	A	a	b	b	a	b	b	a	b	a	b	-	a	b	-	a	-	a	-	-	-	a	a	b	a	a	-	-	-	a	a	a	a	a	a	-	a	a	b	a	-	a	b	b	a	b	-
chr12	3042769	T	C	-	-	-	-	-	-	a	-	-	-	-	-	b	b	a	-	a	b	-	a	a	b	b	a	h	a	a	-	-	a	-	-	-	-	-	-	-	-	-	-	-	a	-	-	-	-
chr12	3042808	C	T	-	-	-	-	-	-	a	-	-	-	-	-	b	b	a	-	a	b	-	a	a	b	b	a	h	a	a	-	-	a	-	-	-	-	-	-	-	-	-	-	-	a	-	-	-	-
chr12	3045000	A	G	a	a	b	b	a	b	-	-	a	-	b	a	b	b	-	-	a	-	b	a	a	b	b	a	-	a	a	b	b	a	a	a	b	a	b	b	a	-	b	a	a	a	a	a	a	a
chr12	3045026	T	C	a	a	b	b	b	b	-	-	a	-	b	a	b	b	-	-	a	-	b	a	a	b	b	a	-	a	a	b	b	a	b	a	b	a	b	b	a	b	b	a	a	a	a	a	a	a
chr12	3046631	A	C	-	-	-	-	-	-	-	-	-	-	-	-	-	b	a	b	a	-	-	a	a	a	-	a	a	a	a	-	-	-	b	-	-	a	-	-	-	-	-	-	-	b	-	-	-	-
chr12	3046652	T	C	-	-	-	-	-	-	-	-	-	-	-	-	-	b	a	b	a	-	-	a	a	a	-	a	a	a	a	-	-	-	b	-	-	a	-	-	-	-	-	-	-	b	-	-	-	-
chr12	3064922	A	G	-	-	-	-	-	-	-	-	-	b	-	-	-	b	a	a	a	b	b	a	a	a	b	a	h	a	a	-	-	-	-	-	-	-	-	-	-	-	-	-	-	a	-	-	-	-
chr12	3078156	T	G	a	-	-	a	-	b	-	-	a	-	b	a	b	-	-	b	-	-	-	b	-	a	-	-	-	-	-	b	-	a	-	b	-	a	-	-	a	b	a	a	-	b	b	a	-	-
chr12	3105023	A	G	a	-	b	a	-	a	a	b	a	b	b	a	b	-	-	-	-	-	-	a	-	a	-	-	-	-	-	b	a	-	b	b	a	a	b	b	a	b	a	a	a	-	b	a	a	b
chr12	3143932	C	T	a	b	b	a	b	a	a	b	a	b	b	a	b	b	a	b	-	-	-	a	a	a	b	a	a	a	a	b	b	a	a	a	b	a	-	a	a	b	b	a	a	b	b	-	b	b
chr12	3145855	C	T	a	b	b	a	b	a	-	-	a	b	b	a	b	b	-	b	a	b	b	a	a	a	b	a	a	a	a	-	a	a	a	a	-	a	-	-	-	a	b	-	-	b	-	-	-	-
chr12	3145867	C	A	a	b	b	a	b	b	-	-	a	b	b	a	b	b	-	b	a	b	b	a	a	b	b	a	a	a	a	-	a	a	a	a	-	a	-	-	-	b	b	-	-	b	-	-	-	-
chr12	3151068	G	T	-	-	-	b	a	-	-	b	-	b	-	a	b	-	a	-	-	-	-	-	-	-	-	-	-	-	a	b	b	a	b	a	-	a	-	-	-	-	-	-	a	-	b	a	-	-
chr12	3151352	C	T	-	-	-	b	a	-	-	b	-	b	-	a	b	-	a	-	-	-	-	-	-	-	-	-	-	-	a	b	b	-	b	a	-	a	-	-	-	-	-	-	a	-	b	a	-	-
chr12	3151746	T	C	-	-	-	-	-	-	-	-	-	b	-	-	-	b	-	b	a	-	b	b	-	a	-	a	a	b	a	-	-	-	-	-	-	-	-	-	-	-	-	-	-	-	-	-	-	-
chr12	3158174	A	G	-	-	-	a	-	-	-	-	-	-	-	-	-	b	a	a	a	b	b	b	a	a	b	a	a	a	a	-	-	-	-	-	-	-	-	-	-	-	-	a	-	a	-	-	-	-
chr12	3158504	A	G	-	-	-	-	-	-	-	-	-	-	-	-	-	b	a	b	a	b	b	h	a	h	b	a	b	a	a	-	-	-	b	-	-	-	-	-	-	-	-	-	-	-	-	-	-	-
chr12	3158652	T	C	-	-	b	-	-	-	-	-	-	-	b	-	-	b	a	b	a	b	b	a	a	h	b	a	a	b	a	-	-	-	-	-	-	a	-	-	-	b	-	-	a	a	-	-	-	-
chr12	3158675	A	G	-	-	b	-	-	-	-	-	-	-	b	-	-	b	a	b	a	b	b	a	a	h	b	a	a	b	a	-	-	-	-	-	-	a	-	-	-	b	-	-	a	a	-	-	-	-
chr12	3161353	C	T	-	-	b	b	b	b	-	b	a	b	a	-	-	b	a	b	-	b	b	a	-	b	b	a	b	-	a	-	b	a	-	b	-	-	a	-	-	a	-	-	-	b	-	-	-	-
chr12	3161425	T	C	-	-	-	-	-	-	-	-	-	-	-	-	-	b	-	a	a	-	b	b	a	a	b	a	-	b	a	-	-	-	-	-	-	-	-	-	-	-	-	-	-	b	-	-	-	-
chr12	3173247	G	A	a	-	-	-	-	b	-	-	-	-	b	-	-	b	-	-	a	b	-	b	a	a	-	a	b	b	a	b	b	-	-	-	-	-	-	-	-	-	-	-	-	b	a	-	-	-
chr12	3173284	T	C	a	-	-	-	-	b	-	-	-	-	b	-	-	b	-	-	a	b	-	b	a	a	-	a	b	b	a	b	b	-	-	-	-	-	-	-	-	-	-	-	-	b	a	-	-	-
chr12	3180311	G	A	a	-	-	a	-	-	-	-	-	-	-	-	-	b	a	a	a	b	b	h	a	h	b	a	h	a	a	-	-	-	-	-	-	-	-	b	-	-	-	a	-	-	-	-	-	-
chr12	3181375	C	T	a	-	-	-	-	-	-	-	a	-	-	a	b	-	-	-	a	-	-	-	-	-	-	-	-	-	-	-	-	-	a	-	a	-	-	-	a	-	-	a	-	b	a	a	a	b
chr12	3187577	T	C	-	-	-	-	-	-	-	-	-	-	-	-	-	b	a	a	a	b	b	h	a	a	b	a	h	a	a	b	-	-	-	b	-	-	-	-	-	b	-	-	-	-	-	-	-	-
chr12	3190569	T	G	a	b	b	b	b	b	b	b	a	b	b	a	b	b	-	b	a	b	-	a	a	-	-	a	-	a	a	b	b	-	b	a	b	a	b	b	a	a	b	a	a	a	a	a	b	-
chr12	3196413	G	A	a	a	b	b	b	a	a	b	a	b	b	a	b	b	a	-	-	-	b	a	a	-	b	a	-	a	a	b	b	a	b	h	a	a	a	a	a	a	b	a	a	a	b	a	b	a
chr12	3196609	T	C	a	a	b	b	b	a	a	b	a	b	b	a	b	-	a	-	-	-	-	a	a	-	-	a	-	-	a	b	b	a	b	b	a	a	a	a	a	a	b	a	a	a	b	a	b	a
chr12	3206158	G	A	a	b	b	b	b	b	b	b	a	b	b	a	b	b	-	a	a	-	b	-	-	-	-	-	-	-	a	b	b	a	a	a	b	a	-	-	-	b	-	a	a	a	a	a	b	-
chr12	3224002	G	A	a	a	-	-	a	a	-	-	-	b	-	a	b	-	-	-	-	-	-	-	-	-	-	-	-	-	-	-	b	-	b	b	b	a	-	-	a	a	-	a	-	b	a	-	a	-
chr12	3243481	G	A	a	-	b	b	b	b	-	-	a	-	b	a	b	b	a	-	-	-	-	a	-	-	-	-	a	-	-	-	a	a	b	b	-	a	-	b	a	b	b	a	-	a	a	a	b	-
chr12	3243504	T	C	a	-	b	b	b	b	-	-	a	-	b	a	b	b	a	-	-	-	-	a	-	-	-	-	a	-	-	-	a	a	b	b	-	a	-	b	a	b	b	a	-	a	a	a	b	-
chr12	3251267	G	A	a	b	b	b	a	b	-	b	a	b	b	a	b	b	-	-	a	b	-	h	a	b	-	a	b	b	a	b	b	a	b	b	a	a	a	a	a	a	a	a	a	a	b	-	a	b
chr12	3252388	A	G	-	-	-	-	-	-	-	-	-	-	-	-	-	b	a	-	b	b	b	b	a	b	b	a	h	h	a	-	-	-	-	-	-	-	-	-	-	-	-	-	-	-	-	-	-	-
chr12	3254823	C	T	-	-	-	-	-	-	-	-	-	-	-	a	-	b	a	a	a	-	b	a	a	h	b	a	a	b	a	-	-	-	-	-	-	-	-	-	-	-	a	-	-	-	-	-	-	-
chr12	3255180	T	C	a	a	b	b	b	b	a	b	a	b	b	a	b	b	a	b	a	b	-	-	a	b	b	a	b	a	a	b	a	a	b	b	a	a	a	b	a	a	b	a	a	a	a	-	-	b
chr12	3257926	A	G	a	-	b	-	-	-	-	-	-	-	-	-	b	b	a	-	a	b	b	h	a	h	b	a	b	b	a	-	b	-	b	-	-	-	-	-	-	a	-	-	a	a	b	-	-	-
chr12	3260126	C	A	a	a	b	b	b	a	a	b	a	b	b	a	b	b	-	b	a	b	-	b	-	-	-	-	b	-	-	b	a	a	b	a	a	a	a	a	a	a	a	a	a	a	a	a	a	b
chr12	3260377	T	C	a	a	b	b	b	a	a	b	a	b	b	a	b	-	-	-	a	-	-	-	-	-	-	-	-	-	-	b	a	a	b	a	a	a	a	a	a	a	a	a	a	a	a	a	a	a
chr12	3260797	G	A	a	a	b	b	b	b	b	b	a	b	-	a	b	b	-	a	-	-	-	a	a	-	-	a	a	b	a	b	b	a	b	b	a	a	b	-	a	b	b	a	a	b	b	a	a	-
chr12	3260825	G	A	a	a	b	a	b	b	b	b	a	b	-	a	b	b	-	a	-	-	-	a	a	-	-	a	a	b	a	b	b	a	b	b	a	a	b	-	a	b	a	a	a	b	b	a	a	-
chr12	3262495	T	A	a	-	-	b	-	a	a	-	a	b	-	a	b	-	-	-	a	-	-	-	-	b	b	-	a	b	-	b	a	a	a	b	-	a	-	-	-	a	a	a	a	a	a	a	a	a
chr12	3262526	G	A	a	-	-	b	-	a	a	-	a	b	-	a	b	-	-	-	a	-	-	-	-	b	b	-	a	b	-	b	a	a	a	b	-	a	-	-	-	a	a	a	a	a	a	a	a	a
chr12	3263263	C	T	a	-	b	-	b	b	-	b	-	b	-	a	b	b	a	b	a	b	-	a	-	-	-	-	b	-	a	b	b	-	b	a	b	a	a	b	a	b	-	a	a	b	a	a	a	-
chr12	3278189	T	C	-	-	-	-	b	a	-	-	a	b	-	a	b	b	-	-	a	b	-	-	-	-	b	-	-	b	-	-	b	a	b	a	a	-	b	a	-	-	b	a	-	b	a	a	b	b
chr12	3280034	A	T	-	-	-	-	-	-	-	-	-	-	-	-	-	b	a	b	a	b	b	h	-	a	-	a	b	a	a	-	-	-	-	-	-	-	-	-	-	b	-	-	-	-	-	-	-	-
chr12	3281016	G	T	a	b	b	a	a	a	a	-	a	-	-	a	-	b	a	b	-	b	-	a	a	h	b	a	a	a	a	-	a	-	a	a	a	a	a	a	a	a	-	a	-	a	a	-	a	-
chr12	3286048	G	A	-	-	-	-	-	-	-	-	-	-	-	-	-	-	-	-	a	-	-	a	-	-	b	a	a	-	a	-	-	-	-	-	-	-	-	-	-	-	-	-	-	-	-	-	-	-
chr12	3286129	A	G	a	b	b	b	b	b	a	b	a	b	b	a	b	b	-	-	a	-	-	a	a	b	b	a	a	a	a	b	a	a	a	a	a	a	a	b	a	a	a	a	a	a	a	a	b	b
chr12	3286140	G	A	a	b	b	b	b	b	a	b	a	b	b	a	b	b	-	-	a	-	-	a	a	b	b	a	a	a	a	b	a	a	a	a	b	a	a	b	a	b	a	a	a	b	b	a	b	b
chr12	3286185	A	G	a	b	b	b	b	b	a	b	a	b	b	a	b	-	-	-	a	-	-	-	a	b	-	a	a	a	a	b	a	a	a	a	a	a	a	b	a	a	a	a	a	a	a	a	b	b
chr12	3286370	A	G	a	b	b	b	b	b	a	b	a	b	b	a	b	b	-	-	a	-	-	a	a	-	b	a	a	a	a	b	a	a	a	a	a	a	a	b	a	a	a	a	a	a	b	a	b	b
chr12	3286401	C	T	a	b	b	b	b	b	a	b	a	b	b	a	b	b	-	-	a	-	-	a	a	-	b	a	a	a	a	b	a	a	a	a	a	a	a	b	a	a	a	a	a	a	b	a	b	b
chr12	3288025	C	T	-	-	-	-	-	-	-	-	-	-	-	-	-	b	a	b	a	b	b	h	a	b	b	a	a	a	a	-	-	-	-	-	-	a	-	b	-	a	-	-	-	-	-	-	-	-
chr12	3295996	A	G	-	-	-	-	-	-	-	-	-	-	-	-	b	b	a	b	a	b	b	h	a	h	b	a	h	h	a	-	-	-	-	-	-	-	-	-	-	-	-	-	-	b	-	-	-	-
chr12	3320081	T	A	-	-	-	-	-	-	-	-	-	-	-	-	-	b	a	b	a	b	b	a	a	a	b	a	h	-	a	-	b	a	-	-	-	-	-	-	-	-	-	-	-	-	-	-	-	-
chr12	3320980	T	G	a	-	-	b	-	a	-	-	-	-	b	a	b	-	-	-	-	-	-	b	-	-	-	-	b	-	a	-	-	-	b	-	-	-	-	b	-	-	-	a	-	b	b	-	b	a
chr12	3330041	C	T	a	-	b	b	b	a	a	-	a	-	b	-	b	-	-	b	-	b	-	a	a	a	b	-	-	a	-	b	a	a	b	a	b	a	b	-	a	-	b	a	-	b	a	a	a	-
chr12	3330067	T	C	a	-	b	b	b	a	a	-	a	-	b	-	b	-	-	b	-	b	-	a	a	a	b	-	-	a	-	b	a	a	b	a	b	a	b	-	a	-	b	a	-	b	a	a	b	-
chr12	3351128	C	T	-	-	-	-	-	-	-	-	-	-	b	-	-	b	a	b	a	b	b	h	a	h	b	a	h	h	a	-	-	-	b	a	-	-	-	-	-	-	-	-	-	-	b	-	-	-
chr12	3352140	A	G	a	a	b	a	a	b	b	b	-	b	b	a	b	b	a	a	a	b	b	h	a	b	b	a	a	a	a	b	b	a	b	a	b	a	b	b	-	b	b	a	a	b	b	a	a	a
chr12	3356525	A	G	-	a	b	b	b	b	b	b	-	b	b	-	b	-	-	-	-	-	-	b	a	-	b	-	-	b	-	b	a	-	b	b	-	-	b	b	a	b	-	-	a	-	a	-	a	b
chr12	3361814	T	G	-	-	-	-	-	-	-	-	-	-	-	-	-	-	-	-	-	-	-	-	-	-	-	-	-	-	-	-	-	-	-	-	-	-	-	-	-	-	-	-	-	-	-	-	-	-
chr12	3362026	G	C	a	-	-	-	-	-	-	-	-	-	-	-	-	b	a	b	a	b	b	b	a	a	-	a	a	h	a	-	-	-	-	-	-	-	-	-	-	-	-	-	-	a	-	-	-	-
chr12	3379597	C	A	a	a	b	b	b	b	b	b	a	-	b	a	b	b	a	b	a	b	b	b	a	h	b	a	a	a	a	b	-	-	b	-	-	-	-	a	-	-	a	a	a	a	-	-	-	-
chr12	3391739	T	C	a	b	b	b	b	b	-	b	a	b	b	a	b	-	a	b	a	b	b	-	-	a	-	a	-	-	-	b	a	a	b	b	b	a	-	-	-	a	b	a	a	b	b	-	a	a
chr12	3396350	A	T	a	b	b	b	a	b	-	-	a	b	b	a	b	b	a	-	a	b	-	b	a	a	-	-	-	a	-	-	b	a	b	a	b	a	-	b	a	a	a	a	a	b	a	a	a	a
chr12	3398902	A	G	-	-	-	-	-	-	-	-	-	-	-	-	-	b	a	b	a	a	b	h	a	b	b	a	b	h	a	b	-	-	-	-	-	-	-	-	-	-	-	-	-	-	-	-	-	-
chr12	3399021	A	G	a	b	-	b	a	b	-	b	a	b	-	a	b	b	a	b	-	a	-	-	-	-	-	a	a	-	a	-	b	-	h	a	a	a	b	b	-	-	b	a	-	-	b	a	a	-
chr12	3399666	G	C	a	a	b	b	b	b	b	b	a	b	b	a	b	b	-	-	-	a	-	-	a	-	b	a	-	a	a	b	a	a	b	a	a	a	-	a	a	b	a	a	a	-	b	a	a	a
chr12	3399870	A	T	a	a	b	a	a	b	a	b	a	b	b	a	b	b	a	-	a	-	-	-	-	b	-	a	-	a	a	-	a	a	a	a	b	a	-	b	a	a	a	a	a	a	a	a	a	a
chr12	3400072	T	C	a	a	b	a	a	b	a	b	a	b	b	a	b	b	a	-	a	-	-	-	-	b	-	a	a	a	a	-	a	a	a	b	b	a	-	b	a	a	a	a	a	a	a	a	a	a
chr12	3402101	A	G	a	b	b	b	b	a	b	-	a	b	-	a	b	b	a	a	a	-	b	h	a	b	b	a	h	a	a	b	b	a	-	b	-	a	-	-	a	-	-	a	-	b	b	-	-	-
chr12	3402110	A	G	a	b	b	b	b	a	b	-	a	b	-	a	b	b	a	a	a	-	b	h	a	b	b	a	h	a	a	b	b	a	-	b	-	a	-	-	a	-	-	a	-	b	b	-	-	-
chr12	3408963	T	C	a	-	b	b	b	b	-	b	a	-	b	a	b	b	a	-	a	b	b	a	-	a	b	a	a	-	a	b	a	a	b	-	b	a	b	b	a	b	b	a	a	a	b	a	-	b
chr12	3412033	A	C	-	-	-	-	-	-	-	-	-	-	-	-	-	b	a	b	a	a	b	b	a	h	b	a	h	a	a	-	b	-	-	-	-	-	-	-	-	-	-	-	-	-	-	-	-	-
chr12	3414059	C	T	-	-	b	a	b	b	b	-	-	b	-	a	b	-	-	-	-	-	-	b	-	-	-	-	-	a	a	b	-	-	-	-	-	-	-	b	-	-	b	a	a	-	b	a	-	-
chr12	3414392	A	G	-	-	b	a	b	b	b	-	-	b	-	a	b	-	-	-	-	-	-	b	-	-	-	-	-	a	a	b	-	-	-	-	-	-	-	b	-	-	b	a	a	-	b	a	-	-
chr12	3416820	T	G	a	b	b	b	b	b	b	b	a	b	b	a	b	-	a	-	a	-	-	-	-	-	-	-	-	-	-	b	b	a	b	b	b	a	b	-	a	b	b	a	a	-	b	a	b	-
chr12	3429365	A	G	-	-	-	-	-	-	-	-	-	-	-	-	-	b	-	b	a	h	b	h	a	h	b	a	h	a	a	-	b	-	-	-	-	-	-	-	-	-	-	-	-	-	-	-	-	-
chr12	3452570	C	T	a	b	b	b	b	b	b	-	a	-	-	a	-	b	a	-	-	-	b	a	a	-	-	a	-	-	-	-	-	a	a	a	a	a	b	-	a	b	a	a	a	b	b	a	b	-
chr12	3474700	T	C	-	-	-	b	-	-	-	-	-	-	-	-	-	b	a	b	a	b	b	-	a	a	b	a	h	b	a	-	-	-	-	-	-	-	-	-	a	a	-	-	-	-	a	-	-	-
chr12	3477523	C	G	-	-	-	-	-	-	-	-	-	-	-	-	-	b	a	a	a	a	b	h	a	h	b	a	a	h	a	-	-	-	-	-	-	-	-	-	-	-	-	-	-	-	-	-	-	-
chr12	3477656	G	A	-	-	-	-	-	-	-	-	-	-	-	-	-	b	a	b	a	b	b	h	a	h	b	a	a	h	a	-	-	-	-	-	-	-	-	-	-	-	-	-	-	-	-	-	-	-
chr12	3478618	A	G	a	b	b	a	a	b	-	b	-	-	-	-	b	b	-	b	a	-	-	-	a	b	-	-	a	-	a	-	a	a	a	a	b	a	a	-	a	b	a	a	a	a	b	a	a	-
chr12	3611990	C	T	-	-	b	-	b	-	-	-	-	-	-	-	-	-	-	-	-	b	-	-	a	b	-	-	-	-	-	-	-	-	b	-	-	-	-	-	b	-	-	-	-	b	-	b	-	-
chr12	3658114	G	A	a	a	b	a	a	b	b	b	a	b	b	a	b	b	a	-	a	-	-	a	b	a	b	a	-	-	a	b	b	a	b	b	a	b	a	b	a	b	a	a	a	b	b	-	b	a
chr12	3721494	T	C	-	-	-	-	-	-	-	-	-	-	b	-	b	-	-	-	-	-	-	-	-	-	-	-	-	-	-	-	a	-	a	a	-	-	b	-	a	-	-	b	-	a	-	-	-	-
chr12	3772209	T	C	-	-	a	a	-	-	-	a	b	b	a	-	a	a	b	a	a	a	a	a	a	a	a	a	a	a	a	-	-	-	b	a	a	-	-	b	a	a	-	-	-	-	b	-	a	-
chr12	3772224	C	A	-	-	a	a	-	-	-	a	a	-	a	-	a	a	a	a	a	a	a	a	a	a	a	a	a	a	a	-	-	-	a	a	a	-	-	a	a	a	-	-	-	-	a	-	a	-
chr12	3875955	T	C	-	-	-	-	-	-	-	-	-	-	-	-	-	b	a	a	a	a	b	h	a	a	b	a	b	h	a	-	-	a	a	-	b	b	-	-	-	-	-	-	-	-	-	-	-	-
chr12	3884648	A	C	-	-	-	-	-	a	-	-	-	-	-	-	-	b	a	a	a	a	b	h	h	h	b	a	b	h	a	-	b	-	b	-	-	-	-	-	-	b	-	-	-	-	-	-	-	-
chr12	3973673	G	A	-	-	-	-	-	-	-	-	-	-	-	-	-	b	-	a	a	b	-	h	a	b	b	a	b	h	a	-	-	-	-	-	-	-	-	-	-	-	-	-	-	-	-	-	-	-
chr12	3975757	A	C	-	-	-	-	-	-	-	-	-	-	-	a	-	b	a	-	a	a	b	h	h	a	b	-	b	a	a	-	-	-	-	-	-	-	a	-	-	-	-	-	-	-	-	-	-	-
chr12	3976038	C	T	a	a	b	a	a	b	b	b	a	b	b	a	b	-	a	a	a	-	b	a	a	b	b	a	b	a	a	b	b	a	b	b	b	b	a	b	a	b	b	a	a	a	b	a	b	a
chr12	3978956	G	A	a	-	-	a	a	-	-	b	a	-	-	a	b	-	-	-	-	-	b	-	-	-	-	-	-	-	-	b	b	a	a	-	a	a	b	b	a	b	-	a	-	-	a	a	-	-
chr12	3979332	G	A	-	-	-	-	-	-	-	-	-	b	-	-	-	b	a	a	-	-	b	h	h	-	b	a	b	a	a	-	-	-	-	b	-	-	-	-	-	-	a	-	a	-	-	-	-	-
chr12	4103313	C	A	-	-	a	a	a	a	a	a	a	a	a	a	a	-	a	a	a	a	-	a	a	a	a	-	-	a	a	a	a	-	a	a	a	a	-	a	a	a	a	a	a	a	a	a	a	-
chr12	4174555	A	G	-	-	-	-	-	-	-	-	-	-	-	-	b	b	a	a	b	-	b	b	b	h	b	a	b	a	a	-	-	-	-	-	-	-	-	-	-	-	-	a	-	-	-	a	-	-
chr12	4221669	G	A	-	-	-	-	-	-	-	-	-	-	-	-	-	a	h	a	a	a	a	h	a	a	a	a	a	a	a	a	-	-	a	-	-	-	-	-	-	-	-	-	a	a	-	-	-	-
chr12	4236209	T	C	a	b	a	b	a	a	a	a	a	a	a	a	a	a	a	a	a	a	a	a	a	a	a	a	a	a	a	a	a	a	a	a	a	a	a	a	a	a	a	a	a	a	a	a	a	a
chr12	4439184	T	C	-	b	-	b	-	b	-	-	b	-	b	b	-	-	-	-	-	-	-	-	-	-	-	-	-	-	-	-	b	b	-	-	-	-	-	-	-	b	-	-	-	-	-	-	-	-
chr12	4459015	A	G	a	a	a	a	a	a	a	-	a	a	a	a	a	-	a	-	a	-	-	-	-	a	a	a	a	a	a	a	a	a	a	a	a	a	-	a	a	a	a	a	a	a	a	a	a	-
chr12	4466480	G	T	-	-	-	-	-	-	-	-	-	-	-	a	-	-	-	a	-	-	a	-	a	-	-	-	-	a	a	-	-	-	-	-	-	-	-	-	-	-	-	-	-	-	-	-	-	-
chr12	4842961	C	G	a	-	-	b	a	a	a	-	-	b	b	a	b	-	-	a	-	b	-	b	a	-	-	a	b	b	a	b	-	-	a	-	b	a	-	-	a	-	-	-	-	a	-	-	-	b
chr12	5778524	C	G	-	-	b	-	b	-	-	-	-	-	-	-	-	-	-	a	a	a	a	a	a	a	-	a	-	a	a	b	-	b	-	-	-	b	-	-	-	-	-	-	a	-	-	-	-	-
chr12	5778549	G	A	-	-	b	-	b	-	-	-	-	-	-	-	-	-	-	a	a	a	a	a	a	a	-	a	-	a	a	b	-	b	-	-	-	b	-	-	-	-	-	-	a	-	-	-	-	-
chr12	5778836	G	T	a	-	b	a	a	a	a	b	a	a	b	a	b	b	b	-	-	-	-	-	a	-	-	a	b	a	a	b	b	-	a	b	a	b	b	a	a	a	a	a	a	a	a	a	a	-
chr12	5778873	C	T	-	-	-	-	-	-	-	-	-	-	-	-	-	b	b	a	b	a	h	a	b	b	b	a	b	a	h	b	-	-	-	-	-	-	-	-	-	-	-	-	-	-	-	-	-	-
chr12	5785376	A	G	b	a	b	a	a	a	b	-	-	b	b	a	b	-	b	-	-	-	b	-	b	a	b	-	-	-	-	b	b	a	b	b	a	b	-	b	-	a	a	a	a	b	a	-	b	-
chr12	5790052	A	G	-	-	b	b	-	-	-	-	-	-	-	-	-	b	b	-	-	-	-	-	-	-	b	-	-	-	-	-	-	-	a	-	-	-	-	-	-	-	-	-	-	a	-	-	-	-
chr12	5806807	A	G	-	-	b	-	-	-	-	-	-	-	-	-	-	b	b	a	a	b	a	a	b	a	-	a	b	b	h	-	-	-	b	-	-	-	-	-	-	a	-	a	-	-	-	-	-	-
chr12	5806912	C	T	-	-	b	-	-	-	-	-	-	-	-	-	-	b	b	a	a	b	a	a	b	a	b	a	b	b	h	-	-	-	b	-	-	-	-	-	-	a	-	a	-	-	-	-	-	-
chr12	5810331	A	G	a	a	b	a	a	b	a	b	a	a	b	a	b	b	b	a	a	a	-	b	a	a	b	a	b	a	h	b	b	b	a	b	b	b	b	b	b	a	b	a	a	a	a	a	a	-
chr12	5811908	T	C	a	a	b	a	-	-	-	-	-	a	b	a	b	b	b	a	a	a	-	a	a	a	b	a	b	a	a	-	b	a	b	-	-	b	-	-	-	-	-	-	-	b	-	-	-	-
chr12	5812176	G	A	a	a	b	a	a	a	a	b	a	b	b	a	b	b	b	-	a	b	-	-	b	-	b	-	-	b	b	b	b	b	b	a	a	b	a	a	a	a	b	a	a	b	a	a	a	b
chr12	5812457	C	T	-	-	-	-	-	-	-	-	-	-	-	-	-	b	b	a	a	b	b	a	b	a	b	a	b	-	a	b	-	-	-	-	-	-	-	-	-	-	-	-	-	-	-	-	-	-
chr12	5812549	C	T	-	-	-	-	-	-	-	-	-	-	-	-	-	b	b	a	a	b	b	a	b	a	b	a	b	-	a	b	-	-	-	-	-	-	-	-	-	-	-	-	-	-	-	-	-	-
chr12	5813151	T	C	a	a	b	a	a	b	-	b	a	b	b	a	b	b	-	-	b	a	b	b	a	h	b	a	h	a	a	-	b	-	-	b	a	b	-	-	-	b	-	-	a	-	a	-	-	-
chr12	5814035	T	C	a	a	-	a	b	b	b	-	a	a	-	a	-	b	b	-	a	-	a	-	a	-	-	-	-	b	b	-	b	b	a	a	a	b	a	a	b	-	a	a	a	a	a	b	a	a
chr12	5814869	C	G	a	a	b	a	b	b	b	b	a	a	b	a	b	b	-	a	a	b	b	-	b	b	-	a	b	a	a	b	b	a	b	a	b	b	a	a	a	-	a	a	a	b	a	a	b	-
chr12	5821639	C	T	a	a	b	-	a	a	a	b	a	a	b	a	b	b	b	a	-	-	b	b	a	-	-	a	b	b	a	b	b	b	a	a	b	b	a	-	b	a	a	a	a	a	a	a	a	b
chr12	5821823	G	C	a	a	b	a	a	a	a	b	-	a	b	a	b	b	b	a	-	-	b	b	a	-	-	a	b	b	a	b	b	b	a	a	b	b	a	-	b	a	a	a	a	a	a	a	a	b
chr12	5822274	C	T	-	a	-	-	a	-	a	-	a	-	b	a	-	-	-	-	-	a	-	-	-	-	-	-	-	b	-	b	-	-	-	-	-	b	-	-	-	b	-	-	-	-	a	a	-	-
chr12	5822771	C	A	-	-	-	-	-	-	-	-	-	-	-	-	-	-	-	a	a	a	-	a	a	a	-	a	-	h	a	-	-	-	-	-	-	-	-	-	-	-	-	-	-	-	-	-	-	-
chr12	5933284	T	C	a	a	-	a	a	a	-	b	-	a	b	a	-	b	-	b	a	b	b	a	a	b	b	b	b	b	b	-	a	a	a	a	a	a	a	a	-	a	a	a	a	-	a	a	a	-
chr12	6138538	G	A	a	a	b	a	b	a	a	b	-	a	b	a	b	b	b	-	a	a	-	-	-	a	b	-	b	a	-	b	b	b	b	-	b	b	-	a	a	b	a	a	a	a	a	a	b	b
chr12	6138655	C	T	-	-	-	-	-	-	-	-	-	-	-	a	b	b	b	-	b	a	h	a	h	h	b	a	b	b	b	-	-	-	-	-	-	b	-	-	-	-	a	-	-	-	-	-	-	-
chr12	6138750	C	T	-	-	-	-	-	a	-	-	-	-	-	a	b	b	b	-	a	a	h	a	a	h	b	a	b	b	h	-	-	-	-	-	-	b	-	-	-	-	a	-	-	-	-	-	-	-
chr12	6188925	A	T	-	-	b	-	b	b	-	b	-	-	b	-	b	-	-	a	a	a	a	a	a	a	-	a	b	-	a	b	b	-	b	b	b	b	-	-	b	b	b	-	-	-	-	-	-	b
chr12	6532428	T	A	-	-	-	-	-	-	-	-	a	-	-	-	-	b	b	-	b	-	a	b	-	b	-	a	b	b	b	-	-	-	-	-	-	-	-	-	-	-	b	-	-	b	-	-	-	-
chr12	6532479	G	T	-	-	-	-	-	-	-	-	a	-	-	-	-	-	-	-	-	-	a	a	-	a	-	a	-	a	a	-	-	-	-	-	-	-	-	-	-	-	b	-	-	b	-	-	-	-
chr12	6532534	G	A	-	-	-	-	-	-	-	-	a	-	-	-	-	-	-	-	-	-	a	a	-	a	-	a	-	a	a	-	-	-	-	-	-	-	-	-	-	-	b	-	-	b	-	-	-	-
chr12	6533619	C	A	a	a	b	a	a	b	a	b	a	-	-	a	b	b	b	-	a	-	-	-	b	-	b	-	-	-	-	b	b	a	b	b	b	b	-	-	a	a	-	a	-	b	a	a	a	-
chr12	6538522	A	T	-	-	b	b	b	b	b	b	-	b	b	-	b	b	b	-	-	-	b	-	b	b	b	-	b	-	b	b	b	-	b	b	b	b	b	-	-	b	b	-	-	b	-	-	b	-
chr12	6538540	G	A	a	a	b	b	b	b	b	b	-	b	b	a	b	b	b	a	a	-	b	-	b	a	b	a	b	a	b	b	b	a	b	b	b	b	b	-	a	b	b	-	-	b	-	-	b	-
chr12	6539285	A	G	-	-	-	-	-	-	-	-	-	-	-	a	b	-	b	a	a	a	b	-	-	-	-	a	b	a	a	-	-	-	-	-	-	-	-	-	-	-	-	-	a	-	-	-	-	-
chr12	6539318	T	C	-	-	-	-	-	-	-	-	-	-	-	a	b	-	b	a	a	a	b	-	-	-	-	a	b	a	a	-	-	-	-	-	-	-	-	-	-	-	-	-	a	-	-	-	-	-
chr12	6539965	T	C	a	-	b	b	a	b	b	b	a	a	b	a	b	-	-	a	b	-	-	-	h	b	-	-	-	b	a	b	b	b	a	a	b	b	-	a	b	b	a	a	a	b	a	a	a	-
chr12	6540271	T	C	-	a	b	b	-	b	a	b	-	a	b	a	b	b	-	a	-	-	-	-	a	a	-	a	-	-	-	b	b	b	a	-	b	b	-	b	a	-	a	a	a	a	a	-	b	-
chr12	6545596	G	A	a	a	b	a	a	b	-	b	a	a	b	a	b	-	-	-	h	b	b	-	-	b	-	a	b	b	b	b	b	b	a	a	a	b	b	a	a	b	a	a	a	b	a	a	a	b
chr12	6546595	G	A	-	-	-	-	-	-	-	-	-	-	-	-	-	b	b	a	b	-	h	h	b	a	-	a	b	-	-	-	-	-	-	-	-	-	-	-	-	-	-	-	-	-	-	-	-	-
chr12	6547351	G	A	a	a	b	a	a	b	b	b	a	a	b	a	b	b	b	a	a	-	b	h	a	b	-	a	b	b	b	b	b	a	a	a	b	b	b	a	a	a	a	a	a	b	a	a	a	-
chr12	6547812	T	C	-	-	-	-	-	-	-	-	-	-	-	-	-	b	b	a	a	-	a	a	b	h	b	a	b	b	-	-	-	-	-	-	-	b	-	-	-	-	-	-	-	-	-	-	-	-
chr12	6567249	T	C	a	a	b	b	b	a	a	b	a	b	b	a	b	b	b	a	a	-	-	-	-	b	b	a	b	b	a	-	b	b	b	a	b	b	b	-	b	a	a	a	a	a	a	a	-	-
chr12	6570992	A	G	-	-	-	-	-	-	-	-	-	-	-	-	-	b	b	a	a	a	h	b	b	a	b	-	b	a	a	-	-	-	-	b	b	-	a	-	-	-	-	-	a	-	-	-	-	-
chr12	6573867	G	T	a	-	b	a	a	b	b	-	-	-	-	a	b	b	-	-	b	b	b	-	-	a	-	-	-	-	b	-	b	b	b	b	b	b	-	-	-	b	b	-	a	-	a	a	b	-
chr12	6583737	G	A	a	a	b	a	b	a	b	b	a	b	b	a	b	b	b	-	a	-	b	b	-	a	b	a	b	b	b	b	b	b	b	b	a	b	a	a	b	a	a	a	-	a	a	a	b	-
chr12	6583907	A	C	a	a	b	a	b	a	a	b	a	b	b	a	b	b	b	-	a	-	b	b	-	a	b	a	b	a	a	b	b	b	b	b	a	b	-	a	b	a	a	a	-	a	a	a	b	-
chr12	6591807	G	A	a	a	b	a	b	b	a	b	a	a	b	a	b	b	b	-	a	-	a	a	a	a	-	-	b	-	b	b	b	a	b	a	a	b	b	b	a	a	b	a	a	b	a	a	a	b
chr12	6591864	C	T	a	a	b	a	b	b	a	b	a	a	b	a	b	b	b	-	a	-	a	a	a	a	-	-	b	b	a	b	b	a	b	a	a	b	b	b	a	a	b	a	a	a	a	a	a	b
chr12	6604004	T	C	b	-	b	b	a	b	-	b	a	-	b	a	b	b	-	-	a	b	b	b	-	b	-	-	b	a	-	-	b	-	a	b	-	b	-	-	-	-	b	a	b	b	b	a	-	b
chr12	6607479	C	T	-	-	-	-	-	-	-	-	-	-	-	-	-	b	b	a	-	a	b	h	a	b	b	a	b	-	a	-	-	-	-	-	-	-	-	-	-	-	-	-	-	-	-	-	-	-
chr12	6620608	T	C	-	-	-	a	-	-	a	-	-	-	-	-	-	-	-	a	a	a	-	b	a	a	-	a	-	-	-	-	-	-	-	b	b	-	-	a	-	-	-	-	-	-	-	-	-	-
chr12	6623939	G	A	a	-	-	b	b	a	-	b	a	-	-	a	b	b	b	-	-	-	b	-	a	a	b	-	-	-	-	-	b	a	a	b	b	b	-	a	b	b	a	a	a	a	a	a	-	-
chr12	6627865	T	G	a	a	b	b	a	b	a	b	a	a	b	a	b	-	-	a	a	-	b	b	a	a	b	a	b	b	a	b	b	a	b	b	b	b	a	b	b	a	a	a	a	a	a	-	-	-
chr12	6628039	A	G	a	a	b	b	a	b	a	b	a	a	b	a	b	-	-	a	a	-	a	a	a	a	-	a	-	a	a	b	b	a	a	b	b	b	a	b	b	a	a	a	a	a	a	-	-	-
chr12	6628055	C	T	a	a	b	b	a	b	a	b	a	a	b	a	b	-	-	a	a	-	a	a	a	a	-	a	-	a	a	b	b	a	a	b	b	b	a	b	b	a	a	-	a	a	a	-	-	-
chr12	6628107	T	C	a	a	b	b	a	b	a	b	a	a	b	a	b	-	-	a	a	-	a	a	a	a	-	a	-	a	a	b	b	a	b	b	b	b	a	b	b	a	a	a	a	a	a	-	-	-
chr12	6634827	C	A	-	-	-	-	-	-	-	-	-	-	-	-	-	b	-	h	b	-	b	-	a	-	b	a	b	a	-	-	-	-	-	-	-	b	-	-	b	-	-	-	-	-	-	-	-	-
chr12	6635460	C	T	a	-	b	b	b	a	-	-	a	b	-	-	b	-	-	a	-	-	b	a	a	a	b	-	-	-	b	b	-	b	a	-	-	b	b	-	b	a	-	a	-	a	a	a	a	-
chr12	6640477	C	A	-	a	b	b	-	a	-	-	-	a	b	a	b	-	-	-	-	-	-	-	-	-	-	-	-	-	-	b	-	-	b	a	-	b	b	-	b	-	-	a	-	b	-	-	-	-
chr12	6644666	A	G	a	a	b	a	a	b	-	-	a	b	b	a	b	b	b	-	-	-	b	-	a	b	-	-	b	-	b	b	b	b	b	b	a	b	-	-	b	a	a	a	a	b	a	a	b	b
chr12	6672954	G	A	a	a	-	b	-	a	-	-	-	-	b	a	-	b	b	a	b	-	b	h	h	-	b	a	b	b	a	-	-	-	-	-	b	-	-	-	-	-	-	a	-	-	-	-	-	-
chr12	6674026	G	A	-	-	-	b	-	-	-	-	-	-	-	-	b	b	-	a	a	a	b	a	-	a	b	a	b	b	b	-	-	-	-	-	-	b	-	-	-	b	-	-	-	-	-	-	-	-
chr12	6674401	T	C	a	a	b	b	-	b	-	b	a	a	b	a	b	b	b	a	-	b	-	b	a	b	b	a	-	b	b	-	b	a	b	-	b	-	b	b	b	a	-	a	a	a	-	-	-	-
chr12	6674436	C	T	a	a	b	b	-	b	-	b	a	a	b	a	b	b	b	a	-	b	-	b	a	b	b	a	-	a	b	-	-	a	-	-	b	-	b	b	b	a	-	a	a	a	-	-	-	-
chr12	6688960	T	C	a	-	b	b	b	b	b	-	a	a	b	a	b	b	-	a	a	-	h	h	h	a	b	a	b	h	a	b	-	-	b	b	-	b	-	-	-	-	b	-	-	-	a	-	-	-
chr12	6688979	G	A	a	-	b	b	b	b	b	-	a	a	b	a	b	b	-	a	a	-	h	h	h	a	b	a	b	h	a	b	-	-	b	b	-	b	-	-	-	-	b	-	-	-	a	-	-	-
chr12	6690112	G	A	-	-	-	b	-	b	-	-	a	-	-	-	-	b	-	a	a	a	-	h	a	h	b	a	b	b	h	-	-	-	-	-	a	b	a	-	-	-	-	a	-	a	-	-	-	-
chr12	6691370	C	T	a	a	b	b	b	b	b	-	a	b	b	a	b	b	-	a	a	b	h	-	a	a	b	a	b	a	b	-	b	a	b	a	b	b	-	-	a	b	a	a	a	b	a	a	b	-
chr12	6691648	A	T	a	a	b	b	a	b	a	-	a	a	b	a	b	b	-	-	b	-	-	-	-	a	-	-	-	b	-	b	b	b	b	b	a	b	a	b	a	-	a	a	-	a	a	a	a	-
chr12	6708508	T	C	-	-	b	-	-	-	-	b	-	-	b	-	-	b	b	a	b	b	b	b	a	h	b	a	b	a	b	-	-	-	-	a	-	b	-	-	-	-	-	-	-	-	-	-	b	-
chr12	6708631	G	C	-	-	b	-	-	-	-	b	-	-	b	-	-	b	b	a	b	b	b	b	a	h	b	a	b	a	b	-	-	-	-	a	-	b	-	-	-	-	-	-	-	-	-	-	b	-
chr12	6722972	T	C	a	a	b	a	a	b	-	b	a	b	b	a	b	b	-	-	h	-	a	a	b	-	b	a	b	-	-	b	b	b	a	b	a	b	-	b	b	b	a	-	a	a	a	a	b	b
chr12	6726733	A	G	-	-	-	b	b	b	b	-	-	-	b	-	b	-	-	-	-	b	-	-	-	-	-	-	-	-	b	-	-	-	-	-	-	-	-	-	-	-	-	-	-	-	-	-	-	b
chr12	6727865	G	T	a	a	b	b	b	b	-	b	a	-	b	a	b	b	b	a	-	a	-	-	-	a	b	a	b	a	a	b	b	b	b	b	a	b	-	a	-	-	-	a	a	-	a	a	a	-
chr12	6728000	A	C	a	a	b	b	b	b	-	b	a	-	b	a	b	b	b	a	-	a	-	-	-	a	b	a	b	a	a	b	b	b	b	b	a	b	-	a	-	-	-	a	a	-	a	a	a	-
chr12	6737441	T	A	-	-	b	b	-	b	-	b	-	-	b	-	b	b	-	-	b	-	b	b	-	b	-	-	b	-	-	b	b	-	b	b	b	b	b	b	b	b	b	-	-	-	-	-	-	-
chr12	6738229	T	G	a	a	b	a	a	-	b	b	a	a	b	a	b	-	-	a	b	-	-	-	-	b	-	a	-	-	a	b	b	a	b	a	b	b	-	-	b	b	a	a	a	-	a	a	b	b
chr12	6750275	A	G	-	-	-	a	a	b	a	b	a	a	b	a	b	-	b	a	-	-	-	b	a	-	-	-	-	b	-	b	b	a	-	b	b	b	a	-	b	b	-	a	a	a	a	a	-	-
chr12	6768642	A	C	a	-	-	b	-	-	-	-	a	-	-	-	b	-	-	-	-	-	-	-	-	-	-	-	-	-	-	b	b	-	-	a	a	b	-	a	a	a	a	-	a	-	a	-	-	-
chr12	6771466	T	C	a	a	b	b	a	b	a	b	a	b	b	a	b	b	b	-	a	-	a	-	a	b	-	a	b	a	b	b	b	b	b	b	b	b	-	-	b	b	b	a	a	b	a	a	-	-
chr12	6772236	A	G	-	-	-	-	-	-	-	-	-	-	-	-	-	b	-	-	b	-	-	b	b	b	b	-	b	b	b	-	-	-	-	-	-	-	-	-	-	-	-	-	-	-	-	-	-	-
chr12	6780478	G	C	a	a	b	a	a	a	b	b	a	a	b	a	b	b	b	a	a	a	-	b	-	a	b	a	b	a	a	b	b	a	a	a	b	b	-	a	a	a	a	a	a	a	a	a	b	b
chr12	6782490	A	G	a	a	b	a	a	a	a	-	a	-	b	a	b	b	b	a	h	b	b	a	a	a	b	a	b	-	a	b	b	a	a	a	a	b	a	a	a	a	a	a	a	a	a	-	a	-
chr12	6783998	A	T	a	a	b	b	b	b	-	-	a	-	b	a	b	-	-	-	-	-	-	-	-	-	-	-	-	-	b	b	b	-	b	a	a	b	-	-	b	b	-	a	a	-	a	-	-	b
chr12	6788432	G	A	a	a	b	a	b	b	a	b	a	b	b	a	b	b	b	-	-	-	-	b	a	a	b	-	b	b	-	b	b	a	a	a	a	b	a	a	a	a	b	a	a	a	a	a	a	-
chr12	6809397	G	T	-	-	-	-	a	-	-	-	-	-	-	-	b	b	b	a	b	a	a	h	b	h	b	a	b	a	h	-	-	-	-	-	-	b	b	-	-	-	a	-	-	-	-	-	-	-
chr12	6821215	T	C	a	a	b	b	a	a	-	b	-	a	b	a	b	b	-	-	-	-	-	-	-	b	-	-	-	b	-	b	b	-	a	a	b	b	a	-	a	b	a	a	a	b	a	a	a	b
chr12	6860073	A	C	a	a	b	b	b	a	-	b	a	b	b	a	b	-	-	a	-	-	a	a	-	-	-	a	-	a	-	a	b	b	a	h	a	b	a	a	a	h	a	a	a	h	a	a	a	b
chr12	6861626	C	T	a	-	b	-	b	-	b	-	-	-	b	-	-	b	b	a	a	-	a	b	a	a	b	a	b	b	b	b	-	-	-	-	-	-	-	-	-	-	-	-	-	-	a	-	-	-
chr12	6861787	C	T	a	-	b	-	b	-	b	-	-	-	b	-	-	b	b	a	a	-	h	a	a	a	b	a	b	b	b	b	-	-	-	-	-	-	-	-	-	-	-	-	-	-	a	-	-	-
chr12	6865622	C	G	a	a	b	b	-	a	a	b	a	a	-	a	b	b	b	-	a	b	-	-	a	-	b	a	b	a	a	b	b	a	b	b	b	b	a	a	a	a	a	a	a	a	a	a	b	-
chr12	6865631	C	G	a	a	b	b	-	a	a	b	a	a	-	a	b	b	b	-	a	b	-	-	a	-	b	a	b	a	a	b	b	a	b	b	b	b	a	a	a	a	a	a	a	a	a	a	b	-
chr12	6865709	G	C	a	a	b	b	b	b	-	b	-	b	b	a	b	b	-	-	a	b	-	b	a	-	-	-	-	a	-	b	b	b	b	b	b	b	a	b	b	a	b	a	a	b	a	a	a	b
chr12	6866060	T	G	a	-	b	b	-	b	-	b	-	-	b	-	-	-	-	-	b	-	-	-	a	-	-	-	-	-	-	b	b	b	a	-	-	-	a	-	b	b	-	a	-	-	a	-	-	-
chr12	6866490	C	T	-	-	b	b	b	b	-	b	-	-	b	-	b	b	-	a	a	a	-	a	a	a	b	-	-	a	a	b	b	b	b	b	b	b	-	-	b	-	-	-	-	-	a	-	-	b
chr12	6872130	G	A	-	-	-	-	-	a	-	b	-	a	-	-	-	b	-	a	a	b	a	a	b	b	b	a	b	h	a	-	-	-	-	-	b	b	-	-	-	b	-	-	-	-	-	-	-	-
chr12	6872468	T	C	-	-	-	-	b	-	-	-	-	-	-	-	-	b	b	a	b	b	a	a	a	b	b	-	b	a	b	-	-	-	-	b	-	b	-	-	-	b	-	-	-	-	-	-	-	-
chr12	6879774	C	T	-	-	-	-	a	-	-	-	-	-	-	-	-	b	b	a	b	a	a	h	b	b	b	a	b	b	a	-	-	a	-	a	-	b	-	-	-	a	-	-	-	b	-	a	-	-
chr12	6887656	A	G	a	a	b	a	b	b	-	b	a	b	-	a	b	b	-	-	-	b	-	-	b	a	b	a	-	-	a	b	b	a	b	b	b	b	b	b	a	b	b	a	a	a	a	a	a	b
chr12	6891287	T	A	a	-	b	b	b	a	-	b	a	a	b	a	b	b	b	-	-	b	a	b	b	a	b	-	b	a	a	b	b	-	b	b	a	b	b	-	-	a	b	a	a	a	a	a	-	-
chr12	6892324	G	A	a	a	b	-	a	a	-	b	a	a	b	a	b	b	-	-	-	-	-	-	-	b	b	-	-	-	-	-	-	b	b	b	b	b	-	-	-	b	-	a	a	b	a	-	b	b
chr12	6894965	A	C	a	a	b	b	-	-	-	-	a	-	-	a	b	b	b	a	a	b	h	b	b	a	b	a	b	b	a	-	-	-	a	a	-	-	a	-	-	-	-	-	-	-	-	-	-	-
chr12	6895171	T	C	-	-	-	-	-	-	-	-	-	-	-	a	-	b	b	a	a	h	a	h	a	a	-	a	h	a	a	-	-	-	-	-	-	-	-	-	-	-	-	-	-	a	-	-	-	-
chr12	6895213	G	T	-	-	-	-	-	-	-	-	-	-	-	a	-	b	b	a	h	h	h	h	a	h	-	a	b	a	a	-	-	-	-	-	-	-	-	-	-	-	-	-	-	a	-	-	-	-
chr12	6895421	T	G	a	-	-	-	-	-	-	-	-	-	-	-	-	b	-	a	a	-	b	h	h	h	b	a	b	h	h	-	-	-	-	-	-	b	-	-	-	-	-	-	-	-	-	-	-	-
chr12	6906788	G	A	-	-	-	-	-	-	-	-	-	-	-	-	-	b	-	a	a	b	b	a	h	h	b	a	b	h	b	-	-	-	-	-	-	-	-	-	-	-	-	-	-	a	-	a	-	-
chr12	6906879	G	A	-	-	-	-	a	-	-	-	-	-	-	-	-	b	-	a	b	a	b	a	a	h	b	a	b	h	b	-	-	-	-	-	-	-	-	-	-	-	-	-	-	a	-	a	-	-
chr12	6907215	G	A	-	-	-	-	-	a	-	-	-	-	-	-	-	b	-	a	a	-	-	h	h	a	-	a	b	a	a	-	-	-	-	-	-	-	-	-	-	-	-	-	-	-	-	-	-	-
chr12	6907253	A	T	-	-	-	-	-	a	-	-	-	-	-	-	-	b	-	a	a	-	-	a	a	a	-	a	b	a	a	-	-	-	-	-	-	-	-	-	-	-	-	-	-	-	-	-	-	-
chr12	6917862	T	A	-	-	-	-	-	-	-	-	-	-	-	-	-	b	b	-	a	b	b	a	a	a	b	a	b	b	a	-	-	-	-	-	a	-	-	-	-	b	-	-	-	-	-	-	-	-
chr12	6919378	G	A	a	a	b	b	a	b	-	b	-	a	-	a	-	b	b	-	a	-	-	-	-	-	-	-	b	-	-	b	b	b	b	b	b	b	-	b	b	a	-	a	a	a	a	a	-	-
chr12	6935404	A	T	-	-	-	-	-	-	-	-	-	-	-	-	-	b	b	a	a	a	b	a	h	a	b	-	b	h	h	-	-	-	-	-	-	b	-	-	-	-	-	-	-	-	-	-	-	-
chr12	6938477	A	G	a	-	-	a	-	b	b	-	a	-	-	a	-	b	b	a	b	b	a	h	a	b	b	a	b	b	a	-	-	-	-	b	-	b	-	-	-	-	-	-	-	b	-	-	-	-
chr12	6939041	A	G	-	-	-	-	-	-	-	-	-	-	b	-	-	b	b	a	a	a	-	h	b	h	b	a	b	h	a	-	b	-	a	-	-	-	-	-	-	-	-	a	-	a	-	-	-	-
chr12	6941944	C	T	a	a	b	b	b	a	-	-	-	-	b	a	b	b	b	a	-	-	-	a	b	-	-	-	b	a	a	b	b	b	a	a	b	b	-	b	-	-	b	a	a	b	a	a	-	b
chr12	6952492	T	C	a	a	b	b	a	b	a	b	a	b	b	a	b	b	-	a	a	b	-	a	a	a	-	a	-	-	a	b	b	-	a	b	-	b	a	-	b	a	a	a	-	b	a	a	-	b
chr12	6952599	G	A	a	-	b	a	b	-	a	b	-	b	b	a	-	b	-	-	-	-	b	-	-	-	-	-	-	-	-	b	b	a	b	b	a	b	-	-	b	a	a	a	a	b	a	a	-	b
chr12	6954289	G	C	-	-	-	a	a	-	-	-	-	a	b	-	b	-	-	-	a	-	-	b	-	-	-	-	-	-	-	-	a	-	b	-	-	-	a	-	-	-	-	a	a	-	a	a	-	-
chr12	6955140	T	C	-	-	b	-	-	-	-	-	-	-	-	a	b	-	-	-	b	-	-	b	-	-	b	-	-	-	a	-	-	-	a	a	-	-	-	-	-	-	-	-	-	-	a	b	-	-
chr12	6956181	T	C	a	-	b	a	a	a	a	-	a	a	b	a	b	-	-	-	-	b	-	-	-	-	-	-	-	-	-	b	b	-	b	a	b	b	b	b	b	a	b	a	a	a	a	a	-	-
chr12	6956388	C	T	-	-	-	-	-	-	-	-	-	-	-	-	-	b	-	a	a	a	-	b	b	a	-	a	b	a	a	-	-	-	a	-	-	-	-	-	-	-	-	-	a	-	-	-	-	-
chr12	6956538	G	A	-	-	-	-	-	-	-	-	-	-	-	-	-	b	-	-	b	a	a	a	h	h	a	a	-	a	b	-	-	-	-	-	-	-	-	-	-	-	-	-	-	-	a	-	-	-
chr12	6958221	T	A	-	-	-	b	-	-	-	-	-	-	-	-	-	b	b	-	a	b	b	a	b	h	-	a	b	h	a	-	-	-	-	-	-	-	-	-	-	-	-	-	a	-	-	-	-	-
chr12	6958389	C	T	-	-	-	-	-	-	-	-	-	-	-	-	-	b	b	a	b	-	h	b	b	a	-	a	b	b	b	-	-	-	-	b	-	-	-	b	-	-	-	-	-	-	-	-	-	-
chr12	6958560	C	A	-	-	a	-	a	a	-	a	-	-	b	a	b	b	b	a	b	a	a	a	b	b	b	a	b	b	b	b	-	-	-	-	-	-	a	a	-	b	-	-	-	-	a	a	-	-
chr12	6959142	A	T	a	a	b	b	b	a	-	-	-	-	-	a	b	b	b	a	a	b	a	b	a	a	b	a	b	b	a	-	b	-	-	-	b	b	b	-	-	-	-	a	-	-	-	-	-	-
chr12	6959718	T	A	a	-	b	b	b	b	b	b	a	b	b	a	b	b	-	a	a	a	b	b	b	b	-	-	b	a	a	b	b	b	b	b	a	b	-	b	a	-	a	a	a	b	a	a	-	b
chr12	6975047	T	C	a	-	b	b	a	b	-	-	a	-	-	a	b	-	-	a	-	a	-	-	-	-	-	a	-	-	a	-	b	a	b	b	a	b	b	b	a	a	a	a	-	a	a	a	a	b
chr12	6975060	C	T	a	-	b	a	a	a	-	-	a	-	-	a	b	-	-	a	-	a	-	-	-	-	-	a	-	-	a	-	b	a	b	a	a	b	b	b	a	a	a	a	-	a	a	a	a	b
chr12	6975092	T	C	a	-	b	b	a	b	-	-	a	-	-	a	b	-	-	a	-	a	-	-	-	-	-	a	-	-	a	-	b	a	b	b	a	b	b	b	a	a	a	a	-	a	a	a	a	b
chr12	6991822	G	A	a	-	b	a	b	b	b	b	a	b	b	a	b	b	b	a	b	a	-	b	a	a	b	a	b	b	a	b	b	a	b	b	b	b	b	a	-	b	b	a	a	a	a	a	b	b
chr12	6991997	C	T	a	-	b	a	a	b	b	b	a	a	b	a	b	b	b	a	b	a	-	a	a	a	b	a	b	b	a	b	b	a	b	b	b	b	b	a	-	b	b	a	a	a	a	a	b	-
chr12	6992021	C	T	a	-	b	a	a	b	b	b	a	a	b	a	b	b	b	a	b	a	-	a	a	a	b	a	b	b	a	b	b	a	b	b	b	b	b	a	-	b	b	a	a	a	a	a	b	-
chr12	6992124	A	G	-	-	-	-	-	-	-	-	-	-	-	-	-	-	-	a	a	-	h	a	b	a	b	a	b	a	-	-	b	-	-	-	-	-	-	-	-	-	-	-	-	-	-	-	-	-
chr12	6992136	A	G	-	-	-	-	-	-	-	-	-	-	-	-	-	-	-	a	a	-	h	a	b	a	b	a	b	a	-	-	b	-	-	-	-	-	-	-	-	-	-	-	-	-	-	-	-	-
chr12	6992375	C	T	-	-	-	-	-	-	-	-	-	-	-	-	-	b	b	a	a	-	-	b	a	a	-	-	b	b	a	-	-	-	-	-	-	b	-	-	-	-	-	-	-	-	-	-	-	-
chr12	7016728	C	G	a	a	b	a	a	b	b	b	a	b	b	a	b	b	-	a	a	b	-	a	-	-	b	a	-	a	-	b	b	a	b	b	b	b	-	-	a	-	a	a	a	b	a	-	a	-
chr12	7016889	G	A	a	a	b	a	a	b	b	b	a	b	b	a	b	b	-	a	a	b	-	a	-	-	b	a	b	a	-	b	b	a	b	b	b	b	-	-	a	-	a	a	a	b	a	-	b	-
chr12	7020826	A	G	-	-	-	b	b	b	b	-	-	b	b	-	b	-	-	-	-	-	-	-	-	-	-	-	-	-	-	b	-	b	a	b	-	b	-	b	-	b	b	-	-	b	a	-	b	b
chr12	7020844	T	C	-	-	-	b	b	b	b	-	-	b	b	-	b	-	-	-	-	-	-	-	-	-	-	-	-	-	-	b	-	b	b	b	-	b	-	b	-	b	b	-	-	b	a	-	b	b
chr12	7095247	G	A	a	a	-	a	-	a	a	-	a	a	-	a	-	b	-	a	b	b	h	a	a	a	b	a	b	b	a	-	-	b	a	a	-	-	a	a	-	a	-	a	a	-	a	-	-	-
chr12	7095544	G	A	-	-	-	-	-	-	-	-	-	-	-	-	-	b	b	a	a	a	b	b	h	b	b	a	b	a	b	-	-	-	-	-	-	-	-	-	-	-	a	-	-	-	-	-	-	-
chr12	7113636	C	T	a	a	b	b	a	b	-	-	a	a	b	a	b	b	b	-	-	-	-	b	b	a	-	a	-	-	-	b	b	a	b	b	a	b	a	a	a	a	a	a	-	b	a	a	a	b
chr12	7114151	T	C	a	a	b	a	b	b	-	b	a	b	b	a	b	a	b	a	b	a	a	a	b	b	-	a	b	a	a	b	b	b	b	a	b	b	a	-	b	a	a	a	a	b	a	a	b	b
chr12	7114202	T	G	a	a	b	a	b	b	-	b	a	b	b	a	b	b	b	a	b	h	a	b	b	b	b	a	b	a	b	b	b	b	b	a	b	b	a	-	b	a	a	a	a	b	a	a	b	b
chr12	7114377	T	C	-	-	-	-	-	-	-	-	-	-	-	a	-	b	b	a	b	b	b	h	h	h	b	a	b	b	h	-	b	-	-	-	-	-	-	-	-	-	b	a	-	-	-	-	-	-
chr12	7180287	A	G	a	-	b	b	-	a	b	b	a	a	b	a	b	b	-	a	-	-	a	-	-	a	b	a	b	a	a	b	-	-	a	b	b	-	-	-	-	b	-	a	a	-	a	-	-	-
chr12	7270168	T	C	-	-	b	-	-	a	a	-	a	-	-	a	-	-	-	-	-	-	-	-	b	a	-	-	-	-	-	-	b	b	-	a	-	b	-	-	-	a	a	-	a	a	a	a	b	-
chr12	7413316	T	G	a	a	b	b	a	b	-	b	a	a	b	a	b	b	-	a	a	-	b	-	a	a	-	a	b	a	b	b	-	-	b	a	a	b	-	-	a	a	b	a	-	a	a	-	-	-
chr12	7536695	A	G	a	a	b	a	b	a	-	-	a	-	b	-	-	b	b	a	a	-	a	h	-	h	-	a	b	a	b	-	-	-	b	-	-	-	-	-	-	a	-	-	-	-	a	-	-	-
chr12	7702081	T	C	a	a	-	a	a	a	a	-	a	-	-	a	-	a	-	-	-	-	-	a	a	a	b	-	b	b	a	b	-	-	-	a	-	-	-	-	a	a	a	a	a	a	a	a	-	-
chr12	7928186	A	G	-	-	b	a	b	a	-	b	a	b	b	a	b	b	b	-	b	-	a	-	-	b	b	a	b	a	-	-	b	b	b	a	b	b	-	b	b	b	a	a	a	a	a	a	a	-
chr12	7931395	A	G	a	a	b	b	b	b	b	b	a	a	b	a	b	a	b	a	a	-	-	a	a	-	-	a	b	a	b	-	b	b	b	b	h	b	-	b	a	b	b	a	a	a	a	a	b	b
chr12	7932418	G	A	-	a	b	b	b	b	a	b	a	-	b	a	b	a	b	-	b	-	a	b	-	h	b	-	b	b	a	b	b	b	b	b	b	b	b	a	a	a	b	a	b	a	a	a	a	b
chr12	7998524	T	C	-	-	-	-	-	-	-	-	-	-	-	-	-	b	-	a	a	a	a	a	a	a	a	a	a	a	a	-	-	-	-	-	-	-	-	-	-	-	a	-	-	-	a	-	-	a
chr12	8084654	G	T	-	a	-	a	-	-	-	-	-	-	-	-	-	a	-	a	a	a	h	a	a	a	b	a	-	a	a	-	-	-	-	-	-	-	-	-	-	-	-	-	-	-	-	-	-	-
chr12	8103541	G	T	-	-	-	-	-	-	-	-	-	-	-	-	b	h	b	a	h	a	h	h	h	h	b	a	b	h	h	-	-	-	-	-	-	-	-	-	-	-	-	-	-	-	-	-	-	-
chr12	8107655	A	G	a	a	b	a	b	a	-	-	a	-	-	a	b	a	-	-	b	-	a	a	a	b	-	-	-	-	-	b	b	b	b	-	a	b	b	b	a	b	-	a	-	a	a	a	b	-
chr12	8241620	A	C	-	-	-	-	-	-	-	-	-	-	-	a	b	a	-	b	a	-	b	a	a	a	-	h	-	h	a	-	-	-	-	-	-	-	-	-	-	-	-	-	-	b	-	-	-	-
chr12	8257279	T	C	b	b	b	b	b	b	b	b	b	b	-	b	b	-	-	-	b	-	b	-	b	-	-	a	-	b	b	b	b	b	b	b	b	b	b	b	b	-	b	b	b	b	b	b	b	b
chr12	8303980	A	G	-	-	-	-	-	-	-	-	-	-	-	-	-	-	-	-	-	b	-	b	-	-	-	a	b	b	-	-	-	-	-	-	-	-	-	-	-	-	-	-	-	-	-	-	-	-
chr12	8316020	C	A	a	a	b	a	b	b	a	b	a	b	-	a	b	a	b	a	a	-	-	b	b	b	-	a	-	-	h	b	b	b	b	a	a	b	b	b	a	b	a	a	a	a	a	a	a	-
chr12	8320536	T	C	-	a	-	-	-	a	a	-	a	a	-	a	-	a	-	a	a	a	a	a	a	a	-	a	-	-	a	-	-	-	-	-	-	-	-	-	-	-	-	-	-	-	-	-	-	-
chr12	8326673	G	C	-	-	-	-	-	-	-	-	-	-	-	-	-	b	-	a	a	b	h	b	b	a	-	a	b	b	a	-	-	-	-	-	-	b	-	-	-	-	-	-	-	-	-	-	-	-
chr12	8326720	A	G	-	-	-	-	-	-	-	-	-	-	-	-	-	b	-	a	a	b	b	a	b	a	-	a	b	b	a	-	-	-	-	-	-	b	-	-	-	-	-	-	-	-	-	-	-	-
chr12	8340965	A	G	-	-	-	-	-	-	-	-	-	-	-	-	b	b	-	a	a	-	b	h	a	a	b	-	-	a	b	-	b	-	-	-	-	b	b	-	b	-	a	-	-	-	-	-	-	-
chr12	8353463	T	C	-	-	-	-	-	-	-	-	-	-	-	-	-	b	b	a	b	b	a	h	-	a	b	a	b	a	h	-	-	-	-	b	-	-	-	-	-	-	-	-	-	-	-	-	-	-
chr12	8366746	A	G	a	-	b	a	b	a	b	-	a	a	b	a	b	b	b	-	-	a	a	a	-	b	-	a	b	b	-	b	b	b	b	b	a	b	a	a	b	b	b	a	a	a	a	a	a	b
chr12	8403012	A	G	-	-	-	-	-	-	-	-	-	-	-	-	-	a	b	a	a	a	h	b	a	a	b	a	b	b	h	-	-	-	a	a	a	-	-	-	-	-	-	-	-	-	-	-	-	-
chr12	8405055	A	C	-	-	-	-	-	-	-	-	-	-	-	-	-	a	b	a	h	-	a	a	-	a	-	a	b	a	a	-	-	-	-	-	-	b	-	-	-	-	-	-	-	-	-	-	-	-
chr12	8419907	T	C	-	-	b	b	b	b	-	b	-	b	b	-	b	-	-	-	-	-	-	-	-	-	-	a	-	-	-	b	b	b	b	b	b	b	-	-	b	b	b	a	-	-	a	a	b	-
chr12	8524814	G	A	a	a	b	a	b	a	a	-	a	a	-	a	-	-	-	a	-	-	-	a	a	a	-	-	-	-	-	-	-	-	b	a	a	-	a	a	a	a	-	a	a	a	a	a	a	-
chr12	8529860	T	C	b	b	-	-	b	b	b	b	b	b	b	b	-	-	-	b	b	-	-	-	-	b	-	b	b	-	-	b	b	b	-	b	b	b	b	b	b	-	-	b	b	b	a	b	b	b
chr12	8539722	T	C	b	b	b	b	b	b	b	-	b	b	b	b	b	b	b	-	b	-	b	b	b	b	-	-	b	-	b	b	b	b	b	b	b	b	b	b	b	a	b	b	a	b	b	a	b	b
chr12	8540441	T	C	a	a	-	-	a	a	-	b	a	a	b	a	-	h	b	h	h	b	b	b	b	b	b	b	b	b	b	-	b	-	-	a	a	-	-	a	b	b	b	a	a	a	a	a	b	-
chr12	8541153	A	G	b	b	b	b	b	b	b	b	b	b	b	b	b	b	b	-	h	b	b	b	a	b	-	b	-	b	b	b	b	b	b	b	b	b	b	b	b	b	b	b	b	b	b	b	b	b
chr12	8541460	C	A	b	-	-	b	b	-	-	-	-	-	-	-	b	a	b	a	h	b	b	h	b	b	b	h	b	h	h	-	-	b	b	b	b	b	b	b	b	-	-	b	-	b	-	-	-	-
chr12	8545141	T	C	-	-	-	-	-	-	-	-	-	-	-	-	-	-	-	-	-	a	-	a	-	-	-	a	-	-	-	-	b	-	-	-	b	-	-	-	-	-	-	-	b	-	-	-	-	-
chr12	8557292	A	G	-	-	-	-	-	-	-	-	-	-	-	-	-	a	-	a	-	-	-	-	-	-	-	-	-	-	-	-	-	-	b	-	-	-	-	a	-	-	-	b	-	-	-	-	-	-
chr12	8896202	A	G	-	a	-	-	a	-	a	-	a	a	-	a	-	-	-	-	-	-	-	-	-	-	-	-	-	-	-	-	-	-	-	a	-	-	-	-	a	a	-	a	a	-	a	-	-	-
chr12	8917915	T	C	-	-	-	-	-	-	-	-	-	-	-	-	-	a	b	a	a	-	h	a	b	b	-	a	b	h	b	-	-	-	-	-	-	-	-	-	-	-	-	-	-	-	-	-	-	-
chr12	8924732	T	C	-	-	-	-	-	-	-	-	-	-	-	-	-	a	b	a	b	-	a	a	b	h	b	a	b	b	b	-	b	-	-	-	-	-	-	-	-	-	-	-	-	-	-	-	-	-
chr12	8983828	A	G	-	-	-	-	-	-	-	-	-	-	-	-	b	b	b	a	a	b	a	a	h	h	b	a	b	a	h	-	-	-	-	-	-	-	-	-	-	-	-	-	-	a	-	-	b	-
chr12	8985213	T	C	a	-	-	a	-	-	-	-	-	a	-	-	-	a	h	h	h	-	h	a	-	a	-	a	b	-	-	-	-	-	b	b	-	-	-	-	-	-	-	-	-	-	-	-	-	-
chr12	9017865	A	G	a	-	-	-	-	-	-	-	-	-	-	-	b	h	b	a	a	-	a	a	a	a	-	h	b	a	-	-	-	-	-	-	-	-	-	-	-	-	-	-	-	-	-	-	-	-
chr12	9048185	T	G	a	a	b	b	b	b	b	b	a	b	-	a	b	b	-	a	b	a	-	a	a	a	-	-	b	a	a	b	b	b	b	b	b	b	a	b	a	b	b	a	a	a	a	a	a	-
chr12	9066237	T	C	-	-	b	-	-	-	-	-	a	-	b	-	-	-	-	-	-	-	-	-	-	-	-	-	-	-	-	-	-	-	-	-	-	-	-	-	-	-	-	-	-	-	-	-	-	-
chr12	9214108	G	A	-	-	-	-	a	-	-	b	a	-	-	-	b	a	b	a	b	b	b	h	h	b	b	a	b	h	a	-	-	-	-	-	a	-	a	-	b	-	-	a	a	-	-	a	-	-
chr12	9310956	C	A	-	a	-	-	-	-	-	-	-	-	-	-	-	b	b	a	b	a	b	a	h	a	b	a	b	a	h	-	-	-	-	-	a	-	a	-	a	-	-	-	a	-	-	-	-	-
chr12	9384219	G	A	a	a	b	a	b	b	a	-	a	b	b	a	b	b	b	a	a	b	b	b	b	a	b	a	b	h	b	b	b	b	b	a	-	-	-	b	-	a	-	a	a	a	-	-	-	-
chr12	9456837	C	T	a	a	b	b	a	b	b	a	a	b	b	a	b	b	b	a	b	b	a	b	a	b	b	a	b	b	a	b	b	b	b	b	b	b	b	a	a	b	b	a	a	a	a	b	b	b
chr12	9468292	C	T	a	a	b	a	b	b	a	a	a	b	b	a	b	b	-	a	a	-	b	-	-	a	-	-	-	-	-	-	b	b	b	a	a	b	-	b	a	b	a	a	a	a	a	-	a	b
chr12	9492816	T	C	a	-	-	b	-	-	-	-	-	-	b	a	b	b	b	a	b	-	b	b	b	b	b	a	b	b	b	b	-	-	-	-	a	-	-	-	-	-	-	a	-	-	-	-	b	-
chr12	9500272	T	G	a	a	b	a	b	a	a	a	a	a	b	a	b	b	-	-	-	-	b	b	b	a	b	-	b	b	a	b	b	b	b	a	b	b	b	a	a	a	a	a	a	a	a	a	b	b
chr12	9543813	G	A	a	a	b	a	a	b	b	-	a	b	b	a	-	b	b	a	b	a	b	b	-	b	b	a	b	b	-	b	b	b	b	a	b	b	-	-	a	b	a	a	-	a	a	a	b	-
chr12	9638545	T	C	-	-	b	-	b	b	-	a	a	a	-	a	-	-	-	-	-	a	-	-	-	b	-	-	-	-	-	b	-	b	b	-	b	b	b	b	a	b	-	a	-	-	a	-	-	b
chr12	9644302	A	G	-	-	-	-	-	-	-	-	-	-	-	-	-	b	b	a	b	-	b	b	a	b	b	a	b	h	a	-	-	b	-	-	-	-	-	-	-	-	-	-	-	-	-	-	-	-
chr12	9695672	T	C	-	-	b	b	b	a	-	-	a	-	-	a	b	b	b	a	a	b	h	b	a	a	b	a	b	b	a	-	-	b	b	a	-	b	-	-	-	b	-	-	-	-	-	-	-	-
chr12	9739064	T	G	a	-	b	b	b	b	-	b	a	-	b	a	b	-	-	-	-	-	-	-	-	-	-	-	-	-	-	b	b	b	b	a	b	b	a	-	b	a	b	a	a	a	a	a	a	-
chr12	9739120	A	G	a	-	b	b	b	b	a	b	a	-	b	a	b	-	-	-	-	-	-	-	-	-	-	-	-	-	-	b	b	b	b	a	b	b	a	-	b	a	b	a	a	a	a	a	a	-
chr12	9813476	T	C	-	-	-	-	-	-	-	-	-	-	-	-	-	h	-	h	b	-	a	b	b	b	b	-	b	a	b	-	b	-	-	-	-	-	-	-	-	-	-	a	-	-	-	-	-	-
chr12	9815327	C	T	-	-	-	-	b	-	-	-	-	-	-	a	b	b	b	a	a	b	a	b	a	h	b	a	b	b	b	-	-	-	b	b	-	-	-	-	-	-	b	-	-	-	-	-	-	-
chr12	9864432	T	A	-	-	b	b	-	-	-	-	-	-	-	-	-	-	-	-	-	-	-	-	-	-	b	-	-	-	-	-	b	b	b	b	a	b	-	-	b	a	-	-	a	a	a	a	b	-
chr12	9944097	A	G	a	-	b	b	a	b	b	a	a	a	b	a	b	b	b	-	a	a	a	b	b	a	b	a	b	h	a	b	b	b	b	-	a	b	b	a	b	a	a	a	-	a	a	-	a	-
chr12	9951313	G	A	a	a	b	a	a	b	-	b	a	a	b	a	b	a	b	a	a	a	a	b	b	h	-	a	b	a	a	b	b	b	b	a	a	b	a	a	b	a	a	a	a	a	a	a	-	b
chr12	10002256	T	C	a	a	b	b	a	a	b	b	a	a	b	a	a	b	-	-	-	b	-	b	a	a	-	-	a	-	a	b	a	b	b	a	b	b	a	a	a	a	h	a	a	a	h	a	a	-
chr12	10053300	T	C	a	-	b	a	b	a	-	-	a	-	b	a	b	a	-	-	-	-	-	-	-	-	-	-	-	-	-	b	b	-	b	a	b	b	b	a	b	b	b	a	a	-	a	-	b	b
chr12	10084790	G	A	-	-	-	-	-	b	-	b	-	a	-	-	-	b	b	a	a	b	a	b	b	h	b	a	b	a	h	-	a	-	b	-	-	b	-	-	-	-	b	a	-	-	-	-	-	-
chr12	10105940	A	G	a	a	b	b	b	a	-	-	a	b	b	a	b	-	-	-	a	a	b	b	a	a	b	-	-	b	-	b	b	b	b	b	a	b	-	a	-	b	b	a	-	a	a	a	b	b
chr12	10111150	C	A	-	-	-	-	a	a	-	-	-	a	-	a	b	b	b	a	b	a	b	b	a	a	b	a	b	b	a	-	b	-	-	b	-	b	-	-	a	-	-	-	-	-	-	a	-	-
chr12	10262026	A	G	a	a	b	b	b	a	a	a	a	-	b	a	b	b	-	a	b	-	a	-	a	-	b	a	a	-	a	b	b	b	b	b	b	b	-	a	b	b	b	a	a	a	a	a	b	-
chr12	10345314	T	G	-	-	-	-	-	-	-	-	-	-	-	-	-	-	-	-	b	-	b	b	-	-	b	a	-	b	h	-	-	-	-	-	-	-	-	-	-	b	b	-	-	-	-	-	-	-
chr12	10577496	G	A	-	-	-	-	-	-	-	-	-	-	-	a	-	a	b	-	a	b	a	b	h	h	b	a	b	b	h	-	-	-	-	a	a	b	a	-	a	-	-	-	-	-	-	-	-	-
chr12	10740587	G	A	a	-	b	b	b	b	b	-	b	-	b	a	b	a	b	a	a	b	a	b	h	a	b	a	b	b	b	-	-	-	b	-	b	-	-	-	-	-	a	a	-	a	a	-	-	-
chr12	10786968	G	A	a	-	b	b	b	a	-	-	b	b	b	a	b	b	b	a	b	b	b	b	a	b	b	a	b	a	b	-	-	-	b	a	-	b	-	b	-	-	-	-	a	-	-	-	-	-
chr12	10788828	C	A	a	a	b	h	b	b	b	a	a	b	b	a	b	b	-	-	-	-	-	-	-	b	-	-	-	b	-	b	b	b	b	h	a	b	h	b	b	h	b	a	a	a	a	a	b	-
chr12	10801424	G	A	a	a	b	-	a	a	a	b	-	-	b	-	b	a	b	a	a	b	a	b	-	a	b	a	b	a	b	-	-	b	b	-	-	b	-	-	-	-	-	-	a	-	-	-	-	-
chr12	10810102	A	T	-	-	-	-	-	-	-	a	-	b	b	-	-	b	b	a	a	a	-	b	a	a	b	a	b	h	a	-	-	-	b	-	-	-	-	-	-	-	-	-	-	-	-	-	-	-
chr12	10813642	T	C	-	-	-	-	-	-	-	-	-	-	-	-	-	h	-	a	a	a	h	b	b	h	-	a	b	b	h	-	-	-	-	-	-	-	-	-	-	-	-	a	-	-	-	-	-	-
chr12	10843752	A	G	a	-	b	a	b	a	-	-	a	-	b	-	b	b	-	-	-	-	-	-	a	-	-	-	-	-	-	b	b	b	b	a	a	b	-	a	a	b	-	-	a	a	a	a	a	-
chr12	10927926	T	C	a	a	b	a	a	b	a	a	a	a	b	a	b	b	-	a	b	b	-	b	b	b	b	a	-	b	a	b	b	b	b	a	b	b	b	b	b	a	b	a	a	a	a	a	-	b
chr12	11005989	A	C	-	-	b	b	b	-	b	b	-	-	-	-	b	a	-	a	a	a	a	b	a	a	b	a	b	a	a	b	b	-	b	-	b	b	b	-	a	-	-	-	-	-	b	-	b	-
chr12	11010607	A	C	-	-	-	-	-	-	-	-	-	-	-	-	-	a	b	a	b	a	a	b	b	a	b	a	b	h	a	-	-	-	-	-	b	-	-	a	-	-	-	-	a	a	-	-	-	-
chr12	11015299	A	G	a	a	b	b	a	b	-	b	a	b	b	a	b	b	b	-	a	a	a	b	a	a	b	a	b	-	b	b	b	b	b	a	a	b	b	a	a	a	b	a	a	a	b	-	-	-
chr12	11015355	A	G	a	a	b	b	a	b	-	b	a	b	b	a	b	b	b	-	a	a	a	b	a	a	b	a	b	-	b	b	b	b	b	a	a	b	b	a	a	a	b	a	a	a	b	-	-	-
chr12	11016547	T	C	a	a	b	a	b	a	a	-	b	a	b	a	b	b	b	a	a	-	b	b	b	h	b	-	b	a	b	b	b	b	-	a	a	b	b	a	b	b	a	a	a	a	a	a	-	-
chr12	11036630	G	C	a	a	b	b	b	b	b	a	b	b	b	a	b	-	b	a	-	b	a	b	-	b	b	a	-	-	-	b	b	-	b	b	b	b	a	-	b	b	b	a	a	a	b	a	b	-
chr12	11037543	A	G	-	-	b	b	a	a	-	a	-	-	-	a	b	b	-	-	a	-	b	-	-	-	-	a	-	-	-	-	-	-	-	a	-	b	-	b	a	b	-	a	-	-	b	-	-	-
chr12	11042605	T	C	a	a	b	-	b	-	a	a	-	-	b	a	-	-	-	-	-	-	-	-	-	-	-	-	-	-	-	-	-	b	-	b	b	b	-	-	a	-	-	-	a	-	b	a	-	-
chr12	11057236	A	G	a	-	-	-	-	b	-	-	-	-	-	-	-	a	b	a	a	b	b	b	h	h	b	a	b	h	h	-	-	-	b	-	-	-	-	-	-	-	-	a	-	a	a	-	-	-
chr12	11057374	C	T	a	-	-	-	-	b	-	-	-	-	-	-	-	h	b	a	h	h	b	b	h	h	b	a	b	a	h	-	-	-	b	-	-	-	-	-	-	b	-	-	-	a	a	-	-	-
chr12	11073226	T	C	a	a	a	a	a	a	-	a	-	-	b	a	-	b	b	-	b	a	h	b	a	h	b	a	b	b	h	-	a	a	a	a	a	a	a	a	a	-	a	-	a	a	-	-	a	-
chr12	11074846	T	C	a	a	b	a	b	b	b	a	b	a	b	a	b	b	-	a	-	-	-	-	b	a	b	-	b	a	-	b	b	b	b	a	b	-	b	a	b	b	a	a	a	a	a	a	a	-
chr12	11075832	A	G	a	-	-	-	-	b	-	-	b	-	-	-	b	a	-	a	h	h	b	b	-	a	-	a	b	b	b	-	-	-	-	a	b	-	-	-	-	-	-	-	a	-	-	-	-	-
chr12	11075885	G	C	a	a	b	b	a	b	b	a	a	b	b	a	b	b	b	a	b	b	-	b	b	a	b	-	b	b	b	b	b	b	b	a	a	b	b	a	b	a	b	a	a	a	a	a	b	b
chr12	11076468	G	A	a	a	b	b	b	b	b	b	b	b	-	a	b	b	b	-	b	-	a	-	a	a	-	a	-	a	-	b	b	b	b	b	a	b	a	-	b	a	b	a	a	a	b	-	b	-
chr12	11077037	G	A	a	a	b	a	a	b	-	-	b	b	b	a	b	-	-	a	a	a	a	b	b	b	b	a	b	-	-	b	b	b	b	b	b	b	a	a	b	a	-	a	a	a	b	-	a	b
chr12	11094204	A	T	a	a	b	b	a	b	-	b	a	a	b	a	b	a	b	a	a	a	a	-	-	a	-	a	b	a	a	b	b	b	b	a	a	b	a	b	b	b	b	a	a	a	b	a	-	b
chr12	11094499	A	G	a	a	b	b	a	b	-	b	a	a	b	a	b	b	b	a	a	a	a	-	-	a	-	a	b	a	a	b	b	b	b	a	a	b	a	b	b	b	b	a	a	a	b	a	-	b
chr12	11096976	G	A	a	-	b	a	a	b	b	b	b	b	-	a	b	-	b	-	b	-	b	b	b	b	b	a	b	a	a	b	b	b	b	a	b	b	b	b	a	b	b	a	a	a	b	a	a	b
chr12	11097229	A	G	-	-	b	b	b	b	-	-	-	-	b	-	b	a	b	a	b	a	a	b	a	h	-	a	b	a	a	b	b	b	b	b	b	b	b	-	b	-	b	-	a	-	-	-	-	b
chr12	11105671	C	T	a	a	-	a	-	-	a	-	a	-	a	a	b	b	a	-	a	-	a	a	b	a	-	-	-	-	-	-	b	b	a	a	a	-	a	-	b	-	-	a	a	a	b	a	a	-
chr12	11108827	T	C	a	a	-	a	a	b	b	a	a	a	-	a	b	h	b	a	b	-	a	-	-	a	b	-	b	-	b	-	-	b	b	a	b	b	a	a	a	b	a	a	a	a	b	a	-	-
chr12	11112466	T	C	b	b	b	b	b	b	b	b	b	-	-	b	b	a	b	-	a	a	a	-	-	b	b	a	-	a	a	-	b	b	b	b	-	-	-	b	b	-	b	b	b	b	b	a	-	b
chr12	11120904	A	G	-	-	-	-	-	-	-	-	-	-	-	-	-	h	b	-	b	a	h	-	b	-	b	a	b	b	b	-	-	-	-	-	-	b	-	-	-	-	-	-	a	-	-	-	-	-
chr12	11121093	A	G	-	-	-	-	-	-	-	-	-	-	-	a	-	b	-	-	a	-	a	b	h	b	b	a	b	-	-	-	-	-	-	-	a	-	-	-	-	-	-	-	-	-	-	-	-	-
chr12	11125997	A	G	a	a	b	a	a	b	b	-	-	b	b	a	b	a	b	a	b	a	a	b	b	-	b	-	-	b	a	b	b	b	b	a	b	b	a	-	a	a	b	a	a	a	a	a	a	b
chr12	11126095	T	C	a	a	b	b	b	h	b	a	-	b	b	a	b	a	-	a	-	-	-	b	-	a	-	-	-	a	b	b	b	-	b	b	a	b	-	a	-	-	a	a	a	a	b	a	b	b
chr12	11127243	G	A	a	-	-	a	b	a	-	-	-	b	b	a	b	-	-	-	-	-	-	-	-	a	-	-	-	-	-	b	b	b	b	b	b	b	-	a	b	a	b	a	-	a	b	a	b	b
chr12	11131729	C	T	a	-	b	a	b	a	b	-	a	b	b	a	b	a	-	a	a	a	b	b	a	a	b	a	b	a	-	b	b	b	b	a	a	b	b	a	b	-	b	a	a	a	a	a	-	b
chr12	11170067	C	T	-	-	-	-	-	-	-	-	-	-	-	-	-	a	-	a	-	-	a	b	h	a	a	a	-	b	b	-	-	-	b	-	-	b	-	-	-	-	-	-	-	-	-	-	-	-
chr12	11170159	A	G	a	a	b	b	-	b	-	-	-	a	b	a	b	a	b	a	a	a	h	b	b	b	b	a	b	a	a	b	b	-	b	-	b	b	-	-	-	a	-	-	-	-	-	-	-	-
chr12	11170214	C	A	a	a	b	b	-	b	-	-	-	a	b	a	b	a	b	a	a	a	h	b	b	b	b	a	b	b	b	b	b	-	b	-	b	b	-	-	-	a	-	-	-	-	-	-	-	-
chr12	11170375	G	A	a	a	b	b	-	b	-	-	-	a	b	a	b	a	b	a	a	a	h	b	b	b	b	a	b	b	b	b	b	-	b	-	b	b	-	-	-	a	-	-	-	-	-	-	-	-
chr12	11170522	C	G	-	-	-	-	b	b	-	-	-	-	-	a	-	a	b	a	b	a	h	b	h	a	b	a	b	a	h	-	b	-	-	-	-	-	-	-	-	a	-	-	b	-	-	-	-	-
chr12	11170590	C	T	-	-	-	-	b	b	-	-	-	-	-	-	-	a	b	a	b	b	b	b	h	b	b	a	b	a	h	-	b	-	-	-	-	-	-	-	-	a	-	-	a	-	-	-	-	-
chr12	11172618	C	T	-	-	b	b	b	a	-	a	a	-	-	-	b	a	b	a	b	a	a	b	a	h	b	a	b	a	a	-	b	b	-	-	-	b	-	-	-	b	-	a	-	-	b	b	-	-
chr12	11172632	A	T	-	-	b	b	b	a	-	a	a	-	-	-	b	a	b	a	b	a	a	b	a	h	b	a	b	a	a	-	b	b	-	-	-	b	-	-	-	b	-	a	-	-	b	b	-	-
chr12	11173592	T	G	-	a	b	a	a	a	-	-	b	-	-	a	b	-	-	-	-	-	-	-	a	b	-	a	b	-	-	b	b	b	b	a	b	b	a	b	-	b	b	-	a	a	-	a	a	b
chr12	11174580	G	A	a	a	b	b	b	b	b	b	b	a	b	a	b	a	b	a	a	a	a	b	a	b	-	a	b	-	b	b	b	b	b	a	b	b	a	a	a	b	b	a	a	a	b	a	a	b
chr12	11174745	T	C	a	a	b	b	a	b	b	b	b	a	b	a	b	a	b	a	a	b	a	b	a	b	-	a	b	-	b	b	b	b	b	a	b	b	a	a	a	b	b	a	a	a	b	a	a	b
chr12	11174801	T	G	a	a	b	b	a	b	b	b	b	a	b	a	b	a	b	a	a	b	a	b	a	b	-	a	b	-	b	b	b	b	b	a	b	b	a	a	a	b	b	a	a	a	b	a	a	b
chr12	11177720	G	A	a	a	b	b	b	a	b	b	b	b	b	a	b	b	-	-	b	-	-	b	b	-	-	a	b	b	-	b	b	-	b	a	a	b	b	a	a	b	b	a	a	a	a	a	b	-
chr12	11177746	G	A	a	a	b	b	b	a	b	b	b	b	b	a	b	b	-	-	b	-	-	b	b	-	-	-	b	b	-	b	b	-	b	a	a	b	b	a	a	b	b	a	a	a	a	a	b	-
chr12	11177803	G	A	-	-	-	-	-	-	-	-	b	-	-	-	-	h	b	-	h	b	-	b	b	b	b	-	b	h	b	-	-	-	-	-	-	b	-	-	-	-	-	-	-	-	-	-	-	-
chr12	11178511	C	A	a	a	b	a	a	a	-	a	a	b	b	a	b	a	-	-	b	b	b	-	a	b	-	a	b	a	b	b	b	b	b	a	a	b	-	b	b	a	a	a	a	a	b	a	-	-
chr12	11181514	A	G	-	a	-	-	a	a	-	-	b	-	-	-	b	-	-	-	-	-	-	-	-	b	-	-	-	-	-	-	b	-	b	-	a	b	-	b	-	b	a	a	-	a	a	a	b	-
chr12	11181520	A	G	-	a	-	-	a	a	-	-	b	-	-	-	b	-	-	-	-	-	-	-	-	b	-	-	-	-	-	-	b	-	b	-	a	b	-	b	-	b	a	a	-	a	a	a	b	-
chr12	11190120	C	T	a	a	-	a	a	a	b	-	a	-	b	a	b	b	-	-	a	h	a	-	-	b	b	-	-	-	b	-	b	b	b	b	a	b	b	a	a	-	a	a	a	a	b	a	a	b
chr12	11190157	A	G	a	a	-	a	a	a	b	-	a	-	b	a	b	b	-	-	a	h	a	-	-	b	b	-	-	-	b	-	b	b	b	b	a	b	b	a	a	-	a	a	a	a	b	a	a	b
chr12	11213849	C	T	a	a	b	b	b	b	b	b	b	a	b	a	b	a	-	a	-	-	-	-	-	a	-	a	-	-	-	b	b	b	-	b	b	b	b	b	b	a	b	a	a	a	b	a	b	-
chr12	11214093	T	C	a	a	b	b	b	b	b	b	b	a	b	a	b	a	-	a	-	-	-	-	-	a	-	a	-	-	-	b	b	b	b	b	b	b	b	b	b	a	b	a	a	a	b	a	b	-
chr12	11214107	A	G	a	a	b	b	b	b	b	b	b	a	b	a	b	a	-	a	-	-	-	-	-	a	-	a	-	-	-	b	b	b	b	b	b	b	b	b	b	a	b	a	a	a	b	a	b	-
chr12	11219871	A	G	a	a	b	b	a	b	b	b	a	-	b	a	b	a	b	a	-	-	a	b	b	a	b	a	b	b	-	b	b	b	b	a	a	b	a	b	b	a	b	a	a	-	a	a	a	b
chr12	11229670	T	C	-	-	-	-	-	-	-	-	-	-	-	-	-	a	b	a	b	b	b	b	h	h	b	a	b	h	h	-	-	-	-	-	-	b	-	-	-	-	-	-	-	-	-	-	-	-
chr12	11231682	T	C	-	-	-	-	-	-	-	-	-	-	-	-	-	a	b	a	a	-	b	b	a	h	b	a	b	b	h	-	-	-	-	-	a	-	-	b	-	-	-	-	-	-	-	-	-	-
chr12	11232607	T	C	a	a	b	a	a	b	b	a	b	b	b	a	b	a	-	a	a	-	-	b	-	b	-	a	b	a	-	b	b	b	b	b	a	b	b	b	b	a	b	a	a	a	a	a	b	b
chr12	11233133	A	T	-	-	-	-	-	-	-	-	-	-	-	-	-	b	b	a	b	b	a	b	a	b	b	a	b	h	a	-	-	-	-	-	-	-	-	-	-	-	-	-	-	-	-	-	-	-
chr12	11233372	G	A	-	-	-	-	-	b	-	-	-	-	-	-	b	a	b	a	b	a	-	b	a	a	-	a	b	a	a	b	-	-	-	-	-	-	-	-	-	-	-	-	-	-	-	-	-	-
chr12	11233562	T	C	-	-	-	-	-	-	-	-	-	-	-	-	-	a	b	a	h	b	h	b	h	h	b	a	b	h	h	-	-	-	-	-	-	-	-	-	-	-	-	-	-	-	-	-	-	-
chr12	11234636	C	T	-	-	b	a	-	b	-	-	b	-	-	a	b	-	-	-	-	-	-	-	b	-	-	-	-	-	-	b	-	b	b	-	b	-	-	-	-	-	a	-	a	-	a	a	-	b
chr12	11234656	A	G	-	-	b	a	-	b	-	-	b	-	-	a	b	-	-	-	-	-	-	-	b	-	-	-	-	-	-	b	-	b	b	-	b	-	-	-	-	-	a	-	a	-	a	a	-	b
chr12	11239736	C	G	a	a	b	a	-	-	-	-	-	a	-	a	-	b	-	-	b	a	-	b	a	h	b	a	b	b	a	-	-	-	-	a	-	b	-	a	-	-	-	a	-	a	-	a	-	-
chr12	11251278	A	C	-	-	-	-	-	-	-	-	-	-	-	-	-	a	b	a	a	b	b	b	h	a	b	a	b	-	a	-	-	-	-	-	-	-	-	-	-	-	-	-	-	-	-	-	-	-
chr12	11251365	C	G	-	-	-	-	-	-	-	-	-	-	-	-	-	h	b	a	a	h	b	b	h	a	b	a	b	-	a	-	-	-	-	-	-	-	-	-	-	-	-	-	-	-	-	-	-	-
chr12	11251782	A	T	-	-	-	-	-	-	-	-	-	-	-	-	-	a	b	a	b	a	b	b	b	h	b	a	b	b	a	b	-	-	-	-	-	-	-	-	-	-	-	-	-	-	-	-	-	-
chr12	11260418	G	A	-	-	-	-	-	-	-	-	-	-	-	-	-	a	b	-	a	a	a	b	h	b	-	a	b	h	-	-	-	-	-	-	b	-	-	-	-	-	-	-	-	-	-	-	-	-
chr12	11262026	G	T	a	a	b	a	a	a	-	-	-	-	-	a	b	a	-	a	a	-	-	-	-	b	-	-	-	-	-	-	-	b	-	a	b	b	b	-	a	a	b	a	a	a	a	-	b	-
chr12	11262354	A	T	-	-	b	b	-	b	-	a	a	b	b	-	b	-	-	-	-	-	-	b	-	-	b	-	-	-	-	b	b	b	b	b	b	b	-	b	-	b	-	a	-	-	b	-	b	b
chr12	11270183	T	G	a	a	b	b	b	b	a	b	a	b	b	a	b	b	-	a	-	a	a	b	-	b	-	a	b	-	-	-	b	b	b	a	b	b	a	a	b	b	b	a	a	a	b	a	b	b
chr12	11270197	G	A	a	a	b	b	b	b	a	b	a	b	b	a	b	b	-	a	-	a	a	b	-	b	-	a	b	-	-	-	b	b	b	a	b	b	a	a	b	b	b	a	a	a	b	a	b	b
chr12	11271251	T	C	a	a	-	a	b	b	-	-	-	b	b	a	b	a	-	a	a	-	a	-	a	-	-	a	-	a	a	b	b	-	b	b	-	b	a	a	a	b	a	a	a	a	b	a	-	-
chr12	11271615	G	A	-	-	-	b	b	b	-	-	a	b	b	a	b	a	-	a	a	a	a	-	a	a	-	a	-	a	a	b	b	-	b	b	-	b	-	-	-	b	-	-	-	-	b	-	-	-
chr12	11271624	C	G	-	-	-	b	b	b	-	-	a	b	b	a	b	a	-	a	a	a	a	-	a	a	-	a	-	a	a	b	b	-	b	b	-	b	-	-	-	a	-	-	-	-	a	-	-	-
chr12	11273755	T	C	-	-	-	-	-	-	-	-	-	-	-	-	-	a	b	a	b	b	h	b	-	a	-	a	b	h	h	-	-	-	-	-	-	-	-	-	-	-	-	-	-	-	-	-	-	-
chr12	11286896	T	G	-	-	b	-	b	-	-	-	-	-	-	b	b	-	b	-	-	-	-	-	-	-	-	-	-	-	-	b	-	-	b	-	-	b	-	-	-	-	-	-	b	-	b	-	-	-
chr12	11289163	A	G	a	-	b	-	a	a	-	-	b	-	-	-	-	a	b	a	b	b	h	b	a	b	-	a	b	b	a	-	-	-	b	-	-	-	-	b	b	a	-	a	a	-	-	-	-	-
chr12	11289240	T	A	a	a	b	a	b	b	-	b	a	b	b	a	b	a	b	a	b	b	a	b	a	a	b	a	-	b	b	b	b	-	b	b	b	b	-	-	b	-	a	a	b	a	b	-	-	-
chr12	11291659	C	T	a	-	b	b	a	a	a	b	b	b	b	a	b	-	-	-	-	a	-	b	a	-	-	a	-	a	b	b	b	b	b	a	b	b	a	b	b	a	b	a	a	b	b	a	a	b
chr12	11295090	C	T	-	-	-	-	-	-	-	b	-	-	-	-	-	a	b	a	b	a	a	b	h	a	b	a	b	a	h	-	-	-	-	-	-	-	-	-	-	-	-	a	a	-	-	-	-	-
chr12	11297333	T	G	-	-	-	-	-	b	-	-	a	-	-	-	b	a	-	-	b	-	-	-	-	-	-	-	-	-	-	b	b	b	-	b	b	b	-	b	b	b	b	-	a	-	b	a	b	-
chr12	11298130	G	A	-	-	-	-	-	-	-	-	-	-	-	-	-	h	-	a	-	-	-	b	-	a	b	a	b	-	-	-	-	-	-	-	-	b	-	-	-	-	-	-	-	-	-	-	-	-
chr12	11301294	G	A	a	-	-	a	b	b	-	b	a	b	b	a	b	b	-	-	b	-	-	-	b	b	-	-	-	-	-	b	b	b	b	b	b	b	a	a	a	b	a	a	a	a	b	a	a	-
chr12	11312559	A	G	-	-	-	-	-	-	-	-	-	-	-	-	-	b	b	-	b	a	-	b	b	a	b	a	b	a	b	-	-	-	-	-	-	-	-	a	-	-	-	a	-	-	-	-	-	-
chr12	11318300	C	T	-	-	-	-	a	-	-	-	-	-	-	-	-	b	b	a	a	b	b	b	b	b	b	a	b	a	b	-	-	b	-	-	-	-	-	-	-	-	-	-	-	-	-	-	-	-
chr12	11319093	T	G	a	-	-	b	-	b	-	a	-	-	-	-	b	-	-	-	-	-	-	-	a	-	b	-	-	-	-	-	a	-	b	-	-	b	-	b	-	-	-	a	a	a	a	-	-	-
chr12	11323709	C	T	-	-	b	b	b	b	b	b	b	b	b	-	b	b	h	-	b	-	-	b	-	-	b	-	b	b	-	b	b	b	b	b	b	b	-	b	b	-	b	-	-	-	b	-	b	-
chr12	11324884	G	A	-	-	-	-	-	-	-	-	-	-	b	-	-	a	b	a	a	b	a	b	a	h	b	a	b	h	h	-	-	-	-	-	-	-	-	-	-	-	-	-	-	-	-	-	-	-
chr12	11339465	C	T	a	a	b	a	a	a	a	b	a	a	b	a	b	a	-	a	h	a	a	b	-	b	b	-	-	a	-	b	b	b	b	a	b	b	-	a	a	a	a	a	a	a	a	a	a	-
chr12	11346913	C	T	a	a	b	b	b	b	-	b	a	a	-	a	b	a	-	-	-	b	b	b	-	a	-	-	-	-	-	b	b	-	b	a	-	b	a	a	-	a	a	a	a	a	a	-	-	-
chr12	11366105	C	T	-	-	-	-	-	-	-	-	-	-	-	-	-	a	-	a	b	b	a	b	a	b	b	a	b	b	a	-	-	-	b	-	-	-	-	-	-	-	-	-	-	-	-	-	-	-
chr12	11371336	C	A	a	a	b	b	b	b	b	a	a	a	-	a	b	-	-	a	a	a	-	-	a	a	-	-	b	-	-	b	b	b	b	a	a	b	b	b	a	a	a	a	-	a	b	a	a	b
chr12	11380249	G	A	a	a	-	a	a	-	-	-	a	-	-	a	a	b	b	a	b	a	b	b	a	h	b	a	b	a	b	-	-	a	-	-	-	a	-	-	-	a	a	-	-	a	a	-	-	-
chr12	11382993	G	A	a	-	b	b	b	b	-	-	b	b	b	a	b	-	-	-	-	-	-	b	a	b	-	-	-	-	-	-	b	b	b	b	b	b	b	a	b	b	a	a	a	a	a	a	b	-
chr12	11384749	A	G	b	b	b	b	-	b	b	-	b	-	b	b	b	b	b	a	a	a	a	b	a	a	b	a	b	a	h	-	-	b	b	-	b	b	-	b	-	a	b	-	-	b	b	b	b	-
chr12	11384760	G	A	a	a	a	b	-	a	a	-	b	-	a	a	a	b	b	a	a	a	a	b	a	-	b	a	b	a	h	-	-	a	a	-	a	a	-	a	-	a	a	-	-	a	a	a	a	-
chr12	11386370	T	A	a	a	b	a	a	a	-	b	b	-	b	a	b	b	-	-	a	-	-	b	-	b	-	-	b	-	-	b	b	b	b	a	b	b	a	-	a	a	-	a	-	a	a	a	b	b
chr12	11387040	G	T	-	-	-	-	-	a	-	-	-	-	-	-	-	b	b	a	a	b	a	-	b	a	b	a	b	h	h	-	-	-	-	-	-	b	-	-	-	-	-	-	-	-	b	-	-	-
chr12	11396296	T	C	-	-	-	-	-	-	-	-	-	-	-	-	-	h	b	a	h	b	b	-	a	h	-	a	b	h	h	-	-	-	b	-	-	-	-	-	-	-	-	-	-	a	-	-	-	-
chr12	11402003	C	T	a	a	b	b	a	a	b	b	b	a	a	a	b	b	b	a	b	a	a	b	b	b	b	a	b	b	a	b	b	b	b	b	b	b	b	b	b	a	b	a	a	a	b	a	a	b
chr12	11418031	A	T	a	a	b	a	b	b	b	b	b	a	b	a	b	a	-	a	a	a	-	-	-	-	-	a	-	-	a	b	b	b	b	a	b	b	b	b	a	b	-	a	a	a	a	a	a	b
chr12	11418038	C	G	a	a	b	a	b	b	b	b	b	a	b	a	b	a	-	a	a	a	-	-	-	-	-	a	-	-	a	b	b	b	b	a	b	b	b	b	a	b	-	a	a	a	a	a	a	b
chr12	11418061	T	C	a	a	b	a	b	b	b	b	b	a	b	a	b	a	-	a	a	a	-	-	-	-	-	a	-	-	a	b	b	b	b	a	b	b	b	b	a	b	-	a	a	a	a	a	a	b
chr12	11428265	G	A	a	a	b	a	a	b	-	-	b	-	b	a	b	-	-	-	-	-	-	-	a	b	-	-	-	-	-	-	b	-	b	a	b	b	-	-	-	b	b	a	a	a	a	a	a	-
chr12	11432016	G	A	-	-	-	-	-	-	-	-	-	-	-	-	-	h	b	-	b	a	a	b	b	a	-	a	-	b	a	-	b	-	-	-	-	-	-	-	-	-	-	-	-	-	-	-	-	-
chr12	11432449	G	A	-	-	-	-	-	-	-	-	-	-	-	-	-	a	b	a	a	b	a	b	b	a	b	a	b	a	b	-	-	-	-	-	a	-	-	-	-	-	-	-	-	-	-	-	-	-
chr12	11432599	G	A	a	-	-	-	-	-	-	a	-	-	-	-	-	b	b	a	a	h	h	b	-	h	b	a	b	b	h	-	-	-	-	-	-	-	-	-	-	-	-	-	-	-	-	-	-	-
chr12	11433209	A	G	a	a	b	b	-	a	a	-	a	a	b	a	b	a	b	a	b	-	a	-	-	a	b	a	b	a	a	b	b	b	b	a	b	b	a	-	-	b	-	a	a	a	a	-	-	-
chr12	11434041	G	T	-	-	-	-	-	-	-	-	-	-	-	-	-	b	b	a	h	a	b	b	h	a	b	a	b	h	-	-	b	-	-	-	-	b	-	-	-	-	-	-	a	-	-	-	-	-
chr12	11434905	T	G	-	-	-	-	-	-	-	-	-	-	-	-	-	h	-	a	h	b	h	b	b	a	b	a	b	h	a	b	-	-	-	-	-	-	-	-	-	-	b	-	-	-	-	-	b	-
chr12	11435185	C	A	a	a	b	a	b	a	b	a	b	b	b	a	b	b	b	-	a	b	b	b	a	a	-	-	b	a	b	b	b	b	b	b	a	b	a	b	a	a	a	a	a	a	a	a	a	b
chr12	11439622	T	C	-	-	b	-	-	b	-	-	-	-	-	-	-	a	b	a	a	a	b	b	b	b	b	a	b	h	h	-	-	-	-	-	-	b	-	-	-	-	-	-	-	a	a	-	-	-
chr12	11458197	A	G	a	-	b	b	a	-	a	-	b	-	-	-	b	a	b	a	b	a	a	b	a	a	b	a	-	a	a	-	b	-	b	-	b	b	-	-	b	-	-	a	-	a	-	-	-	-
chr12	11458215	A	G	a	-	b	b	a	-	a	-	b	-	-	-	b	a	b	a	b	a	a	b	a	a	b	a	-	a	a	-	b	-	b	-	b	b	-	-	b	-	-	a	-	a	-	-	-	-
chr12	11460246	C	T	a	a	b	b	a	a	-	b	b	b	b	a	b	a	-	-	-	b	a	-	-	b	-	-	-	-	-	b	-	-	b	b	b	b	b	a	a	b	a	a	a	a	a	a	b	-
chr12	11462348	C	A	a	a	b	a	a	a	b	b	a	b	b	a	b	a	b	a	b	a	a	b	b	a	b	a	b	h	a	b	b	b	b	a	b	b	b	b	a	b	b	a	a	a	a	-	a	b
chr12	11462946	C	A	-	-	-	-	a	-	a	-	a	a	b	a	-	b	-	-	-	-	-	b	a	-	-	-	-	a	-	-	b	-	b	a	b	b	-	b	a	-	a	a	a	a	b	a	-	b
chr12	11464216	C	T	a	-	b	a	a	a	-	b	-	a	-	-	b	-	-	-	-	-	-	-	-	-	-	-	-	b	-	b	-	b	b	a	-	b	-	-	-	b	a	a	a	a	b	-	a	-
chr12	11550139	T	A	a	a	b	b	b	b	b	a	b	b	b	a	b	a	b	a	b	-	b	b	h	b	-	a	b	-	b	b	b	b	b	b	a	b	b	b	b	a	-	a	a	a	b	a	b	b
chr12	11552892	T	C	a	a	b	a	a	b	b	b	a	a	b	a	b	b	-	-	a	a	b	-	a	h	b	a	-	a	b	b	b	b	b	a	a	b	-	a	a	a	b	a	a	a	a	a	b	b
chr12	11575593	G	A	-	-	a	-	-	-	-	-	-	-	-	-	-	a	-	a	a	h	h	b	h	h	b	a	b	h	h	-	-	-	-	-	b	-	-	-	-	-	-	-	-	-	-	-	-	-
chr12	11578816	T	A	a	a	-	b	b	b	b	b	a	-	b	a	b	-	-	-	-	-	-	-	-	b	-	-	-	-	-	b	b	-	b	a	b	b	-	a	a	b	a	b	-	-	b	a	a	b
chr12	11579157	T	C	a	a	-	b	b	b	-	b	a	-	b	a	b	-	-	-	-	-	-	-	-	b	-	-	-	-	-	b	b	-	b	a	-	b	-	a	a	b	a	-	-	-	b	a	a	-
chr12	11584652	T	G	a	-	-	-	-	-	-	-	-	-	-	-	-	h	b	a	a	a	a	b	h	h	b	a	b	b	-	-	-	-	-	-	-	-	-	-	-	-	-	-	-	-	-	-	-	-
chr12	11584833	C	T	a	a	b	a	a	b	b	a	a	b	b	a	b	a	b	a	a	-	-	b	a	b	-	a	b	a	a	b	b	b	b	b	b	b	b	a	b	b	a	a	a	a	a	a	b	b
chr12	11585432	C	T	-	-	b	b	b	b	-	-	b	-	b	-	b	-	a	-	-	a	-	-	-	b	-	-	-	-	-	b	b	b	b	b	b	b	-	b	b	-	b	-	-	-	b	-	b	b
chr12	11687604	A	G	-	-	-	-	-	-	-	-	-	-	-	-	-	a	b	a	b	a	h	b	b	h	b	a	b	a	h	b	b	-	b	-	-	b	-	-	-	-	b	-	-	-	-	-	-	-
chr12	11690457	C	G	b	b	b	-	b	b	-	b	b	b	b	b	b	a	b	a	a	a	h	h	a	a	a	h	h	h	a	-	b	-	b	b	b	b	b	b	b	b	b	b	b	b	b	b	b	-
chr12	11692435	A	C	-	-	-	-	a	-	-	-	-	-	a	a	-	b	b	a	a	a	h	b	h	a	b	a	b	h	h	a	-	-	-	-	-	-	-	-	b	a	-	-	-	-	-	-	-	-
chr12	11707442	T	C	a	-	b	a	a	a	a	a	a	-	b	a	b	b	-	-	-	-	-	-	a	-	b	a	-	-	b	b	-	b	b	b	b	b	-	b	b	a	a	a	a	a	a	a	a	b
chr12	11711668	C	T	a	a	b	a	a	a	b	a	a	b	b	a	b	-	b	-	-	b	b	-	h	b	-	-	b	-	-	-	b	b	b	b	a	b	b	b	b	-	a	a	a	a	b	a	b	b
chr12	11711724	A	G	a	a	b	b	a	b	b	a	b	a	b	a	b	a	-	-	-	b	a	b	b	b	b	a	b	a	a	b	b	b	b	a	b	b	-	a	b	-	b	-	a	a	a	a	-	-
chr12	11718133	G	A	a	a	b	a	a	b	b	b	a	-	b	a	b	b	-	a	a	a	-	-	b	b	-	-	-	b	-	b	b	-	b	b	b	b	-	b	a	b	-	a	a	a	a	a	-	-
chr12	11722150	C	T	a	-	b	b	b	b	b	-	a	b	b	a	b	a	b	a	b	-	b	-	a	-	b	a	b	-	-	-	b	b	b	b	-	b	-	b	-	-	b	-	a	-	b	-	-	-
chr12	11749357	A	G	a	-	b	b	a	a	-	-	b	b	b	a	b	b	-	a	a	-	b	-	a	b	-	a	b	a	-	b	b	b	b	a	b	b	-	a	b	b	b	a	a	-	b	-	a	b
chr12	11749970	G	T	-	-	-	-	-	-	-	-	-	-	-	-	-	h	b	a	a	a	a	b	a	a	-	a	b	a	h	-	-	-	-	-	-	-	-	-	-	-	-	-	-	-	-	-	-	-
chr12	11750430	G	T	a	a	b	b	a	a	b	a	b	b	b	a	b	a	-	a	a	-	b	b	b	b	b	-	b	-	a	a	b	b	b	a	a	b	b	a	a	b	b	a	a	a	a	a	b	-
chr12	11755027	A	T	-	-	-	a	-	-	-	-	-	-	-	-	b	h	b	a	a	b	b	b	h	b	-	a	b	a	a	-	b	-	-	-	-	-	-	-	-	-	-	-	-	a	-	-	-	-
chr12	11758047	G	A	-	-	-	-	-	-	-	-	-	-	-	-	-	b	-	a	h	-	a	b	h	h	b	a	b	h	h	-	-	-	-	-	-	-	-	-	-	b	-	-	-	-	-	-	-	-
chr12	11761149	A	G	a	a	b	a	a	b	a	b	b	a	b	a	b	b	-	a	-	-	b	b	-	b	-	-	-	b	a	b	b	b	b	b	b	b	-	-	-	a	b	a	a	a	b	a	b	-
chr12	11761726	T	C	a	a	b	a	b	b	a	a	a	b	b	a	b	b	-	a	b	-	b	b	b	b	-	a	b	b	a	b	b	b	b	a	a	b	a	b	b	a	b	a	a	a	b	a	b	-
chr12	11763557	A	G	a	-	b	b	b	a	a	-	a	b	b	a	b	-	-	-	-	-	a	b	a	b	-	a	b	-	-	b	b	b	b	b	-	b	a	a	a	b	a	a	a	a	b	a	b	-
chr12	11765781	T	C	-	-	b	b	b	-	-	-	b	-	-	-	b	-	-	-	-	-	-	-	-	-	-	-	-	-	-	-	-	b	-	-	-	b	-	-	-	-	-	-	-	-	-	-	-	-
chr12	11766395	C	T	a	a	b	b	b	b	-	a	a	b	-	a	b	-	-	a	-	-	a	-	-	-	b	-	b	-	-	-	b	b	b	b	b	b	-	b	-	a	a	a	a	a	b	a	b	b
chr12	11767023	A	G	-	-	-	-	-	-	-	-	-	-	b	-	-	-	-	a	a	a	a	b	a	a	-	a	b	h	h	b	-	-	b	-	a	-	-	-	-	-	-	-	-	a	b	-	-	-
chr12	11767035	T	C	-	-	-	-	-	-	-	-	-	-	b	-	-	a	-	a	a	a	a	b	h	b	-	a	b	h	h	b	-	-	b	-	a	-	-	-	-	-	-	-	-	a	b	-	-	-
chr12	11767365	T	A	a	a	b	b	b	b	b	-	b	b	b	a	b	a	-	a	-	a	a	-	-	-	-	-	-	-	b	b	b	b	b	b	b	b	b	b	b	b	-	a	a	a	b	a	a	-
chr12	11767407	C	T	a	a	b	b	a	a	a	-	b	a	b	a	b	a	-	a	-	a	a	-	-	-	-	-	-	-	b	b	b	b	b	a	a	b	a	b	a	b	-	a	a	a	a	a	a	-
chr12	11774030	T	C	-	-	-	-	-	-	-	-	-	-	-	-	-	b	b	a	b	b	b	b	a	b	b	a	b	b	a	-	-	-	b	-	b	b	-	-	-	b	-	-	-	a	a	-	-	-
chr12	11774082	T	C	-	-	-	-	-	-	-	-	-	-	-	-	-	h	b	a	b	b	b	b	a	b	b	a	b	b	a	-	-	-	b	-	b	b	-	-	-	b	-	-	-	a	a	-	-	-
chr12	11775095	T	G	-	-	-	-	-	-	-	-	-	-	-	-	b	a	b	a	a	b	a	b	b	h	-	a	b	b	a	-	-	b	-	-	b	-	-	-	-	-	-	-	-	-	-	-	-	-
chr12	11775144	G	T	a	a	b	b	a	a	a	a	b	a	b	a	b	b	b	a	b	a	a	b	-	a	b	a	b	b	a	b	b	b	b	a	a	b	a	a	a	b	b	a	a	a	b	a	b	b
chr12	11775183	G	C	a	a	b	b	a	a	a	a	b	a	b	a	b	b	b	a	b	a	b	b	-	a	b	a	b	b	a	b	b	b	b	a	a	b	a	a	a	b	b	a	a	a	b	a	b	b
chr12	11779732	C	T	-	-	-	-	a	-	-	-	-	-	-	-	-	a	b	a	a	a	b	b	a	a	b	a	b	a	a	-	-	-	-	-	-	-	-	-	-	-	-	-	-	-	-	-	-	-
chr12	11779853	G	T	-	-	-	-	-	-	-	-	-	-	-	a	-	a	b	a	b	b	h	b	a	b	b	a	b	a	a	b	-	-	b	-	-	-	-	-	-	-	-	-	a	-	-	-	-	-
chr12	11780073	G	A	-	-	-	-	-	-	-	-	-	-	b	a	b	a	b	a	b	a	h	b	a	b	b	a	b	a	a	-	-	-	b	-	-	b	a	-	-	-	-	-	-	-	-	-	-	-
chr12	11786360	T	C	-	-	-	-	-	-	-	-	-	-	-	-	-	a	b	a	a	a	a	b	h	a	b	a	b	h	h	-	-	b	b	-	-	-	-	-	-	-	a	-	a	-	-	-	-	-
chr12	11786425	G	A	-	-	-	-	-	-	-	-	-	-	-	-	-	a	b	a	a	a	a	b	h	a	b	a	b	h	a	-	-	b	b	-	-	-	-	-	-	-	a	-	a	-	-	-	-	-
chr12	11786469	C	T	-	-	-	-	-	-	-	-	-	-	-	-	-	a	b	a	a	a	a	b	h	a	b	a	b	b	a	-	-	b	b	-	-	-	-	-	-	-	a	-	a	-	-	-	-	-
chr12	11786910	A	T	a	a	b	a	b	a	a	b	a	a	b	a	b	b	b	a	b	a	a	-	b	b	b	a	b	b	b	b	b	b	b	a	b	b	a	a	-	a	a	a	-	-	b	a	a	b
chr12	11787127	G	A	-	-	-	-	-	-	-	-	-	-	-	-	-	b	b	a	b	a	a	b	a	a	b	a	b	a	h	b	-	-	-	-	-	b	-	-	-	-	-	-	-	-	-	-	-	-
chr12	11787275	G	A	-	-	-	-	-	b	-	-	-	-	-	-	-	b	-	a	a	a	b	b	a	a	b	a	b	b	h	-	-	-	b	-	-	-	-	-	-	-	-	-	-	a	-	-	-	-
chr12	11787311	C	A	-	-	-	-	-	b	-	-	-	-	-	-	-	b	-	a	a	a	b	b	a	a	b	a	b	b	h	-	-	-	b	-	-	-	-	-	-	-	-	-	-	a	-	-	-	-
chr12	11787440	T	C	-	-	b	-	-	-	-	-	-	-	b	-	b	b	b	a	a	b	b	b	b	h	b	a	b	a	a	-	-	-	-	-	-	-	b	-	b	-	-	-	-	-	-	-	-	-
chr12	11788135	C	A	a	a	b	a	b	b	a	a	a	b	b	a	b	a	-	a	b	a	b	a	a	a	b	a	b	a	h	b	b	b	b	b	b	b	a	b	-	a	b	a	a	a	a	a	a	-
chr12	11788721	A	G	-	-	-	-	-	-	-	-	-	-	-	-	b	b	b	a	a	a	a	b	a	a	b	a	b	h	a	-	-	-	-	b	-	-	-	-	-	-	-	-	-	-	-	-	b	-
chr12	11788751	C	T	-	-	-	-	-	-	-	-	-	-	-	-	-	b	b	a	b	a	a	b	h	a	b	a	b	h	b	-	-	-	-	-	-	b	-	-	-	-	-	-	-	-	-	-	-	-
chr12	11793064	C	T	a	a	b	b	a	h	-	-	a	-	-	a	b	a	-	a	a	a	-	-	a	-	-	a	b	-	-	b	-	b	b	b	b	b	a	a	b	b	a	a	a	a	b	a	a	-
chr12	11793079	G	A	a	a	b	b	a	h	-	-	a	-	-	a	b	a	-	a	a	a	-	-	a	-	-	a	b	-	-	b	-	b	b	b	b	b	a	a	b	b	b	a	a	a	b	a	b	-
chr12	11794129	C	T	a	a	b	b	b	b	b	a	b	a	b	a	b	b	-	-	a	b	a	b	b	a	-	a	b	b	b	b	b	b	b	a	b	b	-	b	a	a	b	a	a	a	b	a	a	-
chr12	11796673	A	G	a	-	b	-	a	a	-	b	b	a	b	a	-	a	b	a	a	a	-	-	a	a	b	a	-	b	b	b	-	b	b	a	-	-	-	a	a	b	b	a	-	a	-	-	a	-
chr12	11797585	T	C	-	-	-	-	-	-	-	-	-	-	-	-	b	a	-	a	-	-	a	-	-	a	a	a	-	a	-	-	-	-	b	-	a	b	-	-	-	-	-	-	-	-	a	-	-	-
chr12	11798353	T	G	-	-	-	b	-	-	-	-	-	-	-	-	-	a	b	a	h	b	h	b	h	h	b	a	b	h	h	-	-	-	b	-	-	-	-	-	-	-	-	-	-	-	-	-	-	-
chr12	11803640	A	G	a	-	b	-	a	-	-	b	-	a	b	-	b	-	-	a	-	-	-	-	-	-	-	-	-	-	-	b	-	-	b	b	b	b	a	a	a	b	a	-	a	-	b	a	a	b
chr12	11805442	G	A	-	-	b	-	-	-	-	b	b	-	-	-	b	a	b	-	-	-	-	b	-	-	-	-	-	-	-	b	-	-	b	b	-	b	-	-	-	-	b	-	-	-	b	-	b	-
chr12	11805466	G	C	-	-	b	-	-	-	-	b	b	-	-	-	b	a	b	-	-	-	-	b	-	-	-	-	-	-	-	b	-	-	b	b	-	b	-	-	-	-	b	-	-	-	b	-	b	-
chr12	11805527	G	A	-	-	-	-	-	-	-	-	-	a	-	-	-	b	b	a	a	b	h	b	a	a	b	a	b	b	b	-	-	-	-	-	-	-	-	b	-	-	a	-	-	-	-	-	-	-
chr12	11806116	C	T	a	a	b	a	a	a	-	a	b	-	b	a	b	b	b	a	-	a	a	b	a	b	-	a	b	a	-	b	b	b	b	b	b	b	-	b	a	a	-	a	a	a	b	a	b	-
chr12	11807586	T	C	-	-	-	-	-	a	-	-	-	-	-	-	-	b	b	a	a	a	a	b	a	h	b	a	b	h	b	-	-	b	-	-	a	-	-	-	-	a	-	-	-	-	b	-	-	-
chr12	11807750	A	G	-	-	-	a	-	-	-	-	-	-	-	-	-	a	b	a	b	a	a	b	h	h	b	a	b	b	h	-	-	-	b	-	-	-	-	-	-	a	-	a	-	-	-	-	-	-
chr12	11808208	A	G	a	-	b	a	b	b	b	b	b	b	b	a	b	b	b	a	a	b	a	b	a	b	b	a	b	a	a	b	b	b	b	b	a	b	a	a	a	b	a	a	a	a	b	a	a	-
chr12	11810009	C	T	a	a	b	b	a	b	-	-	a	-	b	a	b	a	b	a	a	b	-	b	a	h	b	a	b	a	h	-	-	-	b	b	-	b	-	-	a	-	-	a	a	-	b	-	-	-
chr12	11810081	T	C	-	-	-	-	-	-	a	-	-	-	-	-	-	h	b	-	b	b	a	b	h	-	b	a	-	h	h	-	-	-	-	b	-	b	-	-	-	-	-	-	-	-	-	-	-	-
chr12	11813555	G	A	a	a	b	a	-	b	-	-	-	a	-	a	b	b	b	-	b	-	b	b	h	h	-	a	b	a	b	-	b	b	b	-	-	b	-	b	b	a	b	-	a	-	-	-	-	-
chr12	11813576	T	C	a	a	b	a	-	b	-	-	-	a	-	a	b	b	b	-	b	-	b	b	h	h	-	a	b	a	b	-	b	b	b	-	-	b	-	b	b	a	b	-	a	-	-	-	-	-
chr12	11813768	G	A	-	-	b	-	-	-	-	-	-	-	-	-	-	-	b	a	a	b	a	-	a	h	b	a	b	h	b	-	-	-	-	a	-	-	-	-	-	-	-	-	a	-	-	-	-	-
chr12	11815725	T	C	-	-	-	-	-	-	-	-	-	-	-	-	-	a	b	a	b	a	h	b	h	h	b	a	b	b	h	-	-	-	-	b	-	-	-	-	-	-	-	-	-	-	b	-	-	-
chr12	11816160	T	C	-	a	-	-	-	-	-	-	-	-	-	-	-	a	b	a	b	a	b	b	a	h	b	a	b	h	h	-	-	-	-	-	-	-	-	a	-	a	-	-	-	-	-	-	-	-
chr12	11817192	C	T	a	a	b	a	b	b	b	a	b	b	b	a	b	a	b	a	a	a	b	b	-	b	b	a	b	b	a	b	b	b	b	b	a	b	b	a	a	a	b	a	a	a	a	a	b	b
chr12	11817507	A	G	-	-	-	-	-	-	-	-	-	-	-	-	-	a	b	a	b	a	a	b	a	h	b	a	b	-	h	-	b	-	-	-	b	-	a	-	-	-	-	-	-	-	-	-	-	-
chr12	11817868	C	A	a	a	b	b	b	a	-	a	b	a	b	a	b	b	-	-	a	-	-	b	-	a	b	a	b	a	b	b	b	b	b	a	a	b	a	b	a	b	b	a	a	a	b	a	b	-
chr12	11824091	A	G	-	-	-	-	-	-	-	-	-	-	-	-	-	b	b	a	a	a	a	b	b	a	-	a	b	b	a	-	-	-	-	-	-	-	-	-	a	a	-	-	-	-	a	-	-	-
chr12	11824108	C	T	-	-	-	-	-	-	-	-	-	-	-	-	-	b	b	a	a	a	a	b	b	a	-	a	b	b	a	-	-	-	-	-	-	-	-	-	a	a	-	-	-	-	a	-	-	-
chr12	11824268	A	C	-	-	-	-	-	-	-	-	-	-	-	a	-	-	-	-	-	-	-	-	-	-	-	a	-	-	b	-	-	-	-	-	a	-	-	-	-	-	a	-	a	-	b	a	-	-
chr12	11825138	A	T	a	-	b	b	a	a	-	a	b	b	b	a	b	-	-	-	b	-	-	-	-	b	-	-	-	-	b	b	b	b	b	b	b	b	b	b	a	-	b	a	-	a	b	-	b	b
chr12	11825402	G	A	a	-	b	b	a	a	-	a	b	b	b	a	b	-	-	-	b	-	-	-	-	b	-	-	-	-	b	b	b	b	b	b	b	b	b	b	a	-	b	a	-	a	b	-	b	b
chr12	11826260	G	A	a	a	b	a	a	b	-	a	a	a	b	a	b	b	-	a	h	-	b	b	-	b	-	-	b	a	b	b	b	b	b	a	b	b	b	a	b	b	b	a	a	a	-	a	a	b
chr12	11826433	A	G	a	a	b	a	a	b	-	a	a	a	b	a	b	a	-	a	a	-	b	b	b	b	-	-	b	a	a	b	b	b	b	a	b	b	b	a	b	b	b	a	a	a	-	a	a	b
chr12	11828929	T	C	-	-	b	b	-	-	-	-	-	b	-	-	b	b	b	a	a	-	b	b	b	h	-	a	a	b	a	-	-	b	-	-	b	b	-	b	a	-	-	a	-	-	-	-	-	-
chr12	11828960	C	A	-	-	b	b	-	-	-	-	-	b	-	-	b	b	b	a	a	-	b	b	b	h	-	a	-	b	a	-	-	b	-	-	b	b	-	b	a	-	-	a	-	-	-	-	-	-
chr12	11829060	T	C	-	-	b	b	-	-	-	-	-	b	-	-	b	h	b	a	a	b	b	b	b	h	-	a	b	b	a	-	-	b	-	-	b	b	-	b	a	-	-	a	-	-	-	-	-	-
chr12	11829916	C	A	a	a	b	b	a	a	a	a	a	b	b	a	b	b	-	a	-	b	a	-	a	b	b	a	b	-	b	b	b	-	b	b	a	b	a	b	b	b	a	a	a	a	b	a	b	b
chr12	11830744	G	A	a	-	b	a	b	a	a	-	a	-	-	a	b	-	b	-	a	-	a	-	-	-	-	-	-	-	-	-	-	b	b	-	-	b	-	-	-	a	-	-	a	-	b	-	-	-
chr12	11830966	A	T	-	-	b	a	b	b	-	-	b	a	b	a	b	-	b	a	-	a	b	b	a	-	-	a	-	-	a	b	b	b	b	a	b	b	-	b	b	b	b	a	a	a	a	a	b	-
chr12	11831320	A	G	a	-	b	a	b	a	-	a	-	-	b	a	b	a	-	a	-	-	b	-	-	-	-	-	b	-	-	-	-	b	-	a	b	-	a	a	-	-	-	-	a	-	a	a	b	-
chr12	11831637	G	C	a	-	b	a	-	a	-	a	-	-	b	a	b	a	-	a	-	-	b	-	-	-	-	-	b	-	-	-	-	b	b	a	b	-	a	a	-	-	-	-	a	a	a	a	b	-
chr12	11831685	C	T	a	a	b	b	b	b	b	a	-	b	b	a	b	h	b	a	b	a	-	b	a	a	b	a	b	b	b	b	b	b	b	a	a	b	-	a	a	-	b	a	a	a	a	-	b	-
chr12	11831924	G	A	a	a	b	b	b	b	b	a	-	b	b	a	b	b	b	a	a	a	b	b	a	a	b	a	b	b	b	b	b	b	b	a	a	b	-	a	-	-	b	a	a	a	a	-	b	-
chr12	11843984	G	C	-	-	-	-	-	-	-	-	-	-	-	-	-	b	b	a	a	a	b	b	b	h	b	a	b	a	b	-	-	-	-	-	a	-	-	-	-	a	-	-	-	a	-	-	-	-
chr12	11850319	A	G	a	a	b	b	b	a	-	a	b	a	b	a	-	a	-	-	-	b	-	-	-	-	b	a	-	b	b	b	b	b	b	a	a	b	a	b	a	a	a	a	a	a	a	a	a	b
chr12	11854716	A	G	-	b	-	-	-	-	b	-	-	-	-	b	-	b	-	-	b	-	b	b	b	-	-	b	b	b	-	-	-	-	b	-	-	-	-	-	-	-	b	-	-	b	-	-	-	-
chr12	11860075	T	G	b	-	b	-	a	-	-	-	-	b	-	-	b	b	b	b	b	a	h	b	b	h	b	h	b	b	b	-	b	-	b	b	-	b	-	-	-	-	-	-	-	-	-	-	-	-
chr12	11862185	T	C	-	-	-	-	-	-	-	-	-	-	b	-	-	-	-	-	-	-	-	-	-	-	-	-	-	-	-	-	b	-	-	-	-	b	b	-	-	-	-	-	-	-	-	-	-	-
chr12	11869524	G	A	a	-	-	-	a	a	-	-	-	-	-	a	-	-	-	-	-	-	-	-	-	-	-	-	-	-	-	-	-	-	-	-	-	-	a	a	a	-	a	a	a	a	a	a	-	-
chr12	11870754	A	G	b	-	b	-	b	b	-	-	b	a	-	-	-	a	b	b	b	b	h	b	b	h	b	h	b	h	h	b	-	-	b	-	-	-	-	-	-	-	-	-	-	-	-	-	-	b
chr12	11897064	T	C	a	a	-	a	a	a	a	a	a	a	-	a	-	a	b	a	a	b	a	b	a	a	b	a	b	b	b	-	-	-	-	-	-	-	b	a	-	-	a	-	a	a	a	b	a	-
chr12	11919192	C	T	-	-	-	-	-	b	-	-	-	-	b	-	-	a	-	a	a	a	-	b	b	h	b	a	-	a	b	-	b	b	b	-	-	-	a	-	-	-	-	-	-	-	-	-	-	-
chr12	11920029	G	A	a	a	b	a	b	b	-	a	a	b	b	a	b	-	-	a	-	a	-	b	-	-	-	-	-	-	a	-	b	b	b	b	b	b	-	-	-	a	a	a	-	a	b	a	-	-
chr12	11928112	A	G	-	-	-	-	-	-	-	b	-	-	-	-	-	b	b	a	a	a	a	b	a	h	b	a	b	a	a	-	-	-	-	-	-	-	a	-	a	-	-	-	-	-	-	-	-	b
chr12	11928146	A	G	-	-	-	-	-	-	-	b	-	-	-	-	-	b	b	a	a	a	a	b	a	h	b	a	b	a	a	-	-	-	-	-	-	-	a	-	a	-	-	-	-	-	-	-	-	b
chr12	11928459	T	C	a	a	b	b	b	b	a	b	a	a	b	a	b	a	b	a	b	-	-	b	a	-	b	a	b	-	-	b	b	b	b	b	b	b	a	b	a	b	-	a	a	a	a	a	a	b
chr12	11932306	C	G	-	-	b	a	-	b	-	-	-	b	b	a	-	a	-	a	a	a	a	b	b	b	b	a	b	b	b	-	b	-	b	-	-	-	b	-	-	-	-	a	-	-	-	-	-	-
chr12	11937457	T	C	-	-	-	-	-	a	-	-	b	-	-	-	b	b	b	a	b	h	a	b	h	h	b	a	b	a	h	-	-	b	b	b	b	-	b	-	-	b	b	-	b	a	b	-	-	-
chr12	11939541	T	C	-	-	-	-	-	-	-	a	-	-	-	a	-	b	-	a	a	a	a	-	a	a	-	a	-	a	a	-	-	-	b	a	-	-	-	-	-	-	-	-	-	-	-	-	-	-
chr12	11942391	A	G	a	a	b	a	a	b	-	a	a	a	b	a	b	b	-	a	a	a	a	-	a	a	-	a	-	a	a	b	b	-	b	a	a	b	a	b	a	a	a	a	a	a	b	a	a	-
chr12	11942411	G	A	a	a	b	b	b	b	-	b	b	a	b	a	b	b	-	a	a	a	a	-	a	a	-	a	-	a	a	b	b	-	b	a	b	b	a	b	a	a	b	a	a	a	b	a	a	-
chr12	11942983	A	G	a	a	b	b	a	a	a	a	a	-	b	a	b	a	-	-	a	b	b	b	a	b	-	a	-	-	-	b	b	b	b	a	a	b	b	a	-	a	a	a	a	a	a	a	b	b
chr12	11960206	T	G	-	-	-	b	-	-	a	-	-	-	-	-	-	a	b	a	b	a	a	b	b	b	-	a	b	a	a	-	-	-	-	b	-	b	-	-	-	-	-	-	a	-	-	-	-	-
chr12	11961114	A	T	a	-	-	b	a	b	-	-	-	b	-	a	b	-	b	-	-	b	-	b	b	-	-	-	b	-	b	-	b	b	b	-	a	b	-	b	a	b	b	-	a	a	b	a	b	-
chr12	11961706	A	G	a	a	b	a	a	a	a	a	a	a	-	a	b	a	-	a	a	a	-	-	a	-	b	-	-	-	a	-	a	b	b	a	-	b	-	a	a	a	-	a	a	a	a	a	b	-
chr12	11962072	G	A	a	a	b	b	b	a	a	a	a	a	-	a	b	a	-	a	a	a	-	-	a	-	b	-	-	-	a	-	b	b	b	a	-	b	-	a	a	a	-	a	a	a	b	a	b	-
chr12	12011701	A	G	b	b	b	a	b	b	a	b	b	a	a	b	b	a	b	b	a	b	b	b	a	b	-	b	b	b	a	b	b	b	b	b	b	b	a	b	b	b	b	a	a	b	b	b	b	b
chr12	12012029	C	G	a	a	b	b	a	b	-	b	b	b	b	b	b	b	-	a	-	-	b	-	b	-	-	a	b	b	-	b	b	-	b	-	b	b	b	a	b	a	a	a	a	b	a	-	a	b
chr12	12066780	A	G	-	a	b	a	-	a	a	b	b	-	-	a	b	h	b	a	a	b	b	b	h	b	b	a	b	h	h	-	-	-	b	a	-	-	-	b	b	-	-	a	a	-	-	a	-	-
chr12	12067056	G	A	-	-	-	-	-	-	-	-	a	-	-	-	-	a	b	a	b	b	b	b	b	a	b	a	b	b	b	-	-	-	-	b	-	b	-	-	b	-	-	-	-	-	-	-	-	-
chr12	12067168	A	G	-	-	-	-	-	-	-	-	-	-	-	-	-	h	b	a	h	-	a	b	a	b	-	a	b	a	-	b	-	-	-	-	-	-	-	-	-	-	-	-	a	-	-	-	-	-
chr12	12068793	C	T	a	-	a	h	a	a	a	-	a	-	b	a	b	b	-	-	b	-	-	b	b	-	-	a	b	b	-	-	-	b	b	-	b	b	a	a	-	a	a	-	a	a	a	a	a	b
chr12	12068991	T	C	-	-	b	-	-	-	-	-	-	-	-	-	-	a	b	a	b	h	h	b	h	h	b	a	b	h	h	-	-	-	b	-	-	-	-	-	-	-	-	-	-	-	-	-	-	-
chr12	12069011	G	A	-	-	b	-	-	-	-	-	-	-	-	-	-	a	b	a	b	h	h	b	h	h	b	a	b	h	h	-	-	-	b	-	-	-	-	-	-	-	-	-	-	-	-	-	-	-
chr12	12069753	C	T	-	-	-	-	-	-	-	-	-	-	-	-	-	h	b	a	a	b	-	b	h	h	b	a	b	-	b	-	-	-	-	-	-	-	-	-	-	-	-	-	-	-	-	-	-	-
chr12	12069849	A	C	-	-	-	-	-	-	-	-	-	-	-	-	-	a	b	a	-	a	a	-	a	a	-	a	b	a	a	-	-	-	-	-	-	b	-	-	-	-	-	-	-	-	-	-	-	-
chr12	12069885	A	G	-	-	-	-	-	-	-	-	-	-	-	-	-	a	b	a	b	b	a	-	b	h	b	a	b	h	h	-	-	-	-	-	-	b	-	-	-	-	-	-	-	-	-	-	-	-
chr12	12090677	T	C	-	-	-	-	-	-	-	-	-	-	-	a	-	a	b	a	a	a	b	b	a	h	b	a	b	h	a	-	b	-	-	-	-	-	-	-	-	a	-	-	-	-	-	-	-	-
chr12	12091158	C	T	-	-	-	-	-	-	-	-	-	-	-	-	-	a	b	a	a	b	h	b	h	h	b	a	b	b	h	-	b	-	b	-	a	-	-	-	-	-	-	-	-	-	-	-	-	-
chr12	12093733	T	C	-	-	-	-	a	-	-	-	-	-	-	-	-	b	b	a	a	a	a	b	a	h	-	a	b	h	a	-	-	-	-	-	-	b	-	-	-	-	-	-	-	-	-	-	-	-
chr12	12093800	C	T	-	-	-	-	-	-	-	-	-	-	-	-	-	h	b	a	b	b	h	b	h	h	b	a	b	h	a	-	-	-	-	-	-	-	-	a	-	-	-	-	-	-	-	a	-	-
chr12	12110406	G	T	-	-	b	b	b	b	b	b	b	b	b	-	b	b	b	-	b	b	b	b	-	-	-	-	b	b	-	b	b	b	b	-	b	b	-	b	b	b	b	-	-	-	b	-	-	-
chr12	12111187	T	C	-	-	b	a	-	-	-	-	a	-	-	-	-	b	b	a	b	a	a	b	h	h	b	a	b	b	b	-	-	-	b	-	-	-	-	a	a	-	-	-	-	-	-	-	-	-
chr12	12111684	G	A	-	-	-	-	-	-	-	-	-	-	-	-	-	a	b	-	b	-	-	b	h	h	b	a	b	h	-	-	-	-	-	b	-	-	-	-	-	-	-	a	-	-	-	-	-	-
chr12	12112149	A	C	-	-	-	-	-	-	-	-	-	-	-	-	b	a	b	a	b	-	b	b	h	a	b	a	b	a	a	-	-	b	-	-	-	b	-	-	-	-	-	-	-	-	-	-	-	-
chr12	12112184	G	A	-	-	-	-	-	-	-	-	-	-	-	-	b	a	b	a	b	-	b	b	h	a	b	a	b	a	a	-	-	b	-	-	-	b	-	-	-	-	-	-	-	-	-	-	-	-
chr12	12112847	G	A	a	-	b	a	b	b	-	a	b	b	-	a	b	a	-	a	b	a	a	-	a	a	-	a	-	a	-	-	b	-	b	a	a	b	-	-	b	a	b	-	a	a	a	-	-	-
chr12	12115623	G	A	-	-	-	-	-	-	-	-	-	a	-	-	-	-	-	-	b	-	-	b	a	a	-	-	b	a	-	b	-	-	-	a	-	b	-	-	a	b	b	a	a	a	a	a	b	-
chr12	12116023	C	T	-	-	-	-	-	-	-	-	-	a	-	-	-	-	-	-	b	-	-	b	a	a	-	-	b	a	-	b	b	-	-	b	-	b	-	-	a	a	b	a	a	a	a	a	b	-
chr12	12116077	C	T	-	-	-	-	-	-	-	-	-	-	-	-	-	a	b	a	a	a	h	b	h	h	b	a	b	a	h	-	-	-	-	-	-	-	-	-	a	a	-	-	-	-	-	a	-	-
chr12	12116574	G	T	a	a	b	a	a	a	a	a	a	a	b	a	b	-	-	-	a	a	b	b	a	b	-	a	b	h	a	b	b	-	b	b	a	b	b	a	b	b	b	a	a	a	a	a	a	b
chr12	12116704	T	C	-	-	b	-	-	-	-	-	b	-	-	-	b	b	b	a	b	b	h	-	b	b	b	-	b	h	a	-	-	-	-	-	b	-	-	-	a	-	-	-	a	-	-	-	-	-
chr12	12118650	G	A	-	-	-	-	-	-	-	-	-	-	-	-	-	a	b	a	a	-	a	b	b	b	-	a	b	a	-	-	b	-	b	-	a	-	-	-	b	-	a	-	-	-	-	-	-	-
chr12	12124570	C	T	a	a	b	a	a	b	-	a	a	a	b	a	b	a	-	a	-	-	-	-	a	a	-	a	-	-	-	b	b	b	b	b	a	b	b	a	a	a	b	a	a	a	b	a	a	b
chr12	12124601	C	A	a	a	b	a	a	b	-	a	a	a	b	a	b	a	-	a	-	-	-	-	a	a	-	a	-	-	-	b	b	b	b	b	a	b	b	a	a	a	b	a	a	a	b	a	a	b
chr12	12124876	A	C	a	a	a	a	a	b	-	a	a	a	b	a	b	b	-	a	-	-	-	-	a	a	-	a	-	-	-	b	b	b	b	b	a	a	b	a	a	a	b	a	a	a	b	a	a	b
chr12	12124923	C	T	a	a	a	a	a	b	-	a	a	a	b	a	b	b	-	a	-	-	-	-	a	a	-	a	-	-	-	b	b	b	b	b	a	a	b	a	a	a	b	a	a	a	b	a	a	b
chr12	12130858	C	T	a	a	b	b	b	b	a	b	-	a	b	a	b	b	b	a	-	b	b	b	a	a	b	-	-	a	b	b	b	-	b	a	a	b	a	a	a	a	-	a	a	a	a	a	b	-
chr12	12135421	A	C	-	-	-	-	-	-	-	-	-	-	b	-	-	b	b	-	b	-	b	b	b	b	b	-	-	b	b	-	b	-	-	b	-	-	-	-	-	-	b	-	-	-	-	-	-	-
chr12	12137465	G	A	-	-	-	-	-	-	-	-	-	-	-	-	-	h	b	a	a	h	h	b	h	a	b	a	b	a	h	b	-	-	-	-	-	-	-	-	-	-	-	-	-	-	-	-	-	-
chr12	12138950	C	A	-	-	-	-	b	-	-	-	-	-	-	-	-	a	-	a	h	a	b	b	b	b	b	a	b	h	b	-	b	-	-	-	-	-	-	-	-	-	-	-	-	-	-	-	-	-
chr12	12138990	A	T	-	-	-	-	-	-	-	-	-	-	-	-	-	h	b	a	a	h	a	b	-	a	b	a	-	a	a	-	-	-	-	-	-	-	-	-	-	-	-	-	-	-	-	-	-	-
chr12	12146391	G	T	a	a	-	b	-	a	-	-	-	-	-	a	b	-	-	a	-	-	-	b	b	a	b	-	b	-	-	-	-	-	-	b	a	b	a	-	-	-	-	-	a	a	a	a	a	-
chr12	12147852	C	T	a	a	b	b	b	a	b	a	a	a	b	a	b	a	b	a	b	-	-	b	a	a	b	a	-	-	-	b	b	b	b	b	a	b	-	a	a	b	a	a	a	a	b	a	a	-
chr12	12147884	A	C	a	a	b	b	b	a	b	a	a	a	b	a	b	a	b	a	b	-	-	b	a	a	b	a	b	-	-	b	b	b	b	b	a	b	-	a	a	b	a	a	a	a	b	a	a	-
chr12	12148316	G	A	-	-	-	a	-	a	-	-	a	a	-	a	-	-	-	a	-	-	-	-	-	-	-	-	-	-	b	-	-	-	-	-	-	-	-	a	-	-	-	-	a	-	a	-	-	-
chr12	12165600	G	A	a	-	b	a	-	a	-	a	-	-	-	-	-	a	-	a	-	-	-	-	-	-	-	-	-	-	-	-	-	-	b	a	a	b	-	-	-	-	-	-	-	-	a	a	-	-
chr12	12166904	C	G	a	-	-	-	-	-	-	-	-	a	-	-	-	b	b	a	a	a	b	b	b	a	b	a	b	a	h	-	-	-	b	-	-	-	-	-	b	-	-	-	-	-	-	-	-	-
chr12	12169387	A	C	-	-	b	-	-	-	-	-	-	-	-	-	-	a	b	a	b	b	a	b	h	a	b	a	b	b	a	-	-	-	-	-	-	b	-	-	-	-	a	-	-	-	-	-	-	-
chr12	12169450	C	T	-	-	b	-	-	-	-	-	-	-	-	-	-	a	b	a	b	b	a	b	h	a	b	a	b	b	h	-	-	-	-	-	-	b	-	-	-	-	a	-	-	-	-	-	-	-
chr12	12170109	T	C	-	-	-	-	-	-	-	-	-	-	-	-	-	a	b	a	b	a	a	b	b	b	b	a	b	a	h	-	-	-	-	b	-	b	-	-	-	-	-	-	-	a	-	-	b	-
chr12	12170127	T	A	-	-	-	-	-	-	-	-	-	-	-	-	-	a	b	a	b	a	a	b	b	b	b	a	b	a	h	-	-	-	-	b	-	b	-	-	-	-	-	-	-	a	-	-	b	-
chr12	12170287	C	T	a	-	-	a	-	-	-	-	-	-	-	-	-	a	-	a	a	a	-	-	a	a	-	a	-	a	a	-	-	-	-	a	-	-	-	-	a	-	-	-	-	a	-	-	-	-
chr12	12172106	T	C	-	-	-	-	-	a	-	-	a	-	-	-	-	a	-	a	b	a	b	b	b	b	-	a	b	a	b	-	-	-	-	-	-	-	-	-	-	-	-	-	-	-	-	-	-	-
chr12	12172267	G	A	-	-	-	-	-	-	-	-	-	-	b	-	-	a	-	-	h	a	a	b	-	a	-	a	b	-	-	-	-	-	-	a	-	b	-	-	-	-	-	-	-	-	-	-	-	-
chr12	12172410	A	G	-	-	b	b	b	b	-	-	-	-	-	-	b	a	-	a	a	b	a	-	h	a	b	a	b	a	h	b	-	-	b	-	-	b	b	-	b	-	-	a	b	-	-	-	b	-
chr12	12172461	C	T	-	-	-	b	-	-	-	-	-	-	-	-	-	h	-	a	a	b	a	-	h	a	b	a	b	a	h	b	-	-	-	-	-	b	-	-	-	-	-	a	-	-	-	-	-	-
chr12	12172473	G	A	-	-	-	b	-	-	-	-	-	-	-	-	-	h	-	a	a	b	a	-	h	a	b	a	b	a	h	b	-	-	-	-	-	b	-	-	-	-	-	a	-	-	-	-	-	-
chr12	12173653	A	T	a	a	b	a	b	a	b	b	a	a	b	a	b	-	b	a	b	b	a	b	a	a	-	a	b	a	b	b	b	b	b	a	a	b	b	a	a	b	b	a	a	a	a	a	b	b
chr12	12173669	C	T	-	-	b	a	a	a	-	b	b	b	b	a	b	a	-	-	b	b	b	b	b	a	-	a	b	b	-	b	-	b	b	b	a	b	b	a	b	a	a	a	a	a	a	-	b	b
chr12	12173995	T	C	-	-	b	a	a	a	-	b	b	b	-	a	b	a	-	-	-	b	-	-	b	a	-	a	b	b	-	b	-	b	b	b	a	b	b	a	b	a	a	a	a	a	a	-	b	b
chr12	12175480	A	G	-	-	-	-	-	-	-	-	-	-	-	-	-	a	b	a	a	b	h	b	-	a	b	a	b	b	h	-	-	-	b	-	-	-	-	-	-	-	b	-	-	-	b	-	-	-
chr12	12176997	T	C	-	-	-	-	-	-	-	-	-	-	-	-	-	b	-	a	a	-	a	b	b	b	b	a	b	b	a	-	-	-	-	-	-	-	-	-	-	-	b	-	-	-	b	-	-	-
chr12	12177559	A	T	-	-	-	-	-	a	-	-	-	-	-	a	-	b	b	-	a	-	b	b	h	-	b	-	-	-	b	-	-	-	-	-	-	-	-	-	-	-	-	-	-	a	-	-	-	-
chr12	12178941	G	A	a	a	b	b	b	b	-	a	b	-	b	a	b	h	b	-	a	-	a	b	b	a	-	a	-	b	-	-	b	b	b	b	b	b	-	-	-	a	a	a	a	a	b	a	a	b
chr12	12181839	T	C	-	-	-	-	-	-	-	-	-	a	-	-	b	a	b	a	a	h	a	b	a	a	b	a	b	h	a	-	-	b	b	a	b	-	-	b	-	-	-	-	-	-	-	-	-	-
chr12	12186095	A	G	-	-	-	-	-	-	a	-	-	-	-	-	-	a	b	a	b	a	a	b	a	h	b	a	b	a	b	-	-	-	-	-	-	-	-	-	-	-	-	a	-	-	-	-	-	-
chr12	12189397	A	G	a	a	b	b	a	b	a	b	b	a	b	a	b	b	b	a	-	a	-	b	-	b	-	a	b	b	-	-	b	b	b	b	a	b	b	a	a	a	a	a	a	a	b	a	a	b
chr12	12189651	C	T	-	-	-	-	-	-	-	-	a	-	-	a	-	b	b	a	a	a	a	-	h	h	b	a	b	h	b	-	-	-	-	a	-	-	-	-	-	-	-	-	-	-	-	-	-	-
chr12	12189747	C	T	-	-	-	-	-	-	-	-	a	-	-	a	-	a	b	a	a	b	a	b	h	h	b	a	b	h	b	-	-	-	-	a	-	-	-	-	-	-	-	-	-	-	-	-	-	-
chr12	12224829	A	C	a	a	b	a	b	a	a	a	a	a	b	a	b	b	b	-	b	b	b	b	b	a	b	a	-	a	a	-	b	b	b	b	b	b	a	b	b	b	a	a	a	a	b	a	b	-
chr12	12229993	T	C	a	a	b	b	b	a	-	-	a	-	b	a	b	b	-	a	-	-	-	-	-	b	b	a	b	-	-	-	b	b	a	a	b	b	a	-	a	a	b	a	a	a	a	a	b	b
chr12	12230008	G	A	a	a	b	b	b	a	-	-	a	-	b	a	b	b	-	a	-	-	-	b	-	b	b	a	b	-	-	-	b	b	b	a	b	b	a	-	a	a	b	a	a	a	a	a	b	b
chr12	12240574	C	T	-	-	b	b	b	b	b	-	b	b	b	-	b	b	-	-	-	-	-	-	-	-	-	-	-	-	-	b	b	b	b	b	b	b	-	-	b	b	-	-	-	-	b	-	-	b
chr12	12240792	T	C	-	-	b	b	b	b	-	-	b	b	b	-	b	b	-	-	-	-	-	-	-	-	-	-	-	-	-	b	b	b	b	b	b	b	-	-	b	b	-	-	-	-	b	-	-	b
chr12	12240824	A	T	-	-	b	b	b	b	-	-	b	b	b	-	b	b	-	-	-	-	-	-	-	-	-	-	-	-	-	b	b	b	b	b	b	b	-	-	b	b	-	-	-	-	b	-	-	b
chr12	12241080	C	T	a	a	b	a	a	b	-	a	b	b	b	a	b	-	-	a	-	-	-	-	-	-	-	-	-	-	-	-	b	b	b	b	b	b	a	-	b	b	b	a	a	a	a	a	-	b
chr12	12245213	T	C	a	-	b	a	b	b	b	a	b	a	-	a	b	a	b	a	a	b	b	b	a	-	b	a	b	b	b	-	b	-	b	a	-	b	b	b	b	-	-	-	a	a	a	-	-	-
chr12	12245412	T	C	a	a	b	a	a	-	-	-	-	-	-	-	b	a	b	a	a	b	a	-	a	a	b	a	b	h	b	-	b	-	b	-	-	-	b	b	-	-	-	-	a	-	-	-	-	-
chr12	12246721	A	G	-	-	b	-	-	-	-	-	-	-	-	-	-	b	b	a	b	a	a	b	a	b	b	a	b	b	h	-	b	-	b	-	-	-	-	-	-	-	b	-	-	a	-	-	-	-
chr12	12247160	T	G	-	-	-	-	-	-	-	-	-	-	-	-	-	h	-	a	a	a	a	h	b	h	b	a	b	a	a	-	-	-	b	-	-	-	-	-	-	-	-	-	-	-	-	-	-	-
chr12	12247813	A	G	-	-	-	-	-	-	-	-	-	-	b	-	b	b	b	a	a	b	a	b	h	h	b	a	b	b	a	-	-	-	-	-	a	-	-	-	-	-	-	-	a	-	-	-	-	-
chr12	12247998	G	A	a	-	b	b	a	a	b	b	b	a	b	a	b	b	b	a	b	a	-	b	a	a	-	a	-	b	a	b	b	b	b	b	b	b	b	a	b	a	a	a	a	a	b	a	a	-
chr12	12249096	T	C	a	-	-	-	-	-	-	-	-	-	-	-	-	a	b	a	a	h	a	b	a	a	b	a	b	a	h	-	-	-	-	-	-	-	-	-	-	-	-	-	-	-	-	-	-	-
chr12	12249279	T	C	a	a	b	a	b	b	a	b	b	b	b	a	b	a	b	-	b	a	-	b	b	h	b	a	b	a	a	-	b	-	b	b	b	b	b	-	a	a	-	-	a	a	-	a	b	-
chr12	12249377	T	C	a	a	b	a	b	b	a	b	b	b	b	a	b	b	b	-	b	b	-	b	b	h	b	a	b	a	a	-	-	-	b	b	b	b	b	b	a	a	-	-	a	a	-	a	b	-
chr12	12251290	T	C	a	-	-	-	-	-	-	-	-	-	b	-	-	b	b	a	b	a	h	h	b	h	b	a	b	h	h	-	-	-	b	-	-	-	-	-	a	-	-	-	-	-	-	-	-	-
chr12	12252472	G	A	a	a	b	a	a	b	b	b	a	a	b	a	b	a	-	-	a	a	-	-	a	-	-	a	-	a	a	b	b	-	b	a	b	b	a	b	a	a	a	a	a	a	a	a	a	b
chr12	12252478	C	T	a	a	b	a	a	b	b	b	a	a	b	a	b	a	-	-	a	a	-	-	a	-	-	a	-	a	a	b	b	-	b	a	b	b	a	b	a	a	a	a	a	a	a	a	a	b
chr12	12252580	C	T	-	-	-	-	-	-	-	-	-	a	-	-	-	a	b	a	a	-	a	b	a	h	b	a	b	b	-	-	-	-	-	-	-	-	-	-	a	-	-	-	-	-	-	-	-	-
chr12	12252595	C	T	-	-	-	-	-	-	-	-	-	a	-	-	-	a	b	a	a	-	a	b	a	h	b	a	b	b	-	-	-	-	-	-	-	-	-	-	a	-	-	-	-	-	-	-	-	-
chr12	12252791	G	A	-	-	b	-	-	-	-	-	-	-	-	-	-	a	-	a	h	a	a	b	a	h	b	a	b	h	h	-	-	-	-	-	-	-	-	-	-	-	-	-	-	a	-	-	-	-
chr12	12252864	T	C	-	-	-	b	-	-	-	a	-	-	-	-	-	b	b	h	a	a	a	b	h	a	-	a	b	b	b	-	-	-	b	-	-	-	-	-	-	-	-	-	-	-	-	-	-	-
chr12	12253034	A	G	-	-	-	b	-	-	-	-	-	-	-	-	-	b	-	a	-	a	b	b	h	a	-	a	b	a	h	-	-	-	-	-	-	-	-	-	-	-	-	-	-	a	-	-	b	-
chr12	12253055	G	A	-	-	-	b	-	-	-	-	-	-	-	-	-	b	-	a	-	a	b	b	h	a	-	a	b	a	h	-	-	-	-	-	-	-	-	-	-	-	-	-	-	a	-	-	b	-
chr12	12253660	T	G	a	-	-	b	-	-	-	-	-	-	-	a	-	h	-	a	b	-	b	b	-	b	-	a	b	a	a	-	-	-	-	-	-	-	-	-	-	-	-	-	-	-	-	-	-	-
chr12	12258982	T	C	-	a	-	b	b	-	-	-	-	-	-	a	b	-	-	-	-	-	-	b	-	-	-	a	-	b	-	-	b	-	b	a	b	-	-	b	-	a	a	a	a	a	b	a	b	-
chr12	12259841	G	A	a	-	b	b	a	a	-	a	-	-	b	a	-	a	b	a	a	a	-	b	-	b	-	a	b	b	b	-	-	b	b	b	b	b	b	-	a	-	-	-	-	-	-	-	-	-
chr12	12260061	T	A	a	-	b	b	-	a	-	-	-	a	-	-	b	a	-	-	b	a	-	b	b	b	b	-	h	b	-	-	-	b	-	-	-	b	-	b	-	-	-	-	-	-	-	-	-	-
chr12	12268471	A	T	-	-	-	a	-	b	-	-	-	-	-	-	-	b	b	a	a	b	h	b	a	a	b	a	b	h	a	-	-	-	b	-	-	-	b	-	-	-	-	-	-	-	a	-	-	-
chr12	12290064	G	A	-	-	-	-	-	-	-	-	-	-	-	-	-	b	b	a	a	a	h	b	h	a	b	a	b	h	h	-	-	-	-	-	-	-	-	-	-	-	-	-	-	-	-	-	-	-
chr12	12311138	T	C	-	-	-	-	-	-	-	-	-	-	-	-	-	a	b	a	b	a	b	b	h	h	b	a	b	b	a	-	b	-	-	-	-	b	-	-	-	b	-	a	-	-	-	-	-	-
chr12	12328694	A	G	a	a	b	a	a	a	-	b	a	b	b	a	b	a	b	a	-	-	a	b	b	b	-	a	b	a	-	b	b	b	b	b	a	b	a	-	b	b	b	a	a	a	a	a	-	b
chr12	12328766	A	G	a	-	-	-	a	-	-	-	a	a	-	a	b	b	b	a	a	b	a	b	-	a	b	a	b	a	b	-	-	-	-	-	-	-	-	-	-	-	-	-	-	-	-	-	-	-
chr12	12331205	A	T	b	-	-	-	a	a	-	-	b	-	-	b	b	a	b	b	b	b	h	-	b	b	b	a	b	h	h	b	b	-	-	b	b	-	-	b	-	-	-	-	-	-	b	-	-	b
chr12	12334960	C	T	-	a	-	-	-	a	-	a	a	-	-	-	-	a	b	a	b	b	a	b	h	a	b	a	b	a	h	-	-	-	-	-	-	-	-	-	-	-	-	-	-	-	-	-	-	-
chr12	12335305	T	A	-	a	-	-	a	a	-	-	-	-	-	a	-	a	-	a	a	a	a	-	a	a	-	a	-	-	-	-	-	-	-	a	a	-	-	-	-	-	-	-	-	-	-	-	-	-
chr12	12345543	G	A	-	-	b	b	b	b	b	b	b	b	b	a	b	h	b	-	b	-	-	b	a	b	b	-	b	b	b	b	b	b	b	b	b	b	-	a	b	b	b	a	-	a	b	-	b	-
chr12	12359441	T	A	a	-	-	-	b	b	-	a	b	-	-	a	-	h	-	a	b	b	-	b	a	b	b	a	b	b	b	-	-	-	-	-	-	-	-	-	-	-	b	-	-	-	-	-	-	-
chr12	12366011	T	C	-	-	-	-	-	-	-	-	-	-	-	-	-	a	b	a	a	a	b	b	a	b	b	-	b	a	a	b	-	-	-	b	-	-	-	-	-	-	-	-	-	-	-	-	-	-
chr12	12366020	C	G	-	-	-	-	-	-	-	-	-	-	-	-	-	a	b	a	a	a	b	b	a	a	b	-	b	a	a	b	-	-	-	b	-	-	-	-	-	-	-	-	-	-	-	-	-	-
chr12	12366028	G	T	-	-	-	-	-	-	-	-	-	-	-	-	-	a	b	a	a	a	b	b	a	a	b	-	b	a	a	b	-	-	-	b	-	-	-	-	-	-	-	-	-	-	-	-	-	-
chr12	12366094	A	G	-	-	-	-	-	-	-	-	-	-	-	-	-	b	b	a	a	a	b	b	a	a	b	-	b	a	a	b	-	-	-	b	-	-	-	-	-	-	-	-	-	-	-	-	-	-
chr12	12368227	T	C	-	-	-	-	-	-	-	-	-	-	-	-	-	a	b	a	a	a	b	b	a	a	-	a	b	a	b	-	-	-	-	-	-	-	-	-	-	b	-	-	-	-	-	-	-	-
chr12	12368285	T	C	-	-	-	-	-	-	-	-	-	-	-	-	-	a	b	a	a	a	b	b	h	h	b	a	b	a	b	-	-	-	-	-	-	-	-	-	-	b	-	-	-	-	-	-	-	-
chr12	12374083	G	T	a	a	b	b	b	b	a	-	b	b	-	a	b	-	-	-	-	a	-	-	a	-	-	a	b	-	b	b	b	b	b	b	b	b	a	b	b	b	a	a	a	a	b	a	a	b
chr12	12382723	G	A	-	-	-	-	-	-	-	-	-	-	-	-	-	a	b	-	a	-	b	b	b	a	-	a	b	h	a	-	-	-	-	-	-	-	-	-	-	-	-	-	-	-	-	-	-	-
chr12	12384644	A	C	a	a	b	a	a	b	-	b	a	a	b	a	b	a	b	a	b	b	a	-	a	a	-	a	b	b	a	b	b	b	b	b	a	b	-	-	a	a	b	a	a	a	a	a	b	-
chr12	12387524	A	G	-	-	-	-	-	-	-	-	-	-	-	-	-	h	b	a	a	h	h	b	h	h	b	a	b	b	h	b	-	-	-	-	-	-	-	-	-	-	-	-	-	-	-	-	-	-
chr12	12397733	A	C	a	a	b	b	b	b	a	-	a	a	b	a	b	b	-	-	-	a	b	b	-	a	-	a	b	b	-	b	b	b	b	-	a	b	-	b	b	b	-	a	a	a	a	a	b	b
chr12	12407925	T	C	-	-	-	-	-	-	-	-	-	-	b	-	-	b	b	a	b	-	-	b	b	b	b	a	b	a	a	-	-	-	-	-	-	-	-	-	-	-	-	-	a	a	-	-	-	-
chr12	12409696	T	C	a	a	b	b	b	a	b	a	b	a	-	a	b	b	b	-	a	-	-	b	a	-	b	a	-	-	-	b	b	-	b	b	a	b	a	b	b	b	a	-	a	b	b	a	a	b
chr12	12411298	A	G	a	-	b	b	-	b	-	-	-	-	-	-	b	-	-	-	-	-	-	-	-	a	-	-	-	-	-	b	b	-	b	a	-	b	-	b	a	b	-	-	-	-	a	-	a	-
chr12	12413726	A	G	-	-	-	-	-	-	-	-	-	-	-	-	-	a	h	a	b	-	h	b	b	h	b	a	b	h	a	-	-	-	b	-	-	-	-	-	-	-	-	-	-	-	-	-	-	-
chr12	12413859	T	A	a	a	b	b	a	a	b	-	a	b	-	a	b	b	b	-	a	a	a	b	b	h	b	a	b	b	-	b	b	-	b	b	b	b	a	b	a	a	b	a	a	a	b	a	a	b
chr12	12414013	G	A	a	a	b	a	a	a	b	-	a	b	-	a	b	b	b	-	a	a	a	b	b	h	b	a	b	b	b	b	b	-	b	b	b	b	a	b	a	a	b	a	a	a	b	a	a	b
chr12	12415723	G	A	-	-	b	b	-	b	-	b	b	-	-	-	b	-	-	-	b	-	-	b	-	-	b	-	-	-	-	b	b	b	b	b	b	b	-	-	-	b	b	-	-	-	b	-	-	-
chr12	12416123	T	G	a	-	b	a	b	a	a	-	b	-	b	a	b	a	b	a	b	-	-	b	-	h	b	a	-	a	-	b	b	b	b	b	a	b	a	b	b	b	a	a	a	a	b	-	-	b
chr12	12420873	G	A	-	-	-	-	-	-	-	-	-	-	-	-	-	b	-	a	b	b	b	b	a	h	b	a	b	a	b	-	-	-	-	-	-	-	-	-	-	-	-	-	-	-	-	-	-	-
chr12	12420891	G	A	-	-	-	-	-	-	-	-	-	-	-	-	-	h	-	a	b	b	h	b	a	h	b	a	b	h	b	-	-	-	-	-	-	b	-	-	-	-	-	-	-	-	-	-	-	-
chr12	12421023	C	T	a	a	b	b	b	b	b	-	b	a	b	a	b	h	b	a	a	a	a	b	h	a	-	a	b	a	h	b	b	b	b	b	b	b	-	a	-	b	a	-	-	-	b	-	-	-
chr12	12421680	C	T	-	-	-	-	-	-	-	-	-	-	-	-	-	b	b	-	b	b	b	b	a	b	b	a	b	b	a	-	-	-	-	-	b	-	-	-	-	-	-	-	-	-	-	-	-	-
chr12	12426471	A	G	a	-	b	b	a	b	a	b	a	a	b	a	b	b	b	-	b	a	a	b	a	b	-	a	b	a	a	b	b	b	b	a	b	b	b	a	a	a	-	a	a	a	b	a	b	b
chr12	12437905	T	G	-	-	-	a	-	-	-	-	-	-	-	-	-	a	b	a	b	a	-	b	a	b	b	a	b	b	b	-	-	-	-	a	-	-	-	-	-	-	-	-	-	-	-	-	-	-
chr12	12438118	C	G	-	-	-	a	-	-	-	-	-	b	-	-	-	h	b	a	h	b	h	b	a	a	b	a	-	b	h	-	-	-	-	-	-	-	-	-	-	b	-	-	-	-	-	-	-	-
chr12	12438124	T	C	-	-	-	a	-	-	-	-	-	b	-	-	-	h	b	a	h	b	h	b	a	a	b	a	-	b	h	-	-	-	-	-	-	-	-	-	-	b	-	-	-	-	-	-	-	-
chr12	12442512	T	C	-	-	-	-	-	-	-	-	a	-	-	a	-	a	b	a	a	a	a	-	b	a	-	a	b	a	a	-	b	-	b	-	-	b	-	a	-	-	b	-	a	-	a	-	-	-
chr12	12442603	C	G	-	-	-	-	-	-	-	-	a	-	-	a	-	a	b	a	a	a	a	-	b	a	-	a	b	a	a	-	b	-	b	-	-	b	-	a	-	-	b	-	a	-	a	-	-	-
chr12	12457160	C	T	-	-	-	-	-	-	-	-	-	-	-	-	-	a	-	a	-	a	a	b	h	a	b	a	b	a	a	-	-	b	b	a	-	-	-	-	-	b	a	a	-	-	-	-	-	-
chr12	12462985	C	T	-	a	b	b	b	a	-	a	b	-	b	a	b	a	-	a	b	-	-	-	-	a	b	-	b	b	a	-	-	-	b	-	-	-	-	-	-	-	b	a	a	a	-	-	-	-
chr12	12465590	C	A	-	-	-	a	-	-	-	-	-	-	-	-	-	b	b	a	b	a	-	b	h	h	b	a	b	h	b	-	-	-	-	-	-	-	-	-	-	-	-	-	a	-	-	-	-	-
chr12	12466847	C	T	-	a	a	-	-	a	-	a	-	-	-	-	-	-	b	a	b	b	a	b	a	h	b	a	b	b	b	-	-	-	a	a	-	-	b	-	-	-	-	-	-	a	a	-	-	-
chr12	12469328	C	T	a	a	b	b	a	a	a	a	-	a	b	a	b	a	b	a	b	a	-	-	b	b	b	-	b	b	b	b	b	-	b	b	b	b	-	b	-	b	b	-	a	a	b	-	a	b
chr12	12470326	G	C	-	-	-	-	-	-	-	-	-	-	-	-	-	h	b	-	h	b	h	b	h	h	b	a	b	h	h	-	-	-	-	-	-	b	-	-	-	-	-	-	-	-	-	-	-	-
chr12	12489061	C	T	-	-	-	-	-	-	-	-	-	-	-	-	-	h	b	-	a	b	h	b	h	a	b	a	b	-	b	-	-	-	b	-	-	b	-	-	-	-	-	a	-	-	-	-	-	-
chr12	12489267	A	T	a	-	-	-	-	-	-	-	-	-	-	-	b	a	b	a	h	a	a	b	a	h	b	a	b	b	a	b	b	-	-	-	-	-	-	-	-	-	-	-	-	-	-	-	-	-
chr12	12494047	A	T	-	-	-	-	-	-	-	-	a	-	-	-	-	h	b	a	a	a	-	b	a	b	b	a	b	a	a	-	-	-	b	-	-	-	-	-	-	-	-	-	-	a	-	-	-	-
chr12	12494083	T	C	-	-	-	-	-	-	-	-	a	-	-	-	-	h	b	a	a	a	-	b	a	b	b	a	b	a	a	-	-	-	b	-	-	-	-	-	-	-	-	-	-	a	-	-	-	-
chr12	12494281	G	A	-	-	-	-	-	a	-	-	-	-	-	-	b	b	b	-	a	b	a	b	b	b	b	a	b	a	a	-	-	-	-	-	-	-	-	-	-	-	-	-	-	-	-	-	-	-
chr12	12494335	A	G	-	-	-	-	-	-	-	-	-	-	-	-	b	b	b	a	a	b	a	b	a	a	b	a	b	a	a	-	-	-	-	-	-	-	-	-	-	-	-	-	-	-	-	-	-	-
chr12	12501473	G	A	-	-	-	-	-	-	-	-	-	-	-	-	-	a	-	a	b	b	b	b	b	b	b	a	b	b	b	-	-	-	-	-	-	-	-	-	-	-	-	-	-	-	-	-	-	-
chr12	12507313	A	G	-	-	-	-	-	a	-	-	-	-	-	a	-	-	-	-	-	-	-	-	a	-	-	-	-	-	-	-	-	-	b	-	-	b	-	a	-	-	a	a	-	a	a	a	b	-
chr12	12521480	C	T	a	a	-	a	a	a	a	-	a	a	-	a	-	a	-	a	a	-	-	-	-	a	-	a	-	a	a	-	-	-	-	a	a	b	a	a	a	a	a	a	a	-	a	a	b	-
chr12	12521564	C	A	a	a	b	b	a	a	b	a	b	-	b	a	b	b	b	-	b	-	a	b	-	-	b	a	b	-	a	b	b	b	b	a	b	b	a	a	-	b	b	a	a	a	b	a	b	b
chr12	12522205	G	A	-	-	-	-	a	-	-	-	-	-	-	-	b	b	b	a	a	a	h	b	h	h	-	a	b	a	h	-	-	-	-	b	-	-	-	-	-	-	-	-	-	-	-	-	-	-
chr12	12526294	A	C	-	-	-	-	-	-	-	-	-	-	-	-	b	a	-	a	h	a	-	b	-	a	b	a	-	h	-	-	-	-	-	-	-	-	-	-	-	-	b	-	a	-	a	-	-	-
chr12	12527699	C	T	a	a	b	b	a	-	b	-	-	-	b	-	-	-	-	a	-	-	-	-	-	-	-	-	b	b	a	-	b	-	b	b	b	b	-	-	-	b	-	-	-	-	a	a	-	b
chr12	12528973	A	T	-	-	-	-	-	-	-	b	-	-	-	-	-	b	b	-	-	b	b	-	b	b	-	-	b	b	b	-	-	-	-	-	a	b	-	-	-	-	-	-	a	a	a	-	-	-
chr12	12529144	A	G	-	a	b	-	-	-	-	-	-	-	-	-	b	h	b	-	b	b	a	b	h	h	-	a	b	h	a	-	-	-	-	a	-	b	-	a	b	a	-	-	-	-	-	-	-	-
chr12	12529151	A	C	-	a	b	-	-	-	-	-	-	-	-	-	b	h	b	-	b	b	a	b	h	h	-	a	b	h	a	-	-	-	-	a	-	b	-	a	b	a	-	-	-	-	-	-	-	-
chr12	12529523	C	T	-	-	-	-	-	-	b	-	-	-	-	-	-	a	-	a	a	b	a	b	b	a	b	a	b	a	a	-	-	-	-	-	-	-	-	-	-	-	-	a	-	-	-	-	-	-
chr12	12529664	G	A	-	-	-	-	-	-	b	-	-	-	-	-	-	a	b	a	a	b	a	b	b	a	b	a	b	b	a	-	-	-	-	-	-	-	-	-	-	-	-	a	-	-	-	-	-	-
chr12	12529670	A	C	-	-	-	-	-	-	b	-	-	-	-	-	-	a	b	a	a	b	a	b	b	a	b	a	b	a	a	-	-	-	-	-	-	-	-	-	-	-	-	a	-	-	-	-	-	-
chr12	12529753	C	G	-	a	b	-	-	-	-	-	-	a	-	-	-	b	b	a	b	a	a	b	a	a	b	a	-	a	a	-	-	-	-	a	-	-	-	-	-	-	-	-	-	-	-	-	-	-
chr12	12529777	G	A	-	a	b	-	-	-	-	-	-	a	-	-	-	b	b	a	b	a	a	b	a	a	b	a	-	a	b	-	-	-	-	a	-	-	-	-	-	-	-	-	-	-	-	-	-	-
chr12	12530489	A	G	a	a	b	a	a	b	a	a	b	-	b	a	b	a	-	a	-	-	b	b	a	a	b	a	-	a	a	b	b	b	b	b	-	b	a	b	b	a	b	a	a	a	a	a	a	b
chr12	12530694	A	G	a	a	b	a	a	b	a	a	b	-	b	a	b	a	-	a	-	b	a	b	a	a	b	a	b	a	a	b	b	b	b	b	-	b	a	b	-	a	b	a	a	a	a	a	a	b
chr12	12531111	T	G	-	-	-	-	-	-	-	-	-	-	-	a	-	h	b	a	h	h	b	b	b	a	b	a	b	b	h	-	-	-	b	-	-	b	-	-	-	b	-	a	-	-	-	-	-	-
chr12	12544152	G	A	-	-	-	-	b	-	-	-	-	-	-	-	-	a	b	a	a	-	b	b	b	a	-	a	b	a	b	-	b	-	-	-	-	-	-	-	-	-	-	-	-	-	-	-	-	-
chr12	12544175	G	C	-	-	-	-	b	-	-	-	-	-	-	-	-	a	b	a	a	-	h	b	h	h	-	a	b	h	b	-	b	-	-	-	-	-	-	-	-	-	-	-	-	-	-	-	-	-
chr12	12544305	G	A	a	a	b	b	b	b	b	b	b	b	b	a	b	a	-	a	a	b	b	b	a	b	-	-	b	a	a	b	b	b	b	a	b	b	b	b	b	b	-	a	a	-	b	-	b	-
chr12	12544503	A	G	a	-	-	-	a	-	-	-	-	-	-	-	-	a	b	a	a	b	b	-	a	h	-	a	b	b	-	-	-	-	-	-	-	b	-	-	-	-	-	-	-	-	-	-	-	-
chr12	12544859	G	A	a	a	b	b	b	b	a	b	b	b	-	a	b	a	-	a	a	-	-	-	a	a	-	a	-	a	b	-	b	b	b	b	a	b	b	b	b	b	a	a	a	a	b	a	b	b
chr12	12544887	C	T	a	a	b	a	a	a	a	a	b	b	-	a	b	a	-	a	a	-	-	-	a	a	-	a	-	a	a	-	b	b	b	a	a	b	a	a	a	b	a	a	a	a	b	a	b	b
chr12	12545381	T	C	-	-	-	-	-	-	-	-	-	-	-	a	-	b	b	a	b	b	a	b	b	h	-	a	b	h	h	-	-	-	b	-	-	-	-	-	-	-	-	-	-	-	-	a	-	-
chr12	12545625	C	A	-	-	-	a	-	a	-	-	a	a	a	a	a	a	b	a	a	-	h	b	h	h	b	a	b	h	b	a	a	a	a	b	a	a	a	-	a	a	a	-	a	a	a	-	-	-
chr12	12545739	G	A	-	-	-	-	-	-	-	-	-	a	-	-	-	a	b	a	a	-	h	b	h	h	b	a	b	b	b	-	b	-	b	b	-	-	-	-	-	-	-	-	a	-	-	-	-	-
chr12	12545789	C	T	-	-	-	-	-	-	-	-	-	-	-	-	-	a	-	a	a	b	a	b	h	a	b	a	b	h	b	-	-	b	-	-	-	b	-	-	-	-	-	-	-	-	-	-	-	-
chr12	12546221	T	C	-	-	-	-	-	-	-	-	-	-	-	-	b	a	b	a	a	b	a	b	a	h	b	a	b	a	a	-	-	-	-	-	b	-	b	b	-	-	a	-	-	-	-	-	-	-
chr12	12547118	A	G	-	-	-	-	-	-	-	-	-	-	-	-	-	a	b	-	h	-	a	-	a	a	-	a	b	b	b	-	-	-	-	-	-	-	-	-	-	-	-	-	-	-	-	-	-	-
chr12	12547944	G	A	a	a	b	b	b	a	b	b	b	b	b	a	b	b	b	-	h	a	a	b	a	h	b	a	b	-	b	b	b	b	b	a	b	b	-	a	b	b	a	a	a	a	b	-	a	b
chr12	12548173	T	C	a	a	b	a	b	a	b	b	b	b	b	a	b	a	-	-	a	a	a	-	a	a	-	a	-	-	a	b	b	b	b	a	b	b	-	a	b	b	a	a	a	a	a	-	a	b
chr12	12548398	G	T	-	-	-	-	-	-	-	-	-	a	-	-	-	b	b	a	h	a	h	b	h	a	-	a	b	b	a	-	-	-	-	-	-	-	-	-	-	-	-	-	-	-	-	-	-	-
chr12	12560431	T	A	-	-	-	-	-	-	-	-	-	-	-	-	-	a	b	a	a	-	h	b	h	a	b	a	b	b	h	-	-	-	-	-	-	-	b	-	-	-	-	-	-	-	-	-	-	-
chr12	12560437	A	C	-	-	-	-	-	-	-	-	-	-	-	-	-	a	b	-	a	-	h	b	h	a	b	a	b	a	h	-	-	-	-	-	-	-	b	-	-	-	-	-	-	-	-	-	-	-
chr12	12560611	C	G	a	-	b	a	b	a	a	b	b	b	b	a	b	-	b	-	-	-	-	b	-	b	-	-	b	-	b	b	b	b	b	b	b	b	a	a	b	b	b	a	a	a	a	a	a	b
chr12	12561120	A	G	-	-	-	-	-	-	-	-	-	-	-	-	-	a	b	a	a	b	b	b	b	h	-	a	b	h	a	-	-	-	-	-	-	b	a	-	b	-	-	-	-	-	-	-	-	-
chr12	12561607	A	G	-	-	-	-	-	-	-	-	-	-	-	-	-	b	b	-	b	b	a	b	a	a	b	a	b	a	-	-	-	-	b	-	-	-	-	-	a	-	-	-	-	-	b	-	-	-
chr12	12561919	C	T	a	a	b	b	a	b	a	b	a	b	b	a	b	a	-	-	a	-	-	b	-	a	b	a	b	a	b	-	b	b	b	a	a	b	a	a	-	-	-	a	a	a	-	-	-	-
chr12	12561926	T	C	a	a	b	b	a	b	a	b	a	b	b	a	b	a	-	-	a	-	-	b	-	a	b	a	b	b	b	-	b	b	b	a	a	b	a	a	-	-	-	a	a	a	-	-	-	-
chr12	12575428	G	A	-	-	-	-	-	-	-	-	-	-	-	-	-	b	b	-	a	-	b	-	a	-	-	-	-	a	-	-	-	-	-	-	-	-	-	-	-	-	-	-	-	-	-	-	-	-
chr12	12578477	A	G	a	a	b	a	a	a	-	b	a	-	-	a	b	-	-	-	-	-	a	-	a	-	-	-	-	-	-	-	-	b	b	b	b	b	-	-	-	a	b	a	a	-	a	a	-	b
chr12	12578500	A	T	a	a	b	a	a	a	-	b	a	-	-	a	b	-	-	-	-	-	a	-	a	-	-	-	-	-	-	-	-	b	b	b	b	b	-	-	-	a	b	a	a	-	a	a	-	b
chr12	12578824	A	T	a	a	b	a	a	b	-	-	a	a	b	a	b	b	-	-	b	-	-	-	a	b	-	-	b	-	b	b	b	b	b	a	b	b	-	b	-	-	b	a	a	a	b	a	b	b
chr12	12579067	G	A	a	a	b	a	a	b	-	-	a	a	b	a	b	a	-	-	b	-	-	-	a	b	-	-	b	-	b	b	b	b	b	a	b	b	-	b	-	-	b	a	a	a	b	a	b	b
chr12	12579146	C	T	-	-	-	-	-	-	-	-	-	-	-	-	-	b	-	a	a	b	a	b	b	h	b	a	b	h	a	-	-	-	-	a	-	-	-	-	-	-	-	-	a	-	-	-	-	-
chr12	12579228	T	C	-	-	-	-	-	-	-	-	-	-	-	-	-	a	-	b	a	-	a	-	a	a	-	a	-	a	a	-	-	-	-	-	-	-	-	-	-	-	-	-	a	-	-	-	-	-
chr12	12579259	T	C	-	-	-	-	-	-	-	-	-	-	-	-	-	a	-	a	a	-	a	-	a	a	-	a	-	a	a	-	-	-	-	-	-	-	-	-	-	-	-	-	a	-	-	-	-	-
chr12	12579281	G	A	-	-	-	-	-	-	-	-	-	-	-	-	-	a	-	h	a	-	a	-	a	a	-	a	-	a	a	-	-	-	-	-	-	-	-	-	-	-	-	-	a	-	-	-	-	-
chr12	12582628	T	A	-	-	b	b	a	-	-	-	b	b	b	a	b	-	-	-	-	-	-	-	-	-	-	-	-	-	-	b	-	-	b	-	a	b	a	-	-	-	-	a	-	a	b	a	b	-
chr12	12586106	A	G	a	a	b	b	a	a	a	a	a	a	b	a	b	a	b	a	a	-	-	-	-	a	-	a	b	a	-	b	b	b	b	b	a	b	-	a	b	b	a	a	a	a	a	a	b	b
chr12	12588826	A	T	a	a	b	b	a	b	b	a	b	b	b	a	b	a	-	-	b	b	a	-	a	b	-	a	b	b	-	b	b	b	b	b	a	b	b	b	b	b	b	a	a	a	b	a	a	b
chr12	12588841	T	G	a	b	b	b	a	b	b	a	b	b	b	a	b	a	-	-	b	b	b	-	b	b	-	a	b	b	-	b	b	b	b	b	a	b	b	b	b	b	b	a	a	a	b	a	a	b
chr12	12589020	A	G	-	-	-	-	-	-	-	-	-	-	-	-	b	-	a	a	b	-	-	-	-	-	-	-	a	a	-	-	-	-	-	-	-	-	-	-	-	-	a	-	-	a	-	-	-	-
chr12	12589549	T	C	a	-	b	b	a	a	a	a	b	a	b	a	b	-	-	a	b	b	a	b	-	b	b	a	b	-	b	-	b	-	b	a	a	b	b	b	a	a	a	a	a	-	a	-	a	b
chr12	12589964	T	C	a	a	b	a	b	b	-	-	b	-	-	a	b	b	-	-	a	a	a	b	a	h	-	a	b	h	b	-	-	b	b	b	a	b	-	b	-	-	b	-	-	-	-	-	-	-
chr12	12590089	G	A	a	-	b	b	b	a	-	-	a	-	-	a	b	-	b	a	-	-	-	b	-	b	-	-	b	-	-	b	b	b	b	b	a	b	-	-	a	b	-	a	a	a	a	a	-	-
chr12	12591354	C	T	a	-	-	a	a	a	a	-	-	a	-	a	b	a	-	a	b	a	a	-	a	a	b	a	b	a	a	-	-	-	-	-	b	-	-	-	-	-	-	a	-	a	b	-	-	-
chr12	12600046	A	C	-	-	-	-	-	a	-	-	b	-	b	-	b	a	b	a	a	b	a	b	a	a	b	a	b	a	b	-	-	-	-	-	-	b	-	-	-	-	-	a	a	-	-	-	-	-
chr12	12602047	G	A	-	-	b	b	b	b	b	b	b	b	b	-	b	b	-	-	-	b	-	b	b	-	b	-	b	b	b	b	b	b	b	b	-	b	-	b	b	b	b	-	-	-	b	-	b	b
chr12	12603168	T	C	-	-	-	-	-	-	-	-	-	-	-	-	b	a	b	a	h	b	a	b	a	b	b	a	b	b	b	-	-	-	b	-	b	-	-	-	-	-	-	-	-	-	-	-	-	-
chr12	12605065	T	G	a	a	b	b	a	b	-	-	a	b	-	a	b	-	-	-	b	-	b	-	-	-	-	-	-	a	b	-	b	b	b	b	a	b	a	b	a	-	a	a	a	-	a	a	a	-
chr12	12605112	C	T	a	a	b	b	a	b	-	-	a	b	-	a	b	-	-	-	b	-	b	-	-	-	-	-	-	a	a	-	b	b	b	b	a	b	a	b	a	-	a	a	a	-	a	a	a	-
chr12	12605290	T	C	-	-	-	-	-	-	-	-	-	-	-	-	-	a	b	a	a	a	b	b	-	a	b	a	b	a	h	b	-	-	-	-	-	-	-	-	-	-	-	-	-	-	-	-	-	-
chr12	12605382	A	T	-	-	-	-	-	-	-	-	-	-	-	-	-	a	b	a	b	a	b	b	-	a	b	a	b	a	h	b	-	-	-	-	-	-	-	-	-	-	-	-	-	-	-	-	-	-
chr12	12606312	C	T	-	-	-	-	-	-	-	-	-	-	-	-	-	b	b	a	b	b	a	b	b	b	b	a	b	a	a	-	-	-	-	-	-	-	-	-	-	a	-	-	-	-	-	-	-	-
chr12	12606346	G	A	-	-	-	-	-	-	-	-	-	-	-	-	-	a	b	a	b	b	a	b	b	b	b	a	b	a	a	-	-	-	-	-	-	-	-	-	-	a	-	-	-	-	-	-	-	-
chr12	12606354	C	T	-	-	-	-	-	-	-	-	-	-	-	-	-	a	b	a	b	b	a	b	b	b	b	a	b	a	a	-	-	-	-	-	-	-	-	-	-	a	-	-	-	-	-	-	-	-
chr12	12606443	G	A	-	-	b	a	-	-	-	-	-	-	b	-	b	a	b	a	b	a	b	b	b	h	b	a	b	h	b	b	b	-	-	-	-	-	-	a	-	-	-	a	a	-	-	-	-	-
chr12	12606486	T	C	-	-	b	a	-	-	-	-	-	-	b	-	b	a	b	a	-	a	b	b	b	a	b	a	b	a	a	b	b	-	-	-	-	-	-	a	-	-	-	a	a	-	-	-	-	-
chr12	12606688	T	G	-	-	-	-	-	-	-	-	-	-	-	-	-	h	b	a	h	-	b	b	a	h	b	a	b	h	a	-	-	-	-	-	-	-	-	-	-	-	-	-	-	-	-	-	-	-
chr12	12608997	G	T	a	a	b	a	a	a	a	a	a	a	b	a	b	b	-	-	b	-	b	b	b	a	b	-	-	-	a	b	b	b	b	b	a	b	b	a	a	b	a	a	a	a	b	-	b	b
chr12	12609002	T	C	a	a	b	b	a	a	a	a	a	a	b	a	b	b	-	-	b	-	b	b	b	a	b	-	-	-	a	b	b	b	b	b	a	b	b	a	a	b	a	a	a	a	b	-	b	b
chr12	12609067	G	A	-	-	-	-	-	-	-	-	-	-	-	-	-	h	b	a	b	h	h	b	h	h	b	a	b	h	h	-	-	b	-	-	-	-	-	-	-	-	-	-	-	-	-	-	-	-
chr12	12609076	T	A	-	-	-	-	-	-	-	-	-	-	-	-	-	h	b	a	b	h	h	b	h	h	b	a	b	h	h	-	-	b	-	-	-	-	-	-	-	-	-	-	-	-	-	-	-	-
chr12	12609192	A	C	b	-	b	a	b	b	-	b	b	b	b	-	b	b	b	b	a	b	a	b	a	h	b	a	b	b	a	b	b	b	b	a	b	b	b	b	b	-	b	b	-	-	b	-	b	b
chr12	12609366	G	A	-	-	b	b	b	b	-	b	b	b	b	-	b	h	b	a	h	h	a	b	b	h	b	a	b	-	a	b	b	b	b	b	b	b	b	b	b	-	b	-	-	-	b	-	b	b
chr12	12609950	T	C	a	-	b	a	b	a	-	a	-	-	b	a	b	-	-	-	-	-	-	-	a	-	-	-	-	-	-	-	b	-	b	b	a	b	a	-	b	a	-	a	a	a	a	a	b	-
chr12	12615057	A	G	a	-	b	b	a	h	a	a	b	-	b	a	b	a	-	-	a	a	-	b	h	a	b	-	-	a	-	b	b	-	b	b	a	b	-	b	b	b	b	a	a	a	b	-	a	b
chr12	12615249	T	C	a	-	b	a	a	a	a	a	a	-	-	a	-	a	-	-	a	a	-	b	a	a	-	-	-	a	-	-	-	-	b	a	a	a	-	a	-	-	-	a	a	a	-	-	a	-
chr12	12617113	G	A	a	-	b	b	-	-	-	-	b	-	-	a	b	a	b	-	a	-	a	b	b	b	b	a	-	b	b	-	-	-	b	a	-	-	-	-	b	-	-	-	-	-	-	-	-	-
chr12	12617719	T	A	-	-	-	-	-	-	-	-	-	-	-	-	-	b	b	a	a	a	h	b	h	h	b	a	b	a	a	-	-	-	-	-	-	-	-	-	-	-	-	-	-	-	-	-	-	-
chr12	12620333	C	T	-	-	-	-	-	-	-	-	-	-	-	-	-	-	-	-	-	-	-	-	b	-	-	-	-	-	-	-	-	-	b	a	-	-	-	-	-	-	-	a	a	-	a	a	b	b
chr12	12621108	T	A	a	a	b	b	b	b	-	a	b	a	b	a	b	b	-	a	b	-	-	b	b	-	b	a	-	b	a	b	b	b	b	b	b	b	b	b	a	a	a	a	a	a	b	a	b	b
chr12	12621171	G	A	a	a	b	b	b	b	-	a	b	a	b	a	b	b	-	a	b	-	-	b	a	-	b	a	-	b	a	b	b	b	b	b	b	b	b	b	a	a	a	a	a	a	b	a	b	b
chr12	12622992	C	T	-	-	-	-	b	-	-	-	-	-	-	-	b	a	b	-	a	b	h	b	h	a	b	a	b	b	b	-	-	-	-	-	-	-	-	a	a	-	-	-	-	a	-	-	-	-
chr12	12623654	T	C	-	-	-	-	-	a	-	-	-	-	-	-	-	a	-	a	b	a	-	-	a	-	b	a	-	-	b	-	-	-	-	-	-	-	b	-	-	-	-	-	-	-	-	-	-	-
chr12	12623968	A	C	-	-	-	-	a	-	-	-	-	-	-	-	-	h	b	a	b	a	h	b	h	a	b	a	b	h	b	b	-	-	-	-	a	-	-	-	-	-	-	-	a	-	-	-	-	-
chr12	12624056	T	C	-	-	b	-	-	-	-	-	-	-	-	a	-	-	b	a	a	b	-	b	a	b	-	a	b	h	-	-	-	-	b	b	-	-	-	-	-	-	-	-	-	-	-	-	-	-
chr12	12624411	G	C	-	-	-	-	-	-	-	-	-	a	-	-	-	h	b	a	h	h	a	b	h	h	b	a	b	a	h	-	-	-	-	-	-	-	-	-	-	-	-	-	-	-	-	-	-	-
chr12	12624667	G	A	a	a	b	b	a	b	-	a	b	-	b	a	b	a	-	-	-	-	-	-	-	-	-	-	-	-	a	b	b	b	b	a	b	b	b	b	a	-	-	a	a	a	b	a	-	b
chr12	12625036	A	G	a	a	b	b	a	b	-	a	b	-	b	a	b	-	-	-	-	-	-	-	-	-	-	-	-	-	a	b	b	b	b	a	b	b	b	b	a	-	-	a	a	a	b	a	-	-
chr12	12625053	C	T	a	a	b	b	a	b	-	a	b	-	b	a	b	-	-	-	-	-	-	-	-	-	-	-	-	-	a	b	b	b	b	a	b	b	b	b	a	-	-	a	a	a	b	a	-	-
chr12	12625407	T	C	-	-	-	-	-	-	-	b	-	-	-	-	-	h	b	-	a	h	a	b	a	a	b	a	b	a	a	-	-	-	-	-	-	-	-	-	-	-	-	-	-	-	-	-	-	-
chr12	12625486	G	A	-	-	-	-	-	-	-	b	-	-	-	-	-	h	b	-	a	b	h	b	h	a	b	a	b	h	h	-	-	-	-	-	-	-	-	-	-	-	-	-	-	-	-	-	-	-
chr12	12625510	A	T	-	-	-	-	-	-	-	b	-	-	-	-	-	a	b	-	a	b	a	b	a	a	b	a	b	h	a	-	-	-	-	-	-	-	-	-	-	-	-	-	-	-	-	-	-	-
chr12	12626337	A	C	a	a	b	b	h	a	-	b	a	a	b	a	b	a	-	-	-	-	-	-	-	-	-	a	-	-	-	b	b	b	b	b	b	b	a	a	b	a	-	a	a	-	b	a	b	-
chr12	12626345	T	A	a	a	b	b	b	b	-	b	a	a	b	a	b	a	-	-	-	-	a	-	-	-	-	a	-	-	-	b	b	b	b	b	b	b	a	b	b	a	-	a	a	-	b	a	b	-
chr12	12626376	A	G	a	a	b	b	b	a	-	b	a	a	b	a	b	a	-	-	-	-	a	-	-	-	-	a	-	-	-	b	b	b	b	b	b	b	a	a	b	a	-	a	a	-	b	a	b	-
chr12	12629759	G	T	-	-	b	b	b	b	-	b	b	b	b	-	b	b	-	-	a	b	a	b	a	a	-	a	-	a	a	b	b	b	b	b	b	b	-	b	-	b	-	-	-	-	b	-	b	b
chr12	12633546	C	T	a	-	b	a	b	b	-	-	-	b	-	-	-	a	b	a	a	b	a	b	a	a	-	a	-	a	b	b	b	b	b	-	-	b	-	-	-	-	-	-	-	-	-	-	-	-
chr12	12634763	T	C	-	-	-	-	a	-	-	-	-	-	-	-	-	b	b	a	a	h	h	b	a	a	-	a	b	a	h	-	-	-	-	b	-	-	-	-	-	-	-	-	-	-	-	-	-	-
chr12	12635530	A	G	a	a	b	a	a	b	-	b	a	-	b	a	b	a	b	a	b	-	h	b	a	b	b	a	-	a	b	b	b	b	b	-	b	b	-	-	a	b	b	a	a	a	a	-	-	-
chr12	12639233	C	T	-	-	-	-	-	-	-	-	-	b	-	-	-	a	b	a	a	a	b	b	h	h	b	a	b	b	a	-	-	-	b	-	-	b	b	-	-	-	-	-	-	-	a	-	-	-
chr12	12641485	G	A	a	a	b	a	b	a	b	b	b	b	-	a	b	b	-	-	b	-	-	-	-	-	-	a	b	-	-	b	b	b	b	a	b	b	b	-	-	b	-	a	a	a	b	a	b	b
chr12	12643916	C	T	-	-	-	-	-	-	-	-	-	-	-	-	-	b	b	-	a	h	a	b	a	h	b	a	b	b	b	-	-	-	-	-	-	-	-	-	-	-	-	-	-	-	-	-	-	-
chr12	12647582	A	G	-	-	b	a	-	-	-	a	-	a	-	-	-	-	-	-	-	-	-	-	-	a	-	-	-	-	-	-	b	b	-	a	-	-	-	-	b	-	a	-	-	-	a	a	-	-
chr12	12651205	C	T	-	-	-	a	a	b	a	b	a	a	-	a	b	a	b	a	-	-	-	-	a	a	b	a	b	b	-	b	b	b	b	b	a	b	-	b	b	b	b	a	a	a	b	a	-	b
chr12	12651221	A	G	a	-	-	a	a	b	a	b	a	a	-	a	b	a	b	a	-	-	-	-	a	a	b	a	b	b	-	b	b	b	b	b	a	b	-	b	b	b	b	a	a	a	b	a	-	b
chr12	12667717	T	C	-	-	-	-	-	-	-	-	-	-	-	a	b	h	-	a	h	a	a	b	a	a	-	a	b	a	a	-	-	-	b	-	-	b	-	-	-	-	b	-	-	-	-	-	-	-
chr12	12667856	T	A	-	-	-	-	-	-	-	-	-	-	-	a	b	a	b	a	b	a	a	b	a	b	b	a	b	b	b	-	-	-	b	-	-	b	-	-	-	-	-	-	-	-	-	-	-	-
chr12	12667927	G	A	a	a	-	a	b	a	a	a	a	-	-	a	b	b	b	a	b	b	a	b	b	b	b	a	b	h	b	-	-	-	b	a	a	-	a	a	a	a	a	a	a	a	a	a	-	-
chr12	12668095	G	A	-	-	-	-	-	-	-	-	-	-	-	-	-	b	-	b	b	-	-	b	b	b	-	-	b	b	-	-	-	-	-	-	-	-	-	-	b	-	b	-	-	-	-	-	-	-
chr12	12669034	C	T	-	-	-	-	-	-	-	-	-	a	-	-	-	a	b	a	a	b	h	b	a	b	b	a	b	h	h	-	-	-	b	-	-	b	-	-	-	-	b	-	-	-	-	-	-	-
chr12	12669123	G	C	-	-	-	-	-	-	-	-	-	a	-	-	-	a	b	a	b	b	h	b	a	b	b	a	b	h	h	-	-	-	b	-	-	b	-	-	-	-	b	-	-	-	-	-	-	-
chr12	12674924	G	A	a	a	b	a	-	b	-	a	b	b	b	a	b	a	b	-	b	a	-	b	b	a	b	a	b	b	b	b	b	b	b	b	b	b	-	a	b	b	a	a	a	a	a	a	a	b
chr12	12675749	A	G	a	a	b	a	b	a	b	b	-	a	b	a	b	a	-	-	-	-	a	-	a	a	b	a	-	-	b	-	b	b	b	a	-	b	b	a	b	b	b	a	a	a	a	a	a	-
chr12	12675788	A	G	a	a	b	a	b	a	b	b	-	a	b	a	b	a	-	-	-	-	a	-	a	a	b	a	-	-	b	-	b	b	b	a	-	b	b	a	b	b	b	a	a	a	a	a	a	-
chr12	12675805	C	A	a	a	b	a	b	a	b	b	-	a	b	a	b	a	-	-	-	-	a	-	a	a	b	a	-	-	b	-	b	b	b	a	-	b	b	a	b	b	b	a	a	a	a	a	a	-
chr12	12676008	A	G	a	a	b	a	b	a	b	b	-	a	b	a	b	a	-	-	-	-	a	-	a	a	-	a	b	-	-	b	b	b	b	a	-	b	b	a	b	b	b	a	a	a	a	a	a	-
chr12	12676036	A	G	a	a	b	a	b	a	b	b	-	a	b	a	b	a	-	-	-	-	a	-	a	a	b	a	b	-	b	b	b	b	b	a	-	b	b	a	b	b	b	a	a	a	a	a	a	-
chr12	12676120	A	C	a	a	b	a	a	b	b	-	a	a	b	a	b	-	-	-	-	-	-	-	a	a	-	-	b	-	b	b	b	b	b	b	b	b	a	b	a	a	a	a	a	-	a	a	a	b
chr12	12678698	A	T	-	-	b	b	-	-	-	-	b	b	-	-	b	a	-	a	-	-	-	-	-	-	-	a	-	a	-	-	b	-	b	b	b	b	b	-	b	a	b	-	-	-	b	-	-	b
chr12	12679126	C	A	-	-	b	b	a	-	-	-	-	-	b	-	-	a	-	-	-	-	a	-	a	-	-	-	-	a	-	b	b	b	b	a	-	b	-	-	-	b	-	-	-	a	a	a	b	-
chr12	12679171	G	A	-	-	b	b	a	a	-	-	-	-	b	-	-	a	-	-	-	-	a	-	a	-	-	-	-	a	-	b	b	b	b	a	-	b	-	-	-	b	-	-	-	a	a	a	b	-
chr12	12681620	A	G	-	-	-	-	-	-	-	-	a	-	-	a	-	a	b	a	a	a	h	b	a	h	-	a	b	a	h	-	b	-	-	-	-	-	-	-	-	-	-	-	-	-	-	-	-	-
chr12	12681696	A	T	a	-	b	b	a	a	b	-	a	a	b	a	b	a	b	a	a	a	a	b	a	a	-	a	b	a	a	b	-	b	b	a	b	b	b	-	-	b	a	a	a	a	-	-	-	-
chr12	12684858	G	A	a	a	b	a	b	b	a	b	a	b	b	a	b	a	b	a	-	b	b	-	-	-	-	a	b	b	a	b	b	b	b	b	b	b	a	b	a	b	a	a	a	a	a	a	b	-
chr12	12685080	C	T	a	a	b	a	b	a	a	b	a	a	b	a	b	b	b	a	a	-	a	-	-	-	-	a	b	a	a	b	b	b	b	b	b	b	a	a	a	a	a	a	a	a	a	a	b	-
chr12	12685223	G	A	a	-	-	a	-	-	-	-	-	-	-	-	-	h	-	a	-	b	b	b	b	h	b	a	b	a	b	-	-	-	b	-	-	-	-	-	a	-	-	-	-	-	-	-	-	-
chr12	12685287	G	A	-	a	b	b	b	a	-	-	a	-	-	-	-	b	b	a	a	a	b	b	b	h	b	a	b	a	h	-	-	b	b	a	-	b	-	-	-	-	-	-	a	-	-	-	-	-
chr12	12685416	C	T	-	a	b	b	b	a	-	-	a	-	-	-	-	b	b	-	a	a	b	b	b	b	b	a	b	a	h	-	-	b	b	a	-	b	-	-	-	-	-	-	a	-	-	-	-	-
chr12	12699403	T	C	a	a	b	a	a	b	a	b	a	a	b	a	b	-	b	a	a	-	b	b	a	b	b	a	-	h	a	b	b	b	b	b	a	b	-	-	b	b	a	a	a	a	-	a	a	-
chr12	12701025	G	T	a	a	b	b	a	b	b	a	b	-	-	-	b	-	-	-	-	a	-	-	-	-	-	-	-	-	-	-	b	b	b	b	-	b	-	b	a	b	-	a	-	-	a	a	-	b
chr12	12703574	T	C	a	-	b	b	a	b	b	a	-	-	-	a	b	-	-	-	-	-	-	-	-	b	-	-	-	-	a	b	b	-	b	a	-	b	a	-	a	-	b	a	-	-	b	-	b	b
chr12	12703584	T	C	a	-	b	b	a	b	b	a	-	-	-	a	b	-	-	-	-	-	-	-	-	b	-	-	-	-	a	b	b	-	b	a	-	b	a	-	a	-	b	a	-	-	b	-	b	b
chr12	12706973	G	A	-	-	-	-	-	-	-	-	-	-	-	-	-	b	b	a	a	b	b	b	b	a	b	a	b	h	h	b	-	-	-	-	-	-	a	-	-	-	-	-	-	-	-	-	-	-
chr12	12708024	A	G	-	-	-	-	-	-	-	-	-	-	-	-	-	h	b	a	-	a	b	b	a	h	b	a	b	a	b	-	b	b	b	-	-	-	-	-	-	-	-	-	-	-	-	-	-	-
chr12	12708244	T	A	-	-	-	-	-	-	-	-	-	-	-	-	-	a	b	a	b	a	h	b	a	b	b	a	b	h	h	-	b	-	-	-	-	-	-	a	-	-	-	a	-	-	-	-	-	-
chr12	12709043	A	T	a	-	b	a	a	a	-	b	b	-	b	a	b	-	-	-	a	b	-	-	b	a	-	a	-	-	-	b	b	b	b	b	a	b	b	b	b	b	-	a	b	a	a	-	a	-
chr12	12709777	A	G	a	a	b	a	b	a	-	a	a	b	b	a	b	a	-	a	-	a	a	-	a	-	-	a	-	a	-	b	b	b	b	b	b	b	-	-	a	a	b	a	a	-	a	a	-	b
chr12	12709794	C	T	a	a	b	a	b	a	-	a	a	b	b	a	b	a	-	a	-	a	a	-	a	-	-	a	-	a	-	b	b	b	b	b	b	b	-	-	a	a	b	a	a	-	a	a	-	b
chr12	12709803	A	G	a	a	b	a	b	a	-	a	a	b	b	a	b	a	-	a	-	a	a	-	a	-	-	a	-	a	-	b	b	b	b	b	b	b	-	-	a	a	b	a	a	-	a	a	-	b
chr12	12711616	G	A	a	a	b	b	a	a	b	a	a	a	b	a	b	b	-	a	a	b	a	b	-	-	b	a	b	-	a	b	b	b	b	a	b	b	-	a	b	a	a	a	a	a	a	a	b	-
chr12	12711631	G	A	a	a	b	b	a	a	b	a	a	a	b	a	b	b	-	a	a	b	a	b	-	-	b	a	b	-	a	b	b	b	b	a	b	b	-	a	b	a	a	a	a	a	a	a	b	-
chr12	12714191	C	T	-	-	-	-	-	b	a	a	-	-	b	-	-	b	b	a	a	-	b	b	a	b	-	a	b	h	h	-	-	-	b	-	b	-	-	-	-	-	-	-	-	-	-	-	-	-
chr12	12714367	G	A	-	-	-	-	-	b	a	a	-	-	b	-	-	b	b	a	a	-	b	b	b	b	-	a	b	h	h	-	-	-	b	-	b	-	-	-	-	-	-	-	-	-	-	-	-	-
chr12	12714620	G	A	a	a	b	b	b	b	-	b	-	-	b	a	b	b	b	-	-	b	b	b	b	-	b	b	-	-	b	b	b	b	b	b	b	b	-	b	-	b	b	a	a	-	b	a	a	-
chr12	12715044	C	A	a	a	b	a	b	a	-	a	b	-	b	a	b	b	-	-	b	-	-	-	-	b	b	-	b	-	-	b	b	-	b	b	-	b	-	a	-	b	b	-	a	a	b	a	b	b
chr12	12715068	C	A	a	a	b	a	b	a	-	a	b	-	b	a	b	b	-	-	b	-	-	-	-	b	b	-	b	-	-	b	b	-	b	b	-	b	-	a	-	b	b	-	a	a	b	a	b	b
chr12	12716660	C	T	-	-	-	-	-	-	-	-	-	-	-	-	-	a	b	a	b	a	b	b	h	h	b	a	b	h	h	-	-	-	b	-	-	b	-	-	-	-	-	-	a	-	a	-	-	-
chr12	12716671	G	A	-	-	-	-	-	-	-	-	-	-	-	-	-	a	b	a	b	a	b	b	h	h	b	a	b	h	h	-	-	-	b	-	-	b	-	-	-	-	-	-	a	-	a	-	-	-
chr12	12719649	C	G	-	a	b	b	a	b	-	b	-	b	-	a	b	b	b	a	a	-	b	b	-	a	b	a	b	a	a	b	b	b	b	b	b	b	-	a	-	-	a	-	-	a	-	-	-	-
chr12	12725002	G	T	a	-	b	b	b	a	-	b	a	b	b	a	b	b	b	a	-	-	b	b	a	-	b	-	-	-	a	b	b	-	b	a	a	b	a	a	b	a	b	a	a	-	a	a	a	b
chr12	12725256	T	C	a	-	b	b	b	a	-	b	a	b	b	a	b	b	-	a	-	-	b	-	b	-	-	-	-	-	a	b	b	-	b	a	a	b	a	a	b	a	-	a	a	-	a	a	a	b
chr12	12731080	C	T	a	a	b	b	b	b	-	a	b	a	b	a	b	b	-	-	b	-	b	b	-	a	b	-	b	a	b	b	b	b	b	a	a	b	a	a	a	a	b	a	a	a	a	a	b	b
chr12	12735834	T	C	-	-	-	-	b	b	-	-	-	b	-	-	-	a	-	-	-	-	-	-	-	-	-	-	-	-	-	-	b	-	-	-	-	-	-	-	-	-	b	-	-	-	-	-	-	-
chr12	12736471	G	A	-	-	a	-	-	-	-	-	-	-	-	a	b	a	-	a	a	-	-	-	a	-	b	a	-	a	a	-	b	a	b	a	b	-	-	-	-	-	-	-	-	-	b	a	a	b
chr12	12738406	C	T	a	-	-	-	-	-	-	-	a	-	-	-	-	a	b	a	a	a	a	b	a	b	a	a	b	a	h	-	-	-	b	-	b	-	-	-	-	b	-	-	-	a	-	-	-	-
chr12	12741785	T	C	-	-	-	-	-	-	-	-	-	-	-	a	-	b	b	a	b	b	a	b	b	b	-	a	b	b	a	-	b	-	-	-	a	-	-	-	-	b	-	-	-	a	-	-	-	-
chr12	12741913	C	T	-	-	b	b	b	b	b	b	b	-	b	-	b	b	b	-	-	-	-	b	-	b	-	-	-	b	b	b	b	b	b	b	-	b	b	b	b	b	-	-	-	-	b	-	-	b
chr12	12742586	C	A	a	a	b	a	b	b	a	a	b	a	b	a	b	b	b	-	a	-	a	b	b	b	b	-	-	b	-	b	b	-	b	b	a	b	a	b	a	-	b	a	a	a	b	a	b	-
chr12	12742631	T	C	a	a	b	a	b	b	a	a	b	a	b	a	b	b	b	-	a	-	a	b	b	b	b	-	-	b	-	b	b	-	b	b	a	b	a	b	a	-	b	a	a	a	b	a	b	-
chr12	12750949	C	T	a	a	b	a	a	a	a	b	a	-	b	a	b	a	-	-	-	-	-	-	-	a	-	-	-	-	a	b	b	b	b	a	a	b	a	b	a	a	-	a	a	a	a	-	a	-
chr12	12754865	G	A	-	-	b	b	-	-	-	-	-	-	-	a	b	-	-	-	-	-	-	-	-	-	-	-	-	-	-	-	-	-	b	b	-	-	b	-	b	b	a	-	a	-	b	-	b	-
chr12	12758630	C	T	a	a	b	b	b	a	b	-	b	-	b	a	b	-	-	-	-	-	-	-	-	-	-	-	-	-	-	b	b	b	b	b	-	b	-	b	a	a	b	a	a	a	a	a	b	b
chr12	12761184	A	T	-	a	-	b	-	-	-	-	-	b	b	-	b	-	-	a	-	b	-	-	-	b	-	-	-	b	-	b	-	-	b	a	a	b	-	-	a	-	-	-	-	-	a	-	b	-
chr12	12767916	A	G	a	a	b	a	b	b	b	-	a	a	b	a	b	a	b	-	-	b	-	b	h	a	-	-	-	-	-	b	b	b	b	b	b	b	b	b	b	a	a	a	a	a	b	a	a	-
chr12	12770434	C	G	-	-	-	b	-	-	-	-	-	-	-	-	b	a	b	a	a	h	a	b	a	h	-	a	b	a	b	-	-	b	b	-	-	-	-	-	-	-	-	-	-	-	-	-	-	-
chr12	12770480	C	T	-	-	-	b	-	-	-	-	-	-	-	-	b	a	b	a	a	h	a	b	a	h	-	a	b	-	b	-	-	b	b	-	-	-	-	-	-	-	-	-	-	-	-	-	-	-
chr12	12770549	A	T	-	-	-	b	-	-	-	-	-	-	-	-	b	a	-	a	a	a	a	b	a	a	-	a	b	a	b	-	-	b	b	-	-	-	-	-	-	-	-	-	-	-	-	-	-	-
chr12	12770624	G	A	-	-	-	b	-	-	-	-	-	-	-	-	b	a	b	a	a	h	a	b	a	h	-	a	b	a	b	-	-	b	b	-	-	-	-	-	-	-	-	-	-	-	-	-	-	-
chr12	12774015	G	A	-	-	-	-	-	-	-	-	-	-	-	-	-	a	b	a	h	b	a	b	h	a	b	a	b	a	a	-	-	-	-	-	a	-	-	-	-	-	-	-	-	-	-	-	-	-
chr12	12776642	C	T	-	-	-	-	b	-	-	-	-	-	-	-	-	-	-	-	-	-	-	-	b	-	-	-	-	-	-	b	b	-	b	-	b	b	-	-	-	-	-	-	-	-	b	-	-	-
chr12	12789769	C	A	-	-	-	-	-	-	-	-	-	-	-	-	-	b	b	a	a	a	b	b	b	h	b	a	b	h	a	-	-	-	-	-	-	-	-	-	-	-	-	a	-	-	-	-	-	-
chr12	12789817	A	G	-	-	-	-	b	-	-	-	-	-	-	-	-	a	b	a	b	a	a	b	b	h	b	a	b	h	a	-	-	-	-	-	-	-	-	-	-	-	-	a	-	-	-	-	-	-
chr12	12793106	A	G	-	-	-	-	-	-	-	-	-	-	-	-	-	a	-	a	a	a	a	-	-	a	-	a	-	a	a	-	-	b	b	-	-	b	-	-	-	-	-	-	-	-	b	-	b	-
chr12	12793261	G	A	-	a	-	-	-	a	-	-	-	-	-	a	-	b	-	a	a	h	h	b	h	a	h	a	h	h	a	b	a	-	-	-	-	-	-	-	-	-	a	-	-	-	-	-	-	-
chr12	12793509	C	A	-	a	b	b	-	a	-	-	-	a	-	-	b	a	b	a	a	-	-	-	h	b	b	a	b	b	a	b	b	-	-	-	-	-	-	-	a	-	-	-	-	a	-	-	-	-
chr12	12808691	C	T	-	-	-	-	-	-	-	-	-	-	-	-	-	h	b	a	h	a	a	b	a	b	b	a	b	a	-	-	-	-	-	-	-	-	-	-	-	-	b	-	-	-	-	-	-	-
chr12	12809498	T	C	a	a	b	a	b	b	a	b	a	a	b	a	b	b	-	a	b	b	b	b	b	h	b	a	b	b	a	b	b	b	b	a	a	b	a	a	a	a	b	a	a	a	a	a	a	b
chr12	12810092	T	C	a	-	-	-	a	-	-	-	-	-	-	-	-	a	b	a	a	b	-	b	a	a	-	a	b	a	a	-	-	-	-	-	-	-	-	-	-	-	-	-	-	-	-	-	-	-
chr12	12812077	G	T	-	-	-	-	-	-	-	-	-	-	-	-	-	a	b	a	a	a	a	b	h	h	b	a	b	h	b	-	-	-	-	-	-	-	-	-	-	-	-	-	-	-	-	-	-	-
chr12	12812729	G	A	-	-	-	-	-	-	-	-	-	-	-	-	-	a	b	a	-	b	b	b	b	b	b	a	b	h	a	-	-	-	-	-	a	b	-	-	-	-	a	-	-	-	-	-	-	-
chr12	12812811	G	A	-	-	-	-	-	-	-	-	-	-	-	-	-	a	b	a	-	a	b	b	b	b	b	a	b	h	a	-	-	-	-	-	a	b	-	-	-	-	-	-	-	-	-	-	-	-
chr12	12812988	T	C	-	-	-	b	-	-	-	-	-	-	-	-	-	b	b	a	b	b	-	b	a	a	b	-	b	b	b	-	-	-	-	a	-	-	-	-	-	-	-	a	-	-	a	-	-	-
chr12	12813111	T	C	a	a	b	b	a	a	b	a	b	b	b	a	b	a	b	a	a	-	b	-	a	a	b	a	b	h	-	b	b	b	b	b	b	b	b	b	a	-	a	a	a	a	b	a	b	-
chr12	12813231	G	A	a	a	b	b	a	a	b	a	b	b	b	a	b	a	b	a	a	-	a	-	a	a	-	a	b	h	-	b	b	b	b	b	b	b	b	b	a	b	a	a	a	a	b	a	b	-
chr12	12813393	G	A	-	-	-	-	-	-	-	-	b	-	-	-	-	b	b	a	b	a	b	b	b	h	b	a	b	a	b	-	-	-	-	b	-	-	-	-	-	-	-	-	-	-	-	-	-	-
chr12	12813416	T	C	-	-	-	-	-	-	-	-	b	-	-	-	-	b	b	a	h	h	b	b	b	h	b	a	b	h	b	-	b	-	-	b	-	-	-	-	-	-	-	-	-	-	-	-	-	-
chr12	12813509	T	C	-	-	-	b	b	-	-	-	b	-	b	a	b	a	b	a	b	-	a	b	a	b	-	a	b	a	-	-	-	-	-	-	b	b	-	-	-	-	-	-	-	-	-	-	-	-
chr12	12814051	A	C	-	-	-	-	-	-	-	-	-	-	-	-	-	a	-	-	b	b	a	-	b	a	b	a	b	a	h	-	-	-	-	a	-	-	-	-	b	-	-	a	-	-	-	-	-	-
chr12	12814093	A	G	-	-	-	-	-	-	-	-	-	-	-	-	-	a	-	-	b	b	a	-	b	a	b	a	b	a	h	-	-	-	-	a	-	-	-	-	b	-	-	a	-	-	-	-	-	-
chr12	12814869	T	C	a	a	b	b	b	b	-	-	b	b	-	a	b	a	-	-	a	a	-	b	a	a	-	a	b	a	-	b	b	b	b	b	b	b	a	b	-	-	-	a	a	a	b	-	b	b
chr12	12814907	C	T	a	a	b	b	a	b	-	-	b	a	-	a	b	a	-	-	a	a	-	b	a	a	-	a	b	a	-	b	b	b	b	b	b	b	a	a	-	-	-	a	a	a	b	-	b	b
chr12	12815855	A	G	a	a	b	a	a	a	a	b	a	-	b	a	b	-	-	a	a	a	a	b	b	b	b	-	b	b	a	b	b	b	b	b	a	b	-	b	b	a	b	a	a	a	a	a	a	b
chr12	12816413	C	T	-	-	-	-	-	-	-	-	-	-	-	-	-	a	b	a	h	h	a	b	a	h	b	a	b	a	a	-	-	-	-	-	-	-	-	-	-	-	a	-	-	-	-	-	-	-
chr12	12816509	T	C	-	-	-	-	-	-	-	-	-	-	-	-	-	a	-	a	a	a	a	-	a	a	-	a	-	a	a	-	-	-	-	-	-	-	-	-	-	-	a	-	-	-	-	-	-	-
chr12	12816539	A	G	-	-	-	-	-	-	-	-	-	-	-	-	-	a	-	a	a	a	a	-	a	a	-	a	-	a	a	-	-	-	-	-	-	-	-	-	-	-	a	-	-	-	-	-	-	-
chr12	12816565	A	G	-	-	-	-	-	-	-	-	-	-	-	-	-	a	-	a	a	a	a	-	a	a	-	a	-	a	a	-	-	-	-	-	-	-	-	-	-	-	a	-	-	-	-	-	-	-
chr12	12818445	T	C	a	a	-	a	a	a	a	a	a	-	-	a	-	a	b	-	b	a	a	b	-	b	b	a	-	-	a	b	-	-	-	a	a	-	-	a	a	a	a	a	a	a	a	a	a	-
chr12	12818956	A	G	-	-	b	-	-	-	-	-	-	-	-	-	-	a	b	a	a	-	h	b	h	h	b	a	b	a	h	-	-	-	-	-	-	-	-	-	-	-	-	-	-	-	-	-	-	-
chr12	12821668	A	G	a	a	b	a	b	b	b	b	b	-	b	a	b	-	-	-	-	-	-	b	b	b	b	a	b	a	-	b	b	b	b	b	a	b	a	b	a	a	a	-	a	a	a	a	b	-
chr12	12824220	C	T	a	a	b	b	a	a	-	a	b	b	b	a	b	b	-	-	-	b	a	b	a	-	-	-	-	a	b	b	b	b	b	a	b	b	a	a	b	b	b	a	a	a	a	a	a	-
chr12	12826086	C	T	-	-	-	-	-	b	-	-	-	-	-	-	-	b	b	-	b	b	b	b	b	b	b	-	b	b	b	-	-	-	b	-	-	-	-	-	-	-	-	-	-	-	-	-	-	-
chr12	12826191	A	C	-	-	-	-	-	b	-	-	-	-	-	-	-	b	b	-	b	b	b	b	b	b	b	-	b	b	b	-	-	-	b	-	-	-	-	-	-	-	-	-	-	-	-	-	-	-
chr12	12826467	T	C	a	a	-	a	a	a	-	b	a	a	b	a	-	b	b	a	b	b	b	b	b	b	b	-	b	b	h	-	b	b	b	b	a	-	b	-	-	b	a	a	a	a	a	-	-	-
chr12	12828584	T	G	a	a	-	b	a	a	a	a	a	a	-	a	b	a	b	a	a	b	a	b	a	b	b	a	b	-	b	-	-	-	-	a	a	-	a	a	a	b	a	a	a	a	a	a	a	-
chr12	12828768	C	T	-	-	-	-	-	-	-	-	-	-	-	-	b	-	-	-	-	-	-	-	-	-	-	-	-	-	-	-	-	-	-	-	-	-	-	-	b	b	-	-	-	-	-	-	-	-
chr12	12828790	A	C	a	a	-	a	a	a	a	b	a	a	-	a	-	h	-	a	a	-	a	b	a	a	-	a	b	b	-	-	-	-	-	a	a	-	a	a	a	a	a	a	a	a	a	a	a	a
chr12	12828943	C	T	-	-	-	-	-	-	-	-	-	-	-	-	-	a	b	a	b	-	h	b	a	a	b	a	b	a	b	-	-	-	b	a	a	b	a	-	-	-	-	-	-	-	-	-	-	-
chr12	12829012	A	C	-	-	-	-	-	-	-	-	-	-	-	-	-	a	b	a	a	-	h	b	a	a	b	a	b	a	b	-	-	-	b	a	a	b	a	-	-	-	-	-	-	-	-	-	-	-
chr12	12832932	A	C	a	a	b	a	b	b	b	a	b	-	b	a	b	b	b	-	-	-	-	b	-	b	-	-	-	a	-	b	b	b	b	b	a	b	b	-	a	b	a	a	a	-	b	a	a	b
chr12	12838162	G	A	a	-	b	a	a	b	a	-	-	a	b	a	b	b	-	-	b	-	a	b	-	a	b	a	b	b	b	b	b	b	b	b	b	b	-	a	a	b	-	a	a	a	b	a	b	b
chr12	12838720	C	T	a	a	b	b	b	b	a	a	b	a	b	a	b	a	b	-	b	-	b	-	a	-	-	-	-	a	a	b	b	b	b	b	b	b	b	a	a	b	a	a	a	a	b	a	b	-
chr12	12838762	C	T	a	a	b	b	a	b	a	a	b	a	b	a	b	a	b	-	b	-	b	-	a	-	-	-	-	a	a	b	b	b	b	b	b	b	b	a	a	b	a	a	a	a	b	a	b	-
chr12	12850998	A	G	a	a	b	a	a	b	b	a	b	b	b	a	b	b	b	-	a	-	a	b	a	b	-	a	b	a	-	-	b	b	b	a	a	b	b	a	a	b	a	a	a	a	a	a	b	b
chr12	12851028	G	C	-	-	-	-	-	-	-	-	-	-	-	-	-	b	b	a	a	a	a	b	a	b	b	a	b	h	a	-	-	-	-	-	b	-	-	-	-	-	a	-	-	-	-	-	-	-
chr12	12851754	C	G	-	-	-	-	-	-	-	-	-	-	-	-	-	a	-	a	b	b	a	-	h	a	b	a	b	a	a	-	-	b	b	-	-	-	-	-	-	-	-	-	-	-	-	-	-	-
chr12	12853109	G	A	a	a	-	a	a	a	a	a	a	-	-	a	-	a	-	-	a	-	-	-	a	-	-	-	-	-	-	-	-	-	-	-	a	-	a	a	a	a	a	a	a	a	a	a	a	-
chr12	12858689	A	G	a	a	b	b	b	a	a	a	b	a	-	a	b	-	-	a	-	-	-	b	-	a	-	a	b	-	a	b	b	b	b	b	b	b	b	a	b	b	b	a	a	a	a	a	b	-
chr12	12859571	C	T	a	a	b	b	a	a	-	b	b	a	b	a	b	b	b	-	b	a	-	b	a	a	b	-	b	-	a	b	b	-	b	a	a	b	-	-	b	a	a	a	a	a	a	-	b	-
chr12	12877511	T	G	-	-	-	-	-	-	-	-	-	-	-	a	-	a	b	a	a	-	-	-	a	a	-	-	-	-	-	-	-	-	-	-	-	-	-	-	-	-	a	a	-	-	-	a	-	-
chr12	12877651	G	A	-	-	-	-	-	-	-	-	-	-	-	a	-	a	b	a	a	-	-	-	a	a	-	-	-	-	-	-	-	-	-	-	-	-	-	-	-	b	-	a	-	-	-	a	-	-
chr12	12877684	T	C	-	-	-	-	-	-	-	-	-	-	-	-	-	b	-	-	a	b	a	-	b	b	b	a	b	b	-	-	-	-	-	-	-	-	-	-	-	-	-	a	-	-	-	-	-	-
chr12	12880504	A	C	a	a	b	b	a	a	b	a	b	b	b	a	b	b	-	-	a	a	b	b	h	a	b	a	b	b	a	b	b	b	b	b	b	b	b	b	a	b	a	a	a	a	b	a	a	b
chr12	12880844	G	T	a	a	b	b	a	a	a	b	b	b	b	a	b	a	b	-	a	-	a	b	h	a	b	-	-	-	a	b	b	b	b	b	b	b	b	b	a	a	b	a	a	a	a	a	b	b
chr12	12881102	G	A	-	-	-	-	-	-	-	-	-	-	-	-	-	a	-	a	a	b	h	b	a	b	b	a	b	a	b	-	-	-	-	-	-	-	-	-	-	-	b	-	-	a	-	-	-	-
chr12	12881156	T	C	-	-	-	-	-	-	-	-	-	-	-	-	-	a	-	a	a	b	h	b	a	b	b	a	b	a	b	-	-	-	-	-	-	-	-	-	-	-	b	-	-	a	-	-	-	-
chr12	12881213	T	C	-	-	-	-	-	-	-	-	-	-	-	-	-	a	-	a	a	b	a	b	a	b	b	a	b	a	b	-	-	-	-	-	-	-	-	-	-	-	b	-	-	a	-	-	-	-
chr12	12881257	A	G	-	-	-	-	-	-	-	-	-	-	-	-	-	a	-	a	a	b	a	b	a	a	b	a	b	a	b	-	-	-	-	-	-	-	-	-	-	-	b	-	-	a	-	-	-	-
chr12	12882557	T	C	a	a	b	a	b	a	b	b	b	b	b	a	b	b	-	a	a	-	a	-	h	a	-	a	b	a	a	b	b	b	b	a	a	b	a	a	b	a	b	a	a	a	a	a	a	b
chr12	12882879	A	C	a	a	b	a	a	a	a	-	a	a	b	a	b	a	b	-	b	b	a	b	a	a	b	a	b	b	b	b	b	-	-	b	-	b	b	-	a	-	-	-	-	a	a	a	b	-
chr12	12885108	C	G	-	-	b	b	b	b	b	-	b	b	b	-	b	b	b	-	b	b	b	b	b	b	b	-	b	b	b	b	b	b	b	b	b	b	b	b	b	b	b	-	-	-	b	-	b	b
chr12	12887695	C	T	-	a	b	b	b	a	a	a	-	-	b	a	b	b	-	a	-	-	b	a	-	b	-	-	-	-	-	a	b	b	b	b	a	b	a	a	b	a	a	a	-	-	a	a	b	-
chr12	12888108	G	T	-	a	b	a	b	-	a	a	-	-	b	a	b	a	-	a	-	-	b	-	-	b	-	-	-	-	-	-	b	b	b	b	a	b	-	a	b	a	a	a	-	-	a	a	b	-
chr12	12902426	C	T	a	a	-	a	a	a	a	a	a	-	-	a	-	h	-	a	a	-	a	-	a	-	-	a	-	a	a	-	-	-	-	a	a	-	a	-	a	-	a	a	a	a	a	a	-	-
chr12	12912725	T	A	a	-	b	a	a	b	b	-	a	-	-	-	b	-	-	-	-	-	-	-	-	-	-	-	-	-	-	b	b	b	b	b	b	b	-	a	b	-	-	a	a	a	a	-	-	b
chr12	12921777	A	G	-	a	b	a	a	a	-	-	-	-	b	a	b	-	-	-	-	-	-	-	-	-	-	a	-	-	-	b	b	-	b	a	b	b	-	a	-	a	a	a	a	a	a	a	b	b
chr12	12922264	T	C	-	-	b	b	b	b	b	b	b	-	b	-	b	b	-	a	a	-	-	-	b	a	b	a	b	a	b	b	b	b	b	-	b	b	b	b	b	b	b	-	-	-	b	-	-	b
chr12	12922491	G	A	-	-	b	b	b	b	b	b	b	-	b	-	b	h	b	a	h	-	a	b	h	-	b	a	b	b	h	b	b	b	b	-	b	b	b	b	b	b	a	-	-	-	b	-	-	b
chr12	12937259	C	T	-	-	-	-	-	-	-	-	-	-	-	-	-	b	b	-	b	b	b	b	b	b	b	-	b	b	b	-	-	b	b	a	-	-	-	-	-	-	-	-	-	-	-	-	-	-
chr12	12949593	C	A	-	-	b	-	a	-	-	-	-	-	-	a	b	b	-	-	-	-	-	-	-	-	-	-	-	-	-	b	b	-	b	-	b	b	-	-	b	b	a	-	-	-	-	-	-	b
chr12	12952679	C	A	-	-	-	-	-	-	-	-	-	-	-	-	-	a	b	a	a	a	b	b	h	h	b	a	b	h	h	-	-	b	-	-	-	-	-	-	-	-	-	-	-	a	-	-	-	-
chr12	12953973	T	C	-	-	-	-	-	-	-	b	-	b	-	-	-	a	b	a	b	a	b	-	-	a	b	a	b	b	a	-	-	-	-	-	-	-	-	-	-	-	-	-	-	-	-	-	-	-
chr12	12956746	C	T	-	-	-	-	-	-	-	-	-	-	-	-	-	b	b	a	a	b	b	b	h	h	b	a	b	b	b	-	-	-	-	-	-	-	-	-	-	-	-	-	a	-	-	-	-	-
chr12	12958982	A	T	-	-	-	-	a	-	-	-	-	-	-	-	-	-	-	-	-	-	-	-	-	-	-	-	-	-	-	-	-	-	b	-	-	-	-	-	-	-	-	-	-	-	-	-	-	-
chr12	12965741	C	T	-	-	b	b	b	-	b	b	b	-	-	-	b	-	-	-	-	-	-	-	-	-	b	-	-	-	-	b	b	b	b	-	b	b	b	-	-	-	b	-	-	-	b	-	-	-
chr12	12965749	T	G	-	-	b	b	b	-	b	b	b	-	-	-	b	-	-	-	-	-	-	-	-	-	b	-	-	-	-	b	b	b	b	-	b	b	b	-	-	-	b	-	-	-	b	-	-	-
chr12	12969733	T	C	a	a	b	a	a	b	-	-	a	b	b	a	b	a	-	-	b	-	-	b	-	b	b	a	-	-	a	b	b	-	b	b	a	b	a	a	-	b	b	a	a	a	a	a	a	b
chr12	12970007	C	T	a	a	b	a	a	b	-	-	a	b	b	a	b	a	-	a	a	-	-	b	-	b	b	a	a	a	a	b	a	-	b	b	a	b	a	a	-	b	b	a	a	a	a	a	a	b
chr12	12970791	G	A	-	-	-	-	-	b	-	-	-	b	b	a	b	-	-	-	-	-	-	-	-	-	b	-	-	-	-	b	b	b	b	b	-	b	-	b	b	b	-	-	-	-	b	-	-	b
chr12	12977159	A	G	a	a	-	b	a	a	-	-	b	a	b	a	b	-	-	-	-	-	-	-	-	-	-	-	-	-	-	b	b	b	b	-	b	b	a	a	a	a	a	a	a	a	a	a	-	b
chr12	12977354	T	A	a	a	-	b	a	a	-	-	b	a	b	a	b	-	-	-	-	-	-	-	-	-	-	-	-	-	-	b	b	b	b	b	b	b	a	a	b	a	a	a	a	a	a	a	-	b
chr12	12977371	A	T	a	a	-	b	a	a	-	-	b	a	b	a	b	-	-	-	-	-	-	-	-	-	-	-	-	-	-	b	b	b	b	b	b	b	a	a	b	a	a	a	a	a	a	a	-	b
chr12	12977414	T	A	a	a	-	b	a	a	-	-	b	a	b	a	b	-	-	-	-	-	-	-	-	-	-	-	-	-	-	b	b	b	b	b	b	b	a	a	b	a	a	a	a	a	a	a	-	b
chr12	12979636	C	T	a	-	b	b	b	b	b	b	b	-	b	a	b	b	b	a	a	a	a	b	a	a	-	a	b	-	a	b	b	b	b	b	b	b	b	b	a	b	b	a	a	a	b	a	b	b
chr12	12980292	C	T	a	a	b	a	a	a	a	a	a	b	b	a	b	h	-	-	a	a	a	b	a	a	b	a	b	a	b	-	b	b	b	a	a	b	-	a	a	a	a	a	a	a	a	a	a	-
chr12	12980315	G	A	a	a	b	b	b	b	b	b	a	b	b	a	b	h	-	-	a	a	a	b	a	a	b	a	b	a	b	-	b	b	b	b	a	b	-	a	b	b	b	a	a	a	b	b	a	-
chr12	12985820	A	G	a	-	b	a	b	b	b	a	-	a	-	a	b	-	-	-	-	-	-	-	a	-	-	-	b	-	a	-	-	b	b	b	a	b	-	b	a	-	a	a	a	-	a	a	a	-
chr12	12987873	A	G	a	a	b	b	b	b	a	a	b	a	b	a	b	b	b	-	b	a	a	-	a	b	b	a	b	a	a	b	b	b	b	b	a	b	a	b	a	b	b	a	a	a	b	a	a	b
chr12	12988439	A	G	a	a	b	a	a	b	a	b	a	b	b	a	b	a	b	-	b	a	a	b	a	b	b	a	b	a	a	b	b	b	b	a	a	b	a	a	a	a	b	a	a	a	a	a	a	-
chr12	12989782	C	T	-	-	b	-	-	-	-	-	-	-	-	a	-	a	-	a	a	-	a	-	a	a	-	a	-	a	a	-	-	-	-	-	-	-	-	-	-	-	-	-	-	-	-	-	-	-
chr12	12989791	C	T	-	-	b	-	-	-	-	-	-	-	-	a	-	a	-	a	a	-	a	-	a	a	-	a	-	a	a	-	-	-	-	-	-	-	-	-	-	-	-	-	-	-	-	-	-	-
chr12	12989844	A	G	-	-	b	-	-	-	-	-	-	-	-	a	-	a	-	a	a	-	a	-	a	a	-	a	-	a	a	-	-	-	-	-	-	-	-	-	-	-	-	-	-	-	-	-	-	-
chr12	12990136	T	C	-	-	-	-	-	-	-	b	b	-	-	-	b	-	b	-	-	-	-	-	-	b	-	-	-	-	-	-	-	b	-	b	-	-	-	-	-	-	-	-	-	-	-	-	-	-
chr12	13003396	C	T	a	a	b	a	a	a	b	a	b	a	b	a	b	b	b	a	a	a	a	b	b	a	-	-	b	b	a	b	b	b	b	a	a	b	b	b	b	a	b	a	a	a	b	a	a	b
chr12	13003429	A	G	a	a	b	a	a	a	b	a	b	a	b	a	b	b	b	a	a	a	a	b	b	a	-	-	b	b	a	b	b	b	b	a	a	b	b	b	b	a	b	a	a	a	b	a	a	b
chr12	13003457	T	C	a	a	b	a	a	a	b	a	b	a	b	a	b	b	b	a	a	a	a	b	b	a	-	-	b	b	a	b	b	b	b	a	a	b	b	b	b	a	b	a	a	a	b	a	a	b
chr12	13003652	C	T	a	a	b	a	a	a	b	a	b	a	b	a	b	b	b	a	b	a	a	b	-	a	-	-	b	b	a	b	b	b	b	a	a	b	b	a	b	a	b	a	a	a	b	a	a	b
chr12	13006045	A	G	-	-	-	-	-	-	-	-	-	-	-	-	-	a	-	a	h	a	a	b	h	-	-	a	b	h	h	-	-	-	-	b	-	-	-	-	-	-	-	-	-	-	-	-	-	-
chr12	13006715	T	C	a	a	b	b	a	a	a	b	b	a	b	a	b	-	-	a	-	a	-	-	-	b	b	a	-	b	a	b	b	b	b	a	a	b	a	-	b	-	b	a	a	a	a	a	b	b
chr12	13009317	T	C	a	a	b	b	b	a	-	b	-	b	b	b	b	h	b	-	b	b	b	b	b	b	b	a	b	b	b	-	b	-	-	a	a	b	-	b	a	b	a	a	-	b	a	a	-	-
chr12	13009646	C	T	a	-	-	-	-	-	-	-	-	-	-	-	-	a	b	a	b	b	h	b	b	h	b	a	b	h	h	-	-	-	-	-	-	-	-	-	-	-	-	-	-	-	-	-	-	-
chr12	13010726	C	T	a	-	b	a	a	b	b	b	a	b	b	a	b	b	-	-	-	-	-	b	-	b	-	a	b	-	-	-	b	b	b	a	a	b	a	b	b	b	b	a	a	a	b	-	b	b
chr12	13016022	C	T	a	-	-	-	-	-	-	-	-	-	-	-	-	a	b	a	h	-	a	b	-	-	b	a	-	a	a	-	-	-	-	-	-	-	-	-	-	a	-	-	-	-	-	-	-	-
chr12	13016987	T	C	a	-	b	b	b	b	-	b	b	b	b	a	b	-	-	-	b	-	-	-	b	b	-	a	b	-	-	b	b	b	b	b	b	b	b	b	b	a	b	a	a	a	b	a	-	-
chr12	13017036	C	T	a	-	b	a	b	b	-	b	a	b	b	a	b	-	-	-	b	-	-	-	b	a	-	a	b	-	-	b	b	b	b	a	a	b	a	a	a	a	a	a	a	a	a	a	-	-
chr12	13017734	C	T	a	a	b	a	a	b	b	a	a	a	b	a	b	a	-	a	a	-	a	-	a	b	-	a	-	a	a	b	b	b	b	a	b	b	a	a	b	b	a	a	a	a	a	a	a	b
chr12	13048369	A	G	-	-	-	-	-	-	-	-	-	-	-	-	-	a	b	a	a	b	a	b	a	a	b	a	b	a	a	-	-	-	-	-	-	b	-	-	-	-	-	-	-	a	-	-	-	-
chr12	13048416	G	A	-	-	-	-	-	-	-	-	-	-	-	-	-	a	b	a	a	b	a	b	a	b	b	a	b	a	a	-	-	-	-	-	-	b	-	-	-	-	-	-	-	a	-	-	-	-
chr12	13061350	G	T	a	a	b	b	b	a	a	b	a	a	b	-	b	a	-	a	-	-	a	-	a	b	b	a	-	-	a	b	b	b	b	a	a	b	h	b	b	a	b	a	a	a	b	a	a	b
chr12	13061841	T	G	a	-	-	a	-	a	-	-	a	-	-	a	-	b	-	a	b	-	b	b	-	b	-	a	b	b	a	-	-	b	-	b	a	-	a	a	a	-	a	a	a	a	a	a	-	-
chr12	13063402	A	G	-	-	-	-	-	-	-	-	-	-	-	-	-	a	-	a	a	-	a	b	a	a	-	a	b	h	a	-	b	-	b	b	-	-	-	-	-	-	-	-	b	-	-	-	-	-
chr12	13080672	T	C	a	a	b	b	a	b	a	a	b	a	b	b	b	-	a	a	a	a	a	-	-	a	-	a	a	a	a	a	b	-	b	a	b	a	-	a	-	-	-	a	-	-	b	-	-	-
chr12	13092200	C	A	a	a	b	b	a	b	-	a	a	-	b	a	b	a	-	a	b	b	b	b	b	h	b	a	b	a	a	b	b	b	b	a	a	b	b	b	a	a	b	a	a	a	a	a	b	-
chr12	13092219	G	A	a	a	b	b	a	b	-	a	a	-	b	a	b	a	-	a	b	b	b	b	b	h	b	a	b	a	a	b	b	b	b	a	a	b	b	b	a	a	b	a	a	a	a	a	b	-
chr12	13092366	G	A	a	a	b	b	a	b	-	a	a	-	b	a	b	a	-	a	a	a	b	-	b	h	b	a	b	a	a	b	b	b	b	a	a	b	b	b	a	a	b	a	a	a	a	a	b	-
chr12	13092375	A	G	a	a	b	b	a	b	-	a	a	-	b	a	b	a	-	a	a	a	b	b	a	h	b	a	b	a	a	b	b	b	b	a	a	b	b	b	a	a	b	a	a	a	a	a	b	-
chr12	13092682	A	G	a	a	b	a	a	a	b	a	a	b	b	a	b	a	-	-	a	a	b	-	b	b	-	a	b	b	a	b	b	b	b	b	a	b	b	a	a	b	b	a	a	a	b	a	b	-
chr12	13094930	A	G	-	-	-	-	-	-	-	-	-	-	-	-	-	-	-	a	-	-	-	-	-	-	-	a	-	-	-	-	-	-	-	-	-	-	a	-	-	-	-	-	-	-	-	-	-	-
chr12	13099688	G	A	a	a	b	a	b	a	-	-	a	b	b	a	b	-	-	-	b	-	-	-	-	a	-	-	b	-	-	b	b	b	b	a	b	b	-	b	a	a	-	a	a	a	a	a	-	b
chr12	13101993	G	T	-	-	b	-	a	-	-	-	-	-	-	-	b	a	-	-	-	-	-	b	-	-	-	a	-	a	a	-	-	-	b	a	-	b	-	-	b	-	-	-	a	a	a	-	-	b
chr12	13102389	A	G	-	-	-	-	-	-	-	-	-	-	-	-	-	a	b	-	a	a	a	b	h	h	b	a	b	h	a	-	-	-	-	-	-	-	-	-	-	-	-	-	-	-	-	-	-	-
chr12	13105611	A	G	a	a	b	a	a	a	a	a	-	a	b	a	b	a	-	-	-	-	-	b	b	a	-	a	-	-	b	b	b	b	b	-	a	b	a	-	b	b	a	a	-	a	b	a	-	-
chr12	13138454	A	C	a	a	b	b	b	a	a	b	b	b	b	a	b	-	b	-	a	a	a	b	b	-	b	-	-	b	b	b	b	b	b	b	a	b	b	b	-	b	a	a	a	a	a	a	a	-
chr12	13154318	A	C	-	a	-	a	b	b	-	-	b	a	-	a	b	a	b	a	b	b	a	b	b	b	b	a	b	a	-	-	-	-	b	a	-	-	-	-	-	b	-	-	-	-	-	-	-	-
chr12	13154443	A	G	-	a	-	a	b	b	-	-	b	a	-	a	b	b	b	a	b	b	a	b	b	b	b	a	b	a	-	-	-	-	b	a	-	-	-	-	-	b	-	-	-	-	-	-	-	-
chr12	13162248	A	G	-	-	-	-	-	-	-	-	-	a	-	-	-	a	b	-	a	a	a	b	a	h	b	a	b	a	a	-	-	-	b	-	a	-	-	-	-	-	-	-	-	a	-	-	a	-
chr12	13167719	C	T	-	-	-	-	-	-	-	-	-	-	-	-	-	a	b	a	a	-	b	b	a	h	b	a	b	b	-	-	-	-	-	-	a	-	-	-	-	-	-	a	-	-	-	-	-	-
chr12	13170871	C	T	a	-	b	a	b	a	a	b	a	b	b	a	b	a	b	a	a	b	b	b	-	b	b	a	b	a	a	b	b	b	b	b	b	b	b	b	b	b	a	a	a	a	a	a	a	b
chr12	13175196	A	G	a	a	b	b	b	a	a	a	b	-	b	a	b	b	b	a	a	b	-	b	a	h	b	a	b	a	a	b	b	b	b	b	a	b	a	b	a	-	b	a	a	a	b	a	b	b
chr12	13191506	T	C	-	a	b	a	b	b	b	b	a	b	b	a	b	-	-	a	-	-	-	-	-	b	-	-	-	a	a	-	b	b	b	a	a	b	b	b	a	-	b	a	a	a	b	-	a	b
chr12	13191779	A	G	-	a	b	a	-	b	-	b	a	b	b	a	b	-	-	-	-	-	-	-	-	a	-	-	-	a	a	-	b	b	b	a	a	b	b	b	a	-	b	a	a	a	b	-	a	b
chr12	13192253	T	C	-	-	b	-	a	-	a	-	-	-	b	-	-	-	-	-	-	a	-	-	-	-	-	a	-	-	-	-	-	b	b	-	a	b	-	b	b	b	-	a	a	-	b	a	-	b
chr12	13192372	G	C	-	-	b	-	a	-	-	-	-	-	-	-	b	b	b	a	a	b	-	-	a	a	-	a	b	b	b	-	-	-	-	-	-	-	-	-	b	-	-	a	a	-	-	-	-	-
chr12	13192389	A	G	-	-	b	-	a	-	-	-	-	-	-	-	b	b	b	a	a	b	-	-	a	a	-	a	b	a	b	-	-	-	-	-	-	-	-	-	b	-	-	a	a	-	-	-	-	-
chr12	13192408	G	C	-	-	b	-	a	-	-	-	-	-	-	-	b	b	b	a	a	b	-	-	a	a	-	a	b	b	b	-	-	-	-	-	-	-	-	-	b	-	-	a	a	-	-	-	-	-
chr12	13193178	G	A	-	-	-	b	-	-	-	-	-	-	-	-	-	h	b	a	h	-	-	b	a	a	b	a	b	b	-	-	-	-	-	b	b	-	-	-	-	-	-	-	-	a	-	-	-	-
chr12	13193189	C	T	-	-	-	b	-	-	-	-	-	-	-	-	-	h	b	a	h	-	-	b	a	a	b	a	b	b	-	-	-	-	-	b	b	-	-	-	-	-	-	-	-	a	-	-	-	-
chr12	13203078	T	C	-	-	b	-	b	b	-	-	b	-	b	-	b	-	-	-	-	-	-	-	b	-	-	-	-	-	b	b	-	b	b	-	-	b	-	b	-	-	-	-	-	-	b	-	-	-
chr12	13203113	T	A	-	-	b	-	b	b	-	-	b	-	b	-	b	-	-	-	-	-	-	-	b	-	-	-	-	-	b	b	-	b	b	-	-	b	-	b	-	-	-	-	-	-	b	-	-	-
chr12	13205246	A	G	-	a	-	-	-	-	-	-	-	-	-	-	b	a	-	a	a	a	a	-	a	-	-	a	-	a	a	-	-	-	b	-	-	-	-	-	-	b	-	-	-	a	-	-	-	-
chr12	13205267	C	T	-	a	-	-	-	-	-	-	-	-	-	-	b	a	-	a	a	a	a	-	a	-	-	a	-	a	a	-	-	-	b	-	-	-	-	-	-	b	-	-	-	a	-	-	-	-
chr12	13207711	A	G	a	a	b	b	b	a	b	b	a	-	b	a	b	a	-	-	-	b	-	b	a	b	-	a	b	a	b	-	-	b	b	a	a	b	a	-	a	b	-	-	a	a	b	a	b	-
chr12	13262840	G	A	-	-	-	-	-	-	-	-	a	-	-	-	-	a	b	a	b	b	a	b	b	h	b	a	b	-	h	-	-	-	-	-	a	-	-	-	-	b	-	-	-	-	-	-	-	-
chr12	13263719	T	C	a	a	-	a	a	a	-	a	-	a	-	a	b	a	-	a	a	-	-	b	a	a	-	a	-	b	b	-	-	-	b	a	b	-	a	-	-	b	a	a	a	a	a	a	b	b
chr12	13264511	G	C	-	-	b	b	b	b	-	b	b	-	b	-	b	a	-	a	a	a	a	b	a	a	-	a	b	a	-	b	b	b	b	-	b	b	b	b	-	-	-	-	-	-	b	-	-	b
chr12	13265044	A	C	a	-	-	a	-	a	-	a	-	-	-	a	-	a	-	a	a	a	a	-	a	a	-	a	-	a	a	-	b	b	-	a	a	b	-	-	a	a	a	a	a	a	a	a	a	-
chr12	13265065	C	T	-	-	b	b	b	b	b	b	-	b	b	-	b	b	-	a	a	-	a	-	a	a	b	a	b	a	h	b	b	b	b	b	-	b	b	b	a	b	b	-	-	-	b	-	b	-
chr12	13265838	A	T	a	a	b	a	b	b	a	-	a	b	b	a	b	b	-	a	-	a	-	-	-	a	-	a	-	-	-	b	-	-	b	b	a	b	-	-	b	a	a	a	a	a	b	a	b	-
chr12	13265843	C	T	a	a	b	a	b	b	a	-	a	b	b	a	b	b	-	a	-	a	-	-	-	a	-	a	-	-	-	b	-	-	b	b	a	b	-	-	b	a	a	a	a	a	b	a	b	-
chr12	13298589	G	A	-	-	-	-	-	-	-	-	-	-	-	-	-	b	-	a	a	b	h	-	b	h	b	h	b	h	h	b	-	-	-	-	-	-	-	-	-	-	-	a	a	-	-	-	-	-
chr12	13341945	A	G	-	-	b	a	-	-	-	-	-	-	-	-	b	a	b	b	b	b	a	-	a	h	-	a	-	h	b	-	-	-	b	b	-	b	-	-	-	b	b	b	b	-	b	-	-	-
chr12	13342049	C	G	-	-	-	a	b	a	-	-	-	-	-	-	-	a	-	a	a	a	a	-	-	a	-	a	-	-	b	-	-	-	-	-	-	-	-	-	-	-	-	-	-	-	-	-	-	-
chr12	13349824	T	C	b	-	-	b	-	b	b	-	a	b	-	-	-	a	-	a	a	a	-	-	a	a	-	a	-	a	a	-	-	-	-	-	-	-	-	-	-	-	b	-	-	a	-	-	-	-
chr12	13369063	T	A	-	-	b	-	-	b	-	b	b	-	-	-	-	b	b	b	a	b	h	b	h	b	-	h	b	h	h	b	b	b	-	a	b	b	-	-	-	-	a	b	-	b	-	-	-	-
chr12	13369081	G	A	-	-	b	-	-	b	-	b	b	-	-	-	-	b	b	b	a	b	h	b	h	b	-	h	b	h	h	b	b	b	-	a	b	b	-	-	-	-	a	b	-	b	-	-	-	-
chr12	13369192	A	G	b	-	b	b	-	-	-	-	-	-	b	-	b	h	b	h	h	b	h	b	b	h	b	h	b	b	b	b	-	b	b	-	-	b	b	b	b	-	-	b	b	-	b	-	-	-
chr12	13369200	T	C	b	-	b	b	-	-	-	-	-	-	b	-	b	h	b	b	h	b	h	b	b	h	b	h	b	b	b	b	-	b	b	-	-	b	b	b	b	-	-	b	b	-	b	-	-	-
chr12	13372031	A	G	a	a	b	a	a	a	-	a	-	a	-	a	b	-	-	-	-	-	a	-	-	a	-	a	-	-	-	a	b	-	b	a	a	b	-	-	-	b	b	a	a	-	a	a	-	-
chr12	13382965	A	C	b	b	b	b	b	b	-	-	b	b	b	a	b	h	b	h	h	b	b	b	h	b	b	h	b	b	b	-	b	-	b	a	-	b	-	b	a	-	a	b	b	b	b	-	-	-
chr12	13385642	T	C	b	-	-	b	-	-	-	-	-	-	-	b	b	b	b	b	a	b	h	b	b	h	b	h	b	b	b	-	-	-	b	-	-	b	-	-	-	-	a	b	-	-	-	-	-	-
chr12	13385824	A	G	b	-	-	-	a	-	b	-	-	-	b	b	-	b	b	h	b	b	h	b	b	b	b	h	b	h	b	-	b	-	b	b	-	b	b	-	a	-	-	a	b	-	-	-	-	-
chr12	13385885	T	C	b	-	-	-	a	-	b	-	-	-	b	b	-	h	b	h	h	b	h	b	b	h	b	h	b	h	b	-	-	-	b	b	-	b	b	-	a	-	-	a	b	-	-	-	-	-
chr12	13385968	T	C	b	a	b	a	b	a	a	a	a	a	b	b	-	a	b	h	b	b	b	b	b	b	b	b	b	b	b	-	-	b	b	-	b	-	b	a	-	b	b	b	b	b	b	a	-	-
chr12	13385986	T	C	b	a	b	a	b	a	a	a	a	a	b	b	-	a	b	b	b	b	b	b	b	b	b	b	b	b	b	-	-	b	b	-	b	-	b	a	-	b	b	b	b	b	b	a	-	-
chr12	13387649	A	G	-	-	b	-	b	-	-	-	-	-	-	-	-	a	-	a	a	b	a	-	a	a	-	a	-	a	a	-	-	b	-	a	b	-	-	a	-	-	-	b	a	b	b	-	b	b
chr12	13387868	A	C	-	-	b	-	b	b	-	-	b	b	b	b	b	-	-	-	-	-	-	-	b	-	-	-	-	-	-	-	b	b	-	a	-	b	-	b	-	-	-	-	-	-	b	b	b	-
chr12	13387877	T	G	-	-	b	-	b	b	-	-	b	b	b	b	b	-	-	-	-	-	-	-	b	-	-	-	-	-	-	-	b	b	-	b	-	b	-	b	-	-	-	-	-	-	b	b	b	-
chr12	13388950	T	G	b	-	b	-	-	b	-	-	-	-	-	a	-	b	b	b	b	b	-	b	b	b	b	-	b	b	b	b	-	b	b	-	b	b	-	b	-	b	-	-	b	-	b	b	b	-
chr12	13389063	A	G	a	-	b	-	b	a	-	-	-	b	b	a	-	-	-	-	a	-	-	-	-	a	-	-	-	-	-	-	-	-	b	-	b	b	b	-	-	a	-	a	-	b	a	a	a	-
chr12	13389070	A	G	a	-	b	-	b	a	-	-	-	b	b	a	-	-	-	-	a	-	-	-	-	a	-	-	-	-	-	-	-	-	b	-	b	b	b	-	-	a	-	a	-	b	a	a	a	-
chr12	13391781	A	G	-	-	-	b	-	-	-	-	-	b	-	-	b	b	b	b	b	h	b	b	b	b	b	h	b	b	b	b	b	-	-	b	b	b	-	b	-	-	b	b	a	-	-	-	-	-
chr12	13393847	A	G	-	-	-	-	-	b	-	-	-	-	-	b	b	b	b	b	b	h	h	b	h	b	b	h	b	b	h	-	b	-	b	-	-	b	b	-	b	b	-	a	b	b	b	-	-	-
chr12	13399515	A	G	a	a	b	a	b	a	a	b	a	a	-	a	-	a	b	-	a	-	a	-	-	a	-	-	b	a	-	-	b	-	-	a	a	b	a	a	a	-	a	a	-	a	a	a	a	-
chr12	13400200	T	C	b	-	b	b	b	b	b	-	b	b	b	b	b	b	b	a	b	h	h	b	b	b	b	h	b	h	b	b	-	b	b	b	b	b	b	b	b	-	b	b	-	-	b	-	b	-
chr12	13407842	C	G	b	b	b	b	b	b	b	b	b	b	b	b	b	a	b	b	b	b	b	b	b	b	b	b	b	b	b	b	b	b	b	b	b	b	a	a	b	b	b	b	b	b	b	b	b	b
chr12	13408002	A	G	b	b	b	b	b	b	b	b	b	b	b	b	b	b	b	b	b	b	b	b	b	b	b	h	b	b	b	b	b	b	b	b	b	b	a	a	b	b	b	b	a	b	b	b	b	b
chr12	13426684	C	T	a	a	-	a	a	a	a	-	a	a	-	a	-	a	-	a	-	-	a	-	a	a	-	b	-	a	a	-	a	-	-	a	a	b	a	a	-	a	a	a	a	a	a	-	-	-
chr12	13428055	A	G	a	-	b	a	-	b	-	b	b	-	-	a	b	-	-	-	-	-	-	b	a	a	b	-	-	-	a	b	b	b	b	a	a	b	b	b	b	b	b	a	a	a	b	a	b	b
chr12	13429229	A	G	a	a	b	b	b	h	a	a	a	a	b	a	b	a	b	a	b	-	b	b	-	a	-	a	b	a	b	b	b	b	b	b	b	b	a	b	b	a	b	a	a	a	b	a	b	b
chr12	13434662	T	A	a	-	b	b	-	b	-	-	b	a	b	a	b	b	b	-	-	-	-	b	-	b	b	-	-	b	-	b	b	b	b	a	b	b	-	b	a	-	-	a	a	-	b	a	a	-
chr12	13434697	C	T	a	-	b	b	-	b	-	-	b	a	b	a	b	b	b	-	-	-	-	b	-	b	b	-	-	b	-	b	b	b	b	a	b	b	-	b	a	-	-	a	a	-	b	a	a	-
chr12	13435598	A	G	-	-	b	a	-	a	-	-	-	-	b	a	b	a	-	-	a	a	-	b	a	b	-	a	b	b	h	-	-	-	b	-	b	-	-	b	b	-	b	-	-	a	-	-	-	-
chr12	13445474	G	A	-	-	b	a	-	-	-	-	-	-	b	-	-	-	-	-	-	b	-	-	a	b	b	-	-	-	-	-	-	-	b	a	-	-	-	a	-	-	-	-	-	-	a	-	a	-
chr12	13445877	T	A	a	-	-	b	b	a	-	b	a	a	-	a	b	b	-	-	b	-	-	-	a	-	b	-	-	-	-	b	b	-	b	a	a	b	-	a	a	b	b	-	a	-	a	a	b	b
chr12	13446145	T	C	a	-	-	-	-	-	-	-	-	-	-	-	b	b	b	a	a	a	b	b	b	b	b	-	b	b	b	-	-	-	-	-	-	b	-	-	-	-	-	-	-	-	-	-	-	-
chr12	13447164	C	T	-	-	b	b	b	b	-	b	-	-	b	-	b	-	-	-	-	-	b	-	a	-	-	-	-	-	-	b	b	b	b	-	b	b	b	b	b	b	a	-	-	-	b	-	a	b
chr12	13447270	T	C	a	a	b	a	b	a	-	a	b	b	b	a	b	b	b	-	a	-	-	-	-	b	-	-	b	-	a	-	b	-	b	b	b	b	a	-	b	-	-	a	a	a	a	-	-	-
chr12	13447475	G	A	a	a	b	a	b	a	-	a	b	b	b	a	b	b	-	-	a	-	-	-	-	b	-	-	b	-	a	-	b	-	b	b	b	b	a	-	b	-	-	a	a	a	a	-	-	-
chr12	13448526	A	G	-	-	-	-	-	-	-	-	-	-	-	-	-	a	b	a	-	a	b	b	a	h	b	a	b	a	a	-	b	-	-	-	-	-	-	-	-	-	-	-	-	-	-	-	-	-
chr12	13448547	A	G	-	-	b	-	-	-	-	-	-	-	-	-	-	a	b	a	b	a	h	b	a	h	b	a	b	h	a	-	b	-	-	-	-	-	-	-	-	-	-	-	-	-	-	-	-	-
chr12	13448582	C	T	-	-	b	-	-	-	-	-	-	-	-	-	-	h	b	a	b	h	h	b	a	h	b	a	b	h	a	-	b	-	-	-	-	-	-	-	-	-	-	-	-	-	-	-	-	-
chr12	13450064	A	G	-	-	-	-	-	-	-	-	-	-	-	a	b	a	b	a	b	b	h	b	h	h	b	a	b	h	a	-	-	-	-	a	-	-	-	-	-	-	-	-	-	-	-	-	-	-
chr12	13450074	A	G	-	-	-	-	-	-	-	-	-	-	-	a	b	a	b	a	b	b	h	b	h	h	b	a	b	h	a	-	-	-	-	a	-	-	-	-	-	-	-	-	-	-	-	-	-	-
chr12	13458087	A	G	a	-	-	-	b	-	-	-	-	-	-	a	-	a	b	a	a	a	b	b	a	b	b	h	b	a	h	b	-	-	-	-	-	b	b	-	-	-	a	a	-	-	a	-	-	-
chr12	13486230	G	A	a	a	-	a	a	a	a	-	b	a	-	a	-	a	b	a	a	a	a	b	a	b	b	a	b	a	a	-	-	-	-	a	a	-	-	-	-	-	-	a	a	a	-	-	a	-
chr12	13490710	T	A	a	a	b	b	-	b	b	a	b	b	b	a	b	b	-	-	-	-	-	-	a	h	-	a	b	a	-	b	b	b	b	b	b	b	-	-	b	b	b	a	-	a	b	-	-	-
chr12	13492899	C	T	-	-	-	-	-	-	-	-	-	-	-	-	-	b	b	-	b	b	-	b	b	b	b	-	b	b	-	-	-	-	-	-	-	-	-	-	-	-	-	-	-	-	-	-	-	-
chr12	13492952	T	A	-	-	-	-	-	-	-	-	-	-	-	-	-	b	b	a	a	b	a	b	a	h	b	a	b	b	b	-	-	-	-	-	-	-	-	-	-	-	-	-	-	-	-	-	b	-
chr12	13493082	C	T	-	-	-	-	-	-	-	-	-	-	-	-	-	a	b	a	b	b	a	b	h	h	b	a	b	a	a	-	-	-	-	-	-	-	-	-	-	-	-	-	-	-	-	-	b	-
chr12	13495699	C	T	-	a	-	-	-	-	-	-	-	-	-	-	-	a	b	a	a	b	a	b	a	a	b	a	b	b	a	-	-	-	-	-	-	b	-	-	a	-	a	-	-	-	-	-	-	-
chr12	13498822	C	T	-	-	-	-	-	-	-	-	-	-	b	-	-	a	b	a	a	a	h	b	h	a	b	a	b	h	h	-	-	-	b	-	-	b	-	-	-	-	-	-	-	-	-	-	-	-
chr12	13519340	C	T	b	a	b	a	b	h	a	a	a	b	-	a	b	b	-	-	b	-	-	-	b	-	-	a	-	b	a	b	b	-	-	b	a	b	a	a	a	a	a	b	a	a	b	a	b	-
chr12	13537757	A	C	-	-	b	-	-	-	-	-	-	-	-	-	-	h	b	a	a	a	a	b	b	h	b	a	b	h	b	-	b	-	-	-	-	-	-	-	-	-	-	a	-	-	-	-	-	-
chr12	13537940	A	G	a	a	b	b	-	b	-	-	b	-	-	-	b	a	-	-	b	b	a	b	a	a	-	a	-	-	-	b	-	b	b	b	a	b	-	b	b	a	-	a	a	a	b	a	-	b
chr12	13538622	A	G	-	-	-	-	-	a	-	-	-	-	-	-	-	b	b	a	a	a	b	b	b	b	b	a	b	a	b	-	-	-	b	-	-	-	-	-	-	-	-	-	a	-	-	-	-	-
chr12	13538748	A	G	-	-	-	-	-	-	-	-	-	-	-	-	-	a	-	a	b	-	-	b	a	a	-	a	b	a	a	b	-	-	-	-	-	-	-	-	-	a	-	-	-	-	-	-	-	-
chr12	13538911	G	A	-	-	-	-	-	-	-	-	-	-	-	-	b	b	b	a	h	a	h	b	h	h	b	a	b	h	b	-	-	b	-	-	-	-	-	-	-	-	-	-	-	-	-	-	-	-
chr12	13544406	A	G	-	a	-	-	-	-	-	-	-	-	-	-	-	h	b	a	h	h	-	b	a	b	-	a	b	-	a	-	-	-	-	-	-	-	-	-	a	b	-	a	-	-	-	-	-	-
chr12	13544519	C	G	-	a	-	-	-	-	-	-	-	-	-	-	-	b	b	a	a	a	-	b	a	b	b	a	b	a	a	-	-	-	-	-	-	-	-	-	a	b	-	a	-	-	-	-	-	-
chr12	13544584	A	G	-	-	b	-	b	-	-	-	-	-	-	-	-	b	-	-	a	a	b	b	a	a	b	a	b	a	a	-	-	-	-	-	-	b	-	-	-	b	-	-	-	-	-	-	-	-
chr12	13544605	T	G	-	-	b	-	b	-	-	-	-	-	-	-	-	b	-	-	a	a	b	b	a	a	b	a	b	a	a	-	-	-	-	-	-	b	-	-	-	b	-	-	-	-	-	-	-	-
chr12	13545635	C	G	-	-	b	-	-	-	-	-	-	-	-	-	-	b	b	a	a	a	a	b	b	a	-	a	b	a	h	-	-	-	-	-	-	-	-	-	-	-	-	-	-	a	-	-	-	-
chr12	13545723	C	T	-	-	b	-	-	-	-	-	-	-	-	-	-	b	b	a	a	a	a	b	b	a	-	a	b	a	h	-	-	-	-	-	-	-	-	-	-	-	-	-	-	a	-	-	a	-
chr12	13547916	T	C	-	-	-	-	-	-	-	-	-	-	-	-	-	b	b	a	a	b	a	-	a	a	-	a	-	-	b	-	-	-	-	-	a	-	-	-	-	-	-	-	-	-	-	-	-	-
chr12	13550746	T	A	a	-	b	b	b	b	-	-	b	-	b	a	b	-	-	-	-	-	-	-	-	-	-	-	-	-	-	b	b	-	b	-	a	b	b	a	b	b	a	a	a	a	b	a	a	-
chr12	13557510	T	G	-	-	b	-	a	-	-	a	-	-	-	-	-	-	-	-	-	-	-	-	-	-	-	-	-	-	-	b	-	b	-	-	a	b	-	-	-	-	-	-	-	-	b	-	b	-
chr12	13560036	G	A	a	a	b	b	a	b	b	b	b	b	b	a	b	b	b	a	a	-	-	b	a	a	b	-	b	-	a	-	b	-	b	b	a	b	-	a	-	b	b	a	a	a	a	a	-	b
chr12	13560242	G	A	a	a	b	a	a	b	b	b	b	b	b	a	a	b	b	a	a	-	-	b	a	a	b	-	b	-	a	-	b	-	b	b	a	b	-	a	-	b	b	a	a	a	a	a	-	b
chr12	13562081	G	A	a	-	b	b	-	-	b	-	a	b	-	-	b	b	-	-	-	-	-	b	-	-	b	-	-	-	b	-	b	b	b	-	b	b	b	a	a	a	a	-	-	-	b	a	b	-
chr12	13565648	T	C	a	a	b	b	b	b	b	-	b	a	b	-	b	-	-	-	-	-	-	-	-	-	-	-	-	-	-	-	b	b	b	-	b	b	b	-	-	b	b	a	a	-	b	a	b	-
chr12	13567430	C	T	-	-	-	a	-	-	-	-	-	-	-	-	-	a	b	a	h	-	a	b	a	b	b	a	b	b	h	-	-	-	-	-	-	-	-	-	-	-	-	-	-	-	-	-	-	-
chr12	13567455	C	T	-	-	-	a	-	-	-	-	-	-	-	-	-	a	b	a	h	-	a	b	a	b	b	a	b	b	h	-	-	-	-	-	-	-	-	-	-	-	-	-	-	-	-	-	-	-
chr12	13570751	A	G	a	a	b	b	b	b	b	b	b	b	b	a	b	b	b	a	b	-	-	-	-	a	-	a	b	b	a	b	b	b	b	-	b	b	a	a	b	b	a	a	a	a	b	a	a	b
chr12	13581193	T	C	a	a	b	a	a	a	b	-	a	a	b	a	b	a	b	a	a	-	-	b	-	a	b	-	b	-	h	b	b	b	b	b	-	b	b	-	a	b	a	a	a	a	a	a	-	-
chr12	13581360	G	A	a	a	b	a	a	a	b	-	a	a	b	a	b	a	-	a	a	-	-	-	-	a	-	-	-	-	a	b	b	b	b	b	-	b	b	-	a	b	a	a	a	a	a	a	-	-
chr12	13581377	C	T	a	a	b	a	a	a	b	-	a	a	b	a	b	a	-	a	a	-	-	-	-	a	-	-	-	-	a	b	b	b	b	b	-	b	b	-	a	b	a	a	a	a	a	a	-	-
chr12	13598751	A	C	-	b	b	a	b	b	a	a	b	-	b	a	b	-	-	a	-	-	-	-	-	-	-	a	-	-	a	b	b	b	b	b	a	b	-	a	b	-	-	a	a	a	b	a	a	-
chr12	13598966	A	G	a	a	b	a	b	b	a	a	b	b	b	a	b	-	-	a	-	-	-	-	-	b	-	a	-	-	a	b	b	b	b	b	a	b	-	a	b	-	-	a	a	a	a	a	a	-
chr12	13599648	C	A	-	-	-	-	-	-	-	-	-	b	-	-	b	b	b	-	-	b	b	b	-	b	b	-	b	b	b	-	-	-	b	b	-	-	-	-	-	-	-	-	-	-	-	-	-	-
chr12	13601423	T	G	a	a	b	b	b	a	-	-	b	b	b	a	b	a	b	a	b	b	a	b	b	b	-	-	b	b	b	b	b	b	b	a	a	b	b	b	a	a	b	a	a	a	b	a	b	b
chr12	13607255	G	A	a	-	b	b	a	a	a	b	a	a	b	a	b	b	-	a	b	a	a	b	a	b	b	-	b	-	b	b	b	b	b	b	b	b	a	b	b	b	b	a	a	a	b	a	b	b
chr12	13608093	G	T	a	-	-	-	-	b	-	-	-	a	-	a	-	b	b	a	b	b	h	b	a	h	b	a	b	a	a	-	-	-	b	-	a	-	-	-	-	-	-	-	a	a	-	-	-	-
chr12	13609188	T	C	-	-	-	-	-	-	-	-	-	-	-	-	-	h	b	a	b	-	h	b	a	h	b	a	b	a	b	-	-	-	b	-	-	-	-	-	-	-	-	-	-	-	-	-	-	-
chr12	13617582	T	C	a	a	b	a	b	a	-	a	b	a	b	a	b	a	b	-	b	-	-	b	b	-	-	-	-	-	a	b	b	b	b	a	a	b	a	b	a	a	a	-	a	a	b	a	b	-
chr12	13617629	C	T	a	a	b	a	b	a	-	a	b	a	b	a	b	a	b	-	b	-	-	b	b	-	-	-	-	-	a	b	b	b	b	a	a	b	a	b	a	a	a	-	a	a	b	a	a	-
chr12	13618987	C	T	a	-	b	a	a	b	-	a	b	a	b	a	b	-	-	-	-	-	-	b	-	-	-	-	-	b	-	b	-	-	b	b	a	b	-	a	-	a	a	a	a	-	a	b	-	-
chr12	13620126	T	C	a	a	b	b	b	b	b	a	a	b	-	a	b	a	-	-	b	a	b	b	b	a	b	a	b	a	b	b	b	b	b	a	a	b	-	-	-	b	b	a	a	a	b	b	a	b
chr12	13624948	T	C	a	-	-	-	-	b	-	-	-	-	-	-	-	b	b	a	b	b	h	b	a	b	b	a	b	b	b	-	-	-	b	-	-	b	-	-	-	-	-	-	-	-	-	-	-	-
chr12	13632764	C	A	-	-	a	-	a	-	-	-	-	-	-	-	-	a	-	a	b	a	a	b	-	a	b	a	b	a	a	-	-	-	-	-	-	-	-	-	-	-	-	-	a	a	-	a	a	-
chr12	13636158	G	A	-	-	-	-	-	-	-	-	-	-	-	-	-	h	b	a	a	a	a	b	h	h	-	a	b	b	h	b	-	-	-	b	-	-	-	-	-	-	-	-	-	-	-	-	-	-
chr12	13636889	T	G	-	-	b	a	b	b	-	-	-	-	-	-	b	h	b	b	a	b	b	b	a	a	b	a	b	b	a	-	-	-	b	a	a	b	-	-	-	-	a	-	-	-	-	-	-	-
chr12	13636998	C	T	-	-	b	a	b	b	-	-	-	-	-	-	b	a	b	a	a	a	a	b	a	a	-	a	b	a	a	-	-	-	b	a	a	b	-	-	-	-	a	-	-	-	-	-	-	-
chr12	13638301	G	A	-	-	-	-	-	-	-	-	-	-	-	-	-	a	b	a	h	a	b	b	b	a	-	-	b	h	a	-	-	-	-	-	b	-	-	-	b	b	-	-	-	-	-	-	-	-
chr12	13638468	T	G	-	-	-	-	-	-	-	-	-	-	-	-	-	a	b	a	b	b	h	b	a	b	b	a	b	b	a	-	-	b	b	a	-	-	-	a	b	-	-	a	-	a	-	-	-	-
chr12	13643042	T	C	a	-	b	a	a	b	-	b	b	-	-	a	b	-	-	a	-	-	-	-	-	a	-	-	-	-	-	b	b	b	b	b	a	b	-	b	a	-	a	-	a	a	a	a	a	b
chr12	13644108	G	A	-	-	-	-	-	-	-	-	-	-	-	-	-	b	-	a	-	h	-	b	b	-	-	a	b	h	-	-	b	-	-	-	-	-	b	-	-	-	-	-	-	-	-	-	-	-
chr12	13644800	A	G	-	-	-	-	-	b	-	a	-	-	b	-	-	h	b	a	h	-	h	b	a	b	b	a	b	a	b	-	b	-	b	-	-	-	-	-	-	-	-	-	-	-	-	a	-	-
chr12	13645165	G	A	-	-	-	a	-	-	-	a	-	-	b	a	-	a	b	a	a	a	-	-	a	a	-	a	b	a	a	-	-	a	a	-	-	-	-	-	-	a	-	-	-	-	-	-	-	-
chr12	13647488	C	T	-	-	-	-	-	-	-	-	-	-	-	-	-	a	b	a	a	b	a	b	a	a	b	a	b	a	b	-	-	-	-	-	-	-	-	-	-	-	-	-	-	-	-	-	-	-
chr12	13647497	T	C	-	-	-	-	-	-	-	-	-	-	-	-	-	a	b	a	a	b	b	b	a	a	b	a	b	a	b	-	-	-	-	-	-	-	-	-	-	-	-	-	-	-	-	-	-	-
chr12	13647529	C	T	-	-	-	-	-	-	-	-	-	-	-	-	-	-	-	-	-	-	-	-	-	-	-	-	-	-	-	-	b	-	-	-	-	-	-	-	-	-	-	-	-	-	a	-	-	-
chr12	13648971	C	T	-	-	b	b	b	b	-	-	-	b	b	-	b	-	-	-	-	-	-	b	-	a	b	a	-	a	b	b	b	b	b	b	b	b	-	a	a	b	b	a	-	a	b	a	b	b
chr12	13651641	G	C	a	-	b	b	b	a	-	-	a	b	-	a	b	a	-	-	b	a	a	-	a	-	-	a	-	b	a	b	b	-	b	b	b	b	-	b	b	a	b	a	-	a	b	a	b	b
chr12	13651881	A	G	a	-	b	b	b	a	-	-	a	b	-	a	b	a	-	-	b	a	a	-	a	-	b	a	b	b	a	b	b	-	b	b	a	b	-	a	b	a	b	a	-	a	b	a	b	b
chr12	13657806	A	G	a	a	b	b	b	a	-	b	b	a	b	a	b	a	b	a	b	a	-	b	a	-	b	a	b	b	b	b	b	b	b	b	a	b	a	a	a	b	b	a	a	a	b	a	a	b
chr12	13658001	T	C	a	a	b	a	b	a	b	a	-	b	-	a	b	a	b	a	a	a	b	b	h	b	b	a	b	a	h	b	b	-	b	-	-	b	-	a	-	-	-	a	a	a	b	-	b	-
chr12	13658019	T	C	a	a	b	a	b	a	b	a	-	b	-	a	b	b	b	a	a	a	b	b	h	b	b	a	b	a	h	b	b	-	b	-	-	b	-	a	-	-	-	a	a	a	b	-	b	-
chr12	13658180	G	A	-	-	-	-	-	-	-	-	-	-	-	-	-	a	b	a	a	a	a	b	b	h	-	a	b	h	b	-	-	-	b	a	-	-	-	-	-	-	-	-	-	-	a	-	-	-
chr12	13658197	T	A	-	-	-	-	-	-	-	-	-	-	-	-	-	a	b	a	a	a	a	b	b	h	-	a	b	h	b	-	-	-	b	a	-	-	-	-	-	-	-	-	-	-	a	-	-	-
chr12	13659776	A	G	a	-	-	-	-	-	-	-	-	b	-	a	-	b	b	a	a	a	a	b	b	b	b	a	b	h	a	-	b	b	b	-	-	-	-	-	-	b	-	-	-	-	-	-	-	-
chr12	13661608	G	A	a	a	b	a	a	b	b	a	a	b	b	a	b	b	b	-	-	a	b	b	-	b	b	a	b	b	b	b	b	-	b	a	a	b	a	-	a	-	a	a	a	a	b	a	a	-
chr12	13662130	G	T	a	-	b	a	a	a	a	a	-	-	b	-	b	a	-	-	-	-	-	-	-	-	-	-	-	a	-	-	b	-	-	a	-	b	a	-	-	-	b	a	a	a	b	-	a	-
chr12	13662146	A	T	a	-	b	a	a	a	a	a	-	-	b	-	b	a	-	-	-	-	-	-	-	-	-	-	-	a	-	-	b	-	-	a	-	b	a	-	-	-	b	a	a	a	b	-	a	-
chr12	13662925	T	A	a	-	b	b	b	a	-	b	a	a	-	a	b	-	-	a	a	-	b	b	-	b	-	a	-	-	a	b	b	-	b	a	b	b	-	-	-	a	-	a	a	-	b	a	b	-
chr12	13662971	T	C	a	-	b	b	b	a	-	b	a	a	-	a	b	-	-	a	a	-	-	b	-	-	-	a	-	-	a	b	b	-	b	a	b	b	-	-	-	a	-	a	a	-	b	a	b	-
chr12	13663234	C	T	a	-	b	b	b	a	-	b	a	a	-	a	b	-	-	a	a	-	b	b	-	b	-	a	-	-	a	b	b	-	b	a	b	b	-	-	-	-	-	a	a	-	b	a	b	-
chr12	13676437	A	G	a	-	b	b	b	b	a	b	b	b	b	a	b	-	-	a	a	b	a	-	a	h	-	a	b	a	a	b	b	b	b	a	-	b	b	-	-	-	-	a	a	-	-	-	-	-
chr12	13677248	T	C	-	-	-	-	-	-	-	-	-	-	-	-	-	a	b	a	a	a	a	-	h	a	-	-	b	b	a	-	b	-	-	-	-	b	-	-	b	-	-	-	a	-	a	-	-	-
chr12	13677263	C	T	-	-	-	-	-	-	-	-	-	-	-	-	-	a	b	a	a	a	a	-	h	a	-	-	b	b	a	-	b	-	-	-	-	b	-	-	b	-	-	-	a	-	a	-	-	-
chr12	13677405	A	T	-	-	-	-	b	-	-	-	-	-	-	-	b	b	-	a	a	a	a	b	a	h	b	-	b	b	h	-	-	-	b	-	-	-	-	-	-	-	-	-	a	-	a	-	-	-
chr12	13695791	G	A	-	-	-	-	-	-	-	-	-	-	-	-	-	b	-	a	a	-	-	b	-	h	-	a	b	a	h	-	-	-	-	-	-	-	-	-	-	-	-	-	-	-	-	-	-	-
chr12	13700083	A	T	-	-	-	b	-	-	-	-	-	-	-	-	-	b	b	a	h	b	a	b	a	a	b	a	b	a	a	-	b	-	-	a	-	-	-	-	-	b	-	-	-	-	-	-	-	-
chr12	13725869	C	T	-	a	b	b	-	b	-	a	-	b	-	a	b	a	-	-	-	-	a	-	-	a	-	-	-	b	-	b	b	-	b	-	a	b	-	b	b	b	-	a	-	a	a	a	-	b
chr12	13734480	T	A	-	-	b	-	-	-	b	b	b	-	-	-	b	-	-	-	-	-	-	-	-	-	-	-	-	-	-	-	b	b	b	-	b	b	-	-	-	b	-	-	-	-	b	-	-	-
chr12	13739236	C	A	a	a	b	b	b	-	a	h	a	-	b	a	b	-	-	a	-	a	-	-	-	-	-	-	-	-	-	b	b	b	b	b	b	b	b	b	a	h	b	a	a	a	h	a	a	b
chr12	13760980	T	C	a	a	b	b	b	b	-	a	a	b	b	a	b	-	-	a	a	-	-	-	a	-	-	a	b	b	b	b	b	b	b	b	b	b	-	b	b	b	b	a	a	a	b	a	-	-
chr12	13766564	C	T	a	-	-	a	a	a	a	a	a	-	-	a	-	-	-	a	-	-	-	-	a	a	b	a	b	a	-	-	-	-	-	a	a	-	-	a	-	-	-	a	a	a	a	a	-	-
chr12	13766859	T	C	a	-	b	b	b	b	a	b	-	-	b	a	b	-	-	a	-	-	-	-	a	a	b	a	b	a	-	-	-	b	b	b	b	b	-	b	b	b	-	a	a	a	b	a	b	-
chr12	13767033	T	C	-	-	-	-	-	-	-	-	-	-	-	-	-	b	b	a	a	b	a	-	h	b	b	a	b	b	a	-	b	-	-	a	a	-	-	-	-	b	-	-	-	a	-	-	-	-
chr12	13767054	G	A	-	-	-	-	-	-	-	-	-	-	-	-	-	a	b	a	a	b	a	-	h	b	b	a	b	b	a	-	b	-	-	a	a	-	-	-	-	b	-	-	-	a	-	-	-	-
chr12	13782688	A	G	-	-	-	-	-	-	-	-	-	-	-	-	-	-	-	-	-	-	-	-	-	-	-	-	-	-	-	-	-	-	-	-	-	b	-	-	-	-	-	-	-	a	a	-	-	-
chr12	13782746	A	T	-	-	-	-	-	-	-	-	-	-	-	-	-	-	-	-	-	-	-	-	-	-	-	-	-	-	-	-	-	-	-	-	-	b	-	-	-	-	-	-	-	a	a	-	-	-
chr12	13786647	A	G	-	-	-	-	-	-	-	-	-	-	-	-	-	b	b	a	a	a	a	b	b	b	-	a	b	a	h	-	-	-	-	-	-	b	-	-	-	b	-	-	-	-	-	-	-	-
chr12	13786695	A	T	-	-	-	-	-	-	-	-	-	-	-	-	-	b	b	a	a	a	a	b	b	h	-	a	b	h	h	-	-	-	-	-	-	b	-	-	-	b	-	-	-	-	-	-	-	-
chr12	13786725	C	T	-	-	-	-	-	-	-	-	-	-	-	-	-	b	b	a	a	a	a	b	b	b	-	a	b	a	a	-	-	-	-	-	-	b	-	-	-	b	-	-	-	-	-	-	-	-
chr12	13786755	C	T	-	-	-	a	a	a	-	-	-	-	-	a	b	a	b	a	a	a	a	b	a	a	-	a	b	a	b	-	-	b	b	-	-	b	-	-	b	-	b	-	-	-	-	-	-	-
chr12	13786792	A	G	-	-	-	a	a	a	-	-	-	-	-	a	b	a	b	a	a	a	a	b	a	a	-	a	b	a	b	-	-	b	b	-	-	b	-	-	b	-	b	-	-	-	-	-	-	-
chr12	13786988	G	A	a	-	b	a	a	a	-	-	-	a	-	a	-	b	b	-	b	-	b	b	a	-	b	-	b	b	-	-	-	-	-	a	-	-	-	-	-	-	-	a	-	a	a	-	-	-
chr12	13787027	C	T	a	-	b	a	a	a	-	-	-	a	-	a	-	b	b	b	b	-	a	b	a	-	b	-	b	b	-	-	-	-	-	a	-	-	-	-	-	-	-	a	-	a	a	-	-	-
chr12	13787160	T	C	a	-	b	a	a	a	-	-	-	a	-	a	-	-	b	a	a	-	b	b	a	b	b	-	b	b	-	-	-	-	-	a	-	-	-	-	-	-	-	a	-	a	a	-	-	-
chr12	13810079	G	A	a	a	b	a	a	a	a	b	b	b	b	a	b	a	b	a	b	-	-	b	b	b	b	a	b	b	b	b	b	b	b	a	b	b	-	a	a	b	a	a	a	a	b	a	a	b
chr12	13812633	G	A	a	-	-	-	-	b	-	-	b	-	b	-	b	b	-	a	-	-	-	-	-	-	-	-	-	a	-	-	-	b	b	a	-	b	b	-	a	a	-	-	-	-	b	-	-	-
chr12	13813037	C	A	a	a	b	a	-	b	-	b	a	b	-	a	b	a	b	a	b	b	h	b	a	h	b	a	b	a	b	-	b	-	-	b	-	b	-	-	-	-	a	-	a	-	-	-	-	-
chr12	13813258	A	T	a	a	b	a	-	b	-	b	a	b	-	a	b	a	b	a	b	b	h	b	a	h	b	a	b	a	b	-	b	-	-	b	-	b	-	-	-	-	a	-	a	-	-	-	-	-
chr12	13818952	A	G	a	a	b	b	b	b	h	a	b	b	b	a	b	a	-	a	a	a	-	b	a	-	b	a	b	h	a	b	b	b	b	b	b	b	a	b	b	a	b	a	a	a	b	a	b	-
chr12	13818988	A	G	a	a	b	b	b	b	h	a	b	b	b	a	b	a	-	a	a	a	-	b	a	-	b	a	b	h	a	b	b	b	b	b	b	b	a	b	b	a	b	a	a	a	b	a	b	-
chr12	13820372	G	A	a	-	b	a	b	a	a	a	-	b	b	-	b	-	-	-	-	a	-	-	-	b	-	-	-	a	a	b	-	b	b	a	b	b	-	-	b	a	b	a	a	-	b	b	b	-
chr12	13822699	T	C	-	-	-	-	b	-	-	-	a	-	-	-	-	-	-	a	a	-	-	-	-	-	b	-	-	-	-	-	-	-	b	-	-	-	-	-	-	-	-	a	-	-	-	-	-	-
chr12	13823103	A	G	-	-	-	-	b	-	-	-	a	-	-	-	-	-	-	a	a	-	-	-	-	-	b	-	-	-	-	-	-	-	b	-	-	-	-	-	-	-	-	a	-	-	-	-	-	-
chr12	13846024	C	T	a	-	-	b	a	a	-	-	b	-	b	a	b	b	b	a	b	b	a	b	h	h	b	a	b	h	h	-	-	-	-	b	-	b	-	-	b	b	b	-	-	-	-	-	-	-
chr12	13846127	G	C	a	-	-	b	a	a	-	-	b	-	b	a	b	b	b	a	b	a	a	b	h	h	b	a	b	h	h	-	-	-	-	b	-	b	-	-	b	b	b	-	-	-	-	-	-	-
chr12	13850258	G	A	a	-	b	a	a	b	-	b	-	a	b	a	b	-	-	-	-	-	-	b	-	-	-	-	-	-	-	b	b	b	b	b	a	b	-	-	b	-	b	a	a	a	a	a	b	b
chr12	13850566	G	A	a	-	b	a	a	b	-	a	-	a	b	a	b	-	b	-	-	-	-	-	-	-	-	-	-	-	-	b	b	b	b	b	a	b	-	-	b	-	b	-	a	a	a	a	b	b
chr12	13851731	A	G	a	a	b	a	b	a	b	a	b	a	b	a	b	b	b	a	-	-	a	b	a	h	b	a	b	-	b	b	b	b	b	b	a	b	b	a	a	b	a	a	a	a	b	a	a	b
chr12	13853535	A	G	a	-	b	a	b	b	a	b	a	a	b	a	b	a	b	a	b	a	-	b	a	-	b	a	b	h	b	-	b	b	b	b	a	b	a	a	b	a	b	a	a	a	a	a	a	-
chr12	13853726	C	T	a	-	b	a	b	b	a	b	a	a	b	a	b	a	b	a	b	a	-	b	a	-	b	a	b	a	b	-	b	b	b	b	a	b	a	a	b	a	b	a	a	a	a	a	a	-
chr12	13854462	T	C	-	-	-	-	-	-	-	-	-	-	-	-	-	b	b	a	b	b	b	b	b	b	b	a	b	h	a	-	-	-	b	-	-	-	-	-	-	-	-	-	-	-	-	-	-	-
chr12	13854498	C	T	-	-	-	-	-	-	-	-	-	-	-	-	-	b	b	a	b	b	h	b	a	a	b	a	b	h	a	-	-	-	b	-	-	-	-	-	-	-	-	-	-	-	-	-	-	-
chr12	13854564	C	A	-	-	-	-	-	-	-	-	-	-	-	-	-	a	b	a	a	a	a	b	a	a	-	a	b	a	h	-	-	-	-	-	-	-	-	-	-	-	-	-	-	-	-	-	-	-
chr12	13855554	G	A	-	a	-	-	-	-	-	-	-	a	-	-	-	a	-	a	b	b	a	a	a	a	-	a	b	a	b	b	-	-	b	-	-	-	-	-	-	-	-	-	-	-	a	-	-	-
chr12	13858718	A	G	-	-	b	-	-	-	-	-	-	-	-	-	-	-	b	-	a	a	-	-	a	a	-	a	-	a	a	-	-	-	-	-	-	-	-	-	-	b	-	-	-	-	-	-	-	-
chr12	13858753	A	C	-	-	b	-	-	-	-	-	-	-	-	-	-	-	b	-	a	a	-	-	a	a	-	a	-	a	a	-	-	-	-	-	-	-	-	-	-	b	-	-	-	-	-	-	-	-
chr12	13858908	T	C	-	-	-	-	-	-	-	-	-	-	-	-	-	b	b	a	b	b	h	b	a	h	b	a	b	h	h	-	-	b	-	-	-	-	-	-	-	-	-	a	-	-	-	-	-	-
chr12	13858972	A	G	-	-	-	-	-	-	-	-	-	-	-	-	-	b	b	a	b	a	h	b	a	h	b	a	b	h	h	-	-	b	-	-	-	-	-	-	-	-	-	a	-	-	-	-	-	-
chr12	13859208	T	C	-	-	-	-	-	-	-	-	-	-	-	-	-	h	-	a	h	b	a	b	a	b	-	-	b	a	-	-	-	-	-	-	-	-	-	-	-	-	-	-	-	-	-	-	-	-
chr12	13859645	T	C	-	-	b	-	-	b	-	b	-	-	-	-	b	b	b	-	b	b	b	b	-	b	b	-	b	b	b	-	-	-	-	-	-	b	-	-	b	-	-	-	-	-	-	-	-	-
chr12	13861116	T	A	a	a	b	b	a	a	-	b	b	a	b	a	b	h	-	a	-	b	-	b	b	a	b	-	b	b	b	-	b	b	-	b	a	b	b	a	b	a	b	a	a	a	a	a	b	b
chr12	13861342	G	A	a	a	b	b	a	a	-	b	b	a	b	a	b	a	-	a	-	b	-	b	b	a	b	-	b	b	b	-	b	b	b	b	a	b	b	a	b	a	b	a	a	a	a	a	b	b
chr12	13861350	A	G	a	a	b	b	a	a	-	b	b	a	b	a	b	a	-	a	-	b	-	b	a	a	b	-	b	b	b	-	b	b	b	b	a	b	b	a	b	a	b	a	a	a	a	a	b	b
chr12	13868139	A	G	-	-	-	-	-	-	-	-	-	-	-	-	-	a	b	a	b	a	h	b	h	a	b	a	b	b	a	-	b	b	-	-	-	b	-	-	a	-	-	-	-	-	-	-	-	-
chr12	13869991	A	G	a	-	b	a	b	a	-	a	a	b	b	a	b	-	-	-	-	-	-	-	a	-	b	-	b	a	-	b	b	b	b	b	a	-	a	a	-	b	-	-	a	a	b	a	b	b
chr12	13871627	G	A	-	-	-	-	-	-	-	-	-	-	-	-	-	a	b	a	b	b	b	b	b	a	b	a	b	b	b	-	-	-	-	-	-	-	-	-	-	-	-	-	-	-	-	-	-	-
chr12	13875651	A	G	a	a	b	a	b	a	-	-	-	a	b	a	b	-	-	-	-	-	-	-	b	-	-	-	b	-	-	b	b	b	b	a	a	b	-	b	-	-	a	a	a	a	a	a	b	-
chr12	13880554	C	A	a	-	-	a	a	a	-	a	a	a	-	a	-	-	-	-	a	-	-	-	-	a	-	-	-	a	-	-	-	-	-	a	a	-	-	a	-	a	-	a	a	a	a	a	-	-
chr12	13884548	G	C	-	-	-	-	-	-	-	-	-	-	-	-	-	-	-	-	b	-	h	-	-	b	-	-	b	h	-	-	-	-	-	-	-	b	-	-	-	-	-	-	-	-	-	-	-	-
chr12	13886255	A	C	-	-	-	-	-	b	-	-	-	-	-	a	-	a	b	a	a	b	-	b	a	-	-	-	b	h	b	-	-	-	b	-	b	b	b	-	b	-	-	-	a	-	b	-	-	-
chr12	13903540	T	C	-	-	-	-	-	-	-	-	-	-	-	-	b	b	b	a	b	b	a	b	h	b	b	a	b	h	b	-	-	-	-	b	-	-	-	-	-	a	-	a	-	-	-	-	-	-
chr12	13942488	C	T	a	a	b	a	b	a	-	b	a	b	b	a	b	a	b	-	a	-	a	b	a	a	b	a	b	a	-	b	b	b	b	b	a	b	-	a	b	b	b	a	a	a	a	a	a	b
chr12	13942529	C	T	a	a	b	a	b	a	-	b	a	b	b	a	b	a	b	-	a	-	a	b	a	a	b	a	b	a	-	b	b	b	b	b	a	b	-	a	b	b	b	a	a	a	a	a	a	b
chr12	13946420	C	T	a	a	b	b	a	a	a	b	a	b	-	a	b	a	b	a	a	-	h	b	h	b	b	a	b	a	b	b	b	b	b	b	b	b	a	b	b	b	b	a	a	a	b	a	b	-
chr12	13946659	G	A	a	a	b	b	a	a	a	b	a	b	-	a	b	a	b	a	b	b	h	b	h	b	b	a	b	a	b	b	b	b	b	b	b	b	a	b	b	b	b	a	a	a	b	a	b	-
chr12	13947560	A	G	-	-	-	-	-	b	b	-	-	-	-	a	-	b	-	a	b	b	b	b	h	h	b	a	b	b	a	-	-	-	b	a	-	-	b	-	-	-	b	-	-	-	-	-	-	-
chr12	13956079	G	A	-	-	b	a	a	a	-	-	b	b	b	a	-	-	b	-	-	-	b	b	-	-	-	-	-	a	-	b	b	-	b	a	-	-	-	b	a	-	b	a	a	a	a	a	-	-
chr12	13956219	A	G	a	a	b	a	-	a	b	b	b	a	b	a	b	a	b	-	a	a	-	-	-	b	b	a	b	b	a	b	b	a	b	b	a	b	-	b	b	b	a	a	a	a	b	a	a	b
chr12	13957075	A	G	-	-	-	-	-	-	-	-	-	-	-	-	b	b	b	a	h	b	a	b	h	b	b	a	b	a	a	b	-	-	-	-	-	-	-	-	-	-	-	-	-	-	-	-	-	-
chr12	13957121	A	T	-	-	-	-	-	-	-	-	-	-	-	-	b	b	b	a	a	b	a	b	h	h	b	a	b	a	a	b	-	-	-	-	-	-	-	-	-	-	-	-	-	-	-	-	-	-
chr12	13974316	G	A	-	-	-	-	-	-	-	-	-	-	-	-	-	b	b	a	b	a	-	b	a	h	b	a	b	a	h	-	-	-	b	-	-	-	-	-	-	-	-	-	-	-	-	-	a	-
chr12	13987675	G	A	-	-	-	-	-	-	-	-	-	-	-	-	-	b	b	a	a	a	h	b	a	b	b	a	b	h	h	-	-	-	-	-	-	-	-	-	-	-	-	-	-	-	-	-	-	b
chr12	13988038	A	G	a	a	b	b	b	b	a	a	a	a	b	a	b	a	b	a	a	b	a	b	a	-	b	a	-	b	h	-	b	-	b	b	b	b	-	a	a	a	b	a	a	a	a	a	a	-
chr12	13993439	A	C	a	a	b	b	b	a	a	b	a	a	b	a	b	-	b	-	a	a	-	-	a	a	-	a	b	-	a	b	b	b	b	b	a	b	a	a	a	b	b	a	a	a	a	a	b	b
chr12	14002126	A	G	-	-	-	-	b	-	b	b	b	-	-	-	b	-	b	-	b	b	b	-	-	-	b	-	-	b	b	-	-	-	-	-	-	-	b	-	-	-	b	-	-	-	b	-	-	-
chr12	14002972	G	A	a	a	b	a	a	b	a	a	b	b	-	a	b	a	-	a	-	a	b	-	-	b	b	a	-	-	b	-	b	b	b	a	a	b	a	b	a	b	b	a	a	-	a	a	a	b
chr12	14003154	T	C	a	a	b	a	a	b	a	a	b	b	-	a	b	a	-	a	-	a	-	-	-	-	b	a	-	-	a	-	b	-	b	a	a	b	a	b	a	b	b	a	a	-	a	a	a	b
chr12	14010730	C	A	a	a	b	a	b	b	-	-	a	b	b	a	b	b	-	-	-	a	-	-	-	b	-	a	-	-	-	-	b	-	-	-	b	b	-	b	a	-	b	a	a	a	b	a	-	-
chr12	14013509	G	A	a	-	b	a	a	a	a	a	a	a	b	a	b	a	b	-	a	-	b	b	b	b	b	-	b	a	a	b	b	b	b	a	b	b	a	a	a	a	b	a	a	a	a	a	a	-
chr12	14013527	A	G	a	a	-	b	a	a	-	a	b	a	b	a	b	b	-	-	b	-	b	-	-	b	-	a	-	-	-	-	b	b	b	b	a	b	b	-	a	-	a	a	a	a	b	a	a	-
chr12	14017352	A	C	a	-	-	-	-	a	-	-	-	-	-	-	-	a	b	a	a	-	b	b	b	b	-	a	b	a	h	-	-	b	-	-	-	-	-	-	-	-	-	-	-	-	-	-	-	b
chr12	14017472	G	C	a	-	-	-	-	a	-	-	-	-	-	-	-	a	b	a	b	-	b	b	b	b	-	a	b	b	b	-	-	-	-	-	-	-	-	-	-	-	-	-	-	-	-	-	-	b
chr12	14017762	G	T	a	a	b	a	a	b	-	a	a	a	b	a	b	a	b	-	b	-	a	-	-	b	b	a	-	-	a	b	b	b	b	a	a	b	a	-	a	b	a	a	a	a	a	a	a	-
chr12	14018368	G	A	a	a	b	b	-	-	-	-	-	a	-	a	b	-	-	-	-	-	-	-	-	-	-	-	-	a	-	b	b	-	b	a	a	-	-	-	-	b	-	-	a	-	b	-	a	-
chr12	14045117	T	G	-	-	-	-	-	-	a	-	-	-	-	-	-	b	-	a	a	a	b	-	a	a	b	a	b	h	b	-	b	-	b	b	-	b	-	-	-	-	-	-	-	-	-	a	-	-
chr12	14045176	T	C	-	-	-	a	-	-	a	-	-	-	-	-	-	a	b	b	b	a	b	b	h	a	b	a	b	h	b	-	b	-	b	b	-	b	-	-	-	-	-	-	-	-	-	a	-	-
chr12	14051135	T	G	-	-	-	-	-	-	-	-	-	-	-	-	-	a	-	a	-	a	b	b	b	b	b	a	b	b	a	-	b	-	-	b	-	b	-	-	-	a	-	-	a	-	-	-	-	-
chr12	14051159	T	C	-	-	-	-	-	-	-	-	-	-	-	-	-	a	-	a	-	a	b	b	b	b	b	a	b	b	a	-	b	-	-	b	-	b	-	-	-	a	-	-	a	-	-	-	-	-
chr12	14051177	G	C	a	a	b	a	a	a	b	a	a	a	b	a	b	b	-	-	a	-	-	-	-	b	b	-	-	-	b	b	b	b	b	a	b	b	-	-	a	b	b	a	a	a	b	a	a	-
chr12	14051715	A	G	-	-	b	a	b	b	-	b	b	-	b	-	b	a	b	a	b	a	b	b	a	h	b	a	b	b	a	b	b	b	b	a	-	b	b	-	-	b	-	-	-	-	b	-	b	-
chr12	14058336	G	A	-	-	b	a	a	a	-	b	a	-	b	a	b	b	-	a	-	-	-	-	b	b	b	a	-	-	-	b	b	-	b	b	a	b	-	b	a	a	a	-	a	a	b	-	a	b
chr12	14059183	C	T	a	-	-	a	a	b	-	-	a	-	b	a	b	-	-	-	-	-	-	-	-	b	b	-	-	-	a	-	-	b	b	b	-	b	-	b	-	b	-	-	a	-	b	a	-	-
chr12	14059446	C	T	a	a	b	a	a	a	a	a	b	a	b	a	b	a	-	a	a	-	a	a	-	b	a	a	b	a	b	b	b	-	b	a	b	b	-	a	a	-	b	a	a	a	a	-	a	-
chr12	14061018	A	T	-	-	b	b	-	b	-	-	-	-	b	-	b	a	-	-	-	a	-	-	-	a	-	a	-	-	-	b	-	b	b	b	b	b	-	-	b	a	a	-	-	-	a	-	b	b
chr12	14061631	G	A	a	a	b	b	a	b	-	a	b	a	b	a	b	h	b	-	b	a	a	b	-	a	b	a	b	b	b	b	b	b	b	a	a	b	b	a	-	a	a	a	a	a	b	-	a	b
chr12	14065014	C	T	-	-	b	b	-	b	b	b	b	-	-	-	b	a	b	a	a	a	a	-	-	b	-	a	-	a	a	b	b	b	b	b	b	b	-	b	b	b	b	-	-	-	b	-	b	-
chr12	14065019	T	G	-	-	b	b	-	b	b	b	b	-	-	-	b	a	b	a	a	a	a	-	-	b	-	a	-	a	a	b	b	b	b	b	b	b	-	b	b	b	b	-	-	-	b	-	b	-
chr12	14065031	C	T	-	-	b	b	-	b	b	b	b	-	-	-	b	a	b	a	a	a	a	-	-	b	-	a	-	a	a	b	b	b	b	b	b	b	-	b	b	b	b	-	-	-	b	-	b	-
chr12	14068698	G	A	-	-	-	b	b	b	-	-	b	-	b	-	b	b	a	-	b	-	-	b	-	b	-	-	b	-	b	b	b	b	b	b	b	b	b	-	b	b	-	-	-	-	b	-	b	b
chr12	14072156	T	C	-	-	-	-	-	a	-	-	-	-	-	-	-	-	-	-	-	-	-	-	a	-	-	-	-	-	-	-	-	-	-	-	-	-	-	-	-	-	-	-	-	-	-	-	-	-
chr12	14072614	C	T	a	-	-	-	-	a	-	a	a	-	-	a	a	b	-	-	-	-	-	-	-	a	-	-	-	-	a	b	b	-	b	-	-	-	a	a	-	a	-	a	a	a	b	a	-	b
chr12	14080586	T	C	a	a	-	a	a	a	-	-	a	-	-	a	-	h	b	-	-	b	-	-	-	-	-	-	-	-	h	-	-	-	-	a	a	b	-	a	-	-	-	-	a	a	a	a	a	-
chr12	14083242	A	T	a	a	b	b	a	b	-	a	b	a	b	-	b	-	-	a	-	-	-	-	-	b	-	a	b	-	-	b	b	-	b	a	a	b	b	b	b	-	a	a	a	a	b	a	-	-
chr12	14083251	C	A	a	a	b	b	b	b	-	a	b	b	b	-	b	-	-	a	-	-	-	-	-	b	-	a	b	-	-	b	b	-	b	b	a	b	b	b	b	-	a	a	a	a	b	a	-	-
chr12	14083495	A	G	a	a	b	b	a	b	-	a	b	a	-	-	b	b	b	a	b	-	b	b	b	b	-	a	-	b	b	-	b	-	b	b	a	b	b	b	b	-	a	a	a	a	b	a	-	b
chr12	14083563	T	A	-	-	-	-	b	-	-	-	-	-	-	-	-	-	-	-	-	-	-	b	b	-	b	-	-	-	b	b	b	-	-	-	-	b	-	-	-	-	-	-	-	-	-	-	-	-
chr12	14091432	C	A	-	-	b	b	b	b	-	b	b	b	b	-	b	a	-	a	a	b	-	b	a	b	-	a	b	a	a	b	b	b	b	-	b	b	b	b	b	b	b	-	-	-	b	-	b	b
chr12	14091469	G	A	a	a	b	b	b	b	-	b	b	a	b	a	b	-	-	-	a	-	-	-	a	-	-	a	-	-	-	b	b	b	b	a	b	b	b	b	b	a	b	a	a	a	b	a	b	-
chr12	14091523	A	G	a	a	b	b	b	b	-	a	a	a	b	a	b	-	-	-	a	-	-	-	a	-	-	a	-	-	-	b	b	b	b	a	a	b	a	b	b	a	b	a	a	a	b	a	b	-
chr12	14098662	A	G	a	a	h	h	a	h	-	b	b	a	h	a	h	-	-	-	-	-	-	-	-	-	-	-	-	-	-	a	h	h	h	h	a	h	-	a	a	a	b	a	a	a	h	-	a	a
chr12	14098671	G	A	a	a	b	b	b	b	-	b	b	a	b	a	b	-	-	-	-	-	-	-	-	-	-	-	-	-	-	b	b	b	b	b	b	b	-	b	b	b	b	a	a	a	b	-	b	b
chr12	14102534	A	G	a	a	b	b	b	a	b	a	a	b	b	a	b	a	b	a	b	b	-	-	-	a	-	-	-	-	-	b	b	b	b	a	b	b	a	a	a	-	b	a	a	a	a	a	a	-
chr12	14113629	A	G	a	a	b	b	b	a	-	-	-	-	-	-	-	b	-	-	-	-	b	-	b	-	b	-	-	-	-	-	b	-	b	b	b	b	-	a	-	-	a	a	a	a	b	-	b	-
chr12	14113937	A	G	a	a	b	b	b	a	-	-	-	-	-	-	-	b	-	-	-	-	b	-	b	-	b	-	-	-	-	-	b	-	b	b	b	b	-	a	-	-	a	a	a	a	b	-	b	-
chr12	14117150	G	A	-	-	-	-	-	-	-	-	-	-	-	-	-	a	b	a	b	a	a	b	h	h	b	a	b	a	h	-	-	-	-	-	-	b	-	-	-	-	-	a	-	-	-	-	-	-
chr12	14117189	C	T	-	-	-	-	-	-	-	-	-	-	-	-	-	a	b	a	b	a	h	b	h	h	b	a	b	a	h	-	-	-	-	-	-	b	-	-	-	-	-	a	-	-	-	-	-	-
chr12	14117284	G	A	-	-	-	-	-	-	-	-	-	-	-	-	-	a	b	a	b	a	h	b	h	h	b	a	b	a	h	-	-	-	-	-	-	b	-	-	-	b	-	a	-	-	-	-	-	-
chr12	14125612	T	C	a	-	b	b	b	b	-	a	a	-	b	a	b	-	-	-	-	-	b	-	-	-	b	-	-	-	-	-	b	-	b	b	-	-	-	a	b	a	b	-	-	-	a	a	b	-
chr12	14127069	G	A	a	a	b	b	b	b	-	b	-	a	b	a	b	a	b	a	b	-	a	b	b	b	b	a	b	h	a	-	-	-	b	a	-	b	-	a	-	b	-	-	a	-	a	a	-	b
chr12	14139074	T	A	-	-	b	a	a	-	-	-	a	-	-	a	-	b	b	h	a	-	b	b	b	a	-	a	b	h	a	-	b	-	-	-	a	-	-	b	-	-	-	-	-	-	-	-	-	-
chr12	14140534	T	C	-	-	b	-	-	-	-	-	-	-	-	-	b	b	-	a	a	a	b	b	a	a	b	a	b	a	b	-	b	-	-	-	-	b	-	-	-	-	-	-	-	-	b	-	-	-
chr12	14140571	A	G	-	-	b	-	-	-	-	-	-	-	-	-	b	b	-	a	a	a	b	b	a	a	b	a	b	a	b	-	b	-	-	-	-	b	-	-	-	-	-	-	-	-	b	-	-	-
chr12	14140939	C	T	a	a	b	a	b	a	-	a	-	b	b	a	b	-	-	-	a	-	-	b	a	b	-	a	-	-	a	b	b	-	b	a	b	b	a	b	-	a	a	a	a	a	a	a	b	-
chr12	14167677	T	A	-	-	-	-	-	-	-	-	-	-	-	-	-	a	b	a	b	-	-	b	b	b	-	a	b	-	b	-	b	-	b	-	a	-	-	-	-	-	-	-	-	-	-	-	-	-
chr12	14172493	T	C	-	a	b	a	a	b	-	-	a	b	b	a	b	-	-	-	-	-	b	-	a	b	-	-	b	-	-	b	b	-	b	b	b	b	a	-	a	a	b	a	a	a	b	a	b	b
chr12	14172801	C	T	-	a	b	a	a	b	-	-	a	b	b	a	b	b	-	-	-	-	a	-	a	a	b	-	b	-	-	b	b	-	b	a	b	b	a	-	a	a	b	a	a	a	a	a	b	b
chr12	14172922	G	A	-	-	-	-	-	-	-	-	-	-	-	-	-	b	b	h	b	a	h	b	h	h	b	a	b	h	h	-	-	-	b	-	-	-	-	-	-	-	-	a	-	a	-	-	-	-
chr12	14176142	G	A	a	a	b	a	b	a	b	b	a	a	b	a	b	b	b	-	-	-	-	b	b	b	-	a	b	b	b	b	b	b	b	b	b	b	-	a	-	a	a	a	-	a	b	a	a	-
chr12	14183335	C	T	a	a	b	a	a	a	a	a	b	-	b	a	b	-	-	-	a	a	a	-	b	-	b	a	b	b	a	b	b	b	b	b	b	b	-	a	a	-	b	a	a	a	b	-	b	-
chr12	14183551	A	G	a	a	b	a	a	a	a	a	b	-	b	a	b	-	-	-	a	a	a	-	-	-	-	a	-	-	a	-	b	b	b	b	b	b	-	a	a	-	a	a	a	a	b	-	b	-
chr12	14183570	C	T	a	a	b	a	a	a	a	a	b	-	b	a	b	-	-	-	a	a	a	-	-	-	-	a	-	-	a	-	b	b	b	b	b	b	-	a	a	-	a	a	a	a	b	-	b	-
chr12	14183587	T	C	a	a	b	a	a	a	a	a	b	-	b	a	b	-	-	-	a	a	a	-	-	-	-	a	-	-	a	-	b	b	b	b	b	b	-	a	a	-	a	a	a	a	b	-	b	-
chr12	14183604	A	G	a	a	b	a	a	a	a	a	b	-	b	a	b	-	-	-	a	a	a	-	-	-	-	a	-	-	a	-	b	b	b	b	b	b	-	a	a	-	a	a	a	a	b	-	b	-
chr12	14186703	G	A	-	-	-	-	-	b	-	-	-	-	b	-	-	b	b	a	a	b	a	b	a	b	-	a	-	a	a	-	-	-	-	-	-	b	-	-	-	-	a	a	-	a	a	-	-	-
chr12	14189533	T	A	a	-	b	a	-	-	-	a	-	-	-	-	-	a	-	a	b	a	a	-	b	a	-	a	b	a	b	-	b	-	-	a	-	b	a	a	-	-	-	-	-	-	-	-	a	-
chr12	14189808	A	T	a	a	b	a	b	a	a	a	-	b	b	a	b	a	b	a	b	-	a	b	a	a	b	a	b	h	a	b	b	b	-	a	-	b	a	-	a	-	b	-	-	-	a	-	-	b
chr12	14194589	T	C	a	a	b	b	b	b	-	-	b	-	b	a	b	-	-	-	-	-	-	-	-	-	-	-	-	-	-	b	b	-	b	a	b	b	-	a	b	-	b	a	a	a	b	-	b	-
chr12	14197190	C	A	a	a	b	b	b	b	-	b	b	b	b	a	b	h	-	a	a	a	-	-	b	a	-	a	b	a	b	b	b	b	b	b	b	b	b	b	b	b	b	a	a	a	b	a	b	b
chr12	14198691	C	A	a	a	b	a	b	a	-	a	-	-	-	a	b	a	-	a	-	-	a	b	-	b	b	-	b	-	a	-	b	b	b	b	a	-	-	b	a	-	a	a	a	a	b	a	a	-
chr12	14201292	C	A	-	-	b	b	b	b	b	b	-	b	b	-	b	a	-	-	a	-	a	-	a	a	b	a	b	-	-	b	b	b	b	b	-	b	-	b	b	b	b	-	-	-	b	-	b	-
chr12	14202581	A	C	-	-	-	-	a	-	-	-	-	-	-	-	-	b	b	a	a	a	b	b	a	a	b	a	b	b	h	-	-	-	-	-	-	-	-	-	-	-	-	-	a	-	-	-	-	-
chr12	14202840	C	T	-	-	-	b	-	a	-	-	-	-	-	-	-	b	b	a	b	a	a	b	a	a	b	a	b	a	b	b	-	-	a	-	-	-	-	a	-	a	a	a	-	-	a	-	-	-
chr12	14203598	G	A	-	-	-	-	-	-	-	-	-	-	b	-	-	b	b	a	h	h	h	b	b	h	b	a	b	b	h	-	-	-	-	-	-	-	-	-	-	-	-	-	-	-	-	-	-	-
chr12	14206978	G	A	a	a	b	b	b	b	-	a	b	a	-	a	b	a	b	-	b	-	-	b	b	a	b	a	b	a	b	b	b	b	b	a	a	b	-	b	b	b	a	a	a	a	b	a	b	b
chr12	14207506	T	C	a	a	b	a	a	a	a	a	a	a	b	a	b	b	b	a	a	b	b	-	b	b	-	a	b	-	b	b	b	b	b	a	b	b	a	a	b	a	a	a	a	a	a	a	a	b
chr12	14214474	G	A	-	-	b	b	b	b	b	b	b	b	b	-	b	-	b	-	-	-	-	b	-	b	b	-	-	-	b	b	b	b	b	-	b	b	-	b	-	b	b	-	-	-	b	-	b	-
chr12	14217961	G	T	-	a	-	-	-	b	-	-	-	-	-	-	-	a	b	h	a	a	a	-	a	a	-	a	b	a	a	b	b	-	-	-	-	b	-	-	-	-	-	-	-	a	b	-	-	-
chr12	14217978	G	A	-	a	-	-	-	b	-	-	-	-	-	-	-	a	b	h	a	a	a	-	a	a	-	a	b	a	a	b	b	-	-	-	-	b	-	-	-	-	-	-	-	a	b	-	-	-
chr12	14218086	T	A	-	a	-	-	-	b	-	-	-	-	-	-	-	a	b	a	a	a	h	b	h	h	b	a	b	a	a	b	b	-	-	-	-	b	-	-	-	-	-	-	-	a	b	-	-	-
chr12	14218972	C	T	a	a	b	a	a	b	a	a	b	a	-	a	b	b	-	-	-	-	-	b	-	-	-	a	b	-	-	b	b	b	b	b	a	b	a	b	a	a	a	a	a	a	b	a	a	b
chr12	14221578	A	G	a	-	b	a	-	a	-	a	-	-	-	a	b	-	-	a	-	-	-	-	-	-	-	-	-	b	-	b	b	b	b	a	a	b	b	b	a	a	a	a	a	a	b	a	b	-
chr12	14223569	C	T	-	-	-	-	-	-	-	-	-	-	b	-	-	b	b	-	b	a	-	b	a	h	b	a	-	a	a	-	-	-	-	-	-	-	-	-	-	-	-	-	-	-	-	-	-	-
chr12	14228106	T	C	-	-	-	-	-	b	-	-	-	-	-	-	-	b	b	-	b	-	b	b	b	-	b	-	b	b	-	-	-	-	b	-	b	b	-	-	-	-	b	-	-	-	-	-	-	-
chr12	14230831	T	C	a	a	b	b	b	b	a	a	b	b	b	a	b	a	b	a	a	b	b	-	b	a	b	a	b	a	a	-	b	b	b	a	a	b	-	a	-	a	b	a	a	a	a	a	b	b
chr12	14230867	A	G	a	a	b	b	b	b	a	a	b	b	b	a	b	a	b	a	a	b	b	-	b	h	b	a	b	a	a	-	b	b	b	a	-	b	-	a	-	a	b	a	a	a	a	a	b	b
chr12	14231703	T	G	a	-	b	a	b	a	a	b	a	b	-	a	b	a	b	-	a	-	b	-	b	b	-	-	b	-	a	b	b	-	b	b	b	b	b	-	a	a	a	a	a	a	a	a	b	b
chr12	14237513	G	A	-	a	-	-	-	b	b	-	-	-	-	a	-	-	-	-	-	-	-	-	-	-	-	-	-	-	-	-	-	-	-	-	-	b	-	-	-	-	-	-	-	a	a	a	-	-
chr12	14240249	T	C	-	-	b	b	b	b	-	b	b	b	b	-	b	b	-	-	b	b	b	b	-	b	b	-	b	-	-	b	b	b	b	b	b	b	b	-	b	b	b	-	-	-	b	-	b	b
chr12	14240414	C	G	-	-	b	b	b	a	-	b	b	b	b	-	b	a	-	a	b	a	a	b	-	a	b	-	b	a	a	b	b	b	b	a	b	b	b	-	b	b	b	-	-	a	b	-	b	b
chr12	14241280	A	G	a	a	b	b	a	a	b	a	b	a	-	a	b	b	b	-	a	b	a	b	a	-	b	a	b	a	-	b	b	b	b	b	a	b	-	a	a	b	a	a	a	a	a	a	b	b
chr12	14244089	T	C	a	a	b	b	b	b	a	-	-	-	b	a	b	a	b	a	b	-	a	b	a	a	b	a	b	-	a	-	b	-	b	-	b	b	-	-	b	b	-	-	a	-	-	-	-	-
chr12	14244103	T	C	a	a	b	b	b	b	a	-	-	-	b	a	b	a	b	a	b	-	a	b	a	a	b	a	b	-	a	-	b	-	b	-	b	b	-	-	b	b	-	-	a	-	-	-	-	-
chr12	14244437	T	C	a	a	b	b	b	b	-	b	b	b	a	a	b	-	-	-	a	-	-	b	-	b	-	a	b	-	-	-	b	b	b	-	-	b	-	b	b	h	b	a	a	a	b	-	b	b
chr12	14244460	G	A	a	a	b	b	b	b	-	b	b	b	a	a	b	-	-	-	a	-	-	b	-	b	-	a	b	-	-	-	b	b	b	-	-	b	-	b	b	h	b	a	a	a	b	-	b	b
chr12	14246811	C	G	a	a	b	a	a	a	-	a	a	a	b	a	b	h	-	a	a	-	-	-	a	a	-	-	b	a	-	-	-	b	-	a	-	b	-	a	a	b	a	a	a	a	a	a	a	-
chr12	14248370	G	A	-	-	-	-	-	-	-	-	-	-	-	-	-	a	a	-	b	-	a	a	a	a	-	a	b	b	h	-	-	-	-	-	-	-	-	-	-	-	-	-	-	-	-	-	-	-
chr12	14248481	A	G	a	a	-	a	a	a	a	a	a	-	-	a	-	h	b	a	h	h	a	b	h	b	-	a	b	a	b	-	-	-	-	b	a	-	a	a	-	a	a	a	a	a	a	a	a	-
chr12	14250479	T	C	-	-	-	-	-	-	-	-	-	-	-	-	-	-	-	a	a	-	a	-	b	a	-	a	b	a	h	-	-	-	-	-	-	-	-	-	-	-	-	-	-	-	-	-	-	-
chr12	14252737	G	A	a	a	b	a	a	b	a	a	b	-	-	a	b	-	-	-	-	-	b	-	a	-	-	a	-	-	-	-	b	-	b	a	b	b	a	-	-	-	a	-	a	a	a	a	a	-
chr12	14254385	A	G	a	a	b	a	b	b	a	a	a	b	b	a	b	a	b	-	b	-	a	-	-	b	-	a	-	-	a	b	b	b	b	a	b	b	b	b	a	a	a	a	a	a	a	a	a	-
chr12	14254397	A	T	a	a	b	a	b	b	a	a	a	b	b	a	b	a	b	-	b	-	a	-	-	b	-	a	-	-	a	b	b	b	b	a	b	b	b	b	a	a	a	a	a	a	a	a	a	-
chr12	14255933	T	C	a	-	b	a	b	b	b	-	b	-	b	a	b	a	-	-	a	a	a	b	a	a	-	a	b	b	b	b	b	b	b	b	b	b	b	b	b	a	a	a	-	a	b	a	b	-
chr12	14256078	T	G	a	-	b	a	b	b	b	-	b	-	b	a	b	a	b	-	a	a	a	-	a	a	-	-	b	b	a	b	b	b	b	b	b	b	b	b	b	a	a	a	-	a	b	a	-	-
chr12	14257664	G	T	a	a	b	a	a	a	a	b	b	b	b	a	b	a	-	a	a	a	a	b	a	h	-	a	b	b	a	b	-	b	b	a	a	b	b	a	a	a	a	a	a	a	b	a	a	-
chr12	14262087	G	A	-	-	-	a	-	b	-	-	-	-	-	-	-	b	b	a	h	a	-	b	h	h	b	a	b	h	b	-	-	-	-	-	-	-	-	-	b	-	-	-	-	a	-	-	-	-
chr12	14262382	A	G	-	-	-	-	-	-	-	-	b	-	b	-	-	a	b	a	b	a	a	b	h	a	b	a	b	h	a	-	-	-	-	-	-	-	-	-	b	-	-	-	-	-	-	-	-	-
chr12	14262542	A	G	-	-	-	-	-	-	-	-	-	-	-	-	-	a	-	a	a	a	a	b	a	-	-	a	b	a	a	-	-	-	b	a	-	-	-	-	-	-	-	-	-	-	-	-	-	-
chr12	14262570	C	A	-	-	-	-	-	-	-	-	-	-	-	-	-	a	-	a	a	a	a	b	a	-	-	a	b	a	a	-	-	-	b	a	-	-	-	-	-	-	-	-	-	-	-	-	-	-
chr12	14262659	T	C	-	-	-	b	-	-	-	-	-	-	-	-	-	a	b	a	a	a	a	b	a	a	b	a	-	a	a	-	-	-	-	-	-	-	-	-	b	b	-	-	-	-	-	-	-	-
chr12	14262694	T	C	-	-	-	b	-	-	-	-	-	-	-	-	-	a	b	a	a	a	a	b	a	a	b	a	-	a	a	-	-	-	-	-	-	-	-	-	b	b	-	-	-	-	-	-	-	-
chr12	14264849	A	G	-	-	-	-	-	-	-	-	-	-	-	-	b	b	b	a	b	a	a	b	b	h	b	a	b	h	h	-	-	-	-	-	-	-	-	-	b	-	a	-	a	-	-	-	-	-
chr12	14264855	T	C	-	-	-	-	-	-	-	-	-	-	-	-	b	b	b	a	b	a	a	b	b	h	b	a	b	h	h	-	-	-	-	-	-	-	-	-	b	-	a	-	a	-	-	-	-	-
chr12	14264969	T	G	-	-	-	-	-	-	-	-	-	-	-	-	b	a	b	a	b	b	a	b	b	h	b	a	b	h	h	-	-	-	-	-	-	-	-	-	b	-	a	-	a	-	-	-	-	-
chr12	14267181	A	G	a	a	b	b	b	b	b	b	a	a	-	a	b	-	-	-	a	-	b	-	b	a	-	a	-	-	-	b	b	b	b	a	a	b	b	a	-	a	b	a	a	a	b	a	b	-
chr12	14267249	G	A	a	a	b	b	b	b	b	b	a	a	-	a	b	-	-	-	a	-	b	-	b	a	-	a	-	-	-	b	b	b	b	a	a	b	b	a	-	a	b	a	a	a	b	a	b	-
chr12	14267530	A	T	a	a	b	b	b	b	b	b	a	a	-	a	b	-	-	-	a	-	b	-	b	a	-	a	-	-	-	b	b	b	b	a	a	b	b	a	-	a	b	a	a	a	b	a	b	-
chr12	14269792	G	A	-	-	-	-	-	b	-	-	a	b	-	-	b	b	b	a	b	-	b	b	a	b	b	-	-	a	a	-	-	-	b	-	-	-	-	-	-	-	-	a	-	-	-	-	-	-
chr12	14269821	T	G	-	-	-	-	-	b	-	-	a	b	-	-	b	b	b	a	b	-	b	b	a	b	b	-	-	a	a	-	-	-	b	-	-	-	-	-	-	-	-	a	-	-	-	-	-	-
chr12	14290857	A	G	-	-	b	-	-	-	-	-	-	-	-	-	-	-	-	a	a	a	a	-	a	a	-	a	-	-	a	-	b	-	-	-	a	-	-	-	-	-	-	-	-	-	-	-	-	-
chr12	14291059	C	T	-	-	-	b	-	b	-	a	-	-	b	a	b	-	-	-	-	-	-	b	-	-	-	-	-	-	-	-	b	b	b	-	-	b	-	a	b	b	b	a	a	a	a	a	a	b
chr12	14291408	G	A	-	-	b	b	-	b	-	a	-	-	b	a	b	-	-	-	-	-	-	b	b	-	-	-	-	-	-	-	b	b	-	-	-	b	-	a	b	b	b	a	a	a	b	a	b	b
chr12	14293051	G	A	-	-	-	-	-	-	-	-	-	-	-	-	-	a	b	a	b	a	b	b	b	a	b	a	b	b	a	-	-	-	-	-	-	-	-	-	-	-	-	-	-	-	-	-	-	-
chr12	14293841	C	T	a	-	-	-	-	-	-	-	-	-	-	-	-	b	b	-	a	h	b	b	b	a	b	a	b	b	b	-	-	-	-	-	-	-	-	-	-	-	-	-	-	-	-	-	-	-
chr12	14293894	C	T	-	-	-	-	-	b	-	-	b	-	-	a	b	b	b	a	a	h	a	-	a	a	-	a	-	a	a	-	-	-	-	-	-	-	-	-	-	-	-	-	-	-	a	-	-	-
chr12	14293900	A	C	-	-	-	-	-	a	-	-	a	-	-	a	a	b	b	a	a	h	a	-	a	a	-	a	-	a	a	-	-	-	-	-	-	-	-	-	-	-	-	-	-	-	a	-	-	-
chr12	14296385	T	C	a	a	-	b	b	a	-	a	a	b	b	a	b	b	-	-	-	-	-	-	-	-	-	a	-	b	b	b	b	b	b	-	a	b	b	b	-	a	a	a	-	-	a	a	b	-
chr12	14296813	G	A	-	-	-	-	-	-	-	-	-	-	-	-	-	a	b	-	-	-	h	b	a	a	b	a	b	b	h	-	-	-	b	-	-	-	-	-	-	-	-	-	-	-	-	-	-	-
chr12	14297073	A	G	a	a	b	a	a	b	-	a	b	a	b	a	b	a	b	a	a	b	-	-	a	-	b	a	b	a	b	b	b	b	b	a	b	b	a	a	a	-	a	a	a	a	a	a	b	b
chr12	14297081	T	C	a	a	b	a	a	a	-	a	b	a	b	a	b	a	b	a	a	b	-	-	a	-	b	a	b	a	b	b	b	b	b	a	b	b	a	a	a	-	a	a	a	a	a	a	b	b
chr12	14299839	T	A	-	-	-	-	-	-	-	-	-	-	-	-	-	b	b	a	a	b	-	b	a	b	b	a	b	b	a	-	-	-	b	-	-	-	-	-	-	-	-	-	-	a	-	-	-	-
chr12	14299859	C	T	-	-	-	-	-	-	-	-	-	-	-	-	-	b	b	a	a	b	-	b	a	b	b	a	b	b	a	-	-	-	b	-	-	-	-	-	-	-	-	-	-	a	-	-	-	-
chr12	14309144	T	G	-	-	-	-	-	-	-	-	-	-	-	-	b	a	-	a	a	-	a	-	a	-	b	a	b	b	-	-	b	b	b	-	-	-	-	-	-	-	-	-	-	-	b	-	b	-
chr12	14309176	C	T	-	-	-	-	-	-	-	-	-	-	-	-	b	a	-	a	a	-	a	-	a	-	b	a	b	a	-	-	b	b	b	-	-	-	-	-	-	-	-	-	-	-	b	-	b	-
chr12	14310027	A	G	a	a	b	a	-	b	a	a	a	-	b	a	b	-	-	-	-	a	-	-	-	-	-	-	-	a	-	b	b	b	b	b	b	b	-	a	-	-	b	a	a	a	b	a	b	-
chr12	14311400	A	G	a	-	b	b	b	b	a	b	a	a	-	a	b	a	b	a	a	b	a	b	a	b	b	a	b	a	b	-	b	b	b	a	a	b	-	a	b	b	a	a	a	a	-	-	b	-
chr12	14311448	A	G	a	-	b	b	b	b	a	b	a	a	-	a	b	a	b	a	a	b	a	b	a	b	b	a	b	a	b	-	b	b	b	a	a	b	-	a	b	b	a	a	a	a	-	-	b	-
chr12	14321979	T	C	a	a	-	a	a	a	a	a	a	a	-	a	-	a	b	-	a	b	a	b	a	a	b	a	b	b	a	-	-	-	-	a	-	-	-	a	a	a	a	a	a	a	a	a	-	-
chr12	14323288	A	G	a	a	b	b	a	b	a	-	b	a	b	a	b	-	b	-	-	-	-	-	-	b	-	-	-	-	-	b	b	-	b	b	a	b	a	b	-	b	a	a	a	a	a	a	a	-
chr12	14323321	A	G	a	a	b	b	a	b	a	-	b	a	b	a	b	-	b	-	-	-	-	-	-	b	-	-	-	-	-	b	b	-	b	b	a	b	a	b	-	b	a	a	a	a	a	a	a	-
chr12	14323326	G	A	a	a	b	b	a	b	a	-	b	a	b	a	b	-	b	-	-	-	-	-	-	b	-	-	-	-	-	b	b	-	b	b	a	b	a	b	-	b	a	a	a	a	a	a	a	-
chr12	14324228	G	T	-	-	-	-	-	-	-	-	-	-	-	-	-	b	b	-	-	b	b	b	-	-	b	-	b	b	b	-	-	-	b	-	-	b	-	-	-	-	-	-	-	-	-	-	-	-
chr12	14324243	T	C	-	-	-	-	-	-	-	-	-	-	-	-	-	a	b	-	-	b	b	b	-	-	b	-	b	b	b	-	-	-	b	-	-	b	-	-	-	-	-	-	-	-	-	-	-	-
chr12	14324306	A	G	-	-	-	-	-	-	-	-	a	-	-	-	b	b	b	a	b	a	a	b	a	h	b	a	b	h	h	-	-	-	-	a	b	-	-	-	-	a	a	-	-	-	-	-	-	-
chr12	14324689	A	G	a	-	b	b	b	b	b	b	b	-	b	-	b	b	b	a	a	a	a	b	a	a	b	a	b	b	a	-	b	b	b	b	-	b	a	-	-	b	b	-	a	a	b	-	-	-
chr12	14326508	G	A	a	a	-	-	a	a	-	a	a	-	-	a	-	b	-	-	-	-	b	-	b	-	-	a	-	a	a	-	-	-	-	a	a	-	a	-	-	a	a	a	a	a	a	a	a	-
chr12	14332033	C	G	-	-	-	-	-	-	-	b	-	-	-	-	-	-	-	-	-	-	-	-	b	-	-	-	b	-	-	b	-	-	b	-	-	-	a	-	-	-	-	a	-	-	a	-	b	-
chr12	14332074	G	C	-	-	-	-	-	-	-	b	-	-	-	-	-	-	-	-	-	-	-	-	b	-	-	-	b	-	-	b	-	-	b	-	-	-	a	-	-	-	-	a	-	-	a	-	b	-
chr12	14332378	A	G	-	-	-	-	-	-	-	b	-	-	-	-	-	-	-	-	-	-	-	-	b	-	-	a	b	-	-	b	-	-	b	-	-	-	a	-	-	-	-	a	-	-	a	-	b	-
chr12	14332497	A	C	-	-	-	-	-	-	-	-	-	-	-	-	-	a	b	-	h	b	h	-	-	b	b	a	b	a	b	b	-	-	-	-	-	-	-	-	-	-	-	-	-	-	-	-	-	-
chr12	14337317	A	G	a	a	b	a	a	a	-	b	b	b	-	a	b	a	b	a	a	b	b	b	b	h	b	a	b	b	b	-	b	b	b	a	b	b	a	b	-	a	a	a	a	a	-	a	-	-
chr12	14338121	T	C	-	-	-	-	-	a	-	b	-	-	-	-	-	b	b	-	a	a	a	b	b	a	b	a	b	h	b	-	-	b	b	-	b	-	-	-	-	-	-	-	-	-	-	-	-	-
chr12	14338138	G	A	-	-	-	-	-	a	-	b	-	-	-	-	-	b	b	-	a	a	a	b	b	a	b	a	b	h	b	-	-	b	b	-	b	-	-	-	-	-	-	-	-	-	-	-	-	-
chr12	14338206	A	T	-	-	-	-	-	a	-	b	-	-	-	-	-	b	b	-	b	a	a	b	a	h	-	a	b	a	a	-	-	b	b	-	b	-	-	-	-	-	-	-	-	-	-	-	-	-
chr12	14338580	T	C	a	a	b	b	a	a	-	a	b	b	b	a	b	b	-	a	-	a	-	-	-	a	-	-	-	a	a	b	-	-	b	a	a	b	-	a	a	a	-	a	-	a	a	-	b	-
chr12	14341829	T	C	a	-	b	-	a	b	-	-	b	a	-	a	b	-	-	-	-	b	-	b	b	-	-	-	-	a	-	-	b	b	b	-	b	-	-	b	a	a	-	a	a	a	b	-	b	b
chr12	14342047	A	T	-	-	b	b	-	a	-	-	a	-	-	-	-	b	-	-	-	-	-	-	-	-	-	-	-	-	-	-	-	-	b	a	-	-	-	-	-	a	b	-	-	-	a	a	b	b
chr12	14342366	A	T	-	-	b	b	-	a	-	-	a	-	-	-	-	b	-	-	-	-	b	-	-	-	-	-	-	-	-	-	-	-	b	a	-	-	-	-	-	a	b	-	-	-	a	a	a	b
chr12	14342371	T	C	-	-	b	b	-	a	-	-	a	-	-	-	-	b	-	-	-	-	b	-	-	-	-	-	-	-	-	-	-	-	b	a	-	-	-	-	-	a	b	-	-	-	a	a	a	b
chr12	14343148	A	G	-	a	-	-	-	-	-	-	-	-	-	-	-	a	b	a	b	a	b	b	b	h	b	a	b	b	a	-	-	-	-	-	a	-	-	-	-	-	-	-	-	-	-	-	-	-
chr12	14343284	T	C	-	-	-	-	-	-	-	-	-	-	-	-	-	b	b	a	a	b	a	-	-	a	-	a	b	b	-	-	-	-	-	-	-	-	-	-	-	-	-	-	-	-	-	-	-	-
chr12	14345477	T	A	-	-	-	-	-	a	-	-	-	-	b	-	-	a	b	a	b	a	-	b	b	b	b	-	b	-	h	-	b	-	b	-	-	b	b	-	-	-	-	a	-	-	b	-	-	-
chr12	14346183	C	G	a	a	b	b	a	a	a	a	a	b	b	a	b	b	b	a	b	-	b	b	a	-	-	-	-	-	-	b	b	b	b	h	b	b	a	b	a	b	b	a	a	a	a	a	a	-
chr12	14351022	C	T	a	-	-	-	-	-	-	-	-	-	-	-	-	b	b	a	a	a	a	b	a	h	-	a	b	a	h	-	-	-	b	-	-	-	-	-	-	-	-	-	-	-	-	-	-	-
chr12	14351050	A	G	a	-	-	-	-	-	-	-	-	-	-	-	-	b	b	a	a	a	a	b	a	h	-	a	b	a	h	-	-	-	b	-	-	-	-	-	-	-	-	-	-	-	-	-	-	-
chr12	14352352	C	T	-	-	-	-	-	a	-	-	-	-	-	-	-	a	b	a	a	a	a	b	a	a	b	a	b	a	h	-	-	-	b	-	-	-	-	-	-	-	-	-	-	-	-	-	-	-
chr12	14356721	G	A	-	-	-	-	-	a	-	-	-	-	-	-	-	b	b	a	b	a	b	b	b	b	b	a	b	b	b	-	-	-	-	-	-	b	-	-	-	-	-	-	a	-	-	-	-	-
[truncated: 1,873 more rows]
[truncated: 735 more columns]
