# Supplementary material for: Genetic analysis of an elite super-hybrid rice parent using high-density SNP markers
Source: Rice (N Y). 2013 Aug 15;6:21. doi: 10.1186/1939-8433-6-21 (PMC4883714; doi:10.1186/1939-8433-6-21)
Supplement: Supplementary file 2 — Additional file 2:The SNPs information compared to the rice SNP database. Format description (left to right). 1. SNP ID. 2. Chromosome. 3. Position. 4. Reference SNP. 5. Twenty diverse rice varieties and the last one is R1128. (ZIP 123 KB) [file 12284_2013_57_MOESM2_ESM.zip]

Archive with 1 entries (1 files):
- Additional file 2.txt
