# Supplementary material for: Genetic analysis of an elite super-hybrid rice parent using high-density SNP markers
Source: Rice (N Y). 2013 Aug 15;6:21. doi: 10.1186/1939-8433-6-21 (PMC4883714; doi:10.1186/1939-8433-6-21)
Supplement: Supplementary file 2 — Additional file 2:The SNPs information compared to the rice SNP database. Format description (left to right). 1. SNP ID. 2. Chromosome. 3. Position. 4. Reference SNP. 5. Twenty diverse rice varieties and the last one is R1128. (ZIP 123 KB) [file 12284_2013_57_MOESM2_ESM.zip › Additional file 2.txt]

SNP_id	Chromosome	Coordinate	Reference_base	Aswina	Azucena	Cypress	Dom_Sufid	Dular	FR_13_A	IR_64	LTH	M_202	Minghui_63	Moroberekan	N_22	Nippon_Bare	Pokkali	Rayada	SHZ2	Sadu_Cho	Swarna	Tainung_67	Zhen_Shan_97	R1128
TBGU000141	Chr01	192828	A	A	A	A	G	G	G	N	A	A	A	A	G	A	A	G	G	A	A	A	N	G
TBGU000163	Chr01	198933	C	T	N	N	N	N	T	T	T	G	N	N	T	N	N	N	N	T	G	N	N	T
TBGU000164	Chr01	199623	C	A	C	C	C	C	C	A	C	C	C	C	C	C	C	C	C	A	C	C	A	A
TBGU000173	Chr01	202567	A	G	A	A	G	G	G	G	G	A	A	A	G	A	A	G	G	G	A	A	G	G
TBGU000248	Chr01	264367	A	G	N	N	N	N	G	G	N	N	N	N	G	A	N	G	N	G	N	N	G	G
TBGU000250	Chr01	264620	T	A	N	T	T	N	T	A	T	T	N	T	T	T	N	T	A	A	T	N	A	A
TBGU000306	Chr01	323448	T	C	T	T	C	C	C	C	N	T	T	T	C	T	T	C	C	C	T	T	C	C
TBGU000328	Chr01	326282	A	G	N	A	N	N	G	G	N	N	N	A	G	A	N	G	G	G	A	N	G	G
TBGU000365	Chr01	332283	C	T	N	C	C	N	C	T	N	C	C	C	C	C	G	C	T	T	N	N	T	T
TBGU000379	Chr01	335299	G	C	N	G	G	C	C	C	N	N	G	G	G	G	C	G	C	C	N	N	C	C
TBGU000380	Chr01	335561	C	T	C	C	C	C	C	T	N	C	C	C	C	C	C	C	N	T	C	C	C	T
TBGU000495	Chr01	360178	G	A	N	G	G	N	G	A	A	G	G	G	G	G	N	G	A	A	N	N	A	A
TBGU000497	Chr01	360577	A	G	N	N	N	N	N	G	N	N	N	N	A	N	N	N	N	N	N	N	N	G
TBGU000546	Chr01	373217	G	A	G	G	G	G	G	A	G	N	G	G	G	G	G	G	A	A	G	G	G	A
TBGU000622	Chr01	396543	A	C	N	A	A	N	A	C	N	N	N	N	N	N	N	A	N	N	N	N	N	C
TBGU000707	Chr01	420422	T	G	G	T	G	G	G	G	G	G	T	T	G	T	N	G	G	G	N	T	G	G
TBGU000711	Chr01	420923	C	A	C	C	C	N	N	A	N	C	C	C	N	C	C	C	A	A	C	C	A	A
TBGU000744	Chr01	423753	C	T	C	C	N	T	T	N	N	C	C	C	T	C	C	T	N	T	C	C	N	T
TBGU000782	Chr01	453789	A	A	A	N	G	G	G	N	G	N	A	A	G	N	N	G	G	N	A	N	G	G
TBGU000967	Chr01	537084	C	T	C	C	T	T	T	T	C	C	T	C	T	C	C	T	T	T	T	C	T	T
TBGU000968	Chr01	537161	T	T	T	T	T	T	T	T	T	T	G	T	T	T	T	T	T	T	T	T	T	G
TBGU000984	Chr01	549709	G	A	G	G	G	N	A	A	G	G	A	G	N	G	G	G	A	A	A	G	A	A
TBGU000987	Chr01	549838	T	C	T	T	C	C	C	C	N	T	C	T	C	T	N	C	C	C	C	N	C	C
TBGU001044	Chr01	567295	T	N	N	T	N	N	N	N	N	N	C	N	N	N	N	N	C	N	C	N	N	C
TBGU001297	Chr01	624367	C	T	C	C	C	C	C	T	C	C	A	C	C	C	C	C	C	T	A	C	C	A
TBGU001316	Chr01	625942	A	G	A	A	A	A	G	G	A	A	G	G	A	A	A	G	G	G	G	A	G	G
TBGU001330	Chr01	627912	G	G	G	T	N	G	G	G	G	G	C	G	G	G	G	G	G	G	N	N	G	C
TBGU001474	Chr01	648178	T	T	T	T	T	T	T	T	T	T	G	T	T	T	T	T	T	T	G	N	T	G
TBGU001506	Chr01	650564	A	A	A	A	A	A	A	A	A	A	T	A	A	A	A	A	A	A	T	A	A	T
TBGU001507	Chr01	650594	T	T	T	T	T	T	T	T	T	T	A	T	T	T	T	T	T	T	A	T	T	A
TBGU001510	Chr01	650927	T	T	T	T	T	N	T	T	T	T	C	T	T	T	T	T	N	T	N	N	T	C
TBGU001563	Chr01	655486	A	A	A	A	A	A	A	A	A	A	G	A	A	A	A	A	A	N	G	A	A	G
TBGU001760	Chr01	716769	T	C	C	C	C	C	C	C	C	C	C	C	C	T	C	C	C	C	C	T	C	C
TBGU001809	Chr01	722213	C	C	N	C	C	C	C	C	N	N	A	C	N	C	N	C	C	N	N	N	N	A
TBGU001869	Chr01	726546	A	N	N	N	N	N	N	N	N	N	N	G	N	A	N	N	G	N	N	N	N	G
TBGU001874	Chr01	726872	A	N	N	N	N	N	N	N	N	N	N	G	N	A	N	N	N	N	N	N	G	G
TBGU002039	Chr01	741028	C	T	N	T	N	N	N	N	C	N	T	C	C	C	N	N	C	N	C	C	C	T
TBGU002040	Chr01	741065	G	C	C	C	C	C	C	C	G	N	C	G	G	G	C	C	G	C	N	G	C	C
TBGU002210	Chr01	770906	G	A	N	N	N	N	N	G	G	G	G	A	A	G	G	A	N	N	G	G	A	A
TBGU002211	Chr01	770922	A	G	N	N	N	N	N	N	N	N	N	N	N	A	N	N	N	N	N	N	N	G
TBGU002389	Chr01	789870	A	N	N	N	N	N	G	N	N	N	N	N	N	A	N	G	N	N	N	A	N	G
TBGU002390	Chr01	789892	A	N	N	N	N	N	G	N	A	N	N	N	N	A	N	G	N	N	N	A	G	G
TBGU002549	Chr01	844103	A	G	N	N	G	G	G	N	N	N	N	G	G	A	G	G	N	G	N	N	G	G
TBGU002659	Chr01	852270	C	C	N	C	N	N	N	C	N	C	N	N	N	C	N	T	N	N	N	C	N	A
TBGU002834	Chr01	864635	A	A	N	A	N	N	N	N	N	N	G	N	N	N	N	N	N	N	N	N	N	G
TBGU003435	Chr01	1008706	T	N	T	T	T	T	C	C	T	T	C	C	T	T	N	C	N	C	N	N	N	C
TBGU003460	Chr01	1037379	A	G	N	A	A	G	G	G	A	N	G	G	G	A	N	G	G	G	G	N	G	G
TBGU003464	Chr01	1037450	C	C	N	C	N	N	C	C	C	C	T	C	G	C	N	C	N	C	T	N	C	T
TBGU003556	Chr01	1052830	G	N	G	G	G	G	N	N	G	N	C	G	G	G	C	N	N	N	N	N	N	C
TBGU003558	Chr01	1053091	A	N	A	A	A	A	N	N	A	A	G	A	A	A	N	N	N	N	N	A	A	G
TBGU003624	Chr01	1085164	C	C	C	C	C	C	C	C	C	C	A	C	C	C	C	C	C	C	A	C	C	A
TBGU003702	Chr01	1120681	C	C	C	C	G	G	G	C	G	C	G	C	G	C	N	G	G	C	G	C	N	G
TBGU003801	Chr01	1166555	G	G	G	G	G	G	G	G	G	G	C	G	G	G	C	G	G	G	C	G	G	C
TBGU003812	Chr01	1168317	T	T	T	T	C	C	C	T	C	T	C	T	C	T	C	C	T	T	C	T	T	C
TBGU003838	Chr01	1172387	A	A	A	A	G	G	G	A	G	A	G	A	G	A	G	G	A	A	G	A	A	G
TBGU003868	Chr01	1176379	C	C	C	C	T	N	T	C	C	C	T	C	T	C	T	N	C	N	T	C	C	T
TBGU004047	Chr01	1386011	T	N	C	C	N	N	N	N	N	N	C	C	N	T	N	N	N	N	C	T	N	C
TBGU004232	Chr01	1487793	G	G	G	G	G	G	N	G	G	N	A	G	G	G	G	G	N	N	A	G	G	A
TBGU004544	Chr01	1603397	A	G	G	G	G	G	G	G	N	A	G	G	G	A	G	G	N	G	G	N	G	G
TBGU004583	Chr01	1640037	G	G	T	T	G	N	N	N	G	G	T	T	T	G	G	N	G	T	T	G	G	T
TBGU004627	Chr01	1677274	T	C	T	T	T	T	T	T	T	T	C	T	T	T	C	T	T	T	C	N	T	C
TBGU004634	Chr01	1695825	T	G	N	N	N	N	N	N	N	N	G	N	N	T	N	N	N	N	N	N	G	G
TBGU004658	Chr01	1701681	C	N	N	N	N	N	N	N	N	N	T	N	N	C	N	N	N	N	N	N	N	T
TBGU004674	Chr01	1703458	A	T	T	T	N	T	T	T	N	T	T	T	T	A	T	T	N	T	T	N	N	T
TBGU004706	Chr01	1740973	T	N	N	N	N	N	N	G	N	N	N	N	N	N	G	N	N	N	N	N	N	A
TBGU004707	Chr01	1740987	T	N	N	N	N	N	G	C	N	N	G	N	N	T	G	G	N	G	N	N	N	G
TBGU004725	Chr01	1765027	G	G	G	N	A	N	A	G	G	G	N	N	G	G	N	N	N	G	N	N	N	A
TBGU004735	Chr01	1767616	G	G	N	N	G	N	C	G	N	G	N	N	N	G	N	G	N	N	N	N	C	A
TBGU004736	Chr01	1767631	G	G	N	N	N	N	N	G	N	G	N	N	G	G	N	C	N	G	N	N	N	C
TBGU004770	Chr01	1774843	G	T	G	T	G	T	G	T	T	G	T	T	T	G	T	G	T	T	T	T	T	T
TBGU004883	Chr01	1840873	G	A	G	A	N	N	N	A	G	N	A	A	N	G	A	N	N	A	N	N	N	A
TBGU004931	Chr01	1862122	A	C	A	C	A	C	A	C	N	N	C	C	C	A	C	A	N	C	C	N	C	C
TBGU004940	Chr01	1862972	T	C	T	N	N	N	N	N	N	N	C	N	N	T	C	N	G	N	N	N	N	C
TBGU004960	Chr01	1867107	G	T	G	T	T	T	T	T	G	N	T	T	T	G	T	T	N	T	T	N	N	T
TBGU004961	Chr01	1867152	T	T	T	T	T	A	T	T	N	N	A	T	A	T	A	T	T	T	A	A	A	A
TBGU004962	Chr01	1867250	T	C	T	C	C	C	C	C	N	N	C	C	C	T	C	C	C	C	C	N	N	C
TBGU005003	Chr01	1889581	C	T	C	C	C	T	N	C	C	C	T	C	T	C	N	C	N	C	N	N	N	T
TBGU005008	Chr01	1890791	C	N	C	T	N	N	T	T	C	C	T	T	N	C	T	N	N	T	N	N	T	T
TBGU005053	Chr01	1907145	T	C	C	C	N	N	C	C	N	N	C	C	N	N	C	N	N	N	C	N	N	C
TBGU005091	Chr01	1936027	C	T	C	T	T	T	T	T	C	C	T	T	T	C	T	T	T	T	T	T	T	T
TBGU005146	Chr01	1941311	C	A	C	A	C	C	C	A	C	C	A	A	C	C	A	C	N	A	N	N	N	A
TBGU005163	Chr01	1943994	A	T	A	T	T	T	T	N	A	A	T	T	T	A	N	T	N	T	T	N	N	T
TBGU005216	Chr01	1967686	A	C	G	C	C	C	N	C	C	N	C	C	C	A	C	C	N	C	C	N	N	C
TBGU005217	Chr01	1967714	C	T	T	T	T	T	T	T	N	N	T	T	T	C	T	T	N	T	T	N	T	T
TBGU005253	Chr01	1971715	T	A	A	A	A	A	A	A	A	N	A	A	A	T	A	A	A	A	A	N	A	A
TBGU005254	Chr01	1971732	T	C	N	C	C	N	N	N	C	N	C	C	C	T	C	C	N	C	C	N	C	C
TBGU005257	Chr01	1971793	G	T	N	T	G	G	G	G	N	N	T	T	T	G	T	G	N	T	T	N	N	T
TBGU005258	Chr01	1971824	T	A	A	A	A	A	A	A	N	N	N	A	A	T	A	A	N	A	A	N	A	A
TBGU005265	Chr01	1972180	G	A	G	A	G	G	G	G	N	N	A	A	A	G	N	G	N	A	A	N	N	A
TBGU005279	Chr01	1973120	T	G	T	G	G	G	G	G	T	T	G	G	G	T	G	G	N	G	N	N	N	G
TBGU005389	Chr01	1982812	T	T	T	N	T	T	T	T	T	T	N	N	T	T	N	T	N	C	N	N	N	C
TBGU005393	Chr01	1983001	G	G	G	N	G	G	G	G	G	G	N	A	G	G	N	G	N	N	N	N	N	A
TBGU005437	Chr01	1990576	T	T	N	A	N	A	N	N	N	T	N	N	N	T	N	A	N	N	N	N	N	A
TBGU005438	Chr01	1990603	C	C	C	T	C	C	C	C	C	C	N	T	C	C	N	C	N	N	N	N	N	T
TBGU005542	Chr01	2054870	A	N	A	T	A	A	A	A	A	A	T	T	A	A	N	A	N	T	A	N	N	T
TBGU005598	Chr01	2077175	C	T	N	T	N	N	N	N	N	C	T	T	N	C	N	N	N	T	N	N	N	T
TBGU005611	Chr01	2079974	A	G	N	G	N	G	N	G	N	A	G	G	A	A	N	G	N	G	N	N	N	G
TBGU005658	Chr01	2102144	G	C	G	C	G	C	G	G	G	G	C	C	G	G	C	G	G	G	C	C	G	C
TBGU005936	Chr01	2261585	G	A	N	A	N	A	N	N	N	N	A	A	N	N	C	A	N	N	N	N	N	A
TBGU005966	Chr01	2268115	T	C	C	C	T	C	C	C	C	T	C	C	C	T	C	C	C	C	C	C	C	C
TBGU005991	Chr01	2272277	A	A	C	C	A	C	N	C	N	A	C	C	C	N	C	A	N	C	C	N	N	C
TBGU006165	Chr01	2358901	A	A	G	G	A	N	A	G	A	A	G	N	G	A	G	A	N	G	A	N	A	G
TBGU006170	Chr01	2359378	A	A	N	N	A	C	A	N	A	A	C	C	C	A	N	A	N	N	N	G	N	C
TBGU006174	Chr01	2359590	T	T	C	C	T	C	T	C	T	N	C	C	C	T	C	T	N	C	C	C	C	C
TBGU006203	Chr01	2371193	C	T	N	N	C	T	N	T	C	C	T	T	C	C	T	N	N	N	N	N	N	T
TBGU006327	Chr01	2400151	A	G	N	G	N	N	G	N	N	N	G	N	N	A	G	N	N	N	N	N	N	G
TBGU006356	Chr01	2432140	A	N	G	G	N	N	N	N	N	N	N	N	G	A	N	G	N	G	N	N	N	G
TBGU006649	Chr01	2585131	A	N	N	T	A	N	A	N	A	N	T	T	N	A	N	N	N	N	N	N	N	T
TBGU006913	Chr01	2674365	A	G	G	G	G	G	G	G	G	G	N	G	G	A	N	G	G	G	N	N	G	G
TBGU006915	Chr01	2679633	T	C	C	C	C	N	T	N	T	C	C	C	N	T	C	C	N	C	N	C	C	C
TBGU007630	Chr01	2899640	C	T	T	T	T	T	T	T	C	N	T	T	T	C	T	T	T	T	N	N	T	T
TBGU007631	Chr01	2899735	A	T	T	T	A	A	A	T	A	A	T	T	A	A	T	A	N	T	N	T	T	T
TBGU007655	Chr01	2921989	G	N	A	A	G	A	A	A	G	G	A	A	A	G	A	A	A	A	G	A	A	A
TBGU007675	Chr01	2962210	T	C	C	C	T	C	C	C	T	T	C	C	C	T	C	C	C	C	C	C	C	C
TBGU007692	Chr01	2964027	T	C	N	C	T	N	N	C	T	T	C	C	C	T	N	C	N	C	T	N	N	C
TBGU007720	Chr01	2968987	T	C	N	C	C	C	C	C	T	C	C	C	C	T	C	C	C	C	C	C	C	C
TBGU007882	Chr01	3035764	T	C	C	C	C	C	C	C	T	C	C	C	C	T	C	C	C	C	C	C	C	C
TBGU007999	Chr01	3087190	T	C	C	C	T	T	T	C	T	N	C	C	T	T	C	T	N	C	C	N	C	C
TBGU008166	Chr01	3128351	T	N	N	N	N	T	N	N	T	N	N	C	T	T	N	T	N	N	N	N	N	C
TBGU008167	Chr01	3128356	T	C	N	N	N	T	N	N	T	N	C	T	T	T	N	T	N	C	N	N	N	C
TBGU008299	Chr01	3179438	G	G	G	A	G	G	G	G	G	G	N	A	G	G	G	G	N	N	N	G	G	A
TBGU008345	Chr01	3221285	T	N	N	N	C	C	N	N	N	N	N	N	C	T	N	C	N	N	N	N	N	C
TBGU008488	Chr01	3285402	T	T	T	N	T	T	C	C	T	C	C	T	T	T	C	T	N	C	C	C	C	C
TBGU008494	Chr01	3285681	C	C	C	C	C	C	G	G	C	G	G	C	C	C	N	C	N	G	N	G	G	G
TBGU008499	Chr01	3285834	A	A	A	A	A	A	G	G	A	G	G	A	A	A	G	A	G	G	G	G	G	G
TBGU008553	Chr01	3315603	G	A	A	A	G	G	N	A	G	A	A	A	G	G	A	G	N	A	T	N	T	A
TBGU008604	Chr01	3319340	A	N	C	C	A	N	C	C	A	A	C	C	A	A	C	A	C	C	C	A	C	C
TBGU008673	Chr01	3324193	A	N	N	G	A	A	A	G	A	A	G	N	A	A	N	T	N	G	N	N	N	G
TBGU008674	Chr01	3324212	G	N	N	C	N	G	N	N	G	G	N	C	G	G	N	G	N	N	N	N	N	C
TBGU008720	Chr01	3327777	C	T	T	T	C	C	C	T	C	C	T	T	C	C	T	C	T	T	T	C	T	T
TBGU008721	Chr01	3327880	T	C	C	C	T	T	T	C	T	T	C	C	T	T	C	T	N	C	C	T	C	C
TBGU008769	Chr01	3332923	C	T	T	T	C	C	T	T	C	N	T	T	C	C	T	C	N	T	N	N	N	T
TBGU008936	Chr01	3346550	C	A	A	A	C	C	A	A	C	C	A	A	C	C	A	C	N	A	A	C	A	A
TBGU008937	Chr01	3346578	T	C	C	C	T	T	C	C	C	C	C	C	T	T	C	T	N	C	C	C	C	C
TBGU008952	Chr01	3347908	A	N	N	G	N	N	G	N	N	N	G	G	N	A	G	N	N	G	N	N	N	G
TBGU008953	Chr01	3347927	T	A	A	A	T	T	A	A	T	T	A	A	T	T	A	T	N	A	A	T	A	A
TBGU008958	Chr01	3348277	G	A	A	A	G	G	A	A	G	G	A	A	G	G	A	G	G	A	A	G	A	A
TBGU009004	Chr01	3355401	A	N	T	T	A	N	T	T	N	A	T	T	A	A	T	A	N	T	T	N	T	T
TBGU009042	Chr01	3364643	T	N	C	C	T	T	C	C	C	C	C	C	T	T	C	T	N	C	C	C	C	C
TBGU009059	Chr01	3367527	C	T	T	T	C	C	C	T	C	C	T	T	C	C	T	C	N	T	N	C	N	T
TBGU009084	Chr01	3395736	C	A	C	A	C	C	N	A	C	C	A	A	C	C	A	C	C	A	A	C	A	A
TBGU009087	Chr01	3395905	G	C	G	C	G	G	N	C	G	G	C	C	G	G	C	G	G	C	C	G	C	C
TBGU009088	Chr01	3395958	A	C	N	C	A	N	G	C	A	N	C	C	A	A	C	A	N	N	N	G	N	C
TBGU009109	Chr01	3397417	C	T	C	T	C	C	T	T	T	C	T	T	C	C	T	C	T	T	T	C	T	T
TBGU009150	Chr01	3421391	A	N	N	G	N	N	N	G	N	N	G	G	A	N	G	N	N	G	G	N	G	G
TBGU009175	Chr01	3429673	T	C	T	C	T	T	N	C	T	T	C	C	T	T	C	T	N	C	N	N	C	C
TBGU009179	Chr01	3430609	C	A	C	A	C	C	C	A	C	C	A	A	C	C	A	C	C	A	A	C	A	A
TBGU009283	Chr01	3476673	A	G	A	N	A	G	G	G	A	A	G	N	G	A	G	G	N	G	N	A	N	G
TBGU009286	Chr01	3476899	C	T	N	T	C	N	C	T	C	C	T	T	C	C	T	C	N	C	N	C	N	T
TBGU009289	Chr01	3477152	A	G	N	G	A	N	G	G	A	A	G	N	G	A	N	N	N	G	N	A	N	G
TBGU009291	Chr01	3477343	T	C	T	C	T	C	C	C	T	T	C	C	C	T	C	C	C	C	N	T	C	C
TBGU009307	Chr01	3481099	A	G	A	G	A	N	G	G	N	A	G	N	N	A	N	G	N	G	N	N	N	G
TBGU009420	Chr01	3530955	T	C	N	C	T	N	C	C	N	T	C	C	C	T	C	N	N	N	N	N	N	C
TBGU009531	Chr01	3615339	C	T	C	C	C	C	C	T	C	C	T	C	C	C	T	C	C	T	T	C	C	T
TBGU009558	Chr01	3630586	T	C	T	N	T	C	C	C	T	T	C	N	C	T	C	C	N	C	N	N	N	C
TBGU009560	Chr01	3630764	G	N	N	G	G	G	G	N	G	N	T	G	G	G	T	N	G	T	N	G	G	T
TBGU009630	Chr01	3663022	C	G	C	G	C	C	G	G	C	C	G	G	G	C	G	G	N	G	N	C	G	G
TBGU009762	Chr01	3710340	A	N	N	A	A	N	N	N	N	N	T	A	N	A	N	N	N	N	N	N	N	T
TBGU009857	Chr01	3733682	T	C	T	C	T	C	C	C	T	T	C	T	C	T	C	C	C	C	C	T	C	C
TBGU009873	Chr01	3736842	C	N	N	C	C	N	C	T	N	N	T	N	C	C	T	C	N	T	N	N	T	T
TBGU009910	Chr01	3778024	T	N	N	N	T	A	A	N	N	T	N	N	A	T	N	A	N	N	N	T	N	A
TBGU009912	Chr01	3778063	C	N	N	N	N	N	N	N	N	N	N	N	T	N	N	N	N	N	N	N	N	T
TBGU010313	Chr01	3873644	T	N	N	T	T	N	C	N	T	N	C	T	N	T	C	N	N	N	N	T	N	C
TBGU010325	Chr01	3875002	A	G	A	A	A	N	A	N	A	A	G	A	A	A	G	A	N	N	N	A	A	G
TBGU010368	Chr01	3878339	A	N	N	A	A	N	N	N	A	N	G	A	N	A	N	N	N	N	N	N	N	G
TBGU010428	Chr01	3922171	C	T	C	C	N	T	C	T	C	C	T	C	C	C	T	C	C	T	T	C	N	T
TBGU010516	Chr01	3962113	A	C	C	C	A	N	A	C	A	N	C	C	A	A	C	A	G	C	A	A	A	C
TBGU010617	Chr01	3991025	G	A	G	G	G	N	G	N	G	G	A	G	G	G	N	G	A	A	N	G	G	A
TBGU010732	Chr01	4033080	A	N	N	A	N	N	N	N	N	N	G	A	N	A	N	N	N	G	N	N	N	G
TBGU010736	Chr01	4054240	C	G	C	C	C	N	G	G	C	C	G	C	G	C	N	C	N	G	N	C	N	G
TBGU010847	Chr01	4109580	G	A	G	G	G	N	A	A	G	G	A	G	A	G	A	A	A	A	A	G	A	A
TBGU010915	Chr01	4122928	T	N	N	T	T	N	N	N	N	N	C	T	N	T	N	N	N	N	N	N	N	C
TBGU010942	Chr01	4137427	T	C	T	T	T	T	T	C	T	T	C	T	C	T	C	T	C	C	C	T	C	C
TBGU010951	Chr01	4138385	T	C	T	T	T	C	C	C	T	T	C	T	C	T	C	C	C	C	C	T	C	C
TBGU010962	Chr01	4139340	C	N	N	N	N	N	N	N	N	N	G	N	N	N	G	N	N	N	N	N	N	G
TBGU010965	Chr01	4140271	G	A	N	G	G	A	A	A	N	G	A	G	A	G	A	N	A	A	N	G	A	A
TBGU010970	Chr01	4141784	T	T	T	T	T	T	T	A	T	T	A	T	T	T	A	T	T	A	A	T	A	A
TBGU010992	Chr01	4148968	T	C	N	T	T	T	T	C	N	T	C	T	C	T	C	T	C	C	C	T	N	C
TBGU010993	Chr01	4149015	G	A	G	G	G	G	G	A	N	G	A	G	A	G	A	G	A	A	A	G	G	A
TBGU011044	Chr01	4202879	C	N	T	T	C	C	C	N	C	N	N	T	C	C	C	C	C	N	C	C	C	T
TBGU011092	Chr01	4232686	A	G	N	A	A	G	G	G	N	A	G	A	G	A	G	G	G	G	G	A	G	G
TBGU011095	Chr01	4233028	A	G	N	A	A	A	A	G	A	N	G	N	N	A	G	A	N	G	G	N	N	G
TBGU011126	Chr01	4240466	C	A	C	C	C	A	A	A	C	C	A	C	N	C	N	N	A	A	N	C	N	A
TBGU011138	Chr01	4242674	C	A	C	C	C	A	A	A	C	C	A	C	A	C	A	A	A	A	A	C	A	A
TBGU011224	Chr01	4270367	C	T	N	N	N	N	T	T	N	N	T	N	T	N	T	T	N	T	T	N	N	T
TBGU011245	Chr01	4313609	A	T	A	A	A	A	A	T	A	A	T	A	A	A	T	A	N	T	N	A	A	T
TBGU011253	Chr01	4315859	A	G	A	A	A	N	N	G	N	A	G	A	G	A	G	N	N	G	G	A	G	G
TBGU011259	Chr01	4316008	T	C	T	T	T	C	C	C	T	T	C	T	C	T	C	C	N	C	N	T	N	C
TBGU011260	Chr01	4316049	T	C	T	T	T	C	C	C	T	T	C	T	C	T	C	C	C	C	C	T	C	C
TBGU011283	Chr01	4320331	T	C	C	C	T	C	C	C	T	C	C	C	C	T	C	C	C	C	C	T	C	C
TBGU011292	Chr01	4328597	G	A	G	G	G	G	G	A	G	G	A	G	G	G	A	G	A	A	A	G	A	A
TBGU011349	Chr01	4384490	C	T	T	T	C	T	T	T	T	T	T	T	T	C	T	T	T	T	C	C	C	T
TBGU011368	Chr01	4389006	A	C	N	N	A	C	C	C	N	N	C	C	C	A	C	C	C	C	C	A	C	C
TBGU011436	Chr01	4400911	T	N	T	T	T	N	N	C	T	N	C	N	C	N	T	T	T	T	N	N	N	C
TBGU011461	Chr01	4405153	T	A	T	T	T	A	A	A	T	T	A	T	A	T	A	A	A	A	A	T	A	A
TBGU011491	Chr01	4419763	A	C	C	A	A	C	N	C	N	N	C	N	C	A	A	N	N	N	C	A	C	C
TBGU011520	Chr01	4423461	G	N	N	A	G	A	A	A	N	N	A	A	N	G	N	N	N	N	N	G	N	A
TBGU011572	Chr01	4431694	C	T	C	C	C	N	T	N	C	C	T	C	N	C	C	N	N	N	C	N	C	T
TBGU011737	Chr01	4512078	G	C	N	C	G	C	C	C	C	N	C	C	C	G	C	C	C	C	C	G	N	C
TBGU011740	Chr01	4512227	T	C	T	T	T	N	C	C	T	T	C	T	N	T	N	C	N	N	T	T	N	C
TBGU012010	Chr01	4699443	G	N	G	G	G	G	G	T	G	G	T	G	G	G	G	G	G	G	T	G	G	T
TBGU012024	Chr01	4701534	T	T	T	T	T	T	T	C	T	T	C	T	T	T	T	T	T	T	T	T	T	C
TBGU012044	Chr01	4732720	T	N	N	N	T	T	N	G	N	N	N	N	T	N	N	N	T	N	N	N	N	G
TBGU012049	Chr01	4733571	A	C	A	A	A	C	C	C	A	A	C	A	C	A	C	C	C	C	C	A	N	C
TBGU012050	Chr01	4733602	T	C	N	T	T	C	C	C	T	N	C	T	C	T	C	C	C	C	C	N	C	C
TBGU012051	Chr01	4733626	A	G	A	A	A	G	G	G	A	A	G	A	G	A	G	G	G	G	G	A	A	G
TBGU012053	Chr01	4734506	C	G	C	C	C	G	G	G	C	C	G	C	C	C	C	G	C	C	G	C	C	G
TBGU012066	Chr01	4735479	T	A	N	T	T	N	N	A	T	N	A	T	A	T	N	N	N	N	N	N	N	A
TBGU012069	Chr01	4736066	G	N	G	G	G	N	N	C	G	G	C	G	C	G	C	C	N	N	N	G	G	C
TBGU012070	Chr01	4736112	T	G	T	T	T	G	G	G	T	T	G	T	G	T	G	N	N	N	N	T	T	G
TBGU012072	Chr01	4736772	G	A	G	G	G	A	A	A	G	G	A	G	A	G	A	A	A	A	A	G	G	A
TBGU012117	Chr01	4752433	T	C	T	T	T	C	C	C	T	T	C	T	T	T	C	N	C	N	A	T	T	C
TBGU012170	Chr01	4815670	G	A	N	G	N	N	N	N	N	N	N	G	N	G	N	N	N	N	T	N	N	A
TBGU012173	Chr01	4817275	C	T	C	C	C	T	T	N	C	C	T	C	N	C	T	N	N	N	C	C	N	T
TBGU012223	Chr01	4849485	C	T	T	T	N	T	T	T	N	T	T	T	T	C	T	T	T	T	T	T	T	T
TBGU012385	Chr01	4920286	G	T	N	N	N	N	T	N	N	N	T	N	N	G	N	T	N	N	N	N	G	T
TBGU012400	Chr01	4944221	C	N	T	T	C	N	N	T	N	N	N	T	T	C	T	N	T	T	N	C	N	T
TBGU012431	Chr01	4966275	T	C	N	N	N	C	C	N	T	N	C	N	N	T	N	C	N	C	C	T	T	C
TBGU012531	Chr01	5020259	G	G	G	G	G	N	T	T	G	N	T	G	T	G	T	N	N	T	N	G	C	T
TBGU012537	Chr01	5021733	T	T	N	T	T	N	N	A	N	N	A	N	A	T	N	A	N	N	N	N	N	A
TBGU012546	Chr01	5025847	T	C	T	T	T	C	C	C	T	N	C	T	C	T	N	C	N	N	T	T	C	C
TBGU012550	Chr01	5026272	C	T	C	C	C	T	T	T	C	C	T	C	T	C	T	T	T	T	T	C	T	T
TBGU012565	Chr01	5030534	A	T	A	A	A	N	N	A	A	A	N	A	T	A	N	A	N	T	A	A	A	T
TBGU012566	Chr01	5030570	A	G	A	A	A	N	N	A	A	A	N	A	G	A	N	A	N	G	N	A	A	G
TBGU012612	Chr01	5065595	C	C	C	C	C	C	C	C	C	C	C	C	T	C	C	C	C	T	C	C	C	T
TBGU012629	Chr01	5068124	T	C	N	C	C	N	C	C	C	N	C	C	C	T	C	C	C	C	C	T	C	C
TBGU012630	Chr01	5068181	A	T	T	T	N	T	T	T	T	N	T	T	T	A	T	T	N	T	T	N	N	T
TBGU012634	Chr01	5091208	G	A	G	G	G	A	A	G	G	G	A	G	A	G	A	A	N	N	N	G	N	A
TBGU012708	Chr01	5127243	G	A	G	G	G	A	A	G	G	G	A	G	A	G	A	A	A	A	A	G	A	A
TBGU012729	Chr01	5132266	G	C	N	G	G	C	C	G	G	G	C	G	C	G	C	C	C	C	N	G	C	C
TBGU012736	Chr01	5133531	A	T	N	N	N	N	N	A	A	N	T	A	N	N	N	N	N	N	N	A	N	T
TBGU012757	Chr01	5164600	G	G	N	N	N	G	G	A	G	G	N	G	G	G	N	G	N	N	G	G	G	A
TBGU012758	Chr01	5164832	T	T	N	N	N	N	N	C	T	T	N	T	T	T	N	T	N	T	N	T	T	C
TBGU012860	Chr01	5261361	A	A	A	A	A	A	A	G	A	A	G	A	A	A	G	A	A	A	G	A	A	G
TBGU012875	Chr01	5285541	C	C	N	C	C	T	T	C	C	N	C	C	C	C	T	T	T	C	N	C	T	T
TBGU012913	Chr01	5319987	G	G	G	G	G	A	A	G	G	G	G	G	G	G	A	A	A	N	A	G	A	A
TBGU012924	Chr01	5322712	A	G	G	G	G	N	G	G	G	G	G	G	G	A	G	G	G	G	N	A	N	G
TBGU013023	Chr01	5373320	C	G	N	N	C	N	N	T	C	C	N	C	T	C	C	C	N	T	T	C	C	T
TBGU013024	Chr01	5373616	T	N	N	N	T	N	N	T	N	N	N	T	T	T	N	N	N	N	C	N	N	C
TBGU013035	Chr01	5408923	G	T	G	G	G	T	T	T	G	G	T	G	T	G	T	T	T	T	T	G	T	T
TBGU013037	Chr01	5409155	A	N	N	N	A	N	N	N	N	N	N	N	N	N	N	N	N	N	T	N	N	G
TBGU013093	Chr01	5426730	A	C	A	A	A	C	C	C	A	A	C	A	A	A	C	C	C	C	C	A	A	C
TBGU013106	Chr01	5429367	C	C	C	C	C	C	T	C	C	C	C	C	C	C	T	C	T	C	N	C	C	T
TBGU013130	Chr01	5435481	C	T	N	T	C	N	T	T	N	N	T	N	T	C	N	T	T	T	N	C	N	T
TBGU013131	Chr01	5435534	T	C	N	N	T	N	N	N	N	N	N	N	N	T	N	N	N	N	N	N	N	C
TBGU013208	Chr01	5475281	G	T	T	T	G	T	T	T	T	N	T	T	T	G	N	T	T	T	N	G	T	T
TBGU013215	Chr01	5476122	G	C	G	G	G	C	G	G	G	N	C	G	C	G	C	C	C	C	C	G	G	C
TBGU013218	Chr01	5476447	T	T	T	T	T	T	T	T	T	T	C	T	T	T	C	T	T	T	N	T	T	C
TBGU013239	Chr01	5487269	C	T	C	C	C	C	C	C	C	C	C	C	T	C	C	T	N	T	N	C	C	T
TBGU013252	Chr01	5489269	A	G	A	A	N	N	A	A	G	N	G	N	G	N	N	G	N	G	N	N	A	G
TBGU013262	Chr01	5492926	T	C	T	T	T	N	T	T	T	N	N	T	C	N	N	C	N	C	N	N	T	C
TBGU013288	Chr01	5508212	A	G	A	A	A	N	G	A	A	A	G	A	G	A	N	N	N	N	A	A	A	G
TBGU013292	Chr01	5509530	G	A	G	G	G	A	A	G	G	G	A	G	A	G	A	A	A	A	N	G	G	A
TBGU013294	Chr01	5509575	A	G	N	A	A	N	G	N	A	N	G	G	G	A	G	G	G	G	N	A	N	G
TBGU013307	Chr01	5512744	A	G	A	A	A	G	G	A	A	A	G	A	G	A	G	G	G	G	G	A	A	G
TBGU013315	Chr01	5513449	C	T	C	C	C	N	T	C	C	C	T	C	N	C	T	T	T	T	N	C	C	T
TBGU013316	Chr01	5513505	C	G	C	C	C	G	G	C	C	C	G	C	G	C	G	G	G	G	G	C	C	G
TBGU013317	Chr01	5513519	G	A	G	G	G	A	A	G	G	G	A	G	G	G	A	A	A	N	A	G	G	A
TBGU013323	Chr01	5541896	A	N	G	N	N	N	N	N	N	N	N	N	N	N	N	N	N	N	N	N	N	G
TBGU013401	Chr01	5586884	G	G	G	G	G	G	G	G	G	G	A	G	A	G	G	N	A	A	A	G	G	A
TBGU013402	Chr01	5586915	A	G	A	A	A	G	G	G	A	A	G	A	G	A	G	G	G	G	G	A	A	G
TBGU013456	Chr01	5594178	A	N	A	A	A	N	T	T	A	A	T	A	T	A	N	N	N	T	N	A	A	T
TBGU013458	Chr01	5594661	T	C	N	T	T	C	C	C	T	T	C	T	C	T	C	C	C	C	C	T	C	C
TBGU013480	Chr01	5628973	A	G	G	G	A	N	G	G	G	N	G	G	G	A	G	G	G	G	G	A	G	G
TBGU013481	Chr01	5629050	A	A	A	A	A	A	A	A	A	A	A	A	A	A	T	A	A	A	A	N	A	T
TBGU013501	Chr01	5632212	A	A	A	A	A	A	A	A	A	A	A	A	A	A	G	A	A	A	A	N	A	G
TBGU013503	Chr01	5632890	A	N	A	A	A	N	N	A	A	N	N	A	G	A	G	G	N	N	N	A	N	G
TBGU013588	Chr01	5721607	G	G	G	G	N	G	G	G	N	N	A	G	G	G	N	G	G	N	N	N	G	A
TBGU013591	Chr01	5721671	G	G	G	G	G	G	G	G	G	G	A	G	G	G	G	G	G	G	G	G	G	A
TBGU014075	Chr01	5941860	A	G	A	A	A	G	G	G	A	N	G	A	G	A	G	G	G	A	A	A	G	G
TBGU014098	Chr01	5974994	G	G	G	G	G	N	A	A	G	N	G	G	N	G	G	A	G	G	G	G	G	A
TBGU014521	Chr01	6218767	A	A	A	A	A	A	A	A	A	A	A	A	A	A	A	A	A	T	T	A	A	T
TBGU014639	Chr01	6294639	A	G	A	A	N	N	G	N	A	N	N	G	G	N	N	N	N	N	N	A	A	G
TBGU014641	Chr01	6294696	C	T	C	C	T	T	T	T	C	N	N	C	C	C	N	T	N	N	N	C	C	T
TBGU014831	Chr01	6349740	A	N	A	A	N	C	C	C	A	N	N	C	C	A	C	C	N	C	N	A	N	C
TBGU014983	Chr01	6441276	C	T	C	C	C	C	C	C	C	C	T	C	C	C	C	C	N	C	N	C	C	T
TBGU015008	Chr01	6467064	A	G	N	N	N	N	N	A	N	N	G	G	N	N	N	N	G	G	G	N	G	G
TBGU015063	Chr01	6496846	T	A	T	T	A	A	A	T	T	T	N	A	A	T	A	A	N	A	T	T	A	A
TBGU015111	Chr01	6505299	G	A	G	G	G	G	G	G	G	G	A	G	G	G	G	G	A	G	A	G	G	A
TBGU015151	Chr01	6518924	C	T	C	C	C	N	C	C	C	C	T	C	C	C	C	C	T	N	T	N	N	T
TBGU015161	Chr01	6519392	T	G	T	T	G	N	G	T	T	T	G	G	G	T	G	G	G	G	G	N	G	G
TBGU015199	Chr01	6526962	T	G	T	T	G	G	G	T	T	T	G	G	G	T	G	G	G	G	G	T	G	G
TBGU015221	Chr01	6532633	A	G	A	A	A	A	A	A	A	A	G	A	A	A	A	A	G	A	G	A	A	G
TBGU015222	Chr01	6532645	C	G	C	C	C	C	C	C	C	C	G	C	C	C	C	C	G	N	G	C	C	G
TBGU015224	Chr01	6532757	T	C	T	C	C	C	C	T	T	T	C	C	C	T	C	C	C	C	C	T	C	C
TBGU015311	Chr01	6561553	G	N	N	N	N	N	N	G	G	N	N	N	G	G	C	N	N	C	N	G	N	A
TBGU015656	Chr01	6786250	C	N	N	N	N	N	N	N	N	N	N	N	N	N	N	N	N	N	G	C	N	A
TBGU015697	Chr01	6840871	G	A	G	G	G	G	G	G	N	N	A	G	G	N	G	G	A	G	A	N	A	A
TBGU015700	Chr01	6843975	A	G	A	N	A	A	A	A	A	N	G	A	A	N	A	A	G	A	G	N	G	G
TBGU015704	Chr01	6844258	C	T	N	N	C	C	C	C	G	N	T	C	C	N	C	C	T	C	T	T	T	T
TBGU015740	Chr01	6875042	G	T	G	G	G	G	G	G	G	G	T	G	G	G	T	G	N	G	G	G	N	T
TBGU015741	Chr01	6875106	G	N	N	N	N	N	N	N	N	N	N	A	N	N	N	A	N	N	N	N	N	A
TBGU015750	Chr01	6875264	T	C	T	T	N	C	C	C	T	T	C	C	C	T	C	C	C	T	T	T	T	C
TBGU015843	Chr01	6900412	A	T	A	A	N	T	T	T	A	A	T	T	T	A	N	T	T	N	A	A	T	T
TBGU015844	Chr01	6900789	G	A	A	G	N	A	A	A	A	G	A	A	A	G	N	A	A	A	N	G	N	A
TBGU015946	Chr01	6990119	A	N	N	A	N	C	C	C	N	N	C	C	C	A	C	C	N	N	N	A	N	C
TBGU015948	Chr01	6990279	A	N	A	A	A	A	A	A	A	N	N	G	A	A	N	N	N	A	N	N	N	G
TBGU015950	Chr01	6990503	G	G	G	G	G	G	G	G	G	G	G	C	G	G	G	G	G	G	G	G	G	C
TBGU015954	Chr01	6992130	G	C	G	G	C	C	C	C	G	G	N	C	C	G	N	C	N	G	N	G	G	C
TBGU015976	Chr01	7011050	A	G	A	A	A	A	A	A	A	A	G	G	A	A	A	A	G	G	A	A	N	G
TBGU016086	Chr01	7039607	G	G	G	G	G	G	G	G	G	G	G	G	G	G	N	G	G	A	A	G	G	A
TBGU016221	Chr01	7087756	A	N	N	G	N	G	G	G	A	A	G	N	G	A	G	G	G	G	G	A	G	G
TBGU016222	Chr01	7087777	T	C	C	N	N	C	C	C	T	N	C	C	N	T	C	N	N	C	C	N	C	C
TBGU016265	Chr01	7094463	G	N	T	G	G	G	G	A	G	G	G	G	G	G	N	G	G	T	A	G	G	A
TBGU016371	Chr01	7111747	C	N	N	C	C	N	C	T	C	C	N	N	C	C	C	N	C	N	N	C	C	T
TBGU016406	Chr01	7120474	A	T	N	A	N	T	T	T	A	A	N	T	T	A	T	T	N	N	T	A	A	T
TBGU016417	Chr01	7121121	C	N	N	C	C	C	C	A	C	C	N	N	C	C	N	C	C	N	N	C	C	A
TBGU016501	Chr01	7155908	T	C	C	T	T	T	T	C	T	T	C	C	T	T	C	T	C	C	C	T	N	C
TBGU016535	Chr01	7175430	G	A	G	G	G	G	G	A	G	G	A	G	G	G	G	G	A	G	N	N	A	A
TBGU016623	Chr01	7231246	A	C	N	N	N	N	N	N	N	A	N	A	A	A	N	N	N	N	N	A	A	C
TBGU016652	Chr01	7248169	A	G	A	A	N	N	G	N	A	N	G	A	N	A	G	G	G	A	N	N	N	G
TBGU016739	Chr01	7287458	T	C	T	T	T	N	C	T	T	T	N	T	N	T	C	T	N	T	C	T	T	C
TBGU016768	Chr01	7301740	G	A	G	G	G	A	A	A	G	G	A	G	A	G	A	A	A	G	A	G	A	A
TBGU016796	Chr01	7304454	A	T	A	A	A	T	T	T	A	A	T	A	T	A	T	T	T	A	T	A	T	T
TBGU016798	Chr01	7304475	G	A	N	G	G	N	N	A	G	N	A	G	N	G	G	N	A	N	G	G	A	A
TBGU016816	Chr01	7307205	T	C	T	T	T	C	C	C	T	T	C	T	T	T	C	T	C	T	C	T	C	C
TBGU016817	Chr01	7307214	C	T	C	C	C	N	N	N	C	C	N	C	C	C	C	C	N	C	C	C	N	T
TBGU016820	Chr01	7307246	C	T	C	C	C	N	C	N	C	C	T	C	C	C	C	C	N	C	C	C	N	T
TBGU016821	Chr01	7307262	C	T	A	C	C	C	C	N	C	C	T	C	C	C	C	C	N	N	C	C	N	T
TBGU016837	Chr01	7309207	A	G	N	A	N	G	G	G	A	N	G	A	G	A	G	G	G	A	G	N	G	G
TBGU016881	Chr01	7333150	T	N	N	N	N	G	N	N	N	N	N	N	N	T	N	N	N	N	N	N	N	G
TBGU016983	Chr01	7348557	G	T	G	G	G	T	T	T	G	G	T	G	T	G	T	T	T	G	T	G	N	T
TBGU017016	Chr01	7363470	G	A	G	G	G	A	A	A	G	G	A	G	A	G	A	A	A	A	A	G	N	A
TBGU017018	Chr01	7363623	T	C	T	T	T	C	N	C	T	T	C	T	T	T	C	T	C	C	C	T	C	C
TBGU017027	Chr01	7364144	A	G	A	A	A	A	A	G	A	A	G	A	A	A	G	A	G	A	G	A	G	G
TBGU017029	Chr01	7364261	C	T	C	C	C	C	C	T	C	C	T	C	C	C	T	C	T	C	T	C	C	T
TBGU017236	Chr01	7401762	G	A	G	G	G	A	A	A	G	G	A	G	A	G	A	A	A	A	A	G	A	A
TBGU017271	Chr01	7418599	A	C	A	A	A	C	C	C	A	A	C	A	C	A	C	C	C	C	N	A	A	C
TBGU017330	Chr01	7435966	G	A	G	G	G	G	G	G	G	G	A	G	G	G	A	G	G	N	A	G	G	A
TBGU017378	Chr01	7442252	G	A	N	N	N	A	N	N	N	N	A	G	G	N	A	G	N	N	A	N	N	A
TBGU017381	Chr01	7442456	T	C	T	T	T	C	C	N	N	N	C	T	C	T	C	C	N	N	C	T	C	C
TBGU017382	Chr01	7442486	C	A	C	C	C	C	C	N	C	C	A	C	C	C	A	C	N	N	N	C	N	A
TBGU017456	Chr01	7461975	A	G	G	G	G	N	G	G	G	A	G	G	N	A	G	N	G	G	G	A	G	G
TBGU017469	Chr01	7463467	A	G	G	A	A	N	G	G	A	N	G	A	N	A	G	N	G	N	G	A	G	G
TBGU017495	Chr01	7474806	A	T	A	A	A	A	N	T	A	N	T	A	A	A	N	A	N	A	A	A	A	T
TBGU017508	Chr01	7488268	C	T	C	C	C	T	C	T	C	C	T	C	C	C	T	C	T	N	T	C	T	T
TBGU017545	Chr01	7495955	A	G	A	A	A	N	N	G	A	A	G	A	N	A	N	N	G	N	G	N	N	G
TBGU017557	Chr01	7497519	G	A	G	G	G	N	N	A	G	G	A	G	N	G	A	N	A	A	A	G	A	A
TBGU017601	Chr01	7540639	A	C	C	A	A	N	N	C	A	C	C	A	A	A	C	N	C	N	C	A	C	C
TBGU017602	Chr01	7540798	C	T	C	C	C	N	N	T	C	C	T	C	C	C	T	C	T	N	T	C	T	T
TBGU017628	Chr01	7570825	G	N	N	N	N	N	N	N	N	G	T	G	T	G	N	G	N	N	N	N	N	T
TBGU017645	Chr01	7572814	T	G	T	T	T	G	G	G	T	T	G	T	G	T	G	G	G	G	G	T	G	G
TBGU017675	Chr01	7578886	A	C	N	A	A	A	A	C	A	N	C	A	N	A	N	A	N	A	N	A	N	C
TBGU017676	Chr01	7578903	T	C	T	T	T	C	C	C	T	T	C	T	C	T	C	C	C	C	C	T	C	C
TBGU017697	Chr01	7622035	G	N	N	N	N	G	G	N	N	N	N	N	N	N	N	G	N	A	N	N	N	A
TBGU017703	Chr01	7661233	G	A	G	G	G	G	G	A	G	G	A	G	G	G	A	G	A	G	N	G	N	A
TBGU017716	Chr01	7664327	T	G	T	T	T	C	G	G	T	N	G	T	G	T	G	G	G	T	G	T	A	G
TBGU017718	Chr01	7664778	T	C	N	T	T	C	N	C	N	N	C	T	C	T	N	C	C	N	C	N	N	C
TBGU017719	Chr01	7664802	C	T	C	C	C	T	T	T	C	C	T	C	T	C	T	T	T	C	T	C	T	T
TBGU017747	Chr01	7670511	T	G	N	T	T	G	G	G	T	T	G	T	G	T	G	G	G	T	G	T	G	G
TBGU017841	Chr01	7689027	C	G	C	C	C	G	G	G	C	C	N	C	G	C	N	G	G	C	N	N	G	G
TBGU017842	Chr01	7689039	C	G	N	C	N	G	N	G	N	N	G	C	C	C	G	N	G	N	N	N	G	G
TBGU017906	Chr01	7705940	C	G	C	C	C	G	G	G	C	C	G	C	G	C	G	G	G	C	G	C	G	G
TBGU017967	Chr01	7732277	T	C	T	T	T	T	T	C	T	T	C	T	T	T	C	T	C	T	C	T	C	C
TBGU017990	Chr01	7737587	G	T	G	G	G	G	G	T	G	G	T	G	G	G	T	G	T	G	T	G	T	T
TBGU017994	Chr01	7738483	A	G	G	G	G	G	G	G	G	A	G	G	G	A	G	G	G	G	G	A	G	G
TBGU018003	Chr01	7739672	A	T	A	A	N	T	T	T	A	N	T	A	T	A	T	T	T	A	T	A	T	T
TBGU018004	Chr01	7739908	G	T	G	G	G	T	T	T	G	G	T	G	T	G	T	T	T	G	T	G	T	T
TBGU018010	Chr01	7741467	C	G	C	C	C	G	G	G	C	C	G	C	G	C	G	G	G	C	G	C	G	G
TBGU018082	Chr01	7775290	T	A	A	A	A	A	A	N	A	T	N	A	A	T	N	A	N	A	N	T	T	A
TBGU018114	Chr01	7799179	G	A	G	G	G	G	G	A	G	G	A	G	G	G	N	G	G	G	N	G	G	A
TBGU018118	Chr01	7800307	G	N	G	G	G	G	G	T	G	G	T	G	G	G	N	G	N	G	N	G	G	T
TBGU018140	Chr01	7806436	T	A	T	T	T	A	A	A	T	T	A	T	T	T	A	A	A	T	A	T	A	A
TBGU018247	Chr01	7893736	A	G	A	A	A	G	G	G	G	A	G	A	G	A	N	G	G	A	G	A	N	G
TBGU019191	Chr01	8751684	G	A	A	G	G	A	A	A	G	G	G	G	A	G	A	A	A	G	A	G	A	A
TBGU019223	Chr01	8755075	C	N	N	N	N	N	N	T	N	C	C	C	N	C	N	N	N	N	N	N	N	T
TBGU019287	Chr01	8780619	A	G	A	A	A	G	G	G	A	A	A	A	G	A	G	G	G	G	G	A	G	G
TBGU019373	Chr01	8902886	C	A	C	C	C	A	A	A	C	C	C	C	A	C	A	A	A	A	A	C	A	A
TBGU019399	Chr01	8915675	T	C	N	N	N	A	N	C	N	N	N	N	N	T	C	N	C	C	C	N	N	C
TBGU019477	Chr01	8963270	G	A	G	G	G	A	A	A	G	G	G	G	N	G	A	A	A	A	N	G	A	A
TBGU019519	Chr01	9019942	A	G	N	A	N	N	N	G	N	N	N	N	N	N	N	N	N	N	N	N	N	G
TBGU019522	Chr01	9021560	T	A	N	T	N	N	T	A	T	N	N	N	N	N	T	T	N	N	N	N	N	A
TBGU019580	Chr01	9049675	C	T	N	C	C	T	N	N	N	N	C	C	N	C	N	T	T	C	N	N	N	T
TBGU019636	Chr01	9081084	C	A	N	C	C	N	C	N	C	C	C	C	C	C	C	C	N	N	N	C	N	A
TBGU019637	Chr01	9081123	G	A	N	G	G	N	G	A	N	N	G	G	N	G	N	G	A	G	A	G	G	A
TBGU019641	Chr01	9081401	C	T	N	C	C	C	C	T	C	C	C	C	C	C	C	C	T	C	T	C	C	T
TBGU019665	Chr01	9093451	T	C	C	T	T	C	T	N	N	N	T	T	C	T	N	N	N	T	C	T	T	C
TBGU019671	Chr01	9093779	C	T	N	C	C	T	C	T	C	C	C	C	T	C	T	T	T	C	T	C	C	T
TBGU019673	Chr01	9093928	G	T	G	G	G	N	G	T	G	G	G	G	G	G	G	G	T	G	T	G	G	T
TBGU019767	Chr01	9115024	G	A	G	G	G	A	G	A	G	G	G	G	A	G	A	A	A	G	A	G	G	A
TBGU019835	Chr01	9169692	C	T	C	C	C	C	T	T	C	C	C	C	C	C	C	T	T	T	C	C	T	T
TBGU019862	Chr01	9245085	T	C	T	T	T	T	C	C	T	T	T	T	T	T	T	C	C	C	C	T	C	C
TBGU019865	Chr01	9245790	G	A	G	G	G	A	A	A	A	G	G	G	A	G	A	A	A	A	A	G	A	A
TBGU019870	Chr01	9247533	C	G	C	C	C	C	G	G	C	C	C	C	C	C	C	G	G	G	G	C	G	G
TBGU019874	Chr01	9248906	G	C	G	G	G	G	C	C	G	G	G	G	G	G	G	C	C	C	C	G	C	C
TBGU019883	Chr01	9253074	G	A	N	G	N	N	A	A	G	N	N	G	N	G	N	A	N	A	N	N	N	A
TBGU019885	Chr01	9253143	C	N	N	C	N	N	T	N	C	N	N	C	C	C	N	T	N	T	N	N	N	T
TBGU019889	Chr01	9253440	T	N	N	N	N	N	N	G	N	N	N	N	N	N	A	N	N	N	N	N	N	G
TBGU019936	Chr01	9294083	C	T	C	C	C	C	T	T	C	C	C	C	C	C	C	T	T	T	T	C	T	T
TBGU019956	Chr01	9300822	A	G	G	G	G	G	G	G	G	G	G	G	G	A	G	G	G	G	G	A	N	G
TBGU019961	Chr01	9301278	G	N	G	G	G	G	A	A	G	G	G	G	G	G	G	N	N	G	G	G	G	A
TBGU019977	Chr01	9302994	G	A	G	G	G	G	A	A	G	G	G	G	G	G	G	A	N	G	A	G	G	A
TBGU019981	Chr01	9303868	C	A	N	C	N	C	A	A	C	C	C	C	C	C	C	N	N	C	N	C	N	A
TBGU019982	Chr01	9303885	A	T	A	A	A	A	T	N	A	A	A	A	A	A	A	N	N	A	N	A	N	T
TBGU019989	Chr01	9305477	C	G	C	C	C	C	G	G	C	C	C	C	C	C	C	G	G	C	G	C	N	G
TBGU020036	Chr01	9314059	A	G	A	A	A	G	G	G	A	A	A	A	G	A	G	G	G	A	G	A	G	G
TBGU020037	Chr01	9314122	A	G	A	A	A	G	G	G	N	A	A	A	G	A	G	G	G	A	A	A	N	G
TBGU020038	Chr01	9314134	A	G	A	A	A	G	N	G	A	A	A	A	N	A	N	G	N	A	N	A	N	G
TBGU020061	Chr01	9369674	G	T	G	G	G	G	T	T	G	G	T	G	G	G	T	T	T	T	T	G	T	T
TBGU020062	Chr01	9369790	G	T	G	G	G	G	T	T	G	G	T	G	G	G	G	N	N	T	N	G	T	T
TBGU020064	Chr01	9370550	T	C	T	T	T	C	C	C	T	T	C	T	C	T	C	C	C	C	C	T	C	C
TBGU020085	Chr01	9393483	T	A	T	T	N	T	A	A	T	T	A	T	T	T	A	A	N	A	N	T	N	A
TBGU020086	Chr01	9393538	G	A	G	G	N	G	A	A	G	G	A	G	G	G	N	A	A	A	N	G	G	A
TBGU020095	Chr01	9394730	A	G	N	A	N	G	G	G	A	A	G	A	N	A	G	N	G	G	G	A	G	G
TBGU020096	Chr01	9394750	T	C	N	T	N	C	C	C	N	T	C	T	C	T	C	C	C	C	N	N	C	C
TBGU020102	Chr01	9394955	C	T	N	C	N	T	T	T	N	N	T	C	T	C	T	N	T	T	N	C	N	T
TBGU020105	Chr01	9394964	T	C	N	N	N	N	N	N	N	T	N	T	N	T	T	C	N	N	N	T	G	C
TBGU020190	Chr01	9420286	T	C	T	T	C	C	N	C	T	T	C	T	C	T	C	N	N	N	T	T	T	C
TBGU020209	Chr01	9423152	T	N	A	C	N	N	N	N	N	T	C	T	C	N	C	N	N	N	N	T	N	C
TBGU020244	Chr01	9436272	C	N	C	C	N	C	G	G	C	C	N	C	C	C	G	G	G	N	G	C	G	G
TBGU020275	Chr01	9440925	G	C	N	G	N	N	N	N	N	G	N	G	G	G	N	N	N	N	N	N	N	C
TBGU020388	Chr01	9561069	A	G	A	A	N	G	G	G	A	A	G	A	G	A	G	G	G	G	G	A	G	G
TBGU020389	Chr01	9561098	T	G	N	T	N	G	G	G	T	T	G	T	G	N	G	G	G	G	G	N	G	G
TBGU020395	Chr01	9561583	T	A	T	T	A	A	A	A	T	N	A	T	A	T	A	A	N	A	A	T	A	A
TBGU020417	Chr01	9567139	T	C	T	T	C	T	C	C	T	T	C	T	T	T	C	C	C	C	C	T	C	C
TBGU020423	Chr01	9567530	A	T	A	A	N	A	T	T	A	A	T	A	A	A	A	A	T	T	T	A	T	T
TBGU020429	Chr01	9567917	A	G	A	A	G	G	G	G	A	A	G	A	G	A	G	G	G	G	G	A	N	G
TBGU020463	Chr01	9613785	A	G	N	A	G	G	N	G	N	N	G	N	G	A	G	G	N	G	N	N	N	G
TBGU020465	Chr01	9613951	C	N	C	C	C	C	T	T	C	C	T	C	C	C	C	C	C	T	C	C	N	T
TBGU020477	Chr01	9615810	G	N	G	G	G	N	N	A	G	N	A	N	G	G	G	G	N	A	N	G	C	A
TBGU020520	Chr01	9635974	A	G	A	A	G	G	G	G	A	A	G	A	G	A	G	G	G	G	G	A	G	G
TBGU020521	Chr01	9636204	G	T	G	G	N	G	T	T	G	G	T	G	G	G	G	G	N	T	T	G	N	T
TBGU020527	Chr01	9637686	A	G	A	A	G	G	G	G	A	A	G	A	G	A	G	G	G	G	G	A	G	G
TBGU020530	Chr01	9638071	T	C	T	T	N	C	N	N	N	T	N	T	N	T	C	N	N	N	N	T	T	C
TBGU020531	Chr01	9638206	T	C	N	T	N	N	N	N	N	T	N	T	N	T	N	N	N	N	N	N	T	C
TBGU020560	Chr01	9666888	T	C	T	T	C	T	C	C	T	T	C	T	T	T	T	T	C	C	C	T	C	C
TBGU020561	Chr01	9667099	G	A	G	G	A	G	A	A	G	G	A	G	G	G	G	G	A	A	A	G	N	A
TBGU020566	Chr01	9667343	C	A	C	C	A	C	A	A	C	C	A	C	C	C	C	C	N	A	A	C	N	A
TBGU020567	Chr01	9667476	G	A	G	G	A	A	A	A	G	G	A	G	N	G	A	A	A	A	A	G	A	A
TBGU020568	Chr01	9667606	T	A	N	T	N	N	A	A	N	N	A	N	N	T	N	N	A	A	N	N	N	A
TBGU020602	Chr01	9673169	A	G	N	A	N	N	G	G	A	A	G	A	A	A	N	N	N	G	G	A	G	G
TBGU020603	Chr01	9673189	T	C	N	T	N	C	C	C	N	T	C	T	N	T	C	C	N	C	C	T	N	C
TBGU020636	Chr01	9678117	G	C	G	G	N	C	N	N	G	G	N	G	C	G	C	C	N	N	N	G	N	C
TBGU020642	Chr01	9679951	T	N	T	T	T	N	N	N	T	T	N	T	C	T	C	N	N	N	N	T	N	C
TBGU020670	Chr01	9687254	C	T	C	C	T	C	T	T	C	C	T	C	C	C	C	C	T	T	T	C	N	T
TBGU020709	Chr01	9699968	T	C	T	T	C	C	C	C	T	N	C	T	C	N	C	C	C	C	C	N	N	C
TBGU020710	Chr01	9700005	T	C	T	T	C	T	C	C	T	N	C	T	T	N	T	T	C	C	C	N	C	C
TBGU020723	Chr01	9705897	C	A	C	C	A	C	A	A	C	C	A	C	C	C	C	C	A	A	A	C	A	A
TBGU020747	Chr01	9709894	T	C	N	T	C	N	C	C	N	N	C	N	C	T	C	C	N	C	N	N	N	C
TBGU020779	Chr01	9770584	G	A	N	N	N	G	A	N	N	N	A	N	G	N	G	N	N	A	N	N	N	A
TBGU020785	Chr01	9773803	C	N	N	N	N	C	T	N	C	N	T	C	C	N	C	N	N	T	N	N	N	T
TBGU020809	Chr01	9810506	G	A	G	G	A	A	N	A	G	G	A	G	A	G	A	A	A	A	N	G	A	A
TBGU020861	Chr01	9866006	T	G	T	T	G	T	G	G	T	T	G	T	T	T	T	G	G	G	G	T	G	G
TBGU020963	Chr01	9883467	A	G	A	A	A	G	G	N	N	A	G	A	G	A	G	G	N	G	A	N	N	G
TBGU020964	Chr01	9883478	G	A	N	G	N	N	N	N	N	N	A	G	N	N	N	N	N	N	N	N	N	A
TBGU020968	Chr01	9884281	G	A	N	G	N	N	A	A	N	G	A	G	A	G	G	A	N	A	A	N	A	A
TBGU021010	Chr01	9932126	A	G	G	A	N	G	G	G	N	A	G	A	G	A	G	G	N	G	G	G	G	G
TBGU021020	Chr01	9934286	C	T	C	C	N	C	C	T	C	C	T	C	C	C	C	C	T	T	T	C	C	T
TBGU021053	Chr01	9967949	C	T	N	C	N	N	C	T	C	C	T	C	C	C	C	C	N	T	C	C	N	T
TBGU021054	Chr01	9968059	G	A	N	G	A	A	A	A	G	G	A	G	A	G	A	A	N	A	A	G	A	A
TBGU021055	Chr01	9968098	G	A	N	G	N	N	N	N	G	G	N	N	N	G	G	N	N	N	G	G	G	A
TBGU021079	Chr01	9970272	T	C	T	T	C	T	C	C	T	T	C	T	C	T	T	T	N	C	C	T	C	C
TBGU021080	Chr01	9970322	C	A	N	C	A	C	A	A	C	C	A	C	A	C	C	C	N	A	N	C	N	A
TBGU021159	Chr01	10018369	A	N	A	A	N	A	A	C	A	N	T	A	A	A	N	A	C	T	C	A	C	T
TBGU021174	Chr01	10019820	G	N	G	G	A	G	N	N	G	N	A	G	G	G	C	G	N	A	A	G	A	A
TBGU021275	Chr01	10054948	G	A	G	G	N	G	G	G	G	G	A	G	G	G	G	G	N	N	G	G	G	A
TBGU021351	Chr01	10120405	C	T	C	C	T	T	T	T	C	C	T	C	T	C	T	T	T	T	T	C	T	T
TBGU021356	Chr01	10130665	A	G	A	A	G	G	G	N	A	A	G	A	G	A	G	G	G	G	N	A	G	G
TBGU021357	Chr01	10130743	T	C	T	T	C	T	T	N	T	T	C	T	T	T	T	T	N	C	C	T	N	C
TBGU021367	Chr01	10133007	G	A	G	G	A	G	G	A	G	G	A	G	G	G	G	G	A	A	A	G	N	A
TBGU021368	Chr01	10133274	C	T	C	C	T	N	N	N	C	C	T	C	N	C	T	T	N	T	N	C	N	T
TBGU021369	Chr01	10133364	T	C	T	T	N	C	C	C	T	T	C	T	C	T	C	C	C	C	C	N	C	C
TBGU021377	Chr01	10134897	T	C	T	T	N	C	C	C	T	T	C	T	C	T	C	C	C	C	C	T	C	C
TBGU021384	Chr01	10139112	C	N	G	C	N	G	N	N	N	N	T	C	N	N	N	N	N	N	N	N	N	T
TBGU021387	Chr01	10139488	G	N	G	G	G	G	G	G	G	G	A	G	A	G	G	G	G	N	G	G	G	A
TBGU021471	Chr01	10235868	A	N	N	N	N	N	G	N	N	A	N	N	N	A	G	G	N	N	N	N	N	G
TBGU021479	Chr01	10241271	A	N	N	N	G	N	G	N	N	A	N	N	N	A	G	G	N	N	N	N	N	G
TBGU021511	Chr01	10271962	G	T	N	G	N	N	N	T	N	G	T	G	G	G	T	N	N	T	N	N	N	T
TBGU021520	Chr01	10310679	T	C	T	T	C	C	C	C	C	T	C	T	C	T	C	C	C	C	C	C	C	C
TBGU021535	Chr01	10313895	G	A	G	G	N	G	G	A	G	G	A	G	A	G	G	G	N	A	A	G	N	A
TBGU021537	Chr01	10314173	T	N	N	T	N	N	T	N	N	T	C	T	N	T	T	N	N	C	N	N	N	C
TBGU021578	Chr01	10334414	G	A	G	G	A	N	G	A	N	G	A	G	A	G	G	G	A	A	A	G	A	A
TBGU021579	Chr01	10334444	A	G	A	A	A	G	G	A	A	A	G	A	A	A	G	G	G	G	A	A	N	G
TBGU021696	Chr01	10369559	C	T	N	N	N	N	N	T	N	N	T	N	N	N	N	N	N	T	T	N	T	T
TBGU021697	Chr01	10369602	T	A	T	T	N	N	N	A	T	T	A	T	A	T	N	T	N	A	A	T	A	A
TBGU021772	Chr01	10426837	T	C	N	T	N	C	C	C	T	T	C	T	C	T	C	C	A	N	N	T	A	C
TBGU021786	Chr01	10428661	C	T	C	C	T	N	N	T	C	C	T	C	T	C	C	C	T	T	N	C	N	T
TBGU021789	Chr01	10428871	C	T	C	C	T	C	C	T	C	C	T	C	C	C	C	C	N	T	N	C	N	T
TBGU021791	Chr01	10428919	G	A	G	G	A	G	G	A	G	G	A	G	G	G	G	G	N	A	N	G	N	A
TBGU021792	Chr01	10428953	T	C	C	T	C	C	C	C	N	N	C	T	C	T	C	C	C	C	C	N	C	C
TBGU021795	Chr01	10429018	C	N	N	N	N	C	N	N	N	N	A	N	N	C	N	C	N	N	N	N	N	A
TBGU021798	Chr01	10429175	G	A	G	G	A	N	A	A	G	G	A	G	A	G	A	A	N	A	A	G	A	A
TBGU021799	Chr01	10429194	A	N	A	A	N	N	N	N	A	A	G	A	A	A	N	A	N	N	N	A	N	G
TBGU021809	Chr01	10430820	C	T	C	C	T	C	C	T	C	C	T	C	T	C	C	C	T	T	T	C	T	T
TBGU021836	Chr01	10489285	G	N	G	G	N	G	G	G	G	G	C	G	C	G	G	A	N	G	N	G	G	C
TBGU021868	Chr01	10511069	G	N	G	G	N	N	N	N	G	G	N	G	G	G	N	G	T	N	N	N	N	C
TBGU021871	Chr01	10511520	A	G	A	A	G	G	G	N	A	A	G	A	A	A	G	G	G	G	N	A	N	G
TBGU021917	Chr01	10618542	G	C	G	G	N	C	G	C	G	G	G	G	G	G	G	G	G	C	N	G	N	C
TBGU021928	Chr01	10620623	T	C	N	T	N	N	C	N	N	N	C	T	C	N	C	C	N	C	C	N	N	C
TBGU021956	Chr01	10651986	C	A	C	C	N	C	C	A	C	C	C	C	C	C	C	C	C	A	N	C	N	A
TBGU021958	Chr01	10652382	T	A	T	T	N	A	A	A	T	T	A	T	A	T	A	A	N	A	A	T	N	A
TBGU021964	Chr01	10654854	A	C	A	A	C	C	C	C	A	A	C	A	C	A	C	C	N	C	C	A	N	C
TBGU022052	Chr01	10712683	A	N	A	A	N	N	N	N	A	A	N	A	A	A	N	N	N	N	C	N	N	G
TBGU022251	Chr01	10932444	C	C	A	A	C	C	C	C	C	C	C	A	C	C	C	C	C	C	C	A	C	A
TBGU022660	Chr01	11207528	A	G	G	G	G	G	G	N	G	G	G	G	G	A	G	G	G	G	G	G	G	G
TBGU022856	Chr01	11319000	G	G	G	G	G	G	N	G	G	A	G	G	G	G	G	G	G	G	G	A	G	A
TBGU022914	Chr01	11356298	G	A	G	G	N	N	N	G	G	N	A	G	A	G	A	N	N	G	N	A	N	A
TBGU022940	Chr01	11359243	A	N	A	A	A	N	G	A	G	G	A	A	G	A	G	G	N	A	A	G	G	G
TBGU022957	Chr01	11370776	C	T	C	C	N	T	T	C	T	T	T	C	T	C	T	C	T	C	C	T	T	T
TBGU022959	Chr01	11370814	T	C	T	T	C	C	C	T	T	C	C	T	C	T	C	T	C	T	T	C	C	C
TBGU022977	Chr01	11372194	G	N	G	G	T	A	N	G	G	A	A	G	A	G	A	G	N	G	G	A	A	A
TBGU022978	Chr01	11372538	T	N	T	T	N	N	N	T	T	N	N	T	N	T	N	N	N	T	C	N	N	C
TBGU022984	Chr01	11373498	A	G	A	A	N	G	N	A	A	G	G	A	N	A	G	A	G	A	A	G	G	G
TBGU023811	Chr01	12320387	T	C	C	C	C	C	C	C	C	C	C	C	C	T	C	C	C	C	C	T	C	C
TBGU031807	Chr01	18926033	A	G	G	G	N	G	A	G	N	A	G	A	A	A	G	A	G	G	N	A	N	G
TBGU031808	Chr01	18926045	T	C	C	C	N	C	T	C	N	T	C	T	T	T	C	T	C	C	N	T	N	C
TBGU031811	Chr01	18926281	A	G	G	G	G	G	A	G	G	G	G	G	N	G	G	A	G	G	G	G	G	G
TBGU031827	Chr01	18940787	T	C	C	C	N	C	T	N	C	T	C	T	T	T	C	T	C	C	C	T	T	C
TBGU031828	Chr01	18941004	T	N	C	C	N	N	T	N	C	T	N	T	T	T	N	T	N	C	C	T	T	C
TBGU031834	Chr01	18942602	T	G	G	G	N	G	T	N	G	T	G	T	T	T	G	T	G	G	G	T	T	G
TBGU031872	Chr01	18945604	T	C	C	C	N	N	T	N	N	T	N	T	T	T	C	T	N	C	C	T	T	C
TBGU032939	Chr01	19717583	T	N	N	N	N	N	N	N	C	N	N	N	N	T	C	N	N	N	N	N	N	C
TBGU033131	Chr01	19923467	T	C	C	C	C	C	C	N	C	C	C	C	C	T	C	C	C	C	C	T	C	C
TBGU034073	Chr01	21112509	T	N	N	C	N	C	N	N	N	N	C	N	N	T	N	C	N	N	N	T	N	C
TBGU034588	Chr01	21521170	T	G	T	T	N	N	N	N	T	T	N	T	T	T	N	N	N	N	T	T	N	C
TBGU034589	Chr01	21521178	G	N	N	G	G	N	N	N	G	N	T	G	G	G	N	N	N	T	N	G	N	T
TBGU034591	Chr01	21521233	C	T	C	C	T	T	N	N	C	C	T	C	C	C	T	T	T	T	N	C	T	T
TBGU034592	Chr01	21521253	A	G	A	A	N	G	N	N	A	A	G	A	A	A	G	G	G	N	N	A	N	G
TBGU034612	Chr01	21526324	A	G	A	A	G	G	N	G	A	N	G	A	A	A	G	G	G	G	G	A	G	G
TBGU034838	Chr01	21964560	C	G	C	C	C	G	G	G	C	C	G	C	G	C	G	G	G	G	G	C	G	G
TBGU034841	Chr01	21964947	C	T	C	C	C	C	T	T	C	C	T	C	C	C	C	C	C	T	T	C	T	T
TBGU034856	Chr01	21966607	T	N	T	T	N	N	A	N	T	N	A	N	N	T	T	T	T	N	N	N	A	A
TBGU034931	Chr01	21999665	C	T	C	C	C	C	T	N	C	C	N	C	C	C	N	C	N	N	N	C	C	T
TBGU034968	Chr01	22031111	C	T	C	C	C	N	T	N	C	C	T	C	N	C	N	N	N	N	N	C	C	T
TBGU035009	Chr01	22034507	A	C	N	A	A	N	C	N	N	N	N	A	N	A	C	A	N	C	A	A	C	T
TBGU035013	Chr01	22034854	T	C	T	T	T	T	C	C	T	T	C	T	T	T	N	T	N	C	C	T	C	C
TBGU035014	Chr01	22034897	G	A	G	G	G	G	A	A	G	G	A	G	G	G	G	G	G	A	A	G	A	A
TBGU035032	Chr01	22045808	T	C	N	N	N	C	C	C	N	N	C	N	C	N	C	N	N	C	N	N	C	C
TBGU035045	Chr01	22048874	A	G	N	A	A	A	G	G	A	A	G	A	A	A	A	A	A	G	G	A	G	G
TBGU035081	Chr01	22083907	G	A	G	G	G	G	A	A	G	G	A	G	G	G	A	G	G	A	A	G	A	A
TBGU035091	Chr01	22118311	C	N	N	C	N	N	N	N	N	N	N	C	T	C	N	C	N	N	T	N	N	T
TBGU035093	Chr01	22118553	C	T	C	C	C	C	T	N	C	C	T	C	C	C	C	C	C	T	N	C	C	T
TBGU035098	Chr01	22119143	C	T	C	C	C	C	T	N	C	C	T	C	C	C	C	C	C	T	C	C	C	T
TBGU035099	Chr01	22119179	A	T	A	A	A	A	T	T	A	A	T	A	A	A	A	A	A	T	T	A	N	T
TBGU035333	Chr01	22227620	C	T	C	C	C	C	C	N	C	C	T	C	C	C	C	A	C	T	N	C	C	T
TBGU035334	Chr01	22227713	C	C	C	C	C	C	A	N	C	C	A	C	A	C	C	C	C	A	N	C	A	A
TBGU035363	Chr01	22229688	A	N	A	N	N	N	G	G	N	N	G	A	N	N	N	N	N	G	N	N	G	G
TBGU035368	Chr01	22230153	G	G	G	G	G	G	A	A	G	G	A	G	A	G	G	G	G	A	A	G	A	A
TBGU035416	Chr01	22243611	T	N	N	T	N	N	N	N	N	N	C	T	N	T	N	N	N	N	N	N	N	C
TBGU035452	Chr01	22246143	T	N	N	T	T	N	C	C	T	T	C	T	N	T	T	N	C	C	C	T	C	C
TBGU035546	Chr01	22338916	T	T	T	T	T	T	C	N	T	N	C	T	N	T	T	T	N	C	N	N	C	C
TBGU035551	Chr01	22339469	G	A	N	G	G	N	A	N	N	A	A	G	A	G	G	N	A	A	A	A	A	A
TBGU035552	Chr01	22339519	T	C	N	T	T	N	C	C	T	N	C	T	N	T	T	T	C	C	C	N	C	C
TBGU035612	Chr01	22368180	A	G	A	A	A	A	G	G	A	A	G	A	A	A	A	G	G	G	N	A	G	G
TBGU035613	Chr01	22368190	C	C	C	C	C	C	N	C	C	C	T	C	C	C	C	C	C	T	C	C	N	T
TBGU035615	Chr01	22368203	A	A	A	A	A	A	N	A	A	A	G	A	A	A	A	A	G	G	G	A	G	G
TBGU035616	Chr01	22368362	G	C	G	G	G	G	C	N	G	G	C	G	G	G	G	C	G	C	C	G	C	C
TBGU035622	Chr01	22368485	G	A	G	G	G	G	A	A	G	G	A	G	G	G	G	A	A	A	A	G	A	A
TBGU035663	Chr01	22371660	C	N	N	C	C	C	T	N	N	C	T	C	C	C	C	C	C	T	T	C	T	T
TBGU035664	Chr01	22371777	C	C	C	C	C	C	C	C	C	C	T	C	C	C	C	C	C	T	T	C	T	T
TBGU035691	Chr01	22373071	C	C	C	C	C	C	T	C	C	C	T	C	C	C	C	C	C	T	T	C	T	T
TBGU035735	Chr01	22452068	G	A	N	G	G	A	A	N	C	G	A	G	A	G	N	A	G	A	G	G	A	A
TBGU035760	Chr01	22457324	G	G	N	G	G	G	G	N	G	G	T	G	G	G	G	G	G	T	G	G	T	T
TBGU035780	Chr01	22459241	A	A	A	A	A	A	A	A	A	A	C	A	A	A	A	A	A	C	A	A	N	C
TBGU035788	Chr01	22468037	T	C	T	T	T	C	C	N	T	T	C	T	C	T	T	C	T	C	T	T	C	C
TBGU035804	Chr01	22471452	G	A	G	G	G	A	G	A	G	G	A	G	A	G	G	A	G	A	G	G	A	A
TBGU035809	Chr01	22471658	G	A	G	G	G	A	G	N	G	G	A	G	A	G	G	A	G	A	G	G	N	A
TBGU035944	Chr01	22540621	T	C	T	T	T	T	T	N	T	T	N	T	N	T	T	C	T	N	T	T	T	C
TBGU035974	Chr01	22576150	C	C	C	C	C	C	C	C	C	C	T	C	C	C	C	C	C	T	C	C	C	T
TBGU035993	Chr01	22599166	G	G	G	G	G	G	G	G	G	G	A	G	G	G	G	G	G	A	G	G	A	A
TBGU035994	Chr01	22599224	A	G	N	A	G	G	A	G	G	A	G	A	G	A	A	G	A	G	A	A	G	G
TBGU035997	Chr01	22599487	C	C	N	C	N	N	C	C	N	N	T	C	C	C	N	C	N	N	N	C	N	T
TBGU036001	Chr01	22599695	G	G	G	G	N	N	G	G	G	G	A	G	G	G	G	G	G	A	G	G	G	A
TBGU036002	Chr01	22599751	C	C	C	C	C	T	C	C	C	C	T	C	C	C	C	C	C	T	C	C	C	T
TBGU036011	Chr01	22602376	A	G	N	A	N	G	A	G	A	N	G	A	G	A	A	G	A	G	A	N	G	G
TBGU036051	Chr01	22665283	G	A	N	G	N	N	G	N	N	G	A	G	A	G	G	A	N	A	G	N	A	A
TBGU036064	Chr01	22666126	G	G	G	G	A	A	G	G	G	G	A	G	N	G	G	A	G	A	G	G	A	A
TBGU036069	Chr01	22666537	G	G	G	G	C	C	G	G	G	G	C	G	C	G	G	C	G	C	G	G	N	C
TBGU036070	Chr01	22666583	C	C	C	C	C	N	C	C	C	C	T	C	N	C	C	N	C	N	C	C	C	T
TBGU036071	Chr01	22666598	G	G	G	G	N	A	G	A	N	G	A	G	A	G	G	A	G	A	G	G	A	A
TBGU036114	Chr01	22671406	C	C	C	C	C	T	C	N	C	C	T	C	C	C	C	C	C	T	C	C	N	T
TBGU036120	Chr01	22672511	G	G	G	G	G	T	G	N	G	G	T	G	G	G	G	G	G	T	G	G	N	T
TBGU036252	Chr01	22780042	T	A	T	T	T	N	N	N	T	T	N	T	T	T	T	N	N	N	T	T	T	A
TBGU036253	Chr01	22780132	A	C	A	A	A	A	N	N	A	A	N	A	A	A	N	N	N	A	A	A	A	C
TBGU036255	Chr01	22780359	C	T	C	C	C	C	N	N	C	C	N	N	C	C	C	N	N	N	C	C	C	T
TBGU036268	Chr01	22802555	T	C	N	N	C	C	C	N	N	T	N	C	N	N	N	N	C	C	N	N	N	C
TBGU036877	Chr01	23148568	A	G	A	A	G	G	N	G	N	A	G	G	G	A	G	G	N	G	A	A	N	G
TBGU036922	Chr01	23159030	G	G	G	G	G	G	G	N	G	A	A	G	G	G	G	G	A	G	A	G	G	A
TBGU036986	Chr01	23162970	T	C	N	T	N	C	C	N	N	N	C	N	C	T	C	C	N	C	N	N	C	C
TBGU037098	Chr01	23210927	C	N	N	N	C	N	N	N	N	C	T	N	C	C	C	N	N	N	N	C	C	T
TBGU037099	Chr01	23210978	T	G	G	N	N	N	N	N	N	T	G	N	G	T	G	N	N	N	G	T	T	G
TBGU037148	Chr01	23233425	A	N	A	A	A	N	N	A	N	A	T	A	A	A	N	N	N	A	N	N	A	T
TBGU037161	Chr01	23237484	T	N	T	T	C	C	C	N	T	C	C	T	T	T	T	C	N	T	N	T	T	C
TBGU037162	Chr01	23237507	G	N	N	C	N	N	N	T	N	C	C	C	N	G	N	C	N	C	N	N	T	C
TBGU037276	Chr01	23258489	C	N	N	N	N	N	N	N	N	C	T	N	N	C	C	N	N	N	C	C	C	T
TBGU037304	Chr01	23282441	A	A	A	A	A	A	A	A	N	A	C	A	A	A	A	A	N	A	A	A	A	C
TBGU037324	Chr01	23286367	A	G	G	G	G	G	G	G	G	A	G	G	G	A	G	G	G	G	G	A	G	G
TBGU037325	Chr01	23286393	G	G	N	N	G	G	G	G	G	G	A	N	N	G	N	G	N	G	G	G	G	A
TBGU037330	Chr01	23286569	C	C	C	C	C	C	C	C	C	C	T	C	C	C	C	C	N	C	C	C	C	T
TBGU037333	Chr01	23287230	T	N	N	N	N	N	N	N	N	N	N	N	N	N	N	N	N	C	N	N	N	C
TBGU037386	Chr01	23318240	T	T	G	G	G	T	N	T	T	T	G	G	T	T	T	T	G	T	G	T	T	G
TBGU037452	Chr01	23331179	G	G	G	G	G	G	G	G	G	G	A	G	G	G	G	G	A	A	A	G	G	A
TBGU037482	Chr01	23335038	C	T	N	N	N	T	N	N	N	N	T	N	N	N	N	N	T	N	N	C	N	T
TBGU037485	Chr01	23335408	C	T	T	T	T	T	T	T	C	C	T	T	T	C	T	T	T	T	T	C	C	T
TBGU037634	Chr01	23445136	C	T	T	N	N	N	N	N	N	C	N	T	N	N	N	N	T	N	N	N	T	T
TBGU037658	Chr01	23516928	A	G	N	A	N	N	G	N	N	N	N	N	G	A	N	G	G	A	G	A	G	G
TBGU037746	Chr01	23576114	T	G	G	N	G	N	G	N	T	N	G	G	N	N	G	G	N	T	N	N	N	G
TBGU037759	Chr01	23611735	A	N	N	N	N	N	N	N	N	N	N	G	G	A	N	G	N	A	N	A	N	G
TBGU037818	Chr01	23644054	A	A	A	N	G	A	A	A	A	N	G	A	A	N	A	A	A	A	A	N	A	G
TBGU037859	Chr01	23664839	A	G	N	G	G	A	A	G	N	A	G	G	A	A	A	A	N	G	A	A	A	G
TBGU037866	Chr01	23665074	A	G	G	G	G	A	A	G	N	A	G	G	A	A	A	A	G	G	A	A	A	G
TBGU037910	Chr01	23667029	T	A	A	A	A	A	A	A	A	T	A	A	A	T	A	A	A	A	A	T	T	A
TBGU037960	Chr01	23670578	T	T	T	T	N	N	N	T	N	T	C	T	N	T	C	C	N	T	N	N	N	C
TBGU038101	Chr01	23729414	A	T	N	N	N	N	N	N	N	N	N	N	N	A	N	N	N	T	N	A	A	T
TBGU038102	Chr01	23729509	G	A	N	N	N	N	N	N	N	N	N	N	N	G	C	N	N	A	N	N	N	A
TBGU038106	Chr01	23729768	T	C	N	N	N	N	N	N	N	N	N	N	N	T	N	N	C	C	N	N	N	C
TBGU038107	Chr01	23729828	C	T	N	N	N	N	N	N	N	N	N	N	N	C	N	N	T	T	N	C	C	T
TBGU038128	Chr01	23731520	C	T	N	N	N	N	N	N	N	N	N	N	N	C	C	N	T	T	N	C	C	T
TBGU038166	Chr01	23764930	C	T	N	N	N	N	N	N	N	C	N	T	N	C	N	N	N	T	N	N	N	T
TBGU038193	Chr01	23766437	G	C	C	G	C	C	C	C	G	G	C	C	G	G	C	C	N	C	C	G	C	C
TBGU038202	Chr01	23766668	T	C	C	C	C	C	C	C	C	T	N	C	C	T	C	C	N	C	C	T	C	C
TBGU038205	Chr01	23766738	A	G	G	A	G	N	G	N	A	A	N	G	A	A	G	G	N	G	G	A	G	G
TBGU038244	Chr01	23768098	G	A	N	G	G	N	N	N	G	G	N	A	G	G	N	A	N	A	N	G	N	A
TBGU038306	Chr01	23844764	G	G	G	G	G	G	G	G	G	G	C	G	G	G	G	G	G	G	N	G	G	C
TBGU038307	Chr01	23844818	C	C	N	C	C	C	C	C	C	C	T	C	C	C	C	C	C	C	T	C	C	T
TBGU038363	Chr01	23859465	A	N	N	N	N	C	N	N	N	A	N	N	N	A	N	C	N	N	N	N	N	C
TBGU038368	Chr01	23859568	A	N	N	N	N	G	G	N	N	A	N	N	G	A	G	G	N	N	A	A	A	G
TBGU038431	Chr01	23901406	G	G	G	C	G	G	G	G	G	C	C	G	G	G	G	G	G	G	C	G	G	C
TBGU038433	Chr01	23901580	T	C	C	C	C	C	C	C	C	C	C	C	C	T	C	C	C	C	C	T	C	C
TBGU038434	Chr01	23901635	C	C	C	C	C	C	C	C	C	C	G	C	C	C	C	C	C	C	G	C	C	G
TBGU038436	Chr01	23901925	G	G	G	G	G	G	G	G	G	G	A	G	G	G	G	G	G	G	N	G	G	A
TBGU038518	Chr01	23937983	G	C	C	N	N	N	A	C	N	N	N	C	N	G	C	N	C	C	N	G	N	C
TBGU038674	Chr01	23967079	C	C	C	N	A	C	C	C	N	N	A	C	C	C	C	C	C	C	N	C	N	A
TBGU038832	Chr01	23986515	T	N	N	G	G	G	G	N	T	T	N	N	G	T	N	G	N	T	N	T	T	G
TBGU038882	Chr01	24001170	C	N	N	C	C	N	N	N	N	C	T	T	N	C	N	T	N	C	C	N	N	T
TBGU038954	Chr01	24042499	T	C	C	C	C	T	C	C	T	T	C	T	T	T	C	C	C	C	C	T	C	C
TBGU038981	Chr01	24054180	G	G	G	G	G	N	G	G	G	G	A	G	G	G	G	G	N	G	G	G	A	A
TBGU038990	Chr01	24055227	G	G	G	G	G	G	G	G	G	G	T	G	G	G	G	G	N	G	G	G	T	T
TBGU039029	Chr01	24061661	C	T	T	T	N	T	T	T	C	C	T	C	T	C	T	T	T	T	T	C	T	T
TBGU039056	Chr01	24077267	A	C	C	C	C	C	C	C	A	A	C	A	C	A	C	C	C	C	C	A	A	C
TBGU039122	Chr01	24113954	A	C	A	C	C	A	A	C	A	A	N	A	A	A	A	A	A	C	C	A	A	C
TBGU039278	Chr01	24174453	C	T	T	T	C	T	T	T	C	C	T	C	T	C	T	T	T	T	T	C	T	T
TBGU039506	Chr01	24239309	C	A	A	A	C	A	A	A	C	C	A	C	A	C	A	A	A	C	A	C	C	A
TBGU039643	Chr01	24262459	C	C	C	C	C	C	C	C	C	C	T	C	C	C	C	C	T	C	C	C	C	T
TBGU039798	Chr01	24301285	A	A	N	T	A	T	T	N	A	A	T	A	T	A	T	T	T	T	N	A	T	T
TBGU039820	Chr01	24345785	G	T	N	N	N	T	T	T	N	G	T	A	T	G	T	T	T	T	T	N	T	T
TBGU040110	Chr01	24481946	G	N	T	G	G	T	T	T	G	G	T	G	T	G	N	N	T	T	T	G	T	T
TBGU040113	Chr01	24482195	G	C	C	N	G	C	C	C	G	G	C	G	C	G	C	C	N	N	C	N	C	C
TBGU040142	Chr01	24486592	A	G	G	N	A	G	G	G	A	A	G	A	G	A	G	G	G	G	G	A	G	G
TBGU040145	Chr01	24487650	G	A	G	N	G	G	G	N	G	G	A	G	G	G	G	G	N	G	N	G	G	A
TBGU040213	Chr01	24514660	A	N	N	N	N	N	N	N	N	N	G	N	N	N	N	G	G	N	G	N	N	G
TBGU040227	Chr01	24516894	G	T	T	T	G	T	T	T	N	G	T	G	T	G	T	T	T	T	G	G	T	T
TBGU040257	Chr01	24520532	G	N	N	G	G	N	G	N	N	G	A	G	G	G	N	G	N	G	N	G	N	A
TBGU040303	Chr01	24570169	A	N	A	T	A	N	T	N	A	A	T	A	T	A	T	N	N	T	N	A	N	T
TBGU040327	Chr01	24575676	C	A	C	C	C	C	C	A	C	C	A	C	C	C	A	C	N	C	C	C	C	A
TBGU040343	Chr01	24597418	A	C	N	A	A	A	A	C	A	A	C	A	A	A	C	A	C	A	C	A	C	C
TBGU040345	Chr01	24597435	T	A	N	A	T	A	A	A	T	T	A	T	A	T	A	A	A	A	A	T	A	A
TBGU040368	Chr01	24600504	G	C	C	C	G	C	C	C	G	G	C	G	C	G	C	C	C	C	N	G	N	C
TBGU040369	Chr01	24600724	G	A	G	G	G	G	G	A	G	G	A	G	G	G	N	G	G	G	G	G	G	A
TBGU040381	Chr01	24620374	A	G	G	G	G	G	G	G	A	A	G	A	G	A	G	G	G	G	G	A	G	G
TBGU040408	Chr01	24626222	C	N	N	N	C	N	N	A	C	C	A	C	N	C	A	N	A	N	A	C	A	A
TBGU040565	Chr01	24693655	C	T	C	C	C	C	C	T	C	C	T	C	C	C	T	C	T	T	N	N	C	T
TBGU040566	Chr01	24693778	C	T	C	C	C	C	C	T	C	C	T	C	C	C	T	C	T	T	N	N	T	T
TBGU040573	Chr01	24695511	T	C	T	T	T	T	T	C	T	T	C	T	T	T	C	T	C	C	N	N	C	C
TBGU040595	Chr01	24699863	C	N	T	T	C	T	T	T	C	C	T	C	T	C	T	N	N	T	N	N	T	T
TBGU040838	Chr01	24780073	T	C	T	T	T	T	T	C	T	T	C	T	T	T	C	T	C	C	C	T	C	C
TBGU040839	Chr01	24780212	G	T	G	G	G	G	G	T	G	G	T	G	G	G	T	G	N	T	N	G	N	T
TBGU040842	Chr01	24780279	C	G	G	G	C	G	G	G	G	C	G	G	G	C	G	G	G	G	G	C	G	G
TBGU040867	Chr01	24805838	C	T	T	C	C	C	C	T	C	C	T	C	C	N	T	C	T	T	T	C	T	T
TBGU040878	Chr01	24806533	A	G	A	A	A	N	A	G	A	A	G	A	A	N	G	A	N	N	N	A	N	G
TBGU040912	Chr01	24832888	C	G	C	C	C	N	N	N	N	N	G	N	N	C	G	N	N	G	N	N	N	G
TBGU040956	Chr01	24870459	C	T	T	N	C	T	T	T	C	C	T	C	T	C	T	C	N	T	C	C	T	T
TBGU041016	Chr01	24888092	G	A	N	A	G	G	N	A	G	G	A	G	A	G	A	G	A	A	N	G	A	A
TBGU041156	Chr01	24919063	A	G	G	G	N	G	G	G	N	G	G	A	G	N	G	G	G	G	G	N	G	G
TBGU041161	Chr01	24919522	T	N	N	N	N	N	N	N	N	N	N	C	N	T	N	N	N	N	N	N	N	C
TBGU041163	Chr01	24919558	A	C	N	C	N	C	C	C	N	N	C	N	C	A	N	C	N	C	N	N	N	C
TBGU041236	Chr01	24942255	A	T	T	T	A	T	T	T	A	A	T	A	T	A	T	T	T	T	T	A	T	T
TBGU041237	Chr01	24942471	G	A	A	A	G	A	A	A	G	G	A	G	A	G	A	A	A	A	A	G	A	A
TBGU041238	Chr01	24942483	G	T	T	T	G	T	N	T	G	G	T	G	N	G	T	N	T	T	N	G	N	T
TBGU041239	Chr01	24942495	T	G	G	G	T	G	G	G	T	T	G	T	N	T	G	T	G	G	G	T	G	G
TBGU041292	Chr01	24957193	C	T	T	C	C	C	C	T	C	C	T	C	C	C	T	C	T	T	N	C	N	T
TBGU041348	Chr01	24965952	C	A	C	C	C	C	C	A	N	C	A	C	C	C	A	C	A	A	A	C	N	A
TBGU041381	Chr01	25019013	C	G	C	C	C	C	C	G	C	C	G	C	C	C	G	C	N	G	N	C	N	G
TBGU041528	Chr01	25111516	T	C	C	C	T	C	C	C	T	T	C	T	C	T	C	C	C	C	T	T	C	C
TBGU041531	Chr01	25111976	T	C	C	C	T	C	C	C	T	T	C	T	C	T	C	C	C	C	C	T	C	C
TBGU041539	Chr01	25113165	A	A	A	A	A	A	A	G	A	A	G	A	A	A	G	A	G	G	A	A	A	G
TBGU041566	Chr01	25141188	A	G	N	G	A	G	G	G	N	A	G	A	G	A	G	G	G	G	N	A	G	G
TBGU041702	Chr01	25220351	C	T	T	T	T	T	T	T	C	C	T	C	T	C	T	T	T	T	T	C	T	T
TBGU041705	Chr01	25220469	G	A	A	A	A	A	A	A	G	G	A	G	A	G	G	A	A	A	N	G	N	A
TBGU041707	Chr01	25220731	G	T	G	G	G	T	T	T	G	G	T	G	T	G	T	T	T	T	N	G	T	T
TBGU041709	Chr01	25221308	C	G	C	G	C	G	G	G	C	C	G	C	G	C	G	G	G	G	N	C	G	G
TBGU041721	Chr01	25224092	T	C	C	C	C	C	C	C	T	T	C	T	C	T	C	C	C	C	C	T	C	C
TBGU041748	Chr01	25239621	T	C	C	C	C	C	C	C	C	T	C	T	C	T	C	C	C	C	C	T	C	C
TBGU041776	Chr01	25272003	T	C	C	C	C	C	C	C	T	T	C	T	C	T	C	C	C	C	C	T	C	C
TBGU041777	Chr01	25272076	G	N	N	N	N	N	N	A	N	N	N	N	N	G	N	N	N	A	G	G	N	A
TBGU041846	Chr01	25330155	A	G	G	G	G	G	G	G	A	A	G	A	G	A	G	G	G	G	N	A	G	G
TBGU041860	Chr01	25331984	T	C	T	C	T	C	C	C	T	T	C	T	C	T	C	C	C	C	C	T	C	C
TBGU041872	Chr01	25335076	G	T	G	G	G	N	G	T	G	G	T	G	G	G	T	G	T	T	N	G	N	T
TBGU041873	Chr01	25335130	T	N	N	A	N	N	N	N	N	N	A	T	N	T	A	N	A	A	N	N	A	A
TBGU041909	Chr01	25366415	G	A	A	N	G	G	A	A	G	G	A	G	A	G	A	A	A	A	A	G	A	A
TBGU041911	Chr01	25366474	C	T	T	C	C	C	T	T	C	C	T	C	T	C	T	T	T	T	T	C	T	T
TBGU041915	Chr01	25366912	T	C	C	N	N	C	C	C	N	T	C	T	C	T	C	C	C	C	C	T	C	C
TBGU041925	Chr01	25368567	T	C	C	N	C	C	C	C	N	T	C	T	C	T	C	C	C	C	C	T	C	C
TBGU041933	Chr01	25370040	T	G	G	N	G	G	G	G	T	T	G	T	G	T	G	G	G	G	G	T	G	G
TBGU041935	Chr01	25370419	G	A	A	N	A	A	A	A	G	G	A	G	A	G	A	A	A	A	A	G	A	A
TBGU041948	Chr01	25388851	A	G	G	G	G	G	G	G	A	A	G	G	G	A	G	G	G	G	G	A	G	G
TBGU041949	Chr01	25389020	A	G	A	A	A	A	A	G	A	A	G	N	A	A	G	A	G	A	G	A	N	G
TBGU041986	Chr01	25394263	C	T	C	N	C	T	T	N	C	C	T	N	T	C	N	T	T	T	C	C	N	T
TBGU042032	Chr01	25399018	A	G	A	N	A	N	G	G	N	A	N	A	N	A	G	G	N	G	N	A	A	C
TBGU042035	Chr01	25399211	T	C	T	T	T	C	N	T	T	T	N	T	T	T	C	T	N	C	T	T	T	C
TBGU042093	Chr01	25463679	A	G	A	G	A	G	N	G	A	A	G	G	G	A	G	G	G	G	N	N	G	G
TBGU042097	Chr01	25464076	T	G	T	G	T	G	N	G	T	T	G	G	G	T	G	G	G	G	G	T	G	G
TBGU042111	Chr01	25466502	C	N	C	N	C	N	C	C	C	C	T	C	N	C	C	C	N	C	C	C	C	T
TBGU042412	Chr01	25618141	C	N	C	C	C	N	T	N	N	C	T	C	T	C	N	N	N	T	N	C	N	T
TBGU042545	Chr01	25719400	T	C	T	T	T	T	T	C	C	N	C	C	T	T	C	T	C	C	C	T	C	C
TBGU042563	Chr01	25720879	C	A	C	C	C	C	C	C	C	C	A	C	C	C	A	C	C	A	C	C	C	A
TBGU042589	Chr01	25722779	A	N	N	A	N	N	A	G	N	N	G	N	A	A	N	N	N	G	N	A	N	G
TBGU042614	Chr01	25724509	A	N	A	A	A	A	A	T	A	A	T	T	A	A	N	A	N	N	A	A	A	T
TBGU042626	Chr01	25725301	T	C	C	T	T	T	T	C	T	N	C	T	T	T	C	T	C	C	C	N	C	C
TBGU042648	Chr01	25741469	G	G	G	G	G	G	G	A	G	G	A	G	G	G	G	G	A	G	A	G	A	A
TBGU042649	Chr01	25741866	A	G	N	A	A	N	N	G	N	N	G	A	A	N	G	A	G	N	G	A	G	G
TBGU042759	Chr01	25769225	C	T	C	C	C	C	C	T	C	C	T	C	C	C	T	C	T	C	T	C	T	T
TBGU042839	Chr01	25916732	C	C	C	C	C	C	C	T	C	C	T	C	C	C	C	C	T	C	T	C	T	T
TBGU042840	Chr01	25916826	G	G	G	G	G	G	G	T	G	G	T	G	G	G	G	G	T	G	G	G	G	T
TBGU042911	Chr01	26003100	A	G	G	G	G	G	G	G	N	A	G	G	G	A	N	G	G	G	G	A	N	G
TBGU042912	Chr01	26003176	C	C	C	C	C	C	C	N	C	C	T	C	C	C	N	C	N	C	N	C	C	T
TBGU042914	Chr01	26003276	A	N	N	G	N	G	G	N	N	A	N	G	G	A	A	G	N	N	A	A	N	G
TBGU042964	Chr01	26008030	C	C	C	C	C	C	C	N	N	C	N	C	C	C	N	C	N	N	A	N	N	G
TBGU042985	Chr01	26081695	G	A	A	A	A	A	A	A	G	G	A	A	A	G	A	A	A	A	A	G	A	A
TBGU043015	Chr01	26166729	G	N	G	G	G	G	G	T	G	G	T	G	G	G	N	G	N	T	G	N	N	T
TBGU043030	Chr01	26192565	C	G	G	G	G	G	G	G	C	C	G	G	G	C	G	G	G	G	N	C	G	G
TBGU043032	Chr01	26193130	C	A	A	A	A	A	A	A	C	C	A	A	A	C	A	A	A	A	A	C	A	A
TBGU043043	Chr01	26299217	G	C	C	C	N	N	N	C	N	N	C	C	N	G	N	N	N	N	N	N	N	C
TBGU043052	Chr01	26323696	A	G	G	G	G	G	G	G	N	A	G	G	G	A	G	G	G	G	G	A	G	G
TBGU043095	Chr01	26330691	T	C	C	C	N	C	C	N	N	N	C	C	C	T	C	C	C	C	C	N	C	C
TBGU043110	Chr01	26355393	T	C	C	C	C	C	C	C	T	T	C	C	C	T	C	C	C	C	C	T	C	C
TBGU043156	Chr01	26397710	T	C	C	C	C	C	C	C	T	T	C	C	C	T	C	C	C	C	C	T	C	C
TBGU043171	Chr01	26428790	G	C	C	C	C	C	C	C	G	G	C	C	C	G	C	C	C	C	C	G	C	C
TBGU043172	Chr01	26428840	C	T	T	T	T	T	T	T	C	C	T	T	T	C	T	T	T	T	N	C	T	T
TBGU043221	Chr01	26449128	C	T	T	T	N	T	N	T	C	C	T	T	T	C	N	T	T	T	C	C	N	T
TBGU043226	Chr01	26487718	G	A	A	A	A	A	A	A	G	G	A	A	A	G	A	A	A	A	A	G	A	A
TBGU043288	Chr01	26615714	A	G	G	G	G	G	G	G	N	A	G	G	G	A	G	G	G	G	G	A	G	G
TBGU043332	Chr01	26669770	G	C	C	C	C	C	C	C	G	G	C	C	C	G	C	C	C	C	C	G	C	C
TBGU043334	Chr01	26670059	G	A	A	A	A	A	A	A	G	G	A	A	A	G	A	A	A	A	N	G	A	A
TBGU043344	Chr01	26701285	T	A	A	A	A	A	A	A	T	T	A	A	A	T	A	A	A	A	N	T	N	A
TBGU043386	Chr01	26750601	T	C	C	C	C	C	C	C	T	T	C	C	C	T	C	C	C	C	C	T	C	C
TBGU043503	Chr01	26912216	G	A	N	N	N	N	N	N	N	G	A	A	A	G	A	N	N	N	N	G	N	A
TBGU043504	Chr01	26912505	G	A	A	N	A	N	N	N	N	G	A	A	A	G	N	N	A	N	G	G	N	A
TBGU043576	Chr01	26935779	A	N	N	N	N	N	N	N	A	A	N	N	N	A	N	G	N	G	N	A	N	G
TBGU043641	Chr01	26977012	C	T	C	C	N	N	N	T	C	C	T	C	C	C	T	C	T	N	T	C	T	T
TBGU043736	Chr01	27054448	A	G	A	A	A	G	G	G	A	A	G	G	G	A	G	G	G	G	A	A	G	G
TBGU043747	Chr01	27058341	A	N	A	A	A	N	G	G	A	A	G	G	G	A	G	G	G	G	A	A	G	G
TBGU043810	Chr01	27110180	A	N	A	A	A	G	G	N	A	N	G	A	G	A	G	G	G	N	N	A	N	G
TBGU043873	Chr01	27126893	C	A	C	C	C	A	A	A	C	C	A	C	C	C	A	A	A	A	A	C	A	A
TBGU043875	Chr01	27127182	A	C	A	A	A	C	C	C	A	A	C	A	A	A	C	C	C	C	C	A	C	C
TBGU043880	Chr01	27128208	C	N	C	C	C	A	A	A	C	C	A	C	C	C	N	N	N	N	N	C	N	A
TBGU043891	Chr01	27157596	C	G	C	C	C	G	G	G	C	C	G	C	C	C	G	N	G	G	N	C	N	G
TBGU043892	Chr01	27157735	C	A	C	C	C	A	A	A	C	C	A	C	C	C	N	A	A	A	N	C	A	A
TBGU043914	Chr01	27161387	T	C	T	T	T	C	C	C	T	T	C	T	T	T	C	C	C	C	C	T	C	C
TBGU043917	Chr01	27161588	G	A	G	G	G	A	A	A	G	G	A	G	G	G	A	A	A	A	A	G	A	A
TBGU043935	Chr01	27205539	T	C	C	C	C	C	C	C	C	T	C	N	C	T	C	C	C	C	C	T	C	C
TBGU043939	Chr01	27205888	A	G	A	A	A	G	G	G	A	A	G	N	A	A	G	G	G	G	G	A	G	G
TBGU043943	Chr01	27206042	G	N	G	G	G	A	A	N	G	G	A	N	G	G	N	A	A	N	G	G	N	A
TBGU043944	Chr01	27206136	C	T	C	C	C	T	T	T	N	C	T	N	C	C	T	T	T	N	A	C	N	T
TBGU043945	Chr01	27206168	C	T	C	C	C	T	T	T	N	C	T	N	C	C	T	T	T	T	T	C	T	T
TBGU043957	Chr01	27206602	C	T	N	C	N	T	T	T	C	C	T	N	C	C	T	T	T	T	T	C	T	T
TBGU044014	Chr01	27252073	C	N	C	C	C	N	T	T	C	C	T	C	C	C	T	T	N	N	N	C	T	T
TBGU044015	Chr01	27252085	C	N	C	C	C	T	T	N	C	C	T	C	C	C	T	N	T	N	T	C	T	T
TBGU044017	Chr01	27252406	C	N	C	C	C	N	A	A	C	C	N	C	C	C	A	A	A	A	A	C	A	A
TBGU044020	Chr01	27252800	G	A	G	G	G	A	A	A	G	G	A	G	G	G	A	N	A	A	N	G	A	A
TBGU044067	Chr01	27254936	A	G	G	G	N	G	G	G	N	N	G	G	G	A	G	G	G	G	N	N	G	G
TBGU044073	Chr01	27255769	T	C	T	T	T	C	C	C	T	T	C	T	T	T	C	C	C	C	C	T	C	C
TBGU044075	Chr01	27256057	T	G	G	G	G	G	G	G	N	T	G	G	G	T	G	G	G	G	G	T	G	G
TBGU044078	Chr01	27256439	T	C	T	T	T	C	C	C	T	T	C	T	T	T	C	C	C	C	C	T	C	C
TBGU044080	Chr01	27256620	A	N	N	G	N	N	G	G	N	N	N	N	N	N	N	N	N	N	N	N	N	G
TBGU044081	Chr01	27256681	T	G	T	T	T	G	G	G	T	T	G	T	T	T	G	G	G	G	G	T	G	G
TBGU044086	Chr01	27256974	A	G	A	A	A	G	G	G	A	A	G	A	A	A	G	G	G	G	G	A	G	G
TBGU044107	Chr01	27339287	T	C	T	T	T	C	C	C	T	T	C	T	T	T	C	C	C	C	C	T	C	C
TBGU044145	Chr01	27378973	G	N	G	N	N	N	C	C	N	N	N	N	G	G	N	C	C	C	N	N	C	C
TBGU044235	Chr01	27430177	C	T	C	C	C	T	C	N	C	C	T	C	C	C	N	C	N	T	C	C	C	T
TBGU044236	Chr01	27430187	G	N	G	G	G	N	G	N	G	G	A	G	G	G	N	G	N	N	N	G	G	A
TBGU044266	Chr01	27456940	G	A	A	A	N	A	A	A	G	G	A	A	A	G	A	A	A	A	A	G	A	A
TBGU044268	Chr01	27457048	G	N	G	G	G	A	G	N	G	G	A	G	G	G	N	G	A	N	N	G	G	A
TBGU044326	Chr01	27547434	G	N	G	G	G	N	N	N	G	G	T	G	G	G	N	N	T	N	N	G	G	T
TBGU044337	Chr01	27548207	C	A	C	C	C	A	N	A	C	C	A	C	C	C	N	C	A	A	A	C	C	A
TBGU044351	Chr01	27550399	A	G	N	A	A	G	N	G	N	A	G	A	A	A	N	N	G	G	G	A	A	G
TBGU044362	Chr01	27554359	A	G	A	A	A	G	N	G	A	A	G	A	A	A	N	A	G	G	G	A	A	G
TBGU044363	Chr01	27554493	T	N	T	T	T	C	T	C	T	T	C	T	T	T	T	N	C	C	N	T	T	C
TBGU044370	Chr01	27555469	C	N	C	C	C	A	C	N	C	C	A	C	C	C	N	C	A	A	N	C	C	A
TBGU044382	Chr01	27566788	T	C	T	T	T	C	T	C	T	T	C	T	T	T	C	T	C	C	N	T	C	C
TBGU044434	Chr01	27629894	A	T	A	A	A	T	A	T	A	A	T	A	A	A	T	A	T	T	T	A	T	T
TBGU044508	Chr01	27745602	G	T	G	T	T	T	T	T	G	G	T	G	G	G	N	T	T	T	N	G	T	T
TBGU044519	Chr01	27748713	T	A	T	T	T	A	T	A	T	T	A	T	T	T	A	T	A	A	A	T	A	A
TBGU044584	Chr01	27822928	G	T	T	T	N	T	T	T	T	T	T	N	N	N	T	T	T	T	T	N	T	T
TBGU044586	Chr01	27823108	C	T	C	C	T	C	T	T	C	C	T	C	C	C	T	T	T	T	T	C	T	T
TBGU044587	Chr01	27823125	G	T	G	G	N	G	T	T	G	G	T	G	G	G	T	T	T	T	T	G	T	T
TBGU044588	Chr01	27823158	C	G	C	C	G	C	G	G	C	C	G	C	C	C	G	G	G	G	G	C	G	G
TBGU044616	Chr01	27827913	T	C	N	N	N	N	C	C	N	N	C	T	N	N	C	C	C	C	C	N	C	C
TBGU044652	Chr01	27833033	A	N	N	N	G	N	G	G	N	N	G	A	N	N	G	G	G	G	G	N	G	G
TBGU044694	Chr01	27925984	A	G	G	A	G	G	G	G	N	G	G	N	A	A	G	G	G	G	G	N	G	G
TBGU044713	Chr01	27932113	C	A	C	C	A	A	A	A	N	C	A	C	A	C	A	A	A	A	A	C	A	A
TBGU044714	Chr01	27932243	G	C	G	G	C	C	C	C	G	G	C	G	C	G	C	N	C	C	C	G	C	C
TBGU044732	Chr01	27948889	G	A	G	G	G	G	G	A	G	G	A	G	G	G	N	G	A	A	A	G	A	A
TBGU044736	Chr01	27949301	C	A	A	N	N	A	A	A	N	N	A	A	A	N	N	A	A	A	A	N	A	A
TBGU044755	Chr01	27952152	T	N	N	T	T	T	T	N	N	T	G	N	T	T	N	N	N	N	N	T	N	G
TBGU044779	Chr01	27957399	A	N	A	A	C	C	C	C	N	A	C	A	C	A	N	C	C	C	C	A	C	C
TBGU044923	Chr01	28050999	G	A	G	G	G	G	G	A	G	G	A	G	A	G	A	G	N	A	N	G	G	A
TBGU044938	Chr01	28052822	G	A	G	G	G	A	A	A	N	G	A	G	A	G	A	A	A	A	A	G	A	A
TBGU044939	Chr01	28053133	T	C	T	T	T	C	C	C	T	T	C	T	C	T	C	C	C	C	C	T	C	C
TBGU044940	Chr01	28053228	A	C	A	A	A	C	C	C	A	A	C	A	C	A	C	C	C	C	C	A	C	C
TBGU044973	Chr01	28060219	C	N	C	C	C	C	C	C	C	C	T	C	C	C	C	C	C	N	C	C	C	T
TBGU044978	Chr01	28061050	C	N	C	C	C	T	N	C	C	C	N	C	C	C	C	C	N	N	C	C	C	T
TBGU045012	Chr01	28067593	G	G	G	G	G	G	G	A	G	G	A	G	G	G	A	G	N	A	A	G	G	A
TBGU045029	Chr01	28072831	T	A	T	T	T	A	A	A	T	T	A	T	A	T	A	A	A	A	A	T	A	A
TBGU045033	Chr01	28073918	G	C	G	G	G	G	G	C	G	G	C	G	C	G	N	G	C	C	N	G	G	C
TBGU045034	Chr01	28074182	T	C	T	T	T	C	C	C	T	T	C	T	C	T	C	C	C	C	C	T	C	C
TBGU045041	Chr01	28076148	C	N	C	N	N	N	N	T	N	C	T	C	T	C	T	N	N	T	T	C	N	T
TBGU045042	Chr01	28076169	C	N	C	C	N	A	A	A	C	N	A	C	A	C	N	N	N	N	N	C	N	A
TBGU045043	Chr01	28076224	T	C	T	T	T	C	C	C	T	T	C	T	C	T	C	C	C	C	C	T	C	C
TBGU045065	Chr01	28101125	A	N	N	A	N	G	N	G	N	N	G	A	G	A	N	N	N	N	N	A	N	G
TBGU045068	Chr01	28101329	G	A	N	G	N	A	A	A	N	N	A	N	A	N	A	A	A	A	A	N	A	A
TBGU045133	Chr01	28129995	T	C	T	T	T	C	C	C	T	T	C	T	C	T	C	C	C	C	C	T	C	C
TBGU045159	Chr01	28172695	T	N	N	T	N	N	N	C	N	N	C	N	N	T	C	N	C	C	C	N	C	C
TBGU045175	Chr01	28175185	C	N	C	C	C	G	G	G	C	C	G	C	N	C	N	N	G	G	N	C	G	G
TBGU045176	Chr01	28175215	C	N	C	C	C	N	N	A	N	N	A	C	N	C	A	N	A	A	A	C	A	A
TBGU045180	Chr01	28175483	G	N	G	G	G	T	T	G	G	G	N	G	T	G	G	N	N	N	G	G	G	T
TBGU045182	Chr01	28175733	G	A	G	G	G	A	A	A	G	G	A	G	A	G	A	A	A	A	A	G	A	A
TBGU045204	Chr01	28198473	A	N	A	A	A	A	A	A	A	A	N	A	N	A	C	A	N	A	N	A	A	C
TBGU045272	Chr01	28214765	G	A	G	G	G	A	A	A	G	G	A	G	A	G	A	A	A	A	A	G	A	A
TBGU045290	Chr01	28216407	G	N	G	G	G	G	G	A	G	G	A	G	G	G	A	G	A	A	G	G	G	A
TBGU045305	Chr01	28218435	T	C	N	T	T	C	C	C	N	T	C	T	C	T	C	C	C	C	N	T	C	C
TBGU045323	Chr01	28219095	G	A	G	G	G	A	A	A	G	G	A	G	N	G	N	A	A	A	N	G	N	A
TBGU045341	Chr01	28221523	A	G	A	A	A	A	A	G	A	A	G	A	A	A	G	A	G	G	G	A	N	G
TBGU045342	Chr01	28221593	G	A	G	G	G	G	G	A	G	G	A	G	G	G	A	G	A	A	N	G	A	A
TBGU045427	Chr01	28285242	T	N	T	T	T	C	C	C	T	T	N	T	C	T	N	C	N	N	N	T	T	C
TBGU045432	Chr01	28286005	G	N	G	G	G	A	A	N	G	G	N	G	A	G	N	N	N	N	N	G	G	A
TBGU045449	Chr01	28290297	G	N	G	G	G	C	C	N	G	G	N	G	C	G	N	C	N	N	G	G	G	C
TBGU045452	Chr01	28290626	A	N	A	A	A	G	G	A	A	A	N	A	G	A	A	G	N	N	A	A	A	G
TBGU045483	Chr01	28310829	C	T	C	C	C	T	T	T	C	C	T	C	T	C	T	T	T	T	T	C	T	T
TBGU045565	Chr01	28384563	C	C	C	C	C	C	C	C	C	C	C	C	C	C	T	C	C	T	C	C	T	T
TBGU045716	Chr01	28426060	C	N	C	C	C	G	N	C	C	C	N	C	C	C	C	C	N	N	N	C	C	G
TBGU045725	Chr01	28428546	C	N	C	C	C	T	T	C	C	C	T	C	C	C	N	T	N	N	N	C	C	T
TBGU045766	Chr01	28442768	G	G	G	G	G	A	A	G	G	G	G	G	A	G	G	A	G	G	G	G	A	A
TBGU045816	Chr01	28491973	A	G	A	A	G	G	G	G	A	A	G	A	G	A	G	G	G	G	G	A	G	G
TBGU045898	Chr01	28521191	C	C	C	C	C	C	C	C	C	C	C	C	C	C	C	C	C	N	C	C	G	G
TBGU046010	Chr01	28610806	C	T	C	C	C	C	C	C	C	C	C	C	C	C	T	C	C	T	T	C	T	T
TBGU046019	Chr01	28613507	T	C	T	T	T	T	T	T	T	T	T	T	T	T	C	T	T	C	C	T	C	C
TBGU046060	Chr01	28641346	A	N	A	A	A	N	N	C	N	A	C	N	A	N	N	N	C	N	N	N	N	C
TBGU046077	Chr01	28645929	T	A	T	T	T	A	T	N	N	T	N	T	A	T	N	T	G	N	N	T	N	A
TBGU046082	Chr01	28646194	G	A	G	G	G	A	G	N	N	G	A	G	A	G	A	G	A	A	A	G	A	A
TBGU046091	Chr01	28646879	A	T	A	A	A	T	A	T	A	A	T	A	T	A	T	A	T	T	T	A	T	T
TBGU046168	Chr01	28694989	A	N	A	A	N	T	T	N	N	A	T	A	N	A	N	N	N	N	N	A	N	T
TBGU046232	Chr01	28732291	C	T	C	C	T	T	T	T	C	C	T	C	T	C	T	T	T	T	C	C	T	A
TBGU046260	Chr01	28753205	A	G	A	A	G	G	G	G	G	A	G	A	G	A	G	G	G	G	G	A	G	G
TBGU046295	Chr01	28758232	C	N	C	C	N	T	T	T	N	C	T	C	C	C	C	T	T	N	N	N	T	T
TBGU046340	Chr01	28810436	A	G	G	G	G	G	G	G	G	A	G	A	G	A	G	G	G	G	G	A	G	G
TBGU046341	Chr01	28810460	C	C	C	C	C	C	C	T	C	C	T	C	C	C	C	C	T	T	T	C	T	T
TBGU046348	Chr01	28812321	T	C	T	T	C	C	C	C	T	T	C	T	C	T	C	C	C	C	C	T	C	C
TBGU046352	Chr01	28813045	A	G	A	A	G	G	G	G	A	A	G	A	G	A	G	G	G	G	N	A	G	G
TBGU046423	Chr01	28859966	A	G	N	N	G	G	G	N	N	N	N	A	G	A	G	G	N	N	N	N	A	G
TBGU046467	Chr01	28865978	T	C	N	N	C	C	C	C	T	T	C	T	C	T	C	C	C	C	C	T	C	C
TBGU046487	Chr01	28869146	A	G	N	N	N	G	G	G	N	N	G	N	G	N	G	G	G	G	G	N	G	G
TBGU046488	Chr01	28869171	G	A	N	N	N	A	A	A	G	G	A	G	A	G	A	A	A	A	A	G	A	A
TBGU046509	Chr01	28891896	G	C	G	G	C	N	G	C	G	G	C	G	C	G	C	G	C	N	N	G	G	C
TBGU046557	Chr01	28896722	A	A	A	A	A	G	G	G	A	A	G	A	A	A	A	G	G	G	N	A	A	G
TBGU046567	Chr01	28898010	T	N	N	N	N	N	N	N	N	N	N	N	N	N	N	C	N	N	N	N	N	C
TBGU046569	Chr01	28898068	T	C	T	T	C	C	C	C	T	T	C	C	C	T	C	C	C	N	N	T	T	C
TBGU046576	Chr01	28898353	C	T	C	C	N	N	T	T	C	C	T	C	N	C	T	T	T	N	N	C	C	T
TBGU046609	Chr01	28901619	G	T	G	G	T	T	T	T	G	G	T	G	T	G	T	T	T	T	N	G	T	T
TBGU046634	Chr01	28903644	A	N	N	A	N	G	G	G	N	N	G	N	G	A	G	G	G	N	N	A	N	G
TBGU046651	Chr01	28907316	T	N	T	T	N	N	A	A	T	T	A	T	A	T	N	A	A	A	N	T	A	A
TBGU046680	Chr01	28922450	T	G	T	T	N	N	N	T	N	T	T	T	G	T	G	N	T	G	N	T	G	G
TBGU046682	Chr01	28922739	C	T	C	C	N	C	N	T	C	C	T	C	T	C	T	C	T	T	T	C	T	T
TBGU046690	Chr01	28923256	G	A	G	G	A	N	N	G	G	G	G	G	A	G	A	N	G	A	A	G	A	A
TBGU046807	Chr01	28971336	A	T	A	A	T	T	T	T	N	A	T	A	T	A	T	T	T	T	T	N	T	T
TBGU046808	Chr01	28971365	C	A	N	C	A	A	A	A	C	C	A	C	A	C	A	A	A	A	A	C	A	A
TBGU046883	Chr01	28993645	C	N	C	C	N	C	N	N	C	C	A	C	C	C	N	N	N	N	N	C	C	A
TBGU046926	Chr01	29004787	A	G	N	A	N	N	N	G	N	N	G	A	G	A	G	N	G	G	G	N	G	G
TBGU046927	Chr01	29004932	G	A	G	G	N	N	N	N	N	N	N	G	N	G	N	N	N	N	N	N	N	A
TBGU046935	Chr01	29007317	G	A	G	G	N	N	N	A	G	G	A	G	N	G	A	G	A	A	A	G	A	A
TBGU046939	Chr01	29007530	G	A	G	G	N	N	N	N	N	G	N	G	A	G	N	G	N	A	A	N	N	A
TBGU046947	Chr01	29018328	A	G	A	A	G	G	G	G	A	A	G	A	G	A	G	A	G	G	N	A	G	G
TBGU046984	Chr01	29056497	T	C	T	T	N	T	T	T	T	T	T	T	T	T	C	T	T	N	N	T	N	C
TBGU046996	Chr01	29061344	G	A	G	G	A	A	A	A	N	G	A	G	A	G	A	A	A	A	A	G	A	A
TBGU046999	Chr01	29061960	C	T	C	C	T	T	T	T	C	C	T	C	T	C	T	T	T	T	T	C	T	T
TBGU047034	Chr01	29064680	C	T	C	C	C	T	T	T	C	C	T	C	T	C	N	T	T	T	C	C	T	T
TBGU047040	Chr01	29065053	T	C	T	T	C	C	C	T	T	T	C	T	C	T	C	C	C	C	C	T	C	C
TBGU047041	Chr01	29065078	C	T	C	C	N	T	T	T	C	C	T	C	T	C	T	N	T	T	N	C	T	T
TBGU047051	Chr01	29066738	T	A	T	T	A	A	A	T	T	T	T	T	A	T	A	A	T	A	A	T	A	A
TBGU047116	Chr01	29124057	C	N	C	C	N	N	C	T	N	C	N	C	C	C	N	N	N	N	N	N	N	T
TBGU047120	Chr01	29124506	A	G	A	A	N	N	G	G	A	A	G	A	G	A	G	G	N	N	N	N	G	G
TBGU047160	Chr01	29160087	A	T	A	A	T	T	T	T	N	A	T	A	T	A	T	T	T	T	T	A	T	T
TBGU047161	Chr01	29160383	G	T	N	N	N	T	T	T	N	N	T	N	T	G	T	T	N	N	T	N	T	T
TBGU047172	Chr01	29161363	C	T	C	C	N	T	T	T	C	C	T	C	T	C	T	C	T	T	C	C	T	T
TBGU047253	Chr01	29223108	C	T	C	C	N	T	T	T	C	C	T	C	N	C	T	N	T	N	N	C	N	T
TBGU047268	Chr01	29244926	G	A	G	G	A	A	A	A	G	G	A	G	A	G	N	A	A	A	A	G	A	A
TBGU047291	Chr01	29249726	G	C	G	G	N	C	C	C	G	G	C	G	C	G	N	C	C	C	N	G	G	C
TBGU047302	Chr01	29251180	C	T	C	C	T	C	C	T	C	C	T	C	C	C	T	C	T	T	T	C	N	T
TBGU047305	Chr01	29251473	T	C	T	T	C	C	C	C	T	T	C	T	C	T	C	C	C	C	C	T	C	C
TBGU047310	Chr01	29251702	T	C	T	T	C	C	C	C	T	T	C	T	C	T	C	C	C	C	C	T	C	C
TBGU047326	Chr01	29270015	T	N	T	T	G	G	G	G	T	T	G	T	G	T	G	G	G	N	G	T	G	G
TBGU047349	Chr01	29275235	G	T	N	G	T	T	T	T	N	G	T	G	T	G	T	T	T	T	T	G	T	T
TBGU047452	Chr01	29381976	T	G	N	T	G	G	G	G	N	N	G	N	G	T	G	G	G	G	N	N	G	G
TBGU047454	Chr01	29382398	C	T	C	C	T	T	T	T	C	C	T	C	T	C	T	T	T	T	N	C	T	T
TBGU047492	Chr01	29403039	G	N	G	G	G	A	A	A	G	G	A	G	N	G	N	N	A	A	N	G	A	A
TBGU047526	Chr01	29446762	T	C	C	N	C	C	C	C	C	N	C	C	C	T	C	C	C	C	C	N	C	C
TBGU047544	Chr01	29451281	G	A	G	G	A	A	A	A	G	G	A	G	A	G	A	A	A	A	A	G	A	A
TBGU047560	Chr01	29481553	G	T	G	G	T	G	G	T	G	G	T	G	G	G	T	G	T	T	T	G	T	T
TBGU047574	Chr01	29484071	C	T	N	C	N	C	C	T	C	C	T	C	C	C	T	C	N	T	N	C	T	T
TBGU047580	Chr01	29486464	T	C	T	T	C	C	C	C	T	T	C	T	T	T	C	C	C	C	C	T	C	C
TBGU047667	Chr01	29549833	C	N	C	C	N	N	G	N	C	C	N	C	G	C	N	G	N	N	N	C	N	G
TBGU047674	Chr01	29551189	G	N	G	G	N	N	G	A	G	G	A	G	G	G	N	G	N	N	N	G	N	A
TBGU047679	Chr01	29551559	C	N	C	C	N	N	A	N	C	C	N	C	A	C	N	A	N	N	N	C	N	A
TBGU047686	Chr01	29551947	A	N	A	A	A	N	G	N	A	A	G	A	G	A	N	G	N	N	N	A	N	G
TBGU047689	Chr01	29552178	T	N	T	T	N	N	C	N	T	T	C	T	C	T	N	C	N	N	N	T	C	C
TBGU047756	Chr01	29596561	G	N	G	G	G	N	N	N	N	G	A	N	G	G	N	N	N	N	G	G	G	A
TBGU047757	Chr01	29596878	A	N	N	A	N	N	N	N	A	A	N	A	N	A	G	G	N	N	N	N	G	G
TBGU047804	Chr01	29601691	G	N	G	G	G	G	G	T	G	G	T	G	G	G	T	G	N	T	N	G	G	T
TBGU047805	Chr01	29601960	G	A	N	G	N	G	G	A	G	G	A	G	G	G	A	G	A	A	A	G	A	A
TBGU047898	Chr01	29641289	C	N	C	C	C	N	C	C	C	C	N	C	T	C	C	C	N	N	C	C	C	T
TBGU047959	Chr01	29704414	T	G	T	G	G	G	G	G	N	N	G	G	G	T	G	G	G	G	G	T	G	G
TBGU048027	Chr01	29769059	C	A	C	C	C	C	C	A	C	C	A	C	C	C	A	C	A	A	A	C	A	A
TBGU048074	Chr01	29775477	G	T	G	G	N	T	G	T	N	N	T	G	T	G	T	T	N	T	T	G	T	T
TBGU048078	Chr01	29775856	C	A	A	A	A	A	A	A	C	C	A	A	A	C	A	A	A	A	A	C	A	A
TBGU048153	Chr01	29840009	T	A	T	T	T	A	T	A	T	T	A	T	T	T	A	T	A	A	A	T	A	A
TBGU048154	Chr01	29840040	G	A	A	G	A	A	A	A	G	G	A	A	A	G	A	A	A	A	A	G	A	A
TBGU048196	Chr01	29864320	C	A	A	C	N	A	A	A	C	C	A	A	A	C	A	A	A	A	A	C	A	A
TBGU048199	Chr01	29864720	C	T	N	C	N	T	T	T	N	N	T	N	T	N	T	N	T	T	T	N	T	T
TBGU048224	Chr01	29867425	A	C	C	A	N	C	C	C	A	A	C	C	C	A	C	C	C	C	C	A	C	C
TBGU048225	Chr01	29867477	C	N	N	N	N	T	N	N	N	N	N	N	N	C	N	N	N	N	N	N	N	T
TBGU048227	Chr01	29867725	C	A	A	C	A	A	A	A	G	N	A	A	A	C	N	A	A	A	A	C	A	A
TBGU048231	Chr01	29868080	C	T	T	C	T	T	T	T	C	C	T	T	T	C	T	T	T	T	T	C	T	T
TBGU048232	Chr01	29868120	C	T	T	C	C	T	C	T	C	C	T	C	C	C	T	C	T	T	N	C	N	T
TBGU048280	Chr01	29887685	T	C	N	T	C	T	C	N	T	T	N	N	C	T	T	C	N	N	T	T	T	C
TBGU048281	Chr01	29887730	C	G	N	C	N	T	G	N	N	C	N	N	G	C	N	G	N	N	N	C	N	G
TBGU048353	Chr01	29912840	T	C	N	T	C	N	C	N	T	T	N	N	C	T	N	C	N	N	T	T	T	C
TBGU048414	Chr01	29935705	A	T	T	A	N	T	N	T	A	A	T	A	A	A	T	N	T	T	T	A	T	T
TBGU048417	Chr01	29936675	T	C	C	T	N	C	N	C	T	T	C	C	C	T	C	N	C	C	C	T	C	C
TBGU048455	Chr01	29970711	A	G	G	A	G	G	G	G	A	A	G	G	G	A	G	G	G	G	G	A	G	G
TBGU048469	Chr01	29972742	T	C	N	T	N	C	N	N	T	T	C	T	N	T	N	N	N	N	C	T	N	C
TBGU048494	Chr01	29977965	T	A	A	T	T	A	T	A	T	T	A	T	T	T	A	T	A	A	A	T	A	A
TBGU048855	Chr01	30135124	A	G	A	A	G	G	G	G	A	N	G	N	G	A	G	G	G	G	G	A	G	G
TBGU048892	Chr01	30151062	C	T	T	C	N	T	C	T	N	N	T	C	C	C	T	C	T	T	T	N	N	T
TBGU049010	Chr01	30251650	T	C	N	N	C	N	C	N	T	T	N	N	C	T	N	C	N	N	N	T	T	C
TBGU049048	Chr01	30277113	C	G	C	C	C	G	G	G	C	C	G	C	G	C	G	G	G	G	G	C	G	G
TBGU049050	Chr01	30277439	G	A	G	G	G	A	A	A	G	G	A	G	A	G	A	A	A	A	A	G	A	A
TBGU049063	Chr01	30280621	A	G	A	A	G	G	G	G	A	A	G	G	G	A	G	G	G	G	G	A	G	G
TBGU049144	Chr01	30299877	C	N	C	C	C	T	C	T	C	C	T	C	C	C	C	C	T	T	C	C	C	T
TBGU049156	Chr01	30318998	G	A	G	G	G	A	G	A	G	G	A	G	A	G	N	G	A	A	G	G	G	A
TBGU049159	Chr01	30319487	A	G	A	A	G	G	G	G	A	A	G	N	A	A	A	G	G	G	A	A	A	G
TBGU049162	Chr01	30320251	A	C	A	A	A	C	A	C	A	A	C	A	A	A	A	A	C	C	A	A	A	C
TBGU049164	Chr01	30320293	T	A	T	T	T	A	N	A	T	T	A	N	N	T	T	N	A	A	T	T	T	A
TBGU049206	Chr01	30325895	A	G	A	A	N	G	G	G	A	A	G	G	A	A	G	G	G	G	N	A	A	G
TBGU049241	Chr01	30347508	C	T	C	C	T	T	T	T	N	C	T	T	T	C	T	T	T	T	T	C	C	T
TBGU049320	Chr01	30375786	C	T	C	C	C	T	C	T	C	C	T	C	C	C	T	C	T	T	N	C	C	T
TBGU049322	Chr01	30376000	G	A	G	G	A	A	A	A	N	N	A	A	A	G	A	A	A	A	A	G	N	A
TBGU049384	Chr01	30404433	A	G	A	A	A	G	G	G	N	A	G	A	G	A	G	G	G	G	G	A	A	G
TBGU049386	Chr01	30404516	T	C	N	T	T	C	C	C	T	T	C	T	C	T	C	C	C	C	N	T	N	C
TBGU049394	Chr01	30407716	C	A	C	C	C	A	A	A	A	C	A	C	A	C	A	A	A	A	A	C	C	A
TBGU049406	Chr01	30410003	C	N	C	C	C	T	N	N	C	C	N	C	C	C	C	C	N	T	C	C	C	T
TBGU049437	Chr01	30419006	T	A	T	T	N	T	N	A	T	T	A	T	T	T	A	T	A	A	T	T	T	A
TBGU049518	Chr01	30470599	A	G	A	A	N	G	G	G	A	A	G	G	G	A	G	G	G	G	G	A	A	G
TBGU049565	Chr01	30498308	T	C	N	N	N	N	T	N	T	N	N	N	N	T	C	N	C	N	C	T	T	C
TBGU049626	Chr01	30508535	C	A	N	N	N	A	N	A	N	C	N	A	N	C	N	N	N	A	N	C	C	A
TBGU049754	Chr01	30565177	C	T	C	C	C	C	C	T	C	C	T	C	C	C	T	C	T	T	C	C	C	T
TBGU049826	Chr01	30583851	G	N	N	N	N	N	G	T	N	N	N	N	N	N	N	N	T	N	T	N	N	T
TBGU049871	Chr01	30598932	G	A	G	G	G	A	A	A	G	G	A	N	A	G	A	A	A	A	A	G	G	A
TBGU049881	Chr01	30600996	G	T	G	G	N	T	G	T	G	G	T	N	G	G	T	G	T	T	G	G	G	T
TBGU049883	Chr01	30601697	C	G	C	C	N	G	G	G	C	C	G	N	G	C	G	G	G	G	G	C	C	G
TBGU049914	Chr01	30620379	T	C	N	N	N	N	T	C	N	N	C	N	T	N	C	T	C	C	N	N	N	C
TBGU049931	Chr01	30634545	C	T	C	C	C	C	C	T	C	C	T	C	C	C	T	C	N	T	C	C	C	T
TBGU049951	Chr01	30639272	C	T	N	N	N	T	N	T	N	N	T	N	T	N	T	N	T	T	T	N	N	T
TBGU050016	Chr01	30670151	T	C	T	T	T	C	C	C	T	T	C	T	C	T	C	C	C	C	C	T	T	C
TBGU050035	Chr01	30675142	A	G	A	A	A	G	G	G	A	A	G	A	G	A	G	G	G	G	A	A	A	G
TBGU050039	Chr01	30693702	C	T	C	N	C	N	N	T	N	C	T	C	N	C	N	N	N	N	A	N	N	T
TBGU050051	Chr01	30699460	G	A	N	N	N	A	A	A	N	N	A	N	N	N	A	A	A	A	N	N	A	A
TBGU050125	Chr01	30736501	C	G	G	C	C	G	G	G	C	N	G	N	C	C	G	G	G	G	G	C	N	G
TBGU050132	Chr01	30737708	C	T	C	C	C	T	T	T	C	C	T	C	C	C	T	T	T	T	T	C	C	T
TBGU050133	Chr01	30737732	T	C	T	T	T	C	C	C	T	T	C	T	T	T	C	C	C	C	C	T	T	C
TBGU050135	Chr01	30737854	G	A	G	G	G	A	A	A	G	G	A	G	G	G	A	A	A	A	A	G	G	A
TBGU050137	Chr01	30737917	T	G	T	T	T	G	G	G	T	T	G	T	T	T	N	G	G	G	G	T	T	G
TBGU050142	Chr01	30738028	C	N	N	N	N	N	N	T	N	N	N	C	C	C	N	T	N	N	N	N	C	T
TBGU050151	Chr01	30739776	C	G	C	C	C	C	C	G	C	C	G	C	C	C	G	C	G	G	C	C	C	G
TBGU050173	Chr01	30782919	T	C	T	T	T	C	T	N	T	T	C	T	T	T	N	T	C	C	C	T	T	C
TBGU050235	Chr01	30819624	C	N	N	C	N	C	C	N	N	N	T	C	N	C	N	N	N	N	N	N	N	T
TBGU050339	Chr01	30872652	C	A	C	C	C	C	C	C	C	C	A	C	C	C	A	C	N	A	A	C	C	A
TBGU050340	Chr01	30873150	T	A	T	T	T	T	T	A	T	T	A	T	T	T	A	T	A	A	A	T	T	A
TBGU050348	Chr01	30875034	T	N	T	N	N	N	N	G	N	T	G	N	N	T	N	N	N	G	N	N	N	G
TBGU050349	Chr01	30875164	C	T	C	C	C	T	T	T	C	C	T	C	T	C	T	T	T	T	T	C	C	T
TBGU050352	Chr01	30875914	A	C	A	A	A	C	C	C	A	A	C	A	C	A	C	C	C	C	N	A	A	C
TBGU050363	Chr01	30919459	C	N	C	C	C	A	A	C	C	C	N	C	N	C	C	A	N	A	N	C	C	A
TBGU050379	Chr01	30923738	C	T	C	C	C	T	T	T	C	C	T	C	T	C	T	T	T	T	N	C	C	T
TBGU050405	Chr01	30928055	G	C	N	N	N	C	C	N	N	N	C	N	C	N	N	C	N	C	N	N	N	C
TBGU050406	Chr01	30928141	T	C	N	N	N	N	C	N	N	N	C	T	N	N	N	N	N	N	N	N	N	C
TBGU050407	Chr01	30928179	T	C	T	T	T	C	C	C	T	T	C	T	C	T	C	C	C	C	N	T	T	C
TBGU050411	Chr01	30928382	A	G	A	A	A	G	G	G	A	A	G	A	G	A	G	G	G	G	N	A	A	G
TBGU050416	Chr01	30928639	T	C	T	T	T	C	C	C	N	T	C	T	C	T	C	C	C	C	N	T	N	C
TBGU050417	Chr01	30928681	T	N	N	T	T	N	N	N	N	N	N	T	N	T	N	N	C	N	N	T	N	C
TBGU050418	Chr01	30928693	A	G	N	N	N	N	T	N	N	N	N	A	N	N	N	N	N	N	N	N	N	G
TBGU050434	Chr01	30930743	C	G	C	C	C	N	G	G	C	C	G	C	C	C	G	C	G	G	G	C	C	G
TBGU050435	Chr01	30930775	A	G	G	A	A	N	G	G	A	A	G	A	A	A	G	N	G	G	N	A	A	G
TBGU050647	Chr01	31096107	T	A	T	T	T	T	T	A	T	T	A	T	T	T	A	T	A	A	A	T	T	A
TBGU050749	Chr01	31104229	G	A	G	G	G	G	G	A	G	G	A	G	G	G	A	G	A	A	A	G	G	A
TBGU050752	Chr01	31104368	G	N	G	G	G	N	G	T	G	G	T	G	N	G	N	A	T	N	N	G	G	T
TBGU050875	Chr01	31150779	G	G	G	G	G	A	A	A	G	G	N	G	N	G	N	A	A	N	G	G	G	A
TBGU050888	Chr01	31153872	A	G	A	A	A	G	G	G	A	A	G	A	G	A	G	G	G	G	G	A	A	G
TBGU050899	Chr01	31155036	A	G	A	A	A	G	G	G	A	A	G	A	G	A	G	G	G	G	G	A	A	G
TBGU050900	Chr01	31155052	G	N	G	G	G	N	A	N	G	N	N	G	N	G	N	N	N	N	N	G	G	A
TBGU050901	Chr01	31155112	G	A	A	G	G	A	A	A	A	N	A	G	A	G	A	A	A	A	A	G	G	A
TBGU050919	Chr01	31159505	G	A	G	N	N	A	A	A	N	N	A	N	A	G	A	A	A	A	N	G	G	A
TBGU050927	Chr01	31162495	C	A	C	N	N	C	C	A	C	C	A	C	C	C	A	C	A	C	A	C	C	A
TBGU051048	Chr01	31202502	G	A	G	G	G	G	G	A	G	G	A	G	G	G	A	G	A	A	A	G	G	A
TBGU051049	Chr01	31202555	C	N	C	C	C	T	T	T	C	C	T	C	C	C	T	T	N	N	N	C	C	T
TBGU051074	Chr01	31222526	G	G	G	G	G	A	A	G	G	G	N	G	A	G	G	A	A	A	G	G	G	A
TBGU051078	Chr01	31222708	G	N	G	G	G	A	A	G	G	G	N	G	A	G	N	A	N	A	G	G	G	A
TBGU051082	Chr01	31222797	G	T	G	G	G	T	T	N	N	G	N	G	T	G	N	T	N	T	N	G	G	T
TBGU051106	Chr01	31225288	G	G	G	G	G	G	G	G	G	G	G	G	A	G	G	G	G	G	G	G	G	A
TBGU051109	Chr01	31225545	C	T	C	C	C	T	T	T	N	C	N	C	T	C	T	T	N	T	C	C	C	T
TBGU051164	Chr01	31275560	T	N	T	T	N	A	A	N	T	T	N	T	A	T	N	A	N	N	N	T	N	A
TBGU051232	Chr01	31327145	A	A	A	A	A	A	G	A	A	A	A	A	A	A	N	A	N	N	A	A	A	G
TBGU051264	Chr01	31333781	T	A	T	T	T	A	A	A	T	T	A	T	A	T	A	A	A	A	A	T	T	A
TBGU051289	Chr01	31336235	G	T	G	G	G	G	G	T	G	G	T	G	T	G	T	G	N	T	T	G	G	T
TBGU051345	Chr01	31395723	C	T	C	C	C	T	T	T	C	C	T	C	N	C	T	T	T	T	N	C	C	T
TBGU051432	Chr01	31437705	A	G	N	N	N	N	A	N	N	N	N	N	A	A	G	A	N	N	N	N	N	G
TBGU051449	Chr01	31441684	C	N	C	C	C	C	C	N	C	C	T	C	N	C	N	C	N	N	N	C	C	T
TBGU051486	Chr01	31459108	C	T	C	C	C	T	T	T	C	C	T	C	C	C	T	T	T	T	T	C	C	T
TBGU051487	Chr01	31459352	C	G	C	N	N	G	G	G	C	C	G	C	C	C	G	G	G	G	G	C	C	G
TBGU051518	Chr01	31512899	G	N	N	A	N	N	N	N	N	G	N	G	N	G	N	N	N	N	N	N	G	C
TBGU051549	Chr01	31531597	T	C	T	T	N	N	C	C	N	N	C	N	C	T	N	N	N	C	N	N	N	C
TBGU051590	Chr01	31551960	G	A	G	G	G	N	A	A	G	G	A	G	A	G	N	A	A	A	G	G	G	A
TBGU051591	Chr01	31552321	T	G	T	T	T	G	G	G	T	T	G	T	G	T	G	G	G	G	T	T	T	G
TBGU051595	Chr01	31553328	C	T	N	C	C	T	T	T	C	C	T	C	T	C	N	T	T	T	N	C	T	T
TBGU051604	Chr01	31555774	G	A	N	N	N	N	N	N	N	N	N	N	N	N	N	C	N	N	N	N	N	A
TBGU051651	Chr01	31604714	G	A	G	G	G	A	A	A	G	G	A	G	A	G	A	A	A	A	A	G	G	A
TBGU051653	Chr01	31604969	C	N	C	C	C	T	T	T	C	C	N	C	T	C	N	N	N	N	T	C	C	T
TBGU051654	Chr01	31604984	G	A	G	G	G	G	G	A	G	G	A	G	G	G	A	G	A	A	A	G	G	A
TBGU051655	Chr01	31605030	A	G	A	A	A	G	G	G	A	A	G	A	G	A	G	G	G	G	G	A	A	G
TBGU051697	Chr01	31632687	C	T	C	C	C	T	T	T	C	C	T	C	T	C	T	T	T	T	N	C	C	T
TBGU051701	Chr01	31632990	A	G	A	A	A	G	G	G	A	A	G	A	G	A	G	G	G	G	G	A	A	G
TBGU051702	Chr01	31633012	A	G	A	A	A	N	N	N	A	A	G	A	N	A	G	N	G	G	N	A	A	G
TBGU051778	Chr01	31659514	G	A	G	G	G	A	A	A	G	G	A	G	G	G	A	A	A	A	A	G	G	A
TBGU051822	Chr01	31680751	C	T	T	C	C	N	C	T	C	N	T	C	T	C	T	N	T	T	T	N	C	T
TBGU051824	Chr01	31681452	C	A	N	C	C	C	C	A	C	N	A	C	N	C	A	C	A	A	A	N	C	A
TBGU051845	Chr01	31704704	G	T	G	G	N	N	T	T	N	G	T	G	G	G	T	N	N	T	N	G	N	T
TBGU051850	Chr01	31706431	G	N	G	G	N	N	N	N	G	G	A	G	G	G	N	N	N	N	N	G	G	A
TBGU051851	Chr01	31706840	C	A	C	C	C	A	A	A	C	C	A	C	C	C	A	A	A	A	A	C	C	A
TBGU051868	Chr01	31725880	T	C	N	N	N	N	G	N	N	N	N	T	N	N	N	T	N	N	N	N	G	C
TBGU051900	Chr01	31731816	G	A	N	G	N	N	N	A	N	N	A	G	A	G	N	N	N	N	N	N	G	A
TBGU051908	Chr01	31747825	C	T	C	C	C	T	T	T	C	C	T	C	T	C	T	T	N	T	T	C	C	T
TBGU051944	Chr01	31753368	A	G	A	A	A	G	G	G	A	A	G	A	G	A	G	G	G	G	G	A	A	G
TBGU051945	Chr01	31753687	A	G	N	N	N	G	N	G	N	N	G	N	N	N	G	N	N	G	N	N	N	G
TBGU051958	Chr01	31780073	A	A	A	A	A	A	A	G	A	A	G	A	A	A	G	A	G	G	A	A	A	G
TBGU051966	Chr01	31783666	T	N	N	T	T	C	C	C	N	T	C	T	C	T	C	C	N	N	C	N	N	C
TBGU051967	Chr01	31783821	T	T	T	T	T	T	T	N	T	T	G	T	T	T	G	T	T	G	T	T	T	G
TBGU052044	Chr01	31850329	C	T	T	C	C	C	C	T	C	C	T	C	C	C	T	C	T	T	C	C	C	T
TBGU052145	Chr01	31896245	G	G	A	G	G	A	A	N	G	G	A	G	A	G	A	A	N	A	G	G	G	A
TBGU052201	Chr01	31920213	C	A	N	C	C	C	N	A	C	C	A	C	C	C	A	C	A	C	C	C	N	A
TBGU052242	Chr01	31927628	G	A	G	G	G	G	G	A	G	G	A	G	G	G	A	G	N	G	G	G	G	A
TBGU052250	Chr01	31945343	G	A	N	G	G	A	A	A	G	G	A	G	A	G	A	A	N	A	N	G	G	A
TBGU052288	Chr01	31952431	C	G	N	C	C	N	G	G	C	C	G	C	C	C	G	N	N	N	N	C	N	G
TBGU052301	Chr01	31954270	A	G	N	A	A	N	A	N	A	N	G	N	C	N	N	N	N	A	N	N	N	G
TBGU052303	Chr01	31954548	T	G	G	T	T	G	T	G	T	T	G	T	T	T	G	T	G	T	T	T	T	G
TBGU052305	Chr01	31954657	G	A	N	G	G	A	N	A	G	G	A	G	G	G	A	N	A	G	N	N	N	A
TBGU052332	Chr01	31971669	T	C	C	T	T	C	C	C	T	T	C	T	C	T	C	C	C	C	N	T	T	C
TBGU052338	Chr01	31974264	A	C	C	A	A	C	C	C	A	A	C	A	C	A	C	C	C	C	C	A	A	C
TBGU052350	Chr01	31977087	T	G	G	T	T	G	G	G	T	T	G	T	G	T	G	G	N	G	G	T	T	G
TBGU052377	Chr01	31992117	C	T	T	T	T	T	T	T	T	C	T	T	T	C	T	T	T	T	T	C	C	T
TBGU052378	Chr01	31992187	C	T	N	C	C	C	C	T	C	C	T	C	C	N	T	C	N	C	N	G	G	T
TBGU052389	Chr01	31992747	G	A	N	G	G	G	G	A	G	G	A	G	G	G	A	G	A	A	G	G	G	A
TBGU052392	Chr01	31993528	A	G	G	A	A	G	N	G	A	A	G	A	A	A	G	A	G	A	N	A	A	G
TBGU052395	Chr01	31993928	A	C	C	A	A	C	C	C	A	A	C	A	A	A	C	C	C	C	A	A	A	C
TBGU052508	Chr01	32037587	C	N	C	C	C	C	C	N	C	C	T	C	N	C	N	C	C	T	N	N	C	T
TBGU052509	Chr01	32037597	G	C	C	N	N	C	C	C	C	G	C	C	C	G	N	N	C	C	N	G	C	C
TBGU052552	Chr01	32043842	T	C	C	C	C	C	N	C	C	T	C	C	C	T	N	C	N	C	T	T	T	C
TBGU052573	Chr01	32064459	A	C	C	A	A	C	C	C	A	A	C	A	C	A	C	A	C	C	C	A	N	C
TBGU052609	Chr01	32092887	C	G	G	C	C	N	N	G	C	C	G	C	C	C	G	C	G	G	N	C	C	G
TBGU052630	Chr01	32130471	G	C	C	C	C	C	C	C	C	G	C	C	C	G	C	C	C	C	C	G	G	C
TBGU052631	Chr01	32130597	C	N	T	C	N	N	T	T	C	C	N	C	N	C	N	N	N	T	T	N	N	A
TBGU052632	Chr01	32130605	A	N	N	A	N	N	N	N	A	A	N	A	T	A	N	T	N	N	N	A	A	T
TBGU052636	Chr01	32130845	C	T	T	N	N	T	T	T	N	N	T	N	N	N	T	T	N	T	T	N	T	T
TBGU052654	Chr01	32132419	T	C	N	T	T	N	N	C	T	N	C	T	T	T	C	N	N	T	N	T	N	C
TBGU052695	Chr01	32137968	A	G	G	G	G	G	G	G	G	A	G	G	G	A	G	G	G	G	G	A	A	G
TBGU052720	Chr01	32156898	C	T	T	C	N	T	T	T	N	C	T	C	T	C	T	T	T	T	T	N	N	T
TBGU052723	Chr01	32157874	A	G	G	A	G	G	G	G	A	A	G	A	G	A	G	G	G	G	G	A	A	G
TBGU052724	Chr01	32158124	G	T	T	G	G	G	G	T	G	G	N	G	T	G	T	G	G	T	G	G	G	T
TBGU052725	Chr01	32158290	G	N	N	G	N	N	G	A	G	G	A	G	N	G	N	G	G	A	N	G	G	A
TBGU052751	Chr01	32182149	G	T	G	G	G	T	T	N	G	G	N	N	T	G	T	T	N	T	N	G	G	T
TBGU052861	Chr01	32250436	G	T	N	N	N	C	C	N	G	G	N	N	N	G	N	C	N	N	T	G	G	C
TBGU052904	Chr01	32265957	A	C	C	C	C	C	C	C	A	A	C	C	C	A	C	C	C	C	C	A	A	C
TBGU052916	Chr01	32267996	A	A	T	T	T	A	A	T	A	A	T	T	A	A	T	A	N	A	A	A	A	T
TBGU052926	Chr01	32269393	C	T	T	T	T	T	T	T	C	C	T	T	T	C	T	T	T	T	N	C	C	T
TBGU052929	Chr01	32269546	A	A	G	G	G	A	A	G	A	A	G	G	A	A	G	A	G	A	A	A	A	G
TBGU052993	Chr01	32307187	T	C	N	N	N	C	C	N	T	T	N	N	C	T	N	C	N	N	C	T	N	C
TBGU053002	Chr01	32309016	T	A	N	N	N	A	A	N	T	N	N	N	A	T	N	A	N	N	N	T	N	A
TBGU053046	Chr01	32320589	A	A	G	G	G	A	A	G	A	A	G	G	A	A	N	A	N	A	N	A	A	G
TBGU053074	Chr01	32344341	A	N	T	T	N	N	N	T	N	N	T	T	T	N	T	N	N	T	N	N	G	T
TBGU053088	Chr01	32347036	T	C	C	C	C	N	C	C	T	T	C	C	C	T	C	C	C	C	T	T	T	C
TBGU053147	Chr01	32356309	A	A	G	G	N	N	N	G	N	A	G	G	N	N	G	N	G	N	N	N	N	G
TBGU053200	Chr01	32365019	G	A	A	A	A	A	A	A	G	G	A	A	A	G	A	A	N	A	A	G	G	A
TBGU053245	Chr01	32387626	C	T	T	T	T	T	T	T	C	C	T	T	T	C	T	T	T	T	T	C	C	T
TBGU053380	Chr01	32463378	C	C	T	T	T	C	C	T	C	C	T	T	C	C	T	C	N	C	C	C	C	T
TBGU053397	Chr01	32467217	A	A	N	A	N	A	A	T	A	A	A	A	A	A	A	A	N	A	N	N	N	T
TBGU053438	Chr01	32492045	T	C	C	C	C	C	C	C	T	T	C	C	C	T	C	C	C	C	C	T	T	C
TBGU053648	Chr01	32569893	T	C	C	C	C	C	C	C	T	T	C	C	C	T	C	C	C	C	C	T	T	C
TBGU053686	Chr01	32577301	G	A	G	G	G	A	G	A	G	G	G	G	G	G	A	G	G	G	A	G	G	A
TBGU053695	Chr01	32579666	A	G	G	G	G	G	G	G	A	A	G	G	G	A	G	G	G	G	G	A	A	G
TBGU053748	Chr01	32596675	T	G	G	G	G	G	G	G	T	T	G	G	G	T	G	G	G	G	G	T	T	G
TBGU053805	Chr01	32600657	T	C	T	T	T	C	C	C	T	T	C	T	T	T	C	C	C	C	C	T	T	C
TBGU053862	Chr01	32656178	T	C	C	C	C	C	C	C	C	C	C	C	C	T	C	C	C	C	C	C	C	C
TBGU053875	Chr01	32661023	C	A	A	A	A	A	A	A	A	A	A	A	A	C	A	A	A	A	A	A	C	A
TBGU054014	Chr01	32696626	A	G	G	G	G	G	G	G	A	A	G	G	G	A	G	G	G	G	G	A	G	G
TBGU054066	Chr01	32749341	A	N	N	N	N	N	N	N	N	N	N	G	G	A	N	N	N	N	N	N	N	G
TBGU054121	Chr01	32769715	T	C	T	T	T	C	C	C	T	T	C	T	C	T	C	T	C	C	C	T	C	C
TBGU054133	Chr01	32773160	G	A	A	A	G	A	A	A	G	G	A	A	A	G	A	A	A	A	N	G	N	A
TBGU054138	Chr01	32774272	C	A	A	A	N	A	A	A	N	C	A	A	A	C	A	A	A	A	A	N	A	A
TBGU054145	Chr01	32776935	G	C	G	G	G	C	C	C	G	G	C	G	C	G	C	G	C	C	G	G	C	C
TBGU054150	Chr01	32778148	T	N	N	C	N	N	N	N	N	N	N	N	N	T	N	N	N	N	N	N	N	C
TBGU054182	Chr01	32786949	T	C	T	T	C	C	C	C	C	T	C	T	C	T	C	T	C	C	T	T	T	C
TBGU054230	Chr01	32801823	A	T	T	T	A	T	T	T	A	A	T	T	T	A	T	T	T	T	N	A	N	T
TBGU054231	Chr01	32801883	G	N	N	N	N	N	N	N	N	N	N	N	N	N	A	N	N	A	N	G	N	A
TBGU054280	Chr01	32836125	C	G	G	G	G	G	G	G	G	N	G	G	G	C	G	G	G	G	G	C	G	G
TBGU054281	Chr01	32836152	T	C	T	C	N	T	C	C	T	N	C	C	T	T	C	C	C	C	N	N	N	C
TBGU054289	Chr01	32837513	T	A	T	N	T	T	N	N	T	N	A	N	T	T	A	A	N	A	N	N	N	A
TBGU054290	Chr01	32837520	G	A	G	A	G	G	N	A	G	N	A	N	G	G	N	N	N	N	N	G	C	A
TBGU054303	Chr01	32839251	G	C	C	C	N	C	C	C	C	N	C	C	C	G	C	C	C	C	N	N	N	C
TBGU054308	Chr01	32840628	A	G	G	G	G	G	G	G	G	N	G	G	G	A	G	G	G	G	G	N	G	G
TBGU054342	Chr01	32863938	T	T	T	N	T	T	N	T	T	T	C	N	N	T	N	C	N	N	N	T	T	C
TBGU054489	Chr01	32936471	T	C	C	C	C	C	C	C	C	C	C	C	C	T	C	C	C	C	C	C	C	C
TBGU054509	Chr01	32940488	G	A	G	A	G	A	A	A	G	G	A	A	A	G	A	A	A	A	A	G	A	A
TBGU054574	Chr01	32967431	T	C	T	C	T	C	C	C	T	T	C	C	C	T	C	C	C	C	C	T	C	C
TBGU054579	Chr01	32970379	A	C	A	C	A	C	C	C	N	A	C	C	C	A	C	C	C	C	C	A	C	C
TBGU054639	Chr01	32991256	A	A	G	G	A	G	N	N	N	A	G	G	N	A	N	N	N	N	N	A	A	G
TBGU054687	Chr01	32999529	A	C	C	C	C	C	N	N	C	C	N	C	C	A	N	C	N	N	N	C	C	C
TBGU054727	Chr01	33024511	T	C	C	C	T	C	C	C	T	T	C	C	C	T	C	C	N	C	C	T	C	C
TBGU054826	Chr01	33078109	G	N	N	N	N	A	A	A	N	N	A	A	A	N	N	A	A	A	N	N	N	A
TBGU054867	Chr01	33092564	G	A	G	G	G	G	G	A	G	G	G	G	G	G	A	G	G	G	G	G	A	A
TBGU054882	Chr01	33093775	G	T	T	T	G	T	T	T	G	G	T	T	T	G	T	T	T	T	T	G	T	T
TBGU054945	Chr01	33114057	C	T	C	C	C	C	C	N	C	C	C	C	C	N	N	C	C	C	N	C	N	T
TBGU054952	Chr01	33115305	G	T	T	T	G	T	T	T	G	G	T	T	T	G	T	T	T	T	T	G	T	T
TBGU054963	Chr01	33118174	T	C	C	C	T	C	C	C	T	T	C	C	C	T	C	C	C	C	N	T	C	C
TBGU054964	Chr01	33118388	G	A	N	G	N	N	N	A	N	N	N	N	N	N	A	A	N	N	N	N	N	A
TBGU055020	Chr01	33170767	G	A	G	G	G	A	A	A	G	G	A	G	A	G	N	N	A	G	G	G	N	A
TBGU055036	Chr01	33184054	T	N	N	N	T	N	N	N	N	T	N	T	C	T	N	N	N	T	N	N	N	C
TBGU055107	Chr01	33218728	C	T	C	C	C	C	C	T	C	C	C	C	C	C	T	C	C	C	T	C	T	T
TBGU055108	Chr01	33218867	T	C	T	T	T	C	C	C	T	T	C	T	C	T	C	T	C	C	C	T	C	C
TBGU055202	Chr01	33261960	G	N	N	G	N	N	A	A	G	G	A	G	G	G	N	N	N	N	N	G	N	A
TBGU055203	Chr01	33261996	A	G	A	A	A	N	G	G	A	A	G	A	A	A	G	G	N	G	N	A	A	G
TBGU055263	Chr01	33292937	G	T	N	N	N	T	N	N	N	N	N	N	N	N	N	N	N	N	N	N	T	T
TBGU055335	Chr01	33320802	G	G	G	G	G	G	G	A	G	G	G	G	G	G	G	G	G	G	G	G	G	A
TBGU055440	Chr01	33355305	C	A	C	C	C	A	A	A	C	C	A	C	C	C	A	C	A	A	A	N	A	A
TBGU055455	Chr01	33357655	A	G	A	A	A	G	G	G	A	A	G	A	A	A	G	N	G	G	N	N	A	G
TBGU055489	Chr01	33359809	G	T	G	G	G	T	T	T	G	G	T	G	G	G	T	G	T	T	T	N	G	T
TBGU055549	Chr01	33386353	A	T	A	A	A	A	A	T	A	A	A	A	A	A	T	A	A	A	A	A	A	T
TBGU055722	Chr01	33497027	G	G	G	G	G	G	G	T	G	G	G	G	G	G	G	G	G	G	G	G	G	T
TBGU055731	Chr01	33500031	C	T	C	C	C	C	T	T	C	C	T	C	C	C	T	T	T	T	C	T	C	T
TBGU055831	Chr01	33519259	T	T	N	T	T	N	A	A	N	T	A	T	A	T	N	A	A	A	T	N	N	A
TBGU055838	Chr01	33520564	A	A	A	A	A	N	N	N	A	A	T	A	A	A	N	A	N	A	A	A	A	T
TBGU056090	Chr01	33596722	C	A	N	N	N	A	A	N	N	N	A	N	A	N	N	A	A	A	N	N	N	A
TBGU056091	Chr01	33596750	C	N	C	C	N	T	T	N	T	N	T	C	C	N	N	C	N	T	N	N	N	T
TBGU056092	Chr01	33596806	A	C	A	A	N	C	C	A	C	N	C	A	C	N	N	C	C	C	N	N	N	C
TBGU056204	Chr01	33688801	A	G	A	A	A	G	G	G	N	A	G	A	G	A	A	G	G	G	A	A	A	G
TBGU056209	Chr01	33689793	G	G	G	G	G	A	G	A	G	G	A	G	G	G	G	G	N	N	G	G	G	A
TBGU056210	Chr01	33689839	C	G	C	C	C	G	N	G	N	C	G	C	G	C	G	G	N	G	N	C	C	G
TBGU056211	Chr01	33689846	A	N	A	A	A	G	A	A	A	A	N	A	G	A	N	N	N	N	N	A	A	G
TBGU056212	Chr01	33689916	G	A	G	G	G	A	A	A	N	G	A	G	A	G	A	A	A	A	A	G	G	A
TBGU056213	Chr01	33689955	A	A	A	A	A	C	A	C	A	A	C	A	A	A	A	A	C	C	A	N	A	C
TBGU056290	Chr01	33742016	C	T	N	C	C	T	T	T	T	N	T	N	T	C	N	T	T	T	T	N	N	T
TBGU056303	Chr01	33788156	G	A	G	N	G	G	G	A	N	G	A	G	G	N	A	G	A	A	A	N	G	A
TBGU056342	Chr01	33795400	T	C	T	T	T	C	C	C	T	T	C	T	T	T	C	N	C	C	C	T	T	C
TBGU056376	Chr01	33798008	A	A	A	A	A	A	A	G	A	A	G	A	A	A	A	A	G	G	A	A	A	G
TBGU056403	Chr01	33799939	G	G	N	G	G	G	N	N	G	G	A	G	G	G	N	G	N	N	N	G	G	A
TBGU056449	Chr01	33804491	G	G	G	G	G	G	G	A	G	G	A	G	G	G	N	N	A	A	G	G	G	A
TBGU056450	Chr01	33804536	G	G	G	G	G	A	G	A	G	G	A	G	G	G	N	N	A	A	A	G	G	A
TBGU056460	Chr01	33805233	G	G	G	G	G	C	G	C	G	G	C	G	G	G	G	G	C	C	G	G	G	C
TBGU056675	Chr01	34002449	C	C	C	C	C	N	C	T	C	C	T	C	C	C	C	C	T	T	N	C	C	T
TBGU056742	Chr01	34017730	C	T	C	C	C	T	T	T	C	C	T	C	T	C	T	T	T	C	T	C	C	T
TBGU056810	Chr01	34071503	T	N	T	T	T	A	T	A	T	T	A	T	T	T	A	T	A	A	N	N	T	A
TBGU056833	Chr01	34074403	C	T	C	C	C	T	T	T	C	C	T	C	T	C	N	T	T	T	N	C	C	T
TBGU056939	Chr01	34213932	T	C	C	C	C	C	C	C	C	T	C	C	C	T	C	C	C	C	C	C	C	C
TBGU056942	Chr01	34214591	T	A	T	T	T	A	A	T	A	T	N	T	A	T	N	N	A	N	N	T	T	A
TBGU056943	Chr01	34214600	G	G	G	G	G	G	G	N	G	G	A	G	G	G	G	G	N	A	G	G	G	A
TBGU056945	Chr01	34214634	C	T	C	C	C	T	T	T	C	C	T	C	T	C	T	T	T	T	T	C	C	T
TBGU056949	Chr01	34215412	A	C	A	A	A	C	C	C	A	A	C	A	C	A	C	C	C	C	C	A	A	C
TBGU056984	Chr01	34223360	A	N	A	A	A	G	G	N	A	A	G	A	G	A	N	G	G	G	N	A	A	G
TBGU057034	Chr01	34241342	C	T	C	C	C	C	N	T	C	C	T	C	C	C	T	C	N	T	N	C	N	T
TBGU057063	Chr01	34249717	A	N	A	A	A	G	G	G	A	A	G	N	G	A	G	G	G	G	G	A	N	G
TBGU057064	Chr01	34250034	C	T	C	C	C	N	N	T	N	C	N	C	N	C	N	C	C	N	N	C	C	T
TBGU057096	Chr01	34255465	C	N	N	N	N	T	T	T	N	N	T	N	T	N	N	T	T	T	T	N	T	T
TBGU057132	Chr01	34280216	T	C	T	T	T	C	C	C	T	T	C	T	C	T	C	C	C	C	C	T	T	C
TBGU057214	Chr01	34330598	G	N	G	G	G	C	C	C	G	G	C	G	C	G	G	C	C	C	G	G	G	C
TBGU057279	Chr01	34412252	C	A	C	C	C	C	C	A	C	C	N	C	C	C	A	C	N	N	A	C	C	A
TBGU057294	Chr01	34413578	T	C	T	T	N	C	C	T	N	T	N	T	C	T	C	N	N	T	C	T	T	C
TBGU057296	Chr01	34413923	A	G	A	A	A	A	A	G	A	A	N	A	A	A	G	A	A	A	G	A	A	G
TBGU057356	Chr01	34422037	T	G	N	N	T	G	G	G	G	T	G	G	G	N	G	G	G	G	N	T	T	G
TBGU057404	Chr01	34426249	C	N	C	C	N	N	C	A	A	C	A	N	C	C	N	N	A	A	N	C	C	A
TBGU057405	Chr01	34426697	A	N	A	A	A	G	G	A	G	A	G	A	G	A	N	G	G	G	N	A	A	G
TBGU057409	Chr01	34427305	A	G	A	A	A	G	G	G	G	A	G	A	G	A	C	G	G	G	N	A	A	G
TBGU057437	Chr01	34443759	C	T	T	C	C	T	T	T	T	N	T	N	T	C	T	T	T	T	T	N	T	T
TBGU057447	Chr01	34462533	G	G	G	G	G	A	A	A	G	G	A	G	A	G	G	A	A	A	G	G	G	A
TBGU057506	Chr01	34472219	G	G	G	G	G	N	A	A	A	G	A	G	A	G	N	A	A	A	G	G	G	A
TBGU057507	Chr01	34472257	G	G	G	G	G	A	A	A	G	G	A	G	A	G	G	C	A	A	G	G	N	A
TBGU057510	Chr01	34472378	A	N	N	A	A	N	C	C	N	A	C	A	C	A	N	N	N	C	N	A	N	C
TBGU057543	Chr01	34476273	G	G	G	G	G	C	C	C	C	G	C	G	C	G	G	N	A	C	G	G	G	C
TBGU057622	Chr01	34515754	A	C	N	A	A	C	C	C	N	C	C	A	C	A	C	C	C	C	N	A	N	C
TBGU057627	Chr01	34516213	G	A	G	G	G	A	A	A	A	A	A	G	A	G	A	A	A	A	A	G	G	A
TBGU057632	Chr01	34517237	T	C	T	T	T	C	C	C	C	C	C	T	C	T	C	C	C	C	N	T	T	C
TBGU057655	Chr01	34521202	A	C	A	A	A	C	C	C	A	C	C	A	C	A	C	C	C	C	C	A	A	C
TBGU057750	Chr01	34606493	C	T	C	C	C	T	T	T	C	T	T	C	T	C	T	A	T	T	T	C	C	T
TBGU057769	Chr01	34607701	C	A	C	C	C	C	C	A	C	A	A	C	C	C	C	C	A	A	C	C	C	A
TBGU057804	Chr01	34630661	T	C	T	T	T	C	C	C	T	C	C	T	C	T	C	C	C	C	C	T	T	C
TBGU057836	Chr01	34677780	G	N	G	G	G	N	N	C	G	N	N	N	G	G	N	G	N	N	N	N	N	C
TBGU057837	Chr01	34677810	A	N	A	A	A	N	N	G	A	N	N	A	A	A	N	A	N	N	N	N	N	G
TBGU057926	Chr01	34732593	G	N	G	G	G	N	N	N	G	N	T	G	N	G	T	T	N	T	T	G	G	T
TBGU057927	Chr01	34732618	C	N	C	C	C	N	G	G	C	G	G	C	G	C	G	N	G	G	N	C	C	G
TBGU057928	Chr01	34732718	T	N	T	T	N	N	A	N	T	A	A	T	A	T	N	N	A	A	N	T	T	A
TBGU057944	Chr01	34735701	T	A	T	T	T	N	A	A	T	A	A	T	A	T	A	A	A	A	A	T	T	A
TBGU057960	Chr01	34740083	T	T	T	T	T	C	C	C	N	T	T	T	C	T	C	C	T	T	C	T	T	C
TBGU057963	Chr01	34740251	G	A	G	G	G	A	A	A	G	A	A	G	A	G	A	A	A	A	A	G	G	A
TBGU057964	Chr01	34740275	C	C	N	C	C	N	C	T	C	C	C	C	C	C	N	C	C	C	T	C	C	T
TBGU057970	Chr01	34742414	G	A	G	G	G	N	A	A	G	A	A	A	A	G	A	A	A	A	A	G	G	A
TBGU057984	Chr01	34745232	G	A	G	G	G	N	A	A	G	A	A	G	A	G	A	A	A	A	A	G	G	A
TBGU057990	Chr01	34746523	A	G	A	A	A	G	G	G	N	G	G	A	G	A	G	G	G	G	G	A	A	G
TBGU058051	Chr01	34793246	C	C	C	C	C	G	G	G	G	C	C	C	G	C	G	G	N	C	C	C	N	G
TBGU058103	Chr01	34806580	G	A	G	G	G	A	A	A	G	A	A	G	A	G	A	A	A	A	A	G	G	A
TBGU058104	Chr01	34806599	G	A	N	G	G	A	A	A	N	A	A	G	A	G	A	N	A	A	N	G	N	A
TBGU058105	Chr01	34806648	A	G	N	A	A	G	G	G	A	G	G	A	G	A	G	G	G	G	G	A	N	G
TBGU058205	Chr01	34837434	C	N	C	C	C	T	T	C	C	C	C	C	T	C	C	N	C	N	N	C	C	T
TBGU058259	Chr01	34844451	A	G	A	A	G	G	G	G	A	G	G	G	G	A	G	G	G	G	G	A	A	G
TBGU058266	Chr01	34845843	C	T	C	C	C	T	T	T	C	C	C	C	T	C	C	T	C	C	T	C	C	T
TBGU058276	Chr01	34848198	C	T	C	C	C	C	C	T	C	C	C	C	C	C	C	C	C	C	T	C	C	T
TBGU058345	Chr01	34874993	G	C	G	N	N	C	C	C	G	N	N	C	C	G	C	C	C	N	G	G	C	C
TBGU058371	Chr01	34894672	A	N	A	A	N	A	G	G	A	A	A	N	G	A	N	G	A	A	A	A	A	G
TBGU058383	Chr01	34896347	G	N	G	G	N	N	N	A	N	N	N	N	N	G	N	N	A	N	N	G	G	A
TBGU058417	Chr01	34898354	G	N	G	G	G	N	G	T	G	G	G	G	G	G	G	G	G	G	G	G	G	T
TBGU058442	Chr01	34901961	C	N	C	C	C	T	T	T	C	T	T	T	T	C	N	T	T	T	T	C	C	T
TBGU058501	Chr01	34946660	C	N	C	C	C	N	C	N	C	C	N	C	C	C	G	C	N	C	N	C	C	G
TBGU058502	Chr01	34946681	A	C	A	A	N	C	C	C	A	N	N	N	A	A	C	C	N	C	N	A	C	C
TBGU058510	Chr01	34948059	C	T	C	C	C	C	C	T	C	C	C	C	C	C	T	C	C	C	C	C	C	T
TBGU058519	Chr01	34950518	A	G	A	A	A	A	A	G	A	A	A	A	A	A	G	A	A	A	A	A	A	G
TBGU058637	Chr01	35003178	G	T	G	G	T	N	T	N	G	T	T	T	N	G	T	T	T	T	T	G	G	T
TBGU058698	Chr01	35012283	C	T	C	C	C	N	T	T	C	T	T	C	T	C	T	T	T	T	T	C	C	T
TBGU058701	Chr01	35012538	A	G	N	N	N	N	G	G	N	N	G	N	G	N	G	G	G	G	G	N	N	G
TBGU058707	Chr01	35013314	A	T	A	A	T	N	T	T	A	T	T	T	T	A	T	T	T	T	T	A	A	T
TBGU058722	Chr01	35015880	C	T	C	C	C	C	T	T	C	C	C	C	T	C	N	N	C	C	C	C	C	T
TBGU058725	Chr01	35015975	A	C	A	A	C	C	C	C	A	C	C	C	C	A	C	C	C	C	C	A	A	C
TBGU058726	Chr01	35016182	C	T	C	C	C	N	T	T	C	C	C	C	T	C	T	T	C	C	C	C	C	T
TBGU058746	Chr01	35017481	G	A	A	G	G	A	A	A	A	A	A	N	A	G	A	A	A	A	A	N	A	A
TBGU058747	Chr01	35017725	A	G	A	A	A	N	G	G	G	G	G	A	G	A	G	G	G	G	G	N	N	G
TBGU058759	Chr01	35028645	G	A	N	N	N	A	A	A	G	A	A	N	A	N	N	A	A	A	N	N	N	A
TBGU058761	Chr01	35028765	G	N	G	G	N	T	T	T	G	N	T	N	T	G	T	T	T	T	N	G	G	T
TBGU058888	Chr01	35074610	G	N	N	N	N	A	A	A	N	N	A	N	N	N	N	A	A	A	N	N	A	A
TBGU058893	Chr01	35076014	A	G	A	A	A	G	G	G	A	G	G	A	G	A	G	G	G	G	G	A	A	G
TBGU058905	Chr01	35116690	C	T	C	C	C	C	C	T	C	T	T	C	T	C	T	C	T	T	T	C	C	T
TBGU059018	Chr01	35201766	G	A	G	G	G	A	A	A	G	A	A	G	G	G	A	A	A	A	A	G	G	A
TBGU059031	Chr01	35206379	C	T	C	C	C	T	T	T	C	T	T	C	C	C	T	T	T	T	T	C	C	T
TBGU059090	Chr01	35276359	C	G	N	C	G	G	G	G	G	G	G	C	C	C	N	G	G	G	C	N	G	G
TBGU059143	Chr01	35289479	T	G	N	T	T	G	G	G	T	G	G	T	T	T	G	G	G	G	G	T	G	G
TBGU059148	Chr01	35289966	C	N	C	C	N	N	T	T	C	T	T	C	C	C	T	T	N	T	N	C	C	T
TBGU059217	Chr01	35314568	G	N	G	G	G	A	A	A	G	A	A	G	G	G	G	N	A	A	N	G	G	A
TBGU059218	Chr01	35314636	C	C	C	C	C	N	N	T	C	N	N	C	N	C	N	N	N	N	C	N	C	T
TBGU059254	Chr01	35316807	T	C	T	T	T	C	C	C	T	C	C	T	T	T	C	C	C	C	C	T	T	C
TBGU059331	Chr01	35356380	G	T	T	G	T	N	G	T	G	C	N	G	T	G	G	G	N	N	G	G	G	T
TBGU059391	Chr01	35395896	T	N	T	T	T	N	A	A	T	A	A	T	T	T	N	N	A	A	A	T	T	A
TBGU059400	Chr01	35419569	C	T	C	C	C	N	T	T	C	T	T	C	C	C	T	T	T	T	T	C	C	T
TBGU059402	Chr01	35419735	A	C	C	A	A	N	C	C	A	C	C	N	C	A	C	C	C	C	C	A	N	C
TBGU059422	Chr01	35426315	G	A	G	G	G	N	G	A	G	A	A	G	G	G	G	G	A	A	G	G	G	A
TBGU059436	Chr01	35452135	C	N	C	C	C	T	T	T	C	T	T	C	T	C	T	T	T	T	T	C	C	T
TBGU059454	Chr01	35454772	A	T	A	A	A	T	T	N	A	T	T	A	T	A	T	T	T	T	T	A	N	T
TBGU059465	Chr01	35456846	T	C	T	T	T	T	T	C	T	C	C	T	T	T	T	T	C	C	C	T	T	C
TBGU059470	Chr01	35458116	C	A	C	C	C	A	A	A	C	A	A	C	A	C	A	N	A	A	N	C	C	A
TBGU059481	Chr01	35476773	T	A	T	T	T	N	N	A	T	N	A	T	A	T	A	A	A	A	A	N	N	A
TBGU059497	Chr01	35480397	A	T	A	A	A	N	N	T	A	T	T	A	T	A	T	T	T	T	T	N	N	T
TBGU059520	Chr01	35484092	T	A	T	T	T	A	N	A	T	A	A	T	T	T	T	T	A	A	A	N	N	A
TBGU059588	Chr01	35511261	A	A	N	N	N	A	A	A	N	A	A	C	A	A	A	A	N	N	N	A	A	C
TBGU061944	Chr01	36741957	T	N	N	N	N	N	C	C	N	N	C	N	N	N	C	N	N	C	N	N	N	C
TBGU062333	Chr01	37142084	T	C	C	C	C	C	C	C	C	C	C	C	C	T	C	C	C	C	C	T	C	C
TBGU062356	Chr01	37190122	A	N	G	G	G	G	G	G	G	G	G	G	G	A	G	G	G	G	G	A	G	G
TBGU062636	Chr01	37478230	T	T	T	A	T	T	T	T	T	T	T	T	T	T	T	T	T	T	T	T	T	A
TBGU062782	Chr01	37522682	A	G	N	N	N	G	G	G	G	G	G	G	G	A	G	G	G	G	G	A	G	G
TBGU063055	Chr01	37719581	G	T	G	G	T	T	T	T	T	T	T	T	T	G	T	T	T	T	T	G	T	T
TBGU063111	Chr01	37786764	C	T	C	C	C	T	C	T	C	T	T	C	C	C	T	C	T	T	T	C	T	T
TBGU063112	Chr01	37786852	T	C	T	T	T	N	N	C	T	C	C	T	T	T	C	T	C	C	C	T	C	C
TBGU063114	Chr01	37786901	C	T	C	C	C	N	C	T	C	T	T	C	C	C	T	C	T	T	T	C	N	T
TBGU063157	Chr01	37845439	T	C	T	T	T	C	C	C	T	C	C	T	C	T	C	C	C	C	C	T	N	C
TBGU063163	Chr01	37847357	A	G	A	A	A	A	A	G	A	G	G	A	A	A	G	A	G	G	G	A	A	G
TBGU063180	Chr01	37853390	G	T	G	G	G	T	T	T	G	N	T	G	N	G	T	T	T	T	T	G	N	T
TBGU063181	Chr01	37853700	T	A	A	T	N	A	A	A	T	A	A	T	A	T	A	A	A	A	A	T	A	A
TBGU063186	Chr01	37865045	G	A	G	G	G	N	N	A	G	A	A	G	G	G	A	G	A	A	N	G	N	A
TBGU063188	Chr01	37866205	A	G	N	A	A	N	N	G	N	N	G	A	N	A	G	N	G	G	N	A	N	G
TBGU063225	Chr01	37870786	G	T	G	G	G	N	N	T	G	T	T	G	G	G	T	G	T	T	T	G	N	T
TBGU063257	Chr01	37888127	C	T	C	C	C	T	T	T	C	T	T	C	C	C	N	C	T	T	N	C	T	T
TBGU063270	Chr01	37901462	G	A	N	G	G	N	A	A	N	N	A	G	A	G	A	A	N	A	N	G	A	A
TBGU063271	Chr01	37901516	T	A	T	T	T	N	A	A	T	N	A	T	A	T	N	A	N	A	N	T	N	A
TBGU063303	Chr01	37907559	C	G	C	C	C	G	G	G	G	G	G	C	G	C	G	G	G	G	G	C	G	G
TBGU063318	Chr01	37911646	T	N	N	N	N	N	N	N	N	N	A	N	A	N	N	N	N	N	N	N	N	A
TBGU063319	Chr01	37911875	A	T	A	A	A	T	T	T	A	T	T	A	T	A	T	T	T	T	T	A	T	T
TBGU063468	Chr01	37976626	G	A	G	N	N	N	A	A	G	A	A	G	A	G	A	A	N	N	A	N	N	A
TBGU063531	Chr01	38008655	T	G	T	T	N	N	N	N	T	N	N	T	N	T	N	T	N	N	T	T	N	G
TBGU063651	Chr01	38061828	A	G	A	A	A	G	G	G	A	G	G	A	G	A	G	G	G	G	G	A	G	G
TBGU063661	Chr01	38065193	G	A	G	G	G	N	G	A	G	N	A	G	G	G	A	G	A	N	A	G	A	A
TBGU063699	Chr01	38071384	G	G	G	G	G	G	G	A	G	A	A	G	G	G	G	G	G	N	A	G	G	A
TBGU063700	Chr01	38071473	C	T	C	C	C	N	T	N	C	N	T	C	N	C	C	C	T	N	C	C	N	T
TBGU063706	Chr01	38071757	G	A	G	G	G	G	G	A	N	N	N	G	G	G	A	N	N	N	A	G	N	A
TBGU063759	Chr01	38111714	C	A	C	C	C	C	C	A	C	A	A	C	C	C	C	C	C	C	A	C	C	A
TBGU063806	Chr01	38118729	T	C	T	T	T	N	N	C	T	C	C	T	T	T	C	N	C	C	N	T	C	C
TBGU063838	Chr01	38123576	C	T	C	C	C	T	C	T	C	T	T	C	C	C	T	C	T	T	T	C	C	T
TBGU063842	Chr01	38124966	T	C	T	T	T	C	T	C	T	C	C	T	T	T	C	N	N	C	C	T	T	C
TBGU063848	Chr01	38125132	T	G	T	T	T	G	T	G	T	G	G	T	T	T	G	T	N	G	G	T	T	G
TBGU063849	Chr01	38125192	T	C	T	T	T	C	T	C	T	C	C	T	T	T	N	T	N	C	C	T	T	C
TBGU063968	Chr01	38178789	G	A	G	G	G	G	G	N	G	N	A	G	G	G	G	G	G	A	G	G	G	A
TBGU063994	Chr01	38226042	G	T	G	G	G	G	G	T	G	T	T	G	G	G	G	G	G	T	T	G	G	T
TBGU063997	Chr01	38226901	T	G	T	T	T	T	T	G	T	G	G	T	T	T	T	T	T	G	G	T	T	G
TBGU064008	Chr01	38246182	T	C	N	N	T	N	C	C	T	C	C	T	T	N	C	N	C	C	C	T	C	C
TBGU064010	Chr01	38256695	A	G	N	N	N	N	G	N	N	G	G	G	G	N	G	G	G	N	N	N	G	G
TBGU064011	Chr01	38256803	A	T	N	A	A	T	T	T	A	N	T	A	T	A	T	T	T	T	T	A	T	T
TBGU064012	Chr01	38256873	A	G	A	A	A	G	G	G	A	G	G	A	G	A	G	G	G	G	G	A	G	G
TBGU064040	Chr01	38261892	A	N	N	N	N	N	N	T	N	N	T	N	N	N	N	N	N	N	N	N	N	T
TBGU064201	Chr01	38321752	C	G	C	C	C	G	G	G	C	G	G	C	G	C	C	G	G	G	G	C	G	G
TBGU064221	Chr01	38339634	A	G	A	A	A	G	G	G	A	G	G	A	G	A	G	G	G	A	G	A	G	G
TBGU064256	Chr01	38351118	C	A	C	C	C	A	A	A	A	A	A	C	A	C	N	A	A	A	A	C	A	A
TBGU064268	Chr01	38354646	G	A	G	G	G	G	G	N	G	A	A	G	G	G	A	G	N	G	A	G	N	A
TBGU064304	Chr01	38371962	C	A	C	C	C	C	C	A	C	A	A	C	C	C	C	C	A	C	C	C	C	A
TBGU064333	Chr01	38391924	G	N	G	N	N	N	N	N	N	N	N	G	T	G	N	N	N	N	N	N	N	T
TBGU064345	Chr01	38395394	C	A	C	N	C	N	A	A	N	A	A	C	A	C	A	A	A	C	N	C	N	A
TBGU064352	Chr01	38396968	T	A	T	T	T	A	A	A	N	A	A	T	A	T	A	A	A	T	N	T	A	A
TBGU064358	Chr01	38398139	G	A	G	G	G	A	A	A	N	A	A	G	A	G	A	A	A	G	A	G	A	A
TBGU064373	Chr01	38439180	T	G	T	T	T	T	T	G	T	G	G	T	T	T	G	T	G	T	G	T	G	G
TBGU064376	Chr01	38439860	G	A	G	G	G	G	G	A	G	A	A	G	G	G	G	G	G	G	A	G	G	A
TBGU064415	Chr01	38467886	G	C	G	G	G	C	C	C	G	C	C	G	N	G	C	C	C	N	C	G	C	C
TBGU064465	Chr01	38475217	G	G	G	G	G	A	A	A	G	G	A	G	G	G	N	A	A	G	G	G	G	A
TBGU064468	Chr01	38475633	G	G	G	G	G	A	A	A	G	G	N	G	G	G	N	A	N	G	G	G	G	A
TBGU064485	Chr01	38478093	T	N	T	T	T	N	C	C	N	N	N	N	T	T	N	C	N	N	N	N	N	C
TBGU064489	Chr01	38478625	T	T	T	T	T	G	G	G	T	T	N	T	T	T	N	G	N	T	T	T	T	G
TBGU064493	Chr01	38479912	A	A	A	A	A	G	G	N	A	A	N	A	A	A	N	G	N	A	N	A	A	G
TBGU064494	Chr01	38480127	A	A	N	A	N	N	A	G	N	N	N	A	A	A	N	N	N	N	N	N	N	G
TBGU064652	Chr01	38553897	A	C	A	C	A	C	C	C	N	C	C	A	C	A	C	C	C	C	C	A	C	C
TBGU064655	Chr01	38554912	C	A	A	A	N	A	A	A	N	A	A	N	A	C	A	A	A	A	A	C	A	A
TBGU064699	Chr01	38565698	A	G	A	G	A	G	G	G	A	G	G	A	G	A	G	G	G	G	G	A	G	G
TBGU064721	Chr01	38571760	C	T	T	T	C	C	C	T	C	T	T	C	T	C	T	C	T	T	T	C	C	T
TBGU064722	Chr01	38571857	C	A	C	A	C	A	A	A	C	A	A	C	A	C	A	A	A	A	A	C	A	A
TBGU064747	Chr01	38583618	T	N	C	C	C	T	T	C	N	C	C	T	T	T	N	T	C	N	C	T	T	C
TBGU064818	Chr01	38645592	T	C	C	C	C	C	C	C	C	C	C	T	C	T	C	C	C	C	C	C	C	C
TBGU064858	Chr01	38717342	G	N	N	N	N	N	N	C	N	N	N	G	C	G	N	N	N	G	N	G	C	C
TBGU064860	Chr01	38717414	C	G	G	G	C	C	N	G	N	G	G	C	G	C	N	C	G	N	N	C	N	G
TBGU064866	Chr01	38737122	G	A	G	A	G	G	G	A	G	A	A	G	A	G	N	G	A	A	A	G	N	A
TBGU064879	Chr01	38740825	G	A	G	A	A	A	A	A	G	A	A	G	A	G	N	A	A	A	N	G	A	A
TBGU064897	Chr01	38761552	G	A	G	A	A	A	A	A	G	A	A	G	A	G	A	A	A	A	A	A	A	A
TBGU064929	Chr01	38768003	T	C	N	N	N	C	C	C	N	N	C	T	C	T	N	N	N	C	N	N	N	C
TBGU064932	Chr01	38768133	C	G	C	G	G	G	G	G	C	G	G	C	G	C	N	G	G	G	G	G	G	G
TBGU064975	Chr01	38783423	G	T	G	T	T	T	T	T	G	T	T	G	N	G	T	T	T	T	T	N	T	T
TBGU064976	Chr01	38783491	T	C	T	C	N	C	C	C	T	C	N	T	N	T	C	C	C	C	C	C	C	C
TBGU065004	Chr01	38803625	A	A	N	G	N	N	N	G	A	N	G	N	N	A	N	G	N	N	N	N	N	G
TBGU065005	Chr01	38803667	A	G	A	G	N	G	G	G	A	N	G	A	N	A	G	G	G	G	G	N	G	G
TBGU065212	Chr01	38959045	T	A	T	A	T	A	T	A	T	A	A	T	T	T	T	T	A	T	A	A	T	A
TBGU065225	Chr01	38976651	T	C	N	C	N	N	C	C	N	N	N	T	N	T	N	C	N	N	N	N	N	C
TBGU065231	Chr01	38978218	G	A	G	A	A	A	A	A	G	A	A	G	A	G	A	A	A	A	A	A	A	A
TBGU065272	Chr01	38986270	T	C	N	C	N	C	C	C	N	C	C	T	C	T	C	C	C	C	N	N	C	C
TBGU065308	Chr01	39014145	G	A	G	A	G	A	A	A	G	A	A	G	A	G	A	A	A	A	A	A	A	A
TBGU065319	Chr01	39018319	C	T	C	T	C	T	T	T	C	T	T	C	T	C	T	T	T	T	T	T	T	T
TBGU065321	Chr01	39019005	G	A	G	A	G	A	A	A	G	A	A	G	A	G	A	A	A	A	A	A	A	A
TBGU065366	Chr01	39063035	A	G	G	G	A	G	G	G	A	G	G	A	G	A	G	G	G	G	G	G	G	G
TBGU065418	Chr01	39075444	C	T	N	N	N	N	N	N	N	N	N	N	N	N	C	N	N	C	N	N	N	T
TBGU065472	Chr01	39084657	G	T	T	T	G	T	G	T	G	N	T	G	G	G	G	T	T	G	T	T	G	T
TBGU065488	Chr01	39134414	A	C	C	C	N	N	N	C	N	N	C	A	C	N	C	N	C	C	C	N	C	C
TBGU065510	Chr01	39137661	G	T	T	T	G	T	N	T	G	T	T	G	T	G	T	G	T	T	T	T	T	T
TBGU065519	Chr01	39139308	A	G	G	G	A	G	N	G	A	N	G	A	N	A	N	A	G	G	G	G	G	G
TBGU065520	Chr01	39139474	A	C	N	N	N	N	N	C	N	N	C	N	C	A	N	C	N	N	C	N	C	C
TBGU065525	Chr01	39141538	T	C	C	C	T	C	N	C	T	C	C	T	T	T	C	T	C	C	C	C	C	C
TBGU065528	Chr01	39142008	C	T	T	T	C	T	N	T	C	T	T	C	C	C	T	T	T	T	T	T	T	T
TBGU065606	Chr01	39213748	A	C	C	C	A	C	C	C	A	N	C	A	C	A	C	C	C	C	C	C	C	C
TBGU065617	Chr01	39216031	C	T	T	T	C	T	T	T	C	T	T	C	T	C	T	T	T	T	T	T	T	T
TBGU065643	Chr01	39250109	G	A	A	A	N	A	A	A	G	A	A	G	G	G	A	A	A	A	A	A	A	A
TBGU065717	Chr01	39256485	A	T	T	T	N	T	A	T	N	T	T	A	T	A	T	A	T	T	T	T	T	T
TBGU065750	Chr01	39286274	T	G	G	G	N	G	T	G	T	G	G	T	T	T	G	T	G	G	G	G	G	G
TBGU065770	Chr01	39290236	G	A	A	A	N	A	A	A	N	N	A	G	A	G	A	A	A	A	A	A	A	A
TBGU065792	Chr01	39319307	C	T	T	T	N	N	T	T	T	N	T	C	N	N	N	N	N	N	T	N	T	T
TBGU065835	Chr01	39340330	T	G	G	G	N	G	G	G	N	N	G	N	G	T	G	G	N	G	G	N	G	G
TBGU065902	Chr01	39380541	A	C	C	C	A	C	A	C	A	C	C	A	A	A	A	A	C	A	N	C	A	C
TBGU065918	Chr01	39384775	A	G	G	G	N	G	G	G	A	N	G	A	G	A	G	G	G	G	N	G	G	G
TBGU066066	Chr01	39441855	C	G	N	G	N	G	G	G	C	N	G	C	C	C	G	G	G	N	G	G	G	G
TBGU066123	Chr01	39460309	A	G	G	G	N	G	G	G	A	G	G	N	G	A	G	G	G	G	G	N	G	G
TBGU066143	Chr01	39464041	C	N	N	T	N	N	N	T	N	N	T	C	N	C	N	T	T	N	N	N	T	T
TBGU066172	Chr01	39491501	A	N	N	N	N	N	N	N	A	N	N	A	A	A	N	N	N	N	N	N	G	G
TBGU066262	Chr01	39550193	A	A	A	T	N	N	A	T	N	N	T	A	N	A	N	T	T	T	N	T	N	T
TBGU066320	Chr01	39593241	C	T	C	T	T	N	T	T	C	T	T	C	T	C	T	T	T	T	T	T	T	T
TBGU066359	Chr01	39603749	G	N	G	N	N	N	N	N	N	N	N	G	N	G	N	N	N	T	N	N	N	T
TBGU066374	Chr01	39608291	C	N	C	N	N	N	G	G	C	G	C	C	C	C	C	G	G	G	A	N	C	G
TBGU066455	Chr01	39639477	G	T	G	N	N	T	T	T	T	N	T	G	T	G	G	G	T	T	T	N	T	T
TBGU066489	Chr01	39645098	T	N	T	N	N	N	N	N	T	N	G	T	T	T	N	G	N	N	N	N	N	G
TBGU066524	Chr01	39648923	C	G	C	N	N	N	G	C	C	N	G	C	C	C	N	N	N	N	N	N	G	G
TBGU066539	Chr01	39692682	G	A	N	N	N	A	A	A	N	A	A	A	A	N	N	A	A	A	A	N	A	A
TBGU066588	Chr01	39725075	C	C	C	T	C	C	C	T	C	N	C	C	C	C	C	C	N	T	N	T	C	T
TBGU066631	Chr01	39744202	T	C	T	C	C	C	C	C	T	C	C	C	T	T	N	T	C	C	N	C	C	C
TBGU066677	Chr01	39762327	G	N	G	N	N	N	N	G	G	N	N	A	G	G	N	G	N	G	N	G	N	A
TBGU066678	Chr01	39762398	A	N	N	N	N	N	N	N	A	N	N	G	N	A	G	N	N	N	N	N	N	G
TBGU066731	Chr01	39798685	A	N	A	T	A	A	A	T	A	N	T	T	A	A	N	N	A	T	N	T	T	T
TBGU066747	Chr01	39803832	G	G	G	C	G	G	G	C	G	C	G	G	G	G	N	G	C	C	C	C	G	C
TBGU066819	Chr01	39829699	A	A	A	T	N	A	N	T	N	N	A	A	A	A	A	A	N	T	G	G	A	T
TBGU066932	Chr01	39900408	G	A	N	A	N	N	N	N	G	A	A	A	G	G	G	G	A	A	A	N	A	A
TBGU066941	Chr01	39901273	A	G	A	G	N	N	N	G	A	G	G	G	G	A	G	G	G	G	N	N	G	G
TBGU067023	Chr01	39922047	A	N	G	G	N	G	N	N	N	N	N	N	N	N	N	N	N	N	N	N	N	G
TBGU067039	Chr01	39923657	T	G	T	G	N	N	T	G	T	N	G	G	T	T	T	T	G	G	G	N	G	G
TBGU067072	Chr01	39929062	T	G	T	G	G	G	G	G	T	G	G	G	G	T	G	G	G	G	G	G	G	G
TBGU067105	Chr01	39933879	C	T	C	T	N	T	N	T	C	T	T	T	C	C	N	N	T	T	N	T	T	T
TBGU067106	Chr01	39933903	C	T	C	T	N	T	N	T	C	N	T	T	C	C	N	N	T	T	N	N	N	T
TBGU067107	Chr01	39933931	C	T	C	T	N	N	C	T	C	N	T	T	C	C	N	N	T	T	N	N	T	T
TBGU067190	Chr01	39970556	C	G	C	G	G	G	G	G	C	G	G	N	G	C	G	G	G	G	G	C	G	G
TBGU067196	Chr01	39971396	A	G	A	G	G	C	G	G	A	G	G	G	G	A	G	G	G	G	G	A	G	G
TBGU067324	Chr01	40051581	T	N	N	N	N	N	N	N	N	N	N	N	N	N	N	N	N	C	N	N	N	C
TBGU067339	Chr01	40054736	G	A	G	A	N	N	N	A	G	N	A	A	A	G	G	N	N	A	N	G	N	A
TBGU067343	Chr01	40055122	G	N	G	N	N	N	N	N	N	N	N	T	N	G	N	N	N	N	N	G	N	A
TBGU067400	Chr01	40100840	G	A	G	A	A	A	A	A	G	A	A	A	A	G	G	N	A	A	A	G	A	A
TBGU067419	Chr01	40105888	A	C	A	C	C	C	C	C	A	A	C	C	A	A	N	N	C	C	C	A	C	C
TBGU067424	Chr01	40120684	T	G	T	G	N	G	T	N	T	T	G	G	T	T	T	G	G	N	N	T	T	G
TBGU067518	Chr01	40146457	G	A	G	A	N	N	A	A	N	G	A	A	N	G	A	A	N	A	N	G	N	A
TBGU067538	Chr01	40152413	G	A	G	A	A	G	G	A	G	G	A	A	A	G	A	G	A	A	A	N	A	A
TBGU067539	Chr01	40152444	C	T	C	T	C	C	C	T	C	N	T	T	C	C	C	C	T	C	T	C	C	T
TBGU067540	Chr01	40152626	T	C	T	C	N	T	T	C	T	T	C	C	C	T	C	T	C	C	N	T	N	C
TBGU067541	Chr01	40152885	A	G	A	G	G	A	A	G	A	N	G	G	G	A	G	A	G	G	N	N	G	G
TBGU067542	Chr01	40153028	C	G	C	G	T	C	C	G	C	C	G	G	G	C	N	C	N	G	C	C	C	G
TBGU067544	Chr01	40154294	C	T	C	T	T	C	C	T	C	C	T	T	T	C	T	C	T	T	T	C	N	T
TBGU067563	Chr01	40177357	T	A	T	A	T	T	T	A	T	T	A	T	A	T	T	T	A	A	A	N	A	A
TBGU067597	Chr01	40201604	T	C	T	C	T	C	C	C	T	T	C	T	C	T	C	C	N	C	N	T	C	C
TBGU067599	Chr01	40202213	C	A	C	A	C	A	A	A	C	C	A	C	A	C	A	A	A	A	N	C	A	A
TBGU067629	Chr01	40207504	C	T	C	T	C	T	T	T	C	C	T	C	T	C	T	T	T	T	N	C	T	T
TBGU067635	Chr01	40218030	G	A	G	A	G	A	A	A	G	G	A	G	A	G	A	A	A	A	A	G	A	A
TBGU067636	Chr01	40218654	A	G	A	G	A	G	G	G	A	N	G	A	G	A	G	G	G	G	G	N	G	G
TBGU067684	Chr01	40247510	C	G	N	G	C	C	N	G	G	N	G	N	G	N	N	N	G	G	G	N	G	G
TBGU067705	Chr01	40256940	C	T	C	T	T	T	T	T	C	C	T	C	T	C	T	T	T	T	T	C	T	T
TBGU067720	Chr01	40258801	C	T	C	T	C	T	T	T	C	C	T	C	T	C	T	T	T	T	N	C	T	T
TBGU067789	Chr01	40278202	G	C	G	C	G	C	N	C	G	G	C	G	C	G	G	G	C	C	N	G	C	C
TBGU067790	Chr01	40278218	C	T	N	T	N	N	N	T	C	N	T	C	T	C	N	N	N	T	N	N	N	T
TBGU067801	Chr01	40288974	C	T	T	T	N	N	T	T	N	N	N	T	N	N	T	T	T	T	N	N	N	T
TBGU067805	Chr01	40289469	G	A	G	A	G	A	A	A	N	N	A	G	A	G	A	A	A	A	N	N	A	A
TBGU067824	Chr01	40292176	T	A	T	A	T	N	T	A	N	N	A	T	A	T	T	T	A	A	A	T	T	A
TBGU067827	Chr01	40294182	G	T	G	N	G	N	N	T	N	N	N	G	N	G	N	G	T	T	N	G	A	T
TBGU067837	Chr01	40320798	A	G	A	G	G	G	G	G	A	A	G	A	G	A	G	G	G	G	G	A	G	G
TBGU067840	Chr01	40321964	G	A	G	A	T	A	A	A	G	G	A	G	A	G	A	A	A	A	A	G	A	A
TBGU067842	Chr01	40323142	T	C	T	C	C	C	C	C	T	T	C	T	C	T	C	C	C	C	C	T	C	C
TBGU067843	Chr01	40323231	T	C	T	C	T	T	T	C	T	T	C	T	C	T	T	T	C	C	C	T	C	C
TBGU067952	Chr01	40398947	T	C	N	C	N	C	C	C	C	T	C	T	C	T	C	C	C	C	C	T	C	C
TBGU067953	Chr01	40398959	G	A	A	A	N	A	A	A	N	G	A	G	A	G	A	A	A	A	A	G	A	A
TBGU067974	Chr01	40401223	A	G	G	G	G	G	G	G	G	N	G	G	G	A	G	G	G	G	G	N	G	G
TBGU068026	Chr01	40429404	A	G	A	N	A	G	G	G	A	A	G	A	G	A	N	G	G	G	N	A	G	G
TBGU068027	Chr01	40429418	T	C	T	C	T	C	C	C	T	T	C	T	C	T	C	C	C	C	C	T	C	C
TBGU068030	Chr01	40430460	G	C	G	C	G	C	C	C	G	G	C	G	C	G	C	C	C	C	N	G	C	C
TBGU068052	Chr01	40459142	C	T	C	T	C	T	T	T	C	C	T	C	T	C	T	T	T	T	C	C	T	T
TBGU068076	Chr01	40475135	A	G	N	N	N	N	N	G	N	N	G	N	G	N	N	N	G	G	N	N	N	G
TBGU068086	Chr01	40478819	G	C	G	C	G	C	C	C	G	G	C	G	C	G	N	C	C	C	N	G	C	C
TBGU068087	Chr01	40478900	C	G	C	G	C	G	G	G	N	C	G	C	G	C	C	C	G	G	G	C	G	G
TBGU068096	Chr01	40480599	C	T	C	T	C	T	T	T	C	C	T	C	T	C	T	T	T	T	T	C	T	T
TBGU068110	Chr01	40500627	T	G	T	N	T	N	G	N	G	T	N	T	N	T	G	G	N	N	N	N	N	G
TBGU068112	Chr01	40500860	T	C	T	N	T	N	N	T	T	T	N	T	N	T	C	N	C	C	T	N	T	C
TBGU068114	Chr01	40500915	T	C	T	C	T	C	C	N	T	T	N	T	C	T	C	C	C	C	N	N	N	C
TBGU068117	Chr01	40501204	T	G	T	G	T	N	G	N	N	N	N	T	G	T	G	G	G	G	N	G	G	G
TBGU068118	Chr01	40501387	A	G	N	G	N	G	G	G	N	N	G	N	G	N	G	G	G	G	N	N	G	G
TBGU068172	Chr01	40518683	G	C	C	C	N	C	C	C	G	N	C	N	G	G	A	C	C	C	C	C	C	C
TBGU068181	Chr01	40520053	G	A	G	A	G	A	A	A	G	G	A	G	G	G	G	A	A	A	N	G	A	A
TBGU068309	Chr01	40551442	C	T	C	T	C	T	N	T	C	C	T	C	T	C	T	T	T	T	N	N	T	T
TBGU068350	Chr01	40562042	G	A	G	A	G	A	A	A	N	G	A	A	A	G	A	A	A	A	A	G	A	A
TBGU068355	Chr01	40562977	G	N	N	N	N	N	N	N	N	G	C	N	N	G	N	N	N	C	N	G	N	C
TBGU068360	Chr01	40563588	A	G	G	G	N	G	G	G	G	N	G	N	G	N	N	N	G	G	G	N	G	G
TBGU068376	Chr01	40567920	C	A	C	A	C	A	A	A	C	C	A	C	A	C	A	A	A	A	A	C	A	A
TBGU068393	Chr01	40579934	C	G	C	G	G	G	G	G	C	C	G	C	G	C	C	C	G	G	N	C	N	G
TBGU068394	Chr01	40580126	G	A	G	A	A	A	A	A	G	G	A	G	A	G	G	G	A	A	A	G	A	A
TBGU068429	Chr01	40609622	A	N	N	N	N	G	A	G	N	N	N	N	N	N	N	A	N	N	N	A	N	G
TBGU068430	Chr01	40610264	C	N	N	N	N	T	T	N	N	N	N	N	N	N	N	N	N	N	N	C	C	T
TBGU068457	Chr01	40663575	A	G	A	G	G	G	G	G	A	N	G	A	G	A	G	G	G	G	G	A	G	G
TBGU068475	Chr01	40666693	A	G	A	G	G	G	A	G	A	A	G	A	G	A	A	A	G	G	N	A	A	G
TBGU068593	Chr01	40731360	C	T	C	T	N	T	C	T	C	C	T	C	T	C	C	C	T	T	C	C	C	T
TBGU068675	Chr01	40786447	A	C	C	C	C	C	C	C	C	N	C	C	C	A	C	C	C	C	C	N	C	C
TBGU068692	Chr01	40790159	G	N	A	A	N	A	A	A	A	N	A	A	A	N	A	N	A	A	N	N	N	A
TBGU068756	Chr01	40873607	T	N	N	N	N	N	G	N	N	N	N	N	N	T	N	N	N	N	N	N	T	G
TBGU068837	Chr01	40893943	A	G	G	G	N	G	G	G	N	A	G	G	G	A	N	G	G	G	N	N	N	G
TBGU068843	Chr01	40894138	A	G	G	G	N	G	G	G	A	A	G	G	G	A	N	N	G	N	N	A	N	G
TBGU068975	Chr01	40937782	C	C	C	N	N	A	C	A	N	N	A	C	A	C	C	C	A	C	N	C	N	A
TBGU068983	Chr01	40939126	A	A	A	G	G	G	A	G	A	N	G	A	G	A	A	A	G	A	N	A	G	G
TBGU068992	Chr01	40939967	G	G	G	A	N	A	G	A	G	N	A	G	A	G	G	G	A	G	N	G	A	A
TBGU069020	Chr01	40950068	C	T	C	T	T	T	T	N	C	C	C	C	T	C	T	N	T	C	N	C	N	T
TBGU069075	Chr01	40994022	G	G	G	A	G	A	G	A	G	G	A	G	A	G	A	G	A	N	A	G	A	A
TBGU069097	Chr01	41006025	T	T	T	C	T	C	N	C	T	T	C	T	C	T	N	T	N	T	C	T	C	C
TBGU069124	Chr01	41021206	T	C	T	C	N	C	C	C	T	T	C	T	C	T	C	C	C	T	N	T	N	C
TBGU069139	Chr01	41024566	C	T	C	T	T	T	T	T	C	C	T	C	T	C	T	T	T	C	N	C	N	T
TBGU069211	Chr01	41090952	G	A	G	A	A	A	A	A	G	G	A	G	A	G	A	A	A	A	A	G	A	A
TBGU069236	Chr01	41097069	G	N	G	N	G	N	G	A	N	N	A	G	N	G	N	G	N	N	N	N	N	A
TBGU069237	Chr01	41097111	G	N	N	N	N	N	N	N	N	N	N	N	N	N	N	T	N	N	N	N	N	C
TBGU069238	Chr01	41097133	G	N	N	A	N	N	G	N	N	N	N	N	N	G	N	N	N	A	A	N	N	A
TBGU069241	Chr01	41097255	A	T	N	T	T	T	T	T	N	A	T	A	T	A	T	T	T	T	T	A	T	T
TBGU069247	Chr01	41106995	G	N	N	N	N	N	G	N	N	N	N	N	N	N	N	N	A	N	N	N	N	A
TBGU069262	Chr01	41112312	G	A	N	A	G	A	G	A	N	G	A	G	A	G	A	G	A	A	A	G	A	A
TBGU069266	Chr01	41113084	G	A	G	A	A	A	A	A	G	G	A	G	A	G	A	A	A	A	A	G	A	A
TBGU069297	Chr01	41120804	C	A	C	N	N	N	T	C	C	C	N	C	C	C	C	T	N	N	C	C	N	T
TBGU069299	Chr01	41121092	T	C	T	C	T	C	T	C	N	T	C	T	C	T	C	T	C	C	C	N	C	C
TBGU069338	Chr01	41187514	C	T	C	T	C	C	C	T	C	C	T	C	C	C	C	C	T	C	T	C	N	T
TBGU069384	Chr01	41196125	G	A	G	A	G	G	G	A	G	G	A	G	G	G	G	G	A	G	A	G	A	A
TBGU069389	Chr01	41205973	T	G	N	G	G	G	G	G	T	T	G	T	G	T	G	G	G	G	G	T	G	G
TBGU069460	Chr01	41211912	T	C	T	C	C	C	C	C	T	T	C	T	C	T	C	C	C	C	C	T	C	C
TBGU069549	Chr01	41243209	A	G	N	G	A	A	A	G	N	A	G	A	G	A	A	A	G	G	G	A	G	G
TBGU069551	Chr01	41243623	T	A	T	A	A	A	A	A	N	T	A	T	A	T	A	A	A	A	A	T	A	A
TBGU069616	Chr01	41299585	A	G	A	G	N	G	G	G	A	A	G	A	N	A	N	G	G	G	N	A	N	G
TBGU069617	Chr01	41299596	A	G	A	N	N	G	N	N	A	A	N	A	N	A	N	G	N	N	N	A	N	G
TBGU069652	Chr01	41314041	C	T	C	T	N	C	C	C	C	C	T	C	C	C	C	C	T	C	T	C	T	T
TBGU069688	Chr01	41320030	T	C	T	C	N	T	T	T	T	T	C	T	T	T	T	T	C	T	C	T	C	C
TBGU069798	Chr01	41382939	T	G	T	G	G	G	G	G	T	T	G	T	G	T	G	G	G	T	G	T	G	G
TBGU069800	Chr01	41383188	T	T	T	C	T	T	T	C	T	T	C	T	T	T	T	T	C	T	N	T	N	C
TBGU069824	Chr01	41386956	T	C	T	C	C	C	C	C	T	T	C	T	C	T	C	C	C	T	C	T	C	C
TBGU069839	Chr01	41389576	A	G	A	G	N	G	G	G	A	A	G	A	G	A	G	A	G	A	G	A	G	G
TBGU070067	Chr01	41437370	C	T	C	T	N	T	N	T	C	C	T	C	T	C	N	T	T	T	N	C	N	T
TBGU070098	Chr01	41440532	G	A	G	A	N	N	N	A	G	G	A	G	N	G	N	A	A	A	N	G	N	A
TBGU070099	Chr01	41440584	C	T	C	T	N	T	N	T	C	C	T	C	T	C	N	C	T	T	T	C	T	T
TBGU070149	Chr01	41443780	T	T	T	C	C	N	T	T	T	T	C	T	C	T	T	T	C	T	N	T	N	C
TBGU070185	Chr01	41462589	C	C	C	N	N	C	N	A	C	C	N	C	C	C	N	N	N	C	N	C	C	A
TBGU070186	Chr01	41462611	A	A	A	N	N	G	N	N	A	A	N	A	G	A	N	A	N	A	N	A	A	G
TBGU070348	Chr01	41477913	G	G	G	N	G	G	N	N	G	G	A	G	G	G	G	A	A	G	N	G	N	A
TBGU070382	Chr01	41481454	T	G	T	G	G	G	G	G	T	T	G	T	G	T	G	G	G	T	G	T	G	G
TBGU070388	Chr01	41482113	C	G	C	G	N	N	G	G	C	C	G	C	C	C	C	N	G	C	C	C	N	G
TBGU070417	Chr01	41494462	T	C	T	C	N	C	C	C	T	T	C	T	C	T	T	C	C	T	N	T	T	C
TBGU070440	Chr01	41497813	T	C	T	C	C	C	C	C	T	T	C	T	C	T	C	C	C	T	C	T	N	C
TBGU070510	Chr01	41501988	A	G	A	G	G	G	G	G	N	A	G	A	G	A	G	G	G	A	G	A	A	G
TBGU070517	Chr01	41502280	T	C	T	C	N	C	C	C	N	T	C	T	C	T	N	C	C	T	N	T	N	C
TBGU070522	Chr01	41502538	C	T	C	T	N	T	T	T	C	C	T	C	T	C	C	T	T	C	T	C	C	T
TBGU070537	Chr01	41505010	G	G	G	A	N	G	N	A	G	G	A	G	G	G	G	G	A	G	A	G	G	A
TBGU070541	Chr01	41505179	G	A	G	A	N	A	A	A	G	G	A	G	G	G	G	A	A	G	A	G	A	A
TBGU070557	Chr01	41506988	T	C	T	C	N	C	N	C	T	T	C	T	C	T	N	C	C	T	N	T	N	C
TBGU070653	Chr01	41521102	C	T	T	T	T	T	T	T	C	C	T	C	T	C	T	T	T	C	T	C	T	T
TBGU070691	Chr01	41549553	C	T	C	N	C	C	N	N	C	C	N	C	C	C	C	C	N	C	T	C	N	T
TBGU070720	Chr01	41553517	A	G	A	G	A	G	N	G	A	A	G	A	G	A	A	C	G	A	G	N	G	G
TBGU070733	Chr01	41556270	A	G	A	G	N	G	N	G	N	A	G	A	G	A	N	N	G	A	N	A	G	G
TBGU070743	Chr01	41557570	G	A	G	A	G	A	N	A	N	G	A	G	A	G	G	N	A	G	N	G	N	A
TBGU070781	Chr01	41565296	A	G	A	G	A	A	A	G	A	A	G	A	A	A	A	A	G	A	G	A	G	G
TBGU070861	Chr01	41607860	C	N	C	T	N	N	N	C	C	N	N	C	N	C	N	N	N	C	T	C	N	T
TBGU070865	Chr01	41608453	A	G	A	G	G	G	A	G	A	A	G	A	G	A	A	A	G	A	G	A	G	G
TBGU070883	Chr01	41610657	T	C	T	C	N	C	C	C	T	T	C	T	C	T	C	C	C	T	C	T	C	C
TBGU070930	Chr01	41631956	T	C	T	C	C	C	C	C	T	T	C	T	N	T	N	T	C	T	N	T	N	C
TBGU070995	Chr01	41717275	G	N	N	N	N	N	N	N	N	N	A	N	G	N	N	N	N	N	N	N	N	A
TBGU071021	Chr01	41719386	A	T	N	N	A	A	N	T	N	N	T	A	A	A	A	A	T	N	T	A	N	T
TBGU071060	Chr01	41725369	G	C	N	N	N	N	N	N	N	N	N	N	N	G	N	N	N	N	N	G	N	C
TBGU071142	Chr01	41864480	T	G	G	G	T	G	G	G	G	G	G	G	G	G	G	G	G	G	G	G	G	G
TBGU071143	Chr01	41864525	C	G	C	C	C	C	C	G	C	C	G	C	C	C	G	C	G	C	G	C	G	G
TBGU071147	Chr01	41865812	T	C	T	T	T	T	T	C	T	T	C	T	T	T	C	T	C	T	C	T	N	C
TBGU071161	Chr01	41868455	G	A	G	G	G	A	G	A	G	G	A	G	A	G	G	G	A	G	A	G	A	A
TBGU071173	Chr01	41879212	C	T	C	C	C	C	C	T	C	C	T	C	C	C	N	C	T	C	T	C	T	T
TBGU071231	Chr01	41923582	T	A	T	T	N	N	N	A	T	T	A	T	T	T	N	N	A	T	N	T	N	A
TBGU071245	Chr01	41925514	G	A	G	G	G	A	G	A	G	G	A	G	G	G	A	G	A	G	A	G	N	A
TBGU071401	Chr01	42039022	T	G	T	T	N	N	G	G	T	T	G	T	T	N	N	G	G	G	N	N	G	G
TBGU071403	Chr01	42039257	T	T	T	T	T	T	T	A	T	T	A	T	T	T	T	T	A	N	A	T	T	A
TBGU071425	Chr01	42043504	C	T	C	C	C	C	T	T	C	C	T	C	C	C	T	T	T	T	T	C	T	T
TBGU071438	Chr01	42052230	A	G	A	A	N	A	G	G	N	A	G	A	A	A	G	G	G	N	G	N	N	G
TBGU071463	Chr01	42055851	G	G	N	G	G	G	G	T	N	G	T	G	G	G	G	G	T	N	T	G	N	T
TBGU071481	Chr01	42059928	A	N	N	A	N	N	N	G	N	N	G	N	N	N	N	N	G	G	N	N	N	G
TBGU071482	Chr01	42059966	A	G	A	A	A	G	G	G	A	A	G	A	A	A	N	N	G	G	G	A	G	G
TBGU071483	Chr01	42060005	T	C	T	T	T	N	N	C	T	T	C	T	T	T	N	N	C	N	N	N	C	C
TBGU071524	Chr01	42108444	T	G	N	N	N	N	G	G	T	N	G	G	T	T	N	N	N	N	N	T	N	G
TBGU071701	Chr01	42171635	C	A	N	N	N	A	A	A	C	N	A	A	C	C	N	A	A	A	N	C	A	A
TBGU071703	Chr01	42172073	T	N	N	N	N	G	G	N	T	N	G	N	T	T	G	G	N	G	N	N	G	G
TBGU071769	Chr01	42193466	T	C	C	C	C	C	C	C	T	C	C	C	T	T	C	C	C	C	C	T	C	C
TBGU071813	Chr01	42200218	A	G	G	G	G	G	N	G	A	G	G	G	A	A	G	G	G	G	A	A	G	G
TBGU071867	Chr01	42209831	T	A	A	A	N	A	A	A	N	A	A	A	A	N	A	N	A	A	N	N	A	A
TBGU071960	Chr01	42225161	C	A	N	A	C	N	C	A	C	N	A	A	C	C	C	N	N	N	C	C	C	A
TBGU071994	Chr01	42229780	T	G	N	G	N	G	N	N	N	N	G	G	T	T	N	N	N	N	N	N	N	G
TBGU072004	Chr01	42230645	A	C	C	C	C	C	A	C	A	C	C	C	A	A	C	C	C	C	C	A	A	C
TBGU072013	Chr01	42240738	C	G	C	C	C	G	C	G	C	C	G	C	C	C	C	G	G	G	G	C	C	G
TBGU072016	Chr01	42241149	C	T	C	C	C	T	C	T	C	C	T	C	C	C	C	N	T	T	T	C	C	T
TBGU072019	Chr01	42241651	A	T	T	T	N	T	T	T	A	T	T	T	A	A	T	T	T	T	T	A	A	T
TBGU072033	Chr01	42242855	G	A	G	G	N	A	A	A	G	G	A	G	G	G	A	N	A	A	G	G	G	A
TBGU072034	Chr01	42242885	A	A	A	A	A	A	A	G	A	A	G	A	A	A	A	A	G	A	G	A	A	G
TBGU072035	Chr01	42243145	G	A	G	G	G	G	G	A	G	G	A	G	G	G	G	G	A	A	A	G	G	A
TBGU072075	Chr01	42251412	T	C	C	C	C	C	C	C	T	C	C	C	T	T	C	C	C	T	C	T	T	C
TBGU072093	Chr01	42254462	T	C	T	T	C	C	C	C	T	T	C	T	T	T	C	A	C	T	C	T	T	C
TBGU072103	Chr01	42256773	T	C	C	C	C	C	C	C	T	C	C	C	T	T	C	C	C	T	C	T	T	C
TBGU072105	Chr01	42256894	G	N	G	N	N	N	G	N	N	G	A	G	G	G	N	N	A	N	N	G	N	A
TBGU072189	Chr01	42289285	A	C	C	C	C	C	C	C	A	C	C	C	A	A	C	C	C	A	N	A	A	C
TBGU072208	Chr01	42295785	C	C	C	C	C	C	T	T	C	C	T	C	C	C	C	T	T	C	T	C	C	T
TBGU072271	Chr01	42302937	A	C	C	C	C	A	C	C	A	C	C	C	A	A	C	C	C	A	C	A	N	C
TBGU072283	Chr01	42304869	T	G	N	N	N	N	G	G	T	T	G	N	T	N	G	G	G	G	N	N	N	G
TBGU072444	Chr01	42359217	C	C	C	C	G	N	C	N	C	C	N	G	C	C	G	G	N	C	C	C	C	G
TBGU072496	Chr01	42389218	C	T	C	C	T	T	T	T	C	C	T	C	C	C	T	T	T	C	T	C	C	T
TBGU072593	Chr01	42454523	C	N	C	C	N	N	C	N	C	N	G	C	C	N	N	N	N	N	N	N	C	G
TBGU072594	Chr01	42454737	C	A	N	N	N	A	C	A	C	N	A	N	C	C	N	A	A	A	A	N	G	A
TBGU072828	Chr01	42526929	A	G	G	G	G	G	G	G	G	G	N	G	G	A	G	G	G	G	G	G	A	G
TBGU072857	Chr01	42553783	A	T	T	A	N	T	A	T	A	A	T	A	A	A	T	G	T	T	N	A	A	T
TBGU072862	Chr01	42554292	C	T	T	C	C	T	C	T	C	C	T	C	C	C	N	C	T	T	C	C	C	T
TBGU073181	Chr01	42655730	T	C	C	N	C	C	C	C	C	C	C	C	C	T	C	C	C	C	N	N	C	C
TBGU073243	Chr01	42662327	G	A	A	A	N	A	A	A	A	N	A	A	A	G	A	A	A	A	A	N	A	A
TBGU073376	Chr01	42702723	C	T	N	N	T	C	T	T	C	N	T	T	C	C	C	T	T	T	T	C	C	T
TBGU073486	Chr01	42751614	G	G	N	G	N	N	T	T	G	N	T	N	N	N	G	T	T	G	N	N	N	T
TBGU073489	Chr01	42751902	T	T	T	T	T	T	T	C	T	T	C	T	T	T	T	T	C	T	C	T	T	C
TBGU073561	Chr01	42762925	G	A	G	A	G	G	A	A	G	A	A	A	G	G	A	A	A	G	A	G	G	A
TBGU073562	Chr01	42763219	A	C	A	A	A	A	C	C	A	C	C	C	A	A	C	C	C	A	C	A	A	C
TBGU073563	Chr01	42763256	T	C	T	C	T	T	C	C	T	C	C	C	T	T	C	C	C	T	C	T	T	C
TBGU073603	Chr01	42769295	G	A	G	N	N	A	N	A	G	G	N	G	G	G	N	G	A	G	A	G	G	A
TBGU073618	Chr01	42772004	G	A	G	A	N	N	N	N	G	G	N	G	G	G	N	N	A	A	N	G	G	A
TBGU073629	Chr01	42774515	A	G	A	G	N	N	N	N	G	A	N	A	N	A	N	G	N	G	N	A	A	G
TBGU073641	Chr01	42804367	T	T	T	N	T	T	A	N	T	T	A	T	T	T	T	T	N	N	T	T	T	A
TBGU073682	Chr01	42871593	A	N	N	N	N	N	A	T	N	A	T	N	A	N	N	A	T	T	T	N	A	T
TBGU073727	Chr01	42877309	G	G	G	N	G	G	G	T	G	N	T	G	G	G	N	G	T	T	T	G	G	T
TBGU073792	Chr01	42902138	G	G	G	G	G	G	G	A	G	G	A	G	G	G	G	G	A	A	A	G	G	A
TBGU073798	Chr01	42902342	C	T	C	N	N	N	C	N	N	C	T	C	N	C	N	C	N	N	N	C	C	T
TBGU073822	Chr01	42904256	C	C	C	C	C	C	C	T	C	C	T	C	C	C	C	N	N	T	N	C	C	T
TBGU073850	Chr01	42907015	G	C	G	N	N	C	C	C	N	C	C	C	N	G	C	C	C	C	C	G	G	C
TBGU073851	Chr01	42907133	C	C	C	C	C	C	C	A	C	C	A	C	C	C	C	C	A	A	A	C	C	A
TBGU073859	Chr01	42907629	G	G	G	G	G	G	G	T	G	G	T	G	G	G	G	G	T	T	T	G	G	T
TBGU073868	Chr01	42909239	T	T	T	G	T	T	G	G	T	T	N	T	T	T	T	G	T	G	T	T	T	G
TBGU073871	Chr01	42909704	A	G	N	G	G	G	G	G	N	G	G	G	G	A	G	G	G	G	G	A	A	G
TBGU073946	Chr01	42915626	G	G	G	N	N	N	N	A	G	G	A	G	N	G	G	N	A	A	A	G	G	A
TBGU073964	Chr01	42916400	G	G	G	N	N	G	N	A	G	G	A	G	G	G	G	N	A	A	A	G	G	A
TBGU073969	Chr01	42916542	G	G	G	N	N	G	G	A	G	G	A	G	G	G	G	G	A	A	A	G	G	A
TBGU073992	Chr01	42918210	A	A	T	N	A	A	A	T	A	A	T	A	A	A	G	A	T	T	T	A	A	T
TBGU073993	Chr01	42918241	G	G	G	N	N	N	N	A	N	A	A	A	A	G	G	N	A	A	A	G	G	A
TBGU074133	Chr01	42938467	A	C	C	C	C	C	C	C	C	C	C	C	C	A	A	C	C	C	C	N	C	C
TBGU074162	Chr01	42940667	A	C	C	C	C	C	C	C	C	A	C	A	C	A	A	C	C	C	C	A	A	C
TBGU074297	Chr01	42951390	G	G	G	N	N	G	N	A	N	G	A	G	G	G	G	N	A	A	A	G	G	A
TBGU074369	Chr01	42957533	A	A	A	G	A	A	A	T	N	A	T	A	A	A	A	A	T	T	T	A	A	T
TBGU074373	Chr01	42957913	G	G	G	G	G	G	G	A	G	G	A	G	G	G	G	G	A	A	A	G	G	A
TBGU074743	Chr01	43035138	C	N	N	C	N	G	N	G	C	N	N	G	N	C	N	N	N	G	C	C	C	G
TBGU074770	Chr01	43064368	A	T	T	A	A	T	A	T	A	A	T	A	T	A	T	T	T	T	T	A	A	T
TBGU074807	Chr01	43070191	T	C	N	N	T	C	T	C	N	T	C	T	C	T	T	C	C	C	C	T	T	C
TBGU074813	Chr01	43070522	A	G	N	N	A	N	A	G	A	A	G	A	A	A	A	A	G	G	G	N	A	G
TBGU074814	Chr01	43070542	G	A	N	N	G	A	G	A	N	G	A	G	A	G	G	A	A	A	N	G	G	A
TBGU075087	Chr01	43270826	C	A	A	A	N	A	C	A	C	C	A	C	C	C	A	A	A	A	A	C	C	A
TBGU075088	Chr01	43271276	T	A	T	T	T	T	T	A	T	T	A	T	T	T	A	T	N	A	A	T	T	A
TBGU075094	Chr01	43273128	T	C	N	T	T	T	T	C	T	T	C	T	T	T	C	T	N	C	N	T	T	C
TBGU075098	Chr01	43273661	T	G	T	N	N	G	G	N	T	T	G	T	T	T	G	G	G	G	G	T	N	G
TBGU075166	Chr01	43304495	G	G	N	N	N	G	G	A	G	G	A	G	G	G	G	G	A	G	N	G	G	A
TBGU075169	Chr01	43304760	A	C	N	N	N	C	C	C	A	C	C	C	C	A	C	C	C	C	C	A	C	C
TBGU075200	Chr01	43309108	A	A	N	A	A	A	A	G	A	A	G	A	A	A	A	A	G	A	G	A	A	G
TBGU075206	Chr01	43309369	T	N	N	N	N	N	T	N	T	T	C	T	T	T	T	T	N	N	N	T	T	C
TBGU075245	Chr01	43313047	T	C	N	N	N	N	T	C	T	T	N	T	T	T	C	T	C	C	C	T	T	C
TBGU075247	Chr01	43313339	C	T	N	N	N	T	T	T	N	T	T	T	T	C	T	T	T	T	T	C	T	T
TBGU075249	Chr01	43313571	C	T	N	N	N	T	T	T	C	C	T	C	C	C	T	T	T	T	T	C	C	T
TBGU075257	Chr01	43339190	G	A	G	G	G	A	A	A	G	G	A	G	G	G	A	A	A	A	A	G	G	A
TBGU075268	Chr01	43344225	C	N	N	N	N	T	N	T	N	N	T	C	C	C	T	N	N	N	T	C	N	T
TBGU075270	Chr01	43344259	G	N	C	C	N	C	C	C	N	C	C	C	C	G	N	C	C	C	C	G	C	C
TBGU075276	Chr01	43373598	G	N	N	A	N	N	N	N	N	N	N	N	N	N	N	N	N	N	N	N	N	A
TBGU075279	Chr01	43373815	G	A	G	A	A	N	N	N	N	G	N	G	G	N	N	G	N	N	N	N	N	A
TBGU075292	Chr01	43380371	G	A	G	G	G	N	N	G	N	G	N	G	G	N	N	G	N	N	N	N	N	A
TBGU075293	Chr01	43380565	A	C	A	A	A	N	N	N	N	A	N	A	A	N	N	A	N	N	N	N	N	C
TBGU075552	Chr01	43482932	T	T	C	T	T	C	C	C	N	T	C	T	C	T	C	C	C	T	C	T	T	C
TBGU075553	Chr01	43482946	A	G	G	G	G	G	G	G	N	G	G	G	G	A	G	G	G	G	G	A	A	G
TBGU075571	Chr01	43484283	G	G	G	G	G	C	C	C	G	G	C	G	C	G	C	C	C	G	C	G	G	C
TBGU075636	Chr01	43488845	A	N	N	N	N	N	C	N	N	N	C	N	N	N	N	N	N	N	N	N	N	C
TBGU075644	Chr01	43503030	G	C	C	C	N	N	N	N	N	N	N	C	C	N	N	C	N	C	N	N	N	C
TBGU075674	Chr01	43521779	C	C	C	A	A	A	A	A	C	C	A	C	A	C	N	N	A	C	C	C	C	A
TBGU075685	Chr01	43524380	A	A	A	A	A	A	A	A	A	N	T	A	A	A	A	A	T	A	T	A	A	T
TBGU075686	Chr01	43524439	G	G	G	G	G	G	G	G	G	G	A	G	G	G	G	G	N	G	A	G	G	A
TBGU075687	Chr01	43524959	G	G	A	G	G	A	A	A	N	G	A	G	A	G	N	N	A	A	N	N	A	A
TBGU075775	Chr01	43543091	A	N	G	G	N	G	G	G	G	N	G	N	G	A	G	G	G	G	G	N	G	G
TBGU075779	Chr01	43543337	T	N	N	N	N	N	N	C	N	N	N	T	N	T	N	N	N	T	N	T	N	C
TBGU075905	Chr02	9619	T	C	C	C	N	C	C	C	C	T	C	C	C	T	C	C	C	C	C	T	C	C
TBGU075948	Chr02	49903	C	C	C	C	C	C	C	C	C	C	T	C	C	C	C	C	C	C	C	C	C	T
TBGU076082	Chr02	116847	G	G	N	G	G	G	G	N	N	G	G	G	A	G	G	G	G	G	G	G	G	A
TBGU076086	Chr02	120219	C	N	N	N	C	C	C	N	N	C	N	C	A	N	N	N	N	N	N	C	C	A
TBGU076088	Chr02	123137	T	N	N	N	T	T	N	N	N	T	N	N	C	N	N	N	N	N	N	T	T	C
TBGU076158	Chr02	167559	G	N	G	G	G	N	G	G	G	G	N	G	G	G	N	T	N	G	N	N	N	T
TBGU076178	Chr02	184565	G	G	G	G	G	G	G	G	G	G	T	G	G	G	T	G	T	G	T	G	T	T
TBGU076179	Chr02	184716	G	G	G	G	G	G	G	G	G	G	A	G	G	G	A	G	A	G	A	G	A	A
TBGU076194	Chr02	188850	A	A	A	A	A	A	A	A	A	A	T	A	A	A	T	A	T	A	T	A	T	T
TBGU076206	Chr02	199708	T	T	T	T	T	T	T	T	T	T	C	T	T	T	C	T	C	T	N	T	N	C
TBGU076220	Chr02	204148	A	A	A	A	A	A	A	C	N	A	C	A	C	A	C	A	C	A	N	A	C	C
TBGU076224	Chr02	204439	T	T	T	T	T	T	T	C	T	T	C	T	C	T	C	C	C	T	N	T	N	C
TBGU076225	Chr02	204541	A	N	A	A	A	A	A	G	A	A	G	N	G	A	G	G	G	A	G	A	G	G
TBGU076226	Chr02	204676	T	T	T	T	T	T	T	C	T	T	C	T	C	T	N	T	C	T	N	T	N	C
TBGU076227	Chr02	205078	T	T	N	T	T	T	T	C	T	T	C	T	C	T	C	C	C	T	C	T	C	C
TBGU076239	Chr02	218288	C	G	C	C	C	C	C	C	N	C	G	N	N	C	N	N	N	N	N	N	N	G
TBGU076263	Chr02	223928	C	T	C	C	N	C	C	C	C	C	T	C	C	C	T	C	T	C	T	C	T	T
TBGU076264	Chr02	224012	G	C	G	G	G	G	G	G	G	G	C	G	C	G	C	C	C	G	C	G	G	C
TBGU076265	Chr02	224073	A	C	A	A	N	A	A	A	A	A	C	A	C	A	C	C	C	N	C	A	N	C
TBGU076270	Chr02	224301	G	G	G	G	G	G	G	G	G	G	T	G	G	G	T	G	N	G	T	G	G	T
TBGU076308	Chr02	266256	T	A	T	T	T	T	A	T	T	T	A	T	A	T	A	A	A	T	A	T	A	A
TBGU076323	Chr02	268534	C	T	C	C	T	C	T	C	C	C	T	C	T	C	T	T	T	C	T	C	N	T
TBGU076380	Chr02	287867	A	G	A	A	G	N	G	A	A	A	G	A	G	A	G	G	G	A	G	A	G	G
TBGU076396	Chr02	290856	T	N	T	T	T	N	T	T	T	T	N	T	A	T	N	N	A	T	N	T	T	A
TBGU076397	Chr02	290871	C	G	C	C	N	N	G	C	N	C	G	C	G	C	G	G	G	N	G	C	G	G
TBGU076442	Chr02	311881	G	G	G	T	G	G	N	G	G	G	T	G	G	G	T	G	G	G	T	G	T	T
TBGU076457	Chr02	314655	G	C	G	C	G	G	N	G	G	G	C	G	C	G	C	C	C	G	C	G	C	C
TBGU076463	Chr02	316621	G	G	N	A	G	G	N	G	N	G	A	G	G	G	A	G	N	G	A	G	A	A
TBGU076501	Chr02	347634	G	A	G	A	G	G	A	G	G	G	A	G	A	G	G	A	A	G	A	G	A	A
TBGU076504	Chr02	347847	T	C	T	C	T	T	C	T	T	T	C	T	C	T	T	C	C	T	C	T	C	C
TBGU076581	Chr02	390756	C	N	C	N	C	C	N	C	C	C	N	C	C	C	C	N	N	T	N	C	N	T
TBGU076765	Chr02	518882	C	C	C	C	C	C	T	C	C	C	T	C	N	C	C	C	C	C	C	C	C	T
TBGU076804	Chr02	535410	A	G	N	A	N	G	G	G	A	A	G	A	G	A	G	G	G	G	A	A	G	G
TBGU076930	Chr02	564804	T	C	C	C	C	C	C	C	C	T	C	C	C	T	C	C	C	C	C	T	C	C
TBGU076943	Chr02	568359	A	G	N	G	A	A	G	G	A	A	G	A	A	A	A	G	N	G	N	A	A	G
TBGU076945	Chr02	568585	A	G	G	G	N	A	G	G	A	A	G	A	A	A	A	G	G	A	G	A	A	G
TBGU076977	Chr02	574453	G	G	G	G	G	G	G	G	G	G	A	G	G	G	G	G	G	G	G	G	G	A
TBGU077012	Chr02	614098	C	N	N	N	N	C	N	T	C	N	N	N	N	N	N	T	N	N	N	N	N	T
TBGU077150	Chr02	645306	G	N	N	N	N	N	G	A	G	N	N	N	N	G	N	N	A	N	N	N	N	A
TBGU077401	Chr02	787948	T	G	T	G	T	T	T	T	T	T	G	T	T	T	G	T	G	G	G	T	N	G
TBGU077406	Chr02	788874	A	G	G	G	N	G	G	G	A	A	G	G	G	A	G	N	G	G	G	N	G	G
TBGU077408	Chr02	789214	T	N	N	A	T	T	T	T	T	T	A	T	T	T	A	N	N	T	A	T	N	A
TBGU077505	Chr02	840103	G	A	N	G	G	A	N	A	G	G	N	G	G	G	A	G	A	A	A	G	A	A
TBGU077555	Chr02	868862	G	A	G	G	G	A	A	A	G	G	A	G	G	G	A	G	A	A	A	G	A	A
TBGU077591	Chr02	885786	G	N	N	N	N	N	N	A	N	N	N	N	N	G	N	N	N	A	N	N	N	A
TBGU077697	Chr02	919916	T	N	N	N	T	N	N	N	T	N	N	N	T	T	N	N	N	C	N	N	N	C
TBGU077700	Chr02	922816	G	N	G	G	G	N	N	N	G	G	A	G	N	G	G	N	N	N	N	G	N	A
TBGU077723	Chr02	929156	G	N	N	N	N	N	N	N	G	G	A	N	N	G	N	A	N	N	G	G	N	A
TBGU077850	Chr02	972000	C	C	C	C	C	T	T	N	C	C	T	C	C	C	N	C	N	C	C	C	C	T
TBGU077871	Chr02	975892	T	T	N	T	T	G	G	N	T	T	G	T	T	T	N	N	N	T	N	T	T	G
TBGU077903	Chr02	990544	T	C	T	T	T	C	C	C	T	T	C	T	T	T	C	T	C	T	C	T	C	C
TBGU077909	Chr02	992913	T	G	N	T	T	G	G	G	T	N	G	T	T	T	G	N	G	T	G	N	G	G
TBGU077976	Chr02	1001650	T	T	T	N	N	N	C	N	T	T	N	T	T	T	N	N	N	T	N	T	N	C
TBGU077982	Chr02	1002804	A	A	A	A	A	A	G	A	A	A	N	A	A	A	N	A	N	A	A	A	A	G
TBGU078029	Chr02	1016278	C	T	N	C	C	T	T	T	C	C	T	C	C	C	N	N	T	T	T	C	T	T
TBGU078076	Chr02	1024183	G	A	G	G	G	N	G	N	G	G	N	G	G	G	N	G	N	N	N	G	N	A
TBGU078116	Chr02	1047823	T	A	T	T	T	A	T	A	T	T	A	T	T	T	A	A	A	A	A	T	A	A
TBGU078743	Chr02	1437479	A	C	A	A	A	N	C	A	A	A	C	A	C	A	A	C	C	A	N	N	C	C
TBGU079006	Chr02	1757033	A	G	G	A	N	G	G	G	G	A	G	G	G	A	G	G	G	G	G	N	G	G
TBGU079277	Chr02	2069343	C	C	N	C	N	C	C	T	C	N	T	C	C	C	T	T	T	N	T	N	T	T
TBGU079370	Chr02	2099752	G	G	G	G	N	G	G	A	G	G	A	G	G	G	G	A	A	G	G	G	A	A
TBGU079517	Chr02	2206979	C	T	N	C	N	N	T	T	N	C	T	N	T	C	T	T	T	N	T	C	T	T
TBGU079522	Chr02	2208222	A	N	G	N	N	N	G	G	N	N	G	G	G	N	N	G	N	G	G	N	G	G
TBGU079681	Chr02	2321714	T	C	C	T	T	C	C	C	N	T	C	C	C	T	N	T	N	C	T	T	C	C
TBGU079728	Chr02	2370898	A	C	A	A	N	A	C	C	A	A	C	A	C	A	C	N	C	A	N	A	C	C
TBGU079818	Chr02	2417366	C	T	N	C	N	T	T	T	C	C	T	N	T	C	C	T	T	T	N	C	C	T
TBGU079856	Chr02	2558273	C	T	N	C	N	N	T	T	N	N	N	N	T	C	N	N	N	N	N	N	N	T
TBGU080053	Chr02	2751403	T	N	T	T	N	T	N	N	T	N	N	T	T	T	G	N	T	T	T	T	T	G
TBGU080356	Chr02	2881029	G	A	A	A	N	G	A	G	A	G	A	A	A	G	A	A	G	A	A	N	G	A
TBGU080492	Chr02	2929518	T	C	C	C	N	C	C	C	C	T	C	C	C	T	C	N	N	C	C	N	C	C
TBGU080498	Chr02	2931691	C	G	N	N	C	G	G	G	N	C	G	G	G	C	G	C	G	G	C	C	G	G
TBGU080502	Chr02	2931968	G	A	N	N	G	A	A	A	A	G	A	A	A	G	A	G	A	A	G	G	A	A
TBGU080585	Chr02	2953404	C	N	N	N	N	N	T	N	N	C	N	N	N	C	N	N	N	N	N	C	N	T
TBGU081207	Chr02	3235857	A	C	N	N	N	C	C	C	C	N	C	C	C	N	N	C	N	C	C	N	N	C
TBGU081810	Chr02	3836514	C	N	G	C	C	C	C	N	C	N	N	C	N	C	C	N	C	A	C	C	N	A
TBGU081877	Chr02	3874936	A	G	A	A	A	G	G	G	A	A	G	A	A	A	A	G	A	G	A	A	G	G
TBGU081890	Chr02	3877455	T	C	N	N	N	C	N	C	N	T	C	N	C	T	C	C	N	C	N	T	N	C
TBGU082033	Chr02	3997755	T	A	T	T	T	A	A	A	T	T	A	T	A	T	T	A	T	A	T	T	A	A
TBGU082046	Chr02	4032339	G	A	A	A	A	A	A	A	G	G	A	A	A	N	A	A	A	A	A	G	A	A
TBGU082099	Chr02	4080568	A	C	C	C	N	C	N	C	A	A	N	C	N	A	C	C	N	C	N	A	C	C
TBGU082275	Chr02	4220044	T	N	T	T	T	T	T	N	T	T	N	T	T	T	N	T	N	N	C	T	T	C
TBGU082276	Chr02	4220062	G	G	G	G	G	G	N	A	G	G	A	G	G	N	N	G	A	A	G	G	A	A
TBGU082277	Chr02	4220193	T	N	T	N	T	T	N	C	N	T	C	N	T	T	C	T	C	C	G	T	N	C
TBGU082285	Chr02	4227908	T	T	T	T	T	T	T	C	T	T	C	T	T	T	C	T	C	C	N	T	N	C
TBGU082307	Chr02	4269509	T	T	T	T	T	T	C	C	T	N	C	T	T	N	C	T	C	C	C	N	C	C
TBGU082326	Chr02	4291635	T	T	N	T	T	T	T	A	T	N	N	N	T	N	A	T	A	A	A	N	A	A
TBGU082327	Chr02	4291807	C	C	N	C	C	C	C	T	C	N	T	C	C	N	T	C	T	T	T	C	T	T
TBGU082414	Chr02	4365145	C	T	C	C	C	T	T	T	C	C	T	C	T	C	T	C	T	T	T	C	T	T
TBGU082425	Chr02	4367129	C	N	C	N	N	N	N	N	N	N	N	T	N	N	N	N	N	N	A	N	N	T
TBGU082426	Chr02	4367156	A	G	A	G	A	G	G	G	A	A	G	G	G	A	G	G	G	G	G	A	G	G
TBGU082443	Chr02	4380601	C	C	T	T	C	C	T	T	C	C	T	T	C	C	T	C	T	C	T	C	T	T
TBGU082478	Chr02	4412504	T	G	G	G	T	G	G	G	T	T	G	G	G	T	G	G	G	G	G	T	G	G
TBGU082528	Chr02	4433732	A	N	T	N	A	N	N	T	A	A	N	N	N	A	N	T	T	N	N	A	T	T
TBGU082538	Chr02	4436402	A	T	T	T	A	T	N	T	A	A	T	T	T	A	T	T	T	T	T	A	T	T
TBGU082570	Chr02	4450624	G	N	N	N	G	G	A	N	G	N	N	N	G	N	N	A	N	G	G	N	N	A
TBGU082613	Chr02	4458364	G	N	N	N	A	A	A	N	G	N	N	N	G	N	N	A	N	A	A	N	N	A
TBGU082620	Chr02	4480075	A	N	G	N	N	G	N	N	A	A	N	G	G	A	G	G	G	N	G	A	N	G
TBGU082795	Chr02	4604739	T	N	T	N	N	N	N	N	T	T	N	N	N	T	C	N	N	N	N	T	C	C
TBGU082985	Chr02	4695375	G	A	A	A	A	A	A	A	G	G	A	A	A	G	A	A	A	A	A	G	A	A
TBGU083047	Chr02	4723071	A	N	N	N	N	N	N	N	N	N	G	N	N	N	N	N	N	G	N	N	N	G
TBGU083100	Chr02	4757775	T	T	T	T	T	T	N	T	T	T	N	T	T	T	C	T	T	C	T	N	N	C
TBGU083142	Chr02	4787229	G	N	G	G	G	N	G	G	G	G	A	G	G	G	A	G	G	A	G	G	N	A
TBGU083156	Chr02	4792612	T	N	G	G	N	N	N	G	T	T	G	G	N	T	N	N	G	G	N	T	N	G
TBGU083158	Chr02	4792694	A	N	G	G	N	N	A	G	A	A	G	G	A	A	N	N	N	G	G	A	A	G
TBGU083159	Chr02	4792911	G	N	C	C	N	N	N	N	G	G	N	N	N	G	G	N	N	N	N	G	N	C
TBGU083188	Chr02	4797985	A	N	N	N	N	N	N	T	N	A	N	N	N	N	N	N	N	N	N	A	N	T
TBGU083215	Chr02	4804923	T	T	T	T	T	T	T	T	T	T	A	T	T	T	A	T	T	A	N	T	N	A
TBGU083249	Chr02	4820907	A	T	T	T	T	T	T	T	A	A	T	T	T	A	T	T	T	T	T	A	T	T
TBGU083250	Chr02	4820984	G	N	G	G	G	G	G	G	G	G	A	G	G	G	N	G	G	A	G	G	N	A
TBGU083279	Chr02	4827697	T	C	C	C	C	C	C	C	T	T	C	C	C	T	C	C	C	C	C	T	C	C
TBGU083281	Chr02	4827878	A	G	G	G	A	G	G	G	A	A	G	G	A	A	G	G	G	G	G	A	G	G
TBGU083331	Chr02	4869091	C	N	N	N	N	N	N	T	C	C	N	N	N	C	N	N	N	N	N	C	N	T
TBGU083343	Chr02	4871843	A	A	A	A	A	A	A	G	A	A	G	A	G	A	G	A	G	G	G	A	G	G
TBGU083491	Chr02	5045871	A	N	N	N	N	N	N	G	A	N	N	N	A	N	N	N	N	N	N	N	G	G
TBGU083525	Chr02	5055481	A	N	A	N	N	N	G	N	A	N	N	N	G	N	N	G	A	N	G	A	N	G
TBGU083536	Chr02	5057523	A	G	A	A	G	G	G	G	A	A	G	A	G	A	G	G	A	G	G	A	G	G
TBGU083584	Chr02	5066602	T	T	T	T	T	T	T	C	T	T	N	T	T	T	C	T	T	C	T	T	N	C
TBGU083585	Chr02	5066627	A	C	A	A	C	C	C	C	A	A	C	N	C	A	C	C	A	C	C	A	C	C
TBGU083589	Chr02	5067265	T	C	T	T	N	C	N	T	T	T	N	T	T	T	N	N	T	C	N	T	T	C
TBGU083607	Chr02	5102103	A	G	A	A	N	G	G	N	A	A	G	A	G	A	N	G	A	G	G	A	N	G
TBGU083630	Chr02	5104570	T	N	T	T	A	A	A	A	T	T	A	T	A	T	A	T	T	A	A	T	N	A
TBGU083632	Chr02	5104618	A	N	A	A	N	N	N	A	A	A	N	A	A	A	A	C	A	C	N	A	A	C
TBGU083633	Chr02	5104748	T	G	T	T	G	G	G	G	T	T	G	T	G	T	G	G	T	G	G	T	T	G
TBGU083636	Chr02	5106188	C	C	C	C	C	C	C	T	C	C	T	C	C	C	N	C	C	T	C	C	C	T
TBGU083670	Chr02	5159205	C	C	C	C	C	C	C	T	C	C	N	N	C	C	N	C	C	N	C	C	N	T
TBGU083674	Chr02	5159833	G	N	G	G	N	N	N	N	G	G	N	G	N	G	N	G	G	A	N	G	N	A
TBGU083675	Chr02	5159843	C	C	C	C	N	N	N	N	C	C	T	C	N	N	N	C	C	N	C	C	N	T
TBGU083676	Chr02	5159862	C	C	C	C	T	T	T	T	C	C	T	C	T	C	T	C	C	T	T	C	T	T
TBGU083683	Chr02	5162113	A	A	A	A	C	C	C	C	A	A	C	A	C	A	C	A	A	C	C	A	C	C
TBGU083687	Chr02	5163266	A	A	A	A	C	C	C	C	A	A	C	A	C	A	C	A	A	C	C	A	C	C
TBGU083782	Chr02	5218151	C	T	C	C	T	T	T	T	T	C	T	C	T	C	T	T	C	T	T	C	T	T
TBGU083783	Chr02	5218524	T	T	T	T	N	N	N	N	T	T	G	T	G	T	N	T	T	N	N	T	N	G
TBGU083800	Chr02	5235458	T	N	T	T	T	N	N	C	C	T	C	T	N	T	C	T	T	C	T	T	C	C
TBGU083806	Chr02	5237176	C	C	C	C	C	C	C	T	T	C	T	C	C	C	T	C	C	T	C	C	T	T
TBGU083826	Chr02	5242065	T	T	T	T	T	T	T	C	C	T	C	T	T	T	C	T	T	C	T	T	C	C
TBGU083848	Chr02	5250190	T	N	T	T	N	N	N	G	N	T	N	T	N	T	G	G	T	G	G	T	G	G
TBGU083849	Chr02	5250285	G	A	G	G	A	A	A	A	A	G	A	G	A	G	A	A	G	A	A	G	A	A
TBGU083934	Chr02	5274032	A	A	A	A	A	A	A	G	A	A	G	A	A	A	G	A	A	G	A	A	G	G
TBGU083935	Chr02	5274066	G	G	G	G	N	N	N	A	G	G	N	G	A	G	N	G	G	N	N	G	N	A
TBGU083938	Chr02	5274267	T	C	T	T	C	C	C	C	C	T	C	T	C	T	C	C	T	C	C	T	C	C
TBGU083949	Chr02	5275880	C	N	C	C	N	A	N	A	A	C	A	C	A	C	N	A	C	A	N	C	N	A
TBGU083971	Chr02	5305275	C	C	C	C	C	C	G	G	C	C	G	C	C	C	G	C	G	G	G	C	G	G
TBGU083973	Chr02	5305514	A	A	A	A	N	N	N	C	A	A	C	N	A	A	C	N	C	C	N	A	C	C
TBGU083983	Chr02	5309057	A	A	A	A	N	A	G	G	A	A	G	A	A	A	G	A	G	G	N	A	G	G
TBGU083984	Chr02	5309133	A	A	A	A	N	N	N	G	A	A	G	A	A	A	G	A	G	G	N	A	G	G
TBGU083988	Chr02	5310054	C	C	C	C	C	C	C	T	C	C	T	C	C	C	T	C	T	T	T	C	T	T
TBGU083989	Chr02	5310281	T	T	T	T	N	N	N	C	T	T	C	T	T	T	C	T	C	C	N	T	C	C
TBGU084012	Chr02	5338889	G	A	G	G	A	A	A	A	G	G	A	G	A	G	A	A	A	A	A	G	A	A
TBGU084037	Chr02	5357660	T	T	N	N	N	A	N	N	N	N	N	N	T	N	C	N	N	N	N	N	C	C
TBGU084069	Chr02	5414935	C	T	C	C	C	C	T	T	T	C	T	C	C	C	C	T	T	T	T	C	T	T
TBGU084087	Chr02	5449818	C	N	C	C	N	C	N	A	N	C	N	N	N	C	A	C	N	N	N	C	A	A
TBGU084100	Chr02	5465833	G	A	G	G	G	G	G	A	G	G	A	G	G	G	A	G	A	A	A	G	A	A
TBGU084113	Chr02	5469262	A	G	A	A	A	A	G	G	A	A	G	A	A	G	G	A	G	G	G	A	G	G
TBGU084143	Chr02	5487958	A	C	A	A	A	A	C	C	A	N	C	A	A	N	C	A	C	C	C	A	C	C
TBGU084179	Chr02	5549927	G	C	G	G	G	G	G	N	G	G	C	G	G	N	C	G	C	C	C	G	C	C
TBGU084184	Chr02	5551843	A	N	A	A	A	A	A	N	A	A	G	A	A	N	G	A	G	G	G	A	G	G
TBGU084211	Chr02	5591267	G	G	G	G	G	G	G	A	G	G	A	G	G	G	N	G	A	A	A	G	N	A
TBGU084254	Chr02	5624402	T	C	T	T	T	T	N	C	T	N	C	T	T	T	C	T	C	C	C	T	C	C
TBGU084277	Chr02	5628793	A	G	A	A	A	A	A	G	A	A	G	A	A	A	G	A	G	G	G	A	G	G
TBGU084316	Chr02	5667228	A	N	A	A	N	C	N	N	A	A	N	A	A	A	N	N	N	C	N	A	A	C
TBGU084317	Chr02	5667245	T	N	T	T	N	C	N	N	T	T	C	T	N	T	C	C	C	C	C	T	N	C
TBGU084319	Chr02	5667379	A	N	A	A	G	G	N	N	A	A	G	N	N	A	N	G	G	G	N	N	N	G
TBGU084339	Chr02	5698194	A	N	A	A	N	G	N	A	A	A	G	A	G	A	A	N	N	G	N	A	N	G
TBGU084357	Chr02	5701771	A	G	A	A	G	G	N	G	A	A	G	A	G	A	N	G	G	G	G	A	N	G
TBGU084358	Chr02	5701837	G	A	G	G	G	G	G	A	G	G	A	G	G	G	G	G	A	A	A	G	A	A
TBGU084361	Chr02	5702276	A	N	N	N	N	N	N	N	N	N	N	N	N	N	N	N	N	N	N	N	G	G
TBGU084433	Chr02	5771800	C	C	C	C	C	C	N	C	G	G	N	C	C	C	N	N	C	C	G	G	G	G
TBGU084470	Chr02	5801602	G	A	G	G	A	A	A	A	G	G	A	G	A	G	A	A	A	A	A	G	A	A
TBGU084491	Chr02	5836045	C	C	C	C	A	C	C	A	C	C	N	C	A	C	A	C	C	C	C	C	C	A
TBGU084506	Chr02	5839424	G	G	G	G	N	G	G	A	G	G	N	G	A	G	N	N	N	G	G	G	G	A
TBGU084530	Chr02	5863464	T	C	T	T	C	C	C	C	T	T	C	T	C	T	C	C	C	C	C	T	C	C
TBGU084548	Chr02	5910008	G	N	G	G	G	G	G	T	G	G	T	G	G	G	G	G	T	T	T	G	N	T
TBGU084584	Chr02	5917173	T	N	T	T	N	N	N	G	T	T	G	T	T	T	N	N	N	G	N	T	N	G
TBGU084588	Chr02	5918072	C	C	C	C	N	N	N	A	C	C	A	N	C	N	N	N	A	A	A	C	C	A
TBGU084594	Chr02	5919684	A	C	A	A	N	N	N	C	A	N	C	A	A	N	N	N	C	C	C	A	C	C
TBGU084651	Chr02	5934286	A	T	A	A	T	T	T	T	A	A	T	A	T	A	A	T	T	T	T	A	T	T
TBGU084652	Chr02	5934346	A	T	A	A	T	T	T	T	A	A	T	A	T	A	N	T	T	T	T	A	T	T
TBGU084659	Chr02	5936588	A	G	A	A	N	G	G	G	A	A	G	A	G	A	N	G	G	G	G	A	G	G
TBGU084672	Chr02	5977517	C	N	C	C	T	T	T	T	C	C	T	C	T	C	T	T	T	T	T	C	T	T
TBGU084709	Chr02	6011760	C	T	C	C	T	T	T	T	C	C	T	C	C	C	T	T	T	T	T	C	C	T
TBGU084751	Chr02	6050084	T	N	N	N	N	N	N	N	T	N	N	N	C	T	C	C	C	C	N	T	T	C
TBGU084814	Chr02	6076617	T	C	T	N	N	C	C	C	T	T	C	N	T	N	C	C	C	C	C	T	T	C
TBGU084818	Chr02	6076811	T	C	T	N	C	C	C	C	T	T	C	T	T	T	C	C	C	C	C	T	T	C
TBGU084879	Chr02	6117806	C	T	C	C	N	T	T	C	C	C	T	C	N	C	T	N	N	T	N	C	C	T
TBGU084881	Chr02	6117947	C	N	C	C	T	T	T	N	C	C	T	N	N	C	T	N	T	T	T	C	C	T
TBGU085864	Chr02	6775923	A	N	A	A	A	A	A	A	A	A	N	C	A	A	N	A	N	N	N	A	A	G
TBGU085965	Chr02	6807255	T	N	N	N	C	C	C	C	T	T	N	T	C	T	T	C	N	N	N	T	T	C
TBGU085974	Chr02	6809141	C	N	N	N	N	N	N	N	C	C	N	N	N	C	N	A	A	N	A	C	C	T
TBGU086018	Chr02	6817110	T	C	N	N	N	T	N	N	T	N	N	T	N	T	N	N	C	C	N	T	T	C
TBGU086136	Chr02	6960632	C	T	N	N	N	N	N	N	C	C	T	C	C	C	T	C	T	T	T	C	T	T
TBGU086137	Chr02	6961310	G	C	N	N	N	N	N	N	G	G	C	G	N	G	C	N	C	C	C	G	C	C
TBGU086143	Chr02	6962466	G	A	N	N	N	G	G	N	G	G	N	G	G	G	A	G	A	A	N	G	A	A
TBGU086433	Chr02	7172665	C	C	C	N	C	C	C	N	C	C	N	C	C	C	T	C	C	T	N	C	C	T
TBGU086446	Chr02	7173449	A	T	A	N	T	T	A	A	A	A	T	N	A	A	T	T	N	T	A	A	A	T
TBGU086447	Chr02	7173479	A	N	A	N	N	T	A	A	A	A	N	N	A	A	N	T	N	T	A	A	A	T
TBGU086450	Chr02	7173563	C	G	C	N	N	G	C	C	C	C	N	N	C	C	G	G	G	G	C	C	C	G
TBGU086515	Chr02	7181378	A	G	A	N	N	A	N	N	A	A	N	N	N	A	G	A	G	G	N	A	A	G
TBGU086546	Chr02	7223710	A	G	A	N	A	N	N	N	A	A	G	N	A	A	G	N	G	G	G	A	G	G
TBGU086554	Chr02	7224538	C	T	C	N	C	N	N	N	C	C	T	N	N	N	T	N	T	T	T	C	T	T
TBGU086636	Chr02	7282170	G	G	G	G	G	G	N	G	G	G	G	G	G	N	A	G	A	G	G	G	A	A
TBGU086660	Chr02	7287039	C	N	C	N	C	T	N	T	C	C	T	C	T	C	N	T	T	T	T	N	T	T
TBGU086680	Chr02	7299665	G	N	G	G	G	N	N	N	G	G	N	N	N	N	N	A	N	A	N	G	N	A
TBGU086688	Chr02	7300077	A	T	A	A	A	A	A	A	A	A	T	A	A	A	T	A	T	T	T	A	T	T
TBGU086717	Chr02	7306653	A	N	A	A	A	N	N	G	A	A	N	A	N	A	N	G	G	G	N	N	N	G
TBGU086739	Chr02	7317708	G	A	G	G	G	A	A	A	G	G	A	G	A	G	A	A	A	A	A	G	A	A
TBGU086740	Chr02	7317735	A	N	A	N	A	N	N	C	N	N	N	A	C	N	N	C	C	N	C	A	N	C
TBGU086741	Chr02	7317754	A	G	A	A	A	G	G	G	A	A	G	A	G	A	G	G	G	G	G	A	G	G
TBGU086783	Chr02	7372595	T	A	N	N	N	A	N	N	N	C	C	T	N	N	C	T	N	N	C	C	N	C
TBGU086802	Chr02	7395007	C	T	N	C	C	T	T	T	C	N	T	C	N	N	N	N	N	T	T	C	T	T
TBGU086804	Chr02	7395346	C	N	N	C	C	T	N	T	C	N	N	C	N	C	N	T	N	T	T	C	N	T
TBGU086895	Chr02	7462451	C	N	N	C	C	C	T	T	C	C	T	C	C	N	T	C	T	T	T	C	T	G
TBGU086946	Chr02	7494473	C	T	N	T	T	T	T	T	T	C	T	N	T	C	T	T	T	T	T	C	T	T
TBGU087067	Chr02	7586748	C	N	N	N	N	N	T	N	N	N	T	C	N	N	N	T	N	T	N	N	N	T
TBGU087070	Chr02	7587110	G	G	G	G	N	A	A	A	G	G	A	G	N	G	A	A	G	A	A	G	N	A
TBGU087080	Chr02	7588925	A	N	A	A	G	G	G	G	A	A	G	A	G	A	G	G	G	G	G	A	G	G
TBGU087081	Chr02	7588981	T	T	T	T	G	N	N	G	N	T	G	T	N	N	G	G	N	G	G	N	G	G
TBGU087087	Chr02	7592017	T	G	T	G	G	G	G	G	T	N	G	T	T	T	G	G	T	T	G	T	G	G
TBGU087136	Chr02	7616680	G	G	G	G	G	G	G	T	G	G	T	G	G	G	T	G	G	T	T	G	T	T
TBGU087177	Chr02	7652855	G	N	G	N	G	N	N	A	G	N	A	G	G	N	N	N	A	A	A	G	N	A
TBGU087194	Chr02	7656221	C	T	C	N	C	C	G	T	C	T	T	C	C	N	T	N	T	T	T	N	T	T
TBGU087197	Chr02	7656297	G	N	G	G	G	G	N	A	G	G	N	G	G	G	A	G	A	A	A	G	A	A
TBGU087208	Chr02	7656848	C	A	C	C	N	A	N	A	C	N	A	C	N	N	A	N	A	A	A	C	A	A
TBGU087215	Chr02	7657746	T	C	T	N	N	C	C	C	T	C	C	T	C	N	C	N	C	C	C	T	C	C
TBGU087230	Chr02	7658781	C	T	N	C	C	N	N	T	N	T	T	N	C	T	T	N	T	T	T	N	T	T
TBGU087273	Chr02	7756633	G	N	N	N	G	G	G	A	A	N	N	G	G	N	A	G	A	N	A	N	N	A
TBGU087274	Chr02	7756987	G	N	N	N	G	G	G	A	A	N	A	G	G	N	A	G	A	A	A	N	A	A
TBGU087275	Chr02	7757106	G	G	N	G	G	G	G	N	A	N	N	N	G	N	A	G	A	A	A	N	A	A
TBGU087282	Chr02	7774777	C	T	N	N	T	T	T	N	C	N	T	T	T	N	N	T	N	N	N	N	N	T
TBGU087283	Chr02	7774812	A	N	N	N	G	N	N	N	A	N	G	G	G	N	N	G	N	N	N	N	N	G
TBGU087315	Chr02	7782945	A	N	N	N	G	G	G	N	A	N	G	G	G	N	N	G	N	N	N	N	N	G
TBGU087345	Chr02	7852202	C	G	C	C	C	C	C	G	C	C	G	C	C	C	G	C	G	G	G	C	G	G
TBGU087361	Chr02	7853771	G	N	G	G	N	N	N	N	G	N	N	G	N	G	N	T	N	T	N	G	N	T
TBGU087383	Chr02	7857110	C	T	C	C	C	N	N	T	C	C	T	C	C	C	T	C	T	T	T	C	T	T
TBGU087389	Chr02	7857428	C	T	C	C	T	T	T	T	C	C	T	C	T	C	T	T	T	T	T	C	T	T
TBGU087390	Chr02	7857447	T	C	T	T	C	C	C	C	T	T	C	T	C	T	C	C	C	C	C	T	C	C
TBGU087391	Chr02	7857479	C	T	C	C	T	T	T	T	C	C	T	C	T	C	T	T	T	T	T	C	T	T
TBGU087392	Chr02	7857536	C	N	C	C	N	N	N	N	C	C	N	C	N	C	N	T	N	N	N	C	N	T
TBGU087425	Chr02	7899864	A	C	A	A	N	G	N	C	A	A	N	A	A	A	N	C	C	C	C	A	C	C
TBGU087516	Chr02	7976467	A	N	N	A	N	N	N	N	A	A	N	N	A	N	N	G	N	N	N	A	N	G
TBGU087657	Chr02	8024907	T	N	T	T	C	C	C	C	T	T	C	T	C	T	C	C	C	C	C	T	T	C
TBGU087862	Chr02	8197807	C	N	C	C	T	T	T	T	C	C	T	C	T	C	T	T	T	T	T	C	C	T
TBGU087864	Chr02	8198091	C	T	C	C	T	T	T	T	C	C	N	C	T	C	T	T	T	T	C	C	C	T
TBGU088051	Chr02	8306164	G	N	G	G	G	N	G	T	G	G	N	G	G	G	N	G	N	G	T	G	G	T
TBGU088070	Chr02	8309953	G	C	G	G	N	G	G	C	G	G	C	G	G	G	C	G	C	G	C	G	G	C
TBGU088074	Chr02	8310507	C	A	A	A	N	A	N	A	A	N	A	A	N	C	A	N	N	A	A	A	A	A
TBGU088075	Chr02	8310561	C	G	C	C	N	C	N	G	C	C	G	C	C	C	G	C	G	C	G	C	C	G
TBGU088223	Chr02	8401554	T	N	T	T	C	N	C	C	T	T	N	T	C	T	C	C	C	N	N	T	N	C
TBGU088245	Chr02	8403017	C	T	C	C	N	T	T	T	C	C	T	C	T	C	N	T	T	C	T	C	C	T
TBGU088246	Chr02	8403044	G	N	G	G	A	N	A	A	G	G	A	G	A	G	A	A	A	N	A	G	N	A
TBGU088322	Chr02	8408479	T	A	T	T	T	A	N	N	T	A	N	T	N	T	N	N	N	N	N	T	T	A
TBGU088323	Chr02	8408497	A	G	A	A	N	G	N	G	A	A	N	A	N	A	G	G	N	N	N	A	A	G
TBGU088435	Chr02	8497109	G	N	G	G	G	G	G	G	G	G	G	G	G	N	T	G	T	N	G	G	G	T
TBGU088834	Chr02	8815229	A	N	N	A	N	G	A	G	N	A	G	N	N	A	N	N	G	G	A	A	A	G
TBGU089022	Chr02	9008598	A	N	G	G	G	N	N	N	G	G	N	G	N	A	N	G	N	G	G	A	A	G
TBGU089023	Chr02	9008676	G	A	G	G	G	A	A	A	G	G	A	G	G	G	A	A	A	A	A	G	G	A
TBGU089036	Chr02	9018143	C	N	C	C	C	N	N	N	C	C	N	C	C	C	N	N	T	T	N	C	N	T
TBGU089062	Chr02	9023729	T	C	T	T	T	C	C	C	T	T	C	T	C	T	C	C	C	C	C	T	C	C
TBGU089083	Chr02	9027130	T	C	C	C	C	C	C	C	C	T	C	C	C	T	C	C	C	C	C	T	C	C
TBGU089084	Chr02	9027178	G	A	G	G	G	A	A	A	G	G	A	G	A	G	A	A	A	A	A	G	A	A
TBGU089098	Chr02	9068067	C	A	C	C	C	A	A	A	C	C	A	C	A	C	A	A	A	A	A	C	A	A
TBGU089099	Chr02	9068439	C	G	C	C	C	G	G	G	C	C	G	C	G	C	G	G	G	G	G	C	G	G
TBGU089100	Chr02	9068452	A	N	A	A	A	G	G	G	A	A	G	A	N	A	G	G	G	G	G	A	G	G
TBGU089101	Chr02	9068826	T	C	T	T	T	C	C	C	T	T	C	T	C	T	C	C	C	C	C	T	C	C
TBGU089258	Chr02	9400328	T	C	T	T	T	N	C	C	T	T	N	T	T	T	C	C	C	C	C	T	T	C
TBGU089259	Chr02	9400349	T	N	T	T	T	N	N	N	T	T	N	T	T	T	N	N	N	A	T	T	T	A
TBGU089302	Chr02	9446042	G	T	G	G	G	T	T	T	G	G	T	G	T	G	T	T	T	T	T	G	T	T
TBGU089341	Chr02	9497390	G	A	G	G	G	A	A	A	G	G	N	G	A	G	A	A	A	G	A	G	A	A
TBGU089351	Chr02	9500009	G	C	C	C	C	C	C	C	C	C	N	C	C	G	C	C	C	C	C	G	C	C
TBGU089353	Chr02	9500173	G	N	G	G	G	C	N	N	G	G	G	G	N	G	N	C	C	G	C	G	N	C
TBGU089370	Chr02	9514626	T	N	T	T	T	A	N	A	T	T	N	T	N	T	N	A	A	T	A	T	N	A
TBGU089441	Chr02	9541639	A	N	A	A	A	G	G	G	A	A	G	A	N	A	G	G	G	G	G	A	G	G
TBGU089466	Chr02	9554197	G	A	G	G	G	A	A	A	G	G	G	G	G	G	A	G	A	G	A	G	A	A
TBGU089468	Chr02	9554259	C	N	N	C	C	N	N	N	C	T	C	C	C	N	N	N	T	C	N	C	N	T
TBGU089471	Chr02	9554662	C	T	C	C	C	T	N	T	C	C	C	C	C	C	T	N	T	C	T	C	T	T
TBGU089484	Chr02	9555522	T	C	T	T	T	C	T	C	T	C	C	T	T	T	C	N	C	C	C	T	C	C
TBGU089501	Chr02	9556742	T	A	T	T	T	A	N	A	T	T	A	T	T	T	A	T	A	A	A	T	A	A
TBGU089512	Chr02	9557924	G	A	G	G	G	A	N	A	G	G	G	G	G	G	A	G	A	G	A	G	A	A
TBGU089513	Chr02	9557979	G	N	G	G	G	N	N	A	G	G	G	G	N	G	N	N	N	G	N	G	N	A
TBGU089517	Chr02	9558613	A	G	A	A	A	N	N	G	A	A	G	A	A	A	G	N	G	G	G	A	G	G
TBGU089678	Chr02	9852205	A	N	G	G	G	G	G	G	G	N	G	G	G	A	G	G	G	G	G	G	G	G
TBGU089823	Chr02	9925755	A	N	G	G	N	N	N	G	N	N	N	G	N	N	G	G	N	N	G	N	G	G
TBGU089843	Chr02	9928051	T	G	G	G	G	G	G	G	G	G	N	G	G	T	G	G	G	N	G	G	G	G
TBGU090208	Chr02	10166364	G	N	G	G	G	G	G	N	N	G	N	G	G	G	A	G	A	N	A	G	G	A
TBGU090209	Chr02	10166382	G	N	G	G	G	G	G	N	G	G	N	G	G	G	A	G	A	N	A	G	G	A
TBGU090229	Chr02	10168966	C	N	C	C	C	C	C	N	C	C	N	C	C	C	T	C	T	N	T	C	C	T
TBGU090230	Chr02	10168986	T	C	T	T	T	T	C	N	T	T	N	T	C	C	C	T	C	N	C	T	T	C
TBGU090260	Chr02	10190611	T	A	N	T	T	T	A	A	T	N	T	T	T	N	A	T	A	T	A	T	A	A
TBGU090290	Chr02	10215949	C	A	C	C	C	C	A	A	C	C	A	C	C	C	A	C	A	A	A	C	A	A
TBGU090293	Chr02	10216095	T	T	T	T	T	T	A	T	T	T	T	T	T	T	A	T	A	A	A	T	A	A
TBGU090316	Chr02	10276272	G	C	G	G	G	G	C	G	G	G	N	G	G	N	N	G	N	C	N	G	N	C
TBGU090317	Chr02	10276492	G	N	G	G	G	G	A	A	G	G	A	G	G	N	A	G	A	A	A	G	N	A
TBGU090321	Chr02	10277495	C	N	T	T	T	T	T	T	C	T	T	T	T	C	T	T	T	T	T	T	T	T
TBGU090348	Chr02	10353951	G	T	G	G	G	T	T	G	G	G	G	G	G	G	T	T	T	T	T	G	T	T
TBGU090438	Chr02	10379500	T	C	C	C	C	C	C	N	C	C	N	C	C	T	C	C	C	C	C	C	C	C
TBGU090454	Chr02	10383904	C	N	C	C	C	N	N	N	C	C	C	C	C	C	N	T	C	C	N	N	C	T
TBGU090463	Chr02	10384785	C	C	C	C	C	C	C	C	C	C	C	C	C	C	T	C	C	C	T	C	C	T
TBGU090474	Chr02	10424426	A	N	A	A	A	N	N	A	N	A	A	A	A	A	N	G	A	A	G	A	A	G
TBGU090568	Chr02	10553945	C	C	C	C	C	T	T	N	C	C	N	C	C	C	T	T	N	C	C	C	C	T
TBGU090722	Chr02	10694396	G	G	G	G	G	G	G	G	G	G	G	G	G	G	G	G	G	G	T	G	G	T
TBGU090788	Chr02	10750881	G	G	G	G	G	G	G	G	G	G	G	G	G	G	A	G	G	G	A	G	G	A
TBGU090792	Chr02	10751139	T	T	T	T	T	C	C	T	T	N	T	T	T	T	C	C	C	C	C	T	T	C
TBGU090794	Chr02	10751157	C	C	C	C	C	C	C	C	C	C	C	C	C	C	T	C	C	C	T	C	C	T
TBGU090827	Chr02	10778062	T	N	T	T	T	C	N	T	T	T	T	T	T	T	N	C	T	T	T	T	T	C
TBGU090837	Chr02	10778747	T	N	T	T	T	C	N	T	T	T	T	T	T	T	C	C	C	C	N	T	T	C
TBGU090853	Chr02	10781044	T	N	N	T	T	N	A	T	N	T	T	T	N	T	A	A	N	N	N	T	T	A
TBGU091003	Chr02	10868975	G	G	G	G	G	C	N	G	G	G	G	N	G	G	N	C	C	N	N	G	G	C
TBGU091026	Chr02	10874685	C	N	C	C	C	A	A	C	C	C	C	C	C	C	C	A	C	C	A	C	C	A
TBGU091045	Chr02	10883231	A	A	A	A	A	N	N	A	N	A	A	A	A	A	A	N	A	A	G	A	A	G
TBGU091162	Chr02	11006366	T	T	T	T	T	C	C	T	T	T	T	T	T	T	C	C	T	T	C	T	T	C
TBGU091186	Chr02	11008020	C	C	C	C	C	C	C	C	C	C	C	C	C	C	T	C	C	C	T	C	C	T
TBGU091187	Chr02	11008050	T	T	T	T	T	T	T	T	T	T	T	T	T	T	C	N	T	T	C	T	T	C
TBGU091213	Chr02	11070192	C	N	N	N	C	C	C	N	N	N	N	C	N	N	N	C	N	N	T	C	C	T
TBGU091302	Chr02	11115994	A	N	N	A	A	G	G	G	A	A	G	A	N	A	N	N	N	G	N	A	G	G
TBGU091304	Chr02	11116095	T	C	T	T	T	C	C	C	T	T	C	T	N	T	N	C	C	C	C	T	C	C
TBGU091350	Chr02	11190401	A	C	C	A	A	C	C	C	A	A	C	C	C	A	C	C	C	C	C	A	C	C
TBGU091352	Chr02	11190475	G	T	G	G	G	T	T	T	G	G	T	G	T	G	T	T	T	T	T	G	T	T
TBGU091356	Chr02	11192282	T	A	T	T	T	C	C	C	T	T	C	T	A	N	C	C	C	C	C	T	C	C
TBGU091358	Chr02	11192497	C	A	C	C	C	A	A	A	C	C	A	C	N	C	A	A	A	A	A	C	A	A
TBGU091365	Chr02	11193915	G	N	G	G	G	N	N	N	G	G	N	G	N	G	N	A	N	N	N	G	N	A
TBGU091385	Chr02	11208030	A	N	G	A	A	G	N	G	N	A	G	G	N	A	N	G	G	G	G	A	G	G
TBGU091463	Chr02	11266940	T	T	N	T	T	T	T	T	T	T	T	T	T	T	C	T	T	T	T	T	T	C
TBGU091474	Chr02	11267607	A	N	N	A	A	G	G	N	A	A	N	A	A	A	G	G	N	A	A	A	A	G
TBGU091484	Chr02	11289487	C	A	C	C	C	A	A	A	C	C	A	C	A	C	A	A	A	A	A	C	A	A
TBGU091485	Chr02	11290187	C	N	C	C	C	C	C	N	C	C	T	C	N	C	C	C	T	T	T	C	N	T
TBGU091500	Chr02	11293225	G	A	G	G	G	A	A	A	G	G	A	G	A	G	A	A	A	A	A	G	A	A
TBGU091515	Chr02	11297902	T	G	T	T	T	G	G	G	T	T	G	T	G	T	G	G	G	G	G	T	G	G
TBGU091541	Chr02	11339510	T	N	N	N	T	N	N	N	N	N	N	N	N	N	N	N	C	C	C	N	C	C
TBGU091574	Chr02	11411733	G	T	G	G	G	T	T	T	G	G	T	G	N	G	T	T	T	T	T	G	T	T
TBGU091577	Chr02	11412019	C	T	C	C	C	T	T	T	C	C	T	C	T	C	T	T	T	T	T	C	T	T
TBGU091578	Chr02	11412032	G	N	G	G	G	N	N	G	G	G	A	G	G	G	G	A	N	A	A	G	N	A
TBGU091582	Chr02	11412282	G	N	G	G	G	A	A	N	G	G	A	G	N	G	N	A	A	A	A	G	A	A
TBGU091584	Chr02	11412372	C	T	C	C	C	T	N	N	C	C	T	C	C	C	C	N	T	T	T	C	N	T
TBGU091590	Chr02	11413099	G	T	G	G	G	T	T	T	G	G	T	G	T	G	T	T	T	T	T	G	T	T
TBGU091604	Chr02	11414847	C	T	C	C	C	T	T	T	C	C	T	C	T	C	T	T	T	T	T	C	T	T
TBGU091617	Chr02	11416367	A	N	N	N	N	N	N	N	N	N	N	N	N	N	N	T	T	N	N	N	N	T
TBGU091639	Chr02	11466913	T	C	T	T	T	T	C	C	T	T	C	T	C	T	T	N	C	C	C	T	C	C
TBGU091644	Chr02	11467801	C	N	C	C	C	C	C	T	C	C	T	C	N	C	C	C	T	T	T	C	T	T
TBGU091645	Chr02	11467834	C	T	C	C	C	C	T	T	C	C	T	C	T	C	C	N	T	T	T	C	T	T
TBGU091647	Chr02	11467929	A	G	A	A	A	N	N	G	A	A	G	A	G	A	N	N	G	G	G	A	G	G
TBGU091648	Chr02	11467988	A	G	A	A	A	A	N	G	A	A	G	A	N	A	N	A	G	G	G	A	G	G
TBGU091649	Chr02	11468018	T	G	G	G	G	G	G	G	G	G	G	G	G	T	G	G	G	G	G	G	G	G
TBGU091657	Chr02	11471992	T	N	T	T	T	T	N	N	T	T	N	T	N	T	N	T	N	G	N	T	N	G
TBGU091709	Chr02	11529388	C	T	C	C	C	T	C	N	C	A	T	C	C	C	C	C	N	T	C	C	C	T
TBGU091710	Chr02	11529396	A	G	A	A	A	G	A	N	A	A	G	A	G	A	G	A	G	G	G	A	G	G
TBGU091711	Chr02	11529453	G	A	G	G	G	A	G	A	G	G	A	G	A	G	A	G	A	A	A	G	A	A
TBGU091713	Chr02	11529508	C	N	C	C	C	T	C	T	C	C	T	C	N	C	N	C	T	T	T	C	N	T
TBGU091715	Chr02	11529545	G	N	G	G	G	C	G	N	G	G	N	G	C	G	N	G	C	C	C	G	N	C
TBGU091722	Chr02	11530871	A	N	A	A	A	C	C	C	A	A	C	A	C	N	C	A	C	C	C	A	C	C
TBGU091728	Chr02	11531168	G	N	G	G	G	A	G	A	G	G	A	G	N	G	A	G	A	A	A	G	A	A
TBGU091729	Chr02	11531197	C	G	C	C	C	G	G	G	C	C	G	C	G	C	G	G	G	G	G	C	G	G
TBGU091813	Chr02	11596018	T	C	C	C	C	C	C	C	C	C	C	C	C	T	C	C	C	C	C	C	C	C
TBGU091850	Chr02	11672071	A	C	A	A	A	C	C	C	N	A	C	A	C	A	C	C	C	C	C	A	C	C
TBGU091886	Chr02	11705335	T	N	T	T	T	N	N	C	T	T	N	T	N	T	C	C	C	C	C	T	C	C
TBGU091908	Chr02	11737474	A	G	A	A	A	G	G	G	A	A	G	A	G	A	G	N	G	G	G	A	G	G
TBGU091956	Chr02	11862929	A	A	A	A	A	T	A	T	A	A	T	A	N	A	N	A	T	T	T	A	T	T
TBGU091973	Chr02	11867443	A	A	A	A	A	G	A	N	A	A	G	A	N	A	G	A	G	G	G	A	N	G
TBGU091974	Chr02	11867472	G	G	G	G	G	A	G	A	G	G	A	G	N	G	A	G	A	A	A	G	A	A
TBGU091978	Chr02	11868416	T	N	T	T	T	G	T	G	N	T	G	T	G	T	G	T	G	G	G	T	G	G
TBGU091999	Chr02	11903162	G	G	G	G	C	C	G	C	C	G	C	G	C	N	C	G	C	C	C	G	C	C
TBGU092065	Chr02	12105069	G	N	G	G	G	A	A	A	G	G	A	G	N	G	A	A	A	A	A	G	A	A
TBGU092073	Chr02	12107509	G	A	G	G	G	A	A	A	G	G	A	G	A	G	A	A	A	A	A	G	A	A
[truncated: 7,378 more rows]
