# Supplementary material for: Genetic analysis of an elite super-hybrid rice parent using high-density SNP markers
Source: Rice (N Y). 2013 Aug 15;6:21. doi: 10.1186/1939-8433-6-21 (PMC4883714; doi:10.1186/1939-8433-6-21)
Supplement: Supplementary file 3 — Additional file 3:The genomic location of the breakpoints. The physical position and genotype of the breakpoint are connected with “-”, such as “1140905-h”. Format description (left to right). 1. Individual sample on each chromosome. 2. The initial Genotype of Nipponbare. 3. Location and genotype of breakpoints of individual sample. (ZIP 289 KB) [file 12284_2013_57_MOESM3_ESM.zip › Additional file 3.xls]

## Sheet: breakpoints
Chr1
1	1-a	1140905-h	3815283-b	6296837-h	41961393-b
2	1-a	2155818-h	3765056-b
4	1-a	2091330-h	24892577-b	29617629-h	38001263-a
7	1-a	2094942-h	4318057-b	5977234-h
8	1-b	8851565-h	36916736-a
10	1-h	35254447-a	40060632-h
13	1-a	2811744-h	10654580-a	25590395-h	41595690-a
14	1-b	35231732-h
16	1-b	21882488-h	22579270-a
17	1-h	11365617-a	25502142-h	38491927-a
19	1-h	18504703-a	37851747-h	41771465-a
22	1-h	7639525-a	10663159-h	19094427-b	22470979-h	32912065-a	41013704-h	42945769-b
23	1-b	6651170-h	7063835-a	23300880-h	39708099-b
25	1-b	8063234-h	19595575-a	22236640-h	28586882-b	35082903-h
26	1-a	1592701-h	2159110-b	11595701-h	24173243-a	37934000-h	41980090-b
29	1-a	1638627-h	2676563-b	21813852-h	35117939-a	40277701-h
31	1-h	26804169-a	27212205-h	38252107-b	39693464-h
32	1-a	1085623-h	2581655-b	18624264-h	31830232-b	38152020-h	41327898-a
34	1-h	7391216-a	10718536-h	26833495-b	35255317-h	40173495-a
35	1-a	2107729-h	12336880-b	23274159-h	34609448-a
38	1-h	11795201-b	23899267-h	36988569-a
40	1-a	2148282-h	7895934-b	10714535-h	11759067-b	32062068-h	42226400-a
41	1-h	1170515-b	2152325-h	10147790-a	27505242-h	42374831-a
43	1-a	7096661-h	9682149-b	23016885-h	23876885-a	35252507-h
44	1-b	8850570-h	26132901-b	35231732-h	41767973-a
48	1-b	38690781-h
49	1-a	2107770-h	29591739-a
51	1-b	5153479-h	11435498-a	38921773-h
52	1-h	1769878-b	37770318-h	42055422-a
54	1-a	2104342-h	10445801-a	11321391-h	26100948-a	30163154-h	33073441-a
56	1-a	1174585-h	2148583-b	3383686-h	23031119-b	31599736-h	37899009-a
58	1-b	4214622-h	26578467-b	32086678-h
59	1-b	11435498-h	27962437-a	37915623-h
62	1-b	11595701-h	28743645-a	30570606-h
63	1-a	1925309-h	18526114-b	38104584-h	39860928-a
65	1-a	2039120-h	19595575-b	25482383-h	32890836-a	39625437-h	43093919-a
67	1-a	2647659-h	7011230-a	7635354-h	24272832-b	29979427-h	42099923-a
69	1-b	7639252-h	9864559-a	35257996-h
70	1-a	1115499-h	2145863-b	25495687-h	38109785-b	41988961-h
71	1-h	1882787-b	11748545-h	18612895-a	22600468-h	41048510-a
73	1-a	2039120-h	7859620-b	37380023-h
74	1-a	1118209-h	2155818-b	6276741-h	35257996-a
75	1-h	1159513-a	6487392-h	7663431-b	20229809-h	25452621-a	38380742-h	41855517-b
76	1-a	2676813-h	7799527-b	27629507-h	30017148-a
78	1-a	2067359-h	9601796-a	11535959-h	30431332-a	32311969-h
79	1-b	7839614-h	11209726-a	26647386-h
80	1-a	7011230-h	24956238-b	26434786-h	43052479-b
82	1-a	11194312-h	21348288-b	22607403-h	22940489-b	29286567-h	38665652-a
83	1-b	6015910-h	7672792-a	18626826-h	25952511-a	33073441-h	40085237-a
85	1-h	10326476-b	35219803-h	38404074-a
87	1-h	7812246-a	26341878-h	38671652-a
89	1-h	1185413-b	9247283-h	23686803-b	30452468-h
90	1-a	2067359-h	5577897-b	10696136-h
92	1-b	11209726-h	35160725-a	40381969-h
93	1-a	2246805-h	22607403-b	35226423-h	35257996-a	41040557-h
94	1-a	5972941-h	7802505-b	18526114-h	31058002-b	31277138-h	38059721-a
96	1-a	1117890-h	2143412-b	6910181-h	19094427-a	24760055-h	26008710-b	32432271-h
97	1-a	2067359-h	6499044-b	22600484-h	32784620-a
98	1-a	2091330-h
99	1-a	2107729-h	7321182-a	11594680-h	35257996-a	38565347-h
101	1-a	11558791-h	27537888-a	40612075-h	41048467-b	42409568-h
102	1-h	18828892-b	34608210-h
104	1-h	1592766-a	10235527-h	11535959-a	39434435-h
105	1-a	1185413-h	4280355-a	4568102-h	9662205-b	9813285-h	32119440-b	39233006-h
107	1-b	2091330-h	10450259-b	18614710-h	22210429-a	29176970-h
108	1-a	1605595-h	11246057-a	18628335-h	28579424-b	33276616-h
109	1-a	4664182-h	11795153-b	25689901-h	31884632-a	40722571-h
112	1-a	2106153-h	3589789-b	7743665-a	11399721-h	23278248-a	35238525-h	40427231-a
114	1-h	19375871-b	25382049-h	38129897-a
115	1-b	11384376-h	22630703-b	27321070-h	35231732-a
117	1-h	11795201-b	30449974-h	37338330-b	39012438-h
118	1-a	4822396-h	7575012-a	14984434-b	23142384-h	28381007-a
119	1-a	1100923-h	18628432-b
121	1-a	2057068-h	5725193-a	18526114-h	26177579-b	28411285-h	39275857-b
122	1-a	5723869-h	6602631-a	34278601-h	38367607-a
124	1-a	2021761-h	2677519-b	10629332-h	31305098-b	41391479-h
125	1-b	7652540-h	30465238-b	34830303-h
127	1-b	10663159-h	11748545-a	22256795-h	35254203-a
128	1-a	2155828-h	23587757-a	32048585-h	42227723-b
129	1-h	8441328-b	23587757-h	23686821-a	26142964-h	38639335-a	41283839-h
131	1-a	1104428-h	2148583-b	11376128-h	23035363-a	31095201-h	35254203-a
132	1-a	1290790-h	1744006-a	11759067-h	26051589-b	35067935-h	42742630-a
133	1-a	7859620-h	32135486-a
135	1-a	1992801-h	4822396-b	10679742-h	19341606-b	25253215-h
140	1-a	1882787-h	26813158-a	35226423-h	40053487-b
141	1-a	1860772-h	7813575-b	14984434-a
143	1-a	1134042-h	2143412-b	23122193-h	32527354-a
144	1-a	1118209-h	2148282-b	10135562-h	11375696-a	31276822-h	33039107-b	35463155-h
146	1-h	463607-a	1715862-h	11670879-a	22854705-h	34316769-a	36845964-h
147	1-b	3516166-h	5977234-a	9669297-h	10719433-b	30255959-h	35110935-a	41225625-h
149	1-h	11748545-b	29273799-h	40545439-b
150	1-a	1985199-h	3815209-a	10663159-h	39136149-a
152	1-a	2021761-h	11365617-a	29197638-h	32160807-a	40951399-h
153	1-a	2373391-h	11558791-b	34556663-h	35257996-a
154	1-a	1159513-h	5153479-b	26008854-h	31293843-a	40251900-h
156	1-h	4720876-a	7812229-h	18617712-a	38790291-h	39837594-b
157	1-a	25459656-h	31769592-a
158	1-a	18612895-h	26220098-a	28518397-h	32386687-a	40572849-h
160	1-a	1985199-h	3383620-a	24124437-h	34970112-a	35231732-h
162	1-b	6534955-h	35254447-a
165	1-b	3588814-h	5585213-b	28648785-h	35219478-b	37918290-h
166	1-a	2021761-h	5134464-b	6877462-h	10281331-a	23567851-h	39416310-b
167	1-a	1159513-h	2143412-b	10530607-h	11372974-a	22524855-h	41257686-a
169	1-h	6579110-a	7881787-h	41724163-a
202	1-a	2021761-h	11795201-b	27075640-h
204	1-a	1998365-h	2678966-b	3588757-h	31592321-a	32890975-h	39187483-b
205	1-a	1116352-h	2143412-b	18613112-h	39136149-b
208	1-h	11535959-a	30576289-h	37797240-a	38631153-h	43044795-a
209	1-b	5631171-h	11333854-a	23899267-h	26051589-a	35226423-h
210	1-a	428980-h	6961295-b	29299074-h
211	1-b	6215884-h	27766122-a	35252724-h	41595690-b
214	1-h	7883700-b	10467366-h	21374944-a
215	1-h	328480-b	3633402-h	7812229-b	21357461-h	35254203-b
217	1-h	1932700-b	34689589-h	36814192-a
218	1-h	18628335-a	22008652-h	33073483-b	39709513-h
219	1-h	1185413-a	7533037-h	7883700-b
221	1-b	21963670-h	32159675-a	38361089-h
222	1-b	221344-h	10714881-b	26309903-h	26435976-a
225	1-b	9316257-h	19574822-a	42071605-h
226	1-a	10329210-h	27536089-b	40696674-h
227	1-b	6213477-h	7533037-b	7812246-h	12980524-b	32851593-h	40235085-b	42334435-h
228	1-a	2094934-h	37933870-b	40073331-h
230	1-a	1178577-h	2148739-b	4141538-h	25334505-a	41174388-h
231	1-b	201797-h	24760077-b	34394630-h	35588263-a
232	1-b	21668488-h	32085575-a
234	1-a	2039120-h	3404847-b	18626826-h	35257996-a
235	1-a	1159513-h	2143412-b	31264740-h	31985933-a
236	1-a	2107770-h	14984434-a	22882769-h	27568089-a	35231732-h
238	1-b	1135463-h	4560215-a	7839614-h	9843660-b	30163154-h	43156391-b	43160953-h
239	1-b	29221941-h	40458555-b
240	1-a	2057068-h	11792180-b	41391479-h
242	1-a	2021952-h	3576771-b	10447965-h	19574822-b
244	1-a	1985199-h	28410967-b	37397539-h	42929292-a
245	1-a	1864320-h	5596376-b	27811952-h	39473485-a
247	1-a	2536109-h	7895934-b	10668406-h	25392507-a	40597722-h	40834810-b
248	1-a	2155828-h	22044186-b	25396617-h	35166099-a
249	1-a	2106175-h	7899805-a	9662205-h	24719691-b	35238525-h	43186050-a
251	1-a	1116352-h	19341606-b	35238525-h
254	1-b	21704168-h	31793277-a	38638897-h	39999892-b
255	1-b	10718104-h	24562557-a	25995804-h	35255317-b
256	1-a	4922484-h	11376156-a	24892839-h	30146630-b
258	1-a	1975318-h	34034302-b	34418944-h
259	1-a	1140978-h	7881787-a	11321391-h	11558791-b	34830303-h
260	1-a	2091330-h	7881787-b	10711270-h	25663938-b	37436120-h
262	1-a	2039120-h	8938312-a	9291119-h	19574822-b	35231732-h
263	1-b	7808634-h	40641952-b
265	1-h	11435498-b	35137235-h
266	1-a	1085623-h	2094942-b	6351938-h	29617629-a	34830649-h	39824993-b
267	1-b	1029487-h	6173264-a
269	1-a	1117890-h	2155818-b	6877462-h	7895934-b	24289790-h
270	1-a	2104342-h	19341606-a	25202486-h
272	1-b	18612895-h	24229582-b	26342167-h	42019436-a
273	1-h	6579052-b	35231732-h	35257996-a
274	1-a	3805557-h	7895934-b	10717614-h	21790427-b	34873874-h
276	1-h	34532828-a	35238525-h
277	1-a	1985199-h	41283850-a
278	1-h	24201907-a	32311618-h	41988993-b
281	1-h	3665220-b	28541279-h	40622176-b
282	1-a	1159513-h	2155818-b	28569490-h	40845933-b
284	1-a	4310733-h	8956912-a	34394630-h
285	1-h	1650826-b	11365617-h	24832439-a	25325714-h	32697393-a
286	1-a	1985199-h	18635934-b	33010417-h
302	1-b	3815021-h	10668641-a	18527087-h	38252107-b
303	1-h	7812229-a	10641263-h	26082305-b	27893763-h	39930909-a
305	1-a	748351-h	2104342-b	10634195-h	27521425-a	41536633-h
306	1-b	11376156-h	40111070-b
307	1-b	10351947-h
309	1-a	1783724-h	2143412-b	22032980-h	24306569-a	35252507-h
311	1-b	792090-h	30735528-b	32311918-h	40427155-b	42581812-h
312	1-a	1117890-h	4822396-b	35251808-h	39709513-a
313	1-a	7639525-h	8782817-b	41768138-h
315	1-a	1122879-h	2143412-b	23998868-h	28143908-a
316	1-h	9526709-a	22606861-h
317	1-h
319	1-a	7801377-h	10668641-b	27417710-h	29298835-a	30060860-h	40470933-b
321	1-a	5047777-h	11374736-b	22606288-h	26404409-a
323	1-b	5134464-h	11795201-b	23233518-h	41048683-a
324	1-a	2021761-h	21757565-b
325	1-h	4956526-a	11376128-h	31677620-b	32847451-h
326	1-h	8766682-b	42581812-h
328	1-a	1118209-h	10718536-b	18527087-h
329	1-h	10543362-a	25492477-h	41989003-b
330	1-b	7812229-h	11748545-a	35231732-h	35257996-b	38531188-h
331	1-h	11535959-b	29469609-h
333	1-a	28648785-h	35252724-a
334	1-a	1134042-h	20659174-b
335	1-a	2021761-h	5268671-a	5610304-h	23063883-a	32784620-h	35254447-a	42921207-h
337	1-a	1122879-h	2145863-b	10684157-h	30580412-b	31179328-h
338	1-a	37924297-h	41837941-b
339	1-a	2094934-h	11361441-a	27282950-h	35254447-a
342	1-h	7881028-a	34357593-h	35231732-b
343	1-h	35252507-b	39980776-h
346	1-h	11594680-a	34418631-h	41844181-b
347	1-b	7770169-h	42347819-a
350	1-a	11374736-h	32009015-a	33466062-h	37928911-b
353	1-a	2067359-h	26578809-b
354	1-h	10132941-a	37349918-h	42959396-b
356	1-b	3805240-h	6487392-a	11376156-h	26779440-b	35238525-h
357	1-a	2212927-h	18627971-b	25588934-h
359	1-a	11374736-h	22062727-b	26373346-h	38003915-b
360	1-h	7500742-a	18619757-h	30913446-b	37603732-h
361	1-a	2106153-h	10718794-a	23097917-h
362	1-h	6563676-b	11792180-h	27685061-b	30119515-h
365	1-a	6877462-h	27614059-a
366	1-a	34532713-h	42125847-b
367	1-h	43177671-a
368	1-a	1118209-h	2143387-b	3432807-h	7808634-b	11372974-h	39824552-b
370	1-a	9071194-h	24422157-a	34407809-h	35255317-b
372	1-h	31626378-b
373	1-a	4750416-h	40704059-b	41296008-h
375	1-b	11350390-h	11795201-a	26738797-h
376	1-a	7011230-h	19595575-b
377	1-h	3581530-b	8857601-h	22588489-b	39163609-h
380	1-a	2104342-h
382	1-a	11358338-h	38036370-a	40063003-h
383	1-b	7063816-h	23991111-b	42101989-h	43117554-b
385	1-a	32304923-h	40784420-b
386	1-h	1159513-a	5709482-h	7883700-b	18626826-h	41115837-a
388	1-a	2106138-h	3589789-a	34847322-h	43175268-b
390	1-a	2246827-h	6891105-a	11792180-h	24173065-b	30288194-h
392	1-a	1998365-h	2145863-b	3553876-h	27320521-a
393	1-a	2094934-h	20229809-b
395	1-a	2091330-h	22209488-b
396	1-a	8852988-h	33639223-b	35110967-h
398	1-h	4021184-a	25495363-h	33278643-a	39464433-h
400	1-h	7839614-b	11333854-h	27739701-a
402	1-h	38202845-a
405	1-a	1985215-h	33624590-a	38491927-h	43045923-b
406	1-b	8455106-h	26578761-a	28650330-h	42491059-b
408	1-a	1860772-h	2143412-b	4494710-h	10274160-a	28555800-h
409	1-a	1174585-h	2145863-b	23998868-h	25923375-a	35231732-h
411	1-a	2023337-h	3588814-a	32982321-h
412	1-a	3669975-h	26242761-b	32118955-h
415	1-h	11350390-a	27034596-h	32085299-a	35257996-h	43052673-a
418	1-a	2105426-h	7881028-a	29972345-h	33031917-b	35257996-h
419	1-a
421	1-a	7859620-h
422	1-b	1974378-h	29463714-b	35251808-h	40923764-a
424	1-h	11748545-a	27937128-h	38139994-b
425	1-h	1724546-b	11294189-h	11785807-a	24972686-h	39435802-b
428	1-a	1894141-h	24417976-a	35196748-h
429	1-a	10431373-h
431	1-a	1103986-h	2148583-b	6534831-h	21479762-a	31568353-h
432	1-h	6499044-a	23094561-h	32160807-a	34846353-h	39435802-a
435	1-a	2023337-h	7883700-b	17075782-h	23686821-a	32046279-h
437	1-h	26096469-b	33276931-h	36916736-a
439	1-a	11294189-h	11792180-b	23876743-h	25035549-a	27854197-h	40817513-b	43044795-h
440	1-h	9316030-b	18613112-h	38531188-a
442	1-a	1117858-h	2159110-b	3589062-h	11795201-b	22201824-h
444	1-a	7811235-h	21373160-b	32159553-h
447	1-b	23300880-h	30525875-a
449	1-h	961406-a	39155454-h	43175138-b	43177544-h
450	1-b	792068-h	1174585-a	3617537-h	11374566-b	24532658-h	34874342-a
452	1-a	1685748-h	2155818-b	5559521-h	22524855-b	32714261-h
453	1-b	1117858-h	4659591-a	11399721-h	24390192-a	27220315-h	29286785-b	37743492-h
456	1-a	1122879-h	2143412-b	6776731-h	7812607-a	11321391-h	18628335-a	26772272-h	33877817-b	36382837-h
457	1-h	4528795-a	5634410-h	5936732-b	7808634-h	9316257-b	28459477-h	30425028-b	40403468-h
459	1-a	1134042-h	2148282-b	24308308-h	40892433-b
460	1-a	2104342-h	22889709-b	25787029-h	41336661-b
462	1-a	1122879-h	2148282-b	7812229-h
463	1-a	1992801-h	6579110-b	24932620-h	32119012-a	37342468-h	39890536-a
464	1-b	7309403-h	31736567-b	35251808-h	40986149-a
466	1-a	2346863-h	11792180-b	35231732-h	39265349-b
467	1-a	218899-h	10141428-b	29949547-h	35255317-b	42347819-h
468	1-a	1951759-h	7881028-a	24972299-h	38669430-b
470	1-h	5745372-a	32527332-h
471	1-b	3479350-h	10022018-a	18614710-h	32509621-a
472	1-a	4506141-h	7881787-b	9957980-h	11435498-a	42685376-h
475	1-a	1681193-h	2155818-b	3930410-h	19574822-b	29992337-h
476	1-h	1290790-a	31646372-h	34285220-b	37821474-h	37981195-a
479	1-h	3398103-b	5633805-h	35425722-b
481	1-h	8063234-b	18626826-h
483	1-a	1992774-h	7532818-a	18628335-h	27293060-b	28381007-h	39201387-a
484	1-a	2021952-h	10718794-a	35252929-h	39435802-a	41935974-h
485	1-a	34407809-h
487	1-a	2021761-h	8063234-a	9974897-h	38252107-b
488	1-a	4318247-h	9974897-a	11376128-h	29952481-a	35588263-h
489	1-b	423121-h	24452320-b	37472838-h
491	1-h	2742081-b	11376156-h	26397943-b	42083099-h
492	1-a	22905854-h	26404409-b	34874342-h	38785761-a	39819557-h
493	1-a	40811516-h
495	1-a	2106175-h	32135416-b
496	1-a	1621257-h	11670879-a	23039100-h	41283850-b
497	1-a	2094934-h	18626826-a	23689985-h	31300298-a	35231732-h	41717259-a
499	1-a	2057068-h	8971261-b	27685994-h
500	1-h	9419401-a	18828892-h	24972299-a	27147740-h	31929719-b	35165518-h	41989003-a
501	1-h	35254447-b
503	1-a	7839614-h	10718223-b	28053187-h	37344678-b	38494620-h
505	1-h	4929814-b	10684157-h	18628432-b	39443288-h	41327116-a
507	1-a	2143024-h	35252724-b	40071055-h	43177544-a
508	1-h	266818-b	3576851-h	39265349-a
509	1-a	2039120-h	6014427-b	18516140-h	24892839-a	36628050-h	37915623-b
511	1-h	3796312-b	17075782-h	23911417-a	35238525-h	36368106-b
512	1-a	7797359-h	35254203-a
513	1-b	2143412-h	21673909-a	23673278-h	38472474-a
515	1-h	11350390-a	27568089-h	30048108-b
516	1-a	1992774-h	5723869-a	7808634-h	18631343-a	21876151-h	39473485-a
517	1-h	30091114-a	37344678-h	38491927-a
520	1-a	11435498-h	22101907-b	28085968-h	37918290-a
521	1-h	7895934-b	11410197-h	29985476-a	31702766-h
523	1-a	25680138-h	27654216-a	35078418-h
526	1-h	214240-b	11410197-h	21668488-a
527	1-a	11384376-h	32062334-a
529	1-a	9601550-h	39919618-b
530	1-b	1115499-h	11361441-a	41127284-h	42101683-b
531	1-h	24331056-a	41551320-h
533	1-b	1115499-h	1592701-a	26326712-h	35254203-b
534	1-h	2175633-a	27862535-h	28734068-b
536	1-a	4851683-h	11365617-a	37395404-h
537	1-a	2091330-h	2152325-b	3539538-h
539	1-a	1985215-h	2145863-b	2924460-h	3589592-a	7500755-h	11792180-b	26221106-h	35152254-b	38335490-h
540	1-a	2107770-h	22503773-a	23142808-h	27802103-a	28650411-h	35254651-a
541	1-a	2106175-h	41837941-b
543	1-h	26398904-a	27283036-h	35160725-b
544	1-a	3556493-h	29361575-a	35152505-h
546	1-a	18628432-h	27212498-b	34874035-h	39222301-a
548	1-b	7033737-h	10530405-b	10711270-h	29985476-b	40845695-h
551	1-a	2754124-h
552	1-a	5944058-h	27153757-b	34697079-h	37823822-a	39472985-h
554	1-a	1117858-h	2148282-b	18624202-h	28564004-a
555	1-b	218258-h	3589789-b	8837437-h	27826405-b	31929752-h
556	1-a	9955702-h	24331787-b	29909886-h	40784420-a	42408313-h
557	1-h	961442-a	9812704-h	11376156-b	24772192-h	35131506-a
559	1-b	1724595-h	7881028-b	10714404-h
560	1-a	2057068-h	39388840-a
561	1-a	1140978-h	2148282-b	10261325-h	11376156-a	24965923-h
563	1-a	2067359-h	18628432-b
564	1-a	2021952-h	11374392-b	27301623-h	34730664-a
565	1-h	8857659-a	18504612-h	22883086-b	32139325-h	34509542-b
567	1-a	11535959-h	34357242-a
569	1-h	22816818-b	29912803-h	41975961-a
570	1-b	2611893-h	18828892-b	39109275-h	40644450-a
574	1-a	6212937-h	7732029-b	18527087-h	41127226-a	42094845-h
576	1-h	6651170-b	10450259-h	11535959-a	32139325-h
577	1-h	5187831-b	11372899-h	14984434-a	26006972-h
579	1-a	956405-h	9747074-a	22403244-h	22492884-b	35237364-h
580	1-a	1724546-h	2148282-b	23899293-h	26099669-a	31590682-h	39736288-b	41987148-h
581	1-b	2206294-h	9561193-b	22209688-h	26008434-a	40845695-h
583	1-a	5680225-h	7812607-b	23487172-h	23609455-a	41249343-h
584	1-h	5405598-b	41597622-h
585	1-b	267014-h	2579046-b	9728971-h	29812576-b
587	1-a	1118209-h	2159110-b	4052079-h	7895934-a	23441381-h	26806504-b	41731990-h
588	1-h	11792180-a
589	1-a	1948468-h	6579052-a	18627971-h	33079305-b
591	1-h	293256-b	2155818-h	3544968-a	11399721-h	28877336-a	32473931-h
592	1-b	5631248-h	36687181-b
593	1-a	1620450-h	2579076-b	35252724-h
594	1-a	35254203-h
596	1-a	1992774-h	6534831-b	10711270-h	35257996-b
597	1-a	1185413-h	2206294-b	32498610-h
599	1-a	2039120-h	11792180-b
801	1-a	2105426-h	22606304-a	30591558-h	31592321-b	41551320-h
802	1-h	21668488-a	23876743-h	27031438-b
803	1-a	1843071-h	2143387-b	23277363-h	23807587-a	35252929-h	41810387-b
805	1-b	11558791-h	24361479-a	27683691-h	28710918-b	42125847-h
806	1-a	1985215-h	7895934-b	10684157-h	42959396-b
808	1-a	7802505-h	22094678-a	27371870-h	34532828-a
809	1-h	7306652-b	10153440-h	21908064-b	42077659-h
811	1-b	4659896-h	6015910-a	25391492-h
812	1-h	1185413-a	11558791-h	29908400-b	42094845-h
813	1-h	27847364-a	31702190-h
815	1-a	1134042-h	2143412-b	5268314-h	11376156-a	41581533-h
816	1-b	6173264-h	9569728-a	18612895-h	32307587-b
818	1-a	6167277-h	11795201-a	30250400-h	35255317-a
819	1-h	29313397-a	39231719-h
822	1-a	1103986-h	2651353-b	7663185-h	11795201-b	33276616-h	35254447-b	38648759-h
825	1-a	1159513-h	2155818-b	9655997-h	10718104-a	22854434-h	24218040-b	40777273-h	42981477-a
826	1-a	1117858-h	2148282-b	12980524-h	27142547-a
828	1-a	2039120-h	3556493-b	11358496-h	27826405-b
829	1-a	26051589-h	27812981-b
831	1-a	11374566-h	26441671-b	39117369-h
832	1-a	10445801-h	21668488-a	32982829-h	40271565-b
834	1-a	2106153-h	11399721-a	26361300-h	30814655-a
835	1-b	23590512-h
837	1-h	5670569-a	21925864-h	43045923-a
838	1-a	1992801-h	18626826-b	25322576-h	31709705-b	40271915-h
840	1-a	1992801-h	11209726-a	23922360-h	43117554-b
841	1-b
843	1-h	1884798-b	9552750-h	18631276-b	24614579-h	36858696-a
844	1-h	10530607-a	11594680-h	23031119-b	26096469-h	39818565-a
847	1-a	2094934-h	3687977-b	7812229-h	24299896-a	32847451-h	41936877-a
850	1-a	2106153-h	22630681-b	28818982-h	35219469-a	41914963-h
1000	1-a	1140978-h	2155818-b	7812229-h	10718223-a	18828892-h	25044629-b	31975162-h
1002	1-h	1630395-b	11376128-h	24813296-a	25354334-h	32663364-a
1003	1-h	7859620-b	11376156-h	19094427-b	22606861-h	29287095-b	38958382-h
1005	1-a	1122879-h	2143412-b	4802798-h	19574822-b	24944173-h	33010417-b	40640527-h
1006	1-a	1117890-h	9763133-b	37933870-h
1008	1-b	11435498-h	19574822-a
1009	1-h	1014028-b	7812229-h	26361300-b	40387692-h	41156015-a
1011	1-b	8943195-h	18619757-a	40136137-h
1012	1-a	1055289-h	2143387-b	10530607-h	24088320-a	35252507-h
1014	1-b	1122879-h	10683511-b	36947337-h
1015	1-h	3404847-b	10629332-h	11194312-a	24288210-h
1017	1-h	19375871-a	32671637-h
1018	1-h	22526072-b	23686803-h	28211461-a	41536633-h
1020	1-h	9553699-b	18631542-h	35254203-b	41844191-h
1021	1-a	1134042-h	2148282-b	10711319-h	26578809-a	29902804-h	34685422-b
1023	1-a	2104342-h	12980524-b	29972345-h
1025	1-b	7859532-h	11795201-a	29379381-h	34470840-b	37395404-h	38150733-b
1027	1-a	7631964-h	8142745-b	28710918-h	32709792-a
1028	1-a	6561739-h	7895934-b	11372974-h
1030	1-a	2104342-h	3690907-b	7813575-h	11376156-a	28085968-h	42094845-a
1033	1-h	7210786-b	7500742-h	32127075-b	41271058-h
1034	1-a	2094942-h	18516140-a	33077216-h	33680844-b
1036	1-a	2091330-h	3815447-a	22607083-h	33494033-b	37573583-h
1037	1-a	2106175-h	6651170-a	10654580-h	18613112-b	25923375-h	36687181-a	41321636-h
1039	1-a	1159513-h	2148282-b	10711319-h	30286614-a
1040	1-a	1140978-h	2155818-b	18619757-h	34373285-a	40427625-h
1042	1-a	1178577-h	2148282-b	23686803-h	37872473-b	41581533-h
1043	1-a	1117034-h	2155828-b	10714494-h	18628432-b	38962344-h
1045	1-a	2094942-h	7811235-a	26244302-h	38453071-b	42612775-h
1046	1-a	18504612-h	22890021-b
1048	1-a	2067359-h	29985476-b	40322798-h
1049	1-h	5121279-b	10762084-h
1051	1-a	2104342-h	41225625-a	43044795-h
1052	1-h	2175633-b	4735769-h	9886479-b	11209726-h	17075782-a	26199550-b	30483911-h	31562514-a
1054	1-a	2094942-h	3487628-b	9830034-h	27224085-a	40335683-h
1055	1-a	2094934-h	5742377-a	9708095-h	32945417-a
1057	1-a	24520175-h	26559876-b	37397580-h	40685502-a
1058	1-a	9663298-h	37680768-b
1060	1-a	34723333-h	42126845-b
1061	1-a	1122879-h	2148282-b	5375518-h	32509628-b
1063	1-a	2104342-h	2312453-b	4318247-h	34484661-a
1066	1-a	10668641-h	12336880-b	38380742-h	41327116-a
1067	1-a	3588596-h	18612895-a	34866776-h	41948184-a
1069	1-a	2105426-h	6439062-b	9150199-h	20659174-b	32390295-h	39198847-b	42126845-h
1070	1-a	2091330-h	18628335-b	42441403-h
1072	1-a
1073	1-a	2039120-h	6891105-a	26373393-h
1075	1-b	4214574-h	27936934-a	32960047-h	41844166-b
1076	1-h	24832989-b	26404409-h
1078	1-b	7652540-h	40685502-b	42543701-h
1079	1-h	214222-b	11374736-h	30776337-a	32526808-h
1081	1-h	5740265-a	23991111-h	27621409-a	37928803-h
1082	1-a	2107770-h	10718334-a	26815268-h	29287095-b	34696848-h	40579376-a
1084	1-b	854468-h	7895934-a	11792180-h	35254651-b
1085	1-a	6605308-h	9838098-b	10318845-h	30163653-b
1087	1-a	2039120-h	5739507-a	8857664-h	11795201-b	37757944-h
1088	1-a	2094942-h	41975961-b
1091	1-a	2148282-h	11795201-b	27685048-h
1093	1-a	2106138-h	7321155-b	26024471-h	38531412-a	39837594-h
1094	1-a	1117034-h	2143024-b	29224286-h	35130224-a
1096	1-a	4754631-h	40769219-b	41271058-h
1097	1-a	2106138-h	11748545-a	38335490-h
1099	1-a	2057068-h	11376128-a	39341559-h
1100	1-a	18619757-h	33268830-a	35226423-h
1102	1-a	2106138-h	5704439-b	28951749-h	38294992-a
1103	1-b	10714653-h	11670879-b	28541279-h	35252724-b
1105	1-b	7813575-h	39999892-b
1106	1-h	1467110-a	11374566-h	19574822-b	37915623-h
1108	1-a	32085299-h	41257686-b
1109	1-b	201797-h	24760068-b	41210105-h
1111	1-a	6910181-h	23724679-a	26360238-h	30906471-b	38556336-h
1114	1-a	1159513-h	2145863-b	5500071-h	7881028-a	11535959-h	28143908-a	32311918-h
1115	1-h	12980524-b	29184234-h
1117	1-b	218899-h	4570527-a	11792180-h	32333131-b	32890836-h	38559935-a
1118	1-h	23777076-a	35252724-h	42630021-a
1120	1-a	2155828-h	5515703-b	11372899-h	28352900-b	28822543-h	38367607-a
1121	1-h	22236640-a	27312268-h	28061493-a	39508358-h
1123	1-a	2079373-h	24229582-a	27204724-h	29184234-b	40125116-h
1124	1-a	7282562-h	22376334-a
1126	1-a	1992801-h	9247283-b	41948184-h
1127	1-a	2104342-h	6351320-b	25044558-h	26578539-a	33755935-h	41283839-a
1129	1-a	2274475-h	29123389-a	38690427-h	40971693-b
1130	1-a	2106153-h	7818125-b	21846334-h	28540926-a	35131516-h	35255317-b
1132	1-a	1998365-h	3936760-a	5268314-h	11374736-b	42981477-h
1133	1-a	1029932-h	2143412-b	3588596-h	10718794-a	22524855-h	32751133-b	39824521-h
1135	1-a	1992801-h	7652540-a	11785807-h	33290554-a	35254203-h
1136	1-a	1118209-h	2148282-b	3243827-h	4368069-a	28334030-h	32790496-b
1138	1-h	441974-b	5952669-h	6563751-b	10711270-h	22607040-b	41132468-h
1139	1-a	25639866-h	34688290-b
1141	1-a	6992317-h	7883700-b	26042689-h	38580854-a	40892457-h
1144	1-a	2106138-h	26435976-a	41936212-h
1145	1-a	6874051-h	35131516-b
1147	1-a	1140978-h	2143412-b	8944890-h	23224821-b
1148	1-h	32311935-b	41253810-h
1150	1-a	1985215-h	11792180-b	26435976-h	41003506-b
1151	1-a	2104342-h	25680138-b	26434786-h
1153	1-a	2088516-h	2159110-b	32135416-h	42685074-a
1154	1-h	10718317-b	18526114-h	25121272-a	27592772-h	35050570-b	36983817-h	42884426-a
1156	1-a	2143024-h	11374566-a	34586724-h	40597727-a
1157	1-h	23756681-b	38409230-h
1159	1-a	2246851-h	6853694-b	10714855-h	23937266-b
1160	1-a	1117034-h	2143412-b	7801377-h	33638833-b	39113709-h
1162	1-h	4292866-a	7639252-h	11795153-b	28923810-h	36290291-b	41547688-h
1163	1-h	1489991-b	8142745-h
1165	1-h	4573808-b	11748545-h	21376359-b	32946892-h
1166	1-a	2057068-h	9150199-a	26452666-h	34986676-b
1168	1-a	1122879-h	2148282-b	7013248-h	31649195-a
1171	1-h	19341606-a	36628050-h
1172	1-a	6321420-h	22751538-b	24367619-h	33749424-b
1174	1-a	11435498-h	26434562-a	32681082-h	34285239-b	40646910-h
1175	1-h	1592766-a	9728662-h	20579368-a
1177	1-h	8956912-a	18626826-h	38905868-b
1178	1-a	10660437-h	11535959-a	35251808-h	38381151-b
1180	1-a	3617537-h	9296281-b
1181	1-a	1116352-h	2107770-b	8942873-h	18628335-a	24589814-h	39964284-a	41988993-h
1183	1-a	4769765-h	10530592-a	11361441-h	24590750-b
1184	1-a	1122879-h	2143387-b	10679742-h	20451454-b
1187	1-a	2021952-h	11246057-a	21197156-h	22105271-b
1189	1-h	626565-b	5585213-h	11535959-a	23086742-h	26155885-b	36947337-h
1190	1-a	2091330-h	11535959-b	21918251-h	22606288-a
1192	1-h	2246805-a	11410197-h	36382837-b	38494620-h
1193	1-a	1122879-h	2145863-b	28737186-h	38565347-b
1195	1-a	2094934-h	4330795-a	11376128-h	34417340-b	39743569-h
1196	1-b	11246057-h	26647299-a	38638897-h
1198	1-a	7321124-h	11595701-b	30228623-h	32257398-a	34421794-h
1199	1-a	2039120-h	24331787-b	35238525-h
3	1-a	1992801-h	6776420-b	25588480-h	37400851-b	41036201-h
5	1-a	5120056-h	9615983-b	35251808-h
6	1-a	11372974-h	23694891-b	35252724-h	37616228-a
9	1-h	7017643-a	7812246-h	9368258-b	18626826-h	35257996-a
11	1-a	41847041-h
12	1-h	4528795-a	9864533-h	19574822-a
15	1-b	1679877-h	19595575-b	29799397-h	35252929-a	41911643-h
18	1-a	1118209-h	2143412-b	3516166-h	7883700-b	24365886-h	35133949-a
20	1-a	9943926-h	24942094-a	39234680-h	39903430-b	42742691-h
21	1-a	1159513-h	2155818-b	10717837-h	28983857-a	34463667-h	43018837-b
24	1-h	1751492-b	18504662-h	27967897-a	38380948-h	40125661-b
27	1-h	8142745-b	33058461-h	40722571-a
28	1-a	1548116-h	2741248-b	6877304-h	11474635-a	20784617-h	34536337-a
30	1-h	626565-b	4514425-h	20222060-b	27298215-h	32792384-b	41179096-h
33	1-b	6964725-h	18635934-a
36	1-h	7624200-a	19389691-h	35425722-b
37	1-a	2175526-h	3556493-b	10714494-h	11558791-b	28209395-h	29977040-a
39	1-a	1117034-h	1751737-a	2106175-h	2656288-b	7859532-h	23974459-b	35231732-h
42	1-h	5153479-a	11375696-h	34098357-a
45	1-h	2361788-a	4769765-h	40235085-a
46	1-b	5962065-h	11375696-a	35238525-h	38565347-b
50	1-b	1117858-h	8982819-b	21996377-h
53	1-a	2094934-h	2155818-b	27962734-h
55	1-a	1985215-h	22032980-a	42077659-h
57	1-a	1122879-h	32159675-a	38121147-h	39472985-b
60	1-h	4851683-b	9416497-h	10714881-a	33039562-h	39245457-b	41936877-h
64	1-a	41629639-h
66	1-b	5500001-h	24303220-b	42209001-h
68	1-h	2346863-b	11435498-h	21368175-a	22400063-h	32028417-a
72	1-h	1178175-b	18504703-h
77	1-b	18598237-h	31276822-a	40060632-h	41296008-b
81	1-h	18628335-b	25961404-h	26434786-a	39988552-h
84	1-b	7500742-h	11246057-a	22600786-h	35237364-a
86	1-a	866833-h	2143412-b	30805233-h	39874321-b	41933285-h
88	1-a	4896087-h	7639265-b	24331537-h	34373285-a	41271407-h
91	1-h	18628335-b	27033042-h
95	1-a	1985215-h	31530771-a	39685295-h
100	1-a	1975318-h
103	1-a	1117858-h	2143412-b	7635354-h	7812229-a	20772011-h	40696674-b	41551320-h
106	1-h	26121236-b	28352727-h
110	1-h	23695251-a	30525864-h	38995548-a	42015463-h
111	1-a	1140978-h	2107770-b	3553876-h	7777488-a	18504662-h	28211552-b	31617451-h
113	1-b	3805240-h	7881787-a	34064339-h	36862230-a
116	1-a	1134042-h	2143412-b	10684157-h	11558791-a	40036545-h	43156391-b	43160953-h
120	1-h	4569014-b	9651260-h	22630703-b	32119962-h	32386687-a
123	1-a	7812607-h	19574822-b	24007656-h	30335169-a	39391869-h
126	1-h	22211801-b	35251808-h	39247851-a
130	1-b	11384376-h	27893701-a	35226446-h	39859872-b
134	1-a	2164193-h	35254447-b
137	1-a	1992801-h	12336880-b	26132901-h	27957350-a	28209163-h	40125661-a	41724163-h
138	1-a	1117858-h	2162543-b	7489329-h	27825998-a	40173023-h	40706228-a
139	1-b	1894141-h	37683491-a
142	1-a	2104342-h	2579076-b	18612895-h
145	1-a	1116352-h	2148282-b	10711270-h	25753803-a	35255317-h
148	1-b	3589592-h	20772011-a	43044795-h
151	1-b	220916-h	20772011-b	38237806-h
155	1-a	11410197-h	22892414-a	24414862-h
159	1-h	26434786-b	31664225-h
161	1-h	4735800-b	7811235-h	26360238-a
163	1-a	1974378-h	11410197-b	28875947-h	31751868-a
164	1-a	7811235-h	22101907-a	25590437-h
168	1-a	11376156-h	27679973-a	27854197-h	37881280-a
201	1-a	1117858-h	2143412-b	3544968-h	38875359-b
203	1-a	1103986-h	3804990-a	6439073-h
206	1-a	2067359-h	11376156-a	26404409-h
207	1-h	20451454-b	38381151-h	40872256-b
212	1-b	7808634-h	39778857-a
213	1-h	11365617-a	41599262-h	42125847-b
216	1-a	6488147-h	11558791-a	35028559-h	43044795-a
220	1-a	1118209-h	2148583-b	10505513-h	26024401-b
223	1-a	2067359-h	7444450-a	11376156-h	32793138-b	37680763-h
224	1-a	7666525-h	30785805-a
229	1-a	2091330-h	27521425-a	39862551-h
233	1-h	11376128-a	22492482-h	23680851-a
237	1-h	18628432-b	25639866-h	40706234-a	42623498-h
243	1-a	1140978-h	7227940-a	18631343-h	24261178-b	32548919-h
246	1-h	11374736-a	26341878-h
250	1-b	7839614-h	9857096-a	24885489-h	26008710-b	34610989-h	34970112-a
252	1-h	7812607-a	11321198-h	11795153-b	25753803-h	35255317-a
253	1-a	1116352-h	2143412-b	11321391-h	18589046-a	35254203-h	38433099-b
257	1-a	1074778-h	2143412-b	9390833-h	26099669-b	42071761-h
261	1-a	1118209-h	2148282-b	11535959-h	27812839-a	31434302-h	32390295-b	35252507-h
264	1-h	1998365-b	28649053-h	33743611-a	40620611-h	42476475-a
268	1-h	1055289-b	5121243-h	6579042-b	33476644-h	33886040-a	40173023-h
271	1-a	2039120-h	26342167-b	32765883-h	40427155-a	42083055-h
275	1-a	1992801-h	6212937-b	7812607-h	22607040-a	27495233-h	36814192-a	39763285-h	41988961-b
279	1-a	2079373-h	11350390-a	23104484-h	24760068-b	32373163-h	42911271-a
280	1-h	6487601-b	9975068-h	31300298-a	32616723-h	33624590-a
283	1-b	9526675-h	11194312-a	29972126-h
301	1-h	19094427-a	24718926-h	40611234-b	43016333-h
304	1-a	1117890-h	2143024-b	9813117-h
310	1-a	1932707-h	18612895-a	27683643-h	38699946-b	41597622-h
314	1-b	1117034-h	7883700-a	39198891-h
318	1-a	18504576-h	29952481-b	38369338-h
320	1-a	1159513-h	2148282-b	5120056-h	11748545-b	22492482-h	32445514-b	34988915-h	41724163-a
322	1-a	2091330-h	5190349-b	10668641-h	25588480-b
327	1-a	2094934-h	9569728-a	11410197-h	11795153-b	32876747-h
332	1-a	2155818-h	6334535-a	7562642-h	26008434-b	29617624-h
336	1-a	2094942-h	5502821-a	23616410-h	29163355-a	35237364-h
340	1-a	1973913-h	5547370-b	35231732-h
344	1-a	1115499-h	2148282-b	5042469-h	37933870-a
345	1-a	1630395-h	2175633-b	7797874-h	23323742-b
349	1-a	3002956-h	9830034-b	23876903-h	41844191-b
351	1-a	1170515-h	2148282-b	23019255-h	33073468-a	42015463-h
352	1-a	11358496-h	21363543-b	32600752-h
358	1-h	21984004-a	42407963-h
363	1-a	8679466-h	28928980-a	32875363-h
369	1-a	2106153-h	24069726-b	29985476-h	31985933-a	39572516-h
371	1-a	1117890-h	2148282-b	32856162-h	42929292-a
374	1-h	34547101-b	37452303-h
378	1-h	7309403-b	7813575-h	12336880-a	32876847-h	38339154-a	41398950-h
379	1-a	2079373-h	39876069-a
381	1-a	11365617-h	26441671-b	29559793-h
384	1-a	1103986-h	2148845-b	7812246-h	19574822-b	29516753-h	35252929-b
387	1-a	1998365-h	39443288-b
391	1-a	1965934-h	18526114-b	38811582-h	42042546-a
394	1-a	8998389-h	11558791-a	27875114-h	35254651-a
397	1-h	21745604-a	22111835-h	25269765-b	38044070-h
401	1-a	18628432-h	35257996-a
403	1-h	1117858-b	7859532-h	31715950-a	35231732-h
404	1-b	14984434-h	25302813-a	32751133-h
407	1-b	10711270-h	11795153-a	41745924-h
410	1-a	1122879-h	2143412-b	11321391-h	39860530-b
413	1-a	1087362-h	2143412-b	18598237-h	27951659-a	42581812-h
414	1-b	18589046-h	24851375-a
416	1-h	5267668-a	5745205-h	7499717-b	11376128-h	20451454-a	33017702-h	41327116-a
420	1-a	1115499-h	26096469-a	29956242-h
423	1-a	221344-h	4141603-b	7811235-h	25961404-a	27140690-h	35588263-a	41599262-h
427	1-h	6992317-a	29908017-h	34735276-a
430	1-a	12980524-h	30886671-b
434	1-b	5588891-h	10530405-b	27724930-h	30551908-a	34846353-h
438	1-h	1039577-a	6579042-h	21809742-a	35251808-h
441	1-h	7301039-a
445	1-a	10132898-h
446	1-b	440421-h	5421136-a	35251808-h
448	1-a	2023337-h	21876151-a	22606288-h	22883086-b	35463155-h	41948184-a
451	1-b	4446178-h	22332637-a	38506169-h
454	1-a	11374736-h	23819703-b	24217676-h	32119440-a	35252507-h
458	1-a	5525520-h	22503773-a	31652574-h
461	1-a	2023337-h	18628432-b	42226400-h
465	1-a	1138117-h	2143412-b	4822396-h	12980524-b	32135486-h
469	1-a	2039120-h	3955750-a	30121346-h	34421779-b
474	1-b	6561739-h	11792180-b	31677620-h
477	1-a	6276752-h	31305046-a	34115284-h
478	1-a	1592642-h	2159110-b	20451454-h	35257996-a	38060513-h
480	1-h	2651353-a	7812246-h	29224286-b	34697056-h
482	1-h	1174585-b	7562642-h	7881028-a	18624237-h	19574822-b	38771387-h	40793200-a
486	1-b	1039648-h	7883700-b	18516140-h	39198891-a
490	1-h	22248258-a	27282950-h	28097878-a	39443315-h
494	1-a	2246827-h	23875607-b	30091114-h	38150201-b
498	1-a	2039120-h	21197156-b	37851342-h
502	1-b	1117858-h	11209726-a	27888515-h	36368106-b	38139848-h
504	1-a	27598092-h	39857563-b
506	1-a	1185413-h	2155818-b	7883700-h	18628432-b	39014475-h	40689468-b
510	1-h	11435498-a	22332602-h	40403468-b
514	1-a	1900211-h	7003963-b	11330563-h	19094427-a
519	1-a	1117858-h	5105439-a	7811528-h	8971261-b	25433544-h	27371870-a	38362133-h
522	1-h	6015934-a	9263567-h	22606861-a	29293533-h	32796248-b	35252507-h	41536588-b
524	1-h	458648-b	1029434-h	30785805-a	35254447-h	39708247-a	41601464-h
525	1-a	7812607-h	39155417-b
528	1-h	4318057-b	26002799-h	28921834-b
532	1-a	11558791-h	24219181-a	28010804-h	39201387-b
535	1-b	194934-h	6014427-b	11376156-h	23922638-a
538	1-a	2039120-h	7895934-b	38986735-h
542	1-a	2057068-h	9306066-b	18617712-h	25865238-a	33029763-h	34115867-b
547	1-a	2057068-h	22608678-b	22940707-h
549	1-h	218923-a	2067359-h	18631343-a	26799001-h	35128954-a	40062988-h
550	1-a	1029487-h	5285926-a
553	1-h
558	1-a	2039120-h	6487086-b	10530592-h	33205458-b
562	1-h	18504576-b	36983817-h	38565347-b
566	1-a	1134042-h	10578619-a	11376156-h	26082305-a	40579376-h	41844191-b
572	1-b	5091253-h	10762084-a	18828892-h	23142808-b	35252507-h	42101683-a
573	1-b	7812229-h	10090664-b	24910330-h	35257996-a
575	1-b	5701395-h	37981208-a
578	1-a	2057068-h	4524419-b	9014547-h	28766991-a	34418944-h
582	1-a	25085716-h	31591413-b
586	1-a	6561739-h	24090037-b	29608783-h
590	1-a	2057068-h	5967330-b	10433018-h	24331787-b	35231732-h
595	1-h	1362385-a	10718223-h	26771975-a	39857598-h
598	1-b	1630233-h	37851342-b
600	1-a	1992801-h	9655303-b	10668406-h	26309970-a	27312242-h	42590318-b
804	1-a	2021952-h	25621275-a	27773295-h
807	1-a	2057068-h	7215152-a	18628335-h	28594558-a	40271565-h
810	1-b	7063816-h	30819251-b	32390295-h	33010417-b	37851747-h
814	1-a	6853694-h	33267390-b
817	1-a	11374736-h	28388519-a
820	1-b	7812229-h	8063234-a	11670879-h	33892206-b	41391494-h
821	1-h	5852849-a	7812246-h	18626826-a	21925272-h	35252507-b	39135808-h
823	1-a	1117890-h	7581084-b	18516140-h	23724928-a	28097182-h	38756765-b	39583725-h	42094845-a
827	1-a	1134042-h	1743996-a	1985199-h	11376128-a	28690209-h
830	1-b	4446178-h	21668488-a	27640693-h	35215539-b
833	1-a	5633901-h	22607403-a	23016885-h
836	1-a	1118209-h	2159110-b	4159930-h	11209726-a	26005049-h	32649116-b	40779103-h
839	1-a	9950167-h	26084754-b
842	1-a	1679877-h	2159110-b	37349918-h
846	1-b	26451706-h	28008394-a
848	1-a	6636065-h	8124834-b	10711270-h	19595575-b
849	1-a	1118209-h	2148282-b	7235877-h	10336635-a	31676872-h
1001	1-b	10718104-h	11670879-b	35124243-h
1004	1-h	7899805-b
1007	1-a	1630395-h	2148282-b	6457370-h	11558791-b
1010	1-h	6276529-b	18504619-h	34144486-a	39386785-h
1013	1-a	4386688-h	24560200-a	34609448-h
1016	1-h	6877462-a	11558791-h	29876323-b
1019	1-a	1115499-h	2107770-b	29199563-h
1022	1-a	2155818-h	28123270-a	33010417-h
1026	1-a	7812607-h	27652066-b	40666130-h	43175268-a
1029	1-h	306345-b	10711270-h	18628033-a	32139325-h	35257996-b	42439998-h
1031	1-a	2105426-h	18628335-a	38966990-h	41760752-a
1032	1-b	8809365-h	11792180-a	29313397-h	34618768-b	35231732-h	38147325-b
1035	1-h	7691237-b	41177118-h	43093919-a
1038	1-a	2057068-h	6805327-b	10696136-h	34465354-b	40480626-h
1041	1-a	2106138-h	18631542-b	26024401-h	32936334-a	39207764-h	43016333-b
1044	1-a	2067359-h	7883700-b	10683511-h	38147741-a
1047	1-b	1116352-h	11785807-a	36316090-h
1050	1-a	2651353-h	11376156-b	41282765-h
1053	1-a	2023337-h	11558791-b	25675377-h	33256824-a	40706228-h
1056	1-a	7581084-h	21627966-a	35226423-h	35255317-b
1059	1-a	7799527-h	7883700-b	23777076-h	33936336-b	37767731-h	43117807-a
1062	1-a	2246805-h	10286201-b	18619757-h	26042689-a	38669461-h
1064	1-a	5281066-h	11595701-b	22600786-h	35252724-b
1065	1-a	2359814-h	9604622-b	18613112-h	24001887-a	29979434-h	32311935-b
1068	1-h	1178175-b	18612895-h	28098168-a	34463667-h
1071	1-a	2067359-h	6989394-b	18614710-h	39510032-a
1074	1-a	1118209-h	2148282-b	6507497-h	10541302-a	18626826-h	28960606-a
1077	1-a	11795201-h	28796581-a
1080	1-a	10634136-h	11795153-b	26341878-h	40820998-a
1083	1-h	7859620-a	18628335-h	28366457-b	35252724-h	41976977-a
1086	1-a	7812229-h	37517547-b
1089	1-a	1116352-h	2143024-b	3815447-h	7652540-b	25852415-h	32173107-a	34934256-h
1090	1-a	9438823-h	32428263-b
1092	1-a	2106138-h	22470979-a
1095	1-h	11372974-a	21876179-h	26219886-b	32016449-h	37401076-a
1098	1-a	10683511-h	22608678-a	35237364-h
1101	1-h	3589789-b	6521590-h	34098357-b	34301023-h	42601841-b
1104	1-a	30009980-h	32386122-b	33251251-h
1107	1-b	2681831-h	11748545-b	23641304-h	29440189-b
1110	1-a	2057068-h	2313234-a	18628432-h	22611806-b	39930909-h
1112	1-h	39501807-b
1113	1-h	22248258-b	32257398-h
1116	1-b	8956595-h	12438114-b	23271072-h	39224812-a
1119	1-h	8063234-b	9569728-h	38536812-a
1122	1-h	1039577-a	26082305-h	34463667-a	35251808-h
1125	1-h	4289000-a	7581084-h	12980524-b	28954611-h	36290291-b	41397477-h
1128	1-a	2107770-h	11792180-b	25250849-h	37872485-b	42094845-h
1131	1-a	6994328-h	9139444-b
1134	1-a	11376128-h	22892414-b	31676789-h
1137	1-a	2094942-h	35118573-b
1140	1-h	4021631-a	7859532-h	18624264-a	38440956-h
1142	1-a	4700974-h	11748545-a	42433524-h
1143	1-a	2106138-h	10718317-a	11410197-h	18631276-b	23082849-h	26082305-b	34470840-h
1146	1-b	1174585-h	7859620-b	18617712-h	22579270-a	28960606-h	34813150-b	38147325-h
1149	1-b	5459774-h
1152	1-a	2107770-h	35255317-b
1155	1-a	1122879-h	3350125-b	18613112-h	29992337-a	40450797-h
1158	1-a	2057068-h	18626826-a	29952481-h
1161	1-b	5725193-h	19341606-b
1164	1-a	8957077-h	18628432-b	39857563-h
1167	1-a	7811235-h	10714855-b	18619757-h	28097878-a
1169	1-h	6167277-b	10702002-h	21357479-b	22492907-h	24879465-a	32847182-h	35254203-b
1170	1-a	1703879-h	1985215-b	5489340-h	27484816-a	35252929-h	41210105-b
1173	1-h	294827-b	463625-h	23691068-b	25250849-h	36983817-a	39424448-h
1176	1-a	7812246-h
1179	1-h	1029487-b	4766383-h	20659174-b	35251808-h	41327898-a
1182	1-a	2094942-h	5739961-a	18628432-h	42736476-a
1185	1-a	2106138-h	4849889-a	29273865-h	35463155-b
1186	1-a	18598141-h	24365886-b	38150733-h
1188	1-h	11361441-a	41902753-h
1191	1-h	10014504-a	11785807-h	32819145-a	38908720-h
1194	1-a	2057068-h	11365617-b	31709695-h	39475940-a
1197	1-a	2021761-h	2760544-b	4849889-h	11748545-b	31821804-h
1200	1-b	9280117-h	22634439-a	28747453-h	40387692-a
Chr2
1	1-h	1026306-b	22272882-h	25116084-a	31037887-h
2	1-h	10166382-b	22261853-h
4	1-a	1003734-h	8740313-b	19391934-h
7	1-h	2953404-b	25056784-h	28724058-a	32299346-h
8	1-h	3364587-a	8663401-h	19231883-a	20960148-h	26330129-b	33642231-h
10	1-b	1001650-h	30445601-b
13	1-h	24227474-a
14	1-b	3852359-h	4820907-a	5440332-h	18827810-b	32839364-h
16	1-a	18775906-h	23198943-b	27718576-h	34209455-a
17	1-a	1003164-h	8781774-b	15529650-h	30493241-b
19	1-b	983248-h	10166364-b	10391242-h	25073372-a	35426163-h
22	1-h	7486212-a	12422504-h	21471557-a	30345428-h
23	1-h	5159442-b	10166364-h	20240062-a	22425077-h	29140722-b	32591496-h
25	1-h	3947494-b	15525600-h	17163381-b	18083162-h	27122810-a	29824398-h
26	1-a	4877401-h	27120899-b
29	1-a	983248-h	5825211-b	22278039-h	27717322-a
31	1-b	5878682-h	7013020-a	20794086-h	33099223-a
32	1-a	4274231-h	25075790-a	30453896-h
34	1-b	20303533-h
35	1-a	3890966-h	7482663-b	15533700-h	26460883-a
38	1-h	2765420-a	19201762-h
40	1-h	7485848-b	18601622-h	29161692-b
41	1-b	3924328-h	27174957-b
43	1-h	3695594-b	4554073-h	30493241-b
44	1-h	3340213-b	3924501-h	7918017-b	25031355-h	27174957-b
48	1-b	7322360-h	8546652-a	18396012-h	32810084-a	35159978-h
49	1-b	1001650-h	2931691-a	7349477-h
51	1-a	2537662-h	3322896-b	15505509-h
52	1-h	9558613-b	22277358-h
54	1-b	137311-h	1001650-a	15502784-h	20317540-a	33936805-h	35746134-a
56	1-a	22052926-h	26828159-b	31956889-h
58	1-b	4210970-h	16619299-a	18677771-h	28919153-a	31512326-h
59	1-h	8068779-a	20271950-h	22279058-a	30345428-h
62	1-b	2571066-h	26460883-b	31124340-h
63	1-h	2751403-a	27618714-h
65	1-h	2537662-a	10311802-h
67	1-a	5456190-h	16724980-b	22277613-h
69	1-h	3340936-b	9450139-h	30972404-a
70	1-h	2425125-a	15525600-h
71	1-a	311881-h	16734469-b	22272882-h	27122810-a
73	1-a	9554662-h	28260161-b
74	1-b	5067307-h	31084367-a
75	1-b	992913-h	17960642-b	20950099-h	27563949-a
76	1-h	8068762-a	18566661-h	27686650-b
78	1-h	5569644-a	20910912-h	30327766-b
79	1-h	33965923-b
80	1-a	125562-h	6404088-a	20303533-h	34506252-b
82	1-b	10509642-h	10794786-b	22277613-h
83	1-b	8482570-h	30001773-b
85	1-h
87	1-a	2722253-h	8775847-b
89	1-b	2606173-h	5476119-a	18580156-b	29902816-h
90	1-a	12582211-h	26407992-b	30972404-h
92	1-h	1003164-a	6962466-h
93	1-a	568359-h	1060523-b	18457463-h
94	1-h	7394997-b	22272930-h	27654451-b
96	1-h	347634-b	15521609-h
97	1-b	269551-h	15731800-a	25073372-h	32698879-a
98	1-b	2540410-h	22314915-a
99	1-h	5852528-b	7573848-h	35853624-a
101	1-h	2580966-b	15525600-h	31134431-a	33693241-h
102	1-a	2069343-h	5901451-a	10732841-h	28236009-b	30775294-h
104	1-h	22486838-a
105	1-h	5140622-b	6485531-h
107	1-b	4313977-h	17835149-a	18360943-h	34209570-b
108	1-b	1003734-h	1060523-a	6802998-h	19235611-b	34159664-h	35829603-a
109	1-a	5088232-h	7608846-b	20182845-h	35332769-b
112	1-h	789214-a	10127820-h	27682303-b	34227399-h	34580528-a
114	1-h	12183229-a	22296571-h	30428353-a	32186766-h
115	1-h	1024183-a	16320384-h	24008430-b	25062338-h
117	1-b	129227-h	4313719-b	8124535-h	34322158-a
118	1-h	1026306-b	15529650-h	20250852-b	35147475-h
119	1-b	5622384-h	19307585-b	30002085-h
121	1-h	2586000-a	7486223-h	8807829-b	20180518-h	20960148-a	30436731-h
122	1-h	1061304-b	2551851-h	8708810-a	18601352-h	22821126-a	27689530-h	31603296-b
124	1-b	2941648-h	26638099-b	27653497-h
125	1-a	8596012-h	26115610-b
127	1-b
128	1-h	336833-a	10127820-h
129	1-h	2722253-a	28727469-h
131	1-b	3340213-h	27718576-a	32288382-h	33928586-b
132	1-h	6107452-a	22303574-h	33980099-b
133	1-a	1001650-h	5295018-b	15532452-h	32111557-b
135	1-h	15387777-b	18421950-h	26330129-b
140	1-b	3266733-h	26407992-b
141	1-b	3276421-h	5549927-a	22296571-h	31700603-b
143	1-b	24561666-h
144	1-h	31084367-a	34564977-h
146	1-b	2881029-h	7395007-a	18754499-h	31510418-b	35267531-h
147	1-h	1016278-b	22148708-h	32587354-b
149	1-b	4238919-h	32671210-b
150	1-h	8484194-b	30852621-h
152	1-b	3852359-h	11539175-a	32641887-h
153	1-a	4228168-h	18827810-b	29925334-h
154	1-h	316621-b	22245160-h	27344296-a
156	1-h	2146381-b	15529650-h
157	1-b	1003202-h	6445174-b	8068779-h	25091040-a
158	1-a	5449893-h	19235611-a	31038070-h	34968515-b
160	1-h	4878895-b	27682303-h
162	1-b	9552534-h	16106503-a	22277321-h	26330129-b
165	1-b	929156-h	3291059-a	22174240-h	31700603-b
166	1-a
167	1-h
169	1-h	8296353-b	15521609-h
202	1-h	8481250-b	24281220-h	33415633-a
204	1-h	22118362-a	25046211-h
205	1-h	4211806-a	15534252-h	25116084-a	28257849-h	29842168-b
208	1-a	1003164-h	8781774-b	19216997-h	28865426-b
209	1-a	1003202-h	31603261-b
210	1-b	11413099-h	16756481-b	34890027-h
211	1-b	269551-h	11517181-b	26324392-a	30811119-h
214	1-h	1008682-b	5894726-h	8914373-a	30436731-h
215	1-a	3844776-h	12631702-b	25009866-h	30345428-b
217	1-a	4695375-h	7381374-b	22245160-h
218	1-h	1061304-b	3266733-h	18031893-b	21229169-h	28724058-b	34271775-h
219	1-h	787948-a	19235427-h	26460883-b	35657337-h	35829345-a
221	1-h	18396287-a	22277321-h
222	1-h	1008682-b	27682303-h
225	1-h	18775906-b	22272930-h
226	1-h	5508618-b	15505509-h	30899253-b
227	1-a	19201714-h	29791795-b	30906525-h	32908384-a
228	1-b	8482960-h
230	1-b	15521609-h	32040397-a	32851849-h
231	1-a	5561613-h	7449530-b	32908485-h
232	1-h	929156-a	4869324-h	16320384-b	25046211-h	34360507-a
234	1-h	23198943-a	32052078-h	32392475-b
235	1-h	1024183-a	22272930-h	26828159-b
236	1-b
238	1-b	5225175-h	18695762-a	22314392-h	25669804-a	35128015-h
239	1-h	5376312-a	7488934-h	20761925-b	27627225-h	31434792-b
240	1-a	6299999-h	26460883-b	35333202-h
242	1-h	7256223-b
244	1-h	1026306-b	8708810-h	17965940-b
245	1-h	22486838-a
247	1-h	2481294-b	5895639-h	18958413-a	25059751-h	31614295-b	32591496-h
248	1-a	929156-h	3865649-b
249	1-b	919916-h	16051052-a	22280359-h	33814942-a
251	1-h	7346016-b	31256596-h	35137117-a
254	1-h	20303743-a
255	1-h	2063059-a	3270141-h
256	1-h	5274066-b	18058586-h
258	1-a	6291106-h	35698618-a
259	1-h	23141788-b	35109732-h
260	1-h	15725443-a	29837460-h
262	1-h	1059414-a	3877723-h	16724980-a	18827810-h	26828159-b
263	1-h	4478826-b	8472595-h	27562938-b	34564161-h
265	1-a	797585-h	15525600-a	19307585-h	34564161-b
266	1-b	4818827-h	16756481-b	24663528-h	29161692-a
267	1-b	919916-h	3328940-a	20745140-h	21059279-b
269	1-h	1008682-b	12057784-h	18677771-a	26638099-h
270	1-b	6992556-h	8596276-a	24663528-h
272	1-b	15502784-h	25031348-a	27653497-h	33570023-a
273	1-h	3445578-a	9520628-h	31264200-b
274	1-a	6304667-h	33039101-a
276	1-b	568359-h	5901451-a	15529650-h	30864976-b
277	1-h	4878895-a	22277613-h
278	1-b	15468583-h
281	1-h	20317540-a
282	1-b	2941648-h	18550538-a
284	1-h	1059750-b	2941648-h	20656277-b	25026308-h	31532153-b
285	1-b	32539792-h
286	1-h	23184185-b	35442433-h
302	1-a	8448393-h	26330129-b
303	1-a	7154717-h	15540328-b	18539143-h	26324392-b	28540044-h
305	1-a	9347947-h	22233831-a	31262007-h	34737247-b
306	1-h	15725443-a	34683942-h	34932262-b
307	1-b	3863555-h	20317540-a	24663528-h	32579574-b
309	1-b	4412504-h
311	1-h	3222861-b	10312201-h	33667734-b
312	1-h	16619299-a
313	1-h	5449893-a	19235427-h	33449267-b
315	1-h	3325050-a	8150315-h
316	1-a	2765420-h	4881937-b	8470859-h	26330129-b
317	1-h	16679702-b	22272882-h	30977336-a	34673879-h
319	1-h	6396210-b
321	1-a	1008682-h	22821126-a
323	1-b	1001650-h	27491181-a
324	1-h	1060523-b	15502784-h	17003019-a	27562938-h
325	1-b	3270141-h	16783315-b	27452037-h
326	1-b	27562938-h	32747708-a
328	1-h	7482479-a	8663401-h	28724058-a
329	1-a	3276389-h	33746905-a
330	1-h	4881937-b	21155023-h
331	1-b	3328940-h	7317754-a	22279058-h
333	1-h	32233601-b
334	1-h	5107506-b	9060583-h	23388498-b
335	1-b	3687030-h	22319894-a	35504255-h
337	1-h	22314392-a
338	1-h	24694106-a
339	1-h	2471027-a	3865666-h	20317540-a	32834913-h
342	1-h	2536346-a	5499847-h	18893965-b	22245160-h	35178915-a
343	1-h	4878885-a	20987269-h	25074659-a
346	1-b	1001650-h	2069343-a	3276421-h	5159442-b	18637973-h	32671210-a
347	1-h	8472595-b	21233243-h	35747446-a	35818599-h
350	1-b	11721843-h	32550053-b
353	1-h	1024183-b	15534252-h	26638099-b	35044612-h
354	1-h	15540328-a	33553568-h
356	1-a	939845-h	20845875-a	25072110-h
357	1-a	6291106-h	21336301-a	24128006-h	27120899-b	32448060-h
359	1-b	6867870-h	18429367-b	25056784-h
360	1-h	5279784-a	22277730-h	35266541-a
361	1-b	4220062-h	26828159-b
362	1-h	3855285-a	6962482-h	10091818-b	22277321-h	27122810-b
365	1-b	8908807-h	27122810-b	32974165-h
366	1-b	5449893-h
367	1-a	3869380-h	7486223-b	21230955-h
368	1-b	21336301-h
370	1-a	1059414-h	16729723-a	22043186-h
372	1-a	347847-h	7092589-b	22245160-h
373	1-a	2099752-h	7485848-b	22149547-h	26113268-a	31609389-h	35157981-b
375	1-a	4302027-h	22821126-b	28540044-h
376	1-a	30436731-h	31544670-b
377	1-h	5439712-b	5871924-h	8781774-a	25060014-h
380	1-a	6404088-h	26460883-a	34913347-h
382	1-h	1176344-b	7181378-h	34478139-a	35285013-h
383	1-a	1006591-h	5136049-b	15533820-h	25290045-a
385	1-a	5242065-h	31209390-b	35698674-h
386	1-b	5106188-h	6471781-a	19147471-h	21752089-a	29161692-h
388	1-b	8506994-h	32362727-a
390	1-a	15533820-h	23184185-b
392	1-h	5781302-b
393	1-h	8472557-b	24281220-h	28865426-a
395	1-h	2536346-a
396	1-b	3322896-h
398	1-a	3291059-h	3876361-b
400	1-h	4878907-a	7681739-h	33611837-b
402	1-h	1006591-b	8923282-h	20182845-a	24384010-h	26324392-b
405	1-b	1003164-h	25075790-a	32851849-h
406	1-a	3364587-h	26407992-b	32940640-h
408	1-b	1001650-h	16679702-b
409	1-b	3264226-h	26330129-b	32502609-h
411	1-b	10114339-h	25059160-a	34578610-h	35781275-a
412	1-h	666970-b	3890246-h	10632578-b	15533847-h	26460883-b	34271792-h	34656970-a
415	1-b	3876361-h	6305680-a	21531928-h	31037887-a
418	1-a	1008419-h	4878885-b	18333643-h	25290045-a
419	1-a	22319031-h
421	1-a	2580966-h	7485590-b	18711105-h
422	1-h	6299999-b	17835149-h	20317540-a	25091040-h
424	1-h	6901427-b	22277613-h	29149394-b	30828227-h
425	1-a	32031063-h
428	1-a	1003734-h	5528025-b	18540251-h	35287217-a
429	1-b	224301-h	34673879-a
431	1-h	2490833-a	24227474-h	34691634-b
432	1-h	888507-a	25059751-h	34892587-b
435	1-a	123137-h	26638099-b	33980099-h
437	1-h	34049375-b
439	1-b	6775569-h	15529650-a	21133135-h
440	1-h	22821126-a	27700763-h
442	1-a	21454934-h	27340276-a
444	1-a	22319031-h	27120899-b
447	1-a	3695594-h	21900401-b	25009866-h	33398527-b
449	1-h	20798058-a
450	1-a	7329474-h	17163381-b
452	1-b	22261853-h	25056784-a	31181359-h
453	1-h	1059750-a	9008598-h
456	1-a	5078281-h	19231883-b	22135561-h	26828159-b	34271805-h
457	1-b	10271972-h	11087598-b	22277730-h	34322844-b
459	1-h	10442174-a	25062054-h	32624276-b
460	1-a	5347264-h	8377471-a	22305847-h	26407992-b	33870738-h
462	1-h	1026306-a	4875757-h	26460883-b	27700763-h	28917844-a	35285281-h
463	1-h	1061304-b	20651822-h	21948294-a
464	1-h	3340936-b	7486212-h	8549938-b	21536916-h	27632197-b
466	1-b	3843412-h	5786363-b	25073372-h	28724058-a	34893809-h
467	1-h	3322896-b
468	1-h	1061304-b	29838042-h
470	1-b	4338694-h	10205148-a	29838042-h
471	1-h	1059750-b	9500009-h	22486838-a	26460883-h	35719433-a
472	1-b	18586395-h	27120899-b	30906525-h
475	1-h	3877455-a	15533847-h	34657345-b
476	1-b	1003202-h	31216525-b	32156671-h
479	1-a	6305680-h	16783315-a	18063922-h	26460883-b	27682303-h	31603296-b
481	1-b	3276421-h	27719824-b	35333217-h
483	1-a	7322360-h	17163381-b	20987269-h	22763630-a	30405276-h	35426163-b
484	1-h	22486838-a	30172920-h
485	1-h	1060523-a	2539699-h	21343972-a
487	1-b	10318533-h	12062230-b	21344011-h
488	1-b	5475649-h	34302785-b
489	1-a	1008394-h	27122810-b
491	1-h	5977517-a	9552436-h
492	1-h	2722298-b	11089070-h	27719824-a	30735526-h
493	1-h	26407992-b	27686650-h
495	1-b	983271-h	3340213-a	22277321-h	27122810-b	34322158-h
496	1-b	1008394-h	19235427-a	22277358-h
497	1-a	249425-h
499	1-b	5616183-h	8781774-b	21222438-h	27122810-b
500	1-h	19235427-b	31235199-h
501	1-b	1003164-h	27520154-a	32634855-h
503	1-a	8025801-h	28928170-b	33846979-h
505	1-h	5434983-a	5752638-h	22319031-a	33137190-h
507	1-h	3445578-a	25075790-h	26828159-b
508	1-h	17910968-b	34683942-h
509	1-h	2581102-a	9541639-h	19307585-a	22296571-h	29140722-a	35285290-h
511	1-h	15533820-a	18891295-h	25030783-a
512	1-h	2751403-b	29967530-h	32287688-a
513	1-b
515	1-h	1024183-b	11370087-h	35267531-a
516	1-b	8470881-h	27682303-b
517	1-a	3860224-h	18891295-b
520	1-h	1059414-a	8718747-h	17163381-b	21235042-h	26330129-b
521	1-h	2941648-b
523	1-h	17209811-b	22272882-h
526	1-h	204185-b	27700980-h	30325537-b
527	1-a	18893965-h	21543598-b	25059160-h	28724058-a
529	1-h	2581102-a	4843300-h
530	1-h	3364587-b	5231992-h	16106503-a	35095843-h
531	1-a	983271-h	3870720-b	24971749-h	27689373-b	30720494-h	35826810-a
533	1-h	1026306-b	7322360-h	11472459-a	26330129-h
534	1-h	4878907-a	16783315-h	22763630-a	27682303-h	30445601-b
536	1-h	905708-a
537	1-h	347847-a	1008394-h	26460883-b	34578610-h
539	1-a	7908446-h	28727469-b	35794954-h
540	1-h	5266842-a	6802998-h	22319894-a	33758977-h
541	1-h	23141788-b	35084365-h
543	1-b	11889207-h	24227474-a	34564956-h	35252458-b
544	1-h	26330129-b	35201038-h
546	1-h	21218676-a
548	1-h	17163381-b	22151460-h	25059751-a
551	1-h	12057784-b	21295899-h
552	1-h	4881937-a	5786363-h	20861848-a
554	1-h	17163381-b	27677198-h	35826810-a
555	1-b	15533820-h	22319894-a	25073372-h	33642231-b	34410343-h
556	1-a	1008394-h	34204998-b	35826810-h
557	1-b	19231883-h	26460883-b
559	1-h	25031492-b	34435750-h
560	1-b	15525600-h	22232334-a	28260161-h	32561435-b	35851638-h
561	1-b	116847-h	1026306-b	4874553-h	19201714-b	30977336-h
563	1-b	136986-h	10509849-b	20233814-h	29842168-a
564	1-a	2931691-h	3433062-b	19235427-h
565	1-b	2063059-h
567	1-a	31544670-h
569	1-a	8157890-h	19235427-b
570	1-h	8782067-a	22319031-h	30833413-a
574	1-h	1026306-b	5420438-h	17163381-b	25060014-h
576	1-b	6776089-h	23198943-a
577	1-h	12272734-a	15525600-h	28988798-b	31084425-h
579	1-h	21191707-b	27453511-h	30823794-a
580	1-h	8321535-a	34165361-h	34271805-b
581	1-b	631556-h	2099752-a	10442212-h	29140722-b
583	1-h	7760213-a
584	1-h	6439278-b	8540578-h	20643454-b	22277358-h
585	1-a	28724058-h
587	1-h	25116084-b
588	1-b	6305680-h	27120899-b
589	1-h	347847-b	5434228-h	19235427-b	32574475-h	35216226-a
591	1-h	5569636-b	20853369-h	27122810-b	28237474-h
592	1-h	22821126-a	34564161-h
593	1-b	3270141-h	8577521-a	18082108-h
594	1-a	5314131-h	26358375-b	33397324-h
596	1-b	15521609-h	28727469-b
597	1-b	4562199-h	8596276-a	27682303-h
599	1-a	26460883-h
801	1-h	1176344-b
802	1-h	3291059-b	25031348-h	35852720-a
803	1-h	919916-a	9529601-h	26330129-b	30967352-h
805	1-h	6778242-b	22277321-h
806	1-a	9552534-h	27686650-b	34159664-h
808	1-h	1008682-b	18596749-h	18893965-a	22272930-h	35062898-b
809	1-h	18775906-a	25073372-h	27663505-b
811	1-h	7859020-b	33546015-h	35504255-a
812	1-a	7478506-h	19235427-b	25031457-h	34003601-b	34749980-h
813	1-h	4878885-b	10146341-h	20250852-b
815	1-a	5140915-h	26460883-b
816	1-h	8541135-a	18727385-h	35826810-a
818	1-h	347847-a	7743329-h	9856609-b
819	1-h	1026306-a	6300516-h	17163381-b	18891295-h	26460883-b
822	1-b	4232620-h	4335708-a	22126049-h	26460883-b	32506161-h
825	1-h	3770336-a	5475649-h
826	1-h	3322896-b	30735537-h	33814928-a	35746134-h
828	1-b	3340213-h	4527864-b	5268267-h	11463343-b	22237344-h
829	1-h	1016278-a	25030725-h	30453896-b	34188768-h
831	1-a	16679702-h	22319031-a	30345428-h	30777821-b
832	1-b	9659961-h	26460883-b
834	1-h	7282170-a	16756481-h	21692650-a
835	1-a	3270141-h	10930306-b	30327766-h
837	1-h	10355142-b	27700980-h
838	1-a	9023443-h	28236009-b	34565012-h
840	1-b	6439272-h	26330129-b
841	1-b	22237344-h	26460883-b
843	1-a	1003734-h	7016432-b	18677771-h	26330129-b
844	1-h	20249569-b	22277358-h
847	1-h	7241036-b	18679149-h	25030783-a	27718252-h	31387334-b
850	1-a	7417069-h
1000	1-b	919916-h	18005643-a
1002	1-b	32523949-h
1003	1-h	9700219-a	21880596-h	29925076-a
1005	1-h	2124266-b	6738736-h	19235427-b	22319031-h	34733211-b
1006	1-h	5889978-b	18396287-h	24008430-a
1008	1-b	10042400-h	18539143-a	22319031-h	32398999-a
1009	1-a	4450624-h	17163381-b	22277321-h	26607699-b
1011	1-h	2606173-a	22277613-h	35504255-b
1012	1-b	5528025-h	5628793-a	15731800-h
1014	1-h	9557979-b
1015	1-h	26358375-b	27686636-h
1017	1-b	9450139-h	19235387-b
1018	1-a	983271-h	19235427-a	22305847-h	30864976-b	34880990-h
1020	1-h	6037719-a	6776089-h	20592345-a	22277730-h	34782542-b
1021	1-b	1008682-h	16106503-a	25059160-h
1023	1-h	3340213-b	22277321-h	29286360-b
1025	1-a	772819-h	7346016-b
1027	1-b
1028	1-h	32610488-b
1030	1-h	27120899-b
1033	1-h	5786363-a	20230205-h	26407992-b	27686650-h
1034	1-h	3222861-b	4335708-h	16756481-a	20798058-h	27700980-a
1036	1-h	814423-a	18601352-h	34271792-a
1037	1-b	4843300-h	27122810-b
1039	1-a	1008419-h	19391934-b	22076923-h	29140722-b
1040	1-h	3890246-b	4756140-h	17163381-b
1042	1-h	268726-b	778375-h	11495347-a	22486838-h	35851530-a
1043	1-h	17209811-b
1045	1-h	4302027-a	7792443-h	26460883-b
1046	1-b	7486212-h	15502436-a	22272930-h
1048	1-a	2490833-h	5771800-a	18540251-h	26460883-b	27654451-h	33976076-b
1049	1-h	1008682-b	12353214-h	15287993-b	15405168-h
1051	1-h	5162814-b	20861848-h	22319894-a
1052	1-b	789214-h	23388498-b	29902750-h	34968515-a
1054	1-a	5910008-h	34657345-a
1055	1-a	3291059-h	15288187-b	15399413-h	34618402-a
1057	1-h	3364587-b	8927161-h	16756481-a	27640534-h	35833618-a
1058	1-b	1003734-h	25075790-a	29837719-h
1060	1-b	2751403-h	16756481-a	18891295-h	35285290-a
1061	1-h	3340605-b	6485531-h	30297688-b	35179922-h
1063	1-b	134859-h	290856-a	5752638-h	19307585-b	22272930-h
1066	1-a	2765420-h	26407992-b	34346272-h
1067	1-b	4269509-h	22319031-a	25059751-h
1069	1-h	4554073-a	9523389-h	35523538-b
1070	1-a	5752638-h	31264477-a	33358075-h	35200937-b
1072	1-b	8546652-h	18711105-a	20863085-h	30886351-b	35288033-h
1073	1-a	4336633-h	6404088-b	21880862-h
1075	1-a	1008394-h	5242065-b	18596749-h	22425077-a
1076	1-h	5698194-a	27491181-h
1078	1-a	20534322-h	26828159-b	35818599-h
1079	1-b	18580330-h	20665068-a	33622170-h	35852720-a	35855447-h
1081	1-h	1016278-a	5232046-h	12066023-a	18958413-h
1082	1-b	1001650-h	18112356-b
1084	1-a	6128915-h	25075955-a	33956830-h	35554854-b
1085	1-h	18754499-b	32561435-h
1087	1-b	11620797-h	16106503-a	22174178-h
1088	1-h	3890246-a	18891295-h	25091040-a
1091	1-h	338309-b	22277613-h
1093	1-h	3876361-a	7482487-h	18695762-a	34322158-h
1094	1-b	2476962-h	4848304-a	23388498-h	26115610-b
1096	1-a	2176707-h	7482430-b	22048908-h	25131651-a	31660723-h	35159978-b
1097	1-a	3266733-h	18754499-b
1099	1-h	26460883-b
1100	1-a	4554073-h	19391934-b	22245160-h
1102	1-a	4520989-h	8775847-b	28919153-h
1103	1-h	5869508-a	7706914-h	27122810-b	30339911-h
1105	1-b	10341886-h	15690780-a	25059160-h
1106	1-b	28257849-h	35287217-a
1108	1-h	885786-b	7681739-h	28917844-a
1109	1-h	2941648-a	7308876-h	16317640-a	28236009-h	29149394-b
1111	1-h	1059414-b	15533820-h	18679149-a	22314392-h
1114	1-h	4321943-b	4836093-h	23198943-b	27700763-h	34357043-b
1115	1-h	3340936-b	22277613-h	26460883-a
1117	1-h	1176344-b
1118	1-h	18754499-b	22277358-h	30942320-a	34357043-h
1120	1-b	1003202-h	8321535-a	16734353-h	22486838-a	34033666-h
1121	1-h	1061304-b	15525600-h
1123	1-a	1016278-h	5433993-b
1124	1-a	2941648-h	8781774-a	27603140-h	29473309-b	32289774-h
1126	1-b	560310-h	16783315-a	21209290-h	26330129-b	27717322-h
1127	1-a	3325050-h	6485531-b	32623993-h
1129	1-a	1008394-h	6158700-b	25031457-h	28257849-a	31923056-h
1130	1-b	2586000-h	4879897-b	18559940-h	23184185-a
1132	1-h	3325050-b	12079586-h	35083888-b
1133	1-a	2425722-h	5881483-b	9843732-h	32506161-a
1135	1-a	3276421-h	3876361-b	18891295-h	31540351-b
1136	1-h	2751403-a	4842683-h	10349653-b	27686650-h
1138	1-h	788874-a	3276421-h	7016225-a
1139	1-b	1006623-h	22314915-a	27719909-h
1141	1-b	3276421-h	17965699-b	22277358-h	26324392-a	34291142-h
1144	1-b	3325050-h	26828159-b	35179922-h
1145	1-h
1147	1-a	3877723-h	26607699-b	29838042-h
1148	1-h	1059750-b	10114339-h	30493241-b	34214440-h
1150	1-a	4878885-h	31700807-b
1151	1-h
1153	1-a	6439278-h
1154	1-a	1026306-h	4522355-a	27717322-h	31971276-b
1156	1-a	1008419-h	17163381-b	22277321-h	25131651-a	28727469-h
1157	1-b	654879-h	21344011-a	27717322-h	28988798-b	35745324-h
1159	1-h	10205148-a	22277613-h
1160	1-h	8470859-a	15525600-h
1162	1-a	5701771-h	6691125-a	20241178-h	26407992-b	30985987-h
1163	1-b	8124535-h	26828159-b
1165	1-a	25075955-h
1166	1-h	16783315-a	22277613-h	26460883-b
1168	1-a	1008394-h	4878885-b	19235387-h	28237500-b
1171	1-h	18681881-a	27122810-h	27682303-b
1172	1-b	3291059-h	18775906-b	21776507-h	24774310-a
1174	1-b	3865649-h	8122710-b	25059160-h	34967504-a
1175	1-h	3328940-b	15525600-h
1177	1-h	6806795-b	15521609-h	20528420-b	30030012-h	35157981-a
1178	1-h	17209811-b	19216997-h	22486838-b
1180	1-b	15521609-h	15725443-a	28257849-h
1181	1-a	1003202-h	33717598-a
1183	1-b	3291059-h	5614964-a	29473309-h
1184	1-h	30339911-b
1187	1-a	134859-h
1189	1-h	788874-b	10959608-h	25056784-a	27635934-h	28917844-b
1190	1-b	3852359-h
1192	1-h	7449530-b
1193	1-b	18601352-h	25116084-b
1195	1-b	5449818-h	23388498-b	34237317-h
1196	1-h	9659961-b	22272882-h	34991201-b
1198	1-a	919916-h	1026306-b
1199	1-h	4875757-a	18891295-h	25117325-a	27663505-h	28257849-b
3	1-b	4321943-h	35215988-b
5	1-b	8470859-h	16106503-a	35531181-h
6	1-b	1006591-h	28237500-b
9	1-h	1008394-a	2537662-h	22314915-a	31037887-h	33698089-b
11	1-a	12494905-h
12	1-a	7899864-h	9558613-b	20592345-h	22486838-b	27682303-h	32493783-b
15	1-a	526218-h	2357348-b	17871967-h	32809857-a
18	1-a	22232360-h	25499859-a	32539593-h
20	1-a	1001650-h	1026306-b	30922906-h
21	1-b	8470881-h	18727385-b	24971749-h	32483490-a
24	1-b	2558273-h	2751403-a	15525600-h
27	1-h	4879080-a	19205337-h	21900401-a
28	1-b	12497205-h	27174957-b	31064297-h	35216226-b
30	1-a	613126-h	16756481-b	18083162-h	34527345-a
33	1-a	305718-h	387402-b	34231137-h	35853529-a	35859846-h
36	1-h	12497205-b
37	1-b	22266523-h	24700092-a	30774645-h
39	1-h	8781774-b	32249531-h
42	1-h	305718-a	8438034-h	28893788-b	34960790-h
45	1-a	1059750-h	3364587-b	25030725-h	27183495-b	27700608-h
46	1-a	9554372-h	11995235-b	25059160-h
50	1-a	1061304-h	4289699-b	5871983-h	32155164-b	35699099-h	35829603-a
53	1-b	2545341-h	8740313-a	22303574-h	27122810-b	30174290-h	35379249-a
55	1-h	3270141-a	6962482-h	21743612-b	35040749-h	35115928-a
57	1-h	4331504-a	18893965-h	28727469-b
60	1-h	22319031-a	30915095-h
64	1-a	2989369-h	11008072-a	25074659-h
66	1-h	18566661-a	25116084-h	30754751-b
68	1-b	12429440-h	26324392-b
72	1-b	1008394-h	5628813-a	8467495-h	27122810-b	34842179-h
77	1-b	3855285-h	9101673-a	33705078-h
81	1-h	1059750-a	18214563-h	22314915-b
84	1-h	3340936-a	9583194-h	25060014-b
86	1-h	12632529-b	33152161-h
88	1-a	8577521-h	18333845-a	29926092-h
91	1-a	8260356-h	19216997-a	25074659-h	30438457-b
95	1-h	23198943-b	30096056-h
100	1-a	1001650-h	4787229-b	7372595-h
103	1-h	20594906-b	30775124-h
106	1-h	1001650-b	5295018-h	18775906-b	22233807-h	26460883-b	29937156-h
110	1-h	1060523-b	27718576-h	33980606-a
111	1-a	4878885-h	9554662-b
113	1-b	21101596-h
116	1-a	32844155-h
120	1-h	18596892-b
123	1-a	22305847-h	35587426-b
126	1-b	3855285-h	22319894-a	25116084-h	34618402-b
130	1-h	347634-a	22319031-h	30985828-b
134	1-a	7181765-h	17163381-b	20196527-h	22314915-a	27377962-h	28236009-b
137	1-h	26460883-b	30223068-h
138	1-b	3855285-h	16734469-a	27677198-h	30493241-b
139	1-h	3445578-a	18596892-h	20651822-b	27719909-h
142	1-h	8058375-a	24281220-h	26407992-b	31461043-h
145	1-h	22821126-a	34033666-h
148	1-h	9583194-b	34010467-h
151	1-h	21295650-b	27490670-h
155	1-a	9659961-h	27453540-b
159	1-b	3687030-h	5434228-a	8663416-h
161	1-h	5310780-b	22245160-h	26324392-a	35745324-h
163	1-h	15725429-a	18566661-h
164	1-b	4367129-h	8740313-a	22277358-h	26358375-b
168	1-b	4798319-h	12487419-b
201	1-h	8949530-a	15467972-h	17163381-b	33697953-h
203	1-h	306106-b	9514626-h	22425077-a	27453540-h	29937156-b
206	1-b	8546652-h	18893965-b
207	1-b	25059751-h	32498473-b	33846979-h
212	1-b	1006591-h	26115610-b
213	1-a	10934710-h	16756481-b
216	1-b	15534162-h	26460883-b	27640869-h
220	1-b	939845-h	9039761-a	15424846-h
223	1-h	5274032-a	22277730-h	26115610-b
224	1-h	10083088-b	22272930-h	25073372-a	30774666-h
229	1-a	1008682-h	5499847-b	8949519-h	32463436-b
233	1-h	5786363-b	12130803-h	16619299-a	25060014-h	28257849-b	35827677-h
237	1-a	22277730-h	25132851-a	31249311-h
243	1-h	306106-b	12707583-h
246	1-h	9554662-a	22277321-h	27120899-b	34913347-h	35826810-a
250	1-b	2593471-h	6305244-b	12079586-h	26828159-b	34892641-h
252	1-b	624311-h	9068452-b	11845270-h	19235611-b	35288033-h	35586806-a
253	1-h	2536346-a	22280359-h	31084367-b
257	1-a	8296353-h	16756481-b	34049398-h	34565049-b
261	1-a	2953404-h	18891295-b	22277358-h
264	1-h	8256415-b	21581068-h
268	1-h	9556742-a	22277321-h
271	1-h	3458808-a	19147471-h	20182845-b	27717322-h	32851849-a
275	1-h	1016278-b	12712960-h	19235427-b
279	1-b	3264226-h	10362476-a	15533820-h	22319031-a
280	1-h
283	1-b	8577521-h	17209811-b	25009866-h
301	1-a	5314131-h	21329944-b	32249531-h
304	1-h	10959608-a	22129541-h
310	1-b	5310780-h	5449893-a	34842179-h
314	1-h	3364587-b	4365145-h	24663153-a	27399984-h
318	1-b	3291059-h	7013129-a	15540328-h	21209000-a
320	1-b	20182858-h	28865426-a	35514073-h
322	1-b
327	1-a	1006591-h	25031492-a
332	1-b	7676223-h
336	1-h	3375691-a	16679702-h	27700763-a
340	1-h	6675839-a	9258346-h	34884254-b
344	1-h	28236009-b	34506897-h	35747446-a
345	1-h	5771800-a	8484194-h	31544670-a
349	1-h	33975835-b
351	1-a	8596276-h	19231883-b	30002085-h	34564161-a
352	1-b	5752391-h	9552534-b	22174217-h	27388897-a
358	1-a	13006278-h
363	1-a	167559-h	7482487-b	8999713-h	34360466-b	35794684-h
369	1-h	11572691-a	30436731-h
371	1-h	3340605-a	18754499-h	22821126-a	34033666-h
374	1-h	4367156-a	22314915-h
378	1-h	5910008-b	28236009-h
379	1-b	3863555-h	18727385-a
381	1-a	3695594-h
384	1-b	269551-h	25072110-a	27654451-h
387	1-h	311881-b	1006623-h	5509837-b	10924350-h	24223355-a	27718252-h	30438457-a
391	1-a	6287854-h	21193555-b	31267780-h
394	1-h	2586000-b	31099603-h
397	1-a	24561666-h	32671210-b
401	1-h	26638099-b
403	1-h	15725429-a	18637973-h	26638099-b
404	1-h	4877401-b	10172821-h	25009866-a	30374163-h	32634879-b
407	1-h	3325050-b	22272930-h	29842141-b	35415672-h
410	1-a	2069343-h	24770922-a
413	1-a
414	1-h	5078281-b	18540251-h
416	1-a	3852359-h	10323536-b	18893965-h	32842445-b	33233779-h
420	1-h	3340936-a	32671210-h	33906319-b
423	1-h	19235427-b
427	1-h	4558315-a	12062213-h	26330129-a
430	1-h	1001650-a	15731800-h	25074659-a	33307508-h
434	1-a	1016278-h	5475649-b	25009866-h
438	1-b	3695594-h	19307585-a	27663505-h
441	1-b	2580966-h	32150397-b
445	1-h	4792967-b	27490439-h
446	1-h
448	1-b	22272882-h
451	1-b	983248-h	26828159-b	32288013-h	34884254-a
454	1-h	5077847-b	22245160-h	30285162-b
458	1-b	1001650-h	7486212-a	18084377-h
461	1-a	5735733-h	31249311-a	33572050-h	35252458-b
465	1-b	1003164-h	26828159-b
469	1-b	9552436-h	32722617-b
474	1-h	1006623-a	8525018-h	27122810-b
477	1-b	3340213-h	24663528-a	32591496-h
478	1-a	2477040-h	16734469-a	31576775-h
480	1-a	5752638-h	26324392-a	27647941-h
482	1-h	28257849-a	33030790-h
486	1-a	2881029-h	4211517-b	15475027-h
490	1-h	1016278-b	15529650-h
494	1-a	5752391-h	12065632-b	18637973-h	22821126-a	25073401-h	27319956-b
498	1-h	17163381-b	18775906-h	32121709-b
502	1-a	25026308-h
504	1-b	2536346-h	3881765-b	22272882-h	25075790-a	27700763-h
506	1-h	20182858-b	20761925-h	26113268-a	34640396-h
510	1-h	33996821-a
514	1-b	2989369-h	5159248-b	18601622-h	35600283-a
519	1-b	5104618-h	25073401-a	30298037-h
522	1-b	18747135-h	27718252-b
524	1-b	4218782-h	4522542-a	15529650-h	26330129-b
525	1-a	1006591-h	2539202-b	18677771-h	25075790-a	28893788-h
528	1-b	15505509-h
532	1-h	18754499-b	21336301-h	26828159-b
535	1-a	120219-h	3860224-b	10168966-h	16724980-b	27700980-h
538	1-h	22319031-a
542	1-b	3843412-h	12057784-a	22277613-h	29843099-b
547	1-a	10509642-h	19205123-b	22272882-h	26460883-a
549	1-h	5832904-a	28236009-h
550	1-h	5232046-a	11496351-h	25074659-a
553	1-h	21222438-a	31225348-h
558	1-h	18586395-a	22277358-h	27174957-b
562	1-b	6300130-h	23184185-a	25031457-h
566	1-h	2953404-b
572	1-a	10146693-h	22821126-a	31134431-h	33747288-b
573	1-a	1016278-h	16051035-a	25073372-h
575	1-a	22303574-h
578	1-h	12605719-b	17911406-h	25062054-a	31510897-h
582	1-b	3276421-h	18747135-b	21117205-h	33178572-a
586	1-h	1008682-b	5434228-h	31603261-a
590	1-a	5104570-h	10288716-b
595	1-h	3328940-b	15529650-h	20387246-a	22296571-h	31510897-a
598	1-h	4874553-a	34237317-h
600	1-h	3458808-b	18468293-h	33814942-b
804	1-b	32288013-h
807	1-h	6711553-a	9554197-h
810	1-h	1026306-b	5906048-h	26828159-b	27686636-h
814	1-h	3458808-b	24774310-h	28865426-a	34567188-h
817	1-b	3322896-h	30362240-b
820	1-b	3876361-h
821	1-h	6807255-a	25060014-h	30720260-b
823	1-b	2586000-h	6199742-b	11281485-h	26460883-b	33552130-h
827	1-b
830	1-a	25073401-h	35840197-a
833	1-a	5561613-h	5839424-b	22277613-h	30327766-b
836	1-b	5456190-h
839	1-b	1008682-h	17479624-b	25060014-h	34618402-a
842	1-h	27122810-b	33693241-h
846	1-h	4879152-b	8718747-h	20822453-b	25060014-h	31129824-a	32998070-h
848	1-a	3325050-h	8718747-b	12280807-h
849	1-b	6305011-h	15725443-a	22296571-h
1001	1-b	1006591-h	3364587-b	29872147-h	34013759-b
1004	1-b	1003734-h	4412504-a	22303488-h	30445601-b	35671517-h
1007	1-h	10204950-a	18601352-h
1010	1-h	18695762-b	24971749-h
1013	1-b	5895584-h	6445198-a
1016	1-h	1059414-b	12062230-h	35840197-a
1019	1-h	4365145-b	5561546-h	18222134-a	32493783-h
1022	1-h	20971784-b
1026	1-b	116847-h	22319031-a
1029	1-b	3865649-h	18827810-a	28893788-h	32280042-b
1031	1-h	18775906-b	27541631-h
1032	1-a	814423-h	7346016-b	35827677-h
1035	1-h	1176344-b	15529650-h	22425077-a	28540044-h	34209726-a
1038	1-b	787948-h	16756481-b	22272930-h	24774310-a	27473427-h
1041	1-h	4820984-a	11609874-h	21471557-b
1044	1-h	8470859-b	34565058-h
1047	1-b	8949512-h	16320384-a	27340276-h	33906319-b
1050	1-h	5449893-b	18775906-h	26330129-b
1053	1-b	129227-h	5310780-b	22277321-h	23198943-a
1056	1-a	3276389-h	7932683-b	18679149-h	29992385-a
1059	1-h	3865649-a	6471781-h	9554662-b	22272930-h	22319894-a	25075955-h
1062	1-h	27122810-b
1064	1-a	11682691-h	34693888-a
1065	1-b	4553222-h	22314915-a	27473427-h
1068	1-a	4877320-h	6445198-a	15525600-h	18214563-b
1071	1-a	5078235-h	22821126-a	34322158-h
1074	1-h	8815229-a	22319031-h	26460883-b
1077	1-b	3855285-h	23141788-b	25059751-h	29473309-b
1080	1-a	1008682-h	8949519-b	22277613-h
1083	1-a	2118477-h	19147471-a
1086	1-h	31532153-b
1089	1-h	7486212-b	10311802-h	27386331-a	32865416-h
1090	1-a	3865666-h	4586368-a	18891295-h	26407992-b
1092	1-b	4869091-h	5839424-a	16619299-h	28865426-a	30293847-h
1095	1-h	928206-a	30863167-h
1098	1-b	1003734-h	4878885-a	12167752-h	33584240-b
1101	1-h	17163381-b	22272930-h
1104	1-h	18775906-b	25059751-h	35631399-a
1107	1-h	15543259-a	23198943-h	26407992-b
1110	1-h	8703730-a	25132851-h	30213791-b
1112	1-h	7013134-a	11091068-h	33980099-b
1113	1-b	1003164-h	3988979-a	8546652-h
1116	1-h	7725019-b
1119	1-b	15502436-h	16619299-a	22277613-h
1122	1-a	3844776-h	17163381-b	22245160-h	27122810-b	34890506-h
1125	1-a	5683208-h	6485531-a	18891295-h	26407992-b	30967352-h
1128	1-a	1016278-h	10180110-b	31510546-h
1131	1-b	4869091-h
1134	1-b	1001650-h	1059750-a	33273787-h
1137	1-a	9060583-h	34160714-b
1140	1-h	3364587-a	4002783-h	8549938-b	22277613-h	30864976-a
1142	1-a	1006623-h	6485531-a	7913354-h	33378858-b
1143	1-a	2751403-h	3695594-b	15505509-h	17163381-b	25062054-h	35829603-a
1146	1-a	8596276-h	17163381-b	25059751-h
1149	1-a	3270141-h	23184185-b	25059751-h
1152	1-a	2765420-h
1155	1-h
1158	1-b	5162113-h	17163381-b	22261853-h
1161	1-b	305718-h	1008682-a	22174210-h	27122810-b	30345428-h	32844795-b
1164	1-h	3445578-a	28540044-h	33870613-b
1167	1-b	5801602-h	26330129-b	31139221-h
1169	1-a	3276421-h	3687030-b	34968515-h
1170	1-h	7756633-a	10280429-h	19147471-b	25026308-h	27686636-a
1173	1-b	22277613-h
1176	1-b	15525600-h	28237500-a
1179	1-h	1176344-b	4842683-h	22319894-a
1182	1-h	11132271-b	18747135-h	34598549-b
1185	1-a	919916-h	4881937-b	22272882-h	35504255-b
1186	1-h	3364587-b	15500589-h	22319031-a	31510993-h	34271775-b
1188	1-h	21677490-a	28260161-h
1191	1-h	4880007-b	15529650-h	31622322-a
1194	1-b	5274066-h	16679702-b	24663153-h
1197	1-a	22319894-h	26115610-b
1200	1-h	10204950-a	21588643-h
Chr3
1	1-h	34462287-a	34780050-h
2	1-a	10411435-h	34795272-b
4	1-h	1494185-b	6794664-h	30133319-b	34431386-h
7	1-h	4515728-a	16618240-h
8	1-h	2250345-b	6822189-h	8811449-b	28335260-h	30489229-a
10	1-b	6794716-h	24018635-a	28342089-h	34422641-a
13	1-a	1645767-h	9320692-b	28343208-h	32306362-b
14	1-h	10106089-a	15385402-h	25053059-b
16	1-h	1224302-a	5334590-h	14955277-b	23735637-h	30453415-a
17	1-a	2596750-h	6113862-b	6794716-h	8993878-b	11692629-h	16722264-a	24324513-h
19	1-b	2970651-h	4531218-b	7761023-h	8811449-b	16614498-h	23105501-b	28361629-h	35387435-a
22	1-a	2586550-h	12689794-b	23753395-h	24168181-a	33466992-h
23	1-h	6833695-a	8944156-h	30531259-b
25	1-b	2483212-h	10029539-a	27762502-h	35762498-a
26	1-a	13211651-h	16909081-b	23777684-h
29	1-h	12714720-b
31	1-h	33466992-b
32	1-h	11877246-b	26861231-h
34	1-a	223679-h	7989814-b	23750905-h	32253882-b	34114779-h
35	1-b	4606900-h	7734939-a	8683451-h	25053059-b
38	1-h	3708535-a	6841442-h	30492877-a
40	1-b	4148920-h	6251981-a	16297411-h	28386743-b	32301478-h	35746102-b
41	1-h	11275464-b	23784061-h	27059229-a
43	1-h	2521112-b	16653146-h	28362104-a
44	1-a	3271734-h	26245196-a	28342049-h	30518587-b
48	1-b	11825698-h	27175633-a	32295141-h
49	1-a	3756195-h	13144776-b	14267755-h	27207543-a	32295116-h
51	1-h	4461804-b	10785886-h	34378645-b
52	1-a	4459234-h	15687676-b	26980235-h
54	1-a	3982587-h	10098525-b	14477418-h	34433663-a	34780050-h
56	1-b	6833455-h	7912319-a	14483835-h	23863979-a
58	1-h
59	1-h	2307674-b	7769151-h	14195831-a	27936560-h
62	1-a	3190382-h	8954346-b	14490077-h	15357450-a	32294258-h
63	1-b	3190365-h	9275782-a	32433837-b
65	1-h	34780254-a
67	1-h	10133733-b	34853881-h	36188804-b
69	1-h
70	1-h	2181754-b	6802611-h	9320894-b	23790282-h	26321005-a	34742122-h
71	1-a	3288237-h	8662830-a	12669365-h	15746393-b	26945493-h	32433837-b
73	1-h	13017116-b
74	1-b	1273177-h	9282969-b	23840386-h	26680046-a
75	1-h	3388266-b	6809597-h	8954346-b	22647238-h
76	1-a	5958220-h	15469748-a	23863707-h
78	1-h	5526684-a	12689794-h	23805762-a	30359250-h
79	1-b	713102-h	23010350-b	30043235-a
80	1-h	1084303-a	15711772-h	36327717-b
82	1-b	1316491-h	3982587-b	6774788-h	9275782-b	17772916-h
83	1-b	6108769-h	11703406-a	27041166-h
85	1-h	23863979-a	32289527-h	34379310-b
87	1-b	3682185-h	14044248-b	23800489-h	35779639-a
89	1-a	1493192-h	11628476-b	15708911-h	25671920-b
90	1-h	5379671-b	6841442-h	9275782-b	16618453-h	23841294-a
92	1-a	3602306-h	6833695-b	14195831-h	21443803-b
93	1-h	12244755-a	23826643-h	27208671-b	33894638-h
94	1-a	4078315-h	6846300-a	12664922-h	23584894-b
96	1-h	3217400-a	12688373-h	15506540-b	30421317-h
97	1-b	8599471-h	16161590-b	27050944-h	34566048-b
98	1-h	13214314-b
99	1-h	9318066-b	33891458-h	34529848-a
101	1-a	2136274-h	14491207-a	24201325-h	25924280-b
102	1-b	6794716-h	8954346-b	12652882-h	15379496-a	24169837-h
104	1-h	4459234-b	6794546-h	8993878-b	13702635-h	23827895-a	35910216-h
105	1-h	3745473-b	6762336-h	8993878-b	23790421-h	28386636-a	30489229-h	35861226-b
107	1-h	12926170-b	23753395-h	30518587-b
108	1-b	5620915-h	6224911-b	7755724-h	9282969-b
109	1-h	3270316-b	6794716-h	11840030-a	27135664-h	33466992-b	34794512-h
112	1-h	8993878-b	18550226-h	28390039-a
114	1-a	6108769-h	28386771-b
115	1-b	23812510-h	35247000-a
117	1-h	3440068-b	6775092-h	24935218-b	28335324-h
118	1-a	7914472-h	13144753-b	16627628-h	32433837-b
119	1-b	1559428-h
121	1-h	5748325-b	6794716-h	8954346-b	11835983-h	25426478-b
122	1-a	11142767-h	13365478-b	23805762-h	32553835-b
124	1-h	4504050-b	7788463-h	8954346-b	12542938-h	27039846-b	34736644-h
125	1-a	12562370-h
127	1-h	369000-b	23735637-h
128	1-h	4874227-a	11342533-h	15751090-b	23735610-h
129	1-h	3677289-a	24937108-h
131	1-h	1275590-a	11856818-h	30531289-b
132	1-h	1640125-a	15719307-h	28212666-b	32294258-h
133	1-a	392997-h	15150361-b	23805762-h	27039809-a
135	1-a
140	1-b	499812-h	1214806-a	15707901-h	16759097-b	30489946-h	32306356-a
141	1-b	6859758-h	23863979-a
143	1-a	11879565-h	15691130-b	35329294-h
144	1-h
146	1-a	4041067-h	7620377-b	23790282-h
147	1-h	1543700-b	6774788-h	17180916-a	33322437-h
149	1-b	950277-h	14299730-b	26881794-h
150	1-a	11703375-h	23827895-b	28335260-h	32289539-b	34703743-h
152	1-b	11515065-h	14600972-b	32289502-h
153	1-b	5990907-h	9282969-a	14237227-h	34507183-a
154	1-b	2102137-h	5640086-b	6774810-h	9851015-b
156	1-a	2102767-h	4725612-b	11694684-h
157	1-h	15385402-a	23539551-h	27207543-b	34780050-h
158	1-h	4370461-b	6802611-h	8979567-b	15712599-h	25040139-b	30489229-h
160	1-b	6822189-h	8811449-b	14473441-h	22138622-a
162	1-a	15407481-h	26680046-b	28258685-h
165	1-h	10854486-a	12652882-h	17744356-b	28342089-h
166	1-h	547324-b	6835589-h	9318066-b	12692366-h	27974502-a	32295982-h
167	1-h	3677289-a	5269181-h	6835589-b	32433837-h	33023405-b
169	1-b	233739-h	15462978-a	27035862-h
202	1-a	4801415-h	15064085-b
204	1-b	6774788-h	14955277-b	26981457-h	32433837-b
205	1-a	5963989-h	11011837-b	34742397-h	36308634-b
208	1-b	23790421-h
209	1-h	8993878-b	23825408-h	35858851-b
210	1-h	4789783-b	6809597-h	12705891-a	28281232-h
211	1-b	1521091-h	8954346-b	14473441-h	32433837-b	34257314-h
214	1-a	5733513-h	7515917-a	8689656-h	28386646-a
215	1-h	12553873-a	23841294-h	33460405-a
217	1-a	784012-h	8811449-b	12609810-h	23825408-a	32240867-h	34767141-b
218	1-b	2751911-h	3440068-a	15738630-h	34810406-a
219	1-h	4605205-b	26881794-h	30531289-a
221	1-a	2964168-h	10047587-a	21352719-h	28386636-a
222	1-h	4242911-a	23841240-h	25671920-b
225	1-h	950456-b	6833455-h	9275782-b	16615539-h
226	1-b	6833455-h	9282969-b	16615539-h
227	1-a	7620377-h	12926170-b	23366124-h
228	1-h	16636151-a	24306707-h	27058473-b
230	1-h	8993878-b	23825408-h
231	1-h	1942841-b	10329406-h	30518587-b
232	1-b	1521091-h	8934112-a	12563335-h	12806601-b	23805762-h
234	1-h	5389479-b	6795135-h	16366688-a	21046410-h	32433837-b
235	1-b	408239-h	7901558-a	11339587-h	27175633-b
236	1-h	15081114-b	28335324-h	28391432-a	33166165-h
238	1-a	11297812-h	12692366-b	23800489-h	33929915-a
239	1-b	4718698-h	12693779-b	23805762-h	28391432-a
240	1-h	16659731-b	22854758-h
242	1-h	3244158-b	6774810-h	8954346-b	23710575-h	36062953-a
244	1-a	652430-h	3602612-b	11877152-h	16678285-b	26954100-h	28342049-b	36153932-h
245	1-h	3216996-a	6252775-h	15356729-a	23829918-h	33009874-a
247	1-a	740185-h	5797766-b	6822189-h	11760919-a	12708848-h
248	1-h	976804-a	9320692-h	11724426-b	32270165-h
249	1-h	3249883-b	5182110-h	23852870-a	26969114-h	28000049-b	32922277-h	33431206-a
251	1-h	5997544-b	6794716-h	9282969-b	26969046-h	34445554-b
254	1-b	6741377-h	8811449-b	26969119-h	32017392-b
255	1-h	2181754-b	6809597-h	8993878-b	16636151-h	23863707-a	32295982-h
256	1-h	233739-b	5224716-h	9848188-a
258	1-a	3016212-h	4683355-b	6738147-h	8811420-b
259	1-h	23805762-a
260	1-h	5493920-a	11339625-h	11828726-b	29111150-a
262	1-h	6833695-a	27175533-h	36094855-b
263	1-h	11520752-b	14476267-h
265	1-h	3117924-b	6774810-h	32004038-b
266	1-a	2586512-h	8811449-b	12558703-h	15493082-a	27710841-h
267	1-b	4617031-h	10116541-b	12514376-h	25053059-a	34107689-h
269	1-h	5888911-b	6737491-h	25671920-b	28228289-h	34742442-b
270	1-h	1494185-b	6795135-h	8811449-b	14473277-h
272	1-a	1493362-h	3769898-b	6774788-h	8916731-b	10097107-h	23827895-a	28247698-h
273	1-h	6241002-b	6859758-h	9317885-b	22741994-h
274	1-b	6833455-h	9282969-b	12669365-h	25911703-a
276	1-a	1523280-h	10353693-a	11703406-h
277	1-a	740185-h	11456001-b	35909243-h
278	1-h	10711791-a	14491207-h	16636151-b	27035862-h	34727598-b
281	1-b	12562370-h
282	1-b	6809597-h	9282969-b	15469748-h
284	1-a	15357493-h
285	1-h	294127-a	27694294-h	28372867-b
286	1-h	11888905-b	21536425-h	28258685-a
302	1-h	28386636-a
303	1-h	14600972-a	23790421-h	32433837-b
305	1-b	22388785-h	23679490-a	33191868-h
306	1-h	857165-a	7703528-h	7834056-b	10411442-h	30531289-b
307	1-a	7827977-h	15313464-a	32286041-h
309	1-h	3572871-b	6662738-h	8811449-b	22463439-h	32433837-b
311	1-h	10411435-b	12603459-h	32296216-b
312	1-a	3190342-h	23857335-a
313	1-h	10712422-b	11877152-h	23469160-a	32296216-h
315	1-a	899365-h	22088782-b	23826643-h	25671920-a
316	1-h	2519950-a	3790693-h	11778094-b	28372867-h	30531259-a
317	1-h	5900100-b	7698596-h	8954346-b	12580645-h	27207543-b	28372867-h	32306393-b
319	1-h	4456500-a	7623633-h	23857335-a
321	1-b	7651183-h	8811449-b	28341765-h
323	1-h	2142155-a	6033231-h	14710839-b	23735610-h
324	1-h	4016459-a	14473747-h
325	1-h	9428251-b
326	1-a	27058473-h	28258685-b
328	1-h	5256645-b	6809597-h
329	1-h	383699-b	6802611-h	8954346-b	23825408-h
330	1-b	485634-h
331	1-h	3440068-a	11877241-h
333	1-h	9315336-b	16618453-h
334	1-a	1995043-h	11890760-a	16614261-h	25040139-b	28342049-h	35275295-a
335	1-b	7710941-h	8916731-b	14458968-h	23825408-a
337	1-h	22160999-b	23826643-h	28386771-b	34742442-h
338	1-a	10203798-h	12832056-b	23790250-h	28332054-a	32433837-b
339	1-h	5921132-a	13214746-h	27039846-a	30489042-h
342	1-b	6740990-h	9318066-b	12735709-h	34480777-a
343	1-a	14473441-h	16328219-b	32289527-h
346	1-a	1182136-h	25040139-b
347	1-h	5797466-b	7706059-h	8811449-b	23827895-h	35669406-b
350	1-h	2615413-b	5640051-h	11879565-a	32433837-b
353	1-a	4801415-h	12926170-b	23790250-h	28386646-a
354	1-b	5139080-h	16379334-b	33467044-h
356	1-h	3249883-a	8794487-h	24169837-a
357	1-h	233478-b	5445039-h	8662830-a	16161590-h	30531259-a	34794512-h
359	1-h	1425598-a	4370222-h	22479523-b	27039809-h
360	1-a	1017541-h	5963989-b	12565921-h	27363375-b	32295982-h
361	1-a	7645449-h	8954346-b	16624137-h	16759097-a	34174576-h	34445837-b
362	1-h	23826643-a
365	1-a	23863979-h	32433837-b
366	1-b	23800489-h	28856795-a	32339187-h
367	1-h	27039809-a	32296216-h	33323269-b
368	1-a	1157880-h	11342533-a	15357450-h	30518587-a
370	1-b	6794704-h	8954346-b	23744639-h	28391432-a
372	1-h	4954874-b	23826643-h	27974452-a
373	1-a	15134568-h	21173301-b
375	1-b	1569189-h	27974452-b	33478133-a
376	1-a	1290649-h	6862354-b	22401720-h	28386771-a	32295116-h
377	1-h	6856483-b	15423704-h	15746709-b
380	1-a	12586822-h	15367202-b	31935121-a
382	1-a	4704563-h	9320894-b	26969046-h	30531259-a
383	1-b	8565097-h	15953985-a	32289527-h	33273445-b
385	1-h	5963989-a	8993878-h	25040139-b
386	1-h	6024836-b	6848562-h	8993878-b	15728709-h	24169837-a	28386221-h	30518587-b
388	1-a	6835589-h	14958657-b	21248617-h	32433837-b
390	1-h	3653628-a	7859303-h	30534878-a
392	1-a	3636943-h	4534837-b	28342049-h
393	1-a	2662047-h	12244755-b	12580645-h	26321005-b	32983111-h	36188821-b
395	1-h	11514367-b	15064085-h
396	1-h	6753408-a	10792276-h	32306362-b	33032332-h
398	1-h	12570137-b	13650041-h
400	1-a	3682185-h	25040139-b	32433837-h
402	1-h	23840386-a	32301605-h	33364908-b	35011040-h
405	1-b	7769083-h	8694058-b	12562370-h	30366570-b
406	1-a	517655-h	1599929-b	6794704-h	8993878-b	10116045-h	12669365-b
408	1-h	6229610-b	14497282-h
409	1-a	1418543-h	8954346-b	15418687-h
411	1-b	1530832-h	8547495-a	27041166-h
412	1-b	2090421-h	16647006-a	24201325-h	26321005-b
415	1-h	2332046-b	12716608-h
418	1-a	6267217-h	28361629-a	32487943-h
419	1-b	10146154-h	23710575-a	32301478-h
421	1-h	8993878-b	27058473-h
422	1-b	6775092-h	8954346-b	15418687-h	22419403-a	33012123-h
424	1-h	14600972-b	21022060-h	23857335-a
425	1-b	11301433-h
428	1-h	3089354-b	6693089-h	8811420-b	16613924-h	23829918-a
429	1-h	17545562-a	23454179-h	32029790-b	34566048-h
431	1-h	14600972-b	23746750-h	32433837-b
432	1-h	4196131-b	23790282-h	27974502-a	32433837-b
435	1-b	6152165-h	26321005-a	32433837-b
437	1-h	1224718-b	15423704-h	27175633-b	32908046-h
439	1-h	2181754-b	6835589-h	8811449-b	34003537-h	36299219-b
440	1-a	2608339-h	13740012-a	32285530-h
442	1-b	6229610-h	10208907-a	11888905-h	28386636-b	35016478-h
444	1-a	5731330-h	5997544-b	11877241-h	15639354-a	34780254-h	35779639-b
447	1-h
449	1-h	1803454-a	2586336-h	33505104-a
450	1-a	485634-h	13706348-b	28335260-h
452	1-h
453	1-h	2365106-b	6774810-h	8811449-b	23735637-h	25671920-a	28386636-h
456	1-h	2181742-b	16624137-h	27059229-b
457	1-b	7797735-h	8801179-b	28228289-h
459	1-a	3207543-h	5921132-b	6794704-h	8993878-b	14477100-h	33120269-b
460	1-a	6833455-h	27135239-a
462	1-h	1418310-a	11840030-h
463	1-a	4042357-h
464	1-h	6229610-b	6794704-h	8957181-b	12603459-h
466	1-h	27363375-b
467	1-a	2129306-h	5976327-b	6809597-h	8993878-b	16614197-h
468	1-h	1783731-a	7901558-h
470	1-a	4016484-h	14600972-b	23360134-h	27207543-a	35669360-h
471	1-b	28386646-h
472	1-b	6794578-h	8801179-b	15738630-h	35016478-b
475	1-b	5412152-h	14328303-a	32296216-h
476	1-h	1005103-b	3879658-h	13760576-b	26954100-h	33070380-a
479	1-h	4547161-b	6753408-h	8993878-b	14472827-h	23790421-a
481	1-h	15740948-b	23472726-h	32433837-b	33460405-h
483	1-h	7787567-a	21604845-h	28342089-a
484	1-h	4584572-b	6794664-h	8916731-b	14473505-h	30531259-a
485	1-h	12663832-a	14892856-h
487	1-h	7842855-a	16659759-h	21204440-b	32289539-h
488	1-h	15140640-a	24306707-h
489	1-h	6108769-b	12558703-h
491	1-b	1418364-h	6528572-b	6842616-h	13706348-b
492	1-h	25671920-a	34755182-h
493	1-b	507983-h	15385402-b	23790250-h	32295982-a
495	1-h	3221042-b	6794704-h	8993878-b	23790282-h	30489229-a
496	1-b	233785-h	4461804-a	5626456-h	25924280-a	33041959-h
497	1-a	8811449-h	16627628-b	23735758-h	28247698-a
499	1-a	2155424-h	23021716-b	23790250-h	32553604-b	33231544-h
500	1-a	6131964-h	28332054-a
501	1-b	9320659-h	9993093-b	12735709-h	25912748-a	33324330-h
503	1-h	23454179-a	26680046-h
505	1-b	6848546-h	9320894-b	10711791-h	13206949-a	22747728-h
507	1-h	1211002-b	6794716-h	8993878-b	23827895-h	24169837-a	33242351-h	35470116-b
508	1-a	897503-h	1559434-b	6774810-h	8954346-b	16196032-h	25053059-b	32339187-h	35292648-a
509	1-h	11877241-a	17358809-h	25040139-b
511	1-a	2475977-h	3207543-b	15707901-h	30531259-a
512	1-a	5224716-h	11889286-b	34703743-h
513	1-b	6856483-h	30531259-a	32487943-h
515	1-h	9317885-b	14024857-h	26321005-b	28335484-h
516	1-b	3000804-h	3369604-a	34649051-h
517	1-a	2119115-h	3597365-b	6795135-h	8954346-b	11829332-h	15712599-a	23863707-h	27135239-a
520	1-a	4320972-h
521	1-a	16622602-h
523	1-h	1987866-b	3190342-h	8993878-b	14473505-h	27207543-b	35909250-h
526	1-a	4054962-h	5004827-b	15711779-h	28329747-b	33127746-h
527	1-h	4744298-b
529	1-a	10426633-h	14702223-b	28335260-h
530	1-a	5527959-h	11856242-b	23790421-h	33120269-a
531	1-h	3653553-b	6741718-h	8993878-b	28247698-h	30453415-a
533	1-h	4534837-b	6795135-h	8993878-b	14246584-h	30531289-a
534	1-b	5997544-h	16636151-b	23790282-h
536	1-h	390749-b	8694058-h	12705891-a	32306356-h
537	1-a	2653370-h	12562187-a	22138643-h	27207543-b	28343208-h
539	1-h	9320894-b	32289527-h
540	1-b	12689794-h	32433837-b
541	1-b	8916731-h	16659759-b	28228046-h	30531259-a	34795272-h
543	1-h	1749959-b	7910373-h	25911703-a	32296216-h	33376173-a
544	1-h	233478-b	6674692-h	8811420-b	23662455-h	26619852-a	32496294-h
546	1-a	3190315-h	6252775-b	6775092-h	9282969-b	26969119-h	28391432-b	33466968-h
548	1-b	6794716-h	8954346-b	15711772-h	28386200-b
551	1-b	4138257-h	30531259-a
552	1-h	233478-a	8934112-h	22201844-b
554	1-b	3936369-h	11598310-b	23753395-h
555	1-a	16614230-h	24018635-a
556	1-b	1640125-h	2142155-a	4763350-h	12240190-a	12663832-h	14955277-b	15711981-h	17749014-b	20831444-h
557	1-h	4531178-b	6822189-h	9282969-b	12558703-h	25040139-b	32295982-h
559	1-h	507983-a	8599471-h	28372867-a
560	1-b	6794716-h	9282969-b	16627628-h
561	1-h	2521112-a	25053059-h	27363375-b	34584302-h
563	1-b	1045505-h	8794522-b	16615539-h
564	1-a	383667-h	15738630-b	17875624-h
565	1-h	11592858-b	30492562-h	34818838-a
567	1-h	5702159-b	23805762-h	33477158-b
569	1-b	14931166-h	32433837-b
570	1-b	6802611-h	9282969-b
574	1-h	7733066-a	7914472-h	26245196-b
576	1-h	10139356-b	15711779-h
577	1-h	3810745-b	6846300-h	8954346-b	23790421-h	35746102-b
579	1-h	1942808-b	4534837-h	30429172-a
580	1-b	6794704-h	14497282-a	23790421-h	30429172-b
581	1-a	3221042-h	23800489-a	32896464-h
583	1-h	6555120-b	7833514-h	8056974-a	16614230-h	16650298-b
584	1-a	12692572-h	13017116-b	32301605-h
585	1-h	928680-a	8916731-h
587	1-a	2108931-h	7580523-a	7706123-h	7954822-a	23841294-h
588	1-b	23790250-h	28219660-a	35433947-h
589	1-h	7343061-a	7878879-h	15064085-b	32129238-h
591	1-a	15124052-h	22138643-b
592	1-h	9275782-b	10939901-h	26321005-b
593	1-h	3682185-a	8770168-h	27175633-b	32306356-a
594	1-b	277562-h	3644832-a	32270165-h	34797066-a
596	1-a	23790421-h	26321005-b	27766733-h
597	1-h	3180552-b	7710941-h	8640525-b	12603459-h
599	1-b	3993895-h	8662830-a	25053059-h	28386646-b	33376460-h
801	1-h	5797766-b	6794664-h	8954346-b	11839955-h	23826643-a	33450217-h
802	1-h	10505114-a	22422732-h	26321005-b
803	1-h	8662830-a	16647006-h	27058473-a	34767141-h	35417645-b
805	1-h	3845322-a	5920905-h	14702223-b	23790282-h
806	1-b	6802611-h	8993878-b	24548995-a
808	1-b	1130450-h
809	1-a	6151942-h	25912748-b	32289502-h
811	1-h
812	1-h	9282969-b	14473505-h	15746709-a
813	1-a	4029458-h	12243845-b
815	1-b	6795135-h	16139483-b	26969079-h	32433837-b
816	1-h	13263056-b	16524289-h	33266413-a
818	1-h	8954346-b	11136107-h	16650298-a	32301605-h
819	1-h	2767584-b	11535269-h
822	1-b	6795135-h	8993878-b	23790282-h	27208671-a	33431206-h
825	1-a	26954100-h	32433837-b
826	1-h	28386646-b	34087864-h
828	1-b	6791121-h	16645102-b	28361629-h	30136212-a
829	1-a	6968693-h	12245728-b	22125086-h	28386771-a
831	1-h	12926170-b	23790421-h
832	1-b	7960007-h	16627886-b	32306362-h	33895485-a
834	1-b	6774810-h	8954346-b	14491207-h
835	1-b	8800999-h
837	1-b	1709498-h	8838081-a	12926138-h
838	1-h	4213054-b	6595936-h	16627628-b	32843979-h
840	1-a	4668754-h	12709291-a	23826643-h	27700470-b
841	1-h	6229610-b	32299530-h
843	1-h	8954346-b	26980235-h
844	1-b	6113862-h	11703703-b	21114158-h	25053059-b	33906779-h
847	1-a	10713774-h	12109086-b	26980235-h	30532797-a
850	1-h	9320692-a	15711986-h	30534878-a	35669392-h
1000	1-a	1122832-h	14702223-b	34117677-h
1002	1-h	342896-a	27041166-h	30335070-b
1003	1-b	5269181-h	7899414-b	13828737-h	27229962-b	32296216-h	36341768-b
1005	1-b	237847-h	8993878-b	15487684-h	30043235-a
1006	1-h	8954346-b	15728724-h	30043235-a
1008	1-b	233739-h	1291061-a	8800999-h	25426478-b	32286041-h
1009	1-h	1648763-a	5639485-h	11888952-b	24169837-a	32306362-h
1011	1-h	5679049-a	26969079-h	32339187-b
1012	1-h	294081-b	6711170-h	27061963-b
1014	1-a	5531285-h	12570137-a	32289527-h
1015	1-h	30480310-a
1017	1-b	4106896-h	7514564-a	7706364-h	16659731-a	23829918-h	33259203-a
1018	1-h	533823-b	3388266-h	3843156-a	10777237-h	12692572-a	22202030-h	28361629-b
1020	1-h	1224302-b	6802611-h	9282969-b	26969114-h	30531259-a
1021	1-b	7904654-h	12692366-b	14473277-h
1023	1-h	3386591-b	6774810-h	8811449-b	28342089-h	35261105-a
1025	1-h	3218145-a	14483835-h	22481916-b	23790421-h	32227300-b
1027	1-b	6775092-h
1028	1-h	3677289-b	6802611-h
1030	1-h	3993929-a	12832056-h	27386621-b	28386636-h
1033	1-b	976825-h	15946249-b	23827895-h	30532797-b
1034	1-h	2491429-b	7706115-h	8954346-b	16379138-h	30490863-a
1036	1-h	22184266-b	28343208-h	29111150-a	32489251-h
1037	1-h	2136274-a	8811449-h	25040139-b
1039	1-h	8993878-b	16645102-h	26680046-b	28362279-h
1040	1-b	5886771-h	8800999-a	12562187-h	27035862-b
1042	1-a	2483212-h	6251835-a	8801179-h	9282969-b	30490863-h	32571834-a
1043	1-h	14186026-b	23827895-h	33491872-a
1045	1-h	6809597-b	12581554-h	26969046-b
1046	1-a	6794716-h	16636151-b	26969114-h
1048	1-h	9321718-a	23829868-h	35779639-a
1049	1-h	6822189-a	21316073-h	30531254-a	35417645-h
1051	1-a	6794704-h	12612432-b	23829868-h	32894387-b
1052	1-h	5303188-b	6774810-h	8934112-b	33365052-h
1054	1-a	1068472-h	3242137-b	6802611-h	15493073-b
1055	1-h	9901876-b	23750905-h	30518587-a	34117677-h
1057	1-b	6794704-h	11620451-a	28258685-h
1058	1-h	3165244-a	12689036-h	15491241-b	23677475-h
1060	1-h	10160589-a	23857335-h	25053059-b	32296216-h
1061	1-a	6822189-h	8934112-b	23805762-h	28335260-a
1063	1-h	8993878-b	16615539-h	28342089-b
1066	1-h	30490863-a
1067	1-b	4752559-h	9993187-a	23852870-h
1069	1-b	6809597-h	8993878-b	12716608-h	15356729-b	23744639-h	24306707-a	30490863-h	32613198-b
1070	1-b	4687688-h
1072	1-h	4196131-b	15711779-h	22742468-a	26984272-h
1073	1-h	5109468-a	10680159-h	12832056-b	28343208-h	30518587-a	35746189-h
1075	1-b	6775092-h	8916731-b	11520390-h	14497282-a	24548995-h
1076	1-b	5921189-h	30440141-a
1078	1-h	533823-b	6833455-h	10988956-b	17592649-h	32191972-a	34110142-h
1079	1-a	6794664-h	16618120-a	32286041-h
1081	1-a	6012129-h	23829868-a
1082	1-h	9317885-b	12603459-h	25912748-b	29111150-h
[truncated: 7,384 more rows]
