# Supplementary material for: Genetic analysis of an elite super-hybrid rice parent using high-density SNP markers
Source: Rice (N Y). 2013 Aug 15;6:21. doi: 10.1186/1939-8433-6-21 (PMC4883714; doi:10.1186/1939-8433-6-21)
Supplement: Supplementary file 4 — Additional file 4:Gentoype of sequencing samples correspond to each bin of chromosomes. Format description (left to right). 1. Individual sample. 2. Genotype of single bin. (ZIP 121 KB) [file 12284_2013_57_MOESM4_ESM.zip]

Archive with 13 entries (12 files):
- Additional file 4/
- Additional file 4//chr01_bin
- Additional file 4//chr02_bin
- Additional file 4//chr03_bin
- Additional file 4//chr04_bin
- Additional file 4//chr05_bin
- Additional file 4//chr06_bin
- Additional file 4//chr07_bin
- Additional file 4//chr08_bin
- Additional file 4//chr09_bin
- Additional file 4//chr10_bin
- Additional file 4//chr11_bin
- Additional file 4//chr12_bin
