# Supplementary material for: Genetic analysis of an elite super-hybrid rice parent using high-density SNP markers
Source: Rice (N Y). 2013 Aug 15;6:21. doi: 10.1186/1939-8433-6-21 (PMC4883714; doi:10.1186/1939-8433-6-21)
Supplement: Supplementary file 6 — Additional file 6:The bin size and location for each bin. Format description (left to right). 1. Chromosome. 2. Bin name. 3. The initial position of bin. 4. The terminational position of bin. 5. The size of bin. (ZIP 171 KB) [file 12284_2013_57_MOESM6_ESM.zip]

Archive with 1 entries (1 files):
- Additional file 6.xls
