# Supplementary material for: Genetic analysis of an elite super-hybrid rice parent using high-density SNP markers
Source: Rice (N Y). 2013 Aug 15;6:21. doi: 10.1186/1939-8433-6-21 (PMC4883714; doi:10.1186/1939-8433-6-21)
Supplement: Supplementary file 6 — Additional file 6:The bin size and location for each bin. Format description (left to right). 1. Chromosome. 2. Bin name. 3. The initial position of bin. 4. The terminational position of bin. 5. The size of bin. (ZIP 171 KB) [file 12284_2013_57_MOESM6_ESM.zip › Additional file 6.xls]

## Sheet: Sheet1
chromosome	bin_name	start	end	length
chr01	bin1	1	194933	194933
chr01	bin2	194934	214221	19288
chr01	bin3	214222	266817	52596
chr01	bin4	266818	293255	26438
chr01	bin5	293256	306344	13089
chr01	bin6	306345	328479	22135
chr01	bin7	328480	423120	94641
chr01	bin8	423121	440420	17300
chr01	bin9	440421	458647	18227
chr01	bin10	458648	626564	167917
chr01	bin11	626565	748350	121786
chr01	bin12	748351	792067	43717
chr01	bin13	792068	854467	62400
chr01	bin14	854468	866832	12365
chr01	bin15	866833	956404	89572
chr01	bin16	956405	1014027	57623
chr01	bin17	1014028	1029433	15406
chr01	bin18	1029434	1039576	10143
chr01	bin19	1039577	1055288	15712
chr01	bin20	1055289	1074777	19489
chr01	bin21	1074778	1085622	10845
chr01	bin22	1085623	1100922	15300
chr01	bin23	1100923	1115498	14576
chr01	bin24	1115499	1134041	18543
chr01	bin25	1134042	1159512	25471
chr01	bin26	1159513	1170514	11002
chr01	bin27	1170515	1185412	14898
chr01	bin28	1185413	1290789	105377
chr01	bin29	1290790	1362384	71595
chr01	bin30	1362385	1467109	104725
chr01	bin31	1467110	1489990	22881
chr01	bin32	1489991	1548115	58125
chr01	bin33	1548116	1592641	44526
chr01	bin34	1592642	1605594	12953
chr01	bin35	1605595	1620449	14855
chr01	bin36	1620450	1638626	18177
chr01	bin37	1638627	1650825	12199
chr01	bin38	1650826	1679876	29051
chr01	bin39	1679877	1703878	24002
chr01	bin40	1703879	1715861	11983
chr01	bin41	1715862	1743995	28134
chr01	bin42	1743996	1769877	25882
chr01	bin43	1769878	1783723	13846
chr01	bin44	1783724	1843070	59347
chr01	bin45	1843071	1860771	17701
chr01	bin46	1860772	1882786	22015
chr01	bin47	1882787	1894140	11354
chr01	bin48	1894141	1925308	31168
chr01	bin49	1925309	1948467	23159
chr01	bin50	1948468	1965933	17466
chr01	bin51	1965934	1985198	19265
chr01	bin52	1985199	1998364	13166
chr01	bin53	1998365	2021760	23396
chr01	bin54	2021761	2039119	17359
chr01	bin55	2039120	2057067	17948
chr01	bin56	2057068	2067358	10291
chr01	bin57	2067359	2079372	12014
chr01	bin58	2079373	2091329	11957
chr01	bin59	2091330	2104341	13012
chr01	bin60	2104342	2143023	38682
chr01	bin61	2143024	2155817	12794
chr01	bin62	2155818	2175525	19708
chr01	bin63	2175526	2206293	30768
chr01	bin64	2206294	2246804	40511
chr01	bin65	2246805	2274474	27670
chr01	bin66	2274475	2312452	37978
chr01	bin67	2312453	2346862	34410
chr01	bin68	2346863	2359813	12951
chr01	bin69	2359814	2373390	13577
chr01	bin70	2373391	2536108	162718
chr01	bin71	2536109	2579045	42937
chr01	bin72	2579046	2611892	32847
chr01	bin73	2611893	2647658	35766
chr01	bin74	2647659	2676562	28904
chr01	bin75	2676563	2741247	64685
chr01	bin76	2741248	2754123	12876
chr01	bin77	2754124	2811743	57620
chr01	bin78	2811744	2924459	112716
chr01	bin79	2924460	3002955	78496
chr01	bin80	3002956	3243826	240871
chr01	bin81	3243827	3350124	106298
chr01	bin82	3350125	3383619	33495
chr01	bin83	3383620	3398102	14483
chr01	bin84	3398103	3432806	34704
chr01	bin85	3432807	3479349	46543
chr01	bin86	3479350	3516165	36816
chr01	bin87	3516166	3539537	23372
chr01	bin88	3539538	3553875	14338
chr01	bin89	3553876	3576770	22895
chr01	bin90	3576771	3588595	11825
chr01	bin91	3588596	3617536	28941
chr01	bin92	3617537	3633401	15865
chr01	bin93	3633402	3665219	31818
chr01	bin94	3665220	3687976	22757
chr01	bin95	3687977	3765055	77079
chr01	bin96	3765056	3796311	31256
chr01	bin97	3796312	3815020	18709
chr01	bin98	3815021	3930409	115389
chr01	bin99	3930410	3955749	25340
chr01	bin100	3955750	4021183	65434
chr01	bin101	4021184	4052078	30895
chr01	bin102	4052079	4141537	89459
chr01	bin103	4141538	4159929	18392
chr01	bin104	4159930	4214573	54644
chr01	bin105	4214574	4280354	65781
chr01	bin106	4280355	4292865	12511
chr01	bin107	4292866	4310732	17867
chr01	bin108	4310733	4330794	20062
chr01	bin109	4330795	4368068	37274
chr01	bin110	4368069	4386687	18619
chr01	bin111	4386688	4446177	59490
chr01	bin112	4446178	4494709	48532
chr01	bin113	4494710	4506140	11431
chr01	bin114	4506141	4524418	18278
chr01	bin115	4524419	4560214	35796
chr01	bin116	4560215	4570526	10312
chr01	bin117	4570527	4659590	89064
chr01	bin118	4659591	4700973	41383
chr01	bin119	4700974	4720875	19902
chr01	bin120	4720876	4735768	14893
chr01	bin121	4735769	4750415	14647
chr01	bin122	4750416	4766382	15967
chr01	bin123	4766383	4802797	36415
chr01	bin124	4802798	4822395	19598
chr01	bin125	4822396	4849888	27493
chr01	bin126	4849889	4896086	46198
chr01	bin127	4896087	4922483	26397
chr01	bin128	4922484	4956525	34042
chr01	bin129	4956526	5042468	85943
chr01	bin130	5042469	5091252	48784
chr01	bin131	5091253	5105438	14186
chr01	bin132	5105439	5120055	14617
chr01	bin133	5120056	5134463	14408
chr01	bin134	5134464	5153478	19015
chr01	bin135	5153479	5187830	34352
chr01	bin136	5187831	5267667	79837
chr01	bin137	5267668	5281065	13398
chr01	bin138	5281066	5375517	94452
chr01	bin139	5375518	5405597	30080
chr01	bin140	5405598	5421135	15538
chr01	bin141	5421136	5459773	38638
chr01	bin142	5459774	5489339	29566
chr01	bin143	5489340	5500000	10661
chr01	bin144	5500001	5515702	15702
chr01	bin145	5515703	5547369	31667
chr01	bin146	5547370	5559520	12151
chr01	bin147	5559521	5577896	18376
chr01	bin148	5577897	5588890	10994
chr01	bin149	5588891	5610303	21413
chr01	bin150	5610304	5631170	20867
chr01	bin151	5631171	5670568	39398
chr01	bin152	5670569	5701394	30826
chr01	bin153	5701395	5723868	22474
chr01	bin154	5723869	5739506	15638
chr01	bin155	5739507	5852848	113342
chr01	bin156	5852849	5936731	83883
chr01	bin157	5936732	5952668	15937
chr01	bin158	5952669	5967329	14661
chr01	bin159	5967330	6014426	47097
chr01	bin160	6014427	6167276	152850
chr01	bin161	6167277	6212936	45660
chr01	bin162	6212937	6276528	63592
chr01	bin163	6276529	6296836	20308
chr01	bin164	6296837	6321419	24583
chr01	bin165	6321420	6334534	13115
chr01	bin166	6334535	6351319	16785
chr01	bin167	6351320	6439061	87742
chr01	bin168	6439062	6457369	18308
chr01	bin169	6457370	6487085	29716
chr01	bin170	6487086	6499043	11958
chr01	bin171	6499044	6521589	22546
chr01	bin172	6521590	6534830	13241
chr01	bin173	6534831	6561738	26908
chr01	bin174	6561739	6579041	17303
chr01	bin175	6579042	6602630	23589
chr01	bin176	6602631	6636064	33434
chr01	bin177	6636065	6651169	15105
chr01	bin178	6651170	6776419	125250
chr01	bin179	6776420	6805326	28907
chr01	bin180	6805327	6853693	48367
chr01	bin181	6853694	6874050	20357
chr01	bin182	6874051	6891104	17054
chr01	bin183	6891105	6910180	19076
chr01	bin184	6910181	6961294	51114
chr01	bin185	6961295	6989393	28099
chr01	bin186	6989394	7003962	14569
chr01	bin187	7003963	7017642	13680
chr01	bin188	7017643	7033736	16094
chr01	bin189	7033737	7063815	30079
chr01	bin190	7063816	7096660	32845
chr01	bin191	7096661	7210785	114125
chr01	bin192	7210786	7227939	17154
chr01	bin193	7227940	7282561	54622
chr01	bin194	7282562	7301038	18477
chr01	bin195	7301039	7321123	20085
chr01	bin196	7321124	7391215	70092
chr01	bin197	7391216	7444449	53234
chr01	bin198	7444450	7489328	44879
chr01	bin199	7489329	7499716	10388
chr01	bin200	7499717	7532817	33101
chr01	bin201	7532818	7562641	29824
chr01	bin202	7562642	7575011	12370
chr01	bin203	7575012	7624199	49188
chr01	bin204	7624200	7635353	11154
chr01	bin205	7635354	7652539	17186
chr01	bin206	7652540	7663184	10645
chr01	bin207	7663185	7691236	28052
chr01	bin208	7691237	7732028	40792
chr01	bin209	7732029	7743664	11636
chr01	bin210	7743665	7770168	26504
chr01	bin211	7770169	7797358	27190
chr01	bin212	7797359	7808633	11275
chr01	bin213	7808634	7839613	30980
chr01	bin214	7839614	7859531	19918
chr01	bin215	7859532	7881027	21496
chr01	bin216	7881028	7895933	14906
chr01	bin217	7895934	8063233	167300
chr01	bin218	8063234	8124833	61600
chr01	bin219	8124834	8142744	17911
chr01	bin220	8142745	8441327	298583
chr01	bin221	8441328	8455105	13778
chr01	bin222	8455106	8679465	224360
chr01	bin223	8679466	8766681	87216
chr01	bin224	8766682	8782816	16135
chr01	bin225	8782817	8809364	26548
chr01	bin226	8809365	8837436	28072
chr01	bin227	8837437	8850569	13133
chr01	bin228	8850570	8938311	87742
chr01	bin229	8938312	8956594	18283
chr01	bin230	8956595	8971260	14666
chr01	bin231	8971261	8982818	11558
chr01	bin232	8982819	8998388	15570
chr01	bin233	8998389	9014546	16158
chr01	bin234	9014547	9071193	56647
chr01	bin235	9071194	9139443	68250
chr01	bin236	9139444	9150198	10755
chr01	bin237	9150199	9247282	97084
chr01	bin238	9247283	9263566	16284
chr01	bin239	9263567	9280116	16550
chr01	bin240	9280117	9291118	11002
chr01	bin241	9291119	9306065	14947
chr01	bin242	9306066	9316256	10191
chr01	bin243	9316257	9368257	52001
chr01	bin244	9368258	9390832	22575
chr01	bin245	9390833	9416496	25664
chr01	bin246	9416497	9438822	22326
chr01	bin247	9438823	9526674	87852
chr01	bin248	9526675	9552749	26075
chr01	bin249	9552750	9569727	16978
chr01	bin250	9569728	9601549	31822
chr01	bin251	9601550	9615982	14433
chr01	bin252	9615983	9651259	35277
chr01	bin253	9651260	9662204	10945
chr01	bin254	9662205	9682148	19944
chr01	bin255	9682149	9708094	25946
chr01	bin256	9708095	9728661	20567
chr01	bin257	9728662	9747073	18412
chr01	bin258	9747074	9763132	16059
chr01	bin259	9763133	9812703	49571
chr01	bin260	9812704	9830033	17330
chr01	bin261	9830034	9843659	13626
chr01	bin262	9843660	9857095	13436
chr01	bin263	9857096	9886478	29383
chr01	bin264	9886479	9943925	57447
chr01	bin265	9943926	9955701	11776
chr01	bin266	9955702	9974896	19195
chr01	bin267	9974897	10014503	39607
chr01	bin268	10014504	10090663	76160
chr01	bin269	10090664	10132897	42234
chr01	bin270	10132898	10147789	14892
chr01	bin271	10147790	10235526	87737
chr01	bin272	10235527	10261324	25798
chr01	bin273	10261325	10274159	12835
chr01	bin274	10274160	10286200	12041
chr01	bin275	10286201	10318844	32644
chr01	bin276	10318845	10329209	10365
chr01	bin277	10329210	10351946	22737
chr01	bin278	10351947	10431372	79426
chr01	bin279	10431373	10445800	14428
chr01	bin280	10445801	10467365	21565
chr01	bin281	10467366	10505512	38147
chr01	bin282	10505513	10530404	24892
chr01	bin283	10530405	10541301	10897
chr01	bin284	10541302	10578618	37317
chr01	bin285	10578619	10629331	50713
chr01	bin286	10629332	10641262	11931
chr01	bin287	10641263	10654579	13317
chr01	bin288	10654580	10668405	13826
chr01	bin289	10668406	10679741	11336
chr01	bin290	10679742	10696135	16394
chr01	bin291	10696136	10711269	15134
chr01	bin292	10711270	10762083	50814
chr01	bin293	10762084	11194311	432228
chr01	bin294	11194312	11209725	15414
chr01	bin295	11209726	11246056	36331
chr01	bin296	11246057	11294188	48132
chr01	bin297	11294189	11321197	27009
chr01	bin298	11321198	11333853	12656
chr01	bin299	11333854	11350389	16536
chr01	bin300	11350390	11361440	11051
chr01	bin301	11361441	11372898	11458
chr01	bin302	11372899	11384375	11477
chr01	bin303	11384376	11399720	15345
chr01	bin304	11399721	11410196	10476
chr01	bin305	11410197	11435497	25301
chr01	bin306	11435498	11474634	39137
chr01	bin307	11474635	11535958	61324
chr01	bin308	11535959	11558790	22832
chr01	bin309	11558791	11594679	35889
chr01	bin310	11594680	11670878	76199
chr01	bin311	11670879	11748544	77666
chr01	bin312	11748545	11759066	10522
chr01	bin313	11759067	11785806	26740
chr01	bin314	11785807	12336879	551073
chr01	bin315	12336880	12438113	101234
chr01	bin316	12438114	12980523	542410
chr01	bin317	12980524	14984433	2003910
chr01	bin318	14984434	17075781	2091348
chr01	bin319	17075782	18504575	1428794
chr01	bin320	18504576	18516139	11564
chr01	bin321	18516140	18527086	10947
chr01	bin322	18527087	18589045	61959
chr01	bin323	18589046	18612894	23849
chr01	bin324	18612895	18624201	11307
chr01	bin325	18624202	18635933	11732
chr01	bin326	18635934	18828891	192958
chr01	bin327	18828892	19094426	265535
chr01	bin328	19094427	19341605	247179
chr01	bin329	19341606	19375870	34265
chr01	bin330	19375871	19389690	13820
chr01	bin331	19389691	19574821	185131
chr01	bin332	19574822	19595574	20753
chr01	bin333	19595575	20222059	626485
chr01	bin334	20222060	20451453	229394
chr01	bin335	20451454	20579367	127914
chr01	bin336	20579368	20659173	79806
chr01	bin337	20659174	20772010	112837
chr01	bin338	20772011	20784616	12606
chr01	bin339	20784617	21197155	412539
chr01	bin340	21197156	21348287	151132
chr01	bin341	21348288	21363542	15255
chr01	bin342	21363543	21374943	11401
chr01	bin343	21374944	21479761	104818
chr01	bin344	21479762	21627965	148204
chr01	bin345	21627966	21668487	40522
chr01	bin346	21668488	21704167	35680
chr01	bin347	21704168	21745603	41436
chr01	bin348	21745604	21757564	11961
chr01	bin349	21757565	21790426	32862
chr01	bin350	21790427	21809741	19315
chr01	bin351	21809742	21846333	36592
chr01	bin352	21846334	21876150	29817
chr01	bin353	21876151	21908063	31913
chr01	bin354	21908064	21918250	10187
chr01	bin355	21918251	21963669	45419
chr01	bin356	21963670	21984003	20334
chr01	bin357	21984004	21996376	12373
chr01	bin358	21996377	22008651	12275
chr01	bin359	22008652	22032979	24328
chr01	bin360	22032980	22044185	11206
chr01	bin361	22044186	22062726	18541
chr01	bin362	22062727	22094677	31951
chr01	bin363	22094678	22105270	10593
chr01	bin364	22105271	22201823	96553
chr01	bin365	22201824	22236639	34816
chr01	bin366	22236640	22248257	11618
chr01	bin367	22248258	22332601	84344
chr01	bin368	22332602	22376333	43732
chr01	bin369	22376334	22400062	23729
chr01	bin370	22400063	22470978	70916
chr01	bin371	22470979	22492481	21503
chr01	bin372	22492482	22503772	11291
chr01	bin373	22503773	22524854	21082
chr01	bin374	22524855	22579269	54415
chr01	bin375	22579270	22600467	21198
chr01	bin376	22600468	22611805	11338
chr01	bin377	22611806	22630680	18875
chr01	bin378	22630681	22751537	120857
chr01	bin379	22751538	22816817	65280
chr01	bin380	22816818	22854433	37616
chr01	bin381	22854434	22882768	28335
chr01	bin382	22882769	22905853	23085
chr01	bin383	22905854	22940488	34635
chr01	bin384	22940489	23016884	76396
chr01	bin385	23016885	23031118	14234
chr01	bin386	23031119	23063882	32764
chr01	bin387	23063883	23082848	18966
chr01	bin388	23082849	23094560	11712
chr01	bin389	23094561	23122192	27632
chr01	bin390	23122193	23142383	20191
chr01	bin391	23142384	23224820	82437
chr01	bin392	23224821	23271071	46251
chr01	bin393	23271072	23300879	29808
chr01	bin394	23300880	23323741	22862
chr01	bin395	23323742	23441380	117639
chr01	bin396	23441381	23487171	45791
chr01	bin397	23487172	23567850	80679
chr01	bin398	23567851	23587756	19906
chr01	bin399	23587757	23609454	21698
chr01	bin400	23609455	23641303	31849
chr01	bin401	23641304	23673277	31974
chr01	bin402	23673278	23686802	13525
chr01	bin403	23686803	23724678	37876
chr01	bin404	23724679	23756680	32002
chr01	bin405	23756681	23777075	20395
chr01	bin406	23777076	23807586	30511
chr01	bin407	23807587	23819702	12116
chr01	bin408	23819703	23875606	55904
chr01	bin409	23875607	23899266	23660
chr01	bin410	23899267	23911416	12150
chr01	bin411	23911417	23922359	10943
chr01	bin412	23922360	23937265	14906
chr01	bin413	23937266	23974458	37193
chr01	bin414	23974459	23991110	16652
chr01	bin415	23991111	24001886	10776
chr01	bin416	24001887	24069725	67839
chr01	bin417	24069726	24088319	18594
chr01	bin418	24088320	24124436	36117
chr01	bin419	24124437	24173064	48628
chr01	bin420	24173065	24201906	28842
chr01	bin421	24201907	24217675	15769
chr01	bin422	24217676	24229581	11906
chr01	bin423	24229582	24261177	31596
chr01	bin424	24261178	24272831	11654
chr01	bin425	24272832	24288209	15378
chr01	bin426	24288210	24299895	11686
chr01	bin427	24299896	24331055	31160
chr01	bin428	24331056	24361478	30423
chr01	bin429	24361479	24390191	28713
chr01	bin430	24390192	24414861	24670
chr01	bin431	24414862	24452319	37458
chr01	bin432	24452320	24520174	67855
chr01	bin433	24520175	24532657	12483
chr01	bin434	24532658	24560199	27542
chr01	bin435	24560200	24589813	29614
chr01	bin436	24589814	24614578	24765
chr01	bin437	24614579	24718925	104347
chr01	bin438	24718926	24760054	41129
chr01	bin439	24760055	24772191	12137
chr01	bin440	24772192	24813295	41104
chr01	bin441	24813296	24832438	19143
chr01	bin442	24832439	24851374	18936
chr01	bin443	24851375	24879464	28090
chr01	bin444	24879465	24892576	13112
chr01	bin445	24892577	24910329	17753
chr01	bin446	24910330	24932619	22290
chr01	bin447	24932620	24944172	11553
chr01	bin448	24944173	24956237	12065
chr01	bin449	24956238	24972298	16061
chr01	bin450	24972299	25035548	63250
chr01	bin451	25035549	25085715	50167
chr01	bin452	25085716	25121271	35556
chr01	bin453	25121272	25202485	81214
chr01	bin454	25202486	25250848	48363
chr01	bin455	25250849	25269764	18916
chr01	bin456	25269765	25302812	33048
chr01	bin457	25302813	25322575	19763
chr01	bin458	25322576	25334504	11929
chr01	bin459	25334505	25354333	19829
chr01	bin460	25354334	25382048	27715
chr01	bin461	25382049	25392506	10458
chr01	bin462	25392507	25433543	41037
chr01	bin463	25433544	25452620	19077
chr01	bin464	25452621	25482382	29762
chr01	bin465	25482383	25492476	10094
chr01	bin466	25492477	25588479	96003
chr01	bin467	25588480	25621274	32795
chr01	bin468	25621275	25639865	18591
chr01	bin469	25639866	25663937	24072
chr01	bin470	25663938	25675376	11439
chr01	bin471	25675377	25689900	14524
chr01	bin472	25689901	25753802	63902
chr01	bin473	25753803	25787028	33226
chr01	bin474	25787029	25852414	65386
chr01	bin475	25852415	25865237	12823
chr01	bin476	25865238	25923374	58137
chr01	bin477	25923375	25952510	29136
chr01	bin478	25952511	25995803	43293
chr01	bin479	25995804	26006971	11168
chr01	bin480	26006972	26024400	17429
chr01	bin481	26024401	26042688	18288
chr01	bin482	26042689	26082304	39616
chr01	bin483	26082305	26096468	14164
chr01	bin484	26096469	26121235	24767
chr01	bin485	26121236	26132900	11665
chr01	bin486	26132901	26142963	10063
chr01	bin487	26142964	26155884	12921
chr01	bin488	26155885	26177578	21694
chr01	bin489	26177579	26199549	21971
chr01	bin490	26199550	26219885	20336
chr01	bin491	26219886	26242760	22875
chr01	bin492	26242761	26309902	67142
chr01	bin493	26309903	26326711	16809
chr01	bin494	26326712	26341877	15166
chr01	bin495	26341878	26360237	18360
chr01	bin496	26360238	26373345	13108
chr01	bin497	26373346	26397942	24597
chr01	bin498	26397943	26434561	36619
chr01	bin499	26434562	26451705	17144
chr01	bin500	26451706	26559875	108170
chr01	bin501	26559876	26578466	18591
chr01	bin502	26578467	26647298	68832
chr01	bin503	26647299	26738796	91498
chr01	bin504	26738797	26771974	33178
chr01	bin505	26771975	26799000	27026
chr01	bin506	26799001	26813157	14157
chr01	bin507	26813158	26833494	20337
chr01	bin508	26833495	27031437	197943
chr01	bin509	27031438	27075639	44202
chr01	bin510	27075640	27140689	65050
chr01	bin511	27140690	27153756	13067
chr01	bin512	27153757	27204723	50967
chr01	bin513	27204724	27220314	15591
chr01	bin514	27220315	27282949	62635
chr01	bin515	27282950	27293059	10110
chr01	bin516	27293060	27312241	19182
chr01	bin517	27312242	27371869	59628
chr01	bin518	27371870	27417709	45840
chr01	bin519	27417710	27484815	67106
chr01	bin520	27484816	27495232	10417
chr01	bin521	27495233	27505241	10009
chr01	bin522	27505242	27521424	16183
chr01	bin523	27521425	27536088	14664
chr01	bin524	27536089	27568088	32000
chr01	bin525	27568089	27592771	24683
chr01	bin526	27592772	27614058	21287
chr01	bin527	27614059	27629506	15448
chr01	bin528	27629507	27640692	11186
chr01	bin529	27640693	27652065	11373
chr01	bin530	27652066	27679972	27907
chr01	bin531	27679973	27724929	44957
chr01	bin532	27724930	27739700	14771
chr01	bin533	27739701	27766121	26421
chr01	bin534	27766122	27802102	35981
chr01	bin535	27802103	27812838	10736
chr01	bin536	27812839	27825997	13159
chr01	bin537	27825998	27847363	21366
chr01	bin538	27847364	27862534	15171
chr01	bin539	27862535	27875113	12579
chr01	bin540	27875114	27888514	13401
chr01	bin541	27888515	27936933	48419
chr01	bin542	27936934	27951658	14725
chr01	bin543	27951659	27962436	10778
chr01	bin544	27962437	28008393	45957
chr01	bin545	28008394	28053186	44793
chr01	bin546	28053187	28085967	32781
chr01	bin547	28085968	28097181	11214
chr01	bin548	28097182	28123269	26088
chr01	bin549	28123270	28143907	20638
chr01	bin550	28143908	28209162	65255
chr01	bin551	28209163	28334029	124867
chr01	bin552	28334030	28352726	18697
chr01	bin553	28352727	28366456	13730
chr01	bin554	28366457	28381006	14550
chr01	bin555	28381007	28410966	29960
chr01	bin556	28410967	28459476	48510
chr01	bin557	28459477	28518396	58920
chr01	bin558	28518397	28540925	22529
chr01	bin559	28540926	28555799	14874
chr01	bin560	28555800	28569489	13690
chr01	bin561	28569490	28586881	17392
chr01	bin562	28586882	28648784	61903
chr01	bin563	28648785	28690208	41424
chr01	bin564	28690209	28710917	20709
chr01	bin565	28710918	28734067	23150
chr01	bin566	28734068	28747452	13385
chr01	bin567	28747453	28766990	19538
chr01	bin568	28766991	28796580	29590
chr01	bin569	28796581	28818981	22401
chr01	bin570	28818982	28875946	56965
chr01	bin571	28875947	28921833	45887
chr01	bin572	28921834	28951748	29915
chr01	bin573	28951749	28983856	32108
chr01	bin574	28983857	29123388	139532
chr01	bin575	29123389	29163354	39966
chr01	bin576	29163355	29176969	13615
chr01	bin577	29176970	29197637	20668
chr01	bin578	29197638	29221940	24303
chr01	bin579	29221941	29273798	51858
chr01	bin580	29273799	29286566	12768
chr01	bin581	29286567	29298834	12268
chr01	bin582	29298835	29313396	14562
chr01	bin583	29313397	29361574	48178
chr01	bin584	29361575	29379380	17806
chr01	bin585	29379381	29440188	60808
chr01	bin586	29440189	29463713	23525
chr01	bin587	29463714	29516752	53039
chr01	bin588	29516753	29559792	43040
chr01	bin589	29559793	29591738	31946
chr01	bin590	29591739	29608782	17044
chr01	bin591	29608783	29799396	190614
chr01	bin592	29799397	29812575	13179
chr01	bin593	29812576	29876322	63747
chr01	bin594	29876323	29902803	26481
chr01	bin595	29902804	29949546	46743
chr01	bin596	29949547	29972125	22579
chr01	bin597	29972126	29985475	13350
chr01	bin598	29985476	30009979	24504
chr01	bin599	30009980	30048107	38128
chr01	bin600	30048108	30060859	12752
chr01	bin601	30060860	30091113	30254
chr01	bin602	30091114	30119514	28401
chr01	bin603	30119515	30146629	27115
chr01	bin604	30146630	30163153	16524
chr01	bin605	30163154	30228622	65469
chr01	bin606	30228623	30250399	21777
chr01	bin607	30250400	30286613	36214
chr01	bin608	30286614	30335168	48555
chr01	bin609	30335169	30425027	89859
chr01	bin610	30425028	30449973	24946
chr01	bin611	30449974	30465237	15264
chr01	bin612	30465238	30483910	18673
chr01	bin613	30483911	30525863	41953
chr01	bin614	30525864	30551907	26044
chr01	bin615	30551908	30570605	18698
chr01	bin616	30570606	30591557	20952
chr01	bin617	30591558	30735527	143970
chr01	bin618	30735528	30776336	40809
chr01	bin619	30776337	30805232	28896
chr01	bin620	30805233	30819250	14018
chr01	bin621	30819251	30886670	67420
chr01	bin622	30886671	30906470	19800
chr01	bin623	30906471	31058001	151531
chr01	bin624	31058002	31095200	37199
chr01	bin625	31095201	31179327	84127
chr01	bin626	31179328	31264739	85412
chr01	bin627	31264740	31276821	12082
chr01	bin628	31276822	31293842	17021
chr01	bin629	31293843	31305045	11203
chr01	bin630	31305046	31434301	129256
chr01	bin631	31434302	31530770	96469
chr01	bin632	31530771	31562513	31743
chr01	bin633	31562514	31590681	28168
chr01	bin634	31590682	31617450	26769
chr01	bin635	31617451	31646371	28921
chr01	bin636	31646372	31664224	17853
chr01	bin637	31664225	31676788	12564
chr01	bin638	31676789	31702189	25401
chr01	bin639	31702190	31715949	13760
chr01	bin640	31715950	31736566	20617
chr01	bin641	31736567	31751867	15301
chr01	bin642	31751868	31769591	17724
chr01	bin643	31769592	31793276	23685
chr01	bin644	31793277	31821803	28527
chr01	bin645	31821804	31884631	62828
chr01	bin646	31884632	31929718	45087
chr01	bin647	31929719	31975161	45443
chr01	bin648	31975162	31985932	10771
chr01	bin649	31985933	32009014	23082
chr01	bin650	32009015	32028416	19402
chr01	bin651	32028417	32046278	17862
chr01	bin652	32046279	32062067	15789
chr01	bin653	32062068	32085298	23231
chr01	bin654	32085299	32118954	33656
chr01	bin655	32118955	32135415	16461
chr01	bin656	32135416	32159552	24137
chr01	bin657	32159553	32173106	13554
chr01	bin658	32173107	32257397	84291
chr01	bin659	32257398	32304922	47525
chr01	bin660	32304923	32333130	28208
chr01	bin661	32333131	32373162	40032
chr01	bin662	32373163	32386121	12959
chr01	bin663	32386122	32428262	42141
chr01	bin664	32428263	32445513	17251
chr01	bin665	32445514	32473930	28417
chr01	bin666	32473931	32498609	24679
chr01	bin667	32498610	32509620	11011
chr01	bin668	32509621	32526807	17187
chr01	bin669	32526808	32548918	22111
chr01	bin670	32548919	32600751	51833
chr01	bin671	32600752	32616722	15971
chr01	bin672	32616723	32649115	32393
chr01	bin673	32649116	32663363	14248
chr01	bin674	32663364	32681081	17718
chr01	bin675	32681082	32697392	16311
chr01	bin676	32697393	32709791	12399
chr01	bin677	32709792	32751132	41341
chr01	bin678	32751133	32765882	14750
chr01	bin679	32765883	32784619	18737
chr01	bin680	32784620	32796247	11628
chr01	bin681	32796248	32819144	22897
chr01	bin682	32819145	32847181	28037
chr01	bin683	32847182	32875362	28181
chr01	bin684	32875363	32890835	15473
chr01	bin685	32890836	32912064	21229
chr01	bin686	32912065	32936333	24269
chr01	bin687	32936334	32946891	10558
chr01	bin688	32946892	32960046	13155
chr01	bin689	32960047	32982320	22274
chr01	bin690	32982321	33010416	28096
chr01	bin691	33010417	33029762	19346
chr01	bin692	33029763	33058460	28698
chr01	bin693	33058461	33073440	14980
chr01	bin694	33073441	33205457	132017
chr01	bin695	33205458	33251250	45793
chr01	bin696	33251251	33267389	16139
chr01	bin697	33267390	33278642	11253
chr01	bin698	33278643	33290553	11911
chr01	bin699	33290554	33466061	175508
chr01	bin700	33466062	33476643	10582
chr01	bin701	33476644	33494032	17389
chr01	bin702	33494033	33624589	130557
chr01	bin703	33624590	33638832	14243
chr01	bin704	33638833	33680843	42011
chr01	bin705	33680844	33743610	62767
chr01	bin706	33743611	33755934	12324
chr01	bin707	33755935	33877816	121882
chr01	bin708	33877817	33892205	14389
chr01	bin709	33892206	33936335	44130
chr01	bin710	33936336	34034301	97966
chr01	bin711	34034302	34064338	30037
chr01	bin712	34064339	34098356	34018
chr01	bin713	34098357	34115283	16927
chr01	bin714	34115284	34144485	29202
chr01	bin715	34144486	34278600	134115
chr01	bin716	34278601	34301022	22422
chr01	bin717	34301023	34316768	15746
chr01	bin718	34316769	34357241	40473
chr01	bin719	34357242	34373284	16043
chr01	bin720	34373285	34394629	21345
chr01	bin721	34394630	34407808	13179
chr01	bin722	34407809	34418630	10822
chr01	bin723	34418631	34463666	45036
chr01	bin724	34463667	34484660	20994
chr01	bin725	34484661	34509541	24881
chr01	bin726	34509542	34532712	23171
chr01	bin727	34532713	34547100	14388
chr01	bin728	34547101	34586723	39623
chr01	bin729	34586724	34608209	21486
chr01	bin730	34608210	34618767	10558
chr01	bin731	34618768	34685421	66654
chr01	bin732	34685422	34696847	11426
chr01	bin733	34696848	34723332	26485
chr01	bin734	34723333	34735275	11943
chr01	bin735	34735276	34813149	77874
chr01	bin736	34813150	34830302	17153
chr01	bin737	34830303	34846352	16050
chr01	bin738	34846353	34866775	20423
chr01	bin739	34866776	34934255	67480
chr01	bin740	34934256	34970111	35856
chr01	bin741	34970112	34986675	16564
chr01	bin742	34986676	35028558	41883
chr01	bin743	35028559	35050569	22011
chr01	bin744	35050570	35067934	17365
chr01	bin745	35067935	35078417	10483
chr01	bin746	35078418	35110934	32517
chr01	bin747	35110935	35124242	13308
chr01	bin748	35124243	35137234	12992
chr01	bin749	35137235	35152253	15019
chr01	bin750	35152254	35165517	13264
chr01	bin751	35165518	35196747	31230
chr01	bin752	35196748	35215538	18791
chr01	bin753	35215539	35226422	10884
chr01	bin754	35226423	35237363	10941
chr01	bin755	35237364	35251807	14444
chr01	bin756	35251808	35425721	173914
chr01	bin757	35425722	35463154	37433
chr01	bin758	35463155	35588262	125108
chr01	bin759	35588263	36290290	702028
chr01	bin760	36290291	36316089	25799
chr01	bin761	36316090	36368105	52016
chr01	bin762	36368106	36382836	14731
chr01	bin763	36382837	36628049	245213
chr01	bin764	36628050	36687180	59131
chr01	bin765	36687181	36814191	127011
chr01	bin766	36814192	36845963	31772
chr01	bin767	36845964	36858695	12732
chr01	bin768	36858696	36916735	58040
chr01	bin769	36916736	36947336	30601
chr01	bin770	36947337	36983816	36480
chr01	bin771	36983817	37338329	354513
chr01	bin772	37338330	37349917	11588
chr01	bin773	37349918	37380022	30105
chr01	bin774	37380023	37395403	15381
chr01	bin775	37395404	37436119	40716
chr01	bin776	37436120	37452302	16183
chr01	bin777	37452303	37472837	20535
chr01	bin778	37472838	37517546	44709
chr01	bin779	37517547	37573582	56036
chr01	bin780	37573583	37603731	30149
chr01	bin781	37603732	37616227	12496
chr01	bin782	37616228	37680762	64535
chr01	bin783	37680763	37743491	62729
chr01	bin784	37743492	37757943	14452
chr01	bin785	37757944	37770317	12374
chr01	bin786	37770318	37797239	26922
chr01	bin787	37797240	37821473	24234
chr01	bin788	37821474	37851341	29868
chr01	bin789	37851342	37872472	21131
chr01	bin790	37872473	37899008	26536
chr01	bin791	37899009	37915622	16614
chr01	bin792	37915623	37928802	13180
chr01	bin793	37928803	37981194	52392
chr01	bin794	37981195	38001262	20068
chr01	bin795	38001263	38036369	35107
chr01	bin796	38036370	38059720	23351
chr01	bin797	38059721	38104583	44863
chr01	bin798	38104584	38121146	16563
chr01	bin799	38121147	38139847	18701
chr01	bin800	38139848	38150200	10353
chr01	bin801	38150201	38202844	52644
chr01	bin802	38202845	38237805	34961
chr01	bin803	38237806	38252106	14301
chr01	bin804	38252107	38294991	42885
chr01	bin805	38294992	38335489	40498
chr01	bin806	38335490	38361088	25599
chr01	bin807	38361089	38380741	19653
chr01	bin808	38380742	38404073	23332
chr01	bin809	38404074	38433098	29025
chr01	bin810	38433099	38453070	19972
chr01	bin811	38453071	38472473	19403
chr01	bin812	38472474	38491926	19453
chr01	bin813	38491927	38506168	14242
chr01	bin814	38506169	38531187	25019
chr01	bin815	38531188	38556335	25148
chr01	bin816	38556336	38580853	24518
chr01	bin817	38580854	38631152	50299
chr01	bin818	38631153	38648758	17606
chr01	bin819	38648759	38665651	16893
chr01	bin820	38665652	38690426	24775
chr01	bin821	38690427	38756764	66338
chr01	bin822	38756765	38771386	14622
chr01	bin823	38771387	38785760	14374
chr01	bin824	38785761	38811581	25821
chr01	bin825	38811582	38875358	63777
chr01	bin826	38875359	38905867	30509
chr01	bin827	38905868	38921772	15905
chr01	bin828	38921773	38958381	36609
chr01	bin829	38958382	38986734	28353
chr01	bin830	38986735	39012437	25703
chr01	bin831	39012438	39109274	96837
chr01	bin832	39109275	39135807	26533
chr01	bin833	39135808	39155416	19609
chr01	bin834	39155417	39187482	32066
chr01	bin835	39187483	39198846	11364
chr01	bin836	39198847	39222300	23454
chr01	bin837	39222301	39233005	10705
chr01	bin838	39233006	39245456	12451
chr01	bin839	39245457	39265348	19892
chr01	bin840	39265349	39275856	10508
chr01	bin841	39275857	39341558	65702
chr01	bin842	39341559	39386784	45226
chr01	bin843	39386785	39416309	29525
chr01	bin844	39416310	39434434	18125
chr01	bin845	39434435	39464432	29998
chr01	bin846	39464433	39475939	11507
chr01	bin847	39475940	39501806	25867
chr01	bin848	39501807	39572515	70709
chr01	bin849	39572516	39583724	11209
chr01	bin850	39583725	39625436	41712
chr01	bin851	39625437	39685294	59858
chr01	bin852	39685295	39708098	22804
chr01	bin853	39708099	39736287	28189
chr01	bin854	39736288	39763284	26997
chr01	bin855	39763285	39778856	15572
chr01	bin856	39778857	39818564	39708
chr01	bin857	39818565	39837593	19029
chr01	bin858	39837594	39857562	19969
chr01	bin859	39857563	39874320	16758
chr01	bin860	39874321	39890535	16215
chr01	bin861	39890536	39903429	12894
chr01	bin862	39903430	39919617	16188
chr01	bin863	39919618	39930908	11291
chr01	bin864	39930909	39964283	33375
chr01	bin865	39964284	39980775	16492
chr01	bin866	39980776	39999891	19116
chr01	bin867	39999892	40036544	36653
chr01	bin868	40036545	40053486	16942
chr01	bin869	40053487	40071054	17568
chr01	bin870	40071055	40085236	14182
chr01	bin871	40085237	40111069	25833
chr01	bin872	40111070	40125115	14046
chr01	bin873	40125116	40136136	11021
chr01	bin874	40136137	40173022	36886
chr01	bin875	40173023	40235084	62062
chr01	bin876	40235085	40251899	16815
chr01	bin877	40251900	40271564	19665
chr01	bin878	40271565	40322797	51233
chr01	bin879	40322798	40335682	12885
chr01	bin880	40335683	40381968	46286
chr01	bin881	40381969	40403467	21499
chr01	bin882	40403468	40427154	23687
chr01	bin883	40427155	40450796	23642
chr01	bin884	40450797	40470932	20136
chr01	bin885	40470933	40545438	74506
chr01	bin886	40545439	40572848	27410
chr01	bin887	40572849	40597721	24873
chr01	bin888	40597722	40611233	13512
chr01	bin889	40611234	40622175	10942
chr01	bin890	40622176	40640526	18351
chr01	bin891	40640527	40666129	25603
chr01	bin892	40666130	40685501	19372
chr01	bin893	40685502	40696673	11172
chr01	bin894	40696674	40722570	25897
chr01	bin895	40722571	40769218	46648
chr01	bin896	40769219	40784419	15201
chr01	bin897	40784420	40811515	27096
chr01	bin898	40811516	40834809	23294
chr01	bin899	40834810	40845694	10885
chr01	bin900	40845695	40872255	26561
chr01	bin901	40872256	40892432	20177
chr01	bin902	40892433	40923763	31331
chr01	bin903	40923764	40951398	27635
chr01	bin904	40951399	40971692	20294
chr01	bin905	40971693	40986148	14456
chr01	bin906	40986149	41003505	17357
chr01	bin907	41003506	41013703	10198
chr01	bin908	41013704	41036200	22497
chr01	bin909	41036201	41048466	12266
chr01	bin910	41048467	41115836	67370
chr01	bin911	41115837	41127225	11389
chr01	bin912	41127226	41156014	28789
chr01	bin913	41156015	41174387	18373
chr01	bin914	41174388	41210104	35717
chr01	bin915	41210105	41225624	15520
chr01	bin916	41225625	41249342	23718
chr01	bin917	41249343	41271057	21715
chr01	bin918	41271058	41282764	11707
chr01	bin919	41282765	41296007	13243
chr01	bin920	41296008	41321635	25628
chr01	bin921	41321636	41336660	15025
chr01	bin922	41336661	41391478	54818
chr01	bin923	41391479	41536587	145109
chr01	bin924	41536588	41547687	11100
chr01	bin925	41547688	41581532	33845
chr01	bin926	41581533	41595689	14157
chr01	bin927	41595690	41629638	33949
chr01	bin928	41629639	41717258	87620
chr01	bin929	41717259	41731989	14731
chr01	bin930	41731990	41745923	13934
chr01	bin931	41745924	41760751	14828
chr01	bin932	41760752	41771464	10713
chr01	bin933	41771465	41810386	38922
chr01	bin934	41810387	41837940	27554
chr01	bin935	41837941	41855516	17576
chr01	bin936	41855517	41902752	47236
chr01	bin937	41902753	41914962	12210
chr01	bin938	41914963	41933284	18322
chr01	bin939	41933285	41948183	14899
chr01	bin940	41948184	41961392	13209
chr01	bin941	41961393	41975960	14568
chr01	bin942	41975961	41987147	11187
chr01	bin943	41987148	42015462	28315
chr01	bin944	42015463	42042545	27083
chr01	bin945	42042546	42055421	12876
chr01	bin946	42055422	42071604	16183
chr01	bin947	42071605	42083054	11450
chr01	bin948	42083055	42094844	11790
chr01	bin949	42094845	42125846	31002
chr01	bin950	42125847	42209000	83154
chr01	bin951	42209001	42226399	17399
chr01	bin952	42226400	42334434	108035
chr01	bin953	42334435	42347818	13384
chr01	bin954	42347819	42374830	27012
chr01	bin955	42374831	42407962	33132
chr01	bin956	42407963	42433523	25561
chr01	bin957	42433524	42476474	42951
chr01	bin958	42476475	42491058	14584
chr01	bin959	42491059	42543700	52642
chr01	bin960	42543701	42581811	38111
chr01	bin961	42581812	42601840	20029
chr01	bin962	42601841	42612774	10934
chr01	bin963	42612775	42623497	10723
chr01	bin964	42623498	42685073	61576
chr01	bin965	42685074	42736475	51402
chr01	bin966	42736476	42884425	147950
chr01	bin967	42884426	42911270	26845
chr01	bin968	42911271	42929291	18021
chr01	bin969	42929292	42945768	16477
chr01	bin970	42945769	42959395	13627
chr01	bin971	42959396	42981476	22081
chr01	bin972	42981477	43016332	34856
chr01	bin973	43016333	43044794	28462
chr01	bin974	43044795	43093918	49124
chr01	bin975	43093919	43117553	23635
chr01	bin976	43117554	43156390	38837
chr01	bin977	43156391	43175137	18747
chr01	bin978	43175138	43186049	10912
chr01	bin979	43186050	43268879	82830
chr02	bin980	1	116846	116846
chr02	bin981	116847	129226	12380
chr02	bin982	129227	167558	38332
chr02	bin983	167559	204184	36626
chr02	bin984	204185	224300	20116
chr02	bin985	224301	249424	25124
chr02	bin986	249425	268725	19301
chr02	bin987	268726	290855	22130
chr02	bin988	290856	305717	14862
chr02	bin989	305718	316620	10903
chr02	bin990	316621	336832	20212
chr02	bin991	336833	347633	10801
chr02	bin992	347634	387401	39768
chr02	bin993	387402	526217	138816
chr02	bin994	526218	560309	34092
chr02	bin995	560310	613125	52816
chr02	bin996	613126	624310	11185
chr02	bin997	624311	654878	30568
chr02	bin998	654879	666969	12091
chr02	bin999	666970	772818	105849
chr02	bin1000	772819	787947	15129
chr02	bin1001	787948	814422	26475
chr02	bin1002	814423	885785	71363
chr02	bin1003	885786	905707	19922
chr02	bin1004	905708	919915	14208
chr02	bin1005	919916	939844	19929
chr02	bin1006	939845	983247	43403
chr02	bin1007	983248	1001649	18402
chr02	bin1008	1001650	1016277	14628
chr02	bin1009	1016278	1026305	10028
chr02	bin1010	1026306	1059413	33108
chr02	bin1011	1059414	1176343	116930
chr02	bin1012	1176344	2063058	886715
chr02	bin1013	2063059	2099751	36693
chr02	bin1014	2099752	2118476	18725
chr02	bin1015	2118477	2146380	27904
chr02	bin1016	2146381	2176706	30326
chr02	bin1017	2176707	2357347	180641
chr02	bin1018	2357348	2425124	67777
chr02	bin1019	2425125	2471026	45902
chr02	bin1020	2471027	2481293	10267
chr02	bin1021	2481294	2536345	55052
chr02	bin1022	2536346	2551850	15505
chr02	bin1023	2551851	2571065	19215
chr02	bin1024	2571066	2581101	10036
chr02	bin1025	2581102	2593470	12369
chr02	bin1026	2593471	2606172	12702
chr02	bin1027	2606173	2722252	116080
chr02	bin1028	2722253	2751402	29150
chr02	bin1029	2751403	2765419	14017
chr02	bin1030	2765420	2881028	115609
chr02	bin1031	2881029	2931690	50662
chr02	bin1032	2931691	2953403	21713
chr02	bin1033	2953404	2989368	35965
chr02	bin1034	2989369	3222860	233492
chr02	bin1035	3222861	3264225	41365
chr02	bin1036	3264226	3276388	12163
chr02	bin1037	3276389	3291058	14670
chr02	bin1038	3291059	3322895	31837
chr02	bin1039	3322896	3340212	17317
chr02	bin1040	3340213	3364586	24374
chr02	bin1041	3364587	3375690	11104
chr02	bin1042	3375691	3433061	57371
chr02	bin1043	3433062	3445577	12516
chr02	bin1044	3445578	3458807	13230
chr02	bin1045	3458808	3687029	228222
chr02	bin1046	3687030	3770335	83306
chr02	bin1047	3770336	3843411	73076
chr02	bin1048	3843412	3855284	11873
chr02	bin1049	3855285	3865648	10364
chr02	bin1050	3865649	3876360	10712
chr02	bin1051	3876361	3890245	13885
chr02	bin1052	3890246	3924327	34082
chr02	bin1053	3924328	3947493	23166
chr02	bin1054	3947494	3988978	41485
chr02	bin1055	3988979	4002782	13804
chr02	bin1056	4002783	4210969	208187
chr02	bin1057	4210970	4228167	17198
chr02	bin1058	4228168	4238918	10751
chr02	bin1059	4238919	4269508	30590
chr02	bin1060	4269509	4289698	20190
chr02	bin1061	4289699	4302026	12328
chr02	bin1062	4302027	4313718	11692
chr02	bin1063	4313719	4331503	17785
chr02	bin1064	4331504	4365144	33641
chr02	bin1065	4365145	4412503	47359
chr02	bin1066	4412504	4450623	38120
chr02	bin1067	4450624	4478825	28202
chr02	bin1068	4478826	4520988	42163
chr02	bin1069	4520989	4553221	32233
chr02	bin1070	4553222	4586367	33146
chr02	bin1071	4586368	4695374	109007
chr02	bin1072	4695375	4756139	60765
chr02	bin1073	4756140	4787228	31089
chr02	bin1074	4787229	4798318	11090
chr02	bin1075	4798319	4818826	20508
chr02	bin1076	4818827	4836092	17266
chr02	bin1077	4836093	4848303	12211
chr02	bin1078	4848304	4869090	20787
chr02	bin1079	4869091	4879151	10061
chr02	bin1080	4879152	5067306	188155
chr02	bin1081	5067307	5077846	10540
chr02	bin1082	5077847	5088231	10385
chr02	bin1083	5088232	5104569	16338
chr02	bin1084	5104570	5136048	31479
chr02	bin1085	5136049	5159247	23199
chr02	bin1086	5159248	5225174	65927
chr02	bin1087	5225175	5242064	16890
chr02	bin1088	5242065	5266841	24777
chr02	bin1089	5266842	5279783	12942
chr02	bin1090	5279784	5295017	15234
chr02	bin1091	5295018	5310779	15762
chr02	bin1092	5310780	5347263	36484
chr02	bin1093	5347264	5376311	29048
chr02	bin1094	5376312	5420437	44126
chr02	bin1095	5420438	5433992	13555
chr02	bin1096	5433993	5449817	15825
chr02	bin1097	5449818	5475648	25831
chr02	bin1098	5475649	5499846	24198
chr02	bin1099	5499847	5528024	28178
chr02	bin1100	5528025	5549926	21902
chr02	bin1101	5549927	5561545	11619
chr02	bin1102	5561546	5614963	53418
chr02	bin1103	5614964	5628792	13829
chr02	bin1104	5628793	5683207	54415
chr02	bin1105	5683208	5698193	14986
chr02	bin1106	5698194	5735732	37539
chr02	bin1107	5735733	5752390	16658
chr02	bin1108	5752391	5771799	19409
chr02	bin1109	5771800	5786362	14563
chr02	bin1110	5786363	5801601	15239
chr02	bin1111	5801602	5825210	23609
chr02	bin1112	5825211	5839423	14213
chr02	bin1113	5839424	5852527	13104
chr02	bin1114	5852528	5869507	16980
chr02	bin1115	5869508	5881482	11975
chr02	bin1116	5881483	5894725	13243
chr02	bin1117	5894726	5906047	11322
chr02	bin1118	5906048	5977516	71469
chr02	bin1119	5977517	6037718	60202
chr02	bin1120	6037719	6107451	69733
chr02	bin1121	6107452	6128914	21463
chr02	bin1122	6128915	6158699	29785
chr02	bin1123	6158700	6199741	41042
chr02	bin1124	6199742	6287853	88112
chr02	bin1125	6287854	6299998	12145
chr02	bin1126	6299999	6396209	96211
chr02	bin1127	6396210	6439271	43062
chr02	bin1128	6439272	6471780	32509
chr02	bin1129	6471781	6485530	13750
chr02	bin1130	6485531	6675838	190308
chr02	bin1131	6675839	6691124	15286
chr02	bin1132	6691125	6711552	20428
chr02	bin1133	6711553	6738735	27183
chr02	bin1134	6738736	6775568	36833
chr02	bin1135	6775569	6802997	27429
chr02	bin1136	6802998	6867869	64872
chr02	bin1137	6867870	6901426	33557
chr02	bin1138	6901427	6962465	61039
chr02	bin1139	6962466	6992555	30090
chr02	bin1140	6992556	7013019	20464
chr02	bin1141	7013020	7092588	79569
chr02	bin1142	7092589	7154716	62128
chr02	bin1143	7154717	7181377	26661
chr02	bin1144	7181378	7241035	59658
chr02	bin1145	7241036	7256222	15187
chr02	bin1146	7256223	7282169	25947
chr02	bin1147	7282170	7308875	26706
chr02	bin1148	7308876	7322359	13484
chr02	bin1149	7322360	7346015	23656
chr02	bin1150	7346016	7372594	26579
chr02	bin1151	7372595	7394996	22402
chr02	bin1152	7394997	7417068	22072
chr02	bin1153	7417069	7449529	32461
chr02	bin1154	7449530	7478505	28976
chr02	bin1155	7478506	7488933	10428
chr02	bin1156	7488934	7573847	84914
chr02	bin1157	7573848	7608845	34998
chr02	bin1158	7608846	7676222	67377
chr02	bin1159	7676223	7706913	30691
chr02	bin1160	7706914	7725018	18105
chr02	bin1161	7725019	7743328	18310
chr02	bin1162	7743329	7756632	13304
chr02	bin1163	7756633	7792442	35810
chr02	bin1164	7792443	7859019	66577
chr02	bin1165	7859020	7899863	40844
chr02	bin1166	7899864	7913353	13490
chr02	bin1167	7913354	7932682	19329
chr02	bin1168	7932683	8025800	93118
chr02	bin1169	8025801	8058374	32574
chr02	bin1170	8058375	8068761	10387
chr02	bin1171	8068762	8122709	53948
chr02	bin1172	8122710	8150314	27605
chr02	bin1173	8150315	8256414	106100
chr02	bin1174	8256415	8296352	39938
chr02	bin1175	8296353	8321534	25182
chr02	bin1176	8321535	8377470	55936
chr02	bin1177	8377471	8438033	60563
chr02	bin1178	8438034	8448392	10359
chr02	bin1179	8448393	8467494	19102
chr02	bin1180	8467495	8481249	13755
chr02	bin1181	8481250	8506993	25744
chr02	bin1182	8506994	8525017	18024
chr02	bin1183	8525018	8540577	15560
chr02	bin1184	8540578	8577520	36943
chr02	bin1185	8577521	8596011	18491
chr02	bin1186	8596012	8663400	67389
chr02	bin1187	8663401	8703729	40329
chr02	bin1188	8703730	8718746	15017
chr02	bin1189	8718747	8740312	21566
chr02	bin1190	8740313	8775846	35534
chr02	bin1191	8775847	8807828	31982
chr02	bin1192	8807829	8908806	100978
chr02	bin1193	8908807	8923281	14475
chr02	bin1194	8923282	8949511	26230
chr02	bin1195	8949512	8999712	50201
chr02	bin1196	8999713	9023442	23730
chr02	bin1197	9023443	9039760	16318
chr02	bin1198	9039761	9060582	20822
chr02	bin1199	9060583	9101672	41090
chr02	bin1200	9101673	9258345	156673
chr02	bin1201	9258346	9347946	89601
chr02	bin1202	9347947	9450138	102192
chr02	bin1203	9450139	9500008	49870
chr02	bin1204	9500009	9514625	14617
chr02	bin1205	9514626	9529600	14975
chr02	bin1206	9529601	9541638	12038
chr02	bin1207	9541639	9552435	10797
chr02	bin1208	9552436	9583193	30758
chr02	bin1209	9583194	9659960	76767
chr02	bin1210	9659961	9700218	40258
chr02	bin1211	9700219	9843731	143513
chr02	bin1212	9843732	9856608	12877
chr02	bin1213	9856609	10042399	185791
chr02	bin1214	10042400	10083087	40688
chr02	bin1215	10083088	10114338	31251
chr02	bin1216	10114339	10127819	13481
chr02	bin1217	10127820	10146340	18521
chr02	bin1218	10146341	10166363	20023
chr02	bin1219	10166364	10180109	13746
chr02	bin1220	10180110	10204949	24840
chr02	bin1221	10204950	10271971	67022
chr02	bin1222	10271972	10288715	16744
chr02	bin1223	10288716	10311801	23086
chr02	bin1224	10311802	10323535	11734
chr02	bin1225	10323536	10341885	18350
chr02	bin1226	10341886	10355141	13256
chr02	bin1227	10355142	10391241	36100
chr02	bin1228	10391242	10442173	50932
chr02	bin1229	10442174	10509641	67468
chr02	bin1230	10509642	10632577	122936
chr02	bin1231	10632578	10732840	100263
chr02	bin1232	10732841	10794785	61945
chr02	bin1233	10794786	10924349	129564
chr02	bin1234	10924350	10934709	10360
chr02	bin1235	10934710	10959607	24898
chr02	bin1236	10959608	11008071	48464
chr02	bin1237	11008072	11087597	79526
chr02	bin1238	11087598	11132270	44673
chr02	bin1239	11132271	11281484	149214
chr02	bin1240	11281485	11370086	88602
chr02	bin1241	11370087	11413098	43012
chr02	bin1242	11413099	11463342	50244
chr02	bin1243	11463343	11495346	32004
chr02	bin1244	11495347	11517180	21834
chr02	bin1245	11517181	11539174	21994
chr02	bin1246	11539175	11572690	33516
chr02	bin1247	11572691	11609873	37183
chr02	bin1248	11609874	11620796	10923
chr02	bin1249	11620797	11682690	61894
chr02	bin1250	11682691	11721842	39152
chr02	bin1251	11721843	11845269	123427
chr02	bin1252	11845270	11889206	43937
chr02	bin1253	11889207	11995234	106028
chr02	bin1254	11995235	12057783	62549
chr02	bin1255	12057784	12079585	21802
chr02	bin1256	12079586	12130802	51217
chr02	bin1257	12130803	12167751	36949
chr02	bin1258	12167752	12183228	15477
chr02	bin1259	12183229	12272733	89505
chr02	bin1260	12272734	12353213	80480
chr02	bin1261	12353214	12422503	69290
chr02	bin1262	12422504	12487418	64915
chr02	bin1263	12487419	12582210	94792
chr02	bin1264	12582211	12605718	23508
chr02	bin1265	12605719	12631701	25983
chr02	bin1266	12631702	12707582	75881
chr02	bin1267	12707583	13006277	298695
chr02	bin1268	13006278	15287992	2281715
chr02	bin1269	15287993	15387776	99784
chr02	bin1270	15387777	15399412	11636
chr02	bin1271	15399413	15424845	25433
chr02	bin1272	15424846	15467971	43126
chr02	bin1273	15467972	15500588	32617
chr02	bin1274	15500589	15521608	21020
chr02	bin1275	15521609	15532451	10843
chr02	bin1276	15532452	15543258	10807
chr02	bin1277	15543259	15690779	147521
chr02	bin1278	15690780	15725428	34649
chr02	bin1279	15725429	16051034	325606
chr02	bin1280	16051035	16106502	55468
chr02	bin1281	16106503	16317639	211137
chr02	bin1282	16317640	16619298	301659
chr02	bin1283	16619299	16679701	60403
chr02	bin1284	16679702	16724979	45278
chr02	bin1285	16724980	16756480	31501
chr02	bin1286	16756481	16783314	26834
chr02	bin1287	16783315	17003018	219704
chr02	bin1288	17003019	17163380	160362
chr02	bin1289	17163381	17209810	46430
chr02	bin1290	17209811	17479623	269813
chr02	bin1291	17479624	17835148	355525
chr02	bin1292	17835149	17871966	36818
chr02	bin1293	17871967	17910967	39001
chr02	bin1294	17910968	17960641	49674
chr02	bin1295	17960642	18005642	45001
chr02	bin1296	18005643	18031892	26250
chr02	bin1297	18031893	18058585	26693
chr02	bin1298	18058586	18082107	23522
chr02	bin1299	18082108	18112355	30248
chr02	bin1300	18112356	18214562	102207
chr02	bin1301	18214563	18333642	119080
chr02	bin1302	18333643	18360942	27300
chr02	bin1303	18360943	18396011	35069
chr02	bin1304	18396012	18421949	25938
chr02	bin1305	18421950	18457462	35513
chr02	bin1306	18457463	18468292	10830
chr02	bin1307	18468293	18539142	70850
chr02	bin1308	18539143	18550537	11395
chr02	bin1309	18550538	18566660	16123
chr02	bin1310	18566661	18580155	13495
chr02	bin1311	18580156	18596748	16593
chr02	bin1312	18596749	18637972	41224
chr02	bin1313	18637973	18677770	39798
chr02	bin1314	18677771	18695761	17991
chr02	bin1315	18695762	18711104	15343
chr02	bin1316	18711105	18727384	16280
chr02	bin1317	18727385	18747134	19750
chr02	bin1318	18747135	18775905	28771
chr02	bin1319	18775906	18827809	51904
chr02	bin1320	18827810	18891294	63485
chr02	bin1321	18891295	18958412	67118
chr02	bin1322	18958413	19147470	189058
chr02	bin1323	19147471	19201713	54243
chr02	bin1324	19201714	19216996	15283
chr02	bin1325	19216997	19231882	14886
chr02	bin1326	19231883	19307584	75702
chr02	bin1327	19307585	19391933	84349
chr02	bin1328	19391934	20180517	788584
chr02	bin1329	20180518	20196526	16009
chr02	bin1330	20196527	20230204	33678
chr02	bin1331	20230205	20241177	10973
chr02	bin1332	20241178	20271949	30772
chr02	bin1333	20271950	20303532	31583
chr02	bin1334	20303533	20317539	14007
chr02	bin1335	20317540	20387245	69706
chr02	bin1336	20387246	20528419	141174
chr02	bin1337	20528420	20592344	63925
chr02	bin1338	20592345	20643453	51109
chr02	bin1339	20643454	20656276	12823
chr02	bin1340	20656277	20745139	88863
chr02	bin1341	20745140	20761924	16785
chr02	bin1342	20761925	20794085	32161
chr02	bin1343	20794086	20822452	28367
chr02	bin1344	20822453	20845874	23422
chr02	bin1345	20845875	20861847	15973
chr02	bin1346	20861848	20910911	49064
chr02	bin1347	20910912	20950098	39187
chr02	bin1348	20950099	20960147	10049
chr02	bin1349	20960148	20971783	11636
chr02	bin1350	20971784	20987268	15485
chr02	bin1351	20987269	21059278	72010
chr02	bin1352	21059279	21101595	42317
chr02	bin1353	21101596	21117204	15609
chr02	bin1354	21117205	21133134	15930
chr02	bin1355	21133135	21155022	21888
chr02	bin1356	21155023	21191706	36684
chr02	bin1357	21191707	21208999	17293
chr02	bin1358	21209000	21222437	13438
chr02	bin1359	21222438	21233242	10805
chr02	bin1360	21233243	21295649	62407
chr02	bin1361	21295650	21329943	34294
chr02	bin1362	21329944	21343971	14028
chr02	bin1363	21343972	21454933	110962
chr02	bin1364	21454934	21471556	16623
chr02	bin1365	21471557	21531927	60371
chr02	bin1366	21531928	21543597	11670
chr02	bin1367	21543598	21581067	37470
chr02	bin1368	21581068	21677489	96422
chr02	bin1369	21677490	21692649	15160
chr02	bin1370	21692650	21743611	50962
chr02	bin1371	21743612	21776506	32895
chr02	bin1372	21776507	21880595	104089
chr02	bin1373	21880596	21900400	19805
chr02	bin1374	21900401	21948293	47893
chr02	bin1375	21948294	22043185	94892
chr02	bin1376	22043186	22076922	33737
chr02	bin1377	22076923	22118361	41439
chr02	bin1378	22118362	22129540	11179
chr02	bin1379	22129541	22148707	19167
chr02	bin1380	22148708	22174177	25470
chr02	bin1381	22174178	22232333	58156
chr02	bin1382	22232334	22245159	12826
chr02	bin1383	22245160	22261852	16693
chr02	bin1384	22261853	22272881	11029
chr02	bin1385	22272882	22296570	23689
chr02	bin1386	22296571	22314391	17821
chr02	bin1387	22314392	22425076	110685
chr02	bin1388	22425077	22486837	61761
chr02	bin1389	22486838	22763629	276792
chr02	bin1390	22763630	22821125	57496
chr02	bin1391	22821126	23141787	320662
chr02	bin1392	23141788	23184184	42397
chr02	bin1393	23184185	23198942	14758
chr02	bin1394	23198943	23388497	189555
chr02	bin1395	23388498	24008429	619932
chr02	bin1396	24008430	24128005	119576
chr02	bin1397	24128006	24223354	95349
chr02	bin1398	24223355	24281219	57865
chr02	bin1399	24281220	24384009	102790
chr02	bin1400	24384010	24561665	177656
chr02	bin1401	24561666	24663152	101487
chr02	bin1402	24663153	24694105	30953
chr02	bin1403	24694106	24770921	76816
chr02	bin1404	24770922	24971748	200827
chr02	bin1405	24971749	25009865	38117
chr02	bin1406	25009866	25026307	16442
chr02	bin1407	25026308	25046210	19903
chr02	bin1408	25046211	25056783	10573
chr02	bin1409	25056784	25072109	15326
chr02	bin1410	25072110	25091039	18930
chr02	bin1411	25091040	25116083	25044
chr02	bin1412	25116084	25131650	15567
chr02	bin1413	25131651	25290044	158394
chr02	bin1414	25290045	25499858	209814
chr02	bin1415	25499859	25669803	169945
chr02	bin1416	25669804	26113267	443464
chr02	bin1417	26113268	26324391	211124
chr02	bin1418	26324392	26358374	33983
chr02	bin1419	26358375	26407991	49617
chr02	bin1420	26407992	26460882	52891
chr02	bin1421	26460883	26607698	146816
chr02	bin1422	26607699	26638098	30400
chr02	bin1423	26638099	26828158	190060
chr02	bin1424	26828159	27120898	292740
chr02	bin1425	27120899	27174956	54058
chr02	bin1426	27174957	27319955	144999
chr02	bin1427	27319956	27340275	20320
chr02	bin1428	27340276	27377961	37686
chr02	bin1429	27377962	27388896	10935
chr02	bin1430	27388897	27399983	11087
chr02	bin1431	27399984	27452036	52053
chr02	bin1432	27452037	27473426	21390
chr02	bin1433	27473427	27490438	17012
chr02	bin1434	27490439	27520153	29715
chr02	bin1435	27520154	27541630	21477
chr02	bin1436	27541631	27562937	21307
chr02	bin1437	27562938	27603139	40202
chr02	bin1438	27603140	27618713	15574
chr02	bin1439	27618714	27632196	13483
chr02	bin1440	27632197	27647940	15744
chr02	bin1441	27647941	27663504	15564
chr02	bin1442	27663505	27677197	13693
chr02	bin1443	27677198	27689372	12175
chr02	bin1444	27689373	27700607	11235
chr02	bin1445	27700608	27717321	16714
chr02	bin1446	27717322	28236008	518687
chr02	bin1447	28236009	28257848	21840
chr02	bin1448	28257849	28540043	282195
chr02	bin1449	28540044	28724057	184014
chr02	bin1450	28724058	28865425	141368
chr02	bin1451	28865426	28893787	28362
chr02	bin1452	28893788	28917843	24056
chr02	bin1453	28917844	28928169	10326
chr02	bin1454	28928170	28988797	60628
chr02	bin1455	28988798	29140721	151924
chr02	bin1456	29140722	29161691	20970
chr02	bin1457	29161692	29286359	124668
chr02	bin1458	29286360	29473308	186949
chr02	bin1459	29473309	29791794	318486
chr02	bin1460	29791795	29824397	32603
chr02	bin1461	29824398	29837459	13062
chr02	bin1462	29837460	29872146	34687
chr02	bin1463	29872147	29902749	30603
chr02	bin1464	29902750	29925075	22326
chr02	bin1465	29925076	29937155	12080
chr02	bin1466	29937156	29967529	30374
chr02	bin1467	29967530	29992384	24855
chr02	bin1468	29992385	30030011	37627
chr02	bin1469	30030012	30096055	66044
chr02	bin1470	30096056	30172919	76864
chr02	bin1471	30172920	30213790	40871
chr02	bin1472	30213791	30285161	71371
chr02	bin1473	30285162	30297687	12526
chr02	bin1474	30297688	30325536	27849
chr02	bin1475	30325537	30339910	14374
chr02	bin1476	30339911	30362239	22329
chr02	bin1477	30362240	30374162	11923
chr02	bin1478	30374163	30405275	31113
chr02	bin1479	30405276	30428352	23077
chr02	bin1480	30428353	30438456	10104
chr02	bin1481	30438457	30453895	15439
chr02	bin1482	30453896	30493240	39345
chr02	bin1483	30493241	30720259	227019
chr02	bin1484	30720260	30735525	15266
chr02	bin1485	30735526	30754750	19225
chr02	bin1486	30754751	30774644	19894
chr02	bin1487	30774645	30811118	36474
chr02	bin1488	30811119	30823793	12675
chr02	bin1489	30823794	30852620	28827
chr02	bin1490	30852621	30863166	10546
chr02	bin1491	30863167	30886350	23184
chr02	bin1492	30886351	30899252	12902
chr02	bin1493	30899253	30915094	15842
chr02	bin1494	30915095	30942319	27225
chr02	bin1495	30942320	30967351	25032
chr02	bin1496	30967352	30985827	18476
chr02	bin1497	30985828	31037886	52059
chr02	bin1498	31037887	31064296	26410
chr02	bin1499	31064297	31084366	20070
chr02	bin1500	31084367	31099602	15236
chr02	bin1501	31099603	31124339	24737
chr02	bin1502	31124340	31134430	10091
chr02	bin1503	31134431	31181358	46928
chr02	bin1504	31181359	31209389	28031
chr02	bin1505	31209390	31225347	15958
chr02	bin1506	31225348	31249310	23963
chr02	bin1507	31249311	31262006	12696
chr02	bin1508	31262007	31387333	125327
chr02	bin1509	31387334	31434791	47458
chr02	bin1510	31434792	31461042	26251
chr02	bin1511	31461043	31510417	49375
chr02	bin1512	31510418	31532152	21735
chr02	bin1513	31532153	31544669	12517
chr02	bin1514	31544670	31576774	32105
chr02	bin1515	31576775	31603260	26486
chr02	bin1516	31603261	31614294	11034
chr02	bin1517	31614295	31660722	46428
chr02	bin1518	31660723	31700602	39880
chr02	bin1519	31700603	31923055	222453
chr02	bin1520	31923056	31956888	33833
chr02	bin1521	31956889	31971275	14387
chr02	bin1522	31971276	32031062	59787
chr02	bin1523	32031063	32052077	21015
chr02	bin1524	32052078	32111556	59479
chr02	bin1525	32111557	32121708	10152
chr02	bin1526	32121709	32150396	28688
chr02	bin1527	32150397	32186765	36369
chr02	bin1528	32186766	32233600	46835
chr02	bin1529	32233601	32249530	15930
chr02	bin1530	32249531	32280041	30511
chr02	bin1531	32280042	32299345	19304
chr02	bin1532	32299346	32362726	63381
chr02	bin1533	32362727	32392474	29748
chr02	bin1534	32392475	32448059	55585
chr02	bin1535	32448060	32463435	15376
chr02	bin1536	32463436	32483489	20054
chr02	bin1537	32483490	32493782	10293
chr02	bin1538	32493783	32506160	12378
chr02	bin1539	32506161	32523948	17788
chr02	bin1540	32523949	32539592	15644
chr02	bin1541	32539593	32550052	10460
chr02	bin1542	32550053	32561434	11382
chr02	bin1543	32561435	32574474	13040
chr02	bin1544	32574475	32587353	12879
chr02	bin1545	32587354	32610487	23134
chr02	bin1546	32610488	32623992	13505
chr02	bin1547	32623993	32634854	10862
chr02	bin1548	32634855	32671209	36355
chr02	bin1549	32671210	32698878	27669
chr02	bin1550	32698879	32722616	23738
chr02	bin1551	32722617	32747707	25091
chr02	bin1552	32747708	32809856	62149
chr02	bin1553	32809857	32834912	25056
chr02	bin1554	32834913	32851848	16936
chr02	bin1555	32851849	32865415	13567
chr02	bin1556	32865416	32908383	42968
chr02	bin1557	32908384	32940639	32256
chr02	bin1558	32940640	32974164	33525
chr02	bin1559	32974165	32998069	23905
chr02	bin1560	32998070	33030789	32720
chr02	bin1561	33030790	33099222	68433
chr02	bin1562	33099223	33137189	37967
chr02	bin1563	33137190	33152160	14971
chr02	bin1564	33152161	33178571	26411
chr02	bin1565	33178572	33233778	55207
chr02	bin1566	33233779	33273786	40008
chr02	bin1567	33273787	33307507	33721
chr02	bin1568	33307508	33358074	50567
chr02	bin1569	33358075	33378857	20783
chr02	bin1570	33378858	33397323	18466
chr02	bin1571	33397324	33415632	18309
chr02	bin1572	33415633	33449266	33634
chr02	bin1573	33449267	33546014	96748
chr02	bin1574	33546015	33570022	24008
chr02	bin1575	33570023	33584239	14217
chr02	bin1576	33584240	33611836	27597
chr02	bin1577	33611837	33622169	10333
chr02	bin1578	33622170	33642230	20061
chr02	bin1579	33642231	33667733	25503
chr02	bin1580	33667734	33693240	25507
chr02	bin1581	33693241	33705077	11837
chr02	bin1582	33705078	33717597	12520
chr02	bin1583	33717598	33746904	29307
chr02	bin1584	33746905	33758976	12072
chr02	bin1585	33758977	33814927	55951
chr02	bin1586	33814928	33846978	32051
chr02	bin1587	33846979	33870612	23634
chr02	bin1588	33870613	33906318	35706
chr02	bin1589	33906319	33928585	22267
chr02	bin1590	33928586	33956829	28244
chr02	bin1591	33956830	33975834	19005
chr02	bin1592	33975835	33996820	20986
chr02	bin1593	33996821	34010466	13646
chr02	bin1594	34010467	34033665	23199
chr02	bin1595	34033666	34049374	15709
chr02	bin1596	34049375	34159663	110289
chr02	bin1597	34159664	34188767	29104
chr02	bin1598	34188768	34204997	16230
chr02	bin1599	34204998	34227398	22401
chr02	bin1600	34227399	34271774	44376
chr02	bin1601	34271775	34291141	19367
chr02	bin1602	34291142	34302784	11643
chr02	bin1603	34302785	34322157	19373
chr02	bin1604	34322158	34346271	24114
chr02	bin1605	34346272	34357042	10771
chr02	bin1606	34357043	34410342	53300
chr02	bin1607	34410343	34435749	25407
chr02	bin1608	34435750	34478138	42389
chr02	bin1609	34478139	34506251	28113
chr02	bin1610	34506252	34527344	21093
chr02	bin1611	34527345	34564160	36816
chr02	bin1612	34564161	34578609	14449
chr02	bin1613	34578610	34598548	19939
chr02	bin1614	34598549	34618401	19853
chr02	bin1615	34618402	34640395	21994
chr02	bin1616	34640396	34656969	16574
chr02	bin1617	34656970	34673878	16909
chr02	bin1618	34673879	34683941	10063
chr02	bin1619	34683942	34733210	49269
chr02	bin1620	34733211	34749979	16769
chr02	bin1621	34749980	34782541	32562
chr02	bin1622	34782542	34842178	59637
chr02	bin1623	34842179	34880989	38811
chr02	bin1624	34880990	34892586	11597
chr02	bin1625	34892587	34913346	20760
chr02	bin1626	34913347	34932261	18915
chr02	bin1627	34932262	34960789	28528
chr02	bin1628	34960790	34991200	30411
chr02	bin1629	34991201	35040748	49548
chr02	bin1630	35040749	35062897	22149
chr02	bin1631	35062898	35083887	20990
chr02	bin1632	35083888	35095842	11955
chr02	bin1633	35095843	35109731	13889
chr02	bin1634	35109732	35128014	18283
chr02	bin1635	35128015	35147474	19460
chr02	bin1636	35147475	35157980	10506
chr02	bin1637	35157981	35178914	20934
chr02	bin1638	35178915	35200936	22022
chr02	bin1639	35200937	35215987	15051
chr02	bin1640	35215988	35252457	36470
chr02	bin1641	35252458	35266540	14083
chr02	bin1642	35266541	35285012	18472
chr02	bin1643	35285013	35332768	47756
chr02	bin1644	35332769	35379248	46480
chr02	bin1645	35379249	35415671	36423
chr02	bin1646	35415672	35426162	10491
chr02	bin1647	35426163	35442432	16270
chr02	bin1648	35442433	35504254	61822
chr02	bin1649	35504255	35523537	19283
chr02	bin1650	35523538	35554853	31316
chr02	bin1651	35554854	35586805	31952
chr02	bin1652	35586806	35600282	13477
chr02	bin1653	35600283	35631398	31116
chr02	bin1654	35631399	35657336	25938
chr02	bin1655	35657337	35671516	14180
chr02	bin1656	35671517	35698617	27101
chr02	bin1657	35698618	35719432	20815
chr02	bin1658	35719433	35745323	25891
chr02	bin1659	35745324	35781274	35951
chr02	bin1660	35781275	35794683	13409
chr02	bin1661	35794684	35818598	23915
chr02	bin1662	35818599	35829344	10746
chr02	bin1663	35829345	35840196	10852
chr02	bin1664	35840197	35851529	11333
chr02	bin1665	35859846	35930381	70536
chr03	bin1666	1	216479	216479
chr03	bin1667	216480	233392	16913
chr03	bin1668	233393	248665	15273
chr03	bin1669	248666	269109	20444
chr03	bin1670	269110	294080	24971
chr03	bin1671	294081	342895	48815
chr03	bin1672	342896	368999	26104
chr03	bin1673	369000	383666	14667
chr03	bin1674	383667	408238	24572
chr03	bin1675	408239	433031	24793
chr03	bin1676	433032	459461	26430
chr03	bin1677	459462	485633	26172
chr03	bin1678	485634	499811	14178
chr03	bin1679	499812	517654	17843
chr03	bin1680	517655	533822	16168
chr03	bin1681	533823	547323	13501
chr03	bin1682	547324	652429	105106
chr03	bin1683	652430	699334	46905
chr03	bin1684	699335	713101	13767
chr03	bin1685	713102	739070	25969
chr03	bin1686	739071	784011	44941
chr03	bin1687	784012	857164	73153
chr03	bin1688	857165	897502	40338
chr03	bin1689	897503	928281	30779
chr03	bin1690	928282	950276	21995
chr03	bin1691	950277	976803	26527
chr03	bin1692	976804	1005102	28299
chr03	bin1693	1005103	1017540	12438
chr03	bin1694	1017541	1045504	27964
chr03	bin1695	1045505	1068471	22967
chr03	bin1696	1068472	1084302	15831
chr03	bin1697	1084303	1117903	33601
chr03	bin1698	1117904	1130449	12546
chr03	bin1699	1130450	1157879	27430
chr03	bin1700	1157880	1182135	24256
chr03	bin1701	1182136	1211001	28866
chr03	bin1702	1211002	1224301	13300
chr03	bin1703	1224302	1273176	48875
chr03	bin1704	1273177	1290520	17344
chr03	bin1705	1290521	1316490	25970
chr03	bin1706	1316491	1335255	18765
chr03	bin1707	1335256	1418309	83054
chr03	bin1708	1418310	1485089	66780
chr03	bin1709	1485090	1518372	33283
chr03	bin1710	1518373	1530831	12459
chr03	bin1711	1530832	1543699	12868
chr03	bin1712	1543700	1559427	15728
chr03	bin1713	1559428	1599928	40501
chr03	bin1714	1599929	1640124	40196
chr03	bin1715	1640125	1700497	60373
chr03	bin1716	1700498	1710848	10351
chr03	bin1717	1710849	1725816	14968
chr03	bin1718	1725817	1749958	24142
chr03	bin1719	1749959	1783730	33772
chr03	bin1720	1783731	1795647	11917
chr03	bin1721	1795648	1941571	145924
chr03	bin1722	1941572	1970775	29204
chr03	bin1723	1970776	1987865	17090
chr03	bin1724	1987866	2043076	55211
chr03	bin1725	2043077	2090035	46959
chr03	bin1726	2090036	2102136	12101
chr03	bin1727	2102137	2119114	16978
chr03	bin1728	2119115	2129305	10191
chr03	bin1729	2129306	2142154	12849
chr03	bin1730	2142155	2155423	13269
chr03	bin1731	2155424	2181741	26318
chr03	bin1732	2181742	2235656	53915
chr03	bin1733	2235657	2250344	14688
chr03	bin1734	2250345	2282652	32308
chr03	bin1735	2282653	2298287	15635
chr03	bin1736	2298288	2332045	33758
chr03	bin1737	2332046	2365105	33060
chr03	bin1738	2365106	2375662	10557
chr03	bin1739	2375663	2394465	18803
chr03	bin1740	2394466	2461633	67168
chr03	bin1741	2461634	2475976	14343
chr03	bin1742	2475977	2491428	15452
chr03	bin1743	2491429	2519949	28521
chr03	bin1744	2519950	2553088	33139
chr03	bin1745	2553089	2586335	33247
chr03	bin1746	2586336	2596749	10414
chr03	bin1747	2596750	2608338	11589
chr03	bin1748	2608339	2653369	45031
chr03	bin1749	2653370	2673762	20393
chr03	bin1750	2673763	2688829	15067
chr03	bin1751	2688830	2703417	14588
chr03	bin1752	2703418	2751910	48493
chr03	bin1753	2751911	2767583	15673
chr03	bin1754	2767584	2797232	29649
chr03	bin1755	2797233	2921693	124461
chr03	bin1756	2921694	2955161	33468
chr03	bin1757	2955162	2970650	15489
chr03	bin1758	2970651	2992775	22125
chr03	bin1759	2992776	3015871	23096
chr03	bin1760	3015872	3089353	73482
chr03	bin1761	3089354	3117923	28570
chr03	bin1762	3117924	3165243	47320
chr03	bin1763	3165244	3180551	15308
chr03	bin1764	3180552	3198558	18007
chr03	bin1765	3198559	3216995	18437
chr03	bin1766	3216996	3242136	25141
chr03	bin1767	3242137	3270315	28179
chr03	bin1768	3270316	3288236	17921
chr03	bin1769	3288237	3365300	77064
chr03	bin1770	3365301	3386590	21290
chr03	bin1771	3386591	3431671	45081
chr03	bin1772	3431672	3572870	141199
chr03	bin1773	3572871	3597364	24494
chr03	bin1774	3597365	3636942	39578
chr03	bin1775	3636943	3653552	16610
chr03	bin1776	3653553	3670672	17120
chr03	bin1777	3670673	3682184	11512
chr03	bin1778	3682185	3708534	26350
chr03	bin1779	3708535	3745472	36938
chr03	bin1780	3745473	3756194	10722
chr03	bin1781	3756195	3769897	13703
chr03	bin1782	3769898	3790692	20795
chr03	bin1783	3790693	3810378	19686
chr03	bin1784	3810379	3843155	32777
chr03	bin1785	3843156	3879657	36502
chr03	bin1786	3879658	3936368	56711
chr03	bin1787	3936369	3982586	46218
chr03	bin1788	3982587	3993894	11308
chr03	bin1789	3993895	4016458	22564
chr03	bin1790	4016459	4029457	12999
chr03	bin1791	4029458	4041066	11609
chr03	bin1792	4041067	4054961	13895
chr03	bin1793	4054962	4078314	23353
chr03	bin1794	4078315	4106895	28581
chr03	bin1795	4106896	4138256	31361
chr03	bin1796	4138257	4148919	10663
chr03	bin1797	4148920	4196130	47211
chr03	bin1798	4196131	4213053	16923
chr03	bin1799	4213054	4242910	29857
chr03	bin1800	4242911	4259484	16574
chr03	bin1801	4259485	4312859	53375
chr03	bin1802	4312860	4343393	30534
chr03	bin1803	4343394	4370221	26828
chr03	bin1804	4370222	4430721	60500
chr03	bin1805	4430722	4456499	25778
chr03	bin1806	4456500	4504049	47550
chr03	bin1807	4504050	4515727	11678
chr03	bin1808	4515728	4531177	15450
chr03	bin1809	4531178	4547160	15983
chr03	bin1810	4547161	4584571	37411
chr03	bin1811	4584572	4605204	20633
chr03	bin1812	4605205	4617030	11826
chr03	bin1813	4617031	4631002	13972
chr03	bin1814	4631003	4663197	32195
chr03	bin1815	4663198	4683354	20157
chr03	bin1816	4683355	4695558	12204
chr03	bin1817	4695559	4718697	23139
chr03	bin1818	4718698	4744297	25600
chr03	bin1819	4744298	4763349	19052
chr03	bin1820	4763350	4776678	13329
chr03	bin1821	4776679	4789782	13104
chr03	bin1822	4789783	4801414	11632
chr03	bin1823	4801415	4843936	42522
chr03	bin1824	4843937	4874226	30290
chr03	bin1825	4874227	4951859	77633
chr03	bin1826	4951860	4970765	18906
chr03	bin1827	4970766	4997263	26498
chr03	bin1828	4997264	5007709	10446
chr03	bin1829	5007710	5050963	43254
chr03	bin1830	5050964	5103727	52764
chr03	bin1831	5103728	5123330	19603
chr03	bin1832	5123331	5139079	15749
chr03	bin1833	5139080	5182109	43030
chr03	bin1834	5182110	5224715	42606
chr03	bin1835	5224716	5256644	31929
chr03	bin1836	5256645	5269180	12536
chr03	bin1837	5269181	5303187	34007
chr03	bin1838	5303188	5319792	16605
chr03	bin1839	5319793	5334589	14797
chr03	bin1840	5334590	5360708	26119
chr03	bin1841	5360709	5379670	18962
chr03	bin1842	5379671	5412151	32481
chr03	bin1843	5412152	5424262	12111
chr03	bin1844	5424263	5445038	20776
chr03	bin1845	5445039	5474234	29196
chr03	bin1846	5474235	5485106	10872
chr03	bin1847	5485107	5520467	35361
chr03	bin1848	5520468	5531284	10817
chr03	bin1849	5531285	5556388	25104
chr03	bin1850	5556389	5612182	55794
chr03	bin1851	5612183	5626455	14273
chr03	bin1852	5626456	5639484	13029
chr03	bin1853	5639485	5679048	39564
chr03	bin1854	5679049	5702158	23110
chr03	bin1855	5702159	5713404	11246
chr03	bin1856	5713405	5731329	17925
chr03	bin1857	5731330	5748324	16995
chr03	bin1858	5748325	5796839	48515
chr03	bin1859	5796840	5886770	89931
chr03	bin1860	5886771	5900099	13329
chr03	bin1861	5900100	5920904	20805
chr03	bin1862	5920905	5958219	37315
chr03	bin1863	5958220	5976326	18107
chr03	bin1864	5976327	5990906	14580
chr03	bin1865	5990907	6012128	21222
chr03	bin1866	6012129	6024179	12051
chr03	bin1867	6024180	6066759	42580
chr03	bin1868	6066760	6096222	29463
chr03	bin1869	6096223	6108768	12546
chr03	bin1870	6108769	6125312	16544
chr03	bin1871	6125313	6143860	18548
chr03	bin1872	6143861	6224616	80756
chr03	bin1873	6224617	6241001	16385
chr03	bin1874	6241002	6251834	10833
chr03	bin1875	6251835	6267216	15382
chr03	bin1876	6267217	6454553	187337
chr03	bin1877	6454554	6510061	55508
chr03	bin1878	6510062	6528571	18510
chr03	bin1879	6528572	6555119	26548
chr03	bin1880	6555120	6595935	40816
chr03	bin1881	6595936	6662737	66802
chr03	bin1882	6662738	6674691	11954
chr03	bin1883	6674692	6693069	18378
chr03	bin1884	6693070	6711169	18100
chr03	bin1885	6711170	6737490	26321
chr03	bin1886	6737491	6753407	15917
chr03	bin1887	6753408	6774787	21380
chr03	bin1888	6774788	6791120	16333
chr03	bin1889	6791121	6802610	11490
chr03	bin1890	6802611	6822188	19578
chr03	bin1891	6822189	6833454	11266
chr03	bin1892	6833455	6846299	12845
chr03	bin1893	6846300	6856482	10183
chr03	bin1894	6856483	6946662	90180
chr03	bin1895	6946663	6968692	22030
chr03	bin1896	6968693	7343060	374368
chr03	bin1897	7343061	7386461	43401
chr03	bin1898	7386462	7439264	52803
chr03	bin1899	7439265	7514563	75299
chr03	bin1900	7514564	7580522	65959
chr03	bin1901	7580523	7620376	39854
chr03	bin1902	7620377	7645448	25072
chr03	bin1903	7645449	7698595	53147
chr03	bin1904	7698596	7710940	12345
chr03	bin1905	7710941	7733065	22125
chr03	bin1906	7733066	7755723	22658
chr03	bin1907	7755724	7769082	13359
chr03	bin1908	7769083	7787566	18484
chr03	bin1909	7787567	7797734	10168
chr03	bin1910	7797735	7827976	30242
chr03	bin1911	7827977	7842854	14878
chr03	bin1912	7842855	7853594	10740
chr03	bin1913	7853595	7878637	25043
chr03	bin1914	7878638	7899413	20776
chr03	bin1915	7899414	7910372	10959
chr03	bin1916	7910373	7954821	44449
chr03	bin1917	7954822	7989813	34992
chr03	bin1918	7989814	8056973	67160
chr03	bin1919	8056974	8095124	38151
chr03	bin1920	8095125	8547494	452370
chr03	bin1921	8547495	8565096	17602
chr03	bin1922	8565097	8599470	34374
chr03	bin1923	8599471	8640524	41054
chr03	bin1924	8640525	8653323	12799
chr03	bin1925	8653324	8683450	30127
chr03	bin1926	8683451	8694057	10607
chr03	bin1927	8694058	8765931	71874
chr03	bin1928	8765932	8794486	28555
chr03	bin1929	8794487	8811419	16933
chr03	bin1930	8811420	8838080	26661
chr03	bin1931	8838081	8916730	78650
chr03	bin1932	8916731	8934111	17381
chr03	bin1933	8934112	8944155	10044
chr03	bin1934	8944156	8954345	10190
chr03	bin1935	8954346	8979566	25221
chr03	bin1936	8979567	8993877	14311
chr03	bin1937	8993878	9275781	281904
chr03	bin1938	9275782	9315335	39554
chr03	bin1939	9315336	9428250	112915
chr03	bin1940	9428251	9530652	102402
chr03	bin1941	9530653	9848187	317535
chr03	bin1942	9848188	9860984	12797
chr03	bin1943	9860985	9901875	40891
chr03	bin1944	9901876	9914499	12624
chr03	bin1945	9914500	9993092	78593
chr03	bin1946	9993093	10026118	33026
chr03	bin1947	10026119	10047586	21468
chr03	bin1948	10047587	10078874	31288
chr03	bin1949	10078875	10097106	18232
chr03	bin1950	10097107	10116044	18938
chr03	bin1951	10116045	10130009	13965
chr03	bin1952	10130010	10146153	16144
chr03	bin1953	10146154	10160588	14435
chr03	bin1954	10160589	10203797	43209
chr03	bin1955	10203798	10248923	45126
chr03	bin1956	10248924	10329405	80482
chr03	bin1957	10329406	10353692	24287
chr03	bin1958	10353693	10411434	57742
chr03	bin1959	10411435	10426632	15198
chr03	bin1960	10426633	10441485	14853
chr03	bin1961	10441486	10494161	52676
chr03	bin1962	10494162	10505113	10952
chr03	bin1963	10505114	10627376	122263
chr03	bin1964	10627377	10680158	52782
chr03	bin1965	10680159	10711790	31632
chr03	bin1966	10711791	10775168	63378
chr03	bin1967	10775169	10785885	10717
chr03	bin1968	10785886	10852763	66878
chr03	bin1969	10852764	10927523	74760
chr03	bin1970	10927524	10939900	12377
chr03	bin1971	10939901	10988955	49055
chr03	bin1972	10988956	11011836	22881
chr03	bin1973	11011837	11109270	97434
chr03	bin1974	11109271	11136106	26836
chr03	bin1975	11136107	11204663	68557
chr03	bin1976	11204664	11275463	70800
chr03	bin1977	11275464	11293565	18102
chr03	bin1978	11293566	11339586	46021
chr03	bin1979	11339587	11378256	38670
chr03	bin1980	11378257	11444113	65857
chr03	bin1981	11444114	11456000	11887
chr03	bin1982	11456001	11514366	58366
chr03	bin1983	11514367	11535268	20902
chr03	bin1984	11535269	11589141	53873
chr03	bin1985	11589142	11620450	31309
chr03	bin1986	11620451	11669248	48798
chr03	bin1987	11669249	11692628	23380
chr03	bin1988	11692629	11703374	10746
chr03	bin1989	11703375	11724425	21051
chr03	bin1990	11724426	11748785	24360
chr03	bin1991	11748786	11760918	12133
chr03	bin1992	11760919	11778093	17175
chr03	bin1993	11778094	11825697	47604
chr03	bin1994	11825698	11835982	10285
chr03	bin1995	11835983	11856241	20259
chr03	bin1996	11856242	11877151	20910
chr03	bin1997	11877152	11888904	11753
chr03	bin1998	11888905	12109085	220181
chr03	bin1999	12109086	12187453	78368
[truncated: 4,820 more rows]
